# Supplementary material for: Global translational reprogramming in Trichophyton mentagrophytes-infected keratinocytes
Source: Virulence. 2026 Aug 2;17(1):2710548. doi: 10.1080/21505594.2026.2710548 (PMC13432870; doi:10.1080/21505594.2026.2710548)
Supplement: Supplemental Material [file KVIR_A_2710548_SM3764.zip]

Archive with 24 entries (24 files):
- Supporting Tables/Table S1.xlsx
- Supporting Tables/Table S10.xlsx
- Supporting Tables/Table S11.xlsx
- Supporting Tables/Table S12.xlsx
- Supporting Tables/Table S13.xlsx
- Supporting Tables/Table S14.xlsx
- Supporting Tables/Table S15.xlsx
- Supporting Tables/Table S16.xlsx
- Supporting Tables/Table S17.xlsx
- Supporting Tables/Table S18.xlsx
- Supporting Tables/Table S19.xlsx
- Supporting Tables/Table S2.xlsx
- Supporting Tables/Table S20.xlsx
- Supporting Tables/Table S21.xlsx
- Supporting Tables/Table S22.xlsx
- Supporting Tables/Table S3.xlsx
- Supporting Tables/Table S4.xlsx
- Supporting Tables/Table S5.xlsx
- Supporting Tables/Table S6.xlsx
- Supporting Tables/Table S8.xlsx
- Supporting Tables/Table S9.xlsx
- Supporting Tables/Table S24.xlsx
- Supporting Tables/Table S7.xlsx
- Supporting Tables/Table S23.xlsx
