# Supplementary material for: Global translational reprogramming in Trichophyton mentagrophytes-infected keratinocytes
Source: Virulence. 2026 Aug 2;17(1):2710548. doi: 10.1080/21505594.2026.2710548 (PMC13432870; doi:10.1080/21505594.2026.2710548)
Supplement: Supplemental Material [file KVIR_A_2710548_SM3764.zip › Supporting Tables/Table S1.xlsx]

## Sheet: Table S1
Table S1 Alignment statistics of for ribosome profiling reads
SampleName	Raw Reads	clean data	TotalBase_Before	TotalBase_After	BaseFilter%	MappedRate
con-1R	45276432	38680638	1,224,435,570bp	1,219,449,858bp	0.996	0.7033
con-3R	42461728	32564480	1,165,959,280bp	1,159,756,849bp	0.995	0.6527
inf-1R	44405744	35750728	1,243,433,748bp	1,239,279,434bp	0.997	0.4424
inf-2R	37208657	31548498	1,040,428,349bp	1,036,021,597bp	0.996	0.4701
inf-3R	39084773	33950078	1,095,167,164bp	1,090,637,101bp	0.996	0.3995
