# Supplementary material for: Global translational reprogramming in Trichophyton mentagrophytes-infected keratinocytes
Source: Virulence. 2026 Aug 2;17(1):2710548. doi: 10.1080/21505594.2026.2710548 (PMC13432870; doi:10.1080/21505594.2026.2710548)
Supplement: Supplemental Material [file KVIR_A_2710548_SM3764.zip › Supporting Tables/Table S10.xlsx]

## Sheet: Table S10
Table S10 Gene Expression at Transcriptional Level and Corresponding Translation Efficiency
geneid	con1_TE	con3_TE	Inf1_TE	Inf2_TE	Inf3_TE	CK_mean_TE	Inf_mean_TE	con1_FPKM	con3_FPKM	Inf1_FPKM	Inf2_FPKM	Inf3_FPKM	CK_mRNA_mean_FPKM	Inf_mRNA_mean_FPKM
ENSG00000227232	0	0	0	0	0	0	0	1.30939	1.67813	1.41328	1.44203	2.12513	1.49376	1.66015
ENSG00000279457	0	0	0	0	0	0	0	1.58285	1.83455	1.68215	1.52529	2.26067	1.7087	1.8227
ENSG00000228463	0	0	0	0	0	0	0	0.0067219	0.0299647	0.00892953	0.0148057	0.0116369	0.0183433	0.0117907
ENSG00000230021	0	0	0	0	0	0	0	5.7927	3.70714	2.37505	2.47529	3.28969	4.74992	2.71334
ENSG00000225972	0	0	0	0	0	0	0	16.1979	7.1544	10.8575	11.7834	21.8673	11.6762	14.8361
ENSG00000225630	0.02	0.03	0.03	0.02	0.01	0.025	0.02	523.474	383.098	399.398	454.507	512.15	453.286	455.352
ENSG00000237973	0	0.01	0	0	0	0.005	0	548.367	205.959	229.4	317.03	388.202	377.163	311.544
ENSG00000278791	0	0	0	0	0	0	0	55.2809	28.2425	26.4041	40.3592	86.0239	41.7617	50.9291
ENSG00000229344	0	0	0	0	0	0	0	8.75416	4.336	5.27622	4.10634	7.43722	6.54508	5.60659
ENSG00000248527	0	0	0	0	0	0	0	8462.85	4648	5978.11	6696.45	10400.3	6555.42	7691.61
ENSG00000198744	0	0	0	0	0	0	0	11.1168	5.76654	7.11541	8.57007	11.1973	8.44168	8.96092
ENSG00000228327	0	0	0	0	0	0	0	0.0859467	0.0919512	0.0342521	0.0378613	0.0595159	0.088949	0.0438764
ENSG00000228794	0	0	0	0.38	0	0	0.126667	0.682985	0.442376	1.17095	0.945036	0.838779	0.56268	0.984922
ENSG00000225880	0	0	0	0	0	0	0	0.671598	0.299383	0.111521	0.323589	0.435998	0.48549	0.290369
ENSG00000187634	0	0.37	0	0.09	0	0.185	0.03	2.07005	1.32502	5.00623	4.26722	5.00791	1.69753	4.76045
ENSG00000188976	0.7	0.88	0.34	0.23	0.17	0.79	0.246667	7.69482	6.18409	15.8566	14.6184	15.3599	6.93945	15.2783
ENSG00000187961	0	0	0	0	0	0	0	0.569906	0.580688	1.23295	1.36287	1.32488	0.575297	1.3069
ENSG00000187583	0	0	0	0.53	0	0	0.176667	0.956147	0.748073	1.08872	1.11747	0.878306	0.85211	1.02817
ENSG00000187642	0	0	0	0	0	0	0	0.387483	0.244702	0.579084	0.462297	0.614905	0.316093	0.552095
ENSG00000272512	0	0	0	3.07	0	0	1.02333	0.265009	0.401659	0.422453	0.262669	0.367024	0.333334	0.350716
ENSG00000188290	0	0.32	0.66	0	0	0.16	0.22	8.85088	11.1092	5.84601	7.62373	8.56007	9.98002	7.34327
ENSG00000187608	0.51	0.8	0.91	0.53	0.32	0.655	0.586667	9.62428	13.394	9.97862	13.5722	24.1794	11.5092	15.9101
ENSG00000188157	0.64	0.6	0.78	0.59	0.69	0.62	0.686667	9.99969	19.9608	9.427	10.543	14.3846	14.9803	11.4515
ENSG00000217801	0	0	0.86	0.84	0	0	0.566667	0.254633	0.454038	1.15009	0.925412	1.05796	0.354336	1.04449
ENSG00000273443	20.88	0	0	0	0	10.44	0	0.133368	0.416165	0.531506	0.146878	0.230884	0.274767	0.30309
ENSG00000237330	0	0	0	0	0	0	0	3.22617	4.32741	17.4132	16.7727	21.3844	3.77679	18.5234
ENSG00000131591	0	0.29	0	0.22	0.47	0.145	0.23	1.04931	1.09143	1.26615	1.22301	1.24131	1.07037	1.24349
ENSG00000272141	0	0	0	0	0	0	0	0.672108	0.79896	0.81844	0.863559	0.775697	0.735534	0.819232
ENSG00000078808	1.01	0.7	0.83	0.85	0.91	0.855	0.863333	13.1129	12.8212	11.5402	11.3384	13.6571	12.9671	12.1786
ENSG00000176022	0.24	0.17	0.4	0.2	0.46	0.205	0.353333	6.828	4.153	11.6885	12.3647	11.407	5.4905	11.8201
ENSG00000184163	0	0	0	4.6	9.57	0	4.72333	0.0616287	0.10989	0.163738	0.203615	0.213382	0.0857596	0.193578
ENSG00000160087	0.43	0.42	0.43	0.33	0.84	0.425	0.533333	4.61065	4.0688	5.34565	5.36196	4.61041	4.33973	5.10601
ENSG00000162572	0	0	0	0	0	0	0	0.0412032	0.0367348	0.200696	0.0453771	0.0475536	0.038969	0.0978755
ENSG00000131584	0.97	0.92	0.77	0.39	0.45	0.945	0.536667	0.539693	0.744128	0.942027	0.96757	0.923446	0.64191	0.944348
ENSG00000169972	0.37	0	0.23	0.18	0.4	0.185	0.27	2.53195	2.53459	3.68805	3.76684	3.69118	2.53327	3.71536
ENSG00000127054	1.29	2.42	1.66	1.68	2.1	1.855	1.81333	1.95703	2.22446	2.34961	2.31081	2.54971	2.09074	2.40338
ENSG00000240731	0	0	0	0	0	0	0	1.57536	1.02147	5.13674	3.62762	3.96691	1.29842	4.24376
ENSG00000224051	0	0.42	0.45	0.63	0.34	0.21	0.473333	4.41209	3.79864	5.63128	4.16829	4.1935	4.10536	4.66436
ENSG00000169962	0	0	0	0	0	0	0	0.0483084	0.0430695	0.278087	0.159606	0.195139	0.045689	0.210944
ENSG00000107404	0.58	0.28	0.22	0.19	0.21	0.43	0.206667	4.15984	3.79917	15.5961	13.8075	13.9011	3.97951	14.4349
ENSG00000162576	114.84	245.34	46.68	92.08	44.64	180.09	61.1333	0.0610502	0.0408221	0.101376	0.100852	0.158534	0.0509361	0.120254
ENSG00000175756	0.34	0.44	0.5	0.58	0.45	0.39	0.51	28.2532	24.6282	28.0282	27.7229	34.0604	26.4407	29.9371
ENSG00000221978	0.77	0.4	0.88	0.78	0.59	0.585	0.75	3.51054	3.71263	3.89159	4.42609	5.43473	3.61158	4.58414
ENSG00000224870	0.15	0.16	0	0	0	0.155	0	6.26152	4.91883	4.85698	4.12302	5.19252	5.59017	4.72418
ENSG00000242485	0.4	0.68	0.55	0.45	0.66	0.54	0.553333	16.5367	11.6497	12.4852	13.3859	13.9365	14.0932	13.2692
ENSG00000272455	0	0	0	0	0	0	0	1.19781	0.32361	0.723274	0.639589	0.565538	0.760712	0.6428
ENSG00000235098	0	0	0	0.2	0	0	0.0666667	3.17803	2.75882	2.99967	3.22365	2.85947	2.96842	3.0276
ENSG00000179403	0.13	0.37	0.6	0.17	0.17	0.25	0.313333	6.75595	4.31069	7.03192	7.93315	8.72935	5.53332	7.89814
ENSG00000215915	0	0	0	0	0	0	0	0.041711	0.0247917	0.0738797	0.0765605	0.216628	0.0332513	0.122356
ENSG00000160072	0	0.53	0.08	0.04	0.35	0.265	0.156667	2.18044	1.47562	6.90199	5.84083	5.4441	1.82803	6.06231
ENSG00000197785	0.57	0.38	0.09	0.17	0.46	0.475	0.24	6.57463	5.17108	15.4099	12.7554	13.0658	5.87286	13.7437
ENSG00000205090	5.97	0	9.73	27.62	0	2.985	12.45	0.28041	0.0714288	0.159644	0.0441166	0.208047	0.17592	0.137269
ENSG00000160075	0.35	0.63	0.83	0.48	0.39	0.49	0.566667	8.5895	6.46232	9.37441	9.66182	9.3836	7.52591	9.47328
ENSG00000215014	0	0	0	0	0	0	0	0.0263117	0.0703749	0.139812	0.115908	0.136652	0.0483433	0.130791
ENSG00000272106	0	0	0	0	0	0	0	0.759502	0.459485	0.432403	0.806567	0.563503	0.609494	0.600824
ENSG00000197530	0.53	0.78	0.38	0.17	0.2	0.655	0.25	1.48181	1.4729	1.90983	2.3194	2.11773	1.47735	2.11565
ENSG00000248333	2.21	1.12	1.89	1.38	1.56	1.665	1.61	3.5977	3.10863	2.27383	2.44361	2.68886	3.35316	2.46877
ENSG00000189339	0.72	0	0	0	0	0.36	0	0.381929	0.569473	0.323663	0.268326	0.353395	0.475701	0.315128
ENSG00000008128	0	0	14.59	0	38.26	0	17.6167	0.0235188	0.0419365	0.0312429	0.0259013	0.0407154	0.0327276	0.0326199
ENSG00000268575	0	0	0	0	0	0	0	0.0544211	0.0485193	0.0144588	0.0599339	0.113056	0.0514702	0.0624828
ENSG00000227775	0	0	0	0	0	0	0	0.300549	0.696683	0.239553	0.220663	0.0693741	0.498616	0.17653
ENSG00000215790	0	0	0	0	0	0	0	0.0846828	0.0452995	0.0224989	0.0186522	0.0586407	0.0649911	0.0332639
ENSG00000008130	0.72	0	1.06	0.09	0.96	0.36	0.703333	2.29262	2.33599	3.2697	3.27904	3.41914	2.31431	3.32263
ENSG00000078369	0.66	0.67	0.7	0.62	0.78	0.665	0.7	11.4232	14.6007	15.6898	14.9048	14.5857	13.0119	15.0601
ENSG00000178821	0	20.44	0	0	0	10.22	0	0.0693613	0.0618392	0.0460705	0.114581	0.0600387	0.0656002	0.0735635
ENSG00000067606	0	0	0.22	0.42	0	0	0.213333	0.919418	0.955252	1.25984	1.06039	1.11543	0.937335	1.14522
ENSG00000271806	0	0	0	0	0	0	0	0.105397	0.187935	0.157514	0.159602	0.136847	0.146666	0.151321
ENSG00000182873	0	0	0	0	0	0	0	0.223164	0.312655	0.296456	0.17555	0.110382	0.26791	0.19413
ENSG00000162585	0.56	2.13	0.5	0.42	1.65	1.345	0.856667	1.12425	0.866882	1.17057	1.08756	1.01698	0.995568	1.0917
ENSG00000157933	1.83	0.87	0.5	0.43	0.09	1.35	0.34	2.07303	1.51586	8.45485	7.70023	6.87855	1.79445	7.67788
ENSG00000116151	0.93	2.56	1.39	0	0	1.745	0.463333	0.219427	0.208673	0.136029	0.150363	0.177272	0.21405	0.154555
ENSG00000157916	0.28	0.27	0.13	0.42	0.16	0.275	0.236667	13.1136	11.6048	8.56823	9.21076	7.90367	12.3592	8.56089
ENSG00000157911	0	0.37	0.13	0.1	0	0.185	0.0766667	6.12773	4.34454	4.47712	4.43471	3.48557	5.23614	4.13247
ENSG00000149527	0	0	0	27.62	0	0	9.20667	0.0102552	0.0228577	0.0340583	0.00564705	0.00887688	0.0165565	0.0161941
ENSG00000157881	0.46	0.79	2.05	0.33	0	0.625	0.793333	0.985033	1.00367	0.819635	0.989449	1.34923	0.99435	1.05277
ENSG00000157873	0	0	0	0	5.47	0	1.82333	0.240004	0.356627	0.0708504	0.117474	0.10772	0.298316	0.0986815
ENSG00000157870	0	0.29	0.93	0.37	0	0.145	0.433333	2.98461	2.07612	2.72309	2.72709	2.4699	2.53036	2.64003
ENSG00000142606	0	0	0	0	0	0	0	0.560863	0.487217	0.802375	0.744381	0.771787	0.52404	0.772848
ENSG00000130762	0	0.29	0.39	0	0.6	0.145	0.33	1.02354	1.2492	0.976864	1.08345	1.10101	1.13637	1.05377
ENSG00000162591	25.29	31.13	23.34	27.22	13.82	28.21	21.46	0.5576	0.616161	0.52164	0.588138	0.978906	0.58688	0.696228
ENSG00000158109	0.61	1.52	0.78	0.5	1.16	1.065	0.813333	6.29754	7.69709	9.0959	8.37301	7.84959	6.99731	8.4395
ENSG00000116213	0	0.97	0	0.82	0.34	0.485	0.386667	1.11958	1.0889	1.33275	1.07286	1.39701	1.10424	1.26754
ENSG00000078900	0	0	0	0	0	0	0	0.0735662	0.102026	0.0108586	0.00900205	0.0566031	0.0877961	0.0254879
ENSG00000227372	0	0	0	0	0	0	0	0.176371	0.273469	0.37691	0.354695	0.22568	0.22492	0.319095
ENSG00000130764	0.92	0.38	0.75	0.4	0.38	0.65	0.51	3.88044	3.51418	5.05729	4.69144	4.25953	3.69731	4.66942
ENSG00000272153	0	0	0	0	0	0	0	1.97804	2.32043	1.65958	2.40772	1.98252	2.14923	2.01661
ENSG00000116198	0.32	2.54	0.41	0.32	0.38	1.43	0.37	0.926496	0.907371	1.31469	1.32182	1.22726	0.916933	1.28792
ENSG00000169598	0.75	1.43	0	0	0	1.09	0	0.799931	0.725916	0.853912	0.833769	0.741873	0.762923	0.809851
ENSG00000198912	0.14	0	0.39	0.27	0	0.07	0.22	3.70387	4.04351	3.71533	4.24557	4.29654	3.87369	4.08581
ENSG00000236423	0	0	0	0	0	0	0	0.0272052	0.0121274	0.01807	0.0299611	0.0470973	0.0196663	0.0317094
ENSG00000131697	2.17	1.78	1.46	1.32	0.67	1.975	1.15	0.32328	0.344368	0.446185	0.388395	0.414293	0.333824	0.416291
ENSG00000069424	5.97	1.24	1.62	0	2.25	3.605	1.29	0.040588	0.170593	0.138646	0.121328	0.170645	0.105591	0.14354
ENSG00000116251	0.01	0.02	0.06	0.04	0.02	0.015	0.04	71.7524	52.9069	61.2819	63.4404	69.9794	62.3296	64.9006
ENSG00000158286	0	0.32	0	0	0	0.16	0	0.957027	0.95054	0.992535	1.23888	1.29346	0.953784	1.17496
ENSG00000116237	0.13	0.42	0.44	0.35	0.27	0.275	0.353333	18.746	11.8547	9.9012	9.67151	11.071	15.3003	10.2146
ENSG00000225077	0	0	0	0	0	0	0	0.393692	0.116999	0.17433	0.144524	0.283981	0.255346	0.200945
ENSG00000158292	0	0	0.42	0	0.29	0	0.236667	1.23238	1.17117	2.48266	2.07311	3.11816	1.20178	2.55798
ENSG00000097021	0.29	0.82	0.41	0.3	0.65	0.555	0.453333	7.61386	7.76814	10.2569	9.6252	9.6305	7.691	9.83753
ENSG00000271746	0	0	0	0	0	0	0	0.198139	0.824375	0.350951	0.363685	0.571694	0.511257	0.428777
ENSG00000069812	0.19	0	0.17	0	0	0.095	0.0566667	2.22882	3.75546	2.32248	2.31949	2.56644	2.99214	2.4028
ENSG00000187017	0	0	0	0	0	0	0	0.103507	0.0922823	0.327888	0.271829	0.220542	0.0978949	0.27342
ENSG00000215788	0.71	0	0.17	0	0	0.355	0.0566667	0.832459	0.691864	3.16763	2.53282	2.7113	0.762161	2.80392
ENSG00000171680	0	0.49	0.54	0.19	1.06	0.245	0.596667	0.995417	1.16698	2.80085	2.45146	1.96749	1.0812	2.4066
ENSG00000162408	2	3.49	1.1	2.28	3.72	2.745	2.36667	0.9475	0.871778	1.86285	2.02018	1.88962	0.909639	1.92422
ENSG00000204859	0.59	1.26	0	0	2.05	0.925	0.683333	0.871629	1.06168	1.30467	1.10865	1.19016	0.966653	1.20116
ENSG00000162413	1.07	0.59	0.18	0.06	0.16	0.83	0.133333	2.18688	2.95672	25.8374	22.9902	23.7833	2.5718	24.2036
ENSG00000116273	0.53	1.97	0.39	0	0.43	1.25	0.273333	3.57426	3.05275	4.42893	5.07754	4.57579	3.31351	4.69409
ENSG00000041988	0	0.25	0.13	0.19	0	0.125	0.106667	4.83301	3.99419	4.03972	4.35077	4.06591	4.4136	4.15213
ENSG00000007923	0.85	0.81	0.55	0.91	0.85	0.83	0.77	5.86197	5.87591	4.5654	5.06642	4.23625	5.86894	4.62269
ENSG00000171735	0.49	0.36	0.19	0.14	0.45	0.425	0.26	0.947704	1.12493	1.11988	1.19541	1.62158	1.03632	1.31229
ENSG00000049245	0.54	0.2	0.34	0.29	0.46	0.37	0.363333	9.31363	10.8215	9.17955	8.38215	8.5646	10.0675	8.70877
ENSG00000049246	15.66	3.89	11.67	13.81	38.26	9.775	21.2467	0.0546052	0.127794	0.0453367	0.0451025	0.0118165	0.0911996	0.0340852
ENSG00000049249	0	0	0	0	0	0	0	0.0349271	0.00778485	0.046398	0.0576979	0.0906981	0.021356	0.0649313
ENSG00000116288	0.67	0.43	0.3	0.73	0.74	0.55	0.59	45.8483	44.8651	33.0878	34.4662	39.3267	45.3567	35.6269
ENSG00000116285	0.94	1.18	0.31	0.18	0.32	1.06	0.27	1.17535	1.22449	8.298	8.95906	8.27616	1.19992	8.51107
ENSG00000142599	0.43	1.11	1.14	0.55	1.02	0.77	0.903333	1.39368	1.26824	2.12591	2.39755	1.88025	1.33096	2.13457
ENSG00000074800	0.68	0.97	0.5	0.62	0.65	0.825	0.59	227.465	211.127	307.049	304.035	302.604	219.296	304.563
ENSG00000236269	0	0	0	0	0	0	0	0.0743023	0.0662444	0.394819	0.0818292	0.128631	0.0702734	0.20176
ENSG00000230679	0	0	0	0	0	0	0	0.36369	0.756581	0.644179	0.400532	0.839488	0.560136	0.628066
ENSG00000142583	0	0	0	0	0	0	0	0.00825951	0.0147276	0.0109721	0.045481	0.0714938	0.0114935	0.042649
ENSG00000180758	2.26	0.73	1.25	0.8	1.21	1.495	1.08667	0.380751	0.513777	0.956915	1.1673	1.12234	0.447264	1.08218
ENSG00000049239	0.98	0.79	0.64	0.31	0.55	0.885	0.5	1.51828	1.37478	0.716953	0.574779	0.718712	1.44653	0.670148
ENSG00000171621	3.37	0.86	0.69	1.09	0.94	2.115	0.906667	1.00718	1.37589	2.71907	2.27208	2.27794	1.19153	2.42303
ENSG00000171612	0	0	0	0.12	0	0	0.04	1.31963	1.21488	3.7347	3.61747	4.42005	1.26726	3.92407
ENSG00000188807	0.33	0.23	0.31	0.17	0.23	0.28	0.236667	5.07099	2.54707	9.00297	8.74846	9.06734	3.80903	8.93959
ENSG00000171608	0	0.56	0.25	0	0	0.28	0.0833333	1.36194	0.568204	1.34533	1.66336	2.07061	0.965074	1.6931
ENSG00000171603	0.67	0.49	0.28	0.42	0.31	0.58	0.336667	30.3603	22.9983	33.3033	37.2689	44.554	26.6793	38.3754
ENSG00000178585	0.57	0	0.54	0.73	0	0.285	0.423333	2.4172	2.92261	1.18765	1.38573	1.40443	2.6699	1.32594
ENSG00000223989	0	0	0	0	0	0	0	2.73797	4.64961	0.865996	2.15381	1.80569	3.69379	1.6085
ENSG00000162441	2.78	1.53	1.74	2.97	1.7	2.155	2.13667	2.37427	2.36375	2.20782	2.02646	1.54136	2.36901	1.92522
ENSG00000173614	1.99	2.34	11.67	3.07	4.78	2.165	6.50667	0.251822	0.374188	0.0796491	0.118856	0.166077	0.313005	0.121527
ENSG00000130939	1.31	1.55	1.25	2.05	2.32	1.43	1.87333	1.55039	1.57123	1.31941	1.1672	1.03796	1.56081	1.17485
ENSG00000054523	1.5	1.86	1.08	1.07	1.38	1.68	1.17667	0.957745	0.976261	1.67843	1.76939	1.64183	0.967003	1.69655
ENSG00000284642	0	0	0	0	0	0	0	0.0748557	0.0667378	0.04972	0.535851	0.453562	0.0707967	0.346378
ENSG00000142657	1.09	1.05	0.88	1.25	0.96	1.07	1.03	31.5545	34.8291	36.842	31.7541	29.4268	33.1918	32.6743
ENSG00000271989	0	0	0	0	0	0	0	2.01148	1.23678	0.460705	0.534713	0.600387	1.62413	0.531935
ENSG00000175279	0.45	0	0	0	0	0.225	0	2.95637	1.95556	1.35133	1.19031	1.37581	2.45597	1.30582
ENSG00000160049	0.27	0.53	0.36	0.18	0.23	0.4	0.256667	5.15911	3.46088	5.40072	5.68173	4.74028	4.30999	5.27424
ENSG00000203469	0	0	0	0	0	0	0	4.49823	3.16612	10.0641	8.73452	6.35278	3.83217	8.3838
ENSG00000142655	0.13	0.59	0.28	0.39	0	0.36	0.223333	6.05414	5.66088	5.05105	4.35009	4.28181	5.85751	4.56098
ENSG00000130940	0	2.64	0.97	0	3.33	1.32	1.43333	0.107285	0.13478	0.194345	0.214823	0.194172	0.121032	0.201113
ENSG00000272078	0	0	0	0	0	0	0	0.0558182	0.124412	0.166838	0.20747	0.132869	0.0901151	0.169059
ENSG00000120948	0.29	0.71	0.29	0.22	0.45	0.5	0.32	9.07842	8.82453	12.1809	12.4249	10.609	8.95148	11.7383
ENSG00000009724	0	0	0	0	0	0	0	0.0910295	0.0811576	0.138201	0.128894	0.270153	0.0860936	0.179082
ENSG00000116649	0.42	0.57	0.19	0.12	0.33	0.495	0.213333	37.3976	22.228	54.6711	51.675	52.5905	29.8128	52.9789
ENSG00000171824	0.68	1.38	1.2	0.91	1.41	1.03	1.17333	6.23441	5.36947	5.35818	5.86193	5.64357	5.80194	5.62123
ENSG00000226849	0	0	0	0	0	0	0	4.76133	3.21589	4.956	4.99396	5.20971	3.98861	5.05322
ENSG00000230337	0	0	0	0	0	0	0	2.68154	2.20683	1.50709	2.61243	0.892739	2.44418	1.67075
ENSG00000198793	1.82	0.57	0.79	2.05	1.09	1.195	1.31	1.78355	1.74467	1.5755	1.35135	1.11345	1.76411	1.34677
ENSG00000225602	0	0	0	0	0	0	0	0.941877	0.581354	0.192494	0.478749	0.250856	0.761615	0.307366
ENSG00000120942	0.09	0.38	0.14	0.08	0.06	0.235	0.0933333	5.21046	4.1508	9.14704	8.52956	11.845	4.68063	9.84053
ENSG00000132879	41.76	40.89	0	0	0	41.325	0	0.0156736	0.0139739	0.0416424	0.0172614	0.027134	0.0148238	0.0286793
ENSG00000116670	0.8	1.25	1.39	0.87	0.25	1.025	0.836667	5.20545	4.83369	3.71159	4.08437	4.40504	5.01957	4.067
ENSG00000177674	0.26	0.07	0.14	0.77	0.25	0.165	0.386667	11.0335	11.4157	6.33333	6.25061	6.05259	11.2246	6.21217
ENSG00000215910	0	0	0	0	0	0	0	0.0595425	0.106171	0.169495	0.140516	0.147256	0.0828565	0.152422
ENSG00000177000	1.13	0.6	0.49	0.45	0	0.865	0.313333	0.170763	0.2798	0.361726	0.310046	0.303612	0.225281	0.325128
ENSG00000011021	1.1	0	0.99	0.37	0	0.55	0.453333	0.605556	0.568301	0.624495	0.658124	0.813836	0.586928	0.698819
ENSG00000199347	Inf	214914	Inf	63146.9	Inf	214914	63146.9	0	0.410716	0	0.507341	0	0.205358	0.169114
ENSG00000116685	0.05	0.14	0.16	0.06	0.13	0.095	0.116667	13.1084	8.89279	16.2943	17.1639	17.7052	11.0006	17.0545
ENSG00000083444	0.78	1.44	0.99	1.32	0.82	1.11	1.04333	13.2799	9.23647	8.14427	9.567	10.0379	11.2582	9.24971
ENSG00000116688	0.96	0.68	0.46	1.05	0.62	0.82	0.71	8.25935	10.763	9.34753	8.0187	8.29427	9.51118	8.5535
ENSG00000116691	0	0.31	0.24	0.6	0.63	0.155	0.49	2.93943	2.32365	3.14988	2.95664	4.10489	2.63154	3.4038
ENSG00000028137	0	0	0	0	0	0	0	0.0440368	0.130871	0.0389997	0.0161659	0.152472	0.0874537	0.0692126
ENSG00000048707	1.98	2.71	1.61	1.95	6.02	2.345	3.19333	0.466587	0.482447	0.465786	0.516893	0.425383	0.474517	0.469354
ENSG00000162496	0.24	0.18	0.41	0.21	0.04	0.21	0.22	47.779	33.4254	18.8671	23.6024	27.4874	40.6022	23.319
ENSG00000221340	0	0	0	0	0	0	0	1.09467	0.487979	0.727093	0.602781	1.89508	0.791325	1.07499
ENSG00000272482	0	0	0	0	0	0	0	0.961407	1.28572	0.851437	0.529399	1.66438	1.12356	1.01507
ENSG00000116731	2.42	1.76	1.39	0.86	1.8	2.09	1.35	0.612377	0.735475	1.27067	1.07014	0.928717	0.673926	1.08984
ENSG00000189337	1.42	3.32	0.76	0.87	0.39	2.37	0.673333	0.351472	0.263504	1.024	0.835732	0.677607	0.307488	0.845781
ENSG00000175147	0	0	0	0	0	0	0	0.0311442	0.04165	0.0206863	0.0428739	0.0539164	0.0363971	0.0391589
ENSG00000171729	0.32	0.21	0.14	0	0.18	0.265	0.106667	6.44121	4.29051	6.85188	6.76756	9.18565	5.36586	7.6017
ENSG00000142634	0.42	0.19	0.25	0.18	0.26	0.305	0.23	28.394	21.4981	58.1746	50.9466	56.5664	24.946	55.2292
ENSG00000132906	0	0	8.75	3.07	8.5	0	6.77333	0.251801	0.383511	0.139375	0.103991	0.163468	0.317656	0.135611
ENSG00000116138	0.84	0.75	1.56	1.1	1.37	0.795	1.34333	1.2847	0.943931	0.480257	0.533232	0.625866	1.11432	0.546452
ENSG00000116771	0	0	0	0	19.13	0	6.37667	0.0884495	0.059143	0.0293746	0.0243524	0.0765613	0.0737963	0.0434294
ENSG00000197312	1.03	0.72	0.66	0.52	0.85	0.875	0.676667	0.737929	0.925937	1.60355	1.33942	1.06458	0.831933	1.33585
ENSG00000116786	0.66	0.58	0.24	0.26	0.57	0.62	0.356667	3.40644	4.20879	8.80097	7.88704	7.75457	3.80761	8.14753
ENSG00000237938	0	0	0	0	0	0	0	1.0097	0.868048	2.5868	2.06511	1.56069	0.938873	2.07087
ENSG00000162458	0.38	0.12	0.4	0.18	0	0.25	0.193333	2.56712	3.53236	6.88272	6.06743	6.25023	3.04974	6.40013
ENSG00000224321	0	0	0	0	0	0	0	0.676909	0.905251	0.449611	0.124247	0.195309	0.79108	0.256389
ENSG00000233954	0	0	2.43	0	0	0	0.81	0.253582	0.339123	0.404237	0.307197	0.175599	0.296353	0.295678
ENSG00000179743	0	0	0	0	0	0	0	0.402368	0.438451	0.296953	0.393892	0.657876	0.42041	0.449574
ENSG00000065526	2.29	1.34	1.75	0.98	1.92	1.815	1.55	2.57817	2.60258	5.5185	5.78859	4.44889	2.59037	5.25199
ENSG00000116809	0.65	1.64	0.55	0	3.73	1.145	1.42667	0.834429	0.871802	0.917955	0.875881	0.925417	0.853115	0.906418
ENSG00000173641	Inf	40.89	Inf	0	0	40.89	0	0	0.0126051	0	0.0155706	0.0489522	0.00630254	0.0215076
ENSG00000185519	0	0	0	0	0	0	0	0.0974972	0.144873	0.129518	0.0715825	0.112524	0.121185	0.104541
ENSG00000142627	1.99	1.82	0.67	0.46	0.51	1.905	0.546667	2.79129	2.66634	13.0134	14.1406	17.3271	2.72882	14.827
ENSG00000227959	0	0	0	0	0	0	0	0.122303	0.272599	0.081235	0.269385	0.317594	0.197451	0.222738
ENSG00000234166	0	0	0	0	0	0	0	1.0074	0.561342	0.836406	0.138681	0.435998	0.78437	0.470362
ENSG00000142632	1.44	0	3.65	2.76	0	0.72	2.13667	0.428077	0.394813	0.156874	0.162566	0.204436	0.411445	0.174625
ENSG00000037637	0	0.81	0.44	1.33	0.74	0.405	0.836667	0.5661	0.82838	0.547667	0.562457	0.553927	0.69724	0.554684
ENSG00000055070	0.09	0.35	0.21	0.17	0	0.22	0.126667	10.2946	12.0645	12.8866	12.6841	13.2857	11.1795	12.9521
ENSG00000187144	0	0	0	0	0	0	0	3.15295	3.39073	4.38402	3.4183	3.37695	3.27184	3.72643
ENSG00000157191	0.61	0.71	0.91	0.29	0.29	0.66	0.496667	2.70488	2.5534	2.11366	2.06988	2.27246	2.62914	2.152
ENSG00000226029	0	0	0	0	0	0	0	0.102214	0.0303765	0.0905226	0.0562843	0.117968	0.0662954	0.0882583
ENSG00000219481	0.51	0.2	0.78	0.51	0	0.355	0.43	0.737864	0.811207	0.45101	0.538416	0.509385	0.774535	0.499604
ENSG00000215908	0.9	0	0.68	0.61	0.58	0.45	0.623333	0.917076	0.949496	1.12657	0.988256	1.1267	0.933286	1.08051
ENSG00000186301	0	0	0	0	0	0	0	0.120648	0.215128	0.128217	0.0265739	0.0417729	0.167888	0.0655213
ENSG00000058453	0	0	1.95	0.54	0	0	0.83	0.34274	0.29446	0.372522	0.350009	0.334432	0.3186	0.352321
ENSG00000117122	167.05	Inf	116.71	Inf	28.7	167.05	72.705	0.0189643	0	0.0251926	0	0.131323	0.00948215	0.0521719
ENSG00000226526	0	0	0	0	0	0	0	1.3038	1.78235	0.57733	2.10594	2.25711	1.54307	1.6468
ENSG00000159363	0.4	0.34	0.75	0.64	0.59	0.37	0.66	4.41995	3.39644	4.37571	4.52	4.70037	3.90819	4.53202
ENSG00000117118	0.76	0.95	0.89	1.96	0.57	0.855	1.14	13.5845	16.3352	10.7977	9.76765	10.3787	14.9598	10.3147
ENSG00000142623	0	0	0	0	0	0	0	0.304423	0.150783	0.449336	0.409763	0.331823	0.227603	0.396974
ENSG00000142619	0	0	0	0	0	0	0	0.468042	0.479104	0.921122	0.42	0.300099	0.473573	0.547074
ENSG00000227751	0	0	0	0	0	0	0	46.7488	43.2638	94.2159	83.9804	88.9317	45.0063	89.0427
ENSG00000179051	0.54	0.53	0.24	0.32	0.23	0.535	0.263333	13.425	17.5236	26.3417	24.3169	23.5427	15.4743	24.7338
ENSG00000074964	0.49	0.78	0.88	0	1.82	0.635	0.9	0.60111	0.662021	0.620034	0.685368	0.514196	0.631565	0.606532
ENSG00000159423	0	0	1.27	0	0	0	0.423333	1.24378	1.65667	1.83143	1.68334	1.81597	1.45023	1.77691
ENSG00000169991	0	0.12	0.21	0.02	0.26	0.06	0.163333	3.14462	2.81156	12.9119	11.6685	11.3054	2.97809	11.9619
ENSG00000127481	2.76	3.77	2.42	1.74	1.81	3.265	1.99	1.32181	1.27834	1.61605	1.9245	1.88107	1.30007	1.80721
ENSG00000230424	0	0	0	0	0	0	0	3.59817	4.4717	3.47628	2.76186	3.96397	4.03493	3.4007
ENSG00000127463	0.82	0.73	0.74	0.83	0.31	0.775	0.626667	4.11893	3.44689	5.12826	5.69394	6.09634	3.78291	5.63952
ENSG00000053372	0.31	0.68	0.27	0.2	0.25	0.495	0.24	21.1368	15.8232	28.469	26.8376	26.3163	18.48	27.2076
ENSG00000211454	0	0	0	0	0	0	0	0.179743	0.0712223	0.106122	0.0659836	0.0691486	0.125483	0.0804181
ENSG00000053371	1.12	0.89	1.16	1.79	0.58	1.005	1.17667	8.10125	8.91075	8.32912	7.38365	7.03925	8.506	7.58401
ENSG00000040487	0.32	0.34	0.99	0.2	0	0.33	0.396667	2.71671	2.2386	2.40596	3.12791	3.06416	2.47765	2.86601
ENSG00000077549	2.44	2.62	2.31	2.42	2.32	2.53	2.35	18.6774	21.3552	19.7766	19.3473	18.9748	20.0163	19.3662
ENSG00000173436	0	0.68	0	0	0	0.34	0	0.518226	0.565746	0.421483	0.372716	0.567582	0.541986	0.453927
ENSG00000226396	0	0	0	0	0	0	0	0.485986	0.108321	0.322797	1.33804	0.841333	0.297153	0.834057
ENSG00000158747	0.1	0	0.21	0	0	0.05	0.07	6.4295	3.5702	8.90138	9.20681	10.3021	4.99985	9.47009
ENSG00000162542	0.58	0.95	0.41	1.02	0.87	0.765	0.766667	1.97724	2.61383	1.30425	0.810944	1.0387	2.29553	1.0513
ENSG00000169914	0	2.97	0.52	1.62	0.85	1.485	0.996667	0.653535	0.40058	0.60772	0.764722	0.636408	0.527057	0.669617
ENSG00000162543	0	0	0	0	0	0	0	0.00992298	0.00884686	0.0131819	0.0218564	0.0171785	0.00938492	0.0174056
ENSG00000162545	0.24	0.17	0.18	0.23	0.18	0.205	0.196667	45.0492	26.9706	72.285	62.0217	68.1805	36.0099	67.4958
ENSG00000090432	0.24	0.26	0.21	0.3	0.29	0.25	0.266667	19.5909	16.0513	8.40392	9.1646	10.4024	17.8211	9.32362
ENSG00000158825	0	0	0	0	0	0	0	2.12398	2.61015	2.66903	2.46558	4.27328	2.36707	3.13596
ENSG00000158828	0.62	1.52	0.57	0.34	0.47	1.07	0.46	2.30909	2.7415	3.12819	3.07174	3.24546	2.52529	3.14846
ENSG00000117242	0	0	0	0	0	0	0	2.47601	2.65121	3.04126	2.75423	3.31714	2.56361	3.03754
ENSG00000244038	0.2	0.33	0.43	0.29	0.24	0.265	0.32	74.5205	71.8548	54.8951	62.3576	68.3734	73.1877	61.8754
ENSG00000117245	0	0	0	0	0	0	0	0.0371013	0.0661555	0.13143	0.0408597	0.0428195	0.0516284	0.071703
ENSG00000189410	0	0	0.37	0	0	0	0.123333	0.374955	0.200576	2.60672	2.57398	2.25028	0.287765	2.47699
ENSG00000127483	1.81	1.9	2.15	1.56	2.73	1.855	2.14667	5.31119	8.82139	5.0918	5.93102	4.87381	7.06629	5.29888
ENSG00000075151	3.47	3.23	2.55	1.22	2.03	3.35	1.93333	2.28705	2.01848	2.54074	2.57583	2.06443	2.15277	2.39366
ENSG00000117298	1.84	1.99	1.05	1.04	1.25	1.915	1.11333	5.85909	5.29832	6.99491	8.20405	9.27377	5.5787	8.15757
ENSG00000142794	0	1.11	0	3.45	12.75	0.555	5.4	0.18665	0.267701	0.0646827	0.0714984	0.0421469	0.227175	0.0594427
ENSG00000076864	0	0	0	0	0	0	0	0.316989	0.496712	0.382814	0.497203	0.23281	0.406851	0.370942
ENSG00000090686	2.46	2.58	1.89	3.36	1.84	2.52	2.36333	1.38537	1.31816	1.07483	1.21159	1.04801	1.35177	1.11148
ENSG00000187942	0	0	0	0	0	0	0	3.00413	1.71238	1.66827	1.47795	2.25933	2.35826	1.80185
ENSG00000142798	5.9	7.81	7.01	8.64	6.72	6.855	7.45667	1.50363	1.48827	0.96758	1.112	1.32588	1.49595	1.13515
ENSG00000218510	0	0	0	6.91	0	0	2.30333	1.24837	1.38797	0.409714	0.194094	0.22883	1.31817	0.277546
ENSG00000070831	0.18	0.21	0.1	0.1	0.14	0.195	0.113333	32.8336	35.122	36.7794	33.8754	36.3868	33.9778	35.6805
ENSG00000162552	0	0	0	0	0	0	0	0.26865	0.250403	0.243328	0.33621	0.443944	0.259527	0.341161
ENSG00000184677	0.36	0.8	0.17	0.37	0.82	0.58	0.453333	1.43243	1.12362	2.87474	3.03321	2.49046	1.27803	2.79947
ENSG00000133216	0.62	0.08	0.34	0.09	0.8	0.35	0.41	1.77556	1.9256	1.51379	1.48846	1.46045	1.85058	1.48757
ENSG00000264014	0	0	0	0	0	0	0	5.69068	9.4223	4.31979	2.68592	7.03688	7.55649	4.68087
ENSG00000004487	0.36	0.35	0.28	0.23	0.25	0.355	0.253333	31.887	35.1757	44.859	45.3666	42.6123	33.5313	44.2793
ENSG00000169641	2.5	1.38	0.71	1.17	1.12	1.94	1	2.00907	2.11779	4.67627	4.02174	3.3889	2.06343	4.02897
ENSG00000179546	0	0	0	0	0	0	0	0.0584983	0.0695391	0.0777105	0.107374	0.0337572	0.0640187	0.0729471
ENSG00000261326	0	0	0	0	0	0	0	0.18278	0.117692	0.0539577	0.111831	0.281269	0.150236	0.149019
ENSG00000125944	1.13	0.98	1.37	1.18	1.57	1.055	1.37333	11.3353	11.3785	9.17532	10.1889	7.79865	11.3569	9.0543
ENSG00000125945	0	1.14	0.41	1.43	1.32	0.57	1.05333	1.34678	1.61593	1.18716	0.803983	0.63191	1.48136	0.874349
ENSG00000249087	0	0	0	0	0	0	0	0.687107	0.297015	0.0276597	0.160515	0.0720916	0.492061	0.0867553
ENSG00000204219	7.37	0	0	0	0	3.685	0	0.267361	0.154237	0.125354	0.173203	0.108907	0.210799	0.135821
ENSG00000088280	2.98	1.11	8.75	11.84	10.93	2.045	10.5067	0.310318	0.365593	0.147226	0.170877	0.134305	0.337955	0.150802
ENSG00000007968	0.91	0.2	0.25	0.42	0	0.555	0.223333	1.85384	1.8244	1.5745	1.47266	1.5959	1.83912	1.54769
ENSG00000235052	0	0	0	0	0	0	0	1.69722	0.540415	1.12731	0.400532	0.629616	1.11882	0.719154
ENSG00000117318	0.43	0.36	0.81	1.82	1.23	0.395	1.28667	38.669	72.5163	13.1998	13.8905	16.5627	55.5926	14.551
ENSG00000142676	0.22	0.26	0.16	0.18	0.23	0.24	0.19	252.59	197.59	301.137	308.878	338.255	225.09	316.09
ENSG00000011007	0.63	0.08	0.58	0.36	0.25	0.355	0.396667	5.43478	4.58027	9.58992	8.75212	8.20147	5.00752	8.84784
ENSG00000236810	0	0	0	0	0	0	0	4.5144	3.00033	4.47052	4.88132	4.26288	3.75737	4.53824
ENSG00000057757	0.34	0.28	0.12	0.25	0.22	0.31	0.196667	12.3408	9.80757	16.1587	15.2063	14.9725	11.0742	15.4458
ENSG00000011009	0.07	0.06	0.12	0.05	0.11	0.065	0.0933333	14.2985	16.0022	15.8176	14.3608	15.8631	15.1504	15.3472
ENSG00000117308	0.58	0.74	0.84	0.3	0.49	0.66	0.543333	5.98946	6.14525	5.75972	5.69324	5.60545	6.06735	5.68614
ENSG00000117305	1.28	1.73	5.03	4.14	0	1.505	3.05667	0.957499	1.23694	0.376397	0.430406	0.558175	1.09722	0.454993
ENSG00000179163	7.95	11.68	87.53	10.04	9.57	9.815	35.7133	0.567122	0.50562	0.0358751	0.327157	0.187009	0.536371	0.183347
ENSG00000189266	0.15	0.28	0.14	0.24	0.16	0.215	0.18	17.8736	19.5106	23.801	21.7262	18.2893	18.6921	21.2722
ENSG00000188529	0.6	0.59	0.75	0.55	1	0.595	0.766667	5.6588	6.03305	4.45892	4.75104	4.29293	5.84593	4.50097
ENSG00000142677	0	2.67	0	0	0	1.335	0	0.671748	0.810275	0.0524921	0.0435174	0.0684072	0.741012	0.0548056
ENSG00000185436	0	0	1.04	0	0	0	0.346667	0.8871	0.67076	0.417676	0.531765	0.408234	0.77893	0.452558
ENSG00000158055	0	0	0	0	0	0	0	0.0280614	0.212655	0.465967	0.417204	0.340057	0.120358	0.407743
ENSG00000001460	0	0.49	3.24	0	5.47	0.245	2.90333	0.279295	0.486431	0.0776557	0.128758	0.0787112	0.382863	0.0950415
ENSG00000001461	0.7	0.18	0	0.59	1.15	0.44	0.58	1.39319	2.36891	0.710625	0.912825	1.01767	1.88105	0.880373
ENSG00000117602	0.96	0.52	0.61	0.44	0	0.74	0.35	1.35917	1.63659	0.99617	1.09254	0.892512	1.49788	0.993739
ENSG00000264443	0	0	0	0	0	0	0	0.879904	0.920912	0.711495	0.421321	0.662295	0.900408	0.59837
ENSG00000133226	2.91	2.09	2.95	1.41	2.9	2.5	2.42	4.56162	4.83928	4.71115	5.23987	4.01881	4.70045	4.65661
ENSG00000169504	3.75	1.88	2.4	3.13	3.41	2.815	2.98	5.06691	8.83747	9.93311	9.08812	7.17496	6.95219	8.73206
ENSG00000117614	0.67	0.76	0.7	0.9	0.87	0.715	0.823333	8.1199	7.10769	8.14992	8.87018	8.71822	7.6138	8.57944
ENSG00000117616	0.37	1.2	1.68	0.63	0.91	0.785	1.07333	0.909974	1.48495	1.68373	1.95957	1.77225	1.19746	1.80518
ENSG00000183726	0.99	0.92	1.28	0.94	1.05	0.955	1.09	21.9827	21.1019	14.2781	15.7291	18.4668	21.5423	16.158
ENSG00000188672	0	0	0	0	0	0	0	0.817967	0.486174	0.482936	0.525482	0.590022	0.65207	0.532814
ENSG00000204178	0.56	1.23	0.52	0.74	0.32	0.895	0.526667	7.19666	4.53346	6.23813	7.43607	8.63455	5.86506	7.43625
ENSG00000157978	0.7	0.73	1.33	0.65	2.25	0.715	1.41	2.42757	3.06838	1.19741	1.43262	1.50725	2.74797	1.37909
ENSG00000117643	Inf	0	0	13.81	0	0	4.60333	0	0.0273022	0.0081361	0.0134901	0.0106029	0.0136511	0.010743
ENSG00000162430	0.39	0.24	0.56	0.37	0.2	0.315	0.376667	9.40925	9.35808	6.97181	8.13305	8.24193	9.38366	7.78227
ENSG00000228172	0	0	0	0	0	0	0	3.99812	3.89981	3.04999	3.59662	3.49501	3.94897	3.38054
ENSG00000117640	1.55	1.14	1.82	2.38	0	1.345	1.4	1.02636	1.22007	0.605974	0.60703	0.674534	1.12322	0.629179
ENSG00000127423	0	0	0.3	0.58	0	0	0.293333	3.69611	4.31865	2.95819	2.40186	2.34485	4.00738	2.5683
ENSG00000236528	0	0	0	0	0	0	0	8.79025	9.40437	4.23838	3.65716	3.60713	9.09731	3.83422
ENSG00000182749	0.1	0.57	0.4	0.21	0	0.335	0.203333	14.0172	10.7481	6.48165	7.34929	7.69212	12.3827	7.17435
ENSG00000117632	1.45	1.09	1.37	1.6	1.41	1.27	1.46	22.8947	30.6846	15.7523	17.9794	22.0109	26.7896	18.5809
ENSG00000158006	0	1.75	2.01	1.49	6.04	0.875	3.18	0.908135	0.899612	0.555321	0.587378	0.474141	0.903873	0.538947
ENSG00000175087	1.02	0.42	0.75	1.88	1.13	0.72	1.25333	0.499783	1.05418	0.631537	0.590686	0.717498	0.776984	0.646574
ENSG00000236782	0	0	0	0	0	0	0	10.2146	7.67496	13.6547	13.8671	14.2357	8.94478	13.9192
ENSG00000142684	0	0.16	0.19	0.22	0	0.08	0.136667	21.6379	16.6636	29.6038	29.7675	31.3613	19.1508	30.2442
ENSG00000142675	0	0	0	0	0	0	0	1.72283	1.87732	1.63475	1.21973	1.39659	1.80008	1.41702
ENSG00000130695	1.62	1.76	0.66	0.78	1.33	1.69	0.923333	2.10031	2.32703	2.99326	2.77344	2.54169	2.21367	2.76946
ENSG00000142669	0.96	1.03	0.78	0.91	0.57	0.995	0.753333	49.7095	57.8957	73.4775	69.5733	86.1636	53.8026	76.4048
ENSG00000158062	0.48	0.18	0.31	0.16	0.06	0.33	0.176667	7.18041	7.03036	8.72682	8.90435	12.2679	7.10538	9.96635
ENSG00000169442	0	0	0	0	0	0	0	0.059124	0.105424	0.157083	0.39068	0.204709	0.0822741	0.250824
ENSG00000176092	1.74	0.61	0	0	0	1.175	0	0.21926	0.54572	0.145635	0.181103	0.221422	0.38249	0.18272
ENSG00000117682	0.78	0.59	3.7	4.92	3.42	0.685	4.01333	1.58058	1.83193	0.931734	0.794193	0.9577	1.70626	0.894543
ENSG00000198830	0.07	0.06	0.3	0.05	0.12	0.065	0.156667	91.5033	166.421	34.1279	38.7027	50.3111	128.962	41.0472
ENSG00000117676	0.21	0.3	0	0.13	0.24	0.255	0.123333	3.74866	3.46777	4.74267	4.27325	5.12339	3.60821	4.7131
ENSG00000117713	1.62	2	1.08	0.93	1.54	1.81	1.18333	1.07284	1.26295	1.48976	1.81626	1.49665	1.16789	1.60089
ENSG00000060642	0.43	0.54	0	0.76	0.81	0.485	0.523333	3.15471	3.32264	1.25941	1.96216	2.68825	3.23867	1.96994
ENSG00000204160	0.09	0.49	0.24	0	0.06	0.29	0.1	4.5864	3.81703	11.7396	11.222	11.5138	4.20171	11.4918
ENSG00000175793	0.07	0.03	0.06	0.04	0.02	0.05	0.04	256.177	267.973	1080.29	1019.48	1130.22	262.075	1076.66
ENSG00000226698	0	0	0	0	0	0	0	1.44525	1.12745	3.35984	2.98436	4.69126	1.28635	3.67848
ENSG00000142751	0.72	0.73	0.42	0.2	0.55	0.725	0.39	1.93189	1.65309	3.09734	3.3748	2.65251	1.79249	3.04155
ENSG00000198746	0	0.34	0.42	0.2	0.46	0.17	0.36	2.80753	2.63596	4.55471	3.80335	3.56999	2.72174	3.97602
ENSG00000090273	0.41	0.5	0.25	0.28	0.24	0.455	0.256667	47.0933	28.008	53.3031	52.0131	47.7503	37.5507	51.0222
ENSG00000175707	0	0.2	0	0	0	0.1	0	4.71722	5.55256	3.9319	3.42943	2.88226	5.13489	3.41453
ENSG00000253368	1.33	0.48	0.36	0	0.33	0.905	0.23	2.62976	2.12009	5.94627	5.36097	5.56968	2.37493	5.62564
ENSG00000158246	4.18	1.28	1.95	0	4.78	2.73	2.24333	0.23345	0.666025	0.46518	0.179969	0.323316	0.449738	0.322822
ENSG00000090020	0.18	0.14	0.1	0.45	0.63	0.16	0.393333	6.52378	4.71078	7.2158	7.58209	7.76955	5.61728	7.52248
ENSG00000142784	0.3	0.22	0.51	0.7	0.72	0.26	0.643333	1.27557	1.51359	2.10898	1.59681	1.69988	1.39458	1.80189
ENSG00000186501	0.3	0.31	0.48	0.54	0	0.305	0.34	5.12547	4.29434	4.01964	4.1893	3.97688	4.7099	4.06194
ENSG00000142765	1.61	0	0	0	0	0.805	0	0.514794	0.926758	0.460293	0.512429	0.445602	0.720776	0.472775
ENSG00000142733	1.75	2.39	0.46	2.21	2.34	2.07	1.67	1.32871	1.3638	0.949289	0.922252	0.947158	1.34625	0.939566
ENSG00000181773	0	0	0	0	0	0	0	0.679576	0.512666	1.35415	1.78469	2.17195	0.596121	1.77026
ENSG00000158195	0.37	0.54	0.12	0.25	0.3	0.455	0.223333	5.44433	7.90172	9.14721	9.58906	8.49782	6.67302	9.07803
ENSG00000126705	0.36	0.43	0.2	0.32	0.84	0.395	0.453333	0.895988	1.32219	1.52886	1.48013	1.83193	1.10909	1.61364
ENSG00000126709	0.59	1.02	3.32	2.41	1.62	0.805	2.45	17.9583	22.7342	11.2065	13.7246	20.9105	20.3462	15.2805
ENSG00000009780	1.13	0	1.77	0	1.13	0.565	0.966667	1.01408	1.08737	0.600744	0.694229	0.806608	1.05072	0.700527
ENSG00000117758	0.28	3.11	4.04	2.17	4.33	1.695	3.51333	2.14167	2.35793	1.79486	1.61463	1.31882	2.2498	1.5761
ENSG00000117751	0.94	0.84	0.71	0.47	0.93	0.89	0.703333	10.4326	9.37113	11.8009	11.4462	9.7433	9.90186	10.9968
ENSG00000117748	0.38	0.61	0.72	1.35	1.08	0.495	1.05	17.8246	14.7687	10.2935	9.22712	8.38989	16.2966	9.30349
ENSG00000130768	0	0	0	0	0	0	0	1.34579	1.05217	0.96265	0.980479	0.860239	1.19898	0.934456
ENSG00000227050	0	0	0	0	0	0	0	2.70212	1.90719	2.84174	2.97585	1.16947	2.30466	2.32902
ENSG00000158156	0.4	0	0.5	0	0	0.2	0.166667	2.11611	1.81475	1.55279	1.44268	1.53513	1.96543	1.5102
ENSG00000158161	0	1.25	0.85	1.57	0.35	0.625	0.923333	1.73952	1.23918	2.32215	1.98147	1.60905	1.48935	1.97089
ENSG00000228589	0	0	0	0	0	0	0	3.7341	5.8622	4.20561	4.73816	5.05912	4.79815	4.66763
ENSG00000169403	0	0	0	0.31	0	0	0.103333	1.94999	1.7071	1.23278	1.16432	1.60655	1.82854	1.33455
ENSG00000126698	0.57	0.75	0.88	1.15	1.15	0.66	1.06	19.601	20.4448	17.6725	18.1715	16.5026	20.0229	17.4489
ENSG00000130770	0.84	0.95	0.71	0.7	1.01	0.895	0.806667	35.7028	28.7298	18.978	19.4272	24.4308	32.2163	20.9453
ENSG00000270605	0	0	0	0	0	0	0	0.284221	0.278738	0.264296	0.344314	0.196816	0.281479	0.268475
ENSG00000130766	3.02	1.06	0.54	0.8	1.03	2.04	0.79	1.32879	2.1981	4.59376	4.26678	4.10189	1.76344	4.32081
ENSG00000130772	1.12	0	0.79	1.32	0.96	0.56	1.02333	3.0666	3.44195	1.34579	1.26647	1.89602	3.25428	1.50276
ENSG00000204138	1.49	1.79	1.13	0.81	1.48	1.64	1.14	2.32539	2.3088	2.83836	3.40906	3.03234	2.3171	3.09326
ENSG00000180198	0.21	0.21	0.41	0.12	0.22	0.21	0.25	19.5502	19.8005	22.7222	22.0317	21.6362	19.6754	22.1301
ENSG00000242125	0.09	0.05	0.13	0.15	0.04	0.07	0.106667	18.9859	18.2411	15.6645	19.6582	21.2332	18.6135	18.852
ENSG00000200087	9035.18	4208.46	2860.55	3669.3	2037.86	6621.82	2855.9	4.60674	12.5631	8.63958	5.37184	14.5429	8.5849	9.51811
ENSG00000279443	0	0	1.27	0	0	0	0.423333	0.451164	0.260271	1.62174	1.98747	2.38909	0.355718	1.99943
ENSG00000180098	0.33	1	0	2.08	0.5	0.665	0.86	1.62855	1.87494	1.51608	1.49696	1.70935	1.75175	1.57413
ENSG00000197989	1.09	1.58	1.82	0.38	0.42	1.335	0.873333	4.37074	3.7654	6.28461	7.87828	10.4288	4.06807	8.19724
ENSG00000221539	33.41	27.26	31.61	11.05	15.94	30.335	19.5333	3.7352	1.99808	11.9086	16.4543	15.5192	2.86664	14.6274
ENSG00000120656	0.69	0.15	0.24	0.82	0.39	0.42	0.483333	7.12005	5.84176	3.80223	3.51687	4.05411	6.4809	3.79107
ENSG00000162419	3.71	4.63	1.54	0.74	1.74	4.17	1.34	0.385143	0.40442	0.864092	0.706931	0.651939	0.394782	0.740987
ENSG00000198492	0.25	0.31	0.23	0.64	0.29	0.28	0.386667	9.75546	10.1662	14.3105	13.5203	12.9702	9.96085	13.6003
ENSG00000159023	0.71	0.85	0.14	0.21	0.27	0.78	0.206667	0.905991	0.88117	1.38134	1.45697	1.28327	0.893581	1.37386
ENSG00000253304	0.71	0	0	1.05	0	0.355	0.35	1.23591	0.728363	1.44702	1.82251	1.81322	0.982138	1.69425
ENSG00000116350	1.21	0.94	0.97	0.5	1.23	1.075	0.9	4.93569	4.83825	5.98689	6.01758	5.70357	4.88697	5.90268
ENSG00000116353	0.43	0.68	0.86	1.23	0.37	0.555	0.82	2.74854	2.27454	2.5465	2.4371	2.53773	2.51154	2.50711
ENSG00000060656	0.17	0.1	0.16	0.14	0	0.135	0.1	4.0621	2.98725	3.94548	3.69003	3.95296	3.52467	3.86282
ENSG00000162510	0	0	0	0	3.83	0	1.27667	0.0480077	0.0963033	0.127549	0.11896	0.207776	0.0721555	0.151428
ENSG00000186056	0	0	0	0	0	0	0	0.178591	0.208216	0.401491	0.196683	0.52322	0.193404	0.373798
ENSG00000162511	0	0	1.02	0.28	0	0	0.433333	0.320812	1.67096	1.27852	1.82234	1.63692	0.995887	1.57926
ENSG00000162512	0	2.68	2.92	0	3.64	1.34	2.18667	0.516279	0.425419	0.207829	0.21537	0.284383	0.470849	0.235861
ENSG00000134644	1.06	2.29	0.77	0.64	0.44	1.675	0.616667	3.60691	3.85592	7.1318	6.786	6.27315	3.73142	6.73031
ENSG00000060688	1.24	1.5	0.95	2.06	0.82	1.37	1.27667	10.0563	7.63226	7.58774	7.13754	6.92918	8.84426	7.21815
ENSG00000121766	0.22	0.33	0.41	0.11	0	0.275	0.173333	10.8202	9.49285	8.21907	7.828	6.77534	10.1565	7.60747
ENSG00000229044	0	0	0	0	0	0	0	12.9702	15.2685	9.36774	7.48877	5.88598	14.1194	7.58083
ENSG00000121769	83.52	13.63	116.71	55.25	0	48.575	57.32	0.05388	0.144111	0.0715755	0.237352	0.0932764	0.0989954	0.134068
ENSG00000168528	0.05	0.1	0.13	0.08	0.07	0.075	0.0933333	67.1346	52.716	67.3322	69.4409	71.4594	59.9253	69.4108
ENSG00000284543	0	0	0	0	0	0	0	0.0280671	0.0450419	0.0372849	0.0309103	0.0485894	0.0365545	0.0389282
ENSG00000142910	0.19	0.46	0.27	0.1	0.08	0.325	0.15	37.2447	29.2299	79.3464	77.816	86.2601	33.2373	81.1408
ENSG00000121764	0	0	0	0	0	0	0	0.950884	1.11751	0.516754	0.523604	0.785666	1.03419	0.608675
ENSG00000162517	0.33	0.56	0.93	0.43	0.89	0.445	0.75	12.6349	11.2647	8.27685	8.80272	7.39141	11.9498	8.15699
ENSG00000084636	19.27	47.7	10.15	26.73	6.75	33.485	14.5433	0.155066	0.095711	0.182224	0.203615	0.351047	0.125388	0.245629
ENSG00000121753	0	0	4.86	0	0	0	1.62	0.0498925	0.0381273	0.05681	0.0392476	0.0370171	0.0440099	0.0443583
ENSG00000254545	0	0	0	0	0	0	0	0.51472	0.36712	0.820519	0.340117	0.534646	0.44092	0.565094
ENSG00000134668	0.8	0	0.53	0	0	0.4	0.176667	0.405732	0.466077	0.570078	0.601505	0.526798	0.435904	0.566127
ENSG00000184007	0.83	0.33	0.5	0.3	0.18	0.58	0.326667	8.00943	7.69133	11.0266	10.7637	9.86489	7.85038	10.5517
ENSG00000121774	1.46	1.57	0.99	1.9	1.41	1.515	1.43333	16.763	20.7693	19.3415	20.4803	18.0841	18.7661	19.302
ENSG00000121775	0.27	0.48	0.51	0.51	0.51	0.375	0.51	6.15539	4.4567	4.4791	4.7064	5.12445	5.30605	4.76998
ENSG00000025800	1.07	0.95	0.89	0.85	0.93	1.01	0.89	3.47353	3.11002	5.14448	5.27417	4.72111	3.29178	5.04659
ENSG00000084652	1.71	1.75	1.1	0.92	1.11	1.73	1.04333	7.40979	7.234	9.13818	9.30572	8.4393	7.3219	8.96107
ENSG00000160050	Inf	0	0	0	0	0	0	0	0.0349793	0.0781793	0.216043	0.135843	0.0174897	0.143355
ENSG00000224066	0	0	0	0	0	0	0	1.14065	0.363197	0.3247	0.852422	0.705244	0.751925	0.627456
ENSG00000160051	0.49	0	0.65	0	0	0.245	0.216667	1.91855	1.27292	1.33359	1.57239	1.58344	1.59573	1.49647
ENSG00000222046	0	0	0	0	0	0	0	0.0887334	0.158221	0.235751	0.0977221	0.102409	0.123477	0.145294
ENSG00000160055	0	0.57	0	1.58	1.42	0.285	1	0.959792	0.993722	0.514117	0.596704	0.723591	0.976757	0.611471
ENSG00000084623	1.27	1.07	1.22	1.35	1.26	1.17	1.27667	63.1324	71.9431	57.0463	59.2574	64.134	67.5377	60.1459
ENSG00000220785	0	0	0	0	0	0	0	0.0746787	0.06658	0.0248012	0.102805	0.0969621	0.0706294	0.074856
ENSG00000182866	0	0	0	0	0	0	0	0.0165561	0.088564	0.131961	0.127633	0.0573235	0.0525601	0.105639
ENSG00000116478	0.99	0.66	0.73	0.68	0.39	0.825	0.6	11.7174	14.5631	12.5452	12.5357	11.7122	13.1403	12.2643
ENSG00000175130	0.11	0.13	0.09	0.06	0.04	0.12	0.0633333	36.0839	36.58	56.5361	53.9292	57.2858	36.332	55.917
ENSG00000162526	0	0	0	0	0	0	0	0.151385	0.202452	0.100552	0.0833604	0.305756	0.176919	0.163223
ENSG00000225828	0	2.41	0	0	0	1.205	0	0.291464	0.294503	0.180687	0.235392	0.571855	0.292983	0.329311
ENSG00000160058	0.57	0.64	1.01	1.45	0.4	0.605	0.953333	1.94819	2.51499	2.02591	1.66983	1.46505	2.23159	1.72027
ENSG00000160062	0	0	0	0	0	0	0	0.179712	0.222918	0.228354	0.413044	0.338168	0.201315	0.326522
ENSG00000176261	0.19	0.6	1.18	0.2	0.94	0.395	0.773333	3.47561	2.8614	2.05897	2.32765	2.19536	3.1685	2.19399
ENSG00000162521	0.39	0.57	0.34	0.59	0.8	0.48	0.576667	8.76789	7.48916	6.74654	6.65383	6.74055	8.12853	6.71364
ENSG00000162520	2.52	4.83	2.33	1.93	0.44	3.675	1.56667	2.36216	1.55476	2.10601	2.25226	2.36029	1.95846	2.23952
ENSG00000162522	0.22	0.33	0.28	0.05	0.05	0.275	0.126667	8.67442	9.23748	11.4371	11.176	11.3751	8.95595	11.3294
ENSG00000134684	3.25	2.34	1.42	2.01	1.86	2.795	1.76333	4.75933	7.4601	9.55961	9.3931	7.66825	6.10971	8.87365
ENSG00000116497	1.95	0.2	0.96	1.11	2.22	1.075	1.43	0.901908	1.07213	0.726856	0.821104	0.718231	0.987019	0.755397
ENSG00000121905	0	0	0	0	0	0	0	3.88716	5.4212	2.50813	1.98757	1.92268	4.65418	2.13946
ENSG00000121900	0	0.25	0	0.31	0	0.125	0.103333	13.4984	16.9735	7.67014	7.60474	7.76689	15.236	7.68059
ENSG00000116514	0.69	0.3	0.25	0.34	0.24	0.495	0.276667	3.83366	5.1363	16.4036	15.3252	17.2703	4.48498	16.333
ENSG00000236065	0	0	0	0	0	0	0	0.0658106	0.117347	0.218561	0.0724773	0.284826	0.091579	0.191955
ENSG00000004455	0.09	0.1	0.09	0.05	0.08	0.095	0.0733333	22.6162	17.5904	25.2995	24.6309	24.0131	20.1033	24.6478
ENSG00000142920	0	0	0	5.52	0	0	1.84	0.168565	0.135256	0.0671777	0.0464102	0.1605	0.151911	0.0913625
ENSG00000116525	0	1	0	0	0	0.5	0	1.0007	1.10846	1.26892	0.985182	0.787452	1.05458	1.01385
ENSG00000279179	0	0	0	0	0	0	0	0.0320655	0.100058	0.149088	0.105941	0.0555114	0.0660619	0.103513
ENSG00000160094	0.54	0.43	1.46	0	0	0.485	0.486667	1.29448	2.82606	0.440927	0.731083	0.775726	2.06027	0.649245
ENSG00000134686	0.13	0.39	0.1	0.2	0.1	0.26	0.133333	3.67799	3.14043	8.31049	6.66936	7.2714	3.40921	7.41709
ENSG00000121903	0	1.17	0	0	0	0.585	0	0.187464	0.324982	0.0968453	0.0688179	0.0721188	0.256223	0.0792607
ENSG00000163866	0.39	0.24	0.55	0.18	0.41	0.315	0.38	2.20686	2.04063	2.88627	2.26488	2.18821	2.12375	2.44645
ENSG00000189280	0	0.08	0	0.05	0	0.04	0.0166667	31.3735	19.678	28.7784	26.6438	27.6157	25.5257	27.6793
ENSG00000189433	0	0	0.52	0.14	0.13	0	0.263333	5.45023	3.19317	17.5058	16.5064	20.286	4.3217	18.0994
ENSG00000255811	0	0	0	0	0	0	0	13.6228	7.04084	45.1109	45.0084	51.6105	10.3318	47.2433
ENSG00000188910	0.04	0.05	0.05	0	0.02	0.045	0.0233333	25.9846	16.4974	68.514	63.3039	69.7616	21.241	67.1931
ENSG00000230163	0	0	0	0	0	0	0	0.84457	0.410716	0.305985	0.845568	1.06335	0.627643	0.738301
ENSG00000241014	0	0	0	0	0	0	0	0.11565	0.0736489	0.0438951	0.0545854	0.0286018	0.0946497	0.0423607
ENSG00000163867	1.87	0.52	0.58	0.44	0	1.195	0.34	0.386177	0.405962	0.38284	0.399906	0.279392	0.396069	0.354046
ENSG00000197056	2.83	0.39	7.68	6.28	5.89	1.61	6.61667	0.675554	1.07188	0.289	0.277419	0.257689	0.873715	0.274703
ENSG00000116560	1.17	1.28	0.92	0.74	0.78	1.225	0.813333	34.7572	23.3023	46.5381	49.2638	46.2914	29.0297	47.3645
ENSG00000146463	0.85	1.26	0.43	1.85	0	1.055	0.76	2.13258	2.08822	1.96868	1.90278	1.62694	2.1104	1.8328
ENSG00000227409	0	0	0	0	0	0	0	0.481751	0.429506	0.319984	0.928467	0.417001	0.455629	0.555151
ENSG00000142687	0.46	1.13	1.45	0.66	0.77	0.795	0.96	1.55583	1.85289	0.922817	1.05588	0.983951	1.70436	0.987551
ENSG00000020129	2.07	2.01	0.62	0.57	0.72	2.04	0.636667	1.13552	1.22287	2.79288	2.41443	3.09468	1.1792	2.76733
ENSG00000126067	0.34	0.43	0.33	0.4	0.42	0.385	0.383333	19.519	20.4349	18.8785	18.0267	19.7608	19.9769	18.8886
ENSG00000142686	0.44	1.14	1.27	0.46	1.16	0.79	0.963333	1.46238	1.9421	0.930856	1.00657	0.870254	1.70224	0.935894
ENSG00000092853	4.83	4.7	5.97	5.18	5.67	4.765	5.60667	2.29869	1.58487	1.79146	1.98023	2.38768	1.94178	2.05312
ENSG00000232335	0	0	0	0	0	0	0	2.1538	2.10311	2.04369	2.71084	3.37353	2.12845	2.70935
ENSG00000134698	0.7	0	0	0	0	0.35	0	0.456427	0.495097	0.293059	0.242954	0.223879	0.475762	0.253297
ENSG00000092847	0.87	0.43	0.56	0.68	0.27	0.65	0.503333	0.760381	0.67792	0.819721	0.885636	0.978657	0.719151	0.894671
ENSG00000271914	0	0	0	0	0	0	0	0.697991	0.248919	0.185446	0.15374	0.966683	0.473455	0.435289
ENSG00000126070	0.89	0	0.12	0.37	0.48	0.445	0.323333	0.368418	0.284203	0.833045	0.863273	0.714698	0.32631	0.803672
ENSG00000271554	0	0	0	0	0	0	0	0.167772	0.224367	0.334308	0.184768	0.145222	0.196069	0.221433
ENSG00000116863	0.71	0.42	0.51	0.59	1.17	0.565	0.756667	5.86614	5.76184	7.57258	6.82538	7.51613	5.81399	7.3047
ENSG00000054116	0.73	0.9	1.35	1.23	1.93	0.815	1.50333	7.17853	7.62974	5.39269	5.04032	5.37253	7.40413	5.26852
ENSG00000116871	0.8	1.47	0.35	0.4	0.14	1.135	0.296667	7.15264	6.22735	15.1721	15.8353	15.3602	6.69	15.4559
ENSG00000054118	1.79	1.4	1.14	2	1.59	1.595	1.57667	9.80489	12.8002	11.1178	10.4639	9.69949	11.3025	10.4271
ENSG00000214193	0	0.95	1.41	0	0	0.475	0.47	0.321257	0.473691	1.01767	1.02058	0.834234	0.397474	0.957494
ENSG00000142694	33.41	17.52	0	3.77	0	25.465	1.25667	0.228245	0.284889	0.606411	1.10601	0.790269	0.256567	0.834231
ENSG00000116883	0	0	0	0	0	0	0	0.661687	0.670374	1.11873	1.09307	1.45791	0.66603	1.22324
ENSG00000196182	1.28	0.22	0	0.2	0	0.75	0.0666667	1.29549	1.67519	1.83919	1.51385	1.55793	1.48534	1.63699
ENSG00000181817	0	0	0.37	0	0.66	0	0.343333	8.01869	5.86423	3.87799	3.54053	3.71036	6.94146	3.70963
ENSG00000116885	3.87	0	3.24	2.63	0	1.935	1.95667	1.07072	1.09603	0.237062	0.458572	0.377589	1.08337	0.357741
ENSG00000116898	0.75	0.4	0.63	0.46	0.31	0.575	0.466667	23.375	19.1667	17.6036	20.2519	19.9871	21.2708	19.2808
ENSG00000233621	0	2.56	0	0	0	1.28	0	0.475535	0.565286	0.21057	0.741918	0.61743	0.52041	0.523306
ENSG00000163874	0.24	0	0.06	0.07	0.04	0.12	0.0566667	3.06427	2.38455	23.2239	24.1495	26.9841	2.72441	24.7858
ENSG00000163875	0.29	0.55	0.46	0.49	0	0.42	0.316667	6.76942	5.21551	6.63392	6.82662	6.28496	5.99246	6.58184
ENSG00000163877	1.31	0.48	0.58	0.73	2.21	0.895	1.17333	1.22655	1.4438	1.90942	1.99454	1.72525	1.33518	1.8764
ENSG00000163879	0	0	0	1.62	0	0	0.54	0.0868417	0.0442422	0.148323	0.232266	0.279201	0.065542	0.21993
ENSG00000134697	1.51	2.09	1.03	1.18	1	1.8	1.07	5.85044	4.53825	11.939	11.943	12.0939	5.19434	11.992
ENSG00000116922	0.55	0.42	0.22	0.37	0.18	0.485	0.256667	2.84259	2.18974	6.60828	5.094	4.51097	2.51617	5.40442
ENSG00000134690	0.89	0.87	1.71	2.96	1.66	0.88	2.11	9.4038	16.0294	5.08612	4.83299	4.45755	12.7166	4.79222
ENSG00000183317	0	0	0	0	0	0	0	0.0203438	0.0120917	0.0540504	0.0597457	0.0234793	0.0162178	0.0457585
ENSG00000185090	0	0.15	0.36	0.06	0.13	0.075	0.183333	13.115	8.75322	9.95212	9.1987	9.51308	10.9341	9.55464
ENSG00000233728	0	0	0	0	0	0	0	32.5368	20.5592	24.4438	24.1784	22.4215	26.548	23.6813
ENSG00000196449	0.11	0	0.08	0.16	0.07	0.055	0.103333	11.5345	8.09735	28.2324	23.2721	27.4631	9.81593	26.3225
ENSG00000197982	0.06	0.27	0.15	0.18	0.18	0.165	0.17	17.7167	10.0295	31.8301	25.433	27.7539	13.8731	28.339
ENSG00000188786	0.99	0.71	0.57	0	0.87	0.85	0.48	0.578714	0.706365	1.40027	1.3809	1.04957	0.642539	1.27691
ENSG00000230955	0	0	0	0	0	0	0	1.49408	1.02465	1.37407	1.64543	2.1886	1.25937	1.73603
ENSG00000204084	2.56	2.27	5.84	2.67	6.38	2.415	4.96333	0.303333	0.298033	0.246707	0.211345	0.192904	0.300683	0.216985
ENSG00000183431	0.84	0.86	0.7	0.58	0.68	0.85	0.653333	16.1994	12.8622	15.4929	15.7854	13.689	14.5308	14.9891
ENSG00000183386	0.5	2.21	1.14	1.51	0.52	1.355	1.05667	2.28958	1.81994	3.73778	3.34177	3.53389	2.05476	3.53781
ENSG00000183520	1.33	1.57	1.18	2.09	1.1	1.45	1.45667	10.2723	7.60036	11.2378	10.4496	10.8	8.93632	10.8291
ENSG00000116954	0.43	0	0	0.14	0	0.215	0.0466667	1.03779	1.51663	2.27401	2.29761	1.83365	1.27721	2.13509
ENSG00000228436	0	0	0	0	0	0	0	0.906245	1.61593	0.300969	0.374268	0.686385	1.26109	0.453874
ENSG00000214114	0.11	0	0	0	0	0.055	0	6.65772	4.39502	3.76969	4.20697	4.6292	5.52637	4.20195
ENSG00000158315	0.56	0.48	0	0	0	0.52	0	1.48339	1.49885	0.49921	0.457424	0.582085	1.49112	0.512906
ENSG00000174574	0.46	0.4	0.24	0.12	0.3	0.43	0.22	7.40171	7.39018	16.5306	14.9037	13.2676	7.39595	14.9006
ENSG00000168653	0.48	0.89	1.11	1.12	0.54	0.685	0.923333	159.387	128.701	95.4138	93.5433	123.644	144.044	104.2
ENSG00000127603	4.73	5.82	3.49	2.5	2.3	5.275	2.76333	0.468965	0.292213	0.762381	0.961608	0.971101	0.380589	0.898363
ENSG00000090621	0.51	0.43	0.31	0.36	0.25	0.47	0.306667	13.2863	11.6202	22.1002	20.0991	19.431	12.4533	20.5435
ENSG00000228060	0	0	0	0	0	0	0	26.6873	24.2404	46.3809	40.1085	34.3901	25.4639	40.2931
ENSG00000084072	0.63	0.24	0.41	0.44	1.69	0.435	0.846667	2.27398	2.07622	1.94714	1.88579	1.61262	2.1751	1.81518
ENSG00000116985	0	0	0	0	0	0	0	0.103179	0.0919894	0.106606	0.101005	0.198469	0.0975841	0.13536
ENSG00000043514	0.49	0	0.66	0.48	0.91	0.245	0.683333	5.31428	4.12721	4.85348	5.21248	4.52813	4.72074	4.8647
ENSG00000116990	0	2.27	0	0	0	1.135	0	0.152861	0.175221	0.130541	0.120247	0.151217	0.164041	0.134002
ENSG00000168389	0	0	0.05	0	0.06	0	0.0366667	2.55228	1.54979	11.8209	12.7171	16.3364	2.05103	13.6248
ENSG00000131236	1.51	1.16	0.8	0.97	1.2	1.335	0.99	23.6835	31.3755	36.4872	34.0959	35.0789	27.5295	35.2206
ENSG00000131238	0.16	0.15	0.1	0.14	0.09	0.155	0.11	52.38	51.5429	43.2565	44.0214	49.3179	51.9614	45.5319
ENSG00000117000	1.02	0.95	0.96	0.61	0.62	0.985	0.73	1.44265	1.36511	3.20976	2.66098	2.8499	1.40388	2.90688
ENSG00000259943	0	0	0	0	0	0	0	1.25557	1.53519	0.38124	0.395074	0.434725	1.39538	0.40368
ENSG00000084073	0.19	0.29	0.23	0.2	0.19	0.24	0.206667	36.7559	22.9734	28.9881	32.2982	38.2324	29.8647	33.1729
ENSG00000049089	0	0	0	0	0	0	0	0.0399525	0.154352	0.229986	0.146666	0.253606	0.0971524	0.210086
ENSG00000084070	0.44	0.99	0.32	0.24	0.29	0.715	0.283333	2.86225	3.36626	3.70115	3.82287	3.42639	3.11425	3.65014
ENSG00000187801	0	0	0	0	0	0	0	0.324364	0.433782	0.0923341	0.153095	0.160439	0.379073	0.135289
ENSG00000260920	0	0	0	0	0	0	0	0.31602	0.241499	0.179918	0.149157	0.117234	0.278759	0.148769
ENSG00000187815	0	0	0	0	0	0	0	0.953119	0.986324	0.768731	0.581068	0.707155	0.969722	0.685651
ENSG00000164002	0	0.35	0.65	1.58	1.42	0.175	1.21667	1.66272	1.8809	1.06877	0.689143	0.835687	1.77181	0.864534
ENSG00000227278	0	0	0	0	0	0	0	2.30337	3.99307	1.18994	1.26835	0.886126	3.14822	1.11481
ENSG00000238186	0	0	0	0	0	0	0	2.83492	3.06908	2.68998	1.33804	1.75278	2.952	1.92693
ENSG00000117010	0	1.41	0	0	4.78	0.705	1.59333	0.545715	0.470316	0.169153	0.200332	0.251929	0.508015	0.207138
ENSG00000117016	0	0	0	0	0	0	0	0.0152815	0.0613093	0.0710511	0.0420739	0.119048	0.0382954	0.0773911
ENSG00000272145	0	0	0	0	0	0	0	1.0486	1.46075	0.827085	0.866118	0.907662	1.25468	0.866955
ENSG00000066136	0.71	0.48	0	0.63	0.39	0.595	0.34	3.25779	3.52159	3.26112	3.11011	3.14745	3.38969	3.17289
ENSG00000179862	0	0.59	0.53	0	0	0.295	0.176667	7.30918	7.82731	15.2342	12.9996	15.7079	7.56825	14.6472
ENSG00000171793	1.64	1.84	0.96	1.2	1.06	1.74	1.07333	6.20418	5.00799	10.2182	10.0428	9.53162	5.60608	9.93086
ENSG00000281207	0	0	0	0	0	0	0	0.080618	0.0718752	0.061197	0.0761011	0.0996892	0.0762466	0.0789958
ENSG00000010803	1.9	0.41	1.12	0.67	0	1.155	0.596667	0.546967	1.09721	0.429356	0.561304	0.494971	0.822089	0.49521
ENSG00000204060	0	0	0	0	0	0	0	0.138318	0.226082	0.0918721	0.126941	0.119727	0.1822	0.112847
ENSG00000127124	0	0.5	0	1.02	0	0.25	0.34	0.233286	0.284248	0.149786	0.115613	0.148082	0.258767	0.137827
ENSG00000198815	0.3	0.69	0.3	0.39	0.11	0.495	0.266667	2.19744	2.11644	5.11381	4.97257	4.78994	2.15694	4.95877
ENSG00000127125	0.29	0.26	0	0.85	0.63	0.275	0.493333	6.25379	6.01326	2.77868	2.3036	2.25398	6.13352	2.44542
ENSG00000186409	0	0	0	0	0	0	0	0.0204684	0.0218983	0.0108762	0.0180334	0.0141738	0.0211833	0.0143612
ENSG00000171960	1.16	1.04	0.94	1.25	0.35	1.1	0.846667	15.1601	13.4137	11.0358	11.2149	14.448	14.2869	12.2329
ENSG00000065978	0.21	0.11	0.12	0.07	0.12	0.16	0.103333	202.219	227.047	267.149	260.084	280.609	214.633	269.281
ENSG00000117385	4.78	3.38	4.58	7.79	2.45	4.08	4.94	1.64225	2.11246	1.51952	1.4037	2.20654	1.87735	1.70992
ENSG00000274386	0	0	0	0	0	0	0	0.278111	0.304303	0.0671726	0.111376	0.153193	0.291207	0.11058
ENSG00000177868	0	0	2.78	0	0	0	0.926667	3.75251	5.54874	1.27663	1.91513	1.98058	4.65063	1.72411
ENSG00000164010	0	0	0	0	0	0	0	0.465549	0.627913	0.190291	0.28922	0.206654	0.546731	0.228722
ENSG00000228192	0	0	0	0	0	0	0	0.991433	0.853435	0.181661	0.376505	0.236739	0.922434	0.264968
ENSG00000164011	0	0.39	0	0	0	0.195	0	2.3079	2.54176	1.046	0.747555	1.31613	2.42483	1.03656
ENSG00000117394	0.16	0.2	0.2	0.1	0.05	0.18	0.116667	20.8548	17.1733	43.1814	49.8937	60.0238	19.014	51.033
ENSG00000186973	0	0	0	0	0	0	0	0.0655764	0.11693	0.174226	0.0722193	0.22705	0.0912531	0.157832
ENSG00000117395	0.77	0.61	0.62	0.54	0.83	0.69	0.663333	38.0803	26.8782	45.6168	43.5621	47.1118	32.4793	45.4302
ENSG00000243710	0	0	0	0	0	0	0	2.29218	2.15476	2.70099	2.34482	2.39088	2.22347	2.4789
ENSG00000179178	0	0	0	0	0	0	0	0.545792	1.18175	0.690516	0.228983	0.35995	0.86377	0.426483
ENSG00000253313	0	0.41	0	0	0	0.205	0	2.73487	3.25105	1.0657	0.963814	0.441894	2.99296	0.823803
ENSG00000234694	0	0	0	0	0	0	0	2.00717	2.53513	0.222198	0.552625	1.44783	2.27115	0.740885
ENSG00000117399	0.34	0.31	0.61	0.53	0.2	0.325	0.446667	33.0112	55.0415	27.3855	28.2299	26.9073	44.0264	27.5076
ENSG00000066322	0.49	0.31	0.31	0.45	0.36	0.4	0.373333	41.0583	33.5191	27.1542	26.9556	32.9058	37.2887	29.0052
ENSG00000159479	0.44	0.71	0.11	0.99	0.66	0.575	0.586667	7.76877	7.34549	7.52289	6.88963	6.19371	7.55713	6.86874
ENSG00000229431	0	0	0	0	0	0	0	5.21803	4.787	3.41565	3.83108	2.74929	5.00252	3.33201
ENSG00000198198	0	0.67	0.41	0.38	0.41	0.335	0.4	0.426087	0.478293	0.416453	0.354976	0.355441	0.45219	0.375623
ENSG00000229372	0	0	0	0	0	0	0	1.02811	1.05764	0.630356	0.60968	0.821473	1.04288	0.68717
ENSG00000178922	0	2.35	2.59	1.38	0.67	1.175	1.54667	2.0579	1.56492	2.11733	1.77754	1.99087	1.81141	1.96192
ENSG00000142949	0.63	0.45	0.81	0.52	0.52	0.54	0.616667	7.46747	7.58244	6.68414	6.93947	7.87984	7.52495	7.16782
ENSG00000066135	2.21	1.54	1.1	2.27	1.61	1.875	1.66	2.22321	3.28763	2.62679	2.5779	2.64604	2.75542	2.61691
ENSG00000236200	0	0	0	0	0	0	0	2.57653	2.5013	2.54803	2.0178	2.62671	2.53892	2.39751
ENSG00000126091	5.22	0	0	0	12.75	2.61	4.25	0.099538	0.155301	0.0991714	0.0959186	0.0646196	0.127419	0.0865699
ENSG00000117407	0	0	0	0	0	0	0	3.14049	6.0263	1.90636	2.31338	2.37634	4.58339	2.19869
ENSG00000237950	0	0	0	0	0	0	0	0.39699	0.707876	0.263686	0.76511	0.171816	0.552433	0.400204
ENSG00000117408	0.2	0.42	0.34	0.73	0.83	0.31	0.633333	2.22951	2.8216	2.51386	2.25174	2.59823	2.52555	2.45461
ENSG00000132768	0.28	0.14	0	0.22	0	0.21	0.0733333	5.54696	4.99587	12.9579	10.6386	10.2234	5.27142	11.2733
ENSG00000117410	0.27	0.31	0.23	0.57	0.1	0.29	0.3	16.8423	16.424	15.7468	15.9134	21.0354	16.6331	17.5652
ENSG00000117411	0.09	0.18	0.3	0.39	0	0.135	0.23	6.81485	5.93207	7.65125	6.92415	7.30702	6.37346	7.29414
ENSG00000159214	0	0	0	0	0	0	0	0.668846	1.19262	0.516576	0.650949	0.915547	0.930735	0.694358
ENSG00000196517	0.89	0.28	0.15	0.35	0.45	0.585	0.316667	3.52538	5.5314	5.59421	4.66136	4.73036	4.52839	4.99531
ENSG00000178028	0.9	1.51	0.6	0	0.93	1.205	0.51	1.3724	1.43483	1.27225	1.48967	1.4016	1.40361	1.38784
ENSG00000117419	0.39	0.41	0.43	0.13	0.41	0.4	0.323333	13.3704	12.8718	11.3129	10.047	10.2149	13.1211	10.5249
ENSG00000187147	0.45	0.08	0.24	0.2	0.14	0.265	0.193333	2.66503	2.56427	2.78978	2.54535	2.71683	2.61465	2.68399
ENSG00000126106	0.27	0	0	0.44	0.58	0.135	0.34	2.38765	2.90156	1.63641	2.09357	1.73764	2.64461	1.82254
ENSG00000142945	2.44	2.23	4.22	5.19	5.35	2.335	4.92	6.21645	9.16506	3.20252	3.28951	3.75352	7.69076	3.41518
ENSG00000225721	0	0	0	0	0	0	0	53.7634	50.1878	40.798	40.5873	43.0345	51.9756	41.4732
ENSG00000142937	0.04	0.16	0.13	0.08	0.18	0.1	0.13	186.134	149.796	170.01	174.003	215.303	167.965	186.439
ENSG00000173846	0	2.41	0.51	0.3	0.43	1.205	0.413333	0.460807	0.481667	4.85495	4.88237	4.89649	0.471237	4.87794
ENSG00000222009	0	0	0	0	0	0	0	0.078524	0.0280033	0.146038	0.259436	0.326256	0.0532637	0.24391
ENSG00000070785	1.77	3.97	1.68	1.85	2.32	2.87	1.95	3.43581	2.3841	2.99257	2.92714	2.77762	2.90996	2.89911
ENSG00000126107	0.26	1.91	0.69	0.12	1.32	1.085	0.71	1.77483	1.87358	2.44451	2.80601	2.1866	1.8242	2.47904
ENSG00000126088	2.88	3.25	2.18	2.52	1.71	3.065	2.13667	3.85902	4.89808	4.72236	4.35462	4.40991	4.37855	4.49563
ENSG00000162415	0	0	0	27.62	0	0	9.20667	0.0274302	0.0815181	0.0242926	0.0100696	0.0316578	0.0544741	0.0220067
ENSG00000281912	0	0	0	0	0	0	0	0.0969841	0.345866	0.0429453	0.0712057	0.111932	0.221425	0.0753609
ENSG00000186603	0.4	0.37	0	0	0	0.385	0	3.56323	3.32808	3.92202	2.46663	2.81994	3.44565	3.06953
ENSG00000132781	0	0.79	0	0	0.85	0.395	0.283333	1.71118	1.9669	1.3902	1.29269	1.10171	1.83904	1.26153
ENSG00000132773	0.76	0.3	0	0.12	0	0.53	0.04	4.43538	4.85309	4.66008	5.0401	4.71179	4.64424	4.80399
ENSG00000070759	0	0	0	1.84	0	0	0.613333	0.366099	0.445086	0.375804	0.274899	0.576169	0.405592	0.408957
ENSG00000280670	0	0	0	0	0	0	0	1.18302	1.01897	0.612636	0.618304	0.451259	1.10099	0.560733
ENSG00000132763	0.06	0	0.01	0	0	0.03	0.00333333	30.4588	30.1243	40.3373	41.8326	46.8389	30.2915	43.0029
ENSG00000117450	0.61	0.48	0.42	0.47	0.43	0.545	0.44	226.681	270.975	302.817	306.365	343.507	248.828	317.563
ENSG00000117448	0.78	0.94	0.66	0.8	1.33	0.86	0.93	8.55517	10.3278	8.25895	7.45162	7.05267	9.44147	7.58775
ENSG00000132780	0.87	0.86	0.76	0.59	0.78	0.865	0.71	15.591	12.452	13.8578	15.8727	14.0948	14.0215	14.6084
ENSG00000159588	0	0	0	0	0	0	0	0.0499075	0.059327	0.110497	0.109926	0.316797	0.0546172	0.179074
ENSG00000159592	0.16	0.26	0.17	0.32	0	0.21	0.163333	3.92686	4.22374	6.84669	6.45421	5.72948	4.0753	6.34346
ENSG00000159596	0.11	0.06	0.09	0.07	0.18	0.085	0.113333	16.7951	14.711	9.39408	10.334	8.20075	15.753	9.30962
ENSG00000197429	0.39	1.19	4.86	2.96	0	0.79	2.60667	1.59651	0.917874	0.594627	0.920197	0.594099	1.25719	0.702974
ENSG00000086015	0.77	0.56	0.37	0.17	0.2	0.665	0.246667	1.52291	1.38278	2.21885	2.55055	2.32055	1.45285	2.36332
ENSG00000117461	0	0.37	0	0.23	0	0.185	0.0766667	0.95492	0.73829	1.35773	1.00236	0.865318	0.846605	1.07514
ENSG00000117472	0.04	0.01	0.07	0	0	0.025	0.0233333	78.4821	61.4928	39.2944	42.8945	50.844	69.9874	44.3443
ENSG00000085998	0.74	0.77	0.13	0.51	0.42	0.755	0.353333	3.50523	3.7851	2.60665	2.66194	2.84109	3.64517	2.70323
ENSG00000085999	0.17	0.49	0.2	0.73	0	0.33	0.31	4.26827	3.85142	3.40661	3.58234	4.11171	4.05984	3.70022
ENSG00000132128	0.37	0.43	0.82	0.77	0.36	0.4	0.65	2.20327	2.19914	3.94232	3.55127	3.52515	2.2012	3.67291
ENSG00000173660	0.02	0.03	0.02	0	0.03	0.025	0.0166667	102.238	91.7809	84.0242	81.6357	103.858	97.0096	89.8393
ENSG00000117481	0.68	0.76	0.39	0.48	0.45	0.72	0.44	1.19466	1.24553	1.30951	1.2366	0.960633	1.2201	1.16891
ENSG00000117480	0.53	0	0	0	0.6	0.265	0.2	1.5732	1.73992	1.24334	1.57904	2.20638	1.65656	1.67625
ENSG00000269956	0	0	0	0	0	0	0	0.791342	0.987733	0.540636	0.672304	0.352276	0.889538	0.521739
ENSG00000079277	0.94	0.12	0	0	0	0.53	0	1.82215	2.15587	1.03739	1.00337	0.913138	1.98901	0.984632
ENSG00000142961	0	0	0	0	0	0	0	1.42033	1.2913	1.7875	1.59509	1.76327	1.35582	1.71528
ENSG00000123472	1.5	1.87	1.8	0.98	2.81	1.685	1.86333	2.44416	2.65659	1.0478	1.21183	1.14633	2.55038	1.13532
ENSG00000228237	0	0	0	0	0	0	0	0.946591	1.77227	0.754484	1.66797	0.983236	1.35943	1.13523
ENSG00000159658	0.65	0.2	0.19	0.26	0.25	0.425	0.233333	4.52099	4.93251	5.30472	5.20176	4.70514	4.72675	5.07054
ENSG00000162366	0.2	0	0	0	0	0.1	0	7.84236	1.02822	7.04745	6.18123	4.59208	4.43529	5.94025
ENSG00000123473	1.21	1.51	1.01	4.16	2.94	1.36	2.70333	1.04633	1.46012	0.876282	0.60956	0.341276	1.25322	0.609039
ENSG00000162368	0.91	1.29	1.11	0.91	0.83	1.1	0.95	13.2018	12.6292	14.0416	14.8243	13.8424	12.9155	14.2361
ENSG00000225762	0	0	0	27.62	0	0	9.20667	0.915626	0.204082	0.456127	0.126047	0.59442	0.559854	0.392198
ENSG00000237424	0	0	0	0	0	0	0	0.50676	0.589309	0.497576	0.752215	0.68658	0.548034	0.645457
ENSG00000186564	0	2.27	1.39	2.76	0	1.135	1.38333	0.224671	0.379528	0.329875	0.130227	0.184238	0.302099	0.21478
ENSG00000269113	0	6.81	0	6.91	0	3.405	2.30333	0.0392955	0.0420408	0.0208804	0.0346209	0.0136056	0.0406682	0.0230356
ENSG00000185104	1.13	0.91	0.51	1.04	1.22	1.02	0.923333	2.98202	2.6521	3.32873	3.00168	2.77782	2.81706	3.03608
ENSG00000123080	1.9	5.48	52.52	46.96	23.91	3.69	41.13	1.09962	1.66366	0.110664	0.183487	0.230745	1.38164	0.174965
ENSG00000123091	0.79	1.06	1.13	0.46	0.88	0.925	0.823333	2.8154	3.6625	4.84558	4.64114	4.01567	3.23895	4.5008
ENSG00000085832	1.28	2.15	1.26	1.28	1.86	1.715	1.46667	1.4489	2.01383	2.28008	2.29122	2.12242	1.73136	2.23124
ENSG00000117859	2.16	1.66	1.61	2.67	1.02	1.91	1.76667	1.01007	1.27316	1.11816	1.12517	1.12555	1.14162	1.12296
ENSG00000078618	0.83	1.55	1.17	1.12	1.19	1.19	1.16	6.59486	6.7165	7.0368	7.50562	7.27688	6.65568	7.2731
ENSG00000266993	0	0	0	0	0	0	0	0.0607817	0.10838	0.161487	0.200817	0.0526122	0.0845809	0.138305
ENSG00000169213	Inf	327.11	Inf	27.62	114.79	327.11	71.205	0	0.00383727	0	0.0474003	0.00745108	0.00191863	0.0182838
ENSG00000117862	0.23	0.26	0.26	0.45	0.24	0.245	0.316667	25.2191	25.8513	13.6151	14.5745	16.8203	25.5352	15.0033
ENSG00000198841	0	0	0.14	0	0	0	0.0466667	4.12833	3.99693	8.86893	8.02747	9.21282	4.06263	8.70307
ENSG00000223390	0	1.36	0	0	0	0.68	0	1.08821	1.94039	2.60208	3.03606	3.64219	1.5143	3.09344
ENSG00000134717	1.74	2.18	2.84	3.12	4.38	1.96	3.44667	4.19518	4.59958	3.13404	2.95205	2.63807	4.39738	2.90805
ENSG00000157077	3.8	0	0.87	2.14	0	1.9	1.00333	0.837446	0.695721	1.69401	1.35198	1.03791	0.766583	1.3613
ENSG00000154222	1.21	1.26	1.13	0.81	0.43	1.235	0.79	1.26862	1.06528	1.5187	1.10471	1.13642	1.16695	1.25328
ENSG00000272100	0	0	0	0	0	0	0	1.97937	2.26891	3.19289	1.08994	1.46857	2.12414	1.91713
ENSG00000224680	0	0	0	0	0	0	0	0.291977	0.0867709	0.775737	0.643108	0.336978	0.189374	0.585274
ENSG00000085840	0.14	0.26	0.15	0.8	0.51	0.2	0.486667	5.30571	4.87082	4.44294	3.97259	4.5168	5.08827	4.31078
ENSG00000134748	1.06	0.85	0.46	0.56	0.76	0.955	0.593333	3.84954	3.35367	3.27076	3.17424	2.57099	3.6016	3.00533
ENSG00000134744	3.19	0.97	3.49	1.28	1.3	2.08	2.02333	0.491416	0.514187	0.417072	0.405898	0.348564	0.502802	0.390511
ENSG00000162377	0.51	0.2	0.43	0.13	0.13	0.355	0.23	5.41527	4.828	9.62696	8.975	7.03114	5.12164	8.54437
ENSG00000162378	0.35	1.44	1.95	3.68	1.23	0.895	2.28667	0.809186	0.853695	0.403103	0.445579	0.361887	0.831441	0.403523
ENSG00000228929	0	0	0	0	0	0	0	0.121497	0.324962	0.484196	0.936629	0.210333	0.223229	0.54372
ENSG00000121310	0.77	0.57	0	0.63	1.42	0.67	0.683333	0.257965	0.306652	0.184035	0.231486	0.223293	0.282309	0.212938
ENSG00000116171	2.91	2.11	3.41	2.64	5.61	2.51	3.88667	1.33792	2.18389	0.831189	1.15091	0.864253	1.76091	0.948784
ENSG00000157184	0.39	1.01	0.94	3.56	1.91	0.7	2.13667	0.560637	0.952521	0.217808	0.180569	0.183126	0.756579	0.193834
ENSG00000236723	0	0	0	0	0	0	0	2.79333	4.09711	1.19701	0.545795	0.701968	3.44522	0.814923
ENSG00000162384	1.84	2.65	3.89	4.36	2.73	2.245	3.66	1.67555	2.03207	0.736492	0.773392	0.895803	1.85381	0.801896
ENSG00000162385	1.13	0.3	1.08	0.77	0.41	0.715	0.753333	21.009	18.1916	14.9583	16.479	18.1853	19.6003	16.5409
ENSG00000226754	0	0	0	0	0	0	0	1.6383	1.04331	1.05709	1.49496	1.78276	1.3408	1.44493
ENSG00000157193	0.94	0.44	1.25	0.7	0.41	0.69	0.786667	2.62986	2.25337	2.17632	2.35618	2.59359	2.44161	2.37536
ENSG00000228838	0	0	0	0	0	0	0	0.245693	0.949209	0.652768	0.45097	0.14178	0.597451	0.415173
ENSG00000058804	0.12	0.15	0.41	0.39	0.3	0.135	0.366667	21.8648	15.6064	13.2143	15.3062	16.5684	18.7356	15.0296
ENSG00000058799	0	0.15	0.3	0.45	0	0.075	0.25	7.71051	6.42239	3.40246	3.64345	4.20311	7.06645	3.74967
ENSG00000081870	0.68	0.47	2.92	1	2.1	0.575	2.00667	4.20244	5.33067	1.36161	2.08831	2.69124	4.76656	2.04706
ENSG00000116212	0.45	1.04	1.25	0.95	0.38	0.745	0.86	6.44294	7.25694	5.66536	6.59059	8.09752	6.84994	6.78449
ENSG00000116209	1.34	0.78	1.79	1.81	1.38	1.06	1.66	7.54078	9.35187	4.58325	4.76453	6.38081	8.44632	5.24286
ENSG00000116205	0.45	0	1.22	1.02	1.82	0.225	1.35333	0.422616	0.50238	0.144881	0.135124	0.165206	0.462498	0.148404
ENSG00000215883	0	0.67	1.22	0	0	0.335	0.406667	0.346822	0.336818	0.197454	0.115951	0.171547	0.34182	0.16165
ENSG00000116221	0.3	0.2	0.26	0.25	0.3	0.25	0.27	24.203	23.9372	19.3314	20.7076	19.4482	24.0701	19.8291
ENSG00000157216	0	0.15	0.36	0.45	0.52	0.075	0.443333	2.19981	2.64015	1.138	1.44428	1.33656	2.41998	1.30628
ENSG00000162390	1.58	0.22	0.61	0	0	0.9	0.203333	0.599895	0.928399	0.360867	0.373961	0.215544	0.764147	0.316791
ENSG00000162391	0	0	0	0	0	0	0	1.29586	1.79445	1.02555	0.880572	0.477315	1.54515	0.794477
ENSG00000162396	0	0	0	2.51	2.39	0	1.63333	1.62522	1.88996	0.344184	0.570677	0.652418	1.75759	0.522427
ENSG00000006555	0	0	0.49	0	0	0	0.163333	0.730384	1.07444	0.727694	0.623388	0.568994	0.902412	0.640025
ENSG00000116133	0.2	0.22	0.37	0.37	0.37	0.21	0.37	37.7861	38.7909	23.1368	22.6477	25.603	38.2885	23.7958
ENSG00000242396	0	0	0	0	0	0	0	3.17264	6.00002	3.70375	3.07051	2.663	4.58633	3.14576
ENSG00000169174	0.75	1.01	0.24	0.58	0	0.88	0.273333	1.24302	1.19727	1.81343	1.17337	2.28639	1.22014	1.75773
ENSG00000162402	1.91	1.52	0.99	1.81	1.11	1.715	1.30333	1.63889	1.34812	2.19586	1.97041	1.6747	1.49351	1.94699
ENSG00000162407	6.8	8.18	2.52	6.58	3.48	7.49	4.19333	1.34908	1.2121	1.1253	1.20933	1.39406	1.28059	1.2429
ENSG00000162600	0	0.26	0	0.45	4.03	0.13	1.49333	1.59092	2.10771	0.98758	0.998853	0.489062	1.84932	0.825165
ENSG00000184292	0.03	0.08	0.08	0.02	0.03	0.055	0.0433333	255.995	238.316	384.268	431.19	549.623	247.155	455.027
ENSG00000162601	2.11	2.47	1.87	1.13	0.99	2.29	1.33	0.736007	0.639646	0.895566	1.00129	0.82446	0.687827	0.907104
ENSG00000177606	3.34	9.29	0.68	0.45	0.62	6.315	0.583333	3.12322	1.22519	48.2108	50.3729	44.877	2.1742	47.8203
ENSG00000172456	0	0	0	9.21	0	0	3.07	0.0317863	0.0769206	0.0241289	0.0300054	0.0314446	0.0543535	0.0285263
ENSG00000134709	0.37	0.88	0.95	0.46	1.96	0.625	1.12333	1.82416	1.01372	1.66259	2.16209	1.65686	1.41894	1.82718
ENSG00000134716	0	0	0	0	0	0	0	0.628612	0.329671	0.221046	0.203615	0.448101	0.479142	0.290921
ENSG00000162599	0.97	0.5	0.24	0.69	0.46	0.735	0.463333	0.874569	0.738925	0.824066	0.890366	0.739417	0.806747	0.81795
ENSG00000162604	0.56	0.93	1.56	0.97	0.87	0.745	1.13333	1.49327	1.56364	0.998501	1.25823	1.52678	1.52845	1.26117
ENSG00000132849	2.13	0.65	2.3	1.37	4.38	1.39	2.68333	1.46273	1.0466	1.57183	1.55447	1.54839	1.25467	1.55823
ENSG00000162607	1.34	1.67	1.35	1.02	1.76	1.505	1.37667	7.68979	6.50902	8.16534	8.48305	7.31849	7.09941	7.98896
ENSG00000116641	3.95	3.69	3.86	5.06	6.88	3.82	5.26667	0.282272	0.307145	0.357261	0.347583	0.342451	0.294709	0.349099
ENSG00000125703	1.5	0	3.37	2.24	5.74	0.75	3.78333	1.97305	1.67984	0.613938	0.724306	0.615445	1.82644	0.65123
ENSG00000088035	0.22	0.32	0.77	0.36	1.76	0.27	0.963333	4.33313	2.53897	1.69126	1.86947	1.68203	3.43605	1.74759
ENSG00000142856	0.21	0.66	0.3	1.88	0.81	0.435	0.996667	4.07088	4.4871	1.31833	1.6394	1.64791	4.27899	1.53521
ENSG00000203965	0.72	0.58	1.62	3.95	11.77	0.65	5.78	0.562113	0.604841	0.231742	0.149427	0.218114	0.583477	0.199761
ENSG00000079739	2.35	2.89	3.85	5.92	2.81	2.62	4.19333	2.87893	3.41024	1.90324	1.87555	2.55048	3.14459	2.10976
ENSG00000185483	1.14	4.99	0	1.35	1.23	3.065	0.86	0.600969	0.300926	0.284341	0.371723	0.441809	0.450948	0.365958
ENSG00000158966	0.27	1.3	0.6	0	0	0.785	0.2	1.35044	0.978726	1.12267	1.33372	1.4178	1.16458	1.2914
ENSG00000162437	0.2	0.41	0	0.27	0	0.305	0.09	1.89431	1.63204	2.1051	2.05611	1.27707	1.76317	1.81276
ENSG00000162434	3.76	4.02	4.12	3.46	2.63	3.89	3.40333	2.81787	3.40952	2.88305	3.22861	3.09057	3.11369	3.06741
ENSG00000162433	0	0.06	0	0	0.08	0.03	0.0266667	6.06208	4.81932	7.69445	7.42332	6.27655	5.4407	7.13144
ENSG00000116675	2.04	0	2.43	3.95	0	1.02	2.12667	0.32593	0.311846	0.253448	0.183851	0.192669	0.318888	0.209989
ENSG00000213625	0.62	0.91	1.73	1.64	0.24	0.765	1.20333	4.29623	4.21617	2.13144	2.54591	2.92386	4.2562	2.53374
ENSG00000116678	131.25	36.66	131.3	153.9	47.83	83.955	111.01	0.034034	0.125707	0.0258352	0.0374816	0.101004	0.0798706	0.0547737
ENSG00000198160	2.98	1.51	2.65	1.6	1.49	2.245	1.91333	1.59034	1.77532	1.85522	1.90598	1.78146	1.68283	1.84755
ENSG00000116704	0.19	0.51	0.23	0.26	0	0.35	0.163333	2.00956	1.91961	1.50162	2.11433	1.72393	1.96458	1.77996
ENSG00000081985	0	0	0	0	0	0	0	0.0391785	0.0349297	0.0520457	0.0719122	0.0452169	0.0370541	0.0563916
ENSG00000142864	0.32	0.3	0.28	0.35	0.22	0.31	0.283333	25.9552	20.6621	32.8436	33.3909	29.7104	23.3086	31.9816
ENSG00000116717	1.22	1.99	1.13	0.8	0.37	1.605	0.766667	3.66046	5.85999	12.7777	17.1844	14.2928	4.76022	14.7516
ENSG00000172380	0.56	0.55	0.5	0.37	0.19	0.555	0.353333	3.51064	6.18682	4.52371	4.78129	4.15301	4.84873	4.486
ENSG00000232284	0	0	0	2.76	0	0	0.92	0.303128	0.241807	0.127163	0.175702	0.386673	0.272467	0.229846
ENSG00000116729	0.48	0.57	0.64	1.26	0.49	0.525	0.796667	17.392	15.8809	8.24907	10.4215	13.4269	16.6365	10.6992
ENSG00000116745	0	0	0	0	0	0	0	0.232985	0.245485	0.478322	0.559824	0.293338	0.239235	0.443828
ENSG00000024526	0.84	0.73	0.53	2.42	2.07	0.785	1.67333	2.33146	3.76489	0.684113	0.824944	0.599756	3.04818	0.702938
ENSG00000233589	0	0	0	0.71	0	0	0.236667	1.95787	2.46429	5.20175	4.94657	4.38632	2.21108	4.84488
ENSG00000033122	0	1	0	0	9.57	0.5	3.19	0.101869	0.137914	0.0501204	0.0706371	0.0261266	0.119892	0.0489614
ENSG00000066557	3.21	3.69	6.81	4.72	3.02	3.45	4.85	2.74104	2.46088	1.5278	1.73101	1.26098	2.60096	1.5066
ENSG00000116754	1.6	0.96	0.71	0.87	0.83	1.28	0.803333	5.94369	5.9506	7.09836	7.50862	7.2965	5.94715	7.30116
ENSG00000118454	1.08	1.01	2.56	2.09	0	1.045	1.55	1.39556	1.30857	1.45434	1.74892	1.66619	1.35206	1.62315
ENSG00000197568	0	1.11	0.88	1.91	0	0.555	0.93	2.94047	1.49229	1.98314	1.4448	1.95789	2.21638	1.79528
ENSG00000116761	3.8	0.83	1.51	0.37	1.01	2.315	0.963333	0.503803	2.00083	1.76442	1.89149	1.50649	1.25232	1.7208
ENSG00000235079	0	0	0	0	0	0	0	2.68687	2.75226	1.74668	3.27384	3.46386	2.71957	2.82813
ENSG00000132485	2.26	1.88	3.05	2.57	3.35	2.07	2.99	4.08545	4.30375	2.95628	3.53604	3.06675	4.1946	3.18636
ENSG00000172260	125.28	17.52	38.9	96.68	51.02	71.4	62.2	0.0041236	0.0257348	0.0164336	0.00908263	0.0214161	0.0149292	0.0156441
ENSG00000254685	0.56	0.43	4.49	3.07	0	0.495	2.52	0.991883	1.12013	0.228391	0.262167	0.183161	1.05601	0.224573
ENSG00000116791	1.71	1.46	4.17	3.54	2.78	1.585	3.49667	3.30197	4.37963	1.38424	1.16247	1.28852	3.8408	1.27841
ENSG00000162623	0.77	0.42	0.31	0.51	0.63	0.595	0.483333	1.95208	2.1034	1.51136	1.42442	1.26469	2.02774	1.40016
ENSG00000117054	2.61	2.34	5.37	4.03	5.95	2.475	5.11667	1.4794	2.16392	1.16688	1.13285	0.900392	1.82166	1.0667
ENSG00000137955	1.59	1.22	0.84	0.94	0.48	1.405	0.753333	4.67452	5.31784	7.73734	7.89712	9.11213	4.99618	8.24886
ENSG00000226415	0	0	0	0	0	0	0	0.221124	0.262858	0.19583	0.0811745	0.382806	0.241991	0.219937
ENSG00000142892	1.38	1.35	1.62	1.71	1.42	1.365	1.58333	5.15407	4.32693	2.39771	2.86018	3.73224	4.7405	2.99671
ENSG00000226084	0	0	0	0	0	0	0	22.1124	22.112	24.3465	23.1457	24.1409	22.1122	23.8777
ENSG00000036549	0.59	0.24	0.23	0.7	0.65	0.415	0.526667	1.74287	1.87667	3.06529	2.66286	2.50728	1.80977	2.74514
ENSG00000077254	1.74	1.79	1.33	2.66	1.14	1.765	1.71	2.10959	2.27977	1.40122	1.46086	1.3972	2.19468	1.41976
ENSG00000180488	1.87	1.2	0.85	1.88	2.67	1.535	1.8	0.386056	0.52399	0.528154	0.558424	0.428932	0.455023	0.50517
ENSG00000162614	Inf	204.45	262.59	78.27	89.28	204.45	143.38	0	0.0222209	0.0165546	0.0823457	0.0647216	0.0111104	0.0545406
ENSG00000162613	1.63	1.85	0.88	0.94	1.51	1.74	1.11	14.7227	10.5513	20.1672	20.8022	17.1439	12.637	19.3711
ENSG00000162616	10.95	5.96	11.59	8.12	9.79	8.455	9.83333	1.50514	1.87607	1.41709	1.36793	1.08781	1.6906	1.29094
ENSG00000137960	0	0	0	0	0	0	0	0.0695708	0.0248104	0.0554516	0.0153237	0.024088	0.0471906	0.0316211
ENSG00000137959	0	0	0	0.52	0.93	0	0.483333	0.237535	0.524625	0.365748	0.315106	0.38318	0.38108	0.354678
ENSG00000137965	1.1	0.68	1.45	0.86	1.64	0.89	1.31667	5.15377	5.77984	4.36006	3.82373	6.5742	5.4668	4.91933
ENSG00000117114	0	0.32	3.37	0	1.87	0.16	1.74667	0.983849	0.813592	0.492481	0.549608	0.506031	0.898721	0.51604
ENSG00000137941	0	0	Inf	0	0	0	0	0.0157301	0.037398	0	0.00577453	0.00907727	0.0265641	0.0049506
ENSG00000271576	0	0	0	0	0	0	0	0.207174	0.0615688	0.275215	0.228161	0.119552	0.134371	0.207643
ENSG00000142875	0.82	1.89	0.76	3.07	1.59	1.355	1.80667	1.25676	1.42805	0.840209	0.651326	0.682567	1.3424	0.724701
ENSG00000117133	1.1	1.31	0.86	0.95	1.24	1.205	1.01667	10.941	11.5799	8.62708	8.17382	8.52896	11.2605	8.44329
ENSG00000174021	0.12	0.21	0.32	0.21	0.34	0.165	0.29	34.6003	35.0586	29.784	29.236	38.9003	34.8294	32.6401
ENSG00000122432	0	0	0	0	0	0	0	0.736218	1.12851	0.909376	0.554756	0.536645	0.932363	0.666926
ENSG00000117151	5.22	2.15	4.05	9.21	9.57	3.685	7.61	0.446135	0.944663	0.380993	0.210569	0.22067	0.695399	0.270744
ENSG00000117155	0.62	1.34	0.36	1.12	1.74	0.98	1.07333	2.16286	1.56318	1.36859	1.39535	1.21856	1.86302	1.3275
ENSG00000171517	0.56	0	0	0.46	0	0.28	0.153333	2.34043	1.57192	1.09854	1.03101	0.945401	1.95617	1.02498
ENSG00000280099	0	0	0	0	0	0	0	0.289766	0.200932	0.256621	0.496408	0.278688	0.245349	0.343906
ENSG00000097096	8.35	8.18	7.78	2.86	8.83	8.265	6.49	0.12854	0.152801	0.170756	0.273686	0.192857	0.140671	0.212433
ENSG00000162642	0.3	0.79	0.89	0.3	0.79	0.545	0.66	2.27913	2.23372	2.81292	3.31107	2.71434	2.25642	2.94611
ENSG00000142867	0.73	1.38	0.56	0.22	1.66	1.055	0.813333	4.49072	5.1751	5.41851	5.50714	5.46575	4.83291	5.4638
ENSG00000223653	0	0	0	0	0	0	0	0.0728339	0.0865803	0.161257	0.106949	0.252178	0.0797071	0.173461
ENSG00000153904	1.78	3.28	1.6	1.63	0.79	2.53	1.34	2.84143	2.28535	4.40105	4.95356	4.0399	2.56339	4.46484
ENSG00000142871	5.81	9.5	2.04	2.08	2.06	7.655	2.06	11.484	8.81324	37.6605	45.3569	48.533	10.1486	43.8501
ENSG00000117174	1.45	1.02	1.01	0.73	1.42	1.235	1.05333	2.05174	1.91672	2.72557	2.23993	2.08483	1.98423	2.35011
ENSG00000122417	3.68	1.42	1.08	1.83	0.91	2.55	1.27333	0.979007	1.04017	0.909701	0.843551	0.737652	1.00959	0.830301
ENSG00000137975	0	0	0	0	0	0	0	2.2378	5.71128	0.473678	0.893714	1.25587	3.97454	0.874421
ENSG00000016602	0	0	0	0	0	0	0	0.481122	0.128684	0.213044	0.247268	0.860676	0.304903	0.440329
ENSG00000261737	0	0	0	0	0	0	0	0.115049	0.102572	0.22925	0.0633516	0.0995855	0.10881	0.130729
ENSG00000097033	2.44	2.19	1.22	1.98	2.18	2.315	1.79333	3.71164	4.01822	3.57524	4.07878	3.42139	3.86493	3.6918
ENSG00000183291	0.2	0.39	0.45	0.38	0.35	0.295	0.393333	32.3063	39.4428	24.6883	23.0728	30.0347	35.8746	25.932
ENSG00000153936	0.51	0.4	0.26	0.46	0	0.455	0.24	3.66853	2.69351	2.20438	2.4667	2.04826	3.18102	2.23978
ENSG00000143013	0.59	1.67	1.18	1.29	0.99	1.13	1.15333	1.3363	1.86734	1.56114	1.5656	1.9032	1.60182	1.67665
ENSG00000065243	1.44	0.87	1.45	1.53	1.31	1.155	1.43	2.56487	3.36576	3.43917	3.50438	3.23307	2.96531	3.39221
ENSG00000137947	0.56	0.32	0.63	0.75	0	0.44	0.46	5.56536	5.60419	6.13896	6.07441	5.07541	5.58478	5.76293
ENSG00000137944	1.04	0.87	2.39	1.4	3.19	0.955	2.32667	3.8596	5.044	1.94259	2.61371	1.99205	4.4518	2.18279
ENSG00000213516	0.8	0.27	0	0	0	0.535	0	1.13018	1.48235	1.05384	1.2686	0.827771	1.30627	1.05007
ENSG00000117226	0.56	1.12	6.48	2.76	1.47	0.84	3.57	1.91689	2.09898	0.307623	0.425047	0.579065	2.00793	0.437245
ENSG00000117228	2.74	3.26	6.19	14.36	5.74	3	8.76333	0.675508	1.11565	0.485457	0.304892	0.38342	0.895577	0.391256
ENSG00000162645	2.2	1	1.5	1.42	2.07	1.6	1.66333	0.334716	0.321976	0.91269	0.940957	0.564207	0.328346	0.805951
ENSG00000162654	0	0	0	0	0	0	0	0.649621	0.707876	0.239714	0.238476	0.374872	0.678748	0.284354
ENSG00000154451	0	0	0	0	0	0	0	0.0135775	0.00605254	0.0541101	0.0224294	0.0352579	0.00981504	0.0372658
ENSG00000183347	0	0	0	0	0	0	0	1.09192	1.73251	0.417951	0.468785	0.192236	1.41222	0.359657
ENSG00000225492	0	0	0	0	0	0	0	0.0470076	0.209549	0.0624459	0.0258847	0.0406895	0.128278	0.0430067
ENSG00000197147	0.28	0	0	0	0	0.14	0	0.996174	0.684109	1.0551	1.23052	0.908892	0.840142	1.06483
ENSG00000231999	0	0	0	0	0	0	0	0.185329	0.212439	0.49239	0.204103	0.320839	0.198884	0.33911
ENSG00000171488	0.19	0.42	0.18	0	0.27	0.305	0.15	2.08412	1.21491	3.01287	3.22476	3.4529	1.64951	3.23018
ENSG00000272931	0	0	0	0	0	0	0	0.238623	0.28366	0.211328	0.262795	0.1377	0.261141	0.203941
ENSG00000171492	0.19	0.6	0.58	0.59	0.36	0.395	0.51	7.43991	6.19629	6.05412	5.88482	6.3709	6.8181	6.10328
ENSG00000228175	0	0	0	0	0	0	0	0.454987	0.405645	0.302208	0.751616	0.393834	0.430316	0.482552
ENSG00000162664	1.1	1.57	1.02	1.4	1.13	1.335	1.18333	2.85363	2.21661	1.91213	2.39998	1.77742	2.53512	2.02984
ENSG00000122482	2.05	1.25	2	2.22	2.25	1.65	2.15667	1.78114	1.48428	2.25022	2.08968	1.71165	1.63271	2.01718
ENSG00000097046	0.52	0.21	3.13	2.42	0.91	0.365	2.15333	3.74549	2.68807	1.15615	1.36926	1.13002	3.21678	1.21848
ENSG00000069702	4.07	21.26	3.89	18.99	8.5	12.665	10.46	0.26037	0.141545	0.126542	0.111901	0.0989448	0.200957	0.112462
ENSG00000172031	0	0	7.29	0	0	0	2.43	0.736751	0.634958	0.130496	0.216369	0.255091	0.685855	0.200652
ENSG00000174842	0.87	2.56	0.91	1.73	0.96	1.715	1.2	2.73555	1.89691	1.6151	1.6737	1.31549	2.31623	1.53476
ENSG00000122484	2.15	1.69	2.24	2.89	4.45	1.92	3.19333	0.438584	0.416897	0.334152	0.237955	0.240064	0.427741	0.270724
ENSG00000162676	0	0	0	0	0	0	0	0.184214	0.194098	0.0667402	0.147545	0.17395	0.189156	0.129412
ENSG00000067208	0.44	2.49	0.9	1.39	2.83	1.465	1.70667	0.641248	0.488333	1.43749	1.16965	0.936664	0.56479	1.18127
ENSG00000122406	0.2	0.36	0.23	0.19	0.2	0.28	0.206667	261.886	192.573	269.529	279.273	307.04	227.23	285.281
ENSG00000154511	0.18	0.32	0.77	0.63	1.71	0.25	1.03667	4.05978	4.06596	1.80562	2.5802	2.07441	4.06287	2.15341
ENSG00000207523	1461.65	2003.58	1633.9	1933.63	395.39	1732.62	1320.97	0.415646	0.37057	0.552154	0.457751	2.15868	0.393108	1.0562
ENSG00000143033	0.93	0.92	0.16	0.13	0.27	0.925	0.186667	1.68397	1.47632	2.33644	2.23577	2.29982	1.58015	2.29068
ENSG00000117500	0.8	0.88	0.67	0.67	1.15	0.84	0.83	3.36156	2.67272	4.4266	5.29792	5.39293	3.01714	5.03915
ENSG00000122483	2.95	2.04	0	1.06	0	2.495	0.353333	0.971562	1.22493	1.02991	1.12402	1.10431	1.09825	1.08608
ENSG00000223745	0	0	0	0	0	0	0	0.277213	0.391321	0.214816	0.330736	0.219958	0.334267	0.25517
ENSG00000117505	0.47	0.42	0.2	0.17	0.27	0.445	0.213333	2.25183	2.20569	2.9176	2.6968	2.49109	2.22876	2.70183
ENSG00000137942	1.61	1.66	1.49	0.71	0	1.635	0.733333	0.991586	1.25807	1.24125	1.21804	0.973852	1.12483	1.14438
ENSG00000137936	1.68	1.77	0.43	0.29	0.5	1.725	0.406667	2.45596	2.94229	12.9337	10.2152	10.1358	2.69912	11.0949
ENSG00000224093	0	0	0	0	0	0	0	0.367785	0.403569	2.02946	1.02818	1.02852	0.385677	1.36206
ENSG00000230439	0	0	0	0	0	0	0	1.5218	0.678381	3.20817	2.18603	0.916353	1.10009	2.10352
ENSG00000067334	0.79	1.11	0.9	0.75	0.96	0.95	0.87	7.02132	5.28976	10.7825	10.1374	11.6206	6.15554	10.8468
ENSG00000023909	0.89	0.36	0.62	0.9	0.78	0.625	0.766667	4.77333	6.26531	5.71774	5.18948	5.20885	5.51932	5.37202
ENSG00000137962	5.75	6.15	2.73	3.15	3	5.95	2.96	0.982835	0.844501	2.27537	2.13342	1.65215	0.913668	2.02032
ENSG00000117528	1.03	1.53	0.98	2.48	1.68	1.28	1.71333	2.37475	1.7567	1.74825	1.71655	1.74373	2.06572	1.73618
ENSG00000117525	0.22	0.23	0.24	0.11	0.16	0.225	0.17	51.7429	33.2058	120.717	127.86	137.744	42.4744	128.774
ENSG00000143036	0.73	0	0	3.45	0	0.365	1.15	1.0983	0.601257	0.409544	0.509286	0.533714	0.849777	0.484182
ENSG00000117519	16.06	22.64	52.52	53.12	17.08	19.35	40.9067	1.26612	1.94504	0.646903	0.83663	1.8884	1.60558	1.12398
ENSG00000172339	0.55	0	0	0	0.98	0.275	0.326667	1.31416	0.94141	0.587004	0.657284	0.774912	1.12779	0.673066
ENSG00000152078	0	0.46	0.79	0.52	0	0.23	0.436667	0.791648	0.592602	0.367083	0.435921	0.181008	0.692125	0.328004
ENSG00000122481	0	0	0	0	0	0	0	0.139457	0.198934	0.185258	0.0921507	0.0482854	0.169196	0.108565
ENSG00000228502	0	0	0	0	0	0	0	0.198995	0.212898	0.37009	0.350646	0.482298	0.205947	0.401011
ENSG00000137970	0	0	0	0	0	0	0	12.2846	13.7895	18.8752	22.0051	17.936	13.0371	19.6055
ENSG00000117569	0.71	2.02	0.94	0.29	0.8	1.365	0.676667	0.252112	0.308584	0.351941	0.447065	0.355081	0.280348	0.384696
ENSG00000188641	4.77	2.66	10.94	7.77	3.48	3.715	7.39667	0.3003	0.589013	0.182366	0.302373	0.326779	0.444657	0.270506
ENSG00000162627	1.15	2.27	2.24	5.39	0.83	1.71	2.82	2.91515	3.86275	1.38559	1.2076	2.12979	3.38895	1.57433
ENSG00000099260	1.9	1.11	0	2.12	3.48	1.505	1.86667	0.442569	0.442401	0.187065	0.192007	0.127695	0.442485	0.168922
ENSG00000156869	0.79	0.88	1.33	2.86	4.5	0.835	2.89667	0.757469	1.77113	0.417684	0.456449	0.420612	1.2643	0.431582
ENSG00000162688	0.38	0.93	0.31	0.36	1.12	0.655	0.596667	1.45511	1.29146	1.66307	1.65304	1.55456	1.37328	1.62356
ENSG00000117620	0	0	0	0.22	0	0	0.0733333	0.506191	0.399951	0.475134	0.420605	0.472264	0.453071	0.456001
ENSG00000156876	0.67	0.69	4.24	2.16	1.2	0.68	2.53333	1.72579	1.47659	1.01687	0.980961	0.77101	1.60119	0.922947
ENSG00000122435	1.28	0.81	0.96	0.66	1.82	1.045	1.14667	1.3108	1.20442	1.08387	1.23736	0.97253	1.25761	1.09792
ENSG00000122477	0	0	0	0	0	0	0	0.694135	0.643612	0.553263	0.856185	0.33647	0.668874	0.581973
ENSG00000137992	0.79	1.68	1.3	2.44	3.26	1.235	2.33333	0.772749	0.850283	0.584737	0.549399	0.397945	0.811516	0.510694
ENSG00000137996	1.02	3.25	2.33	2.37	1.04	2.135	1.91333	3.71331	3.8786	4.2316	3.26756	3.46631	3.79595	3.65516
ENSG00000079335	0	0	0	0	0	0	0	0.168449	0.167849	0.250097	0.185513	0.171539	0.168149	0.202383
ENSG00000162692	Inf	776.9	Inf	Inf	344.38	776.9	344.38	0	0.00814777	0	0	0.0158211	0.00407389	0.00527369
ENSG00000162694	0.56	0.58	1.75	1.27	0.63	0.57	1.21667	2.5502	2.16148	0.759582	1.09571	1.20765	2.35584	1.02098
ENSG00000273204	0	0	0	0	0	0	0	1.03088	0.459542	0.855902	2.69636	1.78465	0.745211	1.77897
ENSG00000162695	0.19	0.87	0.44	0.38	0.17	0.53	0.33	4.31635	2.77145	4.67307	5.34234	5.07301	3.5439	5.02947
ENSG00000117543	1	0.98	2.99	1.84	3.48	0.99	2.77	4.65328	4.86221	1.92863	2.15235	2.1267	4.75774	2.06923
ENSG00000233184	0	0	0	0	0	0	0	0.214116	0.138833	0.0775737	0.0643108	0.0336978	0.176475	0.0585274
ENSG00000226715	0	0	0	0	0	0	0	0.0697111	0.155378	0.0926058	0.0383864	0.120683	0.112545	0.0838918
ENSG00000183298	0	0	0	0	0	0	0	1.75894	2.18426	2.33661	2.4214	2.7188	1.9716	2.49227
ENSG00000060718	2108.95	Inf	Inf	156.53	198.28	2108.95	177.405	0.0129889	0	0	0.171657	0.123675	0.00649447	0.0984437
ENSG00000185946	1.64	1.98	4.49	0	5.89	1.81	3.46	0.410562	0.444987	0.139023	0.177314	0.181174	0.427774	0.165837
ENSG00000198890	0.19	0.56	0.4	0	0.52	0.375	0.306667	4.56448	4.10716	4.09852	3.07197	2.70716	4.33582	3.29255
ENSG00000134215	0.39	0.28	0	0	0	0.335	0	0.821117	0.976092	0.272697	0.343298	0.31589	0.898604	0.310628
ENSG00000085491	3.21	1.13	1.81	2.77	3.67	2.17	2.75	2.19503	4.10214	1.98507	2.12916	1.82692	3.14858	1.98038
ENSG00000260879	0	0	0	0	0	0	0	0.317706	0.786811	0.234471	0.311014	0.550009	0.552259	0.365165
ENSG00000162636	0	2.73	0	5.92	0	1.365	1.97333	0.100457	0.237078	0.0784997	0.0911098	0.12276	0.168767	0.0974565
ENSG00000134186	0.99	0.97	1.04	0.67	1.1	0.98	0.936667	8.8286	6.04953	13.849	14.1815	13.6881	7.43906	13.9062
ENSG00000116266	1.84	3.15	0.95	1.77	1.27	2.495	1.33	2.33502	1.95639	2.67834	2.74713	2.45139	2.1457	2.62562
ENSG00000121957	0.96	0.29	0.89	1.33	2.07	0.625	1.43	2.3685	2.60456	0.8886	1.24784	0.874419	2.48653	1.00362
ENSG00000121940	1.23	2.07	1.59	2.88	1.94	1.65	2.13667	4.52136	4.11046	1.62732	1.99911	1.52305	4.31591	1.71649
ENSG00000085433	4.59	1.49	1.12	1.68	0.43	3.04	1.07667	1.13736	1.83861	3.0218	2.4914	1.90408	1.48799	2.47243
ENSG00000244716	0	0	0	0	0	0	0	3.38658	3.55213	1.85245	2.96177	2.41409	3.46936	2.40944
ENSG00000197780	0	1.04	0.64	0.34	0.55	0.52	0.51	4.38299	5.56226	11.9072	10.6107	9.57016	4.97262	10.696
ENSG00000273382	0	0	0	0	0	0	0	0.191416	0.255986	0.203425	0.147565	0.298239	0.223701	0.21641
ENSG00000215717	0.75	0.49	0.58	0.51	0.99	0.62	0.693333	2.00626	2.68303	1.60552	1.4375	1.61107	2.34465	1.55136
ENSG00000251484	0	0	0	0	0	0	0	0.27232	0.161858	0.120585	0.399875	0.785728	0.217089	0.435396
ENSG00000031698	4.02	2.74	3.12	3.92	3.03	3.38	3.35667	10.4769	14.3772	13.5922	11.7286	10.7028	12.427	12.0079
ENSG00000143126	0.16	0.51	0.41	0.36	0.07	0.335	0.28	3.52752	4.19862	3.76429	4.11657	4.40186	3.86307	4.09424
ENSG00000134222	0.67	0.79	4.67	3.35	1.32	0.73	3.11333	4.84071	7.18141	0.643051	0.703702	0.972101	6.01106	0.772951
ENSG00000134243	2.3	3.94	6.63	5.52	4.59	3.12	5.58	0.87508	1.00616	0.352751	0.598175	0.522389	0.940622	0.491105
ENSG00000143106	0.62	0.6	0.55	1.41	0.73	0.61	0.896667	11.7148	14.7668	8.14677	7.73243	7.84138	13.2408	7.90686
ENSG00000162650	1.02	0	0	0.95	0	0.51	0.316667	0.433203	0.602885	0.926377	0.674903	0.786539	0.518044	0.795939
ENSG00000174151	0	0.76	0.45	0.39	0	0.38	0.28	0.825813	0.926817	0.838905	0.748974	0.740048	0.876315	0.775976
ENSG00000181754	0.72	0	1.82	0	2.25	0.36	1.35667	0.623307	0.46948	0.228418	0.284048	0.316277	0.546394	0.276248
ENSG00000065135	1.09	0.49	1	1.36	1.38	0.79	1.24667	1.71494	1.83185	2.13223	2.00517	1.9546	1.7734	2.03067
ENSG00000134183	0	0	0	0	0	0	0	0.240178	0.142754	0.319058	0.352677	0.138598	0.191466	0.270111
ENSG00000116337	1.79	0.92	0.67	0.39	0.12	1.355	0.393333	1.70145	1.60361	4.24065	3.81008	4.57258	1.65253	4.20777
ENSG00000228703	0	0	0	0	0	0	0	2.97296	3.22364	6.72456	6.99068	7.78967	3.0983	7.1683
ENSG00000168765	0.24	0.18	0.37	0.29	0.64	0.21	0.433333	1.65506	1.9131	1.00983	1.01733	0.999495	1.78408	1.00889
ENSG00000134202	459.37	Inf	Inf	93.92	Inf	459.37	93.92	0.0116381	0	0	0.0640852	0	0.00581904	0.0213617
ENSG00000184371	0.86	0.67	1.24	1.49	0.86	0.765	1.19667	3.94864	3.33849	3.18523	3.75309	4.71619	3.64356	3.88484
ENSG00000168710	0.91	0.79	1.62	0.97	1.78	0.85	1.45667	4.97344	6.95959	4.15082	4.40562	4.02422	5.96652	4.19355
ENSG00000143093	2.25	2.02	1.68	1.02	1.06	2.135	1.25333	0.977492	1.22008	1.55823	1.56508	1.40585	1.09879	1.50972
ENSG00000258634	0	0	0.69	0	0	0	0.23	0.629384	0.61958	0.731577	0.620939	0.771787	0.624482	0.708101
ENSG00000156150	2.98	0	4.17	0	0	1.49	1.39	0.416317	0.450705	0.276522	0.196496	0.566282	0.433511	0.346433
ENSG00000116396	3.26	0	0.32	0	0	1.63	0.106667	0.141282	0.0826614	0.263928	0.201786	0.248407	0.111972	0.23804
ENSG00000162775	1.28	1.61	0.97	0.66	0.24	1.445	0.623333	1.92951	1.87856	3.30228	3.27219	3.25836	1.90403	3.27761
ENSG00000224699	0	0	0	0	0	0	0	1.29529	1.66348	0.962765	0.80382	1.25467	1.47938	1.00708
ENSG00000273373	0	0	0	0	0	0	0	0.252159	0.121053	0.0773015	0.149532	0.201477	0.186606	0.14277
ENSG00000134248	0.21	0.11	0.24	0.21	0.3	0.16	0.25	14.0054	14.6949	11.2246	10.2488	15.3491	14.3502	12.2742
ENSG00000261654	0	0	0	0	0	0	0	0.0277097	0.0164698	0.0122701	0.0101722	0.0479707	0.0220898	0.023471
ENSG00000232811	0	0	0	0	0	0	0	0.538983	0.584995	0.622606	0.438735	0.446256	0.561989	0.502532
ENSG00000121931	0.72	0.35	0.32	0.26	0	0.535	0.193333	3.55715	3.19861	3.69109	3.58123	2.61653	3.37788	3.29628
ENSG00000273010	0	0	0	0	0	0	0	1.23029	1.20655	0.817171	0.81295	0.425972	1.21842	0.685364
ENSG00000156171	0.35	0.47	0.54	0.47	0	0.41	0.336667	8.49121	8.21431	3.79117	4.57868	3.96469	8.35276	4.11152
ENSG00000134255	0.26	0.28	0.31	0.44	0.37	0.27	0.373333	4.15938	3.45054	2.45283	2.70646	3.56051	3.80496	2.9066
ENSG00000273221	0	0	0	0	0	0	0	28.7085	18.8155	19.5225	19.2899	24.9978	23.762	21.2701
ENSG00000162777	0	0.42	0	0	0	0.21	0	0.661567	0.875796	0.239684	0.331174	0.312353	0.768681	0.294404
ENSG00000085465	0	0	0	0	2.13	0	0.71	0.0430704	0.134399	0.54355	0.711502	0.671067	0.0887345	0.64204
ENSG00000260948	0	0	0	0	0	0	0	0.0546524	0.0487255	0.108902	0.0902831	0.0946136	0.051689	0.097933
ENSG00000233337	0	0	0	0	0	0	0	0.421992	0.188114	0.140146	0.929479	0.365273	0.305053	0.4783
ENSG00000243960	0	0	0	0	0	0	0	0.0642055	0.114485	0.341168	0.0707095	0.333455	0.0893453	0.248444
ENSG00000116455	0.63	0.99	0.6	0.39	0.18	0.81	0.39	6.54305	5.78077	8.90138	7.63996	7.40365	6.16191	7.98167
ENSG00000116459	0.43	0.83	0.73	0.8	0.77	0.63	0.766667	20.8345	25.9177	16.3892	14.9908	14.0879	23.3761	15.1559
ENSG00000116473	0.22	1.43	0.41	0.76	1.02	0.825	0.73	3.84728	3.81315	3.77006	3.5767	3.25233	3.83022	3.53303
ENSG00000197852	0	0	2.43	0	0	0	0.81	0.0977968	0.068835	0.0820519	0.113372	0.11584	0.0833159	0.103755
ENSG00000064703	1.15	1.52	1.13	1.67	0.37	1.335	1.05667	1.66238	1.7605	1.5739	1.5071	1.63769	1.71144	1.5729
ENSG00000143079	1.44	1.43	0.88	1.24	3	1.435	1.70667	0.866098	1.13829	0.98193	0.91272	0.659209	1.00219	0.851286
ENSG00000134245	3.21	2.41	3.89	4.76	0	2.81	2.88333	0.171639	0.133407	0.0876958	0.140558	0.190474	0.152523	0.139576
ENSG00000007341	0.38	1.78	1.98	0.45	0.65	1.08	1.02667	0.74971	0.978304	0.534182	0.46537	0.696141	0.864007	0.565231
ENSG00000116489	1	0.93	0.87	1.16	0.98	0.965	1.00333	20.0912	22.0891	19.6127	18.2938	16.2206	21.0902	18.0423
ENSG00000155363	1.29	1.02	1.56	0.77	2.71	1.155	1.68	3.02351	3.65725	1.69234	2.00161	1.86728	3.34038	1.85375
ENSG00000225075	0	0	0	0	0	0	0	3.44736	4.61026	0.654222	1.89829	2.55773	4.02881	1.70341
ENSG00000155366	0.44	0.97	0.61	0.83	1.68	0.705	1.04	7.89139	8.74861	8.69642	8.08622	9.74123	8.32	8.84129
ENSG00000155367	0	0	0	0	0	0	0	0.269288	0.137191	0.281072	0.275383	0.266393	0.203239	0.274283
ENSG00000155380	0.37	0.51	0.25	0.24	0.22	0.44	0.236667	36.4342	23.9563	47.1143	53.649	67.038	30.1953	55.9338
ENSG00000226419	0	0	0	0.14	0.38	0	0.173333	0.370793	0.233352	1.00687	1.147	0.943989	0.302073	1.03262
ENSG00000198799	1.42	0.93	2.27	0.8	1.59	1.175	1.55333	0.6524	0.522297	0.53061	0.674499	0.737585	0.587349	0.647565
ENSG00000237278	0	0	0	0	0	0	0	0.212211	0.126131	0.0939686	0.0389513	0.122459	0.169171	0.0851263
ENSG00000081026	3.21	1.39	0.75	3.68	4.5	2.3	2.97667	0.351419	0.530215	0.350125	0.22328	0.397782	0.440817	0.323729
ENSG00000232499	0	0	0	0	0	0	0	0.053723	0.0478969	0.142734	0.11833	0.0930045	0.0508099	0.118023
ENSG00000116793	0	0.16	0.37	0.53	0	0.08	0.3	1.50346	1.71848	0.79889	0.891561	0.85424	1.61097	0.848231
ENSG00000081019	1.96	0.9	1.64	1.84	0.62	1.43	1.36667	0.518841	0.657723	0.958475	0.937453	0.870142	0.588282	0.922024
ENSG00000226167	0	0	0	0	0	0	0	0.988298	1.08008	0.423509	0.456431	0.607104	1.03419	0.495681
ENSG00000134262	1.92	1.03	1.56	2.05	2.83	1.475	2.14667	1.1223	1.09239	0.76596	0.612324	0.962542	1.10734	0.780275
ENSG00000118655	0	0	0	0.41	0.44	0	0.283333	2.79211	2.71448	2.23664	2.07057	2.11321	2.75329	2.14014
ENSG00000163349	1.01	1.11	0.79	0.84	0.58	1.06	0.736667	1.48329	1.36492	2.35028	2.36832	2.04191	1.42411	2.2535
ENSG00000116774	918.75	Inf	Inf	552.47	325.24	918.75	438.855	0.0195962	0	0	0.0431626	0.0678494	0.00979811	0.037004
ENSG00000197323	0.89	0.77	0.59	0.61	0.27	0.83	0.49	1.62251	1.64732	3.43634	3.1477	2.80887	1.63492	3.13097
ENSG00000116752	0.68	0.86	1.6	1.47	1.29	0.77	1.45333	18.427	16.3148	11.3066	11.4825	10.9036	17.3709	11.2309
ENSG00000175984	0.76	0	0.34	0	0.56	0.38	0.3	0.410151	0.678154	0.842047	0.739145	0.877878	0.544153	0.81969
ENSG00000213281	1.49	0.99	0.73	0.97	0.82	1.24	0.84	5.23112	6.8351	8.56676	8.96314	8.02353	6.03311	8.51781
ENSG00000009307	1.68	1.3	1.16	1.09	1.74	1.49	1.33	18.9915	20.1562	24.2373	25.6252	22.8902	19.5738	24.2509
ENSG00000052723	0.29	0.9	0.16	0.78	0.34	0.595	0.426667	2.68245	2.65913	2.25517	2.20014	1.80232	2.67079	2.08588
ENSG00000134198	0	0	0	0	19.13	0	6.37667	0.178326	0.187893	0.0215356	0.0357073	0.05613	0.183109	0.037791
ENSG00000134259	Inf	40.89	Inf	82.87	Inf	40.89	82.87	0	0.0470734	0	0.0581479	0	0.0235367	0.0193826
ENSG00000173218	0.17	0.2	0.71	0.73	0.49	0.185	0.643333	3.01355	3.41553	0.996765	1.26975	1.65804	3.21454	1.30819
ENSG00000163393	0	0	0	0	0	0	0	0.229815	0.325965	0.152646	0.195574	0.198926	0.27789	0.182382
ENSG00000163399	0.64	0.48	0.35	0.37	0.42	0.56	0.38	39.544	43.5774	55.6968	60.361	72.3726	41.5607	62.8102
ENSG00000203865	0	0	0	0	0	0	0	36.794	37.3554	49.117	56.0015	63.0743	37.0747	56.0643
ENSG00000116815	0	0.12	0.92	0.53	0.28	0.06	0.576667	10.2625	9.34303	5.23075	5.32665	7.40708	9.80275	5.98816
ENSG00000177173	0	0	0	0	0	0	0	0.191118	0.170392	0.507771	0.789294	0.413577	0.180755	0.570214
ENSG00000143061	0.35	0.14	0	0	0.19	0.245	0.0633333	2.65199	3.82964	2.40157	2.5751	2.65119	3.24082	2.54262
ENSG00000272715	0	0	0	0	0	0	0	0.288673	0.128684	0.38348	0.317916	0.499747	0.208678	0.400381
ENSG00000134247	0.45	0.27	0.46	0.13	0.38	0.36	0.323333	12.9935	9.28765	12.5323	13.9647	15.1568	11.1406	13.8846
ENSG00000134256	0	0	0	0	0	0	0	0.072206	0.0901257	0.19184	0.190849	0.250004	0.0811658	0.210898
ENSG00000236137	0	0	0	0	0	0	0	0.142037	0.278594	0.113211	0.0312851	0.0983573	0.210316	0.0809513
ENSG00000116830	1.31	0.67	1.48	2.47	2.7	0.99	2.21667	1.55836	1.47165	0.995406	1.20195	0.799002	1.515	0.998786
ENSG00000134253	0	0	4.86	5.02	0	0	3.29333	0.404988	0.440052	0.100874	0.153317	0.109549	0.42252	0.121247
ENSG00000198162	0.75	0.87	0.87	0.93	1.47	0.81	1.09	2.5619	1.92718	2.02829	1.86415	1.54437	2.24454	1.81227
ENSG00000183508	0	10.22	4.17	0	0	5.11	1.39	0.0288372	0.0342799	0.0893853	0.243481	0.216331	0.0315585	0.183066
ENSG00000196505	1.47	2.29	0.88	1.24	1.82	1.88	1.31333	0.447683	0.502438	0.699661	0.643843	0.574429	0.47506	0.639311
ENSG00000065183	0.85	2.08	0.88	0.61	1.08	1.465	0.856667	2.12515	1.69802	3.30911	2.93295	2.31919	1.91159	2.85375
ENSG00000155761	0	0	0	0	0	0	0	0.225707	0.154792	0.315211	0.299561	0.250475	0.19025	0.288416
ENSG00000092607	167.05	Inf	Inf	66.3	Inf	167.05	66.3	0.0145247	0	0	0.0799802	0	0.00726234	0.0266601
ENSG00000116874	1.06	1.39	0.46	0.32	0	1.225	0.26	1.13522	1.12741	1.20262	1.37682	0.845816	1.13132	1.14175
ENSG00000231365	0	0	0	0	0	0	0	0.516171	0.478241	0.336124	0.289803	0.402991	0.497206	0.342973
ENSG00000143067	1.04	0	0	1.1	0	0.52	0.366667	0.43865	0.410634	0.247653	0.301929	0.398678	0.424642	0.316086
ENSG00000092621	1.53	1.91	1.18	1.58	1.83	1.72	1.53	9.47039	11.2132	13.0189	11.6385	10.3935	10.3418	11.6836
ENSG00000261662	0	0	0	0	0	0	0	0.0406776	0.0725325	0.594408	0.761571	0.774627	0.0566051	0.710202
ENSG00000134250	1.8	2.26	1.61	1.42	1	2.03	1.34333	1.911	2.48966	3.55669	3.60062	3.68981	2.20033	3.61571
ENSG00000265808	0.79	0.67	0.74	1.3	0.58	0.73	0.873333	2.25799	1.98584	1.27624	1.42869	1.39834	2.12191	1.36775
ENSG00000223804	0	0	5.84	0	0	0	1.94667	0.998752	0.712352	0.331691	0.43997	0.172903	0.855552	0.314855
ENSG00000270231	0	0	0	0	2.13	0	0.71	0.394123	0.517825	0.523562	0.308402	0.323195	0.455974	0.385053
ENSG00000275131	0	0	0	0	0	0	0	0.0673709	0.0873669	0.0488166	0.0472154	0.0318086	0.0773689	0.0426135
ENSG00000273136	1.27	0	0.88	0.6	2.25	0.635	1.24333	0.302432	0.547439	0.401758	0.464277	0.269716	0.424936	0.378584
ENSG00000275538	208.81	Inf	43.77	0	38.26	208.81	27.3433	0.331023	0	0.879478	1.82278	0.573064	0.165512	1.09177
ENSG00000281741	0	0	2.24	0	0	0	0.746667	1.77834	2.35557	0.877457	1.34296	1.5833	2.06696	1.26791
ENSG00000226067	0	0	0	0.89	0	0	0.296667	3.11704	2.44648	2.3712	1.81909	2.21382	2.78176	2.1347
ENSG00000188610	0	0	0	0	0	0	0	1.31231	1.78749	0.435824	0.541966	0.410195	1.5499	0.462662
ENSG00000171943	0	0	0	0	0	0	0	0.446119	0.350549	0.341518	0.291456	0.287982	0.398334	0.306985
ENSG00000231752	0	0	0	0	0	0	0	0.127581	0.102371	0.0169482	0.0562021	0.0441734	0.114976	0.0391079
ENSG00000263513	0	0	0	0	0	0	0	1.58839	1.48051	0.735323	0.715622	0.916602	1.53445	0.789183
ENSG00000270872	0	0	0	0	0	0	0	0.162432	0.337905	0.143852	0.298143	0.2812	0.250168	0.241065
ENSG00000266338	0	0	0.47	0.29	0	0	0.253333	0.833485	1.20753	0.858096	1.07855	1.02808	1.02051	0.988243
ENSG00000277918	83.52	Inf	116.71	Inf	Inf	83.52	116.71	0.674158	0	0.447783	0	0	0.337079	0.149261
ENSG00000196369	1.7	1.3	0	0.95	1.37	1.5	0.773333	0.374656	0.429462	0.172672	0.244197	0.370629	0.402059	0.262499
ENSG00000215784	0	0	0	0	0	0	0	1.77582	1.93278	0.520826	0.63497	0.479107	1.8543	0.544967
ENSG00000272419	0	0	0	0	0	0	0	0.365132	0.341811	0.109136	0.160848	0.221239	0.353471	0.163741
ENSG00000281571	0	0	0	0	0	0	0	2.28644	2.08378	0.337484	0.559567	1.05553	2.18511	0.650861
ENSG00000223612	0	0	0	0	0	0	0	0.213029	0.379853	0.424488	0.469217	0.184396	0.296441	0.359367
ENSG00000162825	0	0	0	0	0	0	0	0.238644	0.192006	0.278359	0.282049	0.337563	0.215325	0.299324
ENSG00000270722	11609.6	1226.68	4566.18	1292.77	969.35	6418.16	2276.1	0.337079	2.40419	0.895566	1.85612	1.75064	1.37063	1.50078
ENSG00000272150	0	0	0	0	0	0	0	0.101115	0.244691	0.172701	0.159083	0.125035	0.172903	0.152273
ENSG00000117262	0	0	0	0	0	0	0	2.68595	1.09091	1.7444	2.1035	2.42828	1.88843	2.09206
ENSG00000174827	0	0	0	0	0	0	0	0.0891628	0.317973	0.148057	0.098195	0.192947	0.203568	0.1464
ENSG00000117281	0	0	0	0	0	0	0	0.0139212	0.0620572	0.0924659	0.0459941	0.0482003	0.0379892	0.0622201
ENSG00000265491	1.44	0.4	0.35	0.8	0.62	0.92	0.59	1.457	1.35702	1.66946	1.51637	1.07481	1.40701	1.42022
ENSG00000186141	0.38	0.78	0.91	0.5	0.27	0.58	0.56	6.55137	6.49381	5.91593	6.03796	4.93413	6.52259	5.62934
ENSG00000186364	0	0	0	0.29	0	0	0.0966667	3.03595	3.56928	2.5705	3.49046	3.69638	3.30262	3.25244
ENSG00000131788	0.24	0.28	0.97	0.34	0.29	0.26	0.533333	3.93467	4.43111	2.76628	3.10423	2.66889	4.18289	2.84647
ENSG00000143127	167.05	Inf	0	138.12	Inf	167.05	69.06	0.00874698	0	0.0116197	0.00963305	0	0.00437349	0.00708425
ENSG00000131779	0.32	0	1.06	0	0	0.16	0.353333	7.81993	8.28582	2.1975	2.18615	2.34308	8.05288	2.24224
ENSG00000265241	0.18	0.07	0.35	0.16	0.24	0.125	0.25	18.7074	14.446	15.542	16.5038	16.57	16.5767	16.2053
ENSG00000211451	0	0	0	0	0	0	0	3.5445	3.19936	2.95383	3.32166	2.01999	3.37193	2.76516
ENSG00000234222	0	0	0	0	0	0	0	7.01223	6.10004	5.83331	6.91658	6.57065	6.55614	6.44018
ENSG00000271601	27.84	20.44	Inf	44.2	15.31	24.14	29.755	0.0417214	0.0991917	0	0.0765797	0.120379	0.0704566	0.065653
ENSG00000272031	4.91	0	0	0	0	2.455	0	0.255582	0.241269	0.0599155	0.132458	0.104108	0.248426	0.0988272
ENSG00000121851	0	1.12	0	3.81	0	0.56	1.27	1.62862	1.99993	0.489848	0.981404	0.478774	1.81427	0.650009
ENSG00000265972	3.65	8.04	13.1	18.82	12.75	5.845	14.89	3.49223	2.48809	0.992658	1.15884	1.42562	2.99016	1.19237
ENSG00000271425	0	0	0	0	0	0	0	0.187761	0.271558	0.171826	0.17921	0.151689	0.229659	0.167575
ENSG00000264343	0	0	0	0	0	0	0	0.02574	0.00764952	0.0113979	0.0188983	0.0148536	0.0166948	0.0150499
ENSG00000268043	0	0	0.55	0	0	0	0.183333	0.577743	0.589641	0.535221	0.410226	0.552732	0.583692	0.499393
ENSG00000131791	0.29	0.19	0.22	0.16	0.41	0.24	0.263333	1.47821	1.91366	1.74849	1.98476	1.64761	1.69594	1.79362
ENSG00000131781	0	1.51	0	6.91	0	0.755	2.30333	0.0738803	0.222305	0.0736082	0.0406822	0.127901	0.148093	0.0807303
ENSG00000180867	0	0	0	1.97	0	0	0.656667	0.732198	0.94655	0.437701	0.564459	0.760543	0.839374	0.587567
ENSG00000131778	0.41	1.13	0.43	0.74	0.77	0.77	0.646667	9.90668	7.9126	10.3542	10.0987	8.41925	8.90964	9.62405
ENSG00000278811	0	0	0	0	0	0	0	0.21858	0.26574	0.237573	0.207897	0.206402	0.24216	0.21729
ENSG00000116128	0	0	0.49	0	0.87	0	0.453333	1.00746	0.951939	0.686322	0.872437	0.655899	0.979697	0.738219
ENSG00000162836	0.15	0	0	0	0	0.075	0	1.25722	1.24451	0.749101	0.738105	0.544123	1.25087	0.677109
ENSG00000188092	0	0	0	0	0	0	0	1.52633	0.689983	0.728224	1.05355	1.54447	1.10815	1.10875
ENSG00000215859	0	0	0	0	0	0	0	0.0902791	0.0134148	0.0399763	0.066283	0.0520967	0.0518469	0.0527853
ENSG00000206585	0	0	7.29	0	0	0	2.43	2.69663	0.901571	1.79113	11.8792	4.66837	1.7991	6.1129
ENSG00000263956	0	0	0	0	0	0	0	0.994629	1.11053	1.16076	1.15681	1.0621	1.05258	1.12656
ENSG00000274020	0	0	0	0	0	0	0	0.508924	0.31564	0.137173	0.17058	0.2043	0.412282	0.170684
ENSG00000231551	0	0	0	0	0	0	0	0.0498026	0.0444017	0.022053	0.0365651	0.0574785	0.0471022	0.0386988
ENSG00000280649	0	0	0	0	0	0	0	1.35851	1.02485	1.17998	0.920694	0.723642	1.19168	0.941439
ENSG00000274210	Inf	44835.2	15298.4	4941.12	8341.54	44835.2	9527.02	0	0.597404	1.33521	2.9518	3.48006	0.298702	2.58902
ENSG00000270629	0.86	0.81	0.64	0.61	0.68	0.835	0.643333	0.442576	0.618311	0.551561	0.45726	0.442332	0.530443	0.483718
ENSG00000178104	0.55	0.34	1.29	0.63	1.56	0.445	1.16	0.456288	0.431784	0.361559	0.290927	0.339527	0.444036	0.330671
ENSG00000269713	0	0	0	0.37	0	0	0.123333	0.611109	0.69739	0.462732	0.504761	0.38086	0.65425	0.449451
ENSG00000274265	0	0	0	0	0	0	0	1.20447	1.18493	0.496565	0.686111	0.790922	1.1947	0.657866
ENSG00000271383	0	0.43	0	0.22	0	0.215	0.0733333	0.276625	0.251873	0.312745	0.405116	0.275107	0.264249	0.33099
ENSG00000277147	0	0	0	0	0	0	0	0.390172	0.289883	0.397374	0.293626	0.191381	0.340028	0.294127
ENSG00000275557	0	0	0	0	0	0	0	0.123671	0.220518	0.657149	0.408597	0.214098	0.172095	0.426614
ENSG00000203814	8.08	2.67	4.86	0	5.89	5.375	3.58333	0.536204	0.709371	0.275731	0.304785	0.389274	0.622788	0.323264
ENSG00000270882	10.44	6.29	0	11.05	0	8.365	3.68333	0.11787	0.341533	0.117436	0.324525	0.255068	0.229701	0.232343
ENSG00000261716	0	0	0	0	0	0	0	0.867008	0.631451	0.275772	0.376555	0.169121	0.74923	0.273816
ENSG00000272993	0	0	29.18	0	0	0	9.72667	3.13066	1.32212	0.32833	0.998047	0.427876	2.22639	0.584751
ENSG00000272196	0	13.63	0	3.07	0	6.815	1.02333	0.0980158	0.262159	0.390619	0.971504	1.0181	0.180087	0.793408
ENSG00000270276	0	13.63	0	7.89	38.26	6.815	15.3833	0.0859734	0.0766499	0.0761394	0.220926	0.049612	0.0813117	0.115559
ENSG00000184678	1.55	2.04	3.5	5.92	5.47	1.795	4.96333	0.680303	1.34784	0.836787	0.776967	0.916014	1.01407	0.843256
ENSG00000184260	12.28	10.22	24.31	20.72	19.13	11.25	21.3867	2.40968	2.02198	1.12979	1.24884	0.981555	2.21583	1.12006
ENSG00000178096	0	0	0	0	0	0	0	4.16215	3.91318	0.753967	1.4168	0.589538	4.03767	0.920103
ENSG00000159164	2.53	1.54	4.49	6.63	3.83	2.035	4.98333	0.756331	0.541491	0.395802	0.31551	0.198386	0.648911	0.303233
ENSG00000143368	0.13	0.46	0.21	0.14	0.18	0.295	0.176667	48.4601	41.4265	59.3052	59.7962	53.627	44.9433	57.5761
ENSG00000014914	0	0.35	1.82	0.84	4.5	0.175	2.38667	0.569532	1.25321	0.257559	0.440392	0.356626	0.911373	0.351526
ENSG00000264522	1.15	0.29	0.94	1.04	0.92	0.72	0.966667	0.985133	1.14948	1.49563	1.19992	1.31249	1.0673	1.33601
ENSG00000136631	2.06	1.19	3.1	2.62	4.3	1.625	3.34	2.32176	2.7075	1.32519	1.33195	1.22263	2.51463	1.29326
ENSG00000023902	4.18	4.09	0.79	2.12	2.39	4.135	1.76667	0.168411	0.225221	0.413884	0.361669	0.466482	0.196816	0.414011
ENSG00000143401	1.2	1.25	1.57	0.98	1.89	1.225	1.48	22.3424	22.8588	17.0503	19.5393	19.3262	22.6006	18.6386
ENSG00000118298	0	0	0	0	0	0	0	0.144224	0.0771498	0.268226	0.14295	0.149807	0.110687	0.186994
ENSG00000117362	0.13	0.13	0.15	0.06	0.13	0.13	0.113333	41.21	41.0692	33.7473	34.3233	32.4333	41.1396	33.5013
ENSG00000118292	0	0.34	0.84	1.17	1.59	0.17	1.2	7.24258	8.90137	5.65314	6.39903	5.10031	8.07197	5.71749
ENSG00000159208	0	10.22	9.73	0	Inf	5.11	4.865	0.0410096	0.146249	0.0817171	0.0225819	0	0.0936292	0.0347663
ENSG00000266472	0.29	0.29	0.28	0.89	0.19	0.29	0.453333	29.1059	29.3433	18.8849	18.4015	23.5609	29.2246	20.2825
ENSG00000117360	0.12	0.51	0.13	0.15	0.32	0.315	0.2	10.4224	6.67785	12.0002	12.43	10.6335	8.55013	11.6879
ENSG00000163125	0.31	0.13	0.57	0.3	0.14	0.22	0.336667	3.44794	3.54217	3.86596	3.83205	2.95713	3.49506	3.55172
ENSG00000143374	0.86	0.49	0.75	0.36	1.6	0.675	0.903333	5.24742	6.0202	4.93539	4.59929	4.48345	5.63381	4.67271
ENSG00000143369	0.82	2.02	0.41	0.66	0.51	1.42	0.526667	4.17897	4.16583	9.41997	9.16837	10.681	4.1724	9.75644
ENSG00000237781	0	0	0	0	0	0	0	1.4132	1.70462	1.4356	2.47186	1.87086	1.55891	1.9261
ENSG00000143382	0	0	0.26	0	0.26	0	0.173333	1.31498	1.69344	2.5689	2.28114	2.23185	1.50421	2.36063
ENSG00000203804	0	0	0	0	0	0	0	1.37043	1.18421	2.71676	1.99686	2.22647	1.27732	2.31336
ENSG00000143384	0.56	0.89	0.46	0.4	0.46	0.725	0.44	24.4597	26.8924	63.7927	60.0034	51.3868	25.6761	58.3943
ENSG00000143420	0.05	0.13	0.25	0	0.08	0.09	0.11	16.3739	19.4434	13.837	14.5525	15.8719	17.9087	14.7538
ENSG00000143457	1.48	0.77	1.79	3.13	4.78	1.125	3.23333	3.73632	5.53707	2.51479	1.93853	1.60988	4.6367	2.02107
ENSG00000163131	0	0.73	0.44	0.32	1.13	0.365	0.63	0.771422	1.30559	1.16373	1.25275	1.53919	1.0385	1.31856
ENSG00000143387	29.83	25.56	12.16	8.72	8.83	27.695	9.90333	0.410139	0.208949	0.467004	0.613003	0.659312	0.309544	0.579773
ENSG00000143437	1.47	2.41	2.39	3.88	1.2	1.94	2.49	2.16339	2.0498	1.23972	1.13054	0.939979	2.10659	1.10341
ENSG00000143379	1.88	0.64	2.81	1.07	4.05	1.26	2.64333	2.08093	2.66823	1.3977	1.55357	1.14685	2.37458	1.36604
ENSG00000143418	0.56	0.58	0.34	0.54	0.38	0.57	0.42	39.9489	27.1369	37.667	39.1452	43.9148	33.5429	40.2423
ENSG00000259357	0	0	0	0	0	0	0	169.964	100.155	156.595	166.836	202.228	135.06	175.22
ENSG00000143412	1.31	0.53	0	0	0	0.92	0	0.968778	2.07832	0.321737	0.566799	0.628926	1.52355	0.505821
ENSG00000143409	2.61	0	0	9.21	0	1.305	3.07	0.233253	0.311936	0.0774646	0.0963305	0.100951	0.272594	0.0915821
ENSG00000143363	0	0	0	0.31	0	0	0.103333	4.45785	4.84331	2.32561	1.76898	1.93715	4.65058	2.01058
ENSG00000163141	0	0	0	0	0	0	0	0.172036	0.136337	0.0507859	0.0842059	0.264735	0.154187	0.133242
ENSG00000143443	0	0	0.09	0.07	0	0	0.0533333	7.87356	6.21624	10.3019	10.7606	9.77134	7.0449	10.2779
ENSG00000197622	0.33	0.31	0.15	0.2	0.36	0.32	0.236667	13.2521	14.1237	20.5355	17.9412	17.2007	13.6879	18.5591
ENSG00000213190	0.53	0.64	0.47	0	1.82	0.585	0.763333	1.0717	1.53603	1.11731	0.747005	0.986373	1.30386	0.950231
ENSG00000143458	1.44	1.18	1.39	0.33	0	1.31	0.573333	0.523391	0.745537	0.503482	0.556534	0.447837	0.634464	0.502618
ENSG00000143434	0	0	5.84	0	0	0	1.94667	0.0951643	0.0593908	0.0632092	0.125765	0.164747	0.0772775	0.117907
ENSG00000163156	0.67	0.51	0.16	0.4	0.27	0.59	0.276667	9.4477	7.21551	8.18709	7.64507	8.35374	8.33161	8.06197
ENSG00000163155	0	0	0	0	1.47	0	0.49	2.33643	1.55247	2.54744	2.33037	1.98424	1.94445	2.28735
ENSG00000163159	0.59	0.25	0.44	0.3	0.12	0.42	0.286667	7.74784	6.97268	6.39842	6.10818	6.5275	7.36026	6.3447
ENSG00000143398	0.46	0.29	0.32	0.23	0.16	0.375	0.236667	6.51507	6.5289	17.3503	15.1386	12.9786	6.52198	15.1558
ENSG00000159352	0.54	0.43	0.32	0.34	0.51	0.485	0.39	25.3302	27.9238	20.1362	19.5092	16.5352	26.627	18.7269
ENSG00000232671	0	0	0	0	0	0	0	0.888761	0.950853	1.41678	0.685155	0.153861	0.919807	0.751932
ENSG00000143373	0.88	0.35	0.14	0.37	0	0.615	0.17	2.06357	2.7325	2.47526	2.16713	2.06507	2.39803	2.23582
ENSG00000143393	0.2	0.66	0.31	0.72	0.65	0.43	0.56	4.31629	5.00447	6.37992	5.59042	5.19202	4.66038	5.72079
ENSG00000143390	0.11	0.15	0.17	0.07	0.14	0.13	0.126667	4.5083	5.7819	5.55657	5.29688	5.53008	5.1451	5.46118
ENSG00000224645	0	0	0	0	0	0	0	12.5077	12.115	18.8719	12.0741	22.1878	12.3113	17.7113
ENSG00000237976	0	0	0	0	0	0	0	0.178903	0.398753	0.594146	0.197026	0.464571	0.288828	0.418581
ENSG00000159377	0.59	0.73	0.85	0.93	0.66	0.66	0.813333	92.2971	83.384	81.0591	80.0084	90.0695	87.8406	83.7124
ENSG00000143442	2.53	1.65	0.56	1.27	0.73	2.09	0.853333	1.42077	1.78489	2.2234	1.93809	1.95652	1.60283	2.03933
ENSG00000143375	1.65	0.43	1.17	0	0	1.04	0.39	0.635029	0.700253	0.277496	0.230052	0.216978	0.667641	0.241508
ENSG00000143367	1.5	1.98	1.4	0.74	1.47	1.74	1.20333	3.16461	3.41875	5.1129	5.29058	4.49141	3.29168	4.96496
ENSG00000143376	1.18	0.41	0.94	0.5	0.59	0.795	0.676667	2.36167	1.98015	3.03895	3.16349	2.51206	2.17091	2.90483
ENSG00000269621	0	0	0	0	0	0	0	28.2996	20.4509	23.1167	21.197	20.5401	24.3753	21.6179
ENSG00000143436	0.35	0.58	0.38	0.18	0.51	0.465	0.356667	33.0099	27.0365	24.9651	25.6358	23.6085	30.0232	24.7365
ENSG00000143450	0	0	0	0	0	0	0	2.76822	2.32972	1.77528	1.89226	1.67318	2.54897	1.78024
ENSG00000182134	0	0	0	1.62	0	0	0.54	0.445113	0.445238	0.173063	0.203255	0.0939725	0.445176	0.156764
ENSG00000159445	0	0	0	0	0.98	0	0.326667	1.28443	1.15637	0.702581	0.457647	0.850197	1.2204	0.670141
ENSG00000197747	0.68	0.61	0.54	0.6	0.47	0.645	0.536667	201.562	240.903	206.84	215.115	276.623	221.233	232.859
ENSG00000163191	0.41	0.39	0.38	0.51	0.35	0.4	0.413333	651.502	572.513	685.767	591.709	746.191	612.008	674.555
ENSG00000159450	0	1.2	0	0	0	0.6	0	0.213379	0.23956	0.115483	0.130552	0.109451	0.226469	0.118495
ENSG00000163207	1.1	0.77	0	0	0	0.935	0	0.975697	1.21326	0.30698	0.169663	0.0889007	1.09448	0.188515
ENSG00000169469	0	0	0	0	0	0	0	0.267488	0.0794933	0.355338	0.294585	0.308715	0.173491	0.319546
ENSG00000241794	0	0	0	0	0	0	0	0.701732	0.0695146	2.07155	1.97498	2.02472	0.385624	2.02375
ENSG00000163220	0.11	0	0.23	0.11	0	0.055	0.113333	35.2572	7.51673	32.8364	26.4837	27.6987	21.3869	29.0063
ENSG00000143546	0	0	0	0	0	0	0	0.714366	0.24496	0.364992	0.363107	1.04644	0.479663	0.591513
ENSG00000143556	0	0	0	0	0	0	0	8.56029	4.13781	3.2882	6.24711	6.24917	6.34905	5.26149
ENSG00000238279	0	0	0	0	0	0	0	0.624643	0.371268	3.31916	3.78356	4.86618	0.497956	3.98963
ENSG00000197956	1.37	1.64	1.55	1.59	1.52	1.505	1.55333	234.047	199.834	254.721	257.882	323.473	216.94	278.692
ENSG00000196154	0.86	1.36	1.95	3.42	3.29	1.11	2.88667	7.82023	8.65508	7.52276	6.71175	8.68317	8.23765	7.63923
ENSG00000188015	0.89	0.82	0.86	0.67	0	0.855	0.51	2.72063	2.58041	2.61449	5.22747	6.81436	2.65052	4.88544
ENSG00000196754	0.12	0.04	0.06	0.04	0.05	0.08	0.05	385.238	374.44	718.149	680.918	850.871	379.839	749.979
ENSG00000188643	0.6	0.61	0.37	0.37	0.33	0.605	0.356667	63.8282	65.5406	126.884	107.803	111.174	64.6844	115.287
ENSG00000189334	0.12	0.14	0.14	0	0	0.13	0.0466667	58.7874	45.7351	93.7939	78.4729	71.3453	52.2613	81.204
ENSG00000189171	0.78	1.56	1.12	1.61	1.44	1.17	1.39	8.05764	6.40538	8.64933	10.3849	11.4876	7.23151	10.174
ENSG00000160678	0	0	0	0	0	0	0	0.675048	0.227723	0.363547	0.542503	0.600109	0.451386	0.502053
ENSG00000272030	0	0	0	0	0	0	0	0.314692	0.140282	0.139348	0.462094	0.63559	0.227487	0.412344
ENSG00000160679	0.41	0.22	0.48	0.26	0.41	0.315	0.383333	6.95803	8.25374	7.08906	7.0243	7.96237	7.60588	7.35858
ENSG00000143553	0.1	0.15	0.53	0	0	0.125	0.176667	14.5721	17.2692	7.89537	7.68897	8.80157	15.9207	8.12864
ENSG00000143621	0.59	0.51	0.37	0.42	0.55	0.55	0.446667	68.78	72.2975	94.3631	90.5607	90.9606	70.5387	91.9614
ENSG00000143624	1.4	1.29	1.3	1.16	2.02	1.345	1.49333	2.98887	3.27786	2.20661	2.07985	1.90487	3.13337	2.06378
ENSG00000243613	0	0	0	0	0	0	0	2.58762	4.19454	0.937486	2.07254	2.44345	3.39108	1.81782
ENSG00000279767	0	0	0	0	0	0	0	13.9368	12.7994	11.1455	10.4206	10.7321	13.3681	10.7661
ENSG00000143554	0.2	0.18	0.17	0.2	0.15	0.19	0.173333	6.37701	6.172	2.32258	3.04961	4.37393	6.2745	3.24871
ENSG00000143614	0.62	0.44	0.29	0.29	0.26	0.53	0.28	1.60217	1.99872	3.14489	3.10758	3.0117	1.80045	3.08806
ENSG00000284738	0	0	0	0	0	0	0	0.65447	0.505696	0.811452	0.624666	0.151068	0.580083	0.529062
ENSG00000198837	0	0.12	0.25	0	0.59	0.06	0.28	2.39084	2.24854	3.38908	2.95414	2.4733	2.31969	2.93884
ENSG00000160741	0.08	0.32	0.14	0.02	0	0.2	0.0533333	7.6524	6.91803	17.4239	18.6755	19.5801	7.28521	18.5599
ENSG00000143570	0.15	0.09	0.16	0.06	0.12	0.12	0.113333	78.3527	72.5468	63.3573	69.5602	81.8605	75.4498	71.5927
ENSG00000282386	0	0	0	0	0	0	0	0.467163	0.347084	0.930884	0.685982	1.61749	0.407123	1.07812
ENSG00000273026	0	0	0	0	0	0	0	0.932449	0.831328	1.76955	1.90711	1.38364	0.881889	1.68677
ENSG00000143578	0	0.24	0.5	0.32	0	0.12	0.273333	2.96964	2.85125	1.46671	1.82391	1.21934	2.91044	1.50332
ENSG00000143543	0.07	0.18	0.24	0.29	0.18	0.125	0.236667	62.7084	53.1075	53.5065	50.1372	55.3995	57.9079	53.0144
ENSG00000272654	0	0	0	0	0	0	0	0.350866	0.590874	0.0517887	0.171737	0.337453	0.47087	0.186993
ENSG00000143545	0.18	0.19	0.32	0.28	0.61	0.185	0.403333	22.6871	22.8066	9.77017	11.1095	17.4635	22.7468	12.7811
ENSG00000177954	0.03	0.05	0.06	0.04	0.02	0.04	0.04	452.766	321.765	375.877	386.973	481.24	387.265	414.696
ENSG00000143549	0.52	0.5	0.42	0.44	0.54	0.51	0.466667	37.0604	38.7578	41.3446	43.1587	44.4113	37.9091	42.9716
ENSG00000143612	0.08	0.21	0.07	0.14	0.04	0.145	0.0833333	42.9654	44.3382	34.4499	33.6608	32.7011	43.6518	33.6039
ENSG00000143569	0.64	0.86	0.42	0.41	0.62	0.75	0.483333	14.3673	12.8355	16.9717	16.8289	14.1837	13.6014	15.9948
ENSG00000143575	0.39	0.24	0.47	0.27	0.2	0.315	0.313333	35.9134	34.5573	33.6683	34.6075	34.7723	35.2353	34.3494
ENSG00000143515	23.86	20.44	29.18	13.81	19.13	22.15	20.7067	0.0511049	0.0911255	0.0193968	0.0482416	0.0505555	0.0711152	0.039398
ENSG00000160712	0.44	0	0.14	0.1	0.2	0.22	0.146667	0.813837	1.06164	2.43536	2.7077	2.87713	0.937736	2.6734
ENSG00000160714	0.55	0.7	0.89	0.63	0.18	0.625	0.566667	8.144	8.24392	11.6305	10.9442	9.75186	8.19396	10.7755
ENSG00000229780	0	0	0	0	0	0	0	8.4457	7.52978	9.85952	9.01939	7.7536	7.98774	8.87751
ENSG00000160710	0.6	0.91	0.82	0.9	0.4	0.755	0.706667	9.68541	10.8233	10.3616	9.66109	8.8303	10.2544	9.61766
ENSG00000163344	2.8	2.26	2.95	0.87	1.47	2.53	1.76333	6.43504	5.58316	5.67985	6.04053	5.83182	6.0091	5.85073
ENSG00000163346	0.49	0.76	2.12	1.8	0.73	0.625	1.55	3.66051	4.14662	2.09764	2.18166	2.60937	3.90356	2.29622
ENSG00000163348	0.08	0.48	0.19	0	0.15	0.28	0.113333	8.13223	9.21904	6.10959	6.20549	6.74921	8.67564	6.35476
ENSG00000271380	0	0	0	0	0	0	0	10.8625	7.27876	19.0255	19.2777	18.8049	9.07061	19.036
ENSG00000160691	0.44	0.39	0.19	0.14	0.42	0.415	0.25	8.36471	7.083	15.7799	13.9373	12.0564	7.72385	13.9245
ENSG00000173207	0	0.11	0.24	0.09	0	0.055	0.11	28.4207	38.7878	22.5209	24.243	30.9454	33.6043	25.9031
ENSG00000160688	0.16	0.4	0.2	0.17	0.11	0.28	0.16	7.04251	6.20519	8.02155	7.55899	8.28668	6.62385	7.95574
ENSG00000160685	0.64	0.14	0.43	0.28	0	0.39	0.236667	3.32739	3.22998	9.30115	8.4042	9.2966	3.27869	9.00065
ENSG00000163354	0	0	0	0	0	0	0	0.108006	0.080244	0.0717386	0.158596	0.093489	0.0941249	0.107941
ENSG00000163357	0	0	0	0	0	0	0	0.155818	0.185227	0.137995	0.0953349	0.0599446	0.170523	0.0977583
ENSG00000232093	0	0	0	0	0	0	0	2.01755	1.49896	0.536032	0.444386	0.698552	1.75826	0.559657
ENSG00000143537	0.32	0.68	0.23	0.27	0.22	0.5	0.24	11.1082	9.8437	15.2918	16.1911	17.5153	10.476	16.3327
ENSG00000243364	0.13	0.16	0.17	0.15	0	0.145	0.106667	13.5686	10.0289	10.1171	8.67661	11.4418	11.7987	10.0785
ENSG00000143590	0	0	0	0	0	0	0	1.7954	1.36833	2.00036	2.32808	2.90764	1.58187	2.41203
ENSG00000169242	0	0	0.07	0.05	0.02	0	0.0466667	12.4104	13.0057	45.8435	58.7708	70.2968	12.7081	58.3037
ENSG00000169241	0.1	0.05	0.4	0.07	0.35	0.075	0.273333	19.9389	17.8609	9.22663	10.485	13.5782	18.8999	11.0966
ENSG00000179085	0	0.81	2.01	2.19	0	0.405	1.4	7.99885	12.0441	3.42388	6.16639	7.07761	10.0215	5.55596
ENSG00000163463	1.27	0	0	0	0	0.635	0	0.476809	0.541037	0.153552	0.350073	0.450243	0.508923	0.317956
ENSG00000163462	1.49	0	0.94	1.35	0	0.745	0.763333	0.341466	0.44578	0.502212	0.550654	0.506693	0.393623	0.519853
ENSG00000185499	0.24	0.27	0.18	0	0.51	0.255	0.23	2.02747	1.57773	2.55323	2.77494	3.06359	1.8026	2.79725
ENSG00000231064	0	0	0	0	0	0	0	0.963941	0.899377	0.655151	0.987525	1.04783	0.931659	0.896834
ENSG00000169231	2.82	2.61	0.47	2.65	1.53	2.715	1.55	0.884877	1.00214	0.984871	0.961347	1.03506	0.943506	0.993759
ENSG00000173171	0.44	0.63	0.24	0	0.85	0.535	0.363333	3.18734	3.89415	2.71074	1.96869	2.62756	3.54075	2.43566
ENSG00000236263	0	0	0	0	0	0	0	0.486628	0.347084	0.387868	0.535923	0.673955	0.416856	0.532582
ENSG00000160766	0	0	6.48	1.62	0	0	2.7	0.438497	0.525752	0.180779	0.28309	0.418825	0.482125	0.294231
ENSG00000236675	0	0	0	0	0	0	0	2.77064	2.82306	2.27846	2.68806	2.39825	2.79685	2.45492
ENSG00000177628	0.3	0.21	0.21	0.49	0.1	0.255	0.266667	12.6989	15.6991	8.49511	9.36244	9.78528	14.199	9.21428
ENSG00000160767	0.07	0.23	0.24	0	0	0.15	0.08	7.21324	5.84635	7.88932	7.64418	7.15406	6.5298	7.56252
ENSG00000116521	0.32	0.32	0.44	0.39	0.19	0.32	0.34	29.1119	23.2907	25.9223	27.8975	31.7438	26.2013	28.5212
ENSG00000176444	0.33	0.26	0.59	0.7	1.3	0.295	0.863333	3.81092	4.28398	2.96147	3.2514	3.07705	4.04745	3.09664
ENSG00000143630	0	0	1.33	0	0	0	0.443333	0.751209	0.885017	0.784082	0.79776	0.71991	0.818113	0.767251
ENSG00000160752	0.37	0.34	0.34	0.57	0.52	0.355	0.476667	16.8162	19.1417	15.4655	14.2951	13.2304	17.979	14.3303
ENSG00000225855	0	0	0	0	0	0	0	13.1284	14.1157	12.1976	11.1857	10.1799	13.6221	11.1877
ENSG00000160753	0.14	0.09	0.16	0.06	0.1	0.115	0.106667	8.89262	8.63661	10.1488	10.8255	12.9965	8.76461	11.3236
ENSG00000116539	1.54	2.95	2.08	1.2	2.62	2.245	1.96667	1.35126	1.28627	2.01044	1.90024	1.36758	1.31876	1.75942
ENSG00000235919	0	0	0	0	0	0	0	0.91449	1.22297	0.364449	1.10784	0.712419	1.06873	0.728236
ENSG00000232519	0	0	0	0	0	0	0	0.251277	0.896107	0.667604	1.10693	1.30502	0.573692	1.02652
ENSG00000125459	0	0	0	0.19	0	0	0.0633333	2.1939	2.09652	2.32107	2.11231	2.13782	2.14521	2.1904
ENSG00000246203	0	0	0	0	0	0	0	0.573774	0.334475	0.175896	0.437468	0.382042	0.454124	0.331802
ENSG00000163374	0.82	0.4	0.53	0.53	0.76	0.61	0.606667	3.38252	4.08005	4.81647	5.1008	4.84153	3.73128	4.9196
ENSG00000132676	0.29	0.72	0.27	0.19	0.23	0.505	0.23	17.1458	13.4602	19.2875	19.0817	17.2505	15.303	18.5399
ENSG00000203761	0	0	0	0	0	0	0	1.13214	0.807492	1.50396	1.46057	1.39997	0.969818	1.45483
ENSG00000116580	2.8	2.08	2.24	3.07	3.19	2.44	2.83333	0.965464	1.05433	1.19663	1.09888	0.86369	1.0099	1.05307
ENSG00000132718	Inf	204.45	Inf	Inf	38.26	204.45	38.26	0	0.0188114	0	0	0.0365273	0.0094057	0.0121758
ENSG00000143622	0.81	1.39	0.46	0.24	0	1.1	0.233333	2.90581	3.69738	4.77833	5.37504	4.88398	3.3016	5.01245
ENSG00000132680	1.23	0.61	1.01	0.59	0.64	0.92	0.746667	3.32568	3.51605	4.15727	5.09952	5.07805	3.42087	4.77828
ENSG00000116584	2.25	2.57	0.79	0.88	0.9	2.41	0.856667	2.24513	2.23365	6.85728	6.0581	6.22296	2.23939	6.37945
ENSG00000273002	0	0	0	0	0	0	0	0.230658	0.274191	0.102137	0.141124	0.177472	0.252424	0.140244
ENSG00000163479	0.23	0.33	0.41	0.45	0.28	0.28	0.38	28.9579	26.2324	22.7343	23.7629	27.7277	27.5951	24.7416
ENSG00000160803	0.14	0.07	0.04	0.03	0.07	0.105	0.0466667	8.65279	7.72713	14.1836	13.2971	12.9807	8.18996	13.4871
ENSG00000116586	0.29	0.23	0.27	0.11	0	0.26	0.126667	16.8764	18.5422	11.2351	11.0077	13.1107	17.7093	11.7845
ENSG00000132698	0.1	0	0.05	0.04	0	0.05	0.03	26.4528	22.4818	26.4959	22.8975	24.2211	24.4673	24.5382
ENSG00000254726	0	0	0	0	0.43	0	0.143333	0.514535	0.394351	1.79874	1.59062	1.39083	0.454443	1.59339
ENSG00000160789	1.8	1.75	0.96	1.14	0.9	1.775	1	22.2073	28.2309	42.4323	42.9783	45.4874	25.2191	43.6327
ENSG00000196189	0.42	0	0	0.26	0	0.21	0.0866667	1.59636	1.71944	0.90423	0.945965	0.757533	1.6579	0.869243
ENSG00000160785	0.9	0.23	0.26	0.08	0.2	0.565	0.18	2.45592	2.40584	3.33298	2.7214	2.48013	2.43088	2.84484
ENSG00000160783	0	0	0	0	0	0	0	5.30872	5.2024	5.74086	4.73518	6.03832	5.25556	5.50479
ENSG00000160781	0	0	0	0	0	0	0	0.362646	0.505185	0.210765	0.474267	0.156952	0.433916	0.280661
ENSG00000198952	0.21	0.27	0.17	0.29	0.47	0.24	0.31	6.28477	6.95057	11.9625	9.79099	8.80513	6.61767	10.1862
ENSG00000163472	0	0.24	0	0	0.3	0.12	0.1	6.88533	5.43157	3.95077	4.18842	3.99407	6.15845	4.04442
ENSG00000198715	0.19	0.26	0.21	0.41	0.34	0.225	0.32	10.3204	8.88878	5.86053	5.91094	6.17608	9.60458	5.98251
ENSG00000163468	0.84	1.06	0.56	0.65	0.74	0.95	0.65	62.1188	50.4634	82.1362	78.3057	76.2898	56.2911	78.9106
ENSG00000163467	0	0	0	0	0	0	0	0.446214	0.618836	0.59276	0.873627	0.514986	0.532525	0.660458
ENSG00000125462	0	0	0.44	0	0	0	0.146667	0.242421	0.136082	0.399565	0.444964	0.528481	0.189252	0.45767
ENSG00000116604	0	0.57	0.59	0.11	0.22	0.285	0.306667	1.36475	1.648	5.09465	4.90852	5.0991	1.50637	5.03409
ENSG00000183856	3.21	2.14	6.39	7.1	4.88	2.675	6.12333	1.70549	3.63321	0.795144	0.98428	1.44787	2.66935	1.07577
ENSG00000163382	0.21	0.28	0.29	0.36	0.36	0.245	0.336667	45.4716	36.6648	34.5337	34.0152	42.5286	41.0682	37.0258
ENSG00000160818	0.6	1.1	1.15	0.6	0.89	0.85	0.88	11.2879	7.44231	12.9925	13.1998	10.159	9.36512	12.1171
ENSG00000272068	0.64	0	0	0	0	0.32	0	1.11523	1.08606	0.752142	0.963664	1.06929	1.10064	0.928366
ENSG00000132692	0	0.48	0	0	0	0.24	0	1.51347	0.859579	0.923354	1.17292	0.698694	1.18652	0.931657
ENSG00000272405	0.1	0.23	0.67	0.11	0	0.165	0.26	7.06882	5.4915	3.98863	4.64826	2.94055	6.28016	3.85915
ENSG00000229953	0.65	0	0	0	0	0.325	0	4.66752	3.38109	3.29398	3.53398	2.39885	4.0243	3.07561
ENSG00000132688	0	0	4.49	1.45	0	0	1.98	0.368009	0.177351	0.171766	0.208121	0.292718	0.27268	0.224202
ENSG00000143320	0.28	0.4	0.07	0.3	0.29	0.34	0.22	22.7154	27.1968	28.707	30.4958	33.9306	24.9561	31.0444
ENSG00000143319	0.2	0.21	0	0.12	0.28	0.205	0.133333	6.73414	7.23084	11.6672	10.7716	9.83933	6.98249	10.7594
ENSG00000143303	0.13	0.23	0.14	0.12	0.3	0.18	0.186667	5.82639	5.58335	4.68102	4.49547	3.80511	5.70487	4.3272
ENSG00000143314	0.25	0.76	0.66	0.62	0.61	0.505	0.63	26.7436	21.9242	19.0198	19.0724	21.3988	24.3339	19.8303
ENSG00000143321	0.18	0.25	0.09	0.19	0.1	0.215	0.126667	65.909	65.4601	119.302	117.844	123.096	65.6845	120.081
ENSG00000143294	0.27	0.23	0.18	0.06	0.04	0.25	0.0933333	12.4207	12.5374	20.683	20.4369	21.6657	12.4791	20.9285
ENSG00000187800	41.76	19.08	Inf	34.53	267.85	30.42	151.19	0.0599793	0.133687	0	0.0440368	0.0173059	0.096833	0.0204476
ENSG00000132694	0.71	0.39	0.15	0.34	0.15	0.55	0.213333	2.19271	1.74015	3.11797	2.78896	2.65184	1.96643	2.85292
ENSG00000224520	0	0	0	0	0	0	0	0.0764076	0.0681214	0.101502	0.126222	0.066138	0.0722645	0.0979537
ENSG00000117036	0.98	1.16	0.23	0.33	0.77	1.07	0.443333	1.40943	1.80771	2.83585	3.01364	2.85378	1.60857	2.90109
ENSG00000183853	0.42	0.8	0.32	0.48	0.19	0.61	0.33	6.94523	4.79586	12.6965	12.0107	12.06	5.87054	12.2557
ENSG00000158473	0	0	0	0	0	0	0	0.637951	0.415638	0.0977849	0.0270221	0.0849548	0.526794	0.0699206
ENSG00000163565	0.71	0.63	0.71	0.58	0.75	0.67	0.68	20.8217	18.6102	18.907	21.344	19.4151	19.716	19.8887
ENSG00000163568	0	0	0	0	0	0	0	0.192616	0.19626	0.0365537	0.0303041	0.0476364	0.194438	0.0381647
ENSG00000213085	0	0	0	0	6.38	0	2.12667	0.463307	0.187756	0.475588	0.324698	0.218747	0.325531	0.339678
ENSG00000158710	0.48	0.64	0.3	0.54	0.47	0.56	0.436667	151.817	161.968	184.285	175.47	204.217	156.892	187.991
ENSG00000085552	0	0.25	0	0.35	0.35	0.125	0.233333	1.98504	1.21207	1.06365	1.43292	1.58829	1.59856	1.36162
ENSG00000224259	0	5.11	14.59	6.91	0	2.555	7.16667	0.0876084	0.124972	0.0465524	0.154373	0.121333	0.10629	0.10742
ENSG00000260766	0	0	0	0	0	0	0	1.89072	0.963242	0.478413	1.0246	0.571508	1.42698	0.691506
ENSG00000143315	0.17	0.45	0.35	0.32	0.35	0.31	0.34	6.42534	5.16937	2.83952	2.46681	2.39309	5.79735	2.56647
ENSG00000162729	0.13	0.64	0.29	0.23	0	0.385	0.173333	7.03808	6.10369	5.72305	5.56666	9.85815	6.57088	7.04929
ENSG00000227741	0	0	0	0	0	0	0	2.73252	3.90414	5.77067	5.13128	4.48791	3.31833	5.12995
ENSG00000162734	0.63	0.58	0.25	0.23	0.25	0.605	0.243333	46.7701	45.9837	98.4038	94.706	97.6798	46.3769	96.9299
ENSG00000132716	0.13	0	0	0.46	0	0.065	0.153333	2.43361	2.35159	2.34238	2.39126	2.40925	2.3926	2.38096
ENSG00000228606	0	0	0	0	0	0	0	1.75067	1.80095	1.16282	0.741546	0.699403	1.77581	0.867922
ENSG00000162735	0.22	0.3	0.13	0.21	0	0.26	0.113333	4.63463	4.47451	3.65454	3.54832	3.17504	4.55457	3.4593
ENSG00000122218	4.46	3.9	3.05	3.91	4.74	4.18	3.9	7.47783	9.36368	9.36809	8.48933	7.43254	8.42075	8.42999
ENSG00000162736	1.01	0.81	1.12	1.32	1.06	0.91	1.16667	16.4188	15.4409	10.501	12.1908	13.1805	15.9299	11.9574
ENSG00000162738	0.97	0	0	6.91	0	0.485	2.30333	0.445146	0.646069	0.110017	0.0456037	0.10753	0.545608	0.0877169
ENSG00000026751	0	0	0	0	0	0	0	0.114382	0.214153	0.106364	0.100775	0.138612	0.164268	0.11525
ENSG00000158769	0.1	0.05	0.05	0.03	0	0.075	0.0266667	23.3738	21.9481	18.004	20.4659	22.4047	22.6609	20.2915
ENSG00000215845	0	0.24	0	0	0	0.12	0	6.07633	6.80226	4.00562	4.83022	4.82463	6.4393	4.55349
ENSG00000158773	0.23	0.32	0.19	0.65	0.56	0.275	0.466667	4.33065	5.35899	4.84127	4.45661	5.57167	4.84482	4.95652
ENSG00000186517	0	0	0	1.45	0	0	0.483333	0.130997	0.22385	0.232027	0.228424	0.377968	0.177424	0.279473
ENSG00000143217	0.52	0.12	0	0	0	0.32	0	2.55726	4.68652	1.17431	0.956153	1.09311	3.62189	1.07452
ENSG00000143256	0.66	0.82	0.44	0.43	0.48	0.74	0.45	97.6602	69.1604	100.121	103.776	112.1	83.4103	105.332
ENSG00000158793	0.53	0.72	0.27	0.41	1.42	0.625	0.7	3.425	4.40493	2.07163	2.15081	2.04372	3.91496	2.08872
ENSG00000158796	0.35	0.2	0.23	0.71	0.23	0.275	0.39	6.97625	7.26796	6.48198	5.8917	5.69935	7.12211	6.02434
ENSG00000143222	0.7	0.48	0.48	0.48	0.75	0.59	0.57	14.4888	14.7164	15.5657	15.3139	17.0866	14.6026	15.9887
ENSG00000224985	0	0	0	0.21	0.48	0	0.23	21.1497	24.1878	20.9265	20.8826	19.9484	22.6687	20.5858
ENSG00000143258	0	0	0	0.5	1.08	0	0.526667	2.42331	2.72355	1.77543	1.7792	1.80521	2.57343	1.78661
ENSG00000143224	0.34	0.91	0.43	0.7	0	0.625	0.376667	1.47592	1.91495	1.08393	1.04397	1.01788	1.69543	1.0486
ENSG00000158850	0.08	0	0.29	0.1	0.2	0.04	0.196667	7.6029	7.1965	9.43913	8.49828	9.37335	7.3997	9.10359
ENSG00000158859	27.84	0	29.18	13.81	0	13.92	14.33	0.0160483	0.00476929	0.00710629	0.0117826	0.0277825	0.0104088	0.0155572
ENSG00000158864	0.76	0.44	0.66	1.2	1.51	0.6	1.12333	12.4526	15.1307	8.83325	8.40483	8.60739	13.7916	8.61516
ENSG00000158882	0.53	0	0.32	0	0.48	0.265	0.266667	2.65564	2.42758	2.00951	2.31381	2.2987	2.54161	2.20734
ENSG00000143257	0	0	0	0	0	0	0	1.03704	0.790363	0.977671	0.976305	0.955568	0.913702	0.969848
ENSG00000143252	0.2	0.26	0.45	0.45	0.23	0.23	0.376667	5.79747	6.09112	4.04004	4.52307	4.54177	5.94429	4.36829
ENSG00000188931	0	0	0	0	0	0	0	1.71414	1.52824	1.70782	2.35972	0.494582	1.62119	1.52071
ENSG00000173110	0	0	0	0	0	0	0	0.163208	0.145509	0.588483	0.847351	0.282544	0.154358	0.572792
ENSG00000162746	0	2.92	0	0	0	1.46	0	0.234603	0.266205	0.0566639	0.187904	0.110766	0.250404	0.118445
ENSG00000081721	0.6	0.12	0.46	0.12	1	0.36	0.526667	8.78471	9.42641	8.00215	7.63603	6.24613	9.10556	7.29477
ENSG00000118217	1.05	1.12	0.86	0.78	1.1	1.085	0.913333	7.83322	5.91555	7.25057	7.9477	8.01759	6.87438	7.73862
ENSG00000229808	0	0	0	0	0	0	0	0.0405285	0.1084	0.376873	0.267805	0.210487	0.0744643	0.285055
ENSG00000198929	0	0	0	1.58	0	0	0.526667	0.128047	0.215638	0.207901	0.274203	0.147783	0.171842	0.209962
ENSG00000239887	0	0	0	0	0	0	0	0.897777	1.07453	1.01292	1.00227	1.02195	0.986154	1.01238
ENSG00000152332	0.35	0.37	0.53	0.5	0.8	0.36	0.61	4.32275	4.1418	5.26588	4.71455	3.96428	4.23227	4.64824
ENSG00000117143	2.27	3.99	1.2	1.45	1.33	3.13	1.32667	6.20845	5.57818	14.4864	13.1256	12.8085	5.89331	13.4735
ENSG00000162733	403.69	357.78	77.8	79.42	65.6	380.735	74.2733	0.015456	0.0183731	0.0615963	0.0907823	0.0624335	0.0169145	0.071604
ENSG00000132196	0	0	0	1.84	0	0	0.613333	1.01876	1.67314	0.284913	0.442878	0.487326	1.34595	0.405039
ENSG00000117152	1336.36	Inf	680.79	92.54	91.83	1336.36	288.387	0.0228622	0	0.0455561	0.503564	0.395788	0.0114311	0.31497
ENSG00000143248	417.61	483.86	227.58	29.99	37.23	450.735	98.2667	0.0405226	0.0433536	0.0538311	0.624786	0.519126	0.0419381	0.399248
ENSG00000143228	1.41	1.17	4.8	5.98	5.06	1.29	5.28	7.31708	9.76335	1.59454	2.42654	1.93567	8.54021	1.98558
ENSG00000185630	0.54	0.6	0	4.36	6.38	0.57	3.58	0.200321	0.475486	0.0345599	0.0544372	0.0270229	0.337904	0.0386734
ENSG00000269887	0	0	0	0	0	0	0	0.463896	0.413588	0.102708	0.170296	0.267697	0.438742	0.180234
ENSG00000143198	0.4	0.32	0.64	0.67	0.36	0.36	0.556667	9.70591	11.3755	5.21861	6.0004	7.22233	10.5407	6.14712
ENSG00000143149	1.72	1.58	1.69	2.13	2.81	1.65	2.21	7.31954	8.8947	5.74971	5.24518	4.33955	8.10712	5.11148
ENSG00000143183	0.29	0.45	0.34	0.3	0.3	0.37	0.313333	28.3335	21.6155	16.8073	16.8447	19.675	24.9745	17.7757
ENSG00000143179	0.07	0.12	0.38	0.24	0.15	0.095	0.256667	4.9995	4.91691	12.6851	10.3451	10.8224	4.95821	11.2842
ENSG00000236364	0	0	0	0	0	0	0	3.30981	3.17062	8.60656	7.17386	8.16816	3.24022	7.98286
ENSG00000188859	0	0	0	0	0	0	0	0.0517321	0.0553463	0.0412333	0.022789	0.0179116	0.0535392	0.0273113
ENSG00000215835	0	0	0	0	0	0	0	0.0280756	0.150185	0.111889	0.0618394	0.194417	0.0891305	0.122715
ENSG00000143157	0.47	0.29	0.41	0.2	0.42	0.38	0.343333	4.65255	4.14216	4.99834	4.89324	4.08952	4.39735	4.66037
ENSG00000152382	0.74	0.96	0.58	0.2	0	0.85	0.26	3.15305	3.52636	2.47845	2.89713	2.26092	3.3397	2.5455
ENSG00000143190	0.17	0.66	0.23	0.35	0	0.415	0.193333	0.863271	0.966758	1.16544	1.23671	1.0996	0.915014	1.16725
ENSG00000143162	0.07	0.12	0.21	0.06	0.04	0.095	0.103333	63.0754	66.8146	34.0408	33.6113	38.772	64.945	35.4747
ENSG00000198771	0	0.12	0.28	0.21	0	0.06	0.163333	1.94324	3.03404	1.32283	1.39479	1.20506	2.48864	1.30756
ENSG00000197965	0.29	0.25	0.15	0.22	0	0.27	0.123333	15.7186	11.5528	11.9052	12.7549	14.2151	13.6357	12.9584
ENSG00000143158	0.53	0.26	0.71	0.72	0.31	0.395	0.58	6.86679	9.07694	3.53945	4.60424	4.57508	7.97187	4.23959
ENSG00000143164	0.91	0.54	1.22	0.95	1.1	0.725	1.09	3.60299	4.74414	2.79492	3.07977	2.64067	4.17356	2.83845
ENSG00000143147	0.61	0.21	0.2	0	0.32	0.41	0.173333	0.679683	0.851876	0.935621	0.88414	1.01466	0.76578	0.944805
ENSG00000143155	0.15	0.18	0.21	0.58	0.19	0.165	0.326667	9.28788	13.9745	6.38578	5.44525	6.12253	11.6312	5.98452
ENSG00000213064	0.94	0.7	0.7	0.65	0.64	0.82	0.663333	5.01031	5.12141	4.07726	4.16688	4.06824	5.06586	4.10412
ENSG00000214262	0	0	0	0	0	0	0	0.528261	0.997353	0.454076	0.650218	0.322771	0.762807	0.475688
ENSG00000143178	0	0	0	0	0	0	0	0.272842	0.229739	0.120817	0.350562	0.0524824	0.251291	0.17462
ENSG00000143153	0.58	0.72	0.48	0.38	0.22	0.65	0.36	52.0708	34.1607	52.4121	69.1847	90.3382	43.1157	70.645
ENSG00000143156	0.11	0	0.52	0.62	0.47	0.055	0.536667	3.63272	2.58585	2.89291	3.75664	5.4048	3.10929	4.01812
ENSG00000117475	2.49	1.06	2.43	2.59	2.17	1.775	2.39667	1.93917	1.99982	1.84552	1.52999	1.3278	1.9695	1.56777
ENSG00000117479	0	0.28	0	0.04	0.1	0.14	0.0466667	2.77082	1.93331	10.3223	10.4979	9.54149	2.35206	10.1205
ENSG00000000460	0.44	0.45	1.54	1.86	2.94	0.445	2.11333	2.62184	2.99003	0.701504	1.0611	0.834001	2.80593	0.865537
ENSG00000171806	0	0.47	0	1.18	0	0.235	0.393333	4.55419	5.43456	1.76843	1.81331	2.06201	4.99438	1.88125
ENSG00000000457	0.3	0.45	0	0	0	0.375	0	1.11638	1.30321	0.320077	0.636848	0.44493	1.2098	0.467285
ENSG00000075945	2.4	5.67	2.83	4.75	2.69	4.035	3.42333	1.35482	1.3564	1.51948	1.13739	1.09582	1.35561	1.2509
ENSG00000120370	0.65	0.95	1.62	3.35	4.25	0.8	3.07333	0.93771	1.1234	0.350346	0.532486	0.228284	1.03055	0.370372
ENSG00000116132	208.81	122.67	Inf	19.34	66.96	165.74	43.15	0.00670397	0.0239078	0	0.0738308	0.0464233	0.0153059	0.0400847
ENSG00000007933	0	0	0	0	0	0	0	0.23945	0.113857	0.360502	0.404349	0.30399	0.176653	0.35628
ENSG00000076258	0	2.56	0	0	0	1.28	0	0.153741	0.313299	0.291762	0.120939	0.0380221	0.23352	0.150241
ENSG00000117523	2.47	2.49	1.82	1.55	2.32	2.48	1.89667	7.57278	5.17252	11.8323	12.6826	10.9856	6.37265	11.8335
ENSG00000117533	0.5	0	0	0	2.01	0.25	0.67	0.889381	1.05087	0.626323	0.460236	0.352458	0.970126	0.479672
ENSG00000010165	0.62	0.43	0.09	0.12	0.45	0.525	0.22	7.75695	7.37936	12.3769	10.8972	10.703	7.56815	11.3257
ENSG00000135845	0.07	0.18	0	0	0	0.125	0	6.00949	6.4331	1.1525	1.29335	1.19055	6.22129	1.21213
ENSG00000094975	0.45	0.2	0.51	0.28	0.63	0.325	0.473333	3.22134	2.49738	2.13965	2.29827	2.21857	2.85936	2.21883
ENSG00000203739	0	0	0	0	0	0	0	0.121124	0.064793	0.0965422	0.0533575	0.0419376	0.0929584	0.0639458
ENSG00000117592	0.2	0.24	0.3	0.3	0.29	0.22	0.296667	69.8076	66.589	73.4985	72.2237	85.1894	68.1983	76.9705
ENSG00000076321	1.7	1.7	3.89	7.41	2.64	1.7	4.64667	1.27351	1.39029	0.517887	0.586769	0.652409	1.3319	0.585688
ENSG00000120334	0.49	1.23	1.23	1.82	1.7	0.86	1.58333	1.93494	2.65787	1.06105	0.941585	0.876388	2.29641	0.959674
ENSG00000117593	0.16	0.09	0.27	0.38	0.33	0.125	0.326667	11.6886	12.5185	6.3901	6.05673	5.94082	12.1035	6.12922
ENSG00000270084	0	0	0	0	0	0	0	7.48762	4.33204	7.30132	4.38623	7.99812	5.90983	6.56189
ENSG00000234741	2.13	2.22	1.37	0.79	0.92	2.175	1.02667	28.9117	28.7082	29.3665	32.1926	37.084	28.81	32.881
ENSG00000185278	0.79	0.66	1.46	0	0	0.725	0.486667	0.150529	0.156994	0.0754587	0.0688132	0.108171	0.153761	0.0841476
ENSG00000135870	0.71	0.35	0.61	0.33	0.11	0.53	0.35	1.40748	0.989315	3.38211	3.54451	2.97716	1.1984	3.30126
ENSG00000152061	1.05	0.88	0.6	1.22	2.83	0.965	1.55	0.546927	0.570417	0.662577	0.685672	0.643132	0.558672	0.663794
ENSG00000116161	0.19	0.2	0.19	0.22	0.14	0.195	0.183333	38.3817	25.0089	27.8704	28.8816	30.0619	31.6953	28.938
ENSG00000120333	2.56	1.34	3.46	3.45	2.51	1.95	3.14	4.85892	6.97298	2.15157	2.25311	2.2505	5.91595	2.21839
ENSG00000235750	0.25	0.1	0.11	0	0.18	0.175	0.0966667	3.79096	4.18358	4.11477	4.25135	4.26185	3.98727	4.20933
ENSG00000143207	0.58	0.34	0.76	0.71	0.56	0.46	0.676667	4.65496	4.09282	3.94599	3.32799	3.04981	4.37389	3.44126
ENSG00000116183	0	0	0	0	0	0	0	0.0404618	0.00901846	0.0470316	0.0222803	0.0525352	0.0247401	0.0406157
ENSG00000224687	2.78	0	0	0	0	1.39	0	0.703917	0.627579	2.15073	1.93806	2.03102	0.665748	2.03994
ENSG00000075391	0.25	0.7	0.49	0.38	0.46	0.475	0.443333	1.72279	1.97832	4.61838	4.96716	3.9309	1.85055	4.50548
ENSG00000188585	0	0	0	0	0	0	0	0.0767791	0.0684526	0.152993	0.27481	0.299068	0.0726158	0.24229
ENSG00000273062	0	0	0	0	0	0	0	0.111679	0.0995674	0.148356	0.122992	0.193337	0.105623	0.154895
ENSG00000116191	0.93	1.02	1.12	1.07	1.84	0.975	1.34333	1.61422	2.37354	2.08035	2.23544	1.30341	1.99388	1.87307
ENSG00000116199	0.22	0.15	0.87	0.22	0.47	0.185	0.52	5.12623	4.53766	4.07372	4.97007	3.86673	4.83195	4.30351
ENSG00000186283	0.07	0.3	0.2	0.48	0	0.185	0.226667	8.97592	6.9204	5.43696	5.36224	5.83934	7.94816	5.54618
ENSG00000143322	1.19	2.57	0.3	0.26	0.49	1.88	0.35	1.02164	1.00379	8.10975	7.90345	6.77138	1.01271	7.59486
ENSG00000057252	0.63	1.21	1.62	1.41	1.72	0.92	1.58333	7.27609	6.67699	4.51836	5.11035	5.47842	6.97654	5.03571
ENSG00000231966	0	0	0	9.21	0	0	3.07	0.313206	0.13962	0.208035	0.517401	0.813328	0.226413	0.512922
ENSG00000169905	0.52	0.73	0.73	0.51	0.55	0.625	0.596667	2.8027	2.05749	3.41583	3.98003	3.90898	2.4301	3.76828
ENSG00000272906	0	0	0	0	0	0	0	1.22971	0.598008	0.371266	0.492464	0.677362	0.913858	0.513698
ENSG00000143337	0.82	0.61	0.75	0.55	0.91	0.715	0.736667	6.7441	5.51038	6.26291	6.67379	7.09675	6.12724	6.67782
ENSG00000135837	2.62	1.21	3.06	2.1	2.79	1.915	2.65	1.85159	1.39921	1.56619	1.51127	1.65291	1.6254	1.57679
ENSG00000116260	1.43	2.25	1.14	1.16	0.95	1.84	1.08333	9.87944	8.27342	12.5483	13.9861	16.5892	9.07643	14.3745
ENSG00000121454	0	0	0	1.73	0	0	0.576667	0.164174	0.0975797	0.145395	0.160715	0.142108	0.130877	0.149406
ENSG00000230124	1.06	0.84	0.14	0.32	0.86	0.95	0.44	4.07689	3.20174	4.18408	4.19812	3.94935	3.63932	4.11052
ENSG00000236719	0	0	0	0	0	0	0	0.148505	0.0331	0.147958	0.204436	0.128545	0.0908024	0.160313
ENSG00000143324	0.57	0.34	0.41	0.38	0.59	0.455	0.46	6.35206	5.97874	5.31204	6.47582	6.93334	6.1654	6.2404
ENSG00000135835	0	0	1.04	0	0	0	0.346667	0.18436	0.193373	0.201689	0.173178	0.13142	0.188866	0.168762
ENSG00000243155	0	0	0	0	0	0	0	0.15964	0.101662	0.393842	0.326506	0.197404	0.130651	0.305918
ENSG00000232586	0	0	0	0	0	0	0	0.882959	1.06102	0.356983	0.422784	0.265838	0.971987	0.348535
ENSG00000135823	0.42	0.56	0.39	0.18	0.37	0.49	0.313333	4.29308	3.91121	9.30852	8.87318	7.55034	4.10215	8.57735
ENSG00000153029	0.82	0.69	1.07	0.56	0.61	0.755	0.746667	1.5139	2.19857	0.644179	0.644759	0.644972	1.85623	0.644637
ENSG00000162783	0.47	0.44	0.3	0.25	0.06	0.455	0.203333	11.7479	13.0746	32.1942	30.1788	29.6383	12.4112	30.6704
ENSG00000135821	0.77	0.72	0.41	0.41	0.25	0.745	0.356667	4.32724	5.60414	10.326	9.88169	9.86473	4.96569	10.0241
ENSG00000135828	0	0.68	29.18	13.81	0	0.34	14.33	0.324916	0.4828	0.0119896	0.0795179	0.0468743	0.403858	0.0461273
ENSG00000143333	0	0	1.03	0	0.55	0	0.526667	0.296107	0.203073	3.41917	2.70916	2.72081	0.24959	2.94971
ENSG00000135838	1.49	6.54	0	0	0	4.015	0	0.311129	0.247668	0.177133	0.171323	0.115419	0.279398	0.154625
ENSG00000135829	0.94	1.18	0.68	0.71	1.03	1.06	0.806667	22.132	19.0508	31.2219	31.3626	28.2951	20.5914	30.2932
ENSG00000135862	3	2.89	2.34	2.41	1.62	2.945	2.12333	19.1109	18.8325	18.3984	24.3567	27.2213	18.9717	23.3255
ENSG00000224468	0	0	0	0	0	0	0	0.115409	0.102893	0.153312	0.2542	0.399589	0.109151	0.269034
ENSG00000058085	0.45	0.16	0.27	0.16	0.19	0.305	0.206667	36.2625	32.9928	113.236	116.942	133.701	34.6277	121.293
ENSG00000157064	0	0	0	0	0	0	0	0.0308616	0.0137574	0.030748	0.0764729	0.0534273	0.0223095	0.0535494
ENSG00000232860	4.64	0	0	2.51	12.75	2.32	5.08667	0.147067	0.174824	0.0868299	0.197957	0.0848669	0.160946	0.123218
ENSG00000116698	0.18	0.37	0.3	0.38	0	0.275	0.226667	4.6793	4.64592	6.81651	6.33917	5.55776	4.66261	6.23781
ENSG00000116701	0	1.39	0.33	0.45	0.53	0.695	0.436667	0.755204	0.993124	2.20711	2.57829	2.35332	0.874164	2.37957
ENSG00000162704	3.06	1.82	3.93	5.31	3.89	2.44	4.37667	4.69347	7.41793	3.95384	3.93686	4.16172	6.0557	4.01747
ENSG00000143344	8.35	3.41	7.78	9.21	25.51	5.88	14.1667	0.0521027	0.111485	0.207643	0.103285	0.0541197	0.0817941	0.121683
ENSG00000198860	0.1	0.36	0.26	0	0	0.23	0.0866667	9.91119	11.5599	6.76349	6.40458	5.32764	10.7355	6.16523
ENSG00000116667	0.18	0	1.03	0.19	0.5	0.09	0.573333	1.19924	1.62624	0.568963	0.82129	0.671682	1.41274	0.687312
ENSG00000116406	1.06	0.67	0.43	0.33	0.86	0.865	0.54	2.50053	2.29883	1.91966	1.98152	2.17058	2.39968	2.02392
ENSG00000135842	1.72	0.95	1.5	1.54	1.42	1.335	1.48667	4.32501	5.85755	3.91217	4.55952	4.01234	5.09128	4.16134
ENSG00000121481	0.36	0.41	0.32	0.08	0.58	0.385	0.326667	3.18954	3.59389	4.92221	5.00739	4.62883	3.39172	4.85281
ENSG00000121486	0	0.37	0.62	2.47	4.64	0.185	2.57667	1.92281	2.18273	0.69798	0.68945	0.638656	2.05277	0.675362
ENSG00000116668	0	0	0	0	8.5	0	2.83333	0.204542	0.328248	0.235489	0.150175	0.21246	0.266395	0.199375
ENSG00000116679	0.97	0.71	0.48	1.06	1.36	0.84	0.966667	3.61149	5.38297	6.14054	5.98136	5.41935	4.49723	5.84708
ENSG00000273004	0	0	0	0	0	0	0	0.367559	0.0655397	0.0976548	0.161917	0.381788	0.21655	0.213787
ENSG00000143341	68.61	18.69	116.71	132.59	10.44	43.65	86.58	0.0416563	0.092847	0.011858	0.0163843	0.0566617	0.0672517	0.0283013
ENSG00000116690	39.8	112.98	35.6	34.68	37.53	76.39	35.9367	0.701423	0.371305	0.727958	1.0863	0.986615	0.536364	0.933623
ENSG00000047410	5.75	6.04	4.26	4.74	4.35	5.895	4.45	4.52095	3.05293	4.10887	4.13596	4.49449	3.78694	4.24644
ENSG00000157181	0.56	0.98	0.52	0.34	0.73	0.77	0.53	10.1523	5.54209	9.10518	9.77562	9.89207	7.84717	9.59096
ENSG00000073756	0.33	1.21	0.08	0.1	0.07	0.77	0.0833333	2.67539	0.944747	62.2168	82.6266	87.5282	1.81007	77.4572
ENSG00000116711	0.35	0.56	0.72	0.67	0.46	0.455	0.616667	2.28815	2.52001	2.06899	2.60464	2.76286	2.40408	2.47883
ENSG00000231767	0	0	0	0	0	0	0	0.711772	0.423055	1.73348	1.04517	1.02684	0.567413	1.26849
ENSG00000116741	0	0	0.1	0	0	0	0.0333333	2.05721	2.42197	9.77517	9.09147	9.40579	2.23959	9.42414
ENSG00000116750	0.42	0.87	1.07	1.63	0.83	0.645	1.17667	5.72644	5.22381	3.90279	3.71994	3.31888	5.47513	3.6472
ENSG00000116747	1.32	2.12	0.93	1.34	1.51	1.72	1.26	2.49013	2.19301	3.02556	3.17715	2.67065	2.34157	2.95779
ENSG00000272579	0	0	0	0	0	0	0	13.9202	10.5562	15.1974	16.3876	12.1878	12.2382	14.5909
ENSG00000023572	0.74	0.37	0.11	0.95	0.16	0.555	0.406667	14.3841	12.5965	14.6421	14.9507	17.0922	13.4903	15.5617
ENSG00000134371	2.45	2.41	2.32	1.79	2.33	2.43	2.14667	4.76168	4.53076	5.87272	5.96069	4.98893	4.64622	5.60744
ENSG00000000971	10.7	12.68	9.46	15.07	7.65	11.69	10.7267	1.35063	1.30703	0.973743	1.06887	1.58621	1.32883	1.20961
ENSG00000066279	1.03	1.42	1.61	0.92	1.06	1.225	1.19667	3.29543	3.7846	1.34232	1.67762	1.90753	3.54002	1.64249
ENSG00000177888	4	1.14	0.27	1.53	2.78	2.57	1.52667	0.942655	1.23762	0.926318	0.767944	0.614762	1.09014	0.769675
ENSG00000213047	0.58	0.34	1.68	0.48	1.09	0.46	1.08333	0.301464	0.447952	0.289229	0.262835	0.253697	0.374708	0.268587
ENSG00000203724	0	1.57	0	1.58	0	0.785	0.526667	4.61428	4.19454	3.12495	3.48745	2.66273	4.40441	3.09171
ENSG00000151414	3.04	1.89	1.36	2.04	3.23	2.465	2.21	3.18483	3.29771	6.02487	5.27227	4.5539	3.24127	5.28368
ENSG00000081237	0	0	0	0	0	0	0	0.00660386	0.0942031	0.0789545	0.181821	0.205785	0.0504035	0.15552
ENSG00000116833	0	0	0	0	0	0	0	0.00731326	0.0586814	0.0777208	0.0402705	0.0253212	0.0329973	0.0477708
ENSG00000162702	1.47	0.83	0.61	1.62	1.78	1.15	1.33667	3.20731	3.98717	4.30567	4.25358	3.77332	3.59724	4.11086
ENSG00000118193	2.29	1.72	2.14	4.47	5.36	2.005	3.99	1.93715	2.57367	1.09998	1.39716	1.31512	2.25541	1.27075
ENSG00000118197	0.86	0.95	2.43	0.32	0	0.905	0.916667	1.8056	1.90748	1.18287	1.15769	1.13472	1.85654	1.15843
ENSG00000260088	0	0	0	0	0	0	0	0.30044	0.0669645	0.399111	0.413593	0.260059	0.183702	0.357588
ENSG00000118200	1.66	0.75	1.05	0.73	0.92	1.205	0.9	4.82651	4.46786	10.7553	9.84021	8.71245	4.64718	9.76933
ENSG00000163362	0.3	0.2	0.16	0	0.15	0.25	0.103333	2.83911	3.65114	5.06037	4.16145	4.61447	3.24513	4.6121
ENSG00000116852	0	0	0	0	0	0	0	0.00454987	0.036508	0.00604415	0.0200431	0.0157534	0.020529	0.0139469
ENSG00000116857	0.31	0.23	1.1	0.68	0.33	0.27	0.703333	20.6015	22.1818	5.96495	6.34468	8.38459	21.3916	6.89807
ENSG00000163395	0	8.18	0	0	0	4.09	0	0.0136879	0.0203392	0.0181833	0.0351738	0.0315951	0.0170135	0.0283174
ENSG00000081277	0.34	0.14	0.27	0.19	0.51	0.24	0.323333	8.82928	13.7597	14.1292	11.6645	9.3375	11.2945	11.7104
ENSG00000118194	55.68	572.45	13.37	17.68	49.2	314.065	26.75	0.045693	0.00678962	0.242798	0.209674	0.092287	0.0262413	0.181586
ENSG00000159166	0.15	0.13	0.09	0.06	0.05	0.14	0.0666667	30.6093	23.0152	73.9004	66.3011	60.4938	26.8122	66.8984
ENSG00000282221	0	0	0	0	0	0	0	0.695983	0.354575	0.924559	0.656988	0.172125	0.525279	0.584558
ENSG00000159173	0	0	0	0	0	0	0	0.0661255	0.0786058	0.0585617	0.072824	0.0508781	0.0723657	0.0607546
ENSG00000174307	0.1	0.04	0.09	0.1	0.09	0.07	0.0933333	14.7451	15.9731	30.6336	27.0452	25.1301	15.3591	27.603
ENSG00000159176	1.18	0.88	0.67	1.46	0.95	1.03	1.02667	5.28807	5.32601	5.24546	4.90328	4.12747	5.30704	4.75874
ENSG00000134369	1.47	2.99	1.02	1.02	1.82	2.23	1.28667	1.32952	1.02071	2.70485	2.50541	1.87968	1.17511	2.36331
ENSG00000231871	0	0	0	0	0	0	0	4.25238	4.25545	7.83937	7.8371	4.80762	4.25391	6.82803
ENSG00000198700	1.05	0.76	0.77	1.34	1.22	0.905	1.11	5.55361	5.99786	4.64101	4.53733	3.51803	5.77573	4.23212
ENSG00000198892	0	8.18	3.24	0	8.5	4.09	3.91333	0.126646	0.141139	0.378538	0.488163	0.493307	0.133893	0.453336
ENSG00000134375	0.3	0.39	0.31	0.41	0.12	0.345	0.28	19.9691	17.4808	23.4545	21.1255	17.8708	18.725	20.8169
ENSG00000176393	1.14	0.43	0.62	0.92	0.3	0.785	0.613333	12.267	17.4958	10.9342	10.4822	10.6457	14.8814	10.6874
ENSG00000273478	0	0	0	0	0	0	0	7.65687	12.9779	6.25942	7.50586	5.82658	10.3174	6.53062
ENSG00000234678	0	0	0	0	0	0	0	0.989951	1.71873	1.10743	1.31976	0.992194	1.35434	1.13979
ENSG00000163435	0.21	0.3	0.19	0.04	0.04	0.255	0.09	4.6817	6.6345	9.51783	10.8114	11.645	5.6581	10.6581
ENSG00000170075	0	0	0	0	0	0	0	0.151041	0.246878	0.535056	0.434335	0.624646	0.198959	0.531346
ENSG00000143862	1.07	0.3	0.63	0.66	0.22	0.685	0.503333	8.73299	10.2065	18.889	18.0331	17.2021	9.46976	18.0414
ENSG00000133067	0	0	0	0	0	0	0	0.16887	0.139803	0.048071	0.0929885	0.187937	0.154337	0.109665
ENSG00000077152	0.41	0.16	0.38	1.46	0.45	0.285	0.763333	52.3222	57.5696	15.7906	18.4072	22.8246	54.9459	19.0074
ENSG00000077157	1.04	0	0.53	0	0.98	0.52	0.503333	0.209904	0.177784	0.191704	0.210941	0.17715	0.193844	0.193265
ENSG00000236439	0	0	0	0	0	0	0	11.7526	6.79136	8.38447	8.14941	10.173	9.272	8.9023
ENSG00000143858	0	0	0	0	0	0	0	0.014222	0.0443788	0.0472321	0.11747	0.123105	0.0293004	0.0959357
ENSG00000117139	2.29	1.68	0.77	1.09	1.54	1.985	1.13333	1.6641	2.17653	3.92932	4.34504	3.54568	1.92032	3.94001
ENSG00000228288	0	0	2.92	0	0	0	0.973333	0.37268	0.276887	0.825128	1.16289	1.18283	0.324784	1.05695
ENSG00000183155	0.29	0.44	0.13	0	0	0.365	0.0433333	6.59731	5.5979	6.79967	6.18831	5.71059	6.09761	6.23285
ENSG00000117153	0.09	0.07	0.36	0.84	0.76	0.08	0.653333	7.05018	8.5612	3.39065	2.82808	2.72125	7.80569	2.97999
ENSG00000159346	0	0.1	0.25	0.14	0.05	0.05	0.146667	20.7239	19.9274	24.1722	23.3189	23.828	20.3256	23.773
ENSG00000159348	0.57	0.78	0.26	0.52	0.57	0.675	0.45	7.16786	6.34676	5.44577	5.74476	5.6945	6.75731	5.62834
ENSG00000163444	0.05	0.04	0.08	0	0.08	0.045	0.0533333	10.6827	11.8991	12.5677	11.2356	11.6477	11.2909	11.817
ENSG00000143847	0	0	0	0	0	0	0	0.0398647	0.0253868	0.0378265	0.0250874	0.0591542	0.0326257	0.0406894
ENSG00000133048	0	0	0	0	0	0	0	0.0324419	2.54528	2.52114	2.51884	3.59443	1.28886	2.87814
ENSG00000159388	0.13	0.09	0.09	0	0.05	0.11	0.0466667	6.3562	7.75846	27.3555	26.0792	24.5415	7.05733	25.9921
ENSG00000058668	5.57	8.85	5.33	9.98	6.83	7.21	7.38	0.853013	0.679385	0.70256	0.676385	0.826966	0.766199	0.735304
ENSG00000182004	0.29	0.59	0.37	0.52	0.23	0.44	0.373333	97.0979	86.0329	62.0274	61.8722	77.2625	91.5654	67.054
ENSG00000143842	0.42	0.17	0.47	0.17	0.16	0.295	0.266667	5.93041	6.35004	10.4414	9.31264	9.19613	6.14022	9.65007
ENSG00000261065	0	0	0	0	0	0	0	1.12056	1.22105	0.661589	1.09695	0.862177	1.1708	0.873573
ENSG00000143845	0	0	0	0	0	0	0	0.358485	0.33063	0.213478	0.272276	0.299603	0.344558	0.261785
ENSG00000143839	0	0	0	0	0	0	0	0.0637612	0.0284232	0.169404	0.0702202	0.110382	0.0460922	0.116669
ENSG00000143850	0	0	3.65	0	0	0	1.21667	0.147398	0.340479	0.0712024	0.0664075	0.0231976	0.243939	0.0536025
ENSG00000158615	0.18	0.41	0.17	0.19	0.57	0.295	0.31	9.58189	9.30651	18.9105	19.9287	17.119	9.4442	18.6527
ENSG00000133056	0	0.49	0	0	0	0.245	0	0.88083	1.30361	0.429042	0.310419	0.17282	1.09222	0.304094
ENSG00000198625	0.71	1.06	1.15	0.17	1.26	0.885	0.86	0.883852	1.21334	0.847241	0.91808	0.791138	1.0486	0.852153
ENSG00000163531	0	0.25	0	0	0	0.125	0	0.262488	0.379995	0.110477	0.143108	0.152971	0.321241	0.135519
ENSG00000174529	0	0	0	0	0	0	0	0.871546	0.51802	1.98477	2.23961	1.72435	0.694783	1.98291
ENSG00000117222	0.74	0.43	0.44	0.85	0.84	0.585	0.71	4.26783	4.28621	6.63663	6.74611	4.93285	4.27702	6.1052
ENSG00000133059	0.61	0.17	0.19	0.77	0.3	0.39	0.42	1.35899	1.44211	1.33857	1.56966	1.4575	1.40055	1.45524
ENSG00000133069	0.87	0	0.88	0	0	0.435	0.293333	0.534546	0.565934	0.488195	0.551902	0.655491	0.55024	0.565196
ENSG00000163545	0.72	1	0	0.15	0.39	0.86	0.18	1.86358	2.34899	7.4909	6.44018	5.39556	2.10629	6.44221
ENSG00000186007	0	0	0	0	0	0	0	0.125696	0.0224129	0.166977	0.0830572	0.0435205	0.0740542	0.0978515
ENSG00000281406	0	0	0	0	0	0	0	0.184639	0.197539	0.0981115	0.0406686	0.159822	0.191089	0.0995341
ENSG00000117266	0	0.88	0	1.02	1.2	0.44	0.74	0.736432	1.342	0.505272	0.481272	0.448317	1.03921	0.478287
ENSG00000174514	0	0	0	0	0	0	0	0.0477383	0.0510734	0.03805	0.0105148	0.0330576	0.0494059	0.0272075
ENSG00000158711	0.35	0.19	0.4	0.12	0.32	0.27	0.28	2.71806	2.60596	3.06036	3.45971	2.85324	2.66201	3.12443
ENSG00000158715	0	0	0	0.11	0	0	0.0366667	4.64408	2.66266	4.12609	4.19358	4.26547	3.65337	4.19505
ENSG00000069275	1.11	0.78	1.11	0.85	1.51	0.945	1.15667	40.9413	52.2373	17.7253	22.9443	22.193	46.5893	20.9542
ENSG00000117280	0.46	0.07	0.19	0.28	0.19	0.265	0.22	5.18348	7.85882	5.78865	6.24178	4.85657	6.52115	5.629
ENSG00000133065	0.45	0.16	0.17	0.11	0.07	0.305	0.116667	9.60046	6.07836	17.4436	17.2673	16.2438	7.83941	16.9849
ENSG00000276600	0	0	0	2.76	0	0	0.92	0.329946	0.601699	0.298846	0.165168	0.207708	0.465823	0.223907
ENSG00000196550	0	0	0	0	0	0	0	1.63665	1.78487	0.582367	0.595452	0.404765	1.71076	0.527528
ENSG00000266028	0.14	0.26	0.52	0.79	0.47	0.2	0.593333	1.03685	1.46207	0.529398	0.539869	0.494535	1.24946	0.521267
ENSG00000263528	0.6	0.54	0.63	0.18	0.34	0.57	0.383333	3.06225	2.95117	1.78216	2.47314	2.85262	3.00671	2.3693
ENSG00000162888	0	0	0	0	0	0	0	0.448366	0.399742	0.350365	0.639017	0.273955	0.424054	0.421112
ENSG00000266094	0.21	0.19	0.26	0.06	0.53	0.2	0.283333	1.54527	1.50486	3.61076	4.02324	3.99214	1.52506	3.87538
ENSG00000143486	0.28	0.36	0.38	0.37	0	0.32	0.25	3.06431	4.20494	2.07633	2.22717	2.1718	3.63463	2.15843
ENSG00000237605	0	0	0	0	0	0	0	0.463248	0.41301	0.820519	1.02035	1.06929	0.438129	0.970054
ENSG00000143479	1.39	0.65	1.43	0.83	1.18	1.02	1.14667	1.17954	1.46058	1.77585	2.39598	1.47478	1.32006	1.8822
ENSG00000162889	0.52	0.5	0.37	0.31	0.42	0.51	0.366667	11.6624	11.5842	28.6393	26.7615	24.7524	11.6233	26.7177
ENSG00000162894	0	0	0	0	0	0	0	0.0706315	0.188915	0.250209	0.207431	0.366829	0.129773	0.274823
ENSG00000162896	0.3	0.62	0.4	0	0	0.46	0.133333	1.75595	0.743343	2.43334	1.71123	1.70583	1.24965	1.95013
ENSG00000182795	0.3	0.17	0.15	0.11	0.04	0.235	0.1	7.02315	8.79657	21.0886	17.1732	16.1242	7.90986	18.1287
ENSG00000123836	1.18	0.46	0.98	0.63	0.9	0.82	0.836667	1.92456	2.16052	3.87455	3.91663	3.20976	2.04254	3.66698
ENSG00000180667	0	0.25	0.04	0.08	0.16	0.125	0.0933333	1.95827	2.50171	9.25698	9.10273	6.85365	2.22999	8.40445
ENSG00000196352	2.45	1.74	0.26	0.22	0.12	2.095	0.2	2.20409	3.12462	22.54	26.4823	38.0194	2.66436	29.0139
ENSG00000117335	0.21	0.2	0.28	0.19	0.17	0.205	0.213333	16.6643	16.3343	13.3666	13.5073	14.9025	16.4993	13.9255
ENSG00000203709	0	0	0	0	0	0	0	0.0269253	0.018004	0.00447102	0.018533	0.0233063	0.0224646	0.0154368
ENSG00000076356	0.25	0.33	0.11	0.16	0.09	0.29	0.12	4.61711	5.3109	5.68052	5.96837	6.02779	4.964	5.89223
ENSG00000230937	0.06	0.14	0.17	0.09	0	0.1	0.0866667	22.5649	21.0985	17.8686	22.2722	22.0348	21.8317	20.7252
ENSG00000284485	0	2.92	3.24	1.2	0	1.46	1.48	8.04086	6.27275	6.00843	12.7296	16.5303	7.1568	11.7561
ENSG00000224260	0	0	4.86	3.45	0	0	2.77	0.672266	1.33703	0.824357	0.91122	0.447622	1.00465	0.727733
ENSG00000008118	0	0	0	0	0	0	0	0.0619741	0.0368355	1.39957	1.54705	1.96696	0.0494048	1.63786
ENSG00000196878	0.25	0.14	0.15	0.07	0.06	0.195	0.0933333	87.5674	89.0783	1036.85	1052.69	1134.91	88.3229	1074.82
ENSG00000009790	0	0	0	0	0	0	0	0.492179	0.375209	3.62918	3.65285	2.88957	0.433694	3.39054
ENSG00000162757	0.27	0	0.07	0.06	0	0.135	0.0433333	1.84112	1.86242	12.2133	11.3859	9.13293	1.85177	10.9107
ENSG00000117595	0.17	0.04	0.1	0.07	0.1	0.105	0.09	26.9038	30.464	145.558	136.242	120.041	28.6839	133.947
ENSG00000117597	1.21	1.09	0.88	0.3	0.98	1.15	0.72	1.65161	1.78125	4.20405	4.3654	3.25585	1.71643	3.94177
ENSG00000143469	0	0	0	0	8.5	0	2.83333	0.0396962	0.0460086	0.0527333	0.144268	0.0618494	0.0428524	0.0862834
ENSG00000203706	0	0	7.29	0	0	0	2.43	0.991092	0.883611	0.292575	0.667022	0.476602	0.937352	0.478733
ENSG00000082497	0	0.29	0	0	0.48	0.145	0.16	1.28419	1.28917	1.42386	1.44769	1.38292	1.28668	1.41816
ENSG00000054392	0.91	0	0	3.07	2.55	0.455	1.87333	0.382913	0.35623	0.11058	0.165014	0.216161	0.369571	0.163918
ENSG00000117625	0.48	0.11	1.03	1.18	0.44	0.295	0.883333	1.58084	2.00027	1.13886	1.25887	0.915755	1.79056	1.10449
ENSG00000082512	1.13	2.83	1.75	3.77	0	1.98	1.84	0.453424	0.551748	0.406985	0.296914	0.286405	0.502586	0.330101
ENSG00000153363	0.91	0	2.92	0	0	0.455	0.973333	0.5717	0.299172	0.1651	0.123185	0.215157	0.435436	0.167814
ENSG00000236809	0	0	0	0	0	0	0	0.662841	0.472766	1.14469	0.291995	0.688501	0.567803	0.708396
ENSG00000170385	0.71	0.76	0.5	0.45	0.47	0.735	0.473333	5.92801	6.33855	9.44451	9.49804	10.0177	6.13328	9.65343
ENSG00000117650	0.5	0.58	3.14	2.48	1.53	0.54	2.38333	7.48391	13.4083	2.20665	3.71777	3.09214	10.4461	3.00552
ENSG00000123684	0.24	0.24	0.18	0.16	0	0.24	0.113333	6.60933	5.62931	5.45828	5.81202	5.40558	6.11932	5.55863
ENSG00000233626	0	0	0	0	0	0	0	0.572859	0.255367	0.3805	0.315445	0.743795	0.414113	0.479913
ENSG00000143493	0.64	0.7	0.41	0.52	0.64	0.67	0.523333	6.08912	5.44734	6.85831	6.63718	6.43297	5.76823	6.64282
ENSG00000143476	0.87	0.9	1.5	0.85	0.52	0.885	0.956667	7.54546	7.70969	5.22839	6.05589	5.68447	7.62758	5.65625
ENSG00000220749	0	0	0	0	0	0	0	24.3785	21.3266	19.9175	21.176	26.947	22.8526	22.6802
ENSG00000066027	0	0.07	0.07	0.3	0.13	0.035	0.166667	6.14232	7.51207	8.42839	7.33754	7.65613	6.8272	7.80735
ENSG00000065600	0.19	0.44	0.33	0.13	0	0.315	0.153333	8.46098	6.34255	8.89604	8.87933	9.13008	7.40177	8.96848
ENSG00000117691	0.46	0.29	0.12	0.64	0.31	0.375	0.356667	23.1438	26.5619	13.2491	14.0819	18.004	24.8529	15.1117
ENSG00000162772	0	0.8	0.61	0.31	0.32	0.4	0.413333	0.547336	1.24435	16.396	21.3083	22.9779	0.895841	20.2274
ENSG00000117697	0.34	0.18	0.61	2.25	0.64	0.26	1.16667	5.01325	5.33699	1.70532	1.27982	1.40359	5.17512	1.46291
ENSG00000203705	0.35	0.66	0.81	1.53	2.01	0.505	1.45	1.75124	2.40704	0.697917	0.578594	0.480024	2.07914	0.585512
ENSG00000198468	0	0.51	0	0	0	0.255	0	1.39364	1.27436	0.450967	0.590313	0.525833	1.334	0.522371
ENSG00000162769	0.13	0	0.12	0.12	0.05	0.065	0.0966667	8.37538	5.45496	11.0804	11.1423	12.5829	6.91517	11.6019
ENSG00000174606	1.45	0.35	1.7	0.84	0.93	0.9	1.15667	1.53474	1.60538	1.03958	1.09612	1.07855	1.57006	1.07142
ENSG00000136643	0.51	0.63	1.56	1.59	1.33	0.57	1.49333	2.21481	2.07813	1.9931	1.71135	1.77798	2.14647	1.82748
ENSG00000143499	0.96	0.25	0.83	0.3	1.12	0.605	0.75	4.94125	5.0304	5.81303	5.64104	4.6784	4.98583	5.37749
ENSG00000152104	0.88	2.34	1.35	1.03	0.84	1.61	1.07333	0.69558	0.688467	1.18244	1.21398	1.15826	0.692024	1.18489
ENSG00000117724	3.53	4.15	6.35	4.65	4.74	3.84	5.24667	7.15956	7.09986	2.68241	3.74451	4.75643	7.12971	3.72778
ENSG00000136636	0.37	0.15	0.27	0.32	0.33	0.26	0.306667	7.66015	8.19931	6.4512	6.44752	6.6597	7.92973	6.51947
ENSG00000092978	0.7	0.99	0.81	1.42	0	0.845	0.743333	1.12652	1.3782	0.897898	0.668566	0.715081	1.25236	0.760515
ENSG00000162814	0	0	2.65	0	12.75	0	5.13333	0.178189	0.1513	0.123991	0.0654131	0.0440683	0.164744	0.0778241
ENSG00000234070	0	0	0	0	0	0	0	0.394864	0.586736	0.874243	0.144955	0.227861	0.4908	0.415686
ENSG00000067533	1.34	0.52	1.04	0.78	1.06	0.93	0.96	6.34647	3.90135	7.58306	7.10522	6.98065	5.12391	7.22297
ENSG00000232480	0	0	0	0	0	0	0	0.0992476	0.176969	0.395528	0.437206	0.687265	0.138108	0.506666
ENSG00000092969	9.83	27.7	11.83	12.09	8.59	18.765	10.8367	0.364891	0.296615	0.527499	0.756431	0.910382	0.330753	0.731438
ENSG00000228063	0	0	0	0	0	0	0	1.5271	2.58683	0.811452	0.336359	1.05748	2.05696	0.735096
ENSG00000143353	0	0	4.17	1.48	1.03	0	2.22667	3.65309	3.65573	1.0399	1.14947	1.19385	3.65441	1.12774
ENSG00000215817	0	0	0	0	0	0	0	0.0836142	0.042598	0.269754	0.184169	0.103394	0.0631061	0.185772
ENSG00000136628	2.26	2.58	2.16	2.82	3.31	2.42	2.76333	18.9477	19.1808	18.568	18.1526	15.6108	19.0642	17.4438
ENSG00000162813	0.36	1.24	0.76	0.81	0.34	0.8	0.636667	4.0666	4.70218	4.52933	3.32469	3.47391	4.38439	3.77597
ENSG00000067704	0.53	0.56	0.45	0.61	0.7	0.545	0.586667	27.3684	27.7255	21.8811	23.1245	22.7708	27.5469	22.5921
ENSG00000118873	1.98	2.9	2.22	2.42	2.42	2.44	2.35333	2.24993	1.81534	1.49088	1.47729	1.60983	2.03264	1.526
ENSG00000116141	0.71	1.28	0.26	1.49	0.51	0.995	0.753333	1.8063	1.74689	1.50479	1.24751	1.32502	1.77659	1.35911
ENSG00000143507	0.18	0	0.09	0.06	0.1	0.09	0.0833333	4.49608	6.57934	24.1932	28.0796	26.3065	5.53771	26.1931
ENSG00000228437	0	0.47	0.18	0	0	0.235	0.06	7.93196	6.27799	25.6974	27.1424	25.7119	7.10498	26.1839
ENSG00000143498	0	0.2	0.1	0	0.24	0.1	0.113333	3.30349	3.4049	7.35633	6.35096	5.32227	3.35419	6.34318
ENSG00000225265	0	0	0	0	0	0	0	0.457497	0.815766	0.303875	0.335895	0.0660011	0.636632	0.235257
ENSG00000154305	2.54	1.84	2.51	2.32	3.45	2.19	2.76	5.44059	3.87173	3.94222	4.56711	4.79872	4.65616	4.43602
ENSG00000272750	0	0	0	0	0	0	0	3.34276	2.81261	2.69211	3.35926	3.47217	3.07769	3.17451
ENSG00000186063	0.55	0.29	0.7	0.18	1.06	0.42	0.646667	4.96379	6.62657	4.33816	4.51716	4.0931	5.79518	4.31614
ENSG00000162819	0.36	0.65	0.74	0.63	0.94	0.505	0.77	8.98037	10.6192	8.67081	8.58201	7.85983	9.7998	8.37088
ENSG00000228106	0	0.34	0	0	0	0.17	0	6.15382	5.53256	3.02264	2.90451	3.40193	5.84319	3.10969
ENSG00000154309	1.39	2.73	29.18	13.81	0	2.06	14.33	0.308143	0.274726	0.0272896	0.0678717	0.142254	0.291435	0.0791386
ENSG00000187554	0	0	0	Inf	19.13	0	9.565	0.0719804	0.352959	0.0478102	0	0.0415372	0.21247	0.0297824
ENSG00000143502	0	0	0	0	0	0	0	0.187791	0.376707	0.140324	0.116333	0.121913	0.282249	0.12619
ENSG00000162909	0.97	0.98	0.54	0.55	0.57	0.975	0.553333	13.5058	15.6849	23.0282	22.1587	18.3631	14.5954	21.1833
ENSG00000143514	1.23	0.56	0.62	0.7	0.66	0.895	0.66	4.08771	3.62795	11.6204	11.1579	10.1756	3.85783	10.9846
ENSG00000272645	0	0	0	0	0	0	0	0.746859	1.14148	0.407488	0.190941	0.253973	0.944171	0.284134
ENSG00000185495	0	0	0	0	0	0	0	0.368624	0.351313	0.20263	0.23798	0.176043	0.359969	0.205551
ENSG00000143756	0.48	0.25	0	0.32	0.35	0.365	0.223333	3.96954	3.95494	5.37043	4.29108	3.43601	3.96224	4.36584
ENSG00000143753	0.69	1.31	0.78	0.78	0.56	1	0.706667	42.796	30.0026	40.2075	45.3641	57.5732	36.3993	47.715
ENSG00000237101	0	0	0	0	0	0	0	2.46529	2.42145	1.16566	1.70264	1.44674	2.44337	1.43834
ENSG00000143748	1.86	0.84	1.39	2.53	1.03	1.35	1.65	3.08967	3.47141	1.9225	1.7962	1.47141	3.28054	1.73004
ENSG00000143771	0.29	0.34	0.37	0.71	0.32	0.315	0.466667	25.0922	21.9456	12.6043	13.9006	18.0215	23.5189	14.8421
ENSG00000162923	0.63	0.32	0.31	0.21	0.68	0.475	0.4	3.82394	4.19454	9.14364	8.4865	6.72039	4.00924	8.11684
ENSG00000143786	0	0	0	0	0	0	0	0.0605961	0.038589	0.0229992	0.057201	0.104903	0.0495925	0.0617011
ENSG00000185842	0	0	Inf	41.43	0	0	20.715	0.00280714	0.00250271	0	0.006183	0.00485968	0.00265492	0.00368089
ENSG00000143815	0.25	0.14	0.28	0.2	0.09	0.195	0.19	26.6467	22.1257	18.621	18.9811	23.0106	24.3862	20.2043
ENSG00000154380	1.39	1.88	1.15	1.05	1.44	1.635	1.21333	4.9791	5.62509	7.16596	7.56357	6.44415	5.3021	7.05789
ENSG00000143742	0.01	0.03	0.06	0.03	0	0.02	0.03	95.174	115.885	59.7946	58.5556	62.2504	105.529	60.2002
ENSG00000143819	0.71	0.55	0.68	0.7	0.56	0.63	0.646667	27.3098	20.634	16.368	20.0023	23.353	23.9719	19.9078
ENSG00000242861	0	0	0	0	0	0	0	8.26037	5.80667	6.33073	4.19868	7.42513	7.03352	5.98484
ENSG00000196187	0.36	0.43	0.62	0.54	0.47	0.395	0.543333	3.73744	3.19865	2.00301	2.0963	2.25855	3.46804	2.11929
ENSG00000143811	0.16	0.15	0.05	0.08	0.09	0.155	0.0733333	12.2932	11.3568	11.8249	10.9863	11.2387	11.825	11.3499
ENSG00000143751	0.25	1.38	0.88	0.95	0.64	0.815	0.823333	4.57545	3.31052	9.84695	8.88325	7.15054	3.94299	8.62691
ENSG00000163041	0.02	0.01	0.02	0.01	0.03	0.015	0.02	40.3273	53.4531	39.0058	38.9166	44.5654	46.8902	40.8293
ENSG00000225518	0	0	0	0	0	0	0	1.61601	0.720378	0.268343	0.0741546	0.349701	1.16819	0.230733
ENSG00000182827	2.73	1.12	1.34	0.85	0.94	1.925	1.04333	7.09166	7.54853	10.2417	10.5495	9.81624	7.32009	10.2025
ENSG00000234478	0	0	0	0	0	0	0	4.75313	3.5928	5.07878	4.77943	4.29316	4.17296	4.71712
ENSG00000183814	0.89	0.23	1.22	0.39	0.8	0.56	0.803333	1.74231	1.98608	0.79355	0.973108	1.03415	1.86419	0.933601
ENSG00000143799	0.63	0.57	0.58	0.62	0.77	0.6	0.656667	16.4786	16.7953	18.9609	18.08	17.234	16.637	18.0916
ENSG00000143772	0.23	0.64	0.51	0.45	0	0.435	0.32	1.41424	1.35193	1.20028	1.06429	1.34657	1.38308	1.20371
ENSG00000143801	0.12	0.45	0.12	0.29	0.23	0.285	0.213333	5.27467	3.57296	4.77572	4.67316	4.33616	4.42382	4.59501
ENSG00000163050	0.2	0.14	0	0	0	0.17	0	1.51727	1.87738	2.37347	2.57672	2.19707	1.69732	2.38242
ENSG00000143776	4.66	3.38	3.21	3.39	2.89	4.02	3.16333	0.739439	0.890687	0.997962	1.02226	0.810281	0.815063	0.943502
ENSG00000233706	0	0	0	0	0	0	0	1.38202	2.80033	3.33802	3.32078	3.04505	2.09118	3.23462
ENSG00000181450	2.78	0	1.72	0	0	1.39	0.573333	0.372053	0.370404	0.140036	0.122923	0.0966141	0.371229	0.119858
ENSG00000143740	0.23	0.27	0.26	0.17	0.44	0.25	0.29	5.99857	5.57275	5.07805	4.52443	3.76698	5.78566	4.45649
ENSG00000081692	0.24	0.74	0.09	0.14	0.19	0.49	0.14	4.54802	4.43173	5.39498	5.47434	4.48012	4.48988	5.11648
ENSG00000143816	0	0.49	0.07	0.16	0	0.245	0.0766667	1.62878	2.07271	7.36029	7.84966	7.35054	1.85074	7.52016
ENSG00000143761	0.36	0.48	0.25	0.24	0.37	0.42	0.286667	64.632	63.6615	89.6636	85.0032	84.7051	64.1468	86.4573
ENSG00000143793	0.63	0.1	0.4	0.19	0.54	0.365	0.376667	5.09437	4.88511	3.73319	4.0983	4.75398	4.98974	4.19516
ENSG00000162910	0.26	0.1	0.15	0.11	0.5	0.18	0.253333	14.2452	10.6359	7.35922	8.23151	7.76371	12.4406	7.78481
ENSG00000143774	0.83	0.7	0.55	0.54	0.13	0.765	0.406667	10.6584	9.732	10.7862	11.2098	12.2944	10.1952	11.4301
ENSG00000198835	0	0	0	3.07	0	0	1.02333	0.0739379	0.0219732	0.261922	0.244284	0.298668	0.0479556	0.268291
ENSG00000181873	0	0	0.38	0	0.39	0	0.256667	0.822262	0.694507	1.11387	1.0962	0.927142	0.758385	1.04574
ENSG00000154358	0	0	0	0	0	0	0	0.00342403	0.0091581	0.00227428	0.00754176	0.0118553	0.00629107	0.00722377
ENSG00000154370	0.26	0.29	0.12	0.23	0.07	0.275	0.14	2.12844	2.4141	6.36397	6.03576	5.98346	2.27127	6.12773
ENSG00000270094	0	0	0	0	0	0	0	6.91012	12.2188	30.2925	28.1574	24.9223	9.56445	27.7907
ENSG00000181218	1.56	1.04	0.62	0.48	0.61	1.3	0.57	6.609	13.0511	15.4258	15.7814	20.1027	9.83006	17.1033
ENSG00000196890	6.26	2.92	3.24	1.67	0	4.59	1.63667	0.46769	0.583758	0.838741	0.84986	0.850141	0.525724	0.846247
ENSG00000168159	0.43	0.57	0.54	0.38	0.35	0.5	0.423333	22.8696	20.4795	26.6473	24.5377	25.2291	21.6746	25.4713
ENSG00000234975	0	1.24	0	6.14	0	0.62	2.04667	1.47595	3.94765	1.42595	1.32992	2.32285	2.7118	1.69291
ENSG00000168118	0.48	0.45	0.19	0.78	0.3	0.465	0.423333	4.35901	4.0203	3.35012	3.23717	3.67194	4.18965	3.41974
ENSG00000237481	0	0	0	0	0	0	0	1.55478	1.07813	1.14744	1.52202	0.897203	1.31645	1.18889
ENSG00000154429	0.56	1.14	2.21	0.15	1.03	0.85	1.13	1.31516	1.41649	1.54776	1.79833	1.13076	1.36582	1.49228
ENSG00000069248	1.74	1.48	0.92	1.04	1.05	1.61	1.00333	4.80071	4.91237	4.60185	4.23563	2.88049	4.85654	3.90599
ENSG00000135776	0.09	0.31	0.2	0.3	0.23	0.2	0.243333	6.14377	4.57423	5.02115	5.24983	3.80018	5.359	4.69039
ENSG00000135801	0.09	0.09	0.1	0.09	0.21	0.09	0.133333	3.94864	3.67415	6.5511	6.0672	5.31344	3.81139	5.97725
ENSG00000135763	1.13	0.39	0.13	0.27	0.37	0.76	0.256667	3.06758	2.58708	8.21127	7.1726	6.6661	2.82733	7.34999
ENSG00000143641	1.01	0.9	0.64	0.77	0.94	0.955	0.783333	13.0153	13.0614	12.045	13.8148	16.1048	13.0383	13.9882
ENSG00000224407	0	0	0	0	0	0	0	41.9576	33.9589	35.1125	43.7822	53.9426	37.9582	44.2791
ENSG00000177614	0	0	0	0	0	0	0	0.0293423	0.0654006	0.090951	0.0323147	0.0761956	0.0473714	0.0664871
ENSG00000135775	1.28	0.77	1.32	1.09	4.25	1.025	2.22	1.15232	1.4419	0.892946	0.846032	0.787452	1.29711	0.842143
ENSG00000135744	Inf	122.67	87.53	4.6	76.53	122.67	56.22	0	0.0215128	0.0320543	0.159444	0.0417729	0.0107564	0.0777569
ENSG00000119280	2.34	5.21	1.69	1.94	1.54	3.775	1.72333	4.01673	3.07499	5.89085	5.69763	5.08085	3.54586	5.55644
ENSG00000143643	0.58	0.85	1.07	1.04	0.81	0.715	0.973333	2.83492	2.24665	1.42967	1.53214	2.13579	2.54078	1.6992
ENSG00000173409	0.52	0.31	1.22	1.32	0.98	0.415	1.17333	11.2398	13.047	1.77401	1.28686	1.87839	12.1434	1.64642
ENSG00000182118	0.25	0.3	0	0.15	0.26	0.275	0.136667	3.90245	2.84104	3.80372	4.55208	5.99634	3.37175	4.78405
ENSG00000143633	0.47	0.15	0.39	0.97	0.55	0.31	0.636667	5.43311	4.96228	3.0525	2.89052	2.45751	5.19769	2.80018
ENSG00000116906	0.31	0.57	0.53	0.53	0.28	0.44	0.446667	9.33835	10.0808	5.09172	4.98866	4.19241	9.7096	4.7576
ENSG00000116903	2.51	3.01	2.02	2.23	1.4	2.76	1.88333	1.62591	1.83614	1.87191	2.22036	2.04539	1.73102	2.04589
ENSG00000010072	0.51	0.6	0.16	0.62	0.54	0.555	0.44	2.28387	2.86235	2.22572	2.30906	2.28478	2.57311	2.27319
ENSG00000135766	0.71	1.12	0.23	0.21	0.09	0.915	0.176667	4.0481	2.73396	6.35809	5.48054	5.3614	3.39103	5.73334
ENSG00000233461	0	0	0	0	0	0	0	6.60556	4.92376	8.34341	8.9443	11.9041	5.76466	9.73061
ENSG00000116918	0.27	0.58	0.09	0.16	0.44	0.425	0.23	4.10997	4.44607	3.80067	3.34596	2.65284	4.27802	3.26649
ENSG00000116991	2.98	0	14.59	12.28	9.57	1.49	12.1467	0.101287	0.0774022	0.057665	0.0717089	0.050099	0.0893445	0.0598243
ENSG00000135778	0.31	0.07	0.15	0.11	0.24	0.19	0.166667	1.42613	1.95228	0.912513	0.925463	0.977902	1.68921	0.938626
ENSG00000135749	0.31	0.71	1.25	0.46	0	0.51	0.57	0.544206	0.617188	0.49436	0.524417	0.339441	0.580697	0.45274
ENSG00000231940	0	0	0	0	1.53	0	0.51	3.04998	2.20937	3.29198	4.93345	4.12507	2.62967	4.11683
ENSG00000143674	0.38	0.4	0.6	0.94	0.74	0.39	0.76	1.55032	1.27013	3.59018	4.08385	3.74779	1.41022	3.80727
ENSG00000135750	0.25	1.01	0.27	0.12	0.15	0.63	0.18	5.16687	4.40271	10.8322	11.7498	13.9054	4.78479	12.1625
ENSG00000236358	0	0	0	0	0	0	0	1.07865	1.08188	0.716453	1.03943	0.700256	1.08027	0.818713
ENSG00000231663	0	0	0	0	0	0	0	20.8625	16.2858	11.239	11.3291	12.3164	18.5742	11.6282
ENSG00000168275	0.57	0.41	0.15	0.39	0.12	0.49	0.22	32.3242	27.368	22.843	20.7295	24.7439	29.8461	22.7721
ENSG00000059588	0.26	0.11	0.24	0.35	0.51	0.185	0.366667	3.39125	2.39332	3.46175	3.08218	2.75623	2.89228	3.10005
ENSG00000168264	0.48	0.26	0.22	0.14	0.18	0.37	0.18	12.3224	9.96359	46.8538	44.7585	44.265	11.143	45.2925
ENSG00000228830	0	0	0	0	0	0	0	29.196	24.8919	142.528	139.947	142.517	27.0439	141.664
ENSG00000228044	2.46	0	1.62	0	0	1.23	0.54	0.426977	0.291102	0.60057	0.49789	0.608734	0.359039	0.569065
ENSG00000241475	0	0	0	0	0	0	0	1.06651	0.528251	1.88904	1.50082	1.23089	0.797382	1.54025
ENSG00000239690	0	0	0	0.69	0	0	0.23	9.6696	17.4046	7.27093	8.03708	10.4229	13.5371	8.57699
ENSG00000273416	0	0	0	0	0	0	0	0.257121	0.114618	0.170782	0.707917	0.222562	0.185869	0.367087
ENSG00000173726	0.15	0.15	0.16	0.14	0.1	0.15	0.133333	77.9895	62.9362	64.2724	69.4922	72.114	70.4628	68.6262
ENSG00000207181	2338.63	3128.03	916.15	441.97	1817.54	2733.33	1058.55	0.818977	0.730161	2.71987	3.60776	1.4178	0.774569	2.58181
ENSG00000188739	0	0	2.65	1.32	2.94	0	2.30333	0.497226	0.443304	0.259493	0.410697	0.399653	0.470265	0.356614
ENSG00000054267	3.62	1.56	3.11	3.52	3.97	2.59	3.53333	1.26807	1.40206	1.98961	1.98483	2.08291	1.33507	2.01912
ENSG00000152904	0.31	0.16	0.16	0.65	0	0.235	0.27	5.90689	6.70257	3.47035	3.3725	3.71852	6.30473	3.52046
ENSG00000116957	0.8	0.77	0.64	0.89	0.36	0.785	0.63	9.01975	10.1527	10.4092	8.8429	7.86333	9.58624	9.03848
ENSG00000162885	1.35	0.92	1	1.05	1.61	1.135	1.22	0.901635	1.15824	1.88034	1.96459	1.99728	1.02994	1.9474
ENSG00000168243	0.1	0.09	0.1	0	0	0.095	0.0333333	4.21695	3.93301	4.14703	4.72303	4.66016	4.07498	4.51007
ENSG00000143669	1	1.63	0.94	0.99	0	1.315	0.643333	0.352305	0.442251	0.580333	0.60527	0.668457	0.397278	0.61802
ENSG00000235674	0	0	0	0	0	0	0	0.224491	0.100073	0.894657	0.865312	0.97159	0.162282	0.91052
ENSG00000116962	18.82	17.97	34.33	59.06	31.61	18.395	41.6667	0.669329	0.764839	0.212896	0.301082	0.375364	0.717084	0.296447
ENSG00000077585	0.27	0	0.47	0.18	0	0.135	0.216667	3.71093	3.52194	3.91194	3.95502	4.51775	3.61644	4.12824
ENSG00000086619	1.02	0	0	1.28	0	0.51	0.426667	0.422779	0.597572	0.273965	0.488319	0.464138	0.510175	0.408807
ENSG00000186197	0.47	0	0.39	0.53	0	0.235	0.306667	1.30387	2.11357	1.47621	0.848514	0.949065	1.70872	1.09126
ENSG00000116977	0.38	0.39	0.21	0.34	0.44	0.385	0.33	8.10711	7.95375	8.40246	9.27948	8.65356	8.03043	8.7785
ENSG00000223776	0	1.64	0	0	0	0.82	0	0.720891	1.69135	0.856842	1.00284	0.065684	1.20612	0.64179
ENSG00000273058	0	0	0	0	0	0	0	1.42529	0.453829	2.97532	2.46663	3.70117	0.93956	3.04771
ENSG00000230325	0	0	0	0	0	0	0	0.447619	0.199538	0.743284	0.985925	0.774912	0.323578	0.834707
ENSG00000119285	0.55	0.21	0.48	0.41	0.5	0.38	0.463333	7.83793	6.37791	10.8584	11.202	10.5231	7.10792	10.8612
ENSG00000116984	1.4	1.64	2.22	3.44	3.33	1.52	2.99667	1.58931	1.29996	1.4398	1.41845	0.967618	1.44464	1.27529
ENSG00000198626	0	0	0	0	0	0	0	0.0155484	0.0138623	0.0206549	0.0273976	0.0323007	0.0147053	0.0267844
ENSG00000230015	0	0	0	0	0	0	0	0.762495	1.47291	0.168819	0.279912	0.660011	1.1177	0.369581
ENSG00000226919	0	0	0	0	0	0	0	0.483225	0.172328	0.513541	0.532176	0.501932	0.327777	0.515883
ENSG00000182901	0	0.44	0	0.31	0	0.22	0.103333	2.53326	1.78003	1.91077	2.08059	1.52379	2.15665	1.83839
ENSG00000091483	0.94	0.88	0.93	1.25	0.78	0.91	0.986667	48.2869	45.9265	42.0665	42.2358	41.4618	47.1067	41.9214
ENSG00000117009	0	0	0	0	0	0	0	0.660098	0.928358	0.395218	0.337886	0.466759	0.794228	0.399954
ENSG00000054277	0.5	0	1.42	0	1.28	0.25	0.9	1.23475	1.8701	0.810251	0.589804	0.772618	1.55243	0.724224
ENSG00000203668	0.35	0.6	1.01	0.45	0.24	0.475	0.566667	1.73903	1.76274	2.20472	1.96287	1.97374	1.75088	2.04711
ENSG00000174371	0.86	0.48	0.53	0.44	0.91	0.67	0.626667	10.3218	6.08335	7.84031	7.30865	6.81932	8.20256	7.32276
ENSG00000143702	0.3	0.82	0.65	0.3	0.62	0.56	0.523333	1.4251	1.56341	2.71887	2.58239	2.15217	1.49426	2.48448
ENSG00000227230	0	0	0	0	0	0	0	0.398278	0.781188	1.16398	1.14042	1.10319	0.589733	1.13586
ENSG00000232085	0	0	0	0	0	0	0	1.01953	1.61593	1.80581	0.998047	1.56888	1.31773	1.45758
ENSG00000054282	0.52	0.45	1.08	0.63	1.59	0.485	1.1	1.68273	1.68546	1.11769	1.00667	0.863149	1.6841	0.995838
ENSG00000117020	1.23	0.99	0.78	0.58	1.59	1.11	0.983333	1.18438	1.49808	1.15483	1.22083	0.969642	1.34123	1.1151
ENSG00000236031	0	0	0	0	0	0	0	0.220829	0.196881	0.19557	0.243199	0.254865	0.208855	0.231211
ENSG00000179456	0.97	0.27	0.31	0	0	0.62	0.103333	1.82571	1.94317	1.74849	1.77686	1.49457	1.88444	1.67331
ENSG00000035687	0.9	1.9	1.37	1.74	1.61	1.4	1.57333	8.38412	10.1368	9.39489	8.43631	6.81345	9.26047	8.21488
ENSG00000121644	0.22	0.06	0.1	0.2	0.41	0.14	0.236667	6.0653	6.85599	8.05729	8.14688	6.93762	6.46065	7.71393
ENSG00000203667	0.15	0.17	0.13	0.19	0.33	0.16	0.216667	9.50141	7.21454	6.628	7.30971	6.88642	8.35798	6.94138
ENSG00000153187	1.07	1.07	0.92	0.8	0.96	1.07	0.893333	16.9241	14.2524	21.4026	21.9866	18.1439	15.5883	20.511
ENSG00000272195	0	0	0	0	0	0	0	0.762934	0.56683	0.380062	0.0700183	0.275163	0.664882	0.241748
ENSG00000203666	0.38	0	0	0.99	2.39	0.19	1.12667	0.706506	0.681424	0.247433	0.198056	0.177905	0.693965	0.207798
ENSG00000185420	1.23	1.7	2.32	2.43	1.97	1.465	2.24	2.56332	2.02487	2.51632	2.12761	2.21879	2.29409	2.28757
ENSG00000162851	1.01	0.38	0.19	0.35	0.23	0.695	0.256667	9.87159	11.6014	18.7565	18.4158	17.2449	10.7365	18.1391
ENSG00000162852	0.41	1.11	0.86	0.48	0.84	0.76	0.726667	1.90431	1.53966	4.62543	4.74957	3.68456	1.72199	4.35319
ENSG00000143653	1.72	2.56	1.82	2.79	2.19	2.14	2.26667	13.9804	10.6921	9.3886	9.14551	8.67929	12.3362	9.07113
ENSG00000260855	0	0	0	0	0	0	0	0.0636877	0.0141952	0.105755	0.0175348	0.0551277	0.0389415	0.0594726
ENSG00000153207	0.26	0.67	0.29	0.27	0.42	0.465	0.326667	5.60346	4.09305	10.8294	9.8522	10.9157	4.84825	10.5324
ENSG00000197472	0	0	0	0	0	0	0	0.0883082	0.131219	0.0391035	0.0810449	0.101919	0.109764	0.0740223
ENSG00000277462	0	0	0	0.79	0	0	0.263333	1.13667	1.55718	1.0312	1.06862	0.815912	1.34692	0.971912
ENSG00000188295	0.82	0.91	0.86	3.35	0	0.865	1.40333	1.4239	1.12013	1.26103	1.01468	0.725012	1.27202	1.00024
ENSG00000196418	0.82	1.49	0.91	0	2.13	1.155	1.01333	0.624159	0.600116	0.520249	0.552605	0.381366	0.612137	0.48474
ENSG00000259865	0	0	0	0	0	0	0	2.662	2.37332	1.94495	2.34533	1.68976	2.51766	1.99334
ENSG00000227671	0	0.23	0	0	0.68	0.115	0.226667	2.53371	3.99307	2.71987	2.81856	2.48115	3.26339	2.67319
ENSG00000162714	0.88	0.88	0.42	0.12	0.14	0.88	0.226667	1.73754	1.96563	2.89394	2.56681	2.51727	1.85158	2.65934
ENSG00000162722	0	0	0	1.32	0	0	0.44	0.308545	0.336214	0.432649	0.396434	0.237399	0.322379	0.355494
ENSG00000238243	0	0	0	0	0	0	0	0.116997	0.156463	0.0777105	0.128848	0.202543	0.13673	0.136367
ENSG00000175137	0.24	0.18	0.51	0.19	0.46	0.21	0.386667	3.02921	3.44282	3.28309	2.75958	2.46608	3.23601	2.83625
ENSG00000171161	0.31	0.19	0	0.11	0.12	0.25	0.0766667	6.01426	5.54647	8.95135	8.23463	8.21177	5.78036	8.46592
ENSG00000171163	0.18	0.16	0.37	0.2	0.21	0.17	0.26	3.22202	3.23638	4.42974	4.19922	4.50618	3.2292	4.37838
ENSG00000185220	0	0.59	1.17	0.29	0	0.295	0.486667	1.37786	0.93145	1.50855	1.58414	1.20577	1.15465	1.43282
ENSG00000184731	0.38	0.23	0.71	0.12	0	0.305	0.276667	1.53249	2.19849	4.58978	3.55957	3.18362	1.86549	3.77766
ENSG00000035115	0	0.72	0.21	0	0	0.36	0.07	0.851618	0.997636	0.933988	0.785208	0.720012	0.924627	0.813069
ENSG00000143727	0.23	0.3	0.12	0.33	0	0.265	0.15	14.4182	14.5607	13.1868	13.4494	13.5501	14.4894	13.3954
ENSG00000151353	0.24	0.35	0.64	0.62	0.16	0.295	0.473333	9.61169	8.03192	4.65893	4.29691	4.61053	8.8218	4.52212
ENSG00000233296	0	0	0	0	0	0	0	3.5603	3.28143	1.62979	1.11271	1.58253	3.42087	1.44168
ENSG00000130508	334.09	402.08	612.71	140.63	47.83	368.085	267.057	0.024554	0.0262694	0.0130472	0.059491	0.17003	0.0254117	0.0808562
ENSG00000032389	0.32	0.34	0.12	0.18	0.24	0.33	0.18	3.7524	3.0553	3.2045	3.20481	2.6349	3.40385	3.01474
ENSG00000171853	0.86	0.82	0.62	1.47	0.6	0.84	0.896667	2.05056	1.86571	2.26069	1.86755	1.98836	1.95814	2.03887
ENSG00000225234	0	0	0	0	0	0	0	0.243528	0.271398	0.56614	0.670494	0.105398	0.257463	0.447344
ENSG00000271868	0	0	0	0	0	0	0	0.701238	0.208397	2.01834	1.67326	2.42795	0.454817	2.03985
ENSG00000182551	0.25	0.17	0.24	0.2	0.05	0.21	0.163333	21.5655	17.2057	25.3725	25.7211	26.9032	19.3856	25.9989
ENSG00000235078	0	0.22	0	0	0	0.11	0	9.87565	9.56368	10.3294	11.6261	10.5134	9.71967	10.823
ENSG00000242282	0	0	0	0	0	0	0	0.216505	0.289538	0.143805	0.079479	0.0624684	0.253022	0.0952508
ENSG00000171865	1.18	0.57	0	0.41	0	0.875	0.136667	4.10989	3.733	1.84552	2.84748	2.43847	3.92144	2.37716
ENSG00000234171	0	0	0.49	0.3	0.74	0	0.51	7.1257	5.2604	3.55727	4.54857	4.08578	6.19305	4.06387
ENSG00000171863	0.18	0.19	0.18	0.2	0.13	0.185	0.17	128.83	122.133	117.54	122.591	151.172	125.482	130.434
ENSG00000134326	0	0	0	0	0	0	0	0.0514002	0.286413	0.153633	0.226428	0.26695	0.168906	0.21567
ENSG00000134321	0	0	0	0	0	0	0	1.60102	1.62111	0.653241	1.03273	1.54421	1.61107	1.07673
ENSG00000115738	3.04	4.81	8.34	7.7	2.61	3.925	6.21667	1.37889	2.65987	0.932526	1.68423	1.90969	2.01938	1.50882
ENSG00000134313	1.03	1	0.38	0.82	1.09	1.015	0.763333	2.63774	1.96348	2.1942	2.54034	2.39846	2.30061	2.37767
ENSG00000143797	0.08	0.39	0.04	0.18	0.23	0.235	0.15	3.26734	2.3248	6.12666	5.23833	5.4062	2.79607	5.59039
ENSG00000261104	0	0	0	0	0	0	0	0.03378	0.0301166	0.0897482	0.148808	0.0877192	0.0319483	0.108758
ENSG00000151693	2.2	0.88	1.67	1.2	2.16	1.54	1.67667	1.73681	1.90162	3.18761	2.88591	2.33419	1.81922	2.80257
ENSG00000119185	0.16	0.12	0.09	0.13	0.14	0.14	0.12	8.40224	7.33605	7.32385	7.71267	7.72434	7.86914	7.58696
ENSG00000119203	0.41	0.61	0.51	0.94	0.52	0.51	0.656667	15.0486	12.3444	9.00176	8.06038	7.46518	13.6965	8.17577
ENSG00000134330	0.27	0.4	0.37	0.8	0.17	0.335	0.446667	7.30779	5.92298	5.80481	6.73935	7.43518	6.61538	6.65978
ENSG00000151694	0.62	0.41	0.59	0.39	0.58	0.515	0.52	8.79904	7.09085	8.53259	9.51299	10.3527	7.94494	9.4661
ENSG00000271855	0	0	0	0	0	0	0	0.378205	0.168595	0.251208	0.138839	0.218248	0.2734	0.202765
ENSG00000134308	0.93	0.71	0.73	0.82	0.93	0.82	0.826667	68.77	86.927	75.656	76.4321	75.8417	77.8485	75.9766
ENSG00000243491	0	0	0	0	0	0	0	0.283929	0.20251	0.0377177	0.187614	0.0491534	0.243219	0.0914952
ENSG00000115750	0.21	1.15	1.4	0.87	1.05	0.68	1.10667	2.72052	2.58314	1.87928	1.90253	1.71905	2.65183	1.83362
ENSG00000269973	0	1.02	0	0	0	0.51	0	1.0779	0.610162	0.909148	1.20594	0.770115	0.844032	0.961733
ENSG00000134317	0.71	0	0	0	2.39	0.355	0.796667	0.410158	0.241719	0.415573	0.29093	0.192559	0.325938	0.299687
ENSG00000172059	0	20.44	0	2.76	9.57	10.22	4.11	0.0361392	0.04296	0.0960162	0.132667	0.166837	0.0395496	0.13184
ENSG00000271787	0	0	0	0	0	0	0	0.123948	0.110506	0.164656	0.409513	0.429155	0.117227	0.334441
ENSG00000171848	0.06	0.06	0.02	0.08	0.03	0.06	0.0433333	20.5213	12.6386	19.1765	22.4286	23.2107	16.58	21.6053
ENSG00000284681	0	0	0	0	0	0	0	0.0276959	0.222231	0.331126	0.244012	0.239734	0.124963	0.271624
ENSG00000163009	0	0	0	0	0	0	0	0.378836	0.337752	0.116136	0.320933	0.151347	0.358294	0.196138
ENSG00000115756	0.53	0.09	0.18	0.35	0.49	0.31	0.34	4.92804	3.69032	9.73736	8.35563	7.24245	4.30918	8.44515
ENSG00000115758	0.81	1.41	0.37	0.46	0.57	1.11	0.466667	13.4291	17.3696	50.5247	46.5017	45.4647	15.3994	47.497
ENSG00000206633	41.76	Inf	72.94	0	Inf	41.76	36.47	0.406477	0	1.07995	0.447654	0	0.203239	0.5092
ENSG00000115761	0.89	0.92	0.67	0.78	0.78	0.905	0.743333	12.2156	8.59667	15.0752	14.1854	12.3131	10.4061	13.8579
ENSG00000234818	0	0	0	0	0	0	0	18.59	13.6081	21.3161	21.9818	18.124	16.0991	20.474
ENSG00000243819	0	0	0	0	0	0	0	0.188887	0.280671	0.292742	0.416043	0.272499	0.234779	0.327095
ENSG00000143882	0	0.02	0	0	0	0.01	0	54.372	38.2884	37.6669	43.757	57.7694	46.3302	46.3978
ENSG00000272275	0	0	0	0	0	0	0	0.562656	0.250819	2.24233	2.3237	3.40922	0.406737	2.65842
ENSG00000143870	0.6	0.74	0.89	0.9	0.56	0.67	0.783333	77.7923	63.4912	54.3118	63.3452	79.0396	70.6417	65.5655
ENSG00000162976	0.71	0	1.46	0.81	0	0.355	0.756667	2.86732	3.72623	0.645595	0.909868	1.34613	3.29677	0.967199
ENSG00000134318	6.02	5.51	4.78	5.73	5.2	5.765	5.23667	1.7764	1.90925	2.56249	2.28641	2.29231	1.84283	2.3804
ENSG00000169016	0.25	0.46	0.14	0.37	0.29	0.355	0.266667	2.26996	2.13285	3.68356	3.3831	3.05906	2.2014	3.37524
ENSG00000134324	0.67	1.53	0.43	1.62	0.82	1.1	0.956667	0.577931	0.664846	1.26924	1.13436	0.750379	0.621388	1.05133
ENSG00000071575	1.72	4.61	6.69	0.39	2.73	3.165	3.27	0.879579	0.762706	0.768297	0.942141	0.876083	0.821142	0.862174
ENSG00000162981	0	0	0	0	0	0	0	0.283526	0.493799	0.280292	0.1888	0.194051	0.388662	0.221048
ENSG00000151779	1.97	2.46	1.56	0.96	2.14	2.215	1.55333	2.10053	1.55326	2.29797	2.34733	1.72194	1.8269	2.12241
ENSG00000079785	1.64	1.69	1.43	1.63	1.38	1.665	1.48	19.7731	18.9917	22.6076	22.1255	15.2304	19.3824	19.9878
ENSG00000197872	0	1.43	58.35	5.52	0	0.715	21.29	0.10147	0.515656	0.0134795	0.0558745	0.0526991	0.308563	0.0406844
ENSG00000163032	0	0.18	0	0.17	0	0.09	0.0566667	4.81707	5.96625	2.05001	2.55722	2.29704	5.39166	2.30142
ENSG00000163029	2.06	1.37	2.32	1.97	3.19	1.715	2.49333	3.19621	2.55359	2.72098	2.34253	2.22109	2.8749	2.4282
ENSG00000178295	0.17	0.92	1.35	0.46	0.62	0.545	0.81	1.12647	1.29601	0.403599	0.617714	0.501691	1.21124	0.507668
ENSG00000170745	0	0	2.65	0	0	0	0.883333	0.35312	0.346308	0.258001	0.136112	0.213961	0.349714	0.202691
ENSG00000240857	0.13	0.52	0.94	0.43	0.37	0.325	0.58	11.3906	7.36027	4.30346	4.94873	6.21126	9.37543	5.15448
ENSG00000183891	0	0	0	0	0	0	0	1.75362	2.0846	1.59001	1.34882	1.87934	1.91911	1.60606
ENSG00000118965	4.04	4.35	3.24	1.73	2.94	4.195	2.63667	0.218697	0.295615	0.33738	0.24862	0.31754	0.257156	0.30118
ENSG00000068697	0.93	0.7	1.02	1.14	0.83	0.815	0.996667	81.3022	101.788	56.983	63.5088	88.2756	91.5452	69.5892
ENSG00000115884	0.24	0.24	0.21	0.09	0.08	0.24	0.126667	70.8887	53.7415	105.14	91.8209	100.893	62.3151	99.2844
ENSG00000055917	0.66	0.28	0.46	0.48	0.54	0.47	0.493333	5.03058	5.19839	10.6187	10.1468	8.72259	5.11449	9.82937
ENSG00000143878	2.16	1.98	0.78	1.04	0.31	2.07	0.71	2.70345	4.28031	12.8173	10.8826	10.0462	3.49188	11.2487
ENSG00000279307	0	0	0	0	0	0	0	0.325182	0.676473	1.72792	1.07437	2.06415	0.500827	1.62215
ENSG00000118960	0.4	0.3	0.54	1.19	0.52	0.35	0.75	1.28149	2.20886	0.883604	0.779577	0.781755	1.74517	0.814979
ENSG00000118961	1.2	0.58	1.39	1.43	2.94	0.89	1.92	2.16984	2.33477	1.04365	0.796547	0.5613	2.2523	0.800498
ENSG00000119771	6.96	0	0	2.12	7.65	3.48	3.25667	0.0299599	0.066777	0.106132	0.0714887	0.0432218	0.0483684	0.073614
ENSG00000119778	0.34	0.38	0.95	0.62	0.48	0.36	0.683333	0.653339	0.512024	0.860911	0.771746	0.72059	0.582682	0.784416
ENSG00000173960	0.16	0.83	0.26	1.26	0.86	0.495	0.793333	2.14473	2.12698	2.39026	2.14083	1.86341	2.13585	2.1315
ENSG00000205639	0	0	0	0	0	0	0	0.93422	0.810696	1.91947	1.64617	1.85452	0.872458	1.80672
ENSG00000163026	0.27	1.08	0.39	0	1.3	0.675	0.563333	2.2417	1.93454	1.4317	1.5509	1.46774	2.08812	1.48345
ENSG00000119782	0	0	0	0	0	0	0	0.329642	0.352672	0.218952	0.145214	0.39947	0.341157	0.254545
ENSG00000115128	0.42	0.45	0.37	0.49	0.48	0.435	0.446667	82.0208	67.6085	62.6388	65.8653	76.4334	74.8147	68.3125
ENSG00000219626	0	0	0	0	0	0	0	0.224902	0.230589	0.0896295	0.173379	0.0973369	0.227745	0.120115
ENSG00000115129	0	1.19	3.76	2.76	0	0.595	2.17333	2.22367	2.92049	0.984658	1.31663	1.03484	2.57208	1.11204
ENSG00000198399	0.61	0.65	0.86	1.28	1.79	0.63	1.31	0.938056	1.03721	1.24613	0.98244	0.851778	0.987632	1.02678
ENSG00000242628	0	0	0	0	0	0	0	0.617171	0.393029	1.05411	0.194197	0.305268	0.5051	0.517859
ENSG00000084676	0.64	0	1.22	1.3	1.85	0.32	1.45667	0.832448	0.856351	1.02078	0.747524	0.687305	0.844399	0.818535
ENSG00000184924	0.26	0.1	0.18	0.45	0	0.18	0.21	9.17023	10.4639	6.35913	5.90707	8.98607	9.81708	7.08409
ENSG00000138092	0.14	0.19	0.05	0.11	0.13	0.165	0.0966667	14.6467	9.54813	14.6261	13.5046	14.8287	12.0974	14.3198
ENSG00000138031	0.14	0.26	0.33	0.21	0.34	0.2	0.293333	13.9617	8.89228	15.8437	14.6223	14.36	11.427	14.942
ENSG00000271936	0	0	0	0	0	0	0	4.98925	3.24717	5.23599	3.2968	4.23229	4.11821	4.25503
ENSG00000115137	0	0	0	1.97	0	0	0.656667	0.255566	0.420647	0.156692	0.151553	0.170166	0.338107	0.15947
ENSG00000119772	0.99	1.54	2.74	2.86	0	1.265	1.86667	0.193161	0.217317	0.195505	0.146884	0.103504	0.205239	0.148631
ENSG00000138101	0	0.37	0	0	0	0.185	0	0.943783	0.765565	0.894062	0.826399	0.709794	0.854674	0.810085
ENSG00000224220	0	0	0	0	0	0	0	1.60235	1.66667	1.95121	1.61761	0.924653	1.63451	1.49782
ENSG00000143970	1.28	0.64	0.57	0.65	1.28	0.96	0.833333	1.38807	1.21483	2.01875	1.97747	1.31541	1.30145	1.77055
ENSG00000084731	0	0	1.04	0.92	0	0	0.653333	0.293542	0.354076	0.321134	0.285245	0.283981	0.323809	0.296787
ENSG00000084733	0.3	0.16	0.25	0.31	0.13	0.23	0.23	20.9644	23.6588	23.6226	23.6247	22.8777	22.3116	23.375
ENSG00000084754	0.65	0.96	0.63	0.76	0.59	0.805	0.66	20.54	25.9944	23.085	23.1638	24.6348	23.2672	23.6279
ENSG00000138029	0.54	0.67	0.76	1.01	0.85	0.605	0.873333	10.9916	14.7167	11.8734	12.8732	12.1416	12.8541	12.296
ENSG00000173567	0	0	0	0	0	0	0	0.191914	0.196767	0.191207	0.137381	0.116284	0.194341	0.148291
ENSG00000138018	0.34	0.14	0.37	0.31	0.55	0.24	0.41	8.85581	6.55839	9.38564	10.3011	11.6494	7.7071	10.4454
ENSG00000213699	0.5	0.51	0.37	0.73	0.43	0.505	0.51	16.4341	12.0499	7.39634	8.8154	10.8406	14.242	9.01746
ENSG00000115163	0	0.22	0.49	0	0.52	0.11	0.336667	8.50261	13.7444	2.22198	3.34645	3.57132	11.1235	3.04658
ENSG00000084764	0.5	0	4.67	0.64	1.47	0.25	2.26	1.32649	1.38211	0.530763	0.756831	0.719353	1.3543	0.668982
ENSG00000119777	0.36	0.76	0.6	0.72	0.58	0.56	0.633333	16.922	11.9149	13.1767	13.3541	14.0531	14.4185	13.528
ENSG00000084693	0.05	0.04	0.14	0	0.1	0.045	0.08	8.85248	9.36646	5.76871	6.05006	7.20978	9.10947	6.34285
ENSG00000272056	0	0	0	0	19.13	0	6.37667	1.50995	3.21592	0.445745	0.831454	0.290445	2.36294	0.522548
ENSG00000228474	0.45	0.49	0.73	0.66	0.48	0.47	0.623333	100.644	108.58	65.5719	63.7598	85.7188	104.612	71.6835
ENSG00000138080	3.63	53.16	25.01	13.81	38.26	28.395	25.6933	0.321238	0.124522	0.129877	0.184581	0.120896	0.22288	0.145118
ENSG00000138030	0.62	0	0	0.55	0	0.31	0.183333	4.87773	1.94889	3.28784	2.98436	2.78348	3.41331	3.01856
ENSG00000138028	0.31	1.78	0	0.36	0	1.045	0.12	1.83403	0.561315	1.21818	1.14557	1.37427	1.19767	1.24601
ENSG00000143994	0	0	0	0	0	0	0	0.489529	0.212898	0.333081	0.249835	0.578757	0.351213	0.387224
ENSG00000138073	0.32	0.44	0.23	0.21	0.24	0.38	0.226667	8.97607	8.49229	11.4224	9.71524	9.41863	8.73418	10.1854
ENSG00000138074	0.57	0.24	0.2	0.19	0.06	0.405	0.15	13.056	10.5236	9.70681	9.24182	10.6866	11.7898	9.87842
ENSG00000138085	0.07	0.09	0.4	0.36	0.3	0.08	0.353333	30.666	35.0542	13.4215	16.3736	18.2492	32.8601	16.0148
ENSG00000084774	0.74	0.83	0.62	0.56	0.58	0.785	0.586667	7.79788	7.80077	12.2859	11.4215	11.1928	7.79932	11.6334
ENSG00000115194	0	0	0	0	0	0	0	0.268174	0.206114	0.147413	0.234236	0.176099	0.237144	0.185916
ENSG00000115204	0.69	0.98	0.75	1.26	2.9	0.835	1.63667	3.54781	4.77525	3.02884	3.08463	3.3687	4.16153	3.16072
ENSG00000115207	0.39	0.73	0.57	0.52	0.52	0.56	0.536667	6.07816	6.16179	6.43936	5.53652	4.83507	6.11997	5.60365
ENSG00000234945	0	0	0	0	0	0	0	2.71901	2.90897	3.11535	2.37684	2.1182	2.81399	2.5368
ENSG00000234072	0.32	0	0	0	0	0.16	0	2.10625	1.89228	3.85261	4.31805	3.30973	1.99926	3.8268
ENSG00000115211	1.06	1.28	0.35	0.39	0.27	1.17	0.336667	4.90604	2.95291	7.9335	7.26102	7.68695	3.92947	7.62716
ENSG00000115234	0.92	0.82	0.49	0.82	0.85	0.87	0.72	13.934	12.9989	13.8096	13.0817	13.7007	13.4665	13.5307
ENSG00000163795	0	0	0.34	0.42	0	0	0.253333	1.68297	2.08397	5.37188	5.04552	5.01776	1.88347	5.14505
ENSG00000115241	0.81	0.8	0.75	0.36	0.59	0.805	0.566667	52.2548	35.2541	50.6984	50.6894	52.7856	43.7544	51.3911
ENSG00000115216	1.25	0.98	0.77	0.58	0.93	1.115	0.76	12.4898	12.0047	15.1724	14.6461	14.0796	12.2473	14.6327
ENSG00000157992	0	0	0	0	0	0	0	7.28936	6.60424	5.60064	6.03168	6.88943	6.9468	6.17391
ENSG00000138002	2.98	2.77	0.62	5.02	9.57	2.875	5.07	0.368496	0.692267	0.410845	0.398577	0.273401	0.530381	0.360941
ENSG00000221843	0	0	0	0	0	0	0	0.053926	0.0360584	0.0358183	0.0148472	0.00583475	0.0449922	0.0188334
ENSG00000243943	0.47	0.42	5.07	1.51	0	0.445	2.19333	1.10612	1.09823	0.384047	0.761357	0.565767	1.10218	0.57039
ENSG00000176714	0	0	0	0	0	0	0	0.233253	0.467904	0.154929	0.0428136	0.0336504	0.350578	0.077131
ENSG00000198522	0.58	0.66	0.82	0.53	0.26	0.62	0.536667	7.42293	6.47321	7.64554	7.65481	7.66431	6.94807	7.65488
ENSG00000119760	0.44	0.4	0.44	0.26	0.42	0.42	0.373333	6.89319	7.64957	6.45975	6.07777	6.5796	7.27138	6.37237
ENSG00000163798	1.35	0.25	0.46	0.92	1.56	0.8	0.98	4.93674	4.58121	4.42847	4.55993	4.06185	4.75898	4.35008
ENSG00000243147	0.5	0.68	0.3	0.92	0.81	0.59	0.676667	20.9055	19.3429	13.8379	13.1335	17.536	20.1242	14.8358
ENSG00000171174	1.44	1	0	0	0	1.22	0	0.442247	0.55744	0.263358	0.268716	0.0792013	0.499844	0.203758
ENSG00000158019	0.75	1.04	0.57	0.29	0.74	0.895	0.533333	4.51439	3.41456	3.31243	3.46404	2.90603	3.96447	3.2275
ENSG00000229951	0	0	0	0	0	0	0	0.0368417	0.0821157	0.171295	0.0405737	0.0318899	0.0594787	0.0812527
ENSG00000075426	0.63	0.62	0.37	0.16	0.36	0.625	0.296667	3.5685	4.06985	8.9474	9.06791	8.53118	3.81918	8.84883
ENSG00000163803	0	0	7.29	0	0	0	2.43	0.0469733	0.0837584	0.0356574	0.029561	0.0697026	0.0653659	0.0449737
ENSG00000226833	0	0	0	0	0	0	0	0.115329	0.342739	0.102137	0.0423372	0.0665519	0.229034	0.070342
ENSG00000213639	0.88	0.47	0.48	0.49	0.76	0.675	0.576667	14.0986	18.7646	18.6396	17.7781	14.2057	16.4316	16.8745
ENSG00000163806	0	0	0	0	0	0	0	2.22203	1.08958	1.96083	1.73046	1.86842	1.65581	1.85324
ENSG00000171103	0.33	0.57	1.14	1.32	1.16	0.45	1.20667	6.88323	5.12995	5.50059	5.56693	4.6082	6.00659	5.22524
ENSG00000163811	0.78	0.67	0.44	0.42	0.39	0.725	0.416667	18.0165	14.4636	34.4067	36.2779	31.9314	16.24	34.2053
ENSG00000189350	0	0	0	27.62	0	0	9.20667	0.00836913	0.00497435	0.0111177	0.00307231	0.00965903	0.00667174	0.00794969
ENSG00000115295	1.07	0.66	1.31	2	1.72	0.865	1.67667	1.67087	1.95242	2.09683	2.16117	1.92019	1.81164	2.0594
ENSG00000119801	0.89	0.17	0.17	0.1	0.08	0.53	0.116667	4.54076	7.05936	21.5737	23.7936	26.3802	5.80006	23.9158
ENSG00000213626	1.55	1.9	0.22	0.23	0	1.725	0.15	0.329126	0.467319	6.55827	6.37672	6.03543	0.398222	6.32347
ENSG00000172954	0.7	0.71	0.45	0.61	0.12	0.705	0.393333	7.88362	4.14376	6.3794	6.95712	8.14807	6.01369	7.16153
ENSG00000013016	5.22	11.68	19.45	13.81	0	8.45	11.0867	0.0953942	0.0744178	0.0475214	0.0525288	0.0206431	0.084906	0.0402311
ENSG00000158125	0.26	0	0.14	0.36	0.94	0.13	0.48	1.47428	0.783741	2.59102	1.56312	1.28405	1.12901	1.81273
ENSG00000162959	0	0	0	0	0	0	0	0.222395	0.179393	0.478322	0.536498	0.586677	0.200894	0.533832
ENSG00000162961	0.07	0.27	0.38	0.27	0.16	0.17	0.27	11.459	10.9345	8.21311	6.87544	8.36735	11.1967	7.81863
ENSG00000021574	1.16	0.94	0.49	0.55	0.9	1.05	0.646667	2.66171	2.47706	3.36683	3.52696	3.91031	2.56938	3.60137
ENSG00000152683	0.72	0.39	1.92	1.92	0	0.555	1.28	5.90617	5.69384	2.8913	3.07218	2.77729	5.8	2.91359
ENSG00000091106	0	0	0	0	0	0	0	0.137287	0.122399	0.0810557	0.167994	0.105631	0.129843	0.118227
ENSG00000119820	0.68	0.51	0.87	1.27	0.54	0.595	0.893333	2.7837	2.58657	1.81295	1.9509	2.22962	2.68514	1.99782
ENSG00000115760	3.05	2.95	1.83	2.12	2.96	3	2.30333	1.45041	1.23194	1.91847	2.01299	1.74415	1.34117	1.89187
ENSG00000276334	0	0	0	0	0	0	0	0.170515	0.39526	0.0906063	0.0375576	0.354232	0.282887	0.160799
ENSG00000018699	0.88	0.73	0.77	0.74	1.21	0.805	0.906667	5.74505	6.0969	6.9632	6.40349	5.70904	5.92098	6.35858
ENSG00000049323	12.64	11.3	13.23	11.4	7.36	11.97	10.6633	0.822161	1.02217	0.861718	0.905447	1.01852	0.922163	0.928561
ENSG00000152689	20.88	5.84	0	0	0	13.36	0	0.0099444	0.0310309	0.0462363	0.0109518	0.043039	0.0204876	0.033409
ENSG00000119812	0.66	1.13	0.73	0.56	1	0.895	0.763333	7.76247	6.51002	9.55076	9.09316	6.67053	7.13625	8.43815
ENSG00000260025	0	0	0	0	0	0	0	0.906245	1.48127	0.200646	0.665365	0.78444	1.19376	0.55015
ENSG00000150938	5.6	7.68	3.85	4.29	3.89	6.64	4.01	7.35061	6.00676	8.98106	9.74505	9.76904	6.67868	9.49838
ENSG00000273090	0	0	0	0	0	0	0	1.04085	4.22745	1.99722	2.67468	1.40149	2.63415	2.02447
ENSG00000171055	0.4	1.01	1.66	2.23	0.62	0.705	1.50333	1.96062	1.7866	1.15848	1.34867	1.3277	1.87361	1.27829
ENSG00000279519	0	0	0	0	0	0	0	0.274504	0.282387	0.252455	0.395331	0.511773	0.278445	0.38652
ENSG00000115808	1.33	0.66	0.62	0.89	1.07	0.995	0.86	2.07345	2.19114	2.49041	2.48776	2.0528	2.13229	2.34366
ENSG00000008869	1.42	1.67	0.62	1.61	0.43	1.545	0.886667	1.19239	1.32734	1.27077	1.14254	1.04962	1.25986	1.15431
ENSG00000152133	1.5	0.53	1.84	0.34	2.83	1.015	1.67	2.28513	2.84248	1.72685	1.2357	1.27918	2.5638	1.41391
ENSG00000055332	0.62	0.5	0.99	1.23	1.09	0.56	1.10333	5.20267	4.53762	4.22056	3.69713	4.0762	4.87014	3.99796
ENSG00000224891	0	0	0	0	0	0	0	0.855963	0.890325	1.23184	0.235668	0.61743	0.873144	0.694978
ENSG00000138068	0	0	0	0	0	0	0	0.458936	0.483559	0.0554237	0.275687	0.216683	0.471248	0.182598
ENSG00000218739	0.3	0.18	0.06	0.1	0.18	0.24	0.113333	9.71946	9.45223	7.33114	7.42545	8.61681	9.58585	7.79113
ENSG00000115816	1.65	0.89	1.46	0.68	0.88	1.27	1.00667	17.7161	15.0207	24.7081	23.0841	24.1298	16.3684	23.974
ENSG00000272054	0	0	0	0	0	0	0	3.64857	2.38459	6.19855	5.49097	5.88856	3.01658	5.85936
ENSG00000003509	0	0.35	0.25	0.17	0.41	0.175	0.276667	3.27052	3.17233	2.35334	2.76807	2.46397	3.22143	2.52846
ENSG00000115825	0.37	0.41	0.16	0.31	0.43	0.39	0.3	2.42839	2.39597	2.60225	2.63873	2.49437	2.41218	2.57845
ENSG00000236213	0	0	0	0	0	0	0	5.95178	3.59751	6.43239	7.11018	6.63624	4.77464	6.72627
ENSG00000163171	0.12	0.67	0	0.58	0.4	0.395	0.326667	1.89653	1.74296	2.68171	2.76731	2.62108	1.81974	2.69003
ENSG00000115841	0.52	0	1.95	0.89	0	0.26	0.946667	0.746417	0.484725	0.183622	0.314604	0.255247	0.615571	0.251157
ENSG00000138061	1.36	0.96	7.46	5.28	8.2	1.16	6.98	11.582	18.7752	1.57521	1.37675	1.11392	15.1786	1.35529
ENSG00000232973	0	0	0	0	0	0	0	0.371162	1.08539	0.118335	0.0981027	0.0514041	0.728275	0.0892804
ENSG00000119787	0.26	0.2	0.26	0.38	0.74	0.23	0.46	18.2232	14.1884	15.2617	15.2701	15.1469	16.2058	15.2262
ENSG00000213553	0.49	0.86	0	0.57	0	0.675	0.19	4.92545	4.90792	5.54237	6.1902	4.91549	4.91669	5.54935
ENSG00000143889	1.32	0.96	1.54	1.12	0.51	1.14	1.05667	2.06265	2.47137	2.82686	2.78553	2.42364	2.26701	2.67868
ENSG00000143891	0.31	0	0	0	0.91	0.155	0.303333	2.67488	4.09832	1.63192	1.9639	1.44067	3.3866	1.67883
ENSG00000115875	2.51	1.17	3.38	3.17	3.34	1.84	3.29667	10.0175	26.8544	6.73545	7.87162	8.13878	18.436	7.58195
ENSG00000152147	0.67	1.07	1.47	1	2.47	0.87	1.64667	5.5395	4.31717	3.01424	2.69434	2.72117	4.92834	2.80992
ENSG00000163214	0.72	1.25	2.29	1.41	1.76	0.985	1.82	1.61308	1.61714	1.40711	1.3419	1.04271	1.61511	1.26391
ENSG00000188010	0.19	0.12	0.97	0.8	0.44	0.155	0.736667	18.0352	12.1769	9.69102	10.8461	12.2784	15.1061	10.9385
ENSG00000115904	0.38	0.72	0.93	0.92	0.39	0.55	0.746667	1.96345	1.81969	2.73514	2.37267	2.02499	1.89157	2.3776
ENSG00000229692	0	0	0	0	0	0	0	0.132251	0.117909	0.0585617	0.242747	0.0763171	0.12508	0.125875
ENSG00000011566	0	0.8	1.31	1.1	0.86	0.4	1.09	0.99318	1.24291	1.07728	1.50521	1.4039	1.11804	1.3288
ENSG00000231312	0	0	5.84	10.36	4.25	0	6.81667	0.188616	0.285143	0.10894	0.0722515	0.127773	0.23688	0.102988
ENSG00000138050	0.23	0.81	0	0.65	0	0.52	0.216667	2.60282	1.95957	1.92091	2.03839	1.47695	2.28119	1.81208
ENSG00000227028	0	0	0	5.52	0	0	1.84	0.00652282	0.00581544	0.00866506	0.0359179	0.0112922	0.00616913	0.0186251
ENSG00000183023	83.52	27.26	23.34	25.32	38.26	55.39	28.9733	0.00756513	0.0404683	0.0167495	0.0333259	0.0087311	0.0240167	0.0196022
ENSG00000236090	25.06	0	0	3.95	12.75	12.53	5.56667	0.274211	0.146684	0.218561	0.422784	0.284826	0.210448	0.308724
ENSG00000224875	0	0	0	0	0	0	0	0.466998	0.728619	0.387732	0.578594	0.505288	0.597809	0.490538
ENSG00000143924	0.93	1.45	1.51	1.3	2.14	1.19	1.65	2.95687	3.32622	3.22498	2.95043	2.46211	3.14155	2.87917
ENSG00000115944	0.28	0	0.06	0.25	0.26	0.14	0.19	8.75815	9.74286	6.90473	7.20143	7.47856	9.25051	7.19491
ENSG00000057935	0.16	0.97	0.89	1.17	0.62	0.565	0.893333	1.34284	1.37423	0.680224	0.679012	0.560822	1.35853	0.640019
ENSG00000152518	1.17	1.91	0.17	0.2	0.15	1.54	0.173333	5.33963	7.98762	37.97	36.3704	32.3148	6.66363	35.5517
ENSG00000234936	0	0	0	0	0	0	0	5.55587	3.96268	2.7677	4.43605	5.04958	4.75928	4.08444
ENSG00000115970	0.91	0.32	0.62	1.1	0.53	0.615	0.75	1.7805	1.34479	1.46666	1.28441	0.96913	1.56264	1.24007
ENSG00000152527	0.79	0	0.93	0.85	0	0.395	0.593333	0.595809	0.611375	0.470411	0.402365	0.40869	0.603592	0.427155
ENSG00000138036	0.25	0.44	1.54	1.34	0	0.345	0.96	1.99912	1.99577	0.906426	0.81737	0.849668	1.99744	0.857821
ENSG00000138095	1.09	1.55	0.89	0.97	0.9	1.32	0.92	8.25815	7.88271	14.0252	12.7563	12.0902	8.07043	12.9572
ENSG00000138032	0.46	0.66	0.71	0.57	0.39	0.56	0.556667	2.10134	2.56039	2.96723	2.92276	2.65426	2.33087	2.84809
ENSG00000138079	0	0	0	0	0	0	0	1.25927	1.14531	1.15639	1.04245	1.00954	1.20229	1.06946
ENSG00000138078	1.21	1.53	1.84	2.04	2.38	1.37	2.08667	3.96656	3.7117	3.28766	3.23334	2.6411	3.83913	3.05403
ENSG00000143919	0	1.15	2.04	1.28	0.78	0.575	1.36667	1.39899	0.876797	0.791222	0.655946	1.17499	1.13789	0.874052
ENSG00000170577	125.28	40.89	8.34	16.57	3.83	83.085	9.58	0.0250707	0.0223519	0.233132	0.138052	0.434021	0.0237113	0.268401
ENSG00000068784	3.28	3.57	5.84	6.14	19.13	3.425	10.37	1.11767	1.23093	0.50947	0.434433	0.303514	1.1743	0.415805
ENSG00000171132	3.3	1.08	0.39	0.63	0.83	2.19	0.616667	0.212018	0.378051	0.548476	0.540727	0.444315	0.295034	0.511172
ENSG00000116016	0.31	0.21	0.26	0.38	0.16	0.26	0.266667	3.10397	3.98229	6.68792	7.33706	6.42205	3.54313	6.81568
ENSG00000250565	0	0	0	0	0	0	0	0.53366	0.737002	0.291911	0.38029	0.25361	0.635331	0.308604
ENSG00000119729	0	0	0	0	0	0	0	4.73939	3.53185	2.43251	3.12379	3.12859	4.13562	2.89496
ENSG00000151665	0	0.1	0.33	0.31	0.39	0.05	0.343333	6.80739	4.19791	2.61114	3.3021	3.74886	5.50265	3.2207
ENSG00000119878	0.42	0.99	1.37	1.62	0.3	0.705	1.09667	6.45412	6.33153	4.27256	4.06507	4.70847	6.39282	4.3487
ENSG00000171150	1.19	1.33	0.9	0.76	0.43	1.26	0.696667	1.15306	1.20424	1.89645	2.2011	1.67297	1.17865	1.92351
ENSG00000228925	0	0	0	0	0	0	0	5.60341	4.08253	2.96147	3.48365	4.12012	4.84297	3.52175
ENSG00000180398	0.26	0.33	0.54	0.52	0.5	0.295	0.52	14.7194	12.1036	13.146	12.4728	13.3158	13.4115	12.9782
ENSG00000068724	0.43	0.54	0.2	0.17	0.63	0.485	0.333333	1.53536	1.61709	3.06469	2.89992	2.5065	1.57623	2.82371
ENSG00000272814	0	0	0	0	0	0	0	1.61404	1.97863	1.6081	1.33316	1.04783	1.79634	1.32969
ENSG00000143933	0.48	0.46	0.54	0.56	0.45	0.47	0.516667	59.5557	57.053	58.0473	55.7871	62.9328	58.3043	58.9224
ENSG00000236824	0	0	0	0	0	0	0	138.755	67.7681	132.186	132.416	220.114	103.262	161.572
ENSG00000119888	0.54	0.18	0.27	0.1	0.23	0.36	0.2	142.558	100.43	103.843	109.992	126.285	121.494	113.373
ENSG00000095002	0.99	1.2	0.84	0.46	0.82	1.095	0.706667	9.20539	7.02692	10.083	11.2079	8.80909	8.11615	10.0333
ENSG00000230979	0	0.72	0	0.26	0	0.36	0.0866667	6.45465	5.29057	10.649	12.0386	14.2381	5.87261	12.3086
ENSG00000116062	1.21	1.37	0.9	0.97	1.4	1.29	1.09	5.88362	4.96311	6.48656	6.60148	5.94598	5.42337	6.34467
ENSG00000138081	1.88	2.66	1.14	1.62	1.53	2.27	1.43	2.77421	2.46638	3.97599	4.38921	4.05859	2.62029	4.14126
ENSG00000233230	0	0	0	0	0	0	0	0.774966	0.921231	0.772112	0.782348	0.335403	0.848099	0.629954
ENSG00000170802	0.42	0.45	0.17	0.48	0.36	0.435	0.336667	1.00859	0.818284	2.34471	2.57697	1.86829	0.913438	2.26332
ENSG00000162869	1.43	0.82	2.56	1.42	1.63	1.125	1.87	2.02028	1.8382	1.67277	1.78299	1.1259	1.92924	1.52722
ENSG00000243244	0	0	0	0	0	0	0	0.164932	0.300485	0.00952606	0.063179	0.0744856	0.232708	0.0490636
ENSG00000115239	0	0	0	0	0	0	0	0.0702091	0.0860683	0.0699506	0.135312	0.106352	0.0781387	0.103872
ENSG00000143942	0.88	0.62	1.14	1.6	0	0.75	0.913333	3.97554	4.92486	2.83517	3.18	2.89785	4.4502	2.97101
ENSG00000068912	0.78	0.51	0.66	1.5	1.35	0.645	1.17	11.3462	10.5721	8.75457	9.11334	9.41509	10.9592	9.09434
ENSG00000265452	0	0	0	0	0	0	0	0.658106	2.93368	5.24546	4.34864	20.5075	1.79589	10.0339
ENSG00000119737	0	27.26	0	0	0	13.63	0	0.182963	0.069909	0.416661	0.48935	0.407241	0.126436	0.437751
ENSG00000068878	1.32	2.11	0.67	0.72	0.62	1.715	0.67	2.04584	2.24267	4.3742	4.33377	4.04636	2.14426	4.25145
ENSG00000170634	0	0	0	1.45	0	0	0.483333	0.545682	0.357432	0.325464	0.233025	0.192791	0.451557	0.250427
ENSG00000115306	2.56	1.4	2.92	1.71	1.77	1.98	2.13333	3.65671	3.57978	3.0916	3.72116	4.02377	3.61825	3.61218
ENSG00000238018	0	0	0	0	0	0	0	2.72827	2.7514	2.61424	3.00464	4.878	2.73983	3.49896
ENSG00000214595	0	0	0	0	0	0	0	0.0766407	0.0409975	0.0254528	0.0506426	0.0265359	0.0588191	0.0342104
ENSG00000115310	1.81	1.82	1.78	1.66	1.23	1.815	1.55667	35.6031	31.794	30.5506	35.9201	41.6282	33.6985	36.033
ENSG00000162994	0.85	0.54	1.12	0	0	0.695	0.373333	0.615908	0.851688	0.43414	0.539872	0.500486	0.733798	0.491499
ENSG00000143947	0.08	0.1	0.08	0.09	0.05	0.09	0.0733333	144.437	139.008	132.889	132.479	152.511	141.723	139.293
ENSG00000085760	0.66	0.84	0.13	1.42	1.67	0.75	1.07333	9.3391	7.14309	4.78839	4.908	4.53831	8.2411	4.7449
ENSG00000240401	0	0	0	0	0	0	0	0.0583009	0.093561	0.232345	0.0642068	0.0807438	0.075931	0.125765
ENSG00000115355	4.35	6.11	2.59	2.08	4.16	5.23	2.94333	0.547599	0.522118	0.681978	0.611447	0.605665	0.534858	0.63303
ENSG00000163001	0.97	1.03	1.37	0.42	0.83	1	0.873333	5.42557	4.45752	4.02277	4.55087	5.0513	4.94155	4.54164
ENSG00000275052	1.25	0.83	1.22	1.53	0.96	1.04	1.23667	2.69778	2.65713	2.57389	2.6747	2.31771	2.67745	2.5221
ENSG00000272606	0	0	0	0	0	0	0	0.475535	0.847929	0.631711	0.78556	0.41162	0.661732	0.60963
ENSG00000138035	0.34	0.55	0.79	0.42	0.51	0.445	0.573333	5.26536	3.54236	5.8074	6.16635	5.61087	4.40386	5.86154
ENSG00000115380	1.44	1.91	1.56	1.57	1.61	1.675	1.58	42.9885	34.5324	31.1391	36.1567	41.8846	38.7605	36.3935
ENSG00000028116	0.7	1.07	0	1.77	0	0.885	0.59	3.73371	3.75016	1.73703	1.89114	1.63639	3.74194	1.75485
ENSG00000115392	0.16	0.64	0.82	0.98	0.62	0.4	0.806667	5.8673	6.53875	2.16169	2.85221	2.45999	6.20302	2.4913
ENSG00000233426	0	0	0	0	0	0	0	0.916258	0.998425	1.6229	1.45755	1.32185	0.957341	1.46743
ENSG00000119866	0	0.37	0	0	0	0.185	0	0.666671	0.659106	1.40296	1.25033	1.32554	0.662889	1.32628
ENSG00000115421	1.86	0.29	1.42	1.61	0	1.075	1.01	0.728322	0.829065	0.708362	0.737646	0.675461	0.778693	0.707157
ENSG00000162924	1.44	1.14	5.07	3.03	3.28	1.29	3.79333	0.142439	0.157645	0.30014	0.394874	0.297606	0.150042	0.330873
ENSG00000237522	0	0	0	0	0	0	0	0.0898147	0.200186	0.775527	0.296739	0.621944	0.145	0.564736
ENSG00000232713	0	0	0	0	0	0	0	0.689288	0.49163	1.0988	1.06276	0.715972	0.590459	0.959177
ENSG00000162927	0	0	0	0.43	0	0	0.143333	0.332365	0.418714	0.518307	0.509264	0.475318	0.375539	0.500963
ENSG00000162928	0.3	0.39	0.24	0.35	0	0.345	0.196667	2.61906	2.63525	3.00704	3.25522	3.15767	2.62716	3.13998
ENSG00000162929	1.65	1.28	1.95	1.35	1.66	1.465	1.65333	0.525694	0.592022	0.275662	0.312327	0.275418	0.558858	0.287802
ENSG00000212978	0	0	0	0	0	0	0	1.52916	1.53771	0.259827	0.313314	0.43095	1.53343	0.334697
ENSG00000173209	0.18	0	0.08	0	0	0.09	0.0266667	3.00741	1.93451	3.22412	3.55175	3.49376	2.47096	3.42321
ENSG00000115464	2.39	1.11	1.61	1.52	1.83	1.75	1.65333	1.54329	1.09856	2.0623	2.12957	1.76883	1.32093	1.9869
ENSG00000270820	0	0	0	0	0	0	0	3.68915	4.69509	3.51657	4.49706	2.48639	4.19212	3.50001
ENSG00000082898	1.06	1.33	1.32	1.69	1.56	1.195	1.52333	7.07773	8.4276	7.33862	6.79632	6.40844	7.75266	6.8478
ENSG00000170264	1.57	0.4	0.81	3.95	0	0.985	1.58667	0.842055	0.947805	0.503372	0.405718	0.255107	0.89493	0.388066
ENSG00000115484	0.95	0.77	0.59	0.77	0.87	0.86	0.743333	53.3861	51.0448	60.0466	54.1259	49.3388	52.2155	54.5038
ENSG00000236498	0	0	0	0	0	0	0	37.2216	28.0229	42.4869	38.7907	38.5432	32.6222	39.9403
ENSG00000173163	0.86	0.45	0	2.72	0.63	0.655	1.11667	2.24174	1.8544	2.08766	1.80708	2.44055	2.04807	2.11176
ENSG00000170340	0.17	0	0.3	0.3	0.61	0.085	0.403333	4.79191	4.41006	7.36674	7.83089	8.32915	4.60099	7.84226
ENSG00000186889	0.7	0	0	0	0	0.35	0	1.11229	1.09083	0.295519	0.285826	0.385117	1.10156	0.322154
ENSG00000115504	2.51	1.78	1.41	1.07	1.44	2.145	1.30667	3.80018	2.20074	3.51144	3.637	4.02881	3.00046	3.72575
ENSG00000226605	0	0	0	0	0	0	0	3.0834	3.33809	2.92575	0.970214	0.762563	3.21074	1.55284
ENSG00000231609	0	0	0	0	0	0	0	3.78213	1.61176	3.41271	3.61513	3.74735	2.69694	3.59173
ENSG00000115507	0	0	0	0	2.73	0	0.91	0.308832	0.377318	0.37987	0.239341	0.277224	0.343075	0.298812
ENSG00000143951	0	1.57	3.89	3.95	0	0.785	2.61333	0.112665	0.108817	0.0935416	0.108568	0.15441	0.110741	0.11884
ENSG00000014641	1.19	1	1.26	2.5	1.94	1.095	1.9	12.4631	14.5783	8.1825	8.3452	7.95915	13.5207	8.16228
ENSG00000228305	0	0	0	0	0	0	0	0.845274	1.05505	1.57203	1.11708	1.02433	0.950162	1.23781
ENSG00000169764	1.57	1.52	2.32	2.69	1.98	1.545	2.33	3.17179	4.07873	2.55294	2.69708	2.56146	3.62526	2.60383
ENSG00000143952	0.27	0.51	0.3	0	0	0.39	0.1	1.68308	1.53928	1.41363	1.13606	0.827121	1.61118	1.1256
ENSG00000197329	0.84	1.05	0.56	0.3	0.74	0.945	0.533333	0.670072	0.931951	2.75943	2.73042	2.38964	0.801011	2.6265
ENSG00000119862	0	0.42	0.25	0	0.53	0.21	0.26	1.03574	1.19429	2.10971	2.08361	1.72134	1.11501	1.97155
ENSG00000260101	0	0	0	0	0	0	0	0.0579768	0.103379	0.154036	0.2554	0.200738	0.0806778	0.203391
ENSG00000119844	0.68	0.68	0.23	0.54	0	0.68	0.256667	1.77336	2.05963	3.28535	3.24093	2.90407	1.9165	3.14345
ENSG00000179833	0.2	0.19	0.45	0.19	0.1	0.195	0.246667	1.87677	1.72037	7.51453	7.22924	5.5676	1.79857	6.77046
ENSG00000115902	4.82	3.23	5.3	6.68	6.54	4.025	6.17333	2.20678	3.32408	1.86263	1.59682	1.61365	2.76543	1.69103
ENSG00000011523	0.52	0	0.68	2.24	1.23	0.26	1.38333	0.512869	0.49726	0.366203	0.261231	0.344051	0.505065	0.323828
ENSG00000138069	0.37	0.86	0.53	0.9	1.07	0.615	0.833333	16.7473	19.0229	19.2861	18.32	16.28	17.8851	17.962
ENSG00000172974	0	0	0	0	0	0	0	0.690227	0.279715	0.58349	0.829252	0.434514	0.484971	0.615752
ENSG00000138071	1.89	1.23	2.13	2.13	2.7	1.56	2.32	21.0212	27.8572	14.5961	15.98	14.9486	24.4392	15.1749
ENSG00000198369	0.54	0	0.53	0	0.26	0.27	0.263333	2.50984	2.12291	3.94682	3.68546	2.72956	2.31638	3.45394
ENSG00000143995	0	0	4.86	0	0	0	1.62	0.080894	0.0991667	0.040298	0.0556804	0.078774	0.0900304	0.0582508
ENSG00000235885	0	0	0	0	0	0	0	0.025593	0.00760584	0.0906623	0.0375808	0.0590751	0.0165994	0.0624394
ENSG00000143971	0.35	0.73	1.62	2.4	1.13	0.54	1.71667	1.91882	2.36108	0.75838	0.803362	0.933407	2.13995	0.831716
ENSG00000197223	0.88	0.78	2.57	0.29	0.52	0.83	1.12667	2.19209	2.89026	1.39449	1.6151	1.95091	2.54118	1.6535
ENSG00000243667	0	0	0	0	0	0	0	0.501445	0.676638	0.216042	0.223882	0.0703861	0.589042	0.170103
ENSG00000273398	0	0	0	0	0	0	0	1.15069	1.06864	0.796145	1.05604	0.871524	1.10967	0.907904
ENSG00000115946	0.65	0.71	0.4	0.68	0.31	0.68	0.463333	6.59484	5.30828	10.024	9.26646	8.69689	5.95156	9.32913
ENSG00000221823	0.42	0.3	0.05	0.18	0.1	0.36	0.11	8.15324	7.88457	14.0846	13.8851	10.8137	8.0189	12.9278
ENSG00000273275	0	0	0	0	0	0	0	11.2141	14.1521	17.8346	17.1336	11.8943	12.6831	15.6208
ENSG00000204923	0	0	0	0	0	0	0	0.204889	0.243559	0.0259218	0.0429798	0.0844525	0.224224	0.051118
ENSG00000163219	0	0	0	0	0	0	0	0.070977	0.0542398	0.0673482	0.0893337	0.122874	0.0626084	0.0931854
ENSG00000183607	0	0	0	0	0	0	0	0.0668856	0.506872	0.133278	0.0368305	0.231583	0.286879	0.133897
ENSG00000169605	0	0	0	0	0	0	0	0.0481122	0.171578	0.0639133	0.052986	0.0832912	0.109845	0.0667302
ENSG00000169604	0.95	1.39	2.89	3.24	1.43	1.17	2.52	2.08696	2.30021	0.906179	0.82563	0.935385	2.19359	0.889065
ENSG00000198380	8.27	10.22	4.09	6.81	4.84	9.245	5.24667	1.9516	1.64546	3.07297	2.87032	2.73094	1.79853	2.89141
ENSG00000169599	2.76	2.1	5.84	5.65	2.87	2.43	4.78667	2.66717	3.92582	1.33703	1.21928	1.74241	3.2965	1.43291
ENSG00000115977	0.32	2.28	1.27	1.27	1.51	1.3	1.35	0.608821	0.674319	0.640796	0.670494	0.616174	0.64157	0.642488
ENSG00000196975	1.11	1.34	1.52	2.31	2.53	1.225	2.12	2.06653	2.58742	1.14994	1.38316	1.30801	2.32697	1.28037
ENSG00000087338	0.62	0.23	0.2	0.76	0	0.425	0.32	2.26874	1.7924	2.13357	2.23881	1.41939	2.03057	1.93059
ENSG00000124380	0.58	0.63	2.12	1.43	3.3	0.605	2.28333	3.4748	2.81634	3.55077	3.10426	2.43987	3.14557	3.03163
ENSG00000059728	0.43	0.94	0.37	0.25	0.58	0.685	0.4	0.844316	0.675149	4.60206	5.27232	4.00829	0.759732	4.62756
ENSG00000244617	0	0	0	0	0	0	0	0.0507863	0.0226393	0.0674657	0.139828	0.0439603	0.0367128	0.0837512
ENSG00000179818	0.03	0	0	0	0	0.015	0	4.0857	4.6324	5.62966	5.51742	5.51215	4.35905	5.55308
ENSG00000169564	0.55	0.42	0.32	0.43	0.39	0.485	0.38	57.7133	68.6341	77.5069	75.3184	75.4129	63.1737	76.0794
ENSG00000115998	0.85	2.41	1.22	1.73	5.47	1.63	2.80667	0.746216	0.923261	0.48553	0.268346	0.184549	0.834739	0.312808
ENSG00000116001	0.64	0.55	0.74	0.77	1.2	0.595	0.903333	1.63994	1.6635	1.31156	0.995177	0.927033	1.65172	1.07792
ENSG00000231414	0	0	0	0	0	0	0	0.70873	0.947805	0.941493	1.95131	0.613472	0.828267	1.16876
ENSG00000116005	0.49	0.65	0.78	0.74	0.31	0.57	0.61	11.9791	9.53812	6.56799	7.70605	8.03763	10.7586	7.43722
ENSG00000143977	0.03	0.29	0.7	0.34	0.17	0.16	0.403333	42.0997	46.1557	23.9742	24.9968	36.4679	44.1277	28.4796
ENSG00000035141	0.16	0.06	0	0.03	0.26	0.11	0.0966667	14.4382	10.3331	20.7031	18.5247	18.3278	12.3857	19.1852
ENSG00000233849	0	0	0	0	0	0	0	6.35634	6.35393	8.44391	5.30321	8.66983	6.35513	7.47232
ENSG00000163235	0.24	0.13	0.07	0.03	0.07	0.185	0.0566667	3.87624	3.17781	11.9114	11.7763	11.0877	3.52702	11.5918
ENSG00000116039	0	0	0	0	0	0	0	0.541766	0.185774	0.332166	0.390115	0.288584	0.36377	0.336955
ENSG00000144043	0.06	0.11	0.13	0.16	0	0.085	0.0966667	8.68144	8.43413	3.80973	4.9305	4.08866	8.55779	4.2763
ENSG00000228384	0	0	0	0	0	0	0	1.27482	2.78977	1.6935	1.40396	1.00316	2.03229	1.36688
ENSG00000124357	3.96	2.43	5.02	4.89	3.13	3.195	4.34667	0.982054	1.02517	1.00734	1.00624	1.18363	1.00361	1.06573
ENSG00000124370	0	1.7	1.62	1.2	0	0.85	0.94	2.11048	2.18509	0.813951	0.862229	0.648225	2.14778	0.774802
ENSG00000124383	3.13	2.57	1.96	2.46	4.14	2.85	2.85333	7.73673	4.86214	7.24464	6.29263	6.81974	6.29943	6.78567
ENSG00000124374	0.99	0.77	0	0	0	0.88	0	0.369772	0.416014	0.163738	0.174527	0.228623	0.392893	0.188963
ENSG00000075292	2.07	1.53	1.99	2.19	1.39	1.8	1.85667	2.14494	1.37103	2.07228	2.03034	2.53946	1.75798	2.21403
ENSG00000135636	20.88	0	Inf	Inf	38.26	10.44	38.26	0.0131841	0.0176315	0	0	0.0228241	0.0154078	0.00760805
ENSG00000003137	0.44	0	0.08	0.18	0.24	0.22	0.166667	1.0472	1.24812	5.43268	5.43861	6.202	1.14766	5.6911
ENSG00000144036	2.75	2.68	1.85	5.04	3.33	2.715	3.40667	0.824036	0.957007	0.907423	0.817955	0.863445	0.890522	0.862941
ENSG00000116096	0	0.19	0.52	0.3	0.98	0.095	0.6	17.4807	14.3528	11.2139	11.2301	12.674	15.9168	11.706
ENSG00000144040	0	1.23	0.79	0	0	0.615	0.263333	0.38393	0.444537	0.245075	0.236121	0.241693	0.414234	0.240963
ENSG00000135631	1.37	2.21	0.24	0.4	0.14	1.79	0.26	0.95555	0.775111	5.01507	4.14901	3.72881	0.86533	4.29763
ENSG00000272702	0	0	0	0	0	0	0	0.0191283	0.0682157	0.101642	0.0421321	0.0662295	0.043672	0.0700012
ENSG00000135632	0.22	0.73	0.21	0.59	0.43	0.475	0.41	6.08417	5.73058	6.08349	5.07941	5.03991	5.90737	5.40094
ENSG00000135617	0.63	1.89	0.54	1.26	0	1.26	0.6	2.59313	2.27689	2.81846	1.90388	2.9928	2.43501	2.57171
ENSG00000135624	1.37	1.75	0.9	0.99	1.25	1.56	1.04667	39.4556	36.1375	56.197	53.2856	51.302	37.7965	53.5949
ENSG00000163013	1.31	0	0.21	0	0	0.655	0.07	0.66246	0.381441	1.24671	1.10955	1.1349	0.521951	1.16372
ENSG00000116127	1.09	0.48	0.21	1.39	1.96	0.785	1.18667	1.0581	0.897764	0.726317	0.94436	0.796719	0.977933	0.822465
ENSG00000230002	0	0	1.62	1.73	0	0	1.11667	0.446025	0.350872	0.627364	0.462313	0.454208	0.398449	0.514628
ENSG00000144034	0.23	0.27	0.93	0.64	0	0.25	0.523333	9.85713	10.7865	4.52027	5.14528	5.28299	10.3218	4.98285
ENSG00000144048	0.55	0.39	0.4	0.49	0.25	0.47	0.38	3.55645	4.40847	6.02991	4.86154	4.2126	3.98246	5.03468
ENSG00000124356	1.16	0.46	0.53	0.96	0.33	0.81	0.606667	2.33389	2.81707	1.58359	1.36029	1.45455	2.57548	1.46614
ENSG00000163017	141.99	113.23	335.53	57.55	76.53	127.61	156.537	0.0725281	0.168123	0.0385392	0.191701	0.200896	0.120325	0.143712
ENSG00000114956	0	0.27	0.57	0.33	1.09	0.135	0.663333	16.1094	15.4124	10.2962	10.5025	11.5763	15.7609	10.7917
ENSG00000237883	0	0	0	0	0	0	0	12.2704	10.7688	7.30119	7.46055	7.41273	11.5196	7.39149
ENSG00000235499	0	0	5.84	0	0	0	1.94667	0.141746	0.758244	0.941493	0.31221	1.47233	0.449995	0.908678
[truncated: 14,532 more rows]
