# Supplementary material for: Global translational reprogramming in Trichophyton mentagrophytes-infected keratinocytes
Source: Virulence. 2026 Aug 2;17(1):2710548. doi: 10.1080/21505594.2026.2710548 (PMC13432870; doi:10.1080/21505594.2026.2710548)
Supplement: Supplemental Material [file KVIR_A_2710548_SM3764.zip › Supporting Tables/Table S11.xlsx]

## Sheet: Table S11
Table S11 Genes with significant changes in gene translation efficiency
AccID	log2FoldChange	pvalue	padj	Style	gene_name	gene_type
ENSG00000000003	1.12416	0.0144815	0.10304	up	TSPAN6	protein_coding
ENSG00000000460	2.23854	2.49069e-05	0.00129892	up	C1orf112	protein_coding
ENSG00000001036	-1.36114	0.0370352	0.188041	down	FUCA2	protein_coding
ENSG00000001617	1.82765	0.0219729	0.13414	up	SEMA3F	protein_coding
ENSG00000002016	5.00078	0.00646765	0.0618495	up	RAD52	protein_coding
ENSG00000002079	-2.17212	0.0408979	0.200906	down	MYH16	transcribed_unitary_pseudogene
ENSG00000003096	2.31821	0.000388337	0.00954614	up	KLHL13	protein_coding
ENSG00000003400	4.47785	0.015448	0.10714	up	CASP10	protein_coding
ENSG00000003402	-1.51601	5.68559e-05	0.00237576	down	CFLAR	protein_coding
ENSG00000003989	1.81531	0.0375027	0.189533	up	SLC7A2	protein_coding
ENSG00000004139	3.95465	0.00562297	0.0563344	up	SARM1	protein_coding
ENSG00000004142	1.09061	0.00488289	0.0512475	up	POLDIP2	protein_coding
ENSG00000004478	-1.33779	0.00389042	0.0440991	down	FKBP4	protein_coding
ENSG00000005001	-2.73056	0.0162109	0.110608	down	PRSS22	protein_coding
ENSG00000005007	-1.06537	0.000130231	0.00435629	down	UPF1	protein_coding
ENSG00000005206	-2.38058	0.0202678	0.127117	down	SPPL2B	protein_coding
ENSG00000005243	1.64843	2.75253e-05	0.00140285	up	COPZ2	protein_coding
ENSG00000005302	1.51946	0.0104415	0.084429	up	MSL3	protein_coding
ENSG00000005448	2.45607	0.00552824	0.055759	up	WDR54	protein_coding
ENSG00000005469	2.31958	1.49152e-05	0.000912665	up	CROT	protein_coding
ENSG00000006282	-2.19593	3.87858e-06	0.000324138	down	SPATA20	protein_coding
ENSG00000006432	-1.38454	0.0357826	0.183621	down	MAP3K9	protein_coding
ENSG00000007047	-1.62811	0.00360525	0.0422241	down	MARK4	protein_coding
ENSG00000007202	-1.06597	0.00138687	0.0219654	down	KIAA0100	protein_coding
ENSG00000007944	-3.17617	0.0481646	0.220625	down	MYLIP	protein_coding
ENSG00000008086	2.31266	0.0244499	0.143594	up	CDKL5	protein_coding
ENSG00000008300	-1.80125	0.00411764	0.0457422	down	CELSR3	protein_coding
ENSG00000008324	3.2984	0.0287149	0.158344	up	SS18L2	protein_coding
ENSG00000008513	-1.57366	0.0356613	0.183069	down	ST3GAL1	protein_coding
ENSG00000008517	-1.68916	0.0209217	0.130144	down	IL32	protein_coding
ENSG00000008853	-1.88948	0.00224529	0.0305155	down	RHOBTB2	protein_coding
ENSG00000010017	-1.2964	0.000391057	0.00956667	down	RANBP9	protein_coding
ENSG00000010165	-1.51236	0.000801108	0.0153109	down	METTL13	protein_coding
ENSG00000010292	1.42059	0.00186627	0.026914	up	NCAPD2	protein_coding
ENSG00000010810	-1.34967	0.0288659	0.159046	down	FYN	protein_coding
ENSG00000011028	-1.3636	0.00468444	0.0497468	down	MRC2	protein_coding
ENSG00000011143	2.67273	7.48248e-05	0.00288472	up	MKS1	protein_coding
ENSG00000011198	-1.42196	0.0143501	0.10243	down	ABHD5	protein_coding
ENSG00000011201	3.3153	0.0478814	0.219878	up	ANOS1	protein_coding
ENSG00000011258	-1.59176	0.00431298	0.0470269	down	MBTD1	protein_coding
ENSG00000011304	-1.2807	4.09484e-08	8.60876e-06	down	PTBP1	protein_coding
ENSG00000011426	1.31784	0.00190971	0.0273626	up	ANLN	protein_coding
ENSG00000011465	-2.86566	0.0207391	0.129367	down	DCN	protein_coding
ENSG00000011478	2.77933	9.22752e-05	0.00335558	up	QPCTL	protein_coding
ENSG00000011523	2.51662	0.0139395	0.10056	up	CEP68	protein_coding
ENSG00000012048	1.51076	4.86572e-06	0.000388947	up	BRCA1	protein_coding
ENSG00000012061	-1.16872	0.00158062	0.0240579	down	ERCC1	protein_coding
ENSG00000012171	-1.16318	0.0148277	0.104412	down	SEMA3B	protein_coding
ENSG00000012174	1.16615	0.00655145	0.0623581	up	MBTPS2	protein_coding
ENSG00000012660	1.48454	3.80616e-05	0.00175986	up	ELOVL5	protein_coding
ENSG00000012779	3.77879	0.0264581	0.150272	up	ALOX5	protein_coding
ENSG00000012963	1.1178	0.0103136	0.0838992	up	UBR7	protein_coding
ENSG00000013392	5.23705	0.00123996	0.0204707	up	RWDD2A	protein_coding
ENSG00000013441	-1.41526	0.000104984	0.00365947	down	CLK1	protein_coding
ENSG00000013563	1.7442	0.00787198	0.0703304	up	DNASE1L1	protein_coding
ENSG00000013588	-1.61065	7.18608e-06	0.000517052	down	GPRC5A	protein_coding
ENSG00000014123	1.8136	4.07628e-06	0.000336481	up	UFL1	protein_coding
ENSG00000014138	1.75213	7.21491e-05	0.00281381	up	POLA2	protein_coding
ENSG00000014914	2.98656	0.0141108	0.101272	up	MTMR11	protein_coding
ENSG00000015676	1.53222	0.000769109	0.014973	up	NUDCD3	protein_coding
ENSG00000016864	2.56061	2.72621e-06	0.000248718	up	GLT8D1	protein_coding
ENSG00000018236	-2.93248	0.0220433	0.134406	down	CNTN1	protein_coding
ENSG00000019485	-4.64504	9.34241e-05	0.00337003	down	PRDM11	protein_coding
ENSG00000020129	-1.66943	0.000818659	0.015558	down	NCDN	protein_coding
ENSG00000020181	4.34773	0.00191806	0.0274257	up	ADGRA2	protein_coding
ENSG00000020577	-1.81124	0.000486027	0.0108389	down	SAMD4A	protein_coding
ENSG00000020922	1.3498	0.000343319	0.00881557	up	MRE11	protein_coding
ENSG00000021762	3.46666	0.000336001	0.00866441	up	OSBPL5	protein_coding
ENSG00000022267	-4.0988	1.52791e-05	0.000921882	down	FHL1	protein_coding
ENSG00000023445	2.99457	0.0317472	0.170047	up	BIRC3	protein_coding
ENSG00000023697	2.05415	2.77827e-06	0.000249211	up	DERA	protein_coding
ENSG00000024526	1.25876	0.037516	0.189533	up	DEPDC1	protein_coding
ENSG00000024862	2.61123	0.0185537	0.120077	up	CCDC28A	protein_coding
ENSG00000025708	-2.37407	0.00986661	0.081445	down	TYMP	protein_coding
ENSG00000025770	-1.17515	0.00405366	0.0454517	down	NCAPH2	protein_coding
ENSG00000026025	-2.7307	0.00229601	0.0308141	down	VIM	protein_coding
ENSG00000027847	-2.44748	0.0135669	0.0990461	down	B4GALT7	protein_coding
ENSG00000028310	-1.1518	0.000687358	0.0139283	down	BRD9	protein_coding
ENSG00000029534	2.36921	0.000129395	0.00435252	up	ANK1	protein_coding
ENSG00000029639	2.75382	4.94703e-06	0.000391543	up	TFB1M	protein_coding
ENSG00000030110	-2.15694	0.0473841	0.218265	down	BAK1	protein_coding
ENSG00000030419	3.33746	0.0422028	0.203599	up	IKZF2	protein_coding
ENSG00000032742	2.57083	9.68225e-05	0.00342828	up	IFT88	protein_coding
ENSG00000033030	-1.30346	0.000714525	0.014264	down	ZCCHC8	protein_coding
ENSG00000033327	-1.7467	0.0335669	0.175668	down	GAB2	protein_coding
ENSG00000033867	-1.18863	0.000167071	0.00521564	down	SLC4A7	protein_coding
ENSG00000034152	-1.84647	8.01795e-07	9.80741e-05	down	MAP2K3	protein_coding
ENSG00000035115	-2.25815	0.0311596	0.167789	down	SH3YL1	protein_coding
ENSG00000035499	1.61119	0.0138575	0.100136	up	DEPDC1B	protein_coding
ENSG00000037749	1.60219	0.00225941	0.0305522	up	MFAP3	protein_coding
ENSG00000038002	2.00633	0.000115664	0.0039627	up	AGA	protein_coding
ENSG00000040199	-1.67618	0.00443962	0.0480958	down	PHLPP2	protein_coding
ENSG00000040341	2.06579	3.08624e-05	0.00151001	up	STAU2	protein_coding
ENSG00000040633	1.07703	0.0322696	0.171683	up	PHF23	protein_coding
ENSG00000043093	1.05825	0.00412037	0.0457422	up	DCUN1D1	protein_coding
ENSG00000043355	-1.79053	0.00132147	0.0213289	down	ZIC2	protein_coding
ENSG00000043514	1.3751	0.0390186	0.194515	up	TRIT1	protein_coding
ENSG00000044446	1.82802	0.0161279	0.110265	up	PHKA2	protein_coding
ENSG00000044524	4.54729	0.0460632	0.215127	up	EPHA3	protein_coding
ENSG00000047188	1.1759	0.000973034	0.0173177	up	YTHDC2	protein_coding
ENSG00000047230	1.55677	0.00606137	0.0590128	up	CTPS2	protein_coding
ENSG00000048342	2.24289	0.000764752	0.014943	up	CC2D2A	protein_coding
ENSG00000048392	2.17433	0.000205988	0.00610478	up	RRM2B	protein_coding
ENSG00000048405	-1.41845	0.0128783	0.0958922	down	ZNF800	protein_coding
ENSG00000048544	1.71479	0.00244432	0.0321804	up	MRPS10	protein_coding
ENSG00000049540	-4.29397	0.00156433	0.0239419	down	ELN	protein_coding
ENSG00000049759	-1.55467	9.05603e-05	0.00330214	down	NEDD4L	protein_coding
ENSG00000049769	-3.55616	0.0368608	0.187368	down	PPP1R3F	protein_coding
ENSG00000050130	1.54951	6.54223e-05	0.00261204	up	JKAMP	protein_coding
ENSG00000050344	2.45161	0.0147447	0.104192	up	NFE2L3	protein_coding
ENSG00000050748	-1.56844	0.0056049	0.0561952	down	MAPK9	protein_coding
ENSG00000050820	-1.63829	0.000156345	0.00499674	down	BCAR1	protein_coding
ENSG00000051341	1.20395	0.0176132	0.115829	up	POLQ	protein_coding
ENSG00000052749	-1.71006	7.52849e-07	9.29319e-05	down	RRP12	protein_coding
ENSG00000053770	1.87908	0.00130032	0.021054	up	AP5M1	protein_coding
ENSG00000054598	-1.11631	0.00521543	0.053428	down	FOXC1	protein_coding
ENSG00000054793	1.21359	0.0455793	0.213832	up	ATP9A	protein_coding
ENSG00000055147	2.10024	0.00070468	0.014124	up	FAM114A2	protein_coding
ENSG00000055332	1.04973	0.000243593	0.00689005	up	EIF2AK2	protein_coding
ENSG00000055609	-1.12769	0.00192639	0.0275155	down	KMT2C	protein_coding
ENSG00000056050	2.64038	8.59219e-07	0.000102308	up	HPF1	protein_coding
ENSG00000058453	3.83254	0.00924762	0.0780534	up	CROCC	protein_coding
ENSG00000058600	-1.43525	0.00226565	0.0305522	down	POLR3E	protein_coding
ENSG00000058804	1.51627	0.000362871	0.00914312	up	NDC1	protein_coding
ENSG00000059691	2.05131	0.0134807	0.0986309	up	GATB	protein_coding
ENSG00000059804	-1.22593	0.033464	0.175402	down	SLC2A3	protein_coding
ENSG00000060558	-5.66842	3.69271e-07	5.28568e-05	down	GNA15	protein_coding
ENSG00000060718	-4.3307	0.000473996	0.0106828	down	COL11A1	protein_coding
ENSG00000063322	1.54658	0.000442972	0.0102409	up	MED29	protein_coding
ENSG00000064012	1.98133	0.00409404	0.0456382	up	CASP8	protein_coding
ENSG00000064995	1.54646	0.0468903	0.216767	up	TAF11	protein_coding
ENSG00000065060	1.48241	0.0194449	0.124172	up	UHRF1BP1	protein_coding
ENSG00000065457	1.87159	0.0492842	0.223997	up	ADAT1	protein_coding
ENSG00000065491	3.56887	0.0151504	0.106009	up	TBC1D22B	protein_coding
ENSG00000065534	3.92361	1.51068e-06	0.000157568	up	MYLK	protein_coding
ENSG00000065665	-2.36053	0.0236189	0.140114	down	SEC61A2	protein_coding
ENSG00000065802	2.39126	0.000716658	0.0142854	up	ASB1	protein_coding
ENSG00000065882	3.1588	0.000425496	0.0100616	up	TBC1D1	protein_coding
ENSG00000065989	-3.29514	0.0192237	0.123302	down	PDE4A	protein_coding
ENSG00000066027	2.15548	0.0228636	0.137457	up	PPP2R5A	protein_coding
ENSG00000066084	-1.02412	0.000678111	0.0138033	down	DIP2B	protein_coding
ENSG00000066379	-1.6385	0.00884639	0.0754776	down	ZNRD1	protein_coding
ENSG00000067082	-3.10901	2.40851e-07	3.85792e-05	down	KLF6	protein_coding
ENSG00000067606	3.27939	0.0293497	0.160855	up	PRKCZ	protein_coding
ENSG00000067798	-2.07715	1.55211e-05	0.000928161	down	NAV3	protein_coding
ENSG00000068383	-2.69517	2.4161e-05	0.00126987	down	INPP5A	protein_coding
ENSG00000068400	-1.0256	0.0217318	0.133152	down	GRIPAP1	protein_coding
ENSG00000068489	2.27195	0.00150772	0.0232375	up	PRR11	protein_coding
ENSG00000068784	1.32024	0.00186118	0.0268977	up	SRBD1	protein_coding
ENSG00000068878	-1.28996	3.21832e-06	0.000279371	down	PSME4	protein_coding
ENSG00000069509	1.4862	0.0147401	0.104192	up	FUNDC1	protein_coding
ENSG00000069943	5.17016	0.000142189	0.00467764	up	PIGB	protein_coding
ENSG00000069974	2.33336	0.00180287	0.0262813	up	RAB27A	protein_coding
ENSG00000070081	1.4036	0.00178485	0.0261562	up	NUCB2	protein_coding
ENSG00000070087	1.04341	0.00934182	0.0785098	up	PFN2	protein_coding
ENSG00000070444	-1.88961	0.00204135	0.0286705	down	MNT	protein_coding
ENSG00000070495	-2.04775	0.000768354	0.014973	down	JMJD6	protein_coding
ENSG00000070501	3.82772	0.00988013	0.0814566	up	POLB	protein_coding
ENSG00000070961	-1.17314	0.0086103	0.0744069	down	ATP2B1	protein_coding
ENSG00000071282	2.10125	0.0323082	0.171685	up	LMCD1	protein_coding
ENSG00000071564	-1.24709	0.00294307	0.0366657	down	TCF3	protein_coding
ENSG00000071967	1.05001	0.0175796	0.115795	up	CYBRD1	protein_coding
ENSG00000072134	2.70655	6.78935e-05	0.00268679	up	EPN2	protein_coding
ENSG00000072210	1.65594	7.54869e-05	0.00290193	up	ALDH3A2	protein_coding
ENSG00000072422	3.79999	0.00363154	0.0424522	up	RHOBTB1	protein_coding
ENSG00000072518	-1.14345	0.000620251	0.0130602	down	MARK2	protein_coding
ENSG00000072571	2.95258	6.37011e-09	1.68059e-06	up	HMMR	protein_coding
ENSG00000072778	-1.07104	0.00388849	0.0440991	down	ACADVL	protein_coding
ENSG00000072954	3.85765	0.0231471	0.138564	up	TMEM38A	protein_coding
ENSG00000073331	5.95117	2.96209e-05	0.00146525	up	ALPK1	protein_coding
ENSG00000073350	-1.74353	0.0299015	0.163347	down	LLGL2	protein_coding
ENSG00000073536	-1.04653	0.046493	0.216458	down	NLE1	protein_coding
ENSG00000073712	-1.16921	3.01238e-07	4.50683e-05	down	FERMT2	protein_coding
ENSG00000073737	-2.40568	0.040401	0.198994	down	DHRS9	protein_coding
ENSG00000073756	-2.66694	0.000693209	0.0140257	down	PTGS2	protein_coding
ENSG00000074266	1.08908	0.0431447	0.206441	up	EED	protein_coding
ENSG00000074319	1.26912	0.000755073	0.0148531	up	TSG101	protein_coding
ENSG00000074416	-2.05032	0.00214942	0.0296925	down	MGLL	protein_coding
ENSG00000074527	1.40373	0.00127767	0.0209893	up	NTN4	protein_coding
ENSG00000074590	-1.7378	0.0311636	0.167789	down	NUAK1	protein_coding
ENSG00000074855	-3.62122	0.0129543	0.0962451	down	ANO8	protein_coding
ENSG00000075213	1.00326	0.00302006	0.037417	up	SEMA3A	protein_coding
ENSG00000075218	1.80614	0.00530321	0.0541797	up	GTSE1	protein_coding
ENSG00000075223	-1.12052	0.000401842	0.00970307	down	SEMA3C	protein_coding
ENSG00000075303	1.91144	0.00229596	0.0308141	up	SLC25A40	protein_coding
ENSG00000075399	-2.59908	0.0221567	0.134953	down	VPS9D1	protein_coding
ENSG00000075407	3.53682	0.0146805	0.103906	up	ZNF37A	protein_coding
ENSG00000075426	-1.13496	0.00216093	0.0297598	down	FOSL2	protein_coding
ENSG00000075618	-1.2727	0.000299168	0.00804319	down	FSCN1	protein_coding
ENSG00000075651	4.02918	0.000529012	0.011499	up	PLD1	protein_coding
ENSG00000076242	1.21782	0.00320226	0.0389569	up	MLH1	protein_coding
ENSG00000076321	1.64307	0.000941421	0.0169569	up	KLHL20	protein_coding
ENSG00000076356	-1.14407	0.00303448	0.0374922	down	PLXNA2	protein_coding
ENSG00000076382	2.00368	6.21215e-08	1.21137e-05	up	SPAG5	protein_coding
ENSG00000076554	4.18754	0.00295671	0.0367676	up	TPD52	protein_coding
ENSG00000076604	-1.8055	1.01819e-05	0.000688429	down	TRAF4	protein_coding
ENSG00000076650	2.0059	0.00998832	0.082097	up	GPATCH1	protein_coding
ENSG00000076662	-3.20028	0.0191488	0.122923	down	ICAM3	protein_coding
ENSG00000076716	-2.13726	0.0418501	0.20277	down	GPC4	protein_coding
ENSG00000076826	-2.2602	0.000380705	0.00941616	down	CAMSAP3	protein_coding
ENSG00000077150	-1.88608	1.985e-10	8.90272e-08	down	NFKB2	protein_coding
ENSG00000077152	1.58324	0.0149827	0.105324	up	UBE2T	protein_coding
ENSG00000077235	-1.02433	3.6924e-06	0.00031246	down	GTF3C1	protein_coding
ENSG00000077463	-3.32527	0.000203715	0.00606413	down	SIRT6	protein_coding
ENSG00000077514	1.75965	0.00597044	0.0585512	up	POLD3	protein_coding
ENSG00000078043	-1.58759	0.0322091	0.171497	down	PIAS2	protein_coding
ENSG00000078177	-1.67916	0.00657166	0.0623842	down	N4BP2	protein_coding
ENSG00000078246	-1.46415	0.0151503	0.106009	down	TULP3	protein_coding
ENSG00000078399	3.81966	0.00739334	0.0677577	up	HOXA9	protein_coding
ENSG00000079277	-4.04807	0.000390678	0.00956667	down	MKNK1	protein_coding
ENSG00000079313	-1.28668	0.0086724	0.0747037	down	REXO1	protein_coding
ENSG00000079950	2.01592	0.000228552	0.00654291	up	STX7	protein_coding
ENSG00000079999	-1.29069	0.0249414	0.145024	down	KEAP1	protein_coding
ENSG00000080603	-2.68714	0.022073	0.134507	down	SRCAP	protein_coding
ENSG00000080802	1.49317	0.0491622	0.223803	up	CNOT4	protein_coding
ENSG00000080986	2.51272	9.02661e-13	8.09687e-10	up	NDC80	protein_coding
ENSG00000081386	4.79451	0.00133018	0.0213575	up	ZNF510	protein_coding
ENSG00000081692	-1.81431	0.00303112	0.037485	down	JMJD4	protein_coding
ENSG00000081870	1.72448	0.00502985	0.0521329	up	HSPB11	protein_coding
ENSG00000081913	-1.23245	0.0128994	0.095943	down	PHLPP1	protein_coding
ENSG00000082014	-1.54627	0.0451322	0.212847	down	SMARCD3	protein_coding
ENSG00000082996	1.79893	3.36327e-05	0.00160471	up	RNF13	protein_coding
ENSG00000083093	1.78816	0.00670279	0.0632884	up	PALB2	protein_coding
ENSG00000083099	2.02909	0.00660005	0.0625819	up	LYRM2	protein_coding
ENSG00000083312	-1.26814	5.45228e-10	2.03779e-07	down	TNPO1	protein_coding
ENSG00000083750	3.40361	0.0236034	0.140114	up	RRAGB	protein_coding
ENSG00000083799	-1.12421	0.0168808	0.112664	down	CYLD	protein_coding
ENSG00000083812	-1.98687	0.0265271	0.150479	down	ZNF324	protein_coding
ENSG00000083838	3.36965	0.0275473	0.154041	up	ZNF446	protein_coding
ENSG00000083857	-1.18872	6.66894e-06	0.000493025	down	FAT1	protein_coding
ENSG00000084070	-1.36003	0.0241564	0.142367	down	SMAP2	protein_coding
ENSG00000084676	2.28943	0.00158043	0.0240579	up	NCOA1	protein_coding
ENSG00000084764	3.15278	0.00127917	0.0209893	up	MAPRE3	protein_coding
ENSG00000085185	-2.17543	0.000554003	0.0119457	down	BCORL1	protein_coding
ENSG00000085276	1.6466	0.00957803	0.0799457	up	MECOM	protein_coding
ENSG00000085788	1.73463	0.0186485	0.120517	up	DDHD2	protein_coding
ENSG00000085840	1.3722	0.0403178	0.198855	up	ORC1	protein_coding
ENSG00000085978	-1.31464	0.00829157	0.0724702	down	ATG16L1	protein_coding
ENSG00000085998	-1.0181	0.0258752	0.148339	down	POMGNT1	protein_coding
ENSG00000086015	-1.38238	0.0209952	0.130348	down	MAST2	protein_coding
ENSG00000086062	-1.22253	0.000575603	0.0123128	down	B4GALT1	protein_coding
ENSG00000087074	-1.2355	0.000193062	0.00582434	down	PPP1R15A	protein_coding
ENSG00000087077	-1.09431	0.000174156	0.00536217	down	TRIP6	protein_coding
ENSG00000087116	-2.16564	0.0498247	0.225093	down	ADAMTS2	protein_coding
ENSG00000087245	1.86107	0.00463811	0.0495614	up	MMP2	protein_coding
ENSG00000087299	2.08402	0.0052017	0.0533558	up	L2HGDH	protein_coding
ENSG00000087303	-1.54145	3.97301e-06	0.000329981	down	NID2	protein_coding
ENSG00000087586	1.9481	1.60462e-05	0.000951838	up	AURKA	protein_coding
ENSG00000087903	2.17031	0.0127639	0.0955163	up	RFX2	protein_coding
ENSG00000088035	1.74204	0.0156707	0.108024	up	ALG6	protein_coding
ENSG00000088038	-1.19779	0.000122763	0.00416065	down	CNOT3	protein_coding
ENSG00000088256	-1.26321	0.000224092	0.00647639	down	GNA11	protein_coding
ENSG00000088280	2.56033	0.00043694	0.0101713	up	ASAP3	protein_coding
ENSG00000088325	1.19252	0.00171602	0.025541	up	TPX2	protein_coding
ENSG00000088340	4.68659	0.0011609	0.0194762	up	FER1L4	transcribed_unitary_pseudogene
ENSG00000088387	-1.28485	0.0310098	0.167431	down	DOCK9	protein_coding
ENSG00000088682	1.98439	8.4521e-05	0.00312426	up	COQ9	protein_coding
ENSG00000088727	3.37137	0.0257168	0.147872	up	KIF9	protein_coding
ENSG00000088832	1.95462	0.0416775	0.202319	up	FKBP1A	protein_coding
ENSG00000088836	-2.01923	0.000957405	0.017153	down	SLC4A11	protein_coding
ENSG00000088899	-3.73281	0.00201024	0.0284115	down	LZTS3	protein_coding
ENSG00000088970	-3.01738	0.0223362	0.135321	down	KIZ	protein_coding
ENSG00000089006	-1.06984	0.00218886	0.0299865	down	SNX5	protein_coding
ENSG00000089057	-1.37863	0.03193	0.170578	down	SLC23A2	protein_coding
ENSG00000089195	-1.95794	0.000820478	0.0155706	down	TRMT6	protein_coding
ENSG00000089486	-3.67325	0.0312014	0.167926	down	CDIP1	protein_coding
ENSG00000089902	-1.2557	0.0141126	0.101272	down	RCOR1	protein_coding
ENSG00000090020	1.29354	0.0468978	0.216767	up	SLC9A1	protein_coding
ENSG00000090339	-2.91805	2.94872e-08	6.3992e-06	down	ICAM1	protein_coding
ENSG00000090372	-1.42494	8.07814e-06	0.00057206	down	STRN4	protein_coding
ENSG00000090447	-2.44543	0.00150216	0.0231783	down	TFAP4	protein_coding
ENSG00000090530	-1.27471	0.0165986	0.111667	down	P3H2	protein_coding
ENSG00000090612	4.37908	0.00261415	0.0337161	up	ZNF268	protein_coding
ENSG00000090989	1.37943	0.00186085	0.0268977	up	EXOC1	protein_coding
ENSG00000091317	1.39573	0.00262462	0.0337935	up	CMTM6	protein_coding
ENSG00000091622	2.10806	0.0296142	0.162041	up	PITPNM3	protein_coding
ENSG00000091651	-1.04053	0.0112083	0.0881353	down	ORC6	protein_coding
ENSG00000091656	2.22335	0.0301452	0.164212	up	ZFHX4	protein_coding
ENSG00000091947	2.84434	1.83967e-05	0.00106709	up	TMEM101	protein_coding
ENSG00000092096	-4.55187	2.12938e-06	0.000206136	down	SLC22A17	protein_coding
ENSG00000092295	5.15384	0.00172984	0.0256332	up	TGM1	protein_coding
ENSG00000092330	1.46984	0.0163161	0.110876	up	TINF2	protein_coding
ENSG00000093183	1.65065	0.00990406	0.0816039	up	SEC22C	protein_coding
ENSG00000094916	1.41734	0.000841321	0.0158321	up	CBX5	protein_coding
ENSG00000095015	-1.40495	0.00404948	0.0454426	down	MAP3K1	protein_coding
ENSG00000095066	-2.11565	0.000398004	0.00966633	down	HOOK2	protein_coding
ENSG00000095203	2.29938	0.013628	0.0992372	up	EPB41L4B	protein_coding
ENSG00000095261	1.6704	9.32767e-07	0.000109801	up	PSMD5	protein_coding
ENSG00000095485	-1.01595	0.00615109	0.0595417	down	CWF19L1	protein_coding
ENSG00000095596	-4.86652	0.00129763	0.0210514	down	CYP26A1	protein_coding
ENSG00000095794	1.71828	0.00761229	0.0687405	up	CREM	protein_coding
ENSG00000095906	-1.33759	0.0123822	0.0932825	down	NUBP2	protein_coding
ENSG00000096060	1.20939	0.0104546	0.0844844	up	FKBP5	protein_coding
ENSG00000096070	-1.81384	1.38706e-06	0.000148118	down	BRPF3	protein_coding
ENSG00000096080	1.42318	0.00122561	0.0203086	up	MRPS18A	protein_coding
ENSG00000096092	1.81411	0.00118661	0.0197842	up	TMEM14A	protein_coding
ENSG00000096093	1.84057	0.0127939	0.0956698	up	EFHC1	protein_coding
ENSG00000096717	-2.58522	3.22438e-11	1.80767e-08	down	SIRT1	protein_coding
ENSG00000096872	1.18533	0.0474734	0.218602	up	IFT74	protein_coding
ENSG00000097007	-1.03669	0.0246905	0.144468	down	ABL1	protein_coding
ENSG00000097046	2.71937	1.1714e-05	0.000754121	up	CDC7	protein_coding
ENSG00000099256	2.48192	0.00480914	0.0507108	up	PRTFDC1	protein_coding
ENSG00000099337	-2.55939	0.0335379	0.175585	down	KCNK6	protein_coding
ENSG00000099785	5.61857	0.000639998	0.0133714	up	2025-03-02	protein_coding
ENSG00000099860	-2.67754	6.70249e-09	1.73427e-06	down	GADD45B	protein_coding
ENSG00000099992	-3.78697	4.71725e-05	0.00209474	down	TBC1D10A	protein_coding
ENSG00000099999	-3.30348	0.0110937	0.0877005	down	RNF215	protein_coding
ENSG00000100003	4.6142	0.000429696	0.0101076	up	SEC14L2	protein_coding
ENSG00000100014	-4.26925	0.000486216	0.0108389	down	SPECC1L	protein_coding
ENSG00000100034	-2.01057	0.00297098	0.0368768	down	PPM1F	protein_coding
ENSG00000100060	-3.76136	0.0249759	0.1451	down	MFNG	protein_coding
ENSG00000100065	-1.20279	0.0224873	0.135924	down	CARD10	protein_coding
ENSG00000100104	-1.44862	0.0299431	0.163508	down	SRRD	protein_coding
ENSG00000100124	-4.20475	0.00104784	0.0181505	down	ANKRD54	protein_coding
ENSG00000100139	-1.1711	7.02614e-05	0.00275617	down	MICALL1	protein_coding
ENSG00000100150	3.34868	0.0384077	0.192611	up	DEPDC5	protein_coding
ENSG00000100196	1.85682	0.00283856	0.0358412	up	KDELR3	protein_coding
ENSG00000100211	2.12622	0.0325645	0.172367	up	CBY1	protein_coding
ENSG00000100221	-1.22939	0.0136447	0.0992372	down	JOSD1	protein_coding
ENSG00000100226	-1.27909	0.00148966	0.0230648	down	GTPBP1	protein_coding
ENSG00000100234	1.09599	0.00414652	0.0458072	up	TIMP3	protein_coding
ENSG00000100292	-2.3196	0.0105816	0.0851021	down	HMOX1	protein_coding
ENSG00000100299	2.39311	0.031648	0.169718	up	ARSA	protein_coding
ENSG00000100304	-1.12811	0.0057356	0.0569959	down	TTLL12	protein_coding
ENSG00000100319	4.30057	0.00238591	0.0316592	up	ZMAT5	protein_coding
ENSG00000100330	-1.81195	0.00682987	0.0641284	down	MTMR3	protein_coding
ENSG00000100335	-1.57605	0.00879146	0.0752836	down	MIEF1	protein_coding
ENSG00000100342	2.14527	0.00107458	0.0184419	up	APOL1	protein_coding
ENSG00000100345	-1.17497	6.39823e-12	4.78268e-09	down	MYH9	protein_coding
ENSG00000100364	-1.20204	0.0027955	0.0354844	down	KIAA0930	protein_coding
ENSG00000100376	-1.32533	0.0458511	0.214434	down	FAM118A	protein_coding
ENSG00000100387	1.32347	0.00133699	0.0214412	up	RBX1	protein_coding
ENSG00000100393	-1.18386	0.0271032	0.152598	down	EP300	protein_coding
ENSG00000100399	-3.53649	0.010354	0.0840758	down	CHADL	protein_coding
ENSG00000100401	-1.00254	4.09372e-05	0.00186084	down	RANGAP1	protein_coding
ENSG00000100418	-1.32671	0.00702787	0.0654848	down	DESI1	protein_coding
ENSG00000100426	4.74228	0.000151005	0.00490765	up	ZBED4	protein_coding
ENSG00000100439	1.47437	0.00970131	0.0807243	up	ABHD4	protein_coding
ENSG00000100442	1.14317	0.00121166	0.020127	up	FKBP3	protein_coding
ENSG00000100479	2.21663	0.00759002	0.0686777	up	POLE2	protein_coding
ENSG00000100483	4.3126	0.00193124	0.0275311	up	VCPKMT	protein_coding
ENSG00000100526	2.09539	0.00356462	0.041914	up	CDKN3	protein_coding
ENSG00000100591	-1.52655	2.76187e-06	0.000249211	down	AHSA1	protein_coding
ENSG00000100628	-3.31575	0.010469	0.08455	down	ASB2	protein_coding
ENSG00000100647	-1.92039	1.94654e-05	0.00111063	down	SUSD6	protein_coding
ENSG00000100726	-1.48036	0.00167234	0.024988	down	TELO2	protein_coding
ENSG00000100842	-2.88803	0.0215866	0.132678	down	EFS	protein_coding
ENSG00000100890	-2.42498	0.0309109	0.166964	down	KIAA0391	protein_coding
ENSG00000100902	3.92479	0.00985384	0.0813895	up	PSMA6	protein_coding
ENSG00000100906	-1.56779	3.46119e-05	0.00163405	down	NFKBIA	protein_coding
ENSG00000100994	-1.43024	3.77082e-06	0.000317103	down	PYGB	protein_coding
ENSG00000101052	1.3279	0.00854325	0.073877	up	IFT52	protein_coding
ENSG00000101079	2.32952	2.36823e-05	0.00125436	up	NDRG3	protein_coding
ENSG00000101138	1.53123	0.000152159	0.00491434	up	CSTF1	protein_coding
ENSG00000101193	-1.14906	0.00884314	0.0754776	down	GID8	protein_coding
ENSG00000101216	-1.37193	0.0245943	0.144127	down	GMEB2	protein_coding
ENSG00000101220	-1.50821	0.00124284	0.0204932	down	C20orf27	protein_coding
ENSG00000101247	-1.46254	0.0490761	0.22361	down	NDUFAF5	protein_coding
ENSG00000101311	1.62027	0.04972	0.224868	up	FERMT1	protein_coding
ENSG00000101363	5.09567	3.89666e-05	0.00178332	up	MANBAL	protein_coding
ENSG00000101400	4.5551	0.00260586	0.0336701	up	SNTA1	protein_coding
ENSG00000101421	-1.01957	0.00923073	0.0779658	down	CHMP4B	protein_coding
ENSG00000101442	-3.49514	0.011748	0.0910016	down	ACTR5	protein_coding
ENSG00000101464	1.49196	0.0306225	0.165872	up	PIGU	protein_coding
ENSG00000101493	-1.69956	0.0414572	0.201738	down	ZNF516	protein_coding
ENSG00000101546	4.78504	0.000517532	0.0113042	up	RBFA	protein_coding
ENSG00000101665	-3.37951	0.00219084	0.0299865	down	SMAD7	protein_coding
ENSG00000101843	1.12173	0.00497585	0.0517555	up	PSMD10	protein_coding
ENSG00000101888	2.0012	0.0117208	0.0908549	up	NXT2	protein_coding
ENSG00000101928	-2.57011	0.00368726	0.042769	down	MOSPD1	protein_coding
ENSG00000102034	-1.9295	0.000657942	0.0135748	down	ELF4	protein_coding
ENSG00000102119	1.06618	0.0300727	0.164005	up	EMD	protein_coding
ENSG00000102359	2.30817	0.0162543	0.110735	up	SRPX2	protein_coding
ENSG00000102384	2.76977	4.58777e-08	9.3528e-06	up	CENPI	protein_coding
ENSG00000102554	-1.26138	0.000510114	0.0111967	down	KLF5	protein_coding
ENSG00000102710	1.515	0.00453168	0.0487522	up	SUPT20H	protein_coding
ENSG00000102738	1.32144	0.0198844	0.125608	up	MRPS31	protein_coding
ENSG00000102743	1.89438	0.0271465	0.152635	up	SLC25A15	protein_coding
ENSG00000102893	1.70684	9.65524e-05	0.00342774	up	PHKB	protein_coding
ENSG00000102967	4.19418	0.00371061	0.0429289	up	DHODH	protein_coding
ENSG00000102977	-1.19705	0.0250062	0.145132	down	ACD	protein_coding
ENSG00000103021	3.4044	0.0012986	0.0210514	up	CCDC113	protein_coding
ENSG00000103043	1.45168	0.00975182	0.0809443	up	VAC14	protein_coding
ENSG00000103061	-1.39391	0.0289805	0.159437	down	SLC7A6OS	protein_coding
ENSG00000103126	-1.45934	0.00254284	0.033025	down	AXIN1	protein_coding
ENSG00000103152	3.39152	3.16632e-07	4.68163e-05	up	MPG	protein_coding
ENSG00000103174	1.88484	0.0124526	0.0935799	up	NAGPA	protein_coding
ENSG00000103248	2.31338	0.00284823	0.0359165	up	MTHFSD	protein_coding
ENSG00000103264	-1.59303	0.00610482	0.0591715	down	FBXO31	protein_coding
ENSG00000103274	1.2277	0.0275976	0.154077	up	NUBP1	protein_coding
ENSG00000103479	2.48138	0.00233868	0.0312172	up	RBL2	protein_coding
ENSG00000103502	-1.50504	0.00126255	0.0207672	down	CDIPT	protein_coding
ENSG00000103876	1.73861	0.0436017	0.207521	up	FAH	protein_coding
ENSG00000103888	-3.22404	3.84214e-25	2.5848e-21	down	CEMIP	protein_coding
ENSG00000103942	-3.67566	0.00846797	0.0735549	down	HOMER2	protein_coding
ENSG00000104047	3.44994	0.00047096	0.010668	up	DTWD1	protein_coding
ENSG00000104081	4.06667	0.0209812	0.130335	up	BMF	protein_coding
ENSG00000104213	-2.46355	0.00607281	0.0590814	down	PDGFRL	protein_coding
ENSG00000104325	1.6719	0.00086478	0.0160935	up	DECR1	protein_coding
ENSG00000104343	-1.85406	0.0143091	0.102334	down	UBE2W	protein_coding
ENSG00000104356	-1.0305	0.0155931	0.107814	down	POP1	protein_coding
ENSG00000104369	-4.07604	0.00404659	0.0454426	down	JPH1	protein_coding
ENSG00000104412	1.45392	0.0235219	0.139952	up	EMC2	protein_coding
ENSG00000104442	1.36109	0.000459625	0.0104818	up	ARMC1	protein_coding
ENSG00000104472	-1.9396	0.0170476	0.113434	down	CHRAC1	protein_coding
ENSG00000104635	-1.46202	0.000346098	0.00886462	down	SLC39A14	protein_coding
ENSG00000104763	2.02304	0.00020798	0.00613679	up	ASAH1	protein_coding
ENSG00000104881	-1.3022	0.00065415	0.0135748	down	PPP1R13L	protein_coding
ENSG00000104899	-2.30293	0.0392253	0.19526	down	AMH	protein_coding
ENSG00000104969	-1.59159	5.48607e-05	0.00234116	down	SGTA	protein_coding
ENSG00000104973	1.50474	0.0208797	0.130003	up	MED25	protein_coding
ENSG00000104983	3.48341	0.0421392	0.203439	up	CCDC61	protein_coding
ENSG00000105011	1.09442	0.0010886	0.0185877	up	ASF1B	protein_coding
ENSG00000105221	-1.06618	0.00997707	0.0820547	down	AKT2	protein_coding
ENSG00000105255	3.40091	0.0362485	0.185446	up	FSD1	protein_coding
ENSG00000105258	3.49405	5.14815e-05	0.00224169	up	POLR2I	protein_coding
ENSG00000105298	1.30789	0.0397081	0.196568	up	CACTIN	protein_coding
ENSG00000105339	-1.78402	0.0207686	0.129491	down	DENND3	protein_coding
ENSG00000105364	-1.1349	0.0049483	0.051652	down	MRPL4	protein_coding
ENSG00000105419	-3.31507	0.0221786	0.134953	down	MEIS3	protein_coding
ENSG00000105607	-1.05708	0.0487002	0.2225	down	GCDH	protein_coding
ENSG00000105671	-1.61277	9.23311e-06	0.000630617	down	DDX49	protein_coding
ENSG00000105700	1.20103	0.00849449	0.0736426	up	KXD1	protein_coding
ENSG00000105708	4.37655	0.00874601	0.0750016	up	ZNF14	protein_coding
ENSG00000105722	-1.86413	2.67581e-05	0.00137416	down	ERF	protein_coding
ENSG00000105732	-1.52136	0.0183335	0.11917	down	ZNF574	protein_coding
ENSG00000105835	-2.03494	5.58352e-06	0.000429293	down	NAMPT	protein_coding
ENSG00000105856	-1.1004	0.0412707	0.201307	down	HBP1	protein_coding
ENSG00000105866	-2.73663	0.0148295	0.104412	down	SP4	protein_coding
ENSG00000105953	1.00397	0.0320452	0.170895	up	OGDH	protein_coding
ENSG00000105983	1.93278	0.00056469	0.0121372	up	LMBR1	protein_coding
ENSG00000106003	4.21118	0.00900313	0.0764272	up	LFNG	protein_coding
ENSG00000106028	1.09225	0.000896266	0.0164071	up	SSBP1	protein_coding
ENSG00000106077	1.68572	0.0198487	0.125581	up	ABHD11	protein_coding
ENSG00000106261	1.05648	0.00327144	0.0395839	up	ZKSCAN1	protein_coding
ENSG00000106299	-1.92508	8.7843e-05	0.00322902	down	WASL	protein_coding
ENSG00000106305	1.12636	0.00116019	0.0194762	up	AIMP2	protein_coding
ENSG00000106333	1.13826	0.0164591	0.111231	up	PCOLCE	protein_coding
ENSG00000106351	-1.98004	0.013546	0.0989477	down	AGFG2	protein_coding
ENSG00000106397	-1.01029	0.00182249	0.0265385	down	PLOD3	protein_coding
ENSG00000106399	1.2028	0.0093657	0.0786123	up	RPA3	protein_coding
ENSG00000106415	-2.64505	0.0218964	0.133856	down	GLCCI1	protein_coding
ENSG00000106484	1.1853	0.00114632	0.019328	up	MEST	protein_coding
ENSG00000106524	1.22633	0.0107596	0.0859175	up	ANKMY2	protein_coding
ENSG00000106605	1.90184	3.39875e-05	0.00161591	up	BLVRA	protein_coding
ENSG00000106636	-1.16184	0.00335676	0.0402521	down	YKT6	protein_coding
ENSG00000106683	1.4671	0.00183703	0.0266925	up	LIMK1	protein_coding
ENSG00000106701	3.70988	0.010324	0.0839331	up	FSD1L	protein_coding
ENSG00000106819	-2.54772	0.015286	0.106776	down	ASPN	protein_coding
ENSG00000106829	-1.52449	0.000783401	0.0150949	down	TLE4	protein_coding
ENSG00000106853	1.22726	0.014753	0.104192	up	PTGR1	protein_coding
ENSG00000106991	-1.00524	0.0413292	0.201334	down	ENG	protein_coding
ENSG00000107020	1.68597	0.0292634	0.160579	up	PLGRKT	protein_coding
ENSG00000107104	1.92036	9.51368e-05	0.0033954	up	KANK1	protein_coding
ENSG00000107186	1.37511	0.0251924	0.145791	up	MPDZ	protein_coding
ENSG00000107262	-1.34849	0.00034847	0.00887854	down	BAG1	protein_coding
ENSG00000107362	-1.35674	0.0128456	0.0957549	down	ABHD17B	protein_coding
ENSG00000107562	-3.79378	0.000878919	0.016222	down	CXCL12	protein_coding
ENSG00000107566	1.05278	0.000205039	0.00609008	up	ERLIN1	protein_coding
ENSG00000107758	1.35045	0.00295613	0.0367676	up	PPP3CB	protein_coding
ENSG00000107779	2.92906	0.00159611	0.024239	up	BMPR1A	protein_coding
ENSG00000107872	4.14417	0.00286968	0.0360958	up	FBXL15	protein_coding
ENSG00000107897	-1.98823	6.6126e-06	0.000491561	down	ACBD5	protein_coding
ENSG00000107929	-1.57805	0.000122429	0.00415979	down	LARP4B	protein_coding
ENSG00000107938	-1.14645	0.0202056	0.126893	down	EDRF1	protein_coding
ENSG00000107954	-2.74331	0.000843846	0.0158353	down	NEURL1	protein_coding
ENSG00000107968	-3.35252	4.01097e-08	8.56629e-06	down	MAP3K8	protein_coding
ENSG00000108039	-1.06175	0.000118451	0.00403677	down	XPNPEP1	protein_coding
ENSG00000108179	-1.62652	9.20499e-09	2.21166e-06	down	PPIF	protein_coding
ENSG00000108219	-1.1562	0.0183668	0.119216	down	TSPAN14	protein_coding
ENSG00000108262	-1.86956	4.79136e-06	0.000386035	down	GIT1	protein_coding
ENSG00000108375	-3.61041	0.00585872	0.0579625	down	RNF43	protein_coding
ENSG00000108406	1.95327	0.000613305	0.0129749	up	DHX40	protein_coding
ENSG00000108469	1.38685	0.0277524	0.154563	up	RECQL5	protein_coding
ENSG00000108590	2.22883	0.0326455	0.17266	up	MED31	protein_coding
ENSG00000108599	1.16435	0.0461991	0.215432	up	AKAP10	protein_coding
ENSG00000108669	-1.92711	3.28585e-05	0.00158556	down	CYTH1	protein_coding
ENSG00000108733	4.08896	0.0313468	0.168506	up	PEX12	protein_coding
ENSG00000108799	-2.1176	0.00952379	0.0795953	down	EZH1	protein_coding
ENSG00000108821	-3.54396	0.00468045	0.0497437	down	COL1A1	protein_coding
ENSG00000108846	-2.15263	0.0175028	0.115498	down	ABCC3	protein_coding
ENSG00000108852	-2.91961	0.0246887	0.144468	down	MPP2	protein_coding
ENSG00000109016	1.90406	0.0114328	0.0893078	up	DHRS7B	protein_coding
ENSG00000109046	-1.45952	0.000354737	0.00898868	down	WSB1	protein_coding
ENSG00000109065	-1.88607	0.0300027	0.163767	down	NAT9	protein_coding
ENSG00000109079	-1.04226	0.0107304	0.0858371	down	TNFAIP1	protein_coding
ENSG00000109089	-2.20882	0.000653964	0.0135748	down	CDR2L	protein_coding
ENSG00000109099	1.45214	0.0181983	0.118575	up	PMP22	protein_coding
ENSG00000109171	-1.29361	0.00217874	0.0299437	down	SLAIN2	protein_coding
ENSG00000109180	1.54542	1.33376e-06	0.0001459	up	OCIAD1	protein_coding
ENSG00000109320	-1.49574	0.000730616	0.0145206	down	NFKB1	protein_coding
ENSG00000109390	4.42832	4.82843e-09	1.32585e-06	up	NDUFC1	protein_coding
ENSG00000109452	1.53548	0.00316473	0.0387456	up	INPP4B	protein_coding
ENSG00000109458	1.92155	0.0412903	0.201307	up	GAB1	protein_coding
ENSG00000109466	3.69267	0.0135813	0.0990977	up	KLHL2	protein_coding
ENSG00000109511	-2.71457	0.00751071	0.0683542	down	ANXA10	protein_coding
ENSG00000109534	1.58474	0.00965833	0.0804662	up	GAR1	protein_coding
ENSG00000109572	1.35576	0.0202696	0.127117	up	CLCN3	protein_coding
ENSG00000109586	2.47371	3.37069e-06	0.000287042	up	GALNT7	protein_coding
ENSG00000109670	-1.69895	0.000482915	0.0108218	down	FBXW7	protein_coding
ENSG00000109674	3.15368	3.56644e-12	2.99916e-09	up	NEIL3	protein_coding
ENSG00000109680	4.39762	1.08814e-05	0.000716313	up	TBC1D19	protein_coding
ENSG00000109736	-1.13578	0.0366957	0.186881	down	MFSD10	protein_coding
ENSG00000109756	-1.01556	0.0251369	0.145632	down	RAPGEF2	protein_coding
ENSG00000109787	-1.10155	0.0259657	0.148651	down	KLF3	protein_coding
ENSG00000109814	-1.19904	1.51952e-05	0.000920952	down	UGDH	protein_coding
ENSG00000109819	2.31577	0.00964006	0.0803637	up	PPARGC1A	protein_coding
ENSG00000109911	2.82059	5.43127e-05	0.00232732	up	ELP4	protein_coding
ENSG00000109929	1.79427	0.000147505	0.0048172	up	SC5D	protein_coding
ENSG00000110031	4.67501	0.0111058	0.0877005	up	LPXN	protein_coding
ENSG00000110047	-1.47317	2.14215e-09	6.70295e-07	down	EHD1	protein_coding
ENSG00000110066	-1.21208	0.0210485	0.13045	down	KMT5B	protein_coding
ENSG00000110080	3.08173	0.000375318	0.00933438	up	ST3GAL4	protein_coding
ENSG00000110367	-1.09166	1.38875e-05	0.000865078	down	DDX6	protein_coding
ENSG00000110395	-1.12088	0.0128198	0.0957219	down	CBL	protein_coding
ENSG00000110446	-3.99371	0.00829462	0.0724702	down	SLC15A3	protein_coding
ENSG00000110455	-3.04741	0.0256442	0.147644	down	ACCS	protein_coding
ENSG00000110514	1.03257	0.0483343	0.221128	up	MADD	protein_coding
ENSG00000110583	1.09617	0.0334525	0.175402	up	NAA40	protein_coding
ENSG00000110628	-3.66222	0.00515391	0.0530979	down	SLC22A18	protein_coding
ENSG00000110697	-1.76981	0.000372152	0.00929097	down	PITPNM1	protein_coding
ENSG00000110711	-1.46124	0.00207121	0.0289807	down	AIP	protein_coding
ENSG00000110721	-1.15719	0.0205065	0.128273	down	CHKA	protein_coding
ENSG00000110871	1.80295	0.000705413	0.014124	up	COQ5	protein_coding
ENSG00000110880	-1.24833	5.07488e-07	6.89722e-05	down	CORO1C	protein_coding
ENSG00000110925	-1.36117	0.0164292	0.111195	down	CSRNP2	protein_coding
ENSG00000110931	1.18255	0.0232237	0.138878	up	CAMKK2	protein_coding
ENSG00000111057	-1.59285	7.77756e-06	0.000553688	down	KRT18	protein_coding
ENSG00000111145	-1.7835	0.00456376	0.048959	down	ELK3	protein_coding
ENSG00000111237	1.55658	3.04067e-06	0.000265664	up	VPS29	protein_coding
ENSG00000111247	1.00492	0.00589058	0.0581922	up	RAD51AP1	protein_coding
ENSG00000111261	3.51867	0.00120542	0.0200481	up	MANSC1	protein_coding
ENSG00000111266	-2.66924	0.0116124	0.0903544	down	DUSP16	protein_coding
ENSG00000111271	2.70731	0.00478271	0.0504717	up	ACAD10	protein_coding
ENSG00000111275	-1.35376	0.0373086	0.189001	down	ALDH2	protein_coding
ENSG00000111319	-2.31161	0.000569688	0.0122056	down	SCNN1A	protein_coding
ENSG00000111335	2.72123	0.0112832	0.0885734	up	OAS2	protein_coding
ENSG00000111341	-3.52115	0.00569921	0.0568442	down	MGP	protein_coding
ENSG00000111424	3.6348	0.0113705	0.0890513	up	VDR	protein_coding
ENSG00000111450	1.95368	0.000346916	0.00886462	up	STX2	protein_coding
ENSG00000111554	2.42393	0.00253006	0.0329221	up	MDM1	protein_coding
ENSG00000111653	2.12253	0.0117641	0.091021	up	ING4	protein_coding
ENSG00000111665	2.05617	0.000577039	0.0123201	up	CDCA3	protein_coding
ENSG00000111666	3.38926	0.000285047	0.00777952	up	CHPT1	protein_coding
ENSG00000111674	-1.07405	0.0301631	0.164243	down	ENO2	protein_coding
ENSG00000111676	-1.28345	3.31135e-05	0.00158556	down	ATN1	protein_coding
ENSG00000111696	-2.91467	4.57552e-11	2.28013e-08	down	NT5DC3	protein_coding
ENSG00000111711	1.08699	0.0233499	0.139323	up	GOLT1B	protein_coding
ENSG00000111799	-1.43619	6.53042e-10	2.31228e-07	down	COL12A1	protein_coding
ENSG00000111837	3.3584	0.0494407	0.224012	up	MAK	protein_coding
ENSG00000111846	5.02188	0.0126105	0.0946317	up	GCNT2	protein_coding
ENSG00000112096	-2.31831	4.48068e-15	6.02876e-12	down	SOD2	protein_coding
ENSG00000112139	-1.81823	0.0119475	0.0918594	down	MDGA1	protein_coding
ENSG00000112312	1.19261	0.00165395	0.0248093	up	GMNN	protein_coding
ENSG00000112343	1.39458	0.0028875	0.0362081	up	TRIM38	protein_coding
ENSG00000112379	-3.45996	0.0146212	0.103651	down	ARFGEF3	protein_coding
ENSG00000112414	-2.19156	0.00654014	0.0623581	down	ADGRG6	protein_coding
ENSG00000112559	-2.11501	0.00129554	0.0210514	down	MDFI	protein_coding
ENSG00000112576	2.14134	0.00175788	0.0259315	up	CCND3	protein_coding
ENSG00000112592	1.58354	0.0207981	0.129615	up	TBP	protein_coding
ENSG00000112658	-1.94223	0.000682531	0.0138723	down	SRF	protein_coding
ENSG00000112742	1.40951	0.00013277	0.00441093	up	TTK	protein_coding
ENSG00000112773	-1.39899	0.0163455	0.110883	down	FAM46A	protein_coding
ENSG00000112787	2.35837	0.0049564	0.0516564	up	FBRSL1	protein_coding
ENSG00000112855	1.24779	0.00430595	0.0470269	up	HARS2	protein_coding
ENSG00000112874	1.57443	0.0331426	0.174265	up	NUDT12	protein_coding
ENSG00000112984	2.86398	4.1885e-09	1.17409e-06	up	KIF20A	protein_coding
ENSG00000113068	1.41145	0.00650385	0.0621074	up	PFDN1	protein_coding
ENSG00000113083	-2.79878	1.36821e-05	0.000860247	down	LOX	protein_coding
ENSG00000113140	-3.66173	0.00477018	0.0503789	down	SPARC	protein_coding
ENSG00000113272	1.19432	0.0382942	0.192348	up	THG1L	protein_coding
ENSG00000113273	1.09177	0.01379	0.0998084	up	ARSB	protein_coding
ENSG00000113384	-1.04099	0.00210943	0.0293814	down	GOLPH3	protein_coding
ENSG00000113391	1.66829	0.0108402	0.086356	up	FAM172A	protein_coding
ENSG00000113448	2.19345	0.0277156	0.154479	up	PDE4D	protein_coding
ENSG00000113456	-1.09665	0.0268276	0.151794	down	RAD1	protein_coding
ENSG00000113593	1.53011	0.00141646	0.0223429	up	PPWD1	protein_coding
ENSG00000113648	1.09424	0.000158382	0.00502602	up	H2AFY	protein_coding
ENSG00000113716	-1.61607	0.000291149	0.00791396	down	HMGXB3	protein_coding
ENSG00000113739	-1.34787	9.58088e-07	0.00011018	down	STC2	protein_coding
ENSG00000113758	-1.34171	0.00360576	0.0422241	down	DBN1	protein_coding
ENSG00000113811	2.48394	5.8442e-05	0.0024047	up	SELENOK	protein_coding
ENSG00000113838	1.78276	0.0154736	0.107263	up	TBCCD1	protein_coding
ENSG00000113845	1.15652	0.00555299	0.0559666	up	TIMMDC1	protein_coding
ENSG00000114019	-1.43774	2.04856e-07	3.40289e-05	down	AMOTL2	protein_coding
ENSG00000114021	1.06765	0.00453281	0.0487522	up	NIT2	protein_coding
ENSG00000114107	2.28761	0.00610022	0.0591715	up	CEP70	protein_coding
ENSG00000114125	1.0976	0.0367999	0.187323	up	RNF7	protein_coding
ENSG00000114126	1.58194	0.0304609	0.165329	up	TFDP2	protein_coding
ENSG00000114166	5.15972	0.000876295	0.0161958	up	KAT2B	protein_coding
ENSG00000114209	1.04789	0.00277273	0.0352286	up	PDCD10	protein_coding
ENSG00000114395	3.19414	0.0437493	0.208015	up	CYB561D2	protein_coding
ENSG00000114541	2.15956	0.00571526	0.0568996	up	FRMD4B	protein_coding
ENSG00000114735	-2.68319	0.0468747	0.216767	down	HEMK1	protein_coding
ENSG00000114744	1.60676	0.012752	0.0954803	up	COMMD2	protein_coding
ENSG00000114812	4.21633	0.0091522	0.0774483	up	VIPR1	protein_coding
ENSG00000114854	3.88834	0.0145792	0.103516	up	TNNC1	protein_coding
ENSG00000114956	2.11071	0.000618227	0.013038	up	DGUOK	protein_coding
ENSG00000115109	1.80652	0.00940359	0.078832	up	EPB41L5	protein_coding
ENSG00000115129	1.8953	0.0080994	0.0717901	up	TP53I3	protein_coding
ENSG00000115145	1.35102	0.000255237	0.00712867	up	STAM2	protein_coding
ENSG00000115211	-1.6399	0.000333203	0.00862163	down	EIF2B4	protein_coding
ENSG00000115282	1.83314	0.02189	0.133856	up	TTC31	protein_coding
ENSG00000115295	1.10059	0.00368486	0.042769	up	CLIP4	protein_coding
ENSG00000115350	-1.98489	0.00443121	0.0480822	down	POLE4	protein_coding
ENSG00000115365	1.62464	0.00343718	0.0408883	up	LANCL1	protein_coding
ENSG00000115419	-1.55268	3.6986e-11	1.99058e-08	down	GLS	protein_coding
ENSG00000115457	-1.53864	0.00512719	0.0529036	down	IGFBP2	protein_coding
ENSG00000115461	-3.51394	0.0109973	0.0872455	down	IGFBP5	protein_coding
ENSG00000115514	1.83016	0.00134421	0.021463	up	TXNDC9	protein_coding
ENSG00000115520	-2.55782	1.64583e-09	5.53615e-07	down	COQ10B	protein_coding
ENSG00000115540	-3.66863	0.00422524	0.0462666	down	MOB4	protein_coding
ENSG00000115541	2.93743	0.00212249	0.0294717	up	HSPE1	protein_coding
ENSG00000115602	-3.7302	0.000795866	0.0152324	down	IL1RL1	protein_coding
ENSG00000115687	2.36341	0.0134063	0.0984494	up	PASK	protein_coding
ENSG00000115758	-1.27618	0.000509095	0.0111926	down	ODC1	protein_coding
ENSG00000115875	1.15598	0.0242046	0.142526	up	SRSF7	protein_coding
ENSG00000115963	-2.64476	2.78567e-17	4.68515e-14	down	RND3	protein_coding
ENSG00000115993	1.87155	0.00347369	0.041143	up	TRAK2	protein_coding
ENSG00000116096	2.6015	0.000213157	0.00623484	up	SPR	protein_coding
ENSG00000116128	3.39246	0.0337498	0.176419	up	BCL9	protein_coding
ENSG00000116198	-1.94003	0.000843547	0.0158353	down	CEP104	protein_coding
ENSG00000116199	1.48247	0.00698848	0.0652081	up	FAM20B	protein_coding
ENSG00000116205	2.79072	0.0135044	0.0987511	up	TCEANC2	protein_coding
ENSG00000116251	1.32467	0.01648	0.111314	up	RPL22	protein_coding
ENSG00000116273	-2.4204	1.33722e-05	0.000848691	down	PHF13	protein_coding
ENSG00000116285	-2.01542	0.00132444	0.021329	down	ERRFI1	protein_coding
ENSG00000116337	-1.62047	0.000251756	0.00705703	down	AMPD2	protein_coding
ENSG00000116396	-3.89398	0.00111888	0.0189913	down	KCNC4	protein_coding
ENSG00000116525	-3.18817	0.0232157	0.138878	down	TRIM62	protein_coding
ENSG00000116584	-1.44146	3.49184e-09	1.03206e-06	down	ARHGEF2	protein_coding
ENSG00000116649	-1.2188	0.0119725	0.0919086	down	SRM	protein_coding
ENSG00000116667	2.90799	0.00409773	0.0456415	up	C1orf21	protein_coding
ENSG00000116750	1.04141	0.00248799	0.0326594	up	UCHL5	protein_coding
ENSG00000116752	1.0286	0.00328485	0.0397104	up	BCAS2	protein_coding
ENSG00000116791	1.25802	0.00118932	0.0198048	up	CRYZ	protein_coding
ENSG00000116815	3.26429	0.00031971	0.00840175	up	CD58	protein_coding
ENSG00000116830	1.25761	0.00502976	0.0521329	up	TTF2	protein_coding
ENSG00000116857	1.41734	0.000495718	0.0109702	up	TMEM9	protein_coding
ENSG00000116871	-1.72231	6.17368e-08	1.21137e-05	down	MAP7D1	protein_coding
ENSG00000116874	-1.81084	0.0382638	0.19232	down	WARS2	protein_coding
ENSG00000116918	-1.19211	0.0431802	0.206464	down	TSNAX	protein_coding
ENSG00000116962	1.27259	0.0130046	0.0964595	up	NID1	protein_coding
ENSG00000116984	1.06979	0.00680203	0.0640457	up	MTR	protein_coding
ENSG00000116991	3.07302	0.00370501	0.0429289	up	SIPA1L2	protein_coding
ENSG00000117036	-1.43013	0.0038082	0.0434232	down	ETV3	protein_coding
ENSG00000117054	1.08513	0.00707203	0.0657596	up	ACADM	protein_coding
ENSG00000117114	3.39117	0.000627352	0.0131685	up	ADGRL2	protein_coding
ENSG00000117122	-3.08539	0.0392278	0.19526	down	MFAP2	protein_coding
ENSG00000117143	-1.15533	4.33041e-06	0.000353125	down	UAP1	protein_coding
ENSG00000117152	-4.69079	0.00132524	0.021329	down	RGS4	protein_coding
ENSG00000117153	3.10173	1.69975e-05	0.00100307	up	KLHL12	protein_coding
ENSG00000117226	1.96846	0.00167631	0.0250053	up	GBP3	protein_coding
ENSG00000117228	1.54607	0.0060955	0.0591715	up	GBP1	protein_coding
ENSG00000117318	1.81919	0.000703773	0.014124	up	ID3	protein_coding
ENSG00000117505	-1.05488	0.0365243	0.186448	down	DR1	protein_coding
ENSG00000117543	1.44796	0.000276082	0.00761205	up	DPH5	protein_coding
ENSG00000117593	1.52689	0.00592246	0.0584213	up	DARS2	protein_coding
ENSG00000117625	2.01767	0.000806041	0.0153616	up	RCOR3	protein_coding
ENSG00000117650	2.16781	0.000180091	0.00549462	up	NEK2	protein_coding
ENSG00000117682	2.6584	7.35346e-09	1.86681e-06	up	DHDDS	protein_coding
ENSG00000117697	2.35861	6.08968e-05	0.00249048	up	NSL1	protein_coding
ENSG00000117748	1.19265	0.0022003	0.0300382	up	RPA2	protein_coding
ENSG00000117877	-1.25559	0.0166395	0.111818	down	CD3EAP	protein_coding
ENSG00000118046	-1.03805	0.0213734	0.131862	down	STK11	protein_coding
ENSG00000118096	3.46407	4.89594e-05	0.00215277	up	IFT46	protein_coding
ENSG00000118193	1.09633	0.0198043	0.125455	up	KIF14	protein_coding
ENSG00000118194	-2.6235	4.73865e-05	0.00209732	down	TNNT2	protein_coding
ENSG00000118292	2.62421	0.000186044	0.00563789	up	C1orf54	protein_coding
ENSG00000118418	3.00943	0.00212056	0.0294717	up	HMGN3	protein_coding
ENSG00000118503	-1.74871	0.0151329	0.106009	down	TNFAIP3	protein_coding
ENSG00000118515	-2.8759	3.30719e-10	1.39057e-07	down	SGK1	protein_coding
ENSG00000118523	-4.23342	1.14529e-09	3.95126e-07	down	CTGF	protein_coding
ENSG00000118564	1.08542	0.0223373	0.135321	up	FBXL5	protein_coding
ENSG00000118655	3.93558	0.00792733	0.0706841	up	DCLRE1B	protein_coding
ENSG00000118762	1.51479	2.09447e-05	0.00116277	up	PKD2	protein_coding
ENSG00000118985	-1.41501	0.0273755	0.153346	down	ELL2	protein_coding
ENSG00000119013	2.66115	2.49397e-07	3.94781e-05	up	NDUFB3	protein_coding
ENSG00000119041	1.33127	0.000284725	0.00777952	up	GTF3C3	protein_coding
ENSG00000119328	2.32699	0.0224995	0.135937	up	FAM206A	protein_coding
ENSG00000119403	1.00525	0.0210087	0.130348	up	PHF19	protein_coding
ENSG00000119408	2.15406	4.99744e-06	0.00039322	up	NEK6	protein_coding
ENSG00000119421	1.50545	0.000315061	0.00832358	up	NDUFA8	protein_coding
ENSG00000119431	4.41616	0.0026282	0.0338073	up	HDHD3	protein_coding
ENSG00000119508	-5.39691	0.00226429	0.0305522	down	NR4A3	protein_coding
ENSG00000119514	3.21547	0.000322706	0.00843438	up	GALNT12	protein_coding
ENSG00000119522	1.44689	0.0261661	0.149307	up	DENND1A	protein_coding
ENSG00000119574	1.91987	0.0178306	0.116859	up	ZBTB45	protein_coding
ENSG00000119630	-2.86554	0.00142611	0.0223901	down	PGF	protein_coding
ENSG00000119632	3.12672	3.74457e-05	0.00174336	up	IFI27L2	protein_coding
ENSG00000119650	1.70838	0.0323846	0.17182	up	IFT43	protein_coding
ENSG00000119655	1.18637	0.00037933	0.00939941	up	NPC2	protein_coding
ENSG00000119698	4.58397	0.000847874	0.0158888	up	PPP4R4	protein_coding
ENSG00000119699	4.12841	0.0142145	0.101861	up	TGFB3	protein_coding
ENSG00000119711	1.76199	0.0120723	0.0920475	up	ALDH6A1	protein_coding
ENSG00000119720	1.53381	0.0110376	0.0874109	up	NRDE2	protein_coding
ENSG00000119801	-1.81325	0.00198665	0.0281669	down	YPEL5	protein_coding
ENSG00000119866	-3.24334	0.0435332	0.207415	down	BCL11A	protein_coding
ENSG00000119900	-1.76114	0.0413013	0.201307	down	OGFRL1	protein_coding
ENSG00000119912	1.86946	8.33046e-07	0.000100493	up	IDE	protein_coding
ENSG00000119917	-1.32488	0.00728126	0.0670564	down	IFIT3	protein_coding
ENSG00000119929	1.99914	0.0151509	0.106009	up	CUTC	protein_coding
ENSG00000119965	-1.49454	0.0233493	0.139323	down	C10orf88	protein_coding
ENSG00000119979	2.32254	0.0332935	0.174918	up	FAM45A	protein_coding
ENSG00000119986	-2.55167	4.37869e-05	0.00197041	down	AVPI1	protein_coding
ENSG00000120129	-4.82761	2.71649e-28	3.65503e-24	down	DUSP1	protein_coding
ENSG00000120306	-1.80076	0.00044791	0.0103373	down	CYSTM1	protein_coding
ENSG00000120370	1.96725	0.018687	0.120705	up	GORAB	protein_coding
ENSG00000120690	1.24281	0.0245164	0.143889	up	ELF1	protein_coding
ENSG00000120694	-1.09248	0.000905671	0.0165568	down	HSPH1	protein_coding
ENSG00000120697	1.39992	0.0153002	0.106776	up	ALG5	protein_coding
ENSG00000120709	-1.51647	0.00556108	0.0560062	down	FAM53C	protein_coding
ENSG00000120820	-4.04268	0.000146548	0.00480795	down	GLT8D2	protein_coding
ENSG00000120833	-1.45531	0.00669759	0.0632884	down	SOCS2	protein_coding
ENSG00000120860	3.47646	8.05744e-05	0.00301986	up	WASHC3	protein_coding
ENSG00000120875	-3.53505	0.00147708	0.0229759	down	DUSP4	protein_coding
ENSG00000120889	-1.29071	0.00275718	0.0350973	down	TNFRSF10B	protein_coding
ENSG00000120910	1.29485	0.0322364	0.171574	up	PPP3CC	protein_coding
ENSG00000120913	-2.09087	0.00109802	0.0187011	down	PDLIM2	protein_coding
ENSG00000120925	3.29393	0.000938864	0.0169563	up	RNF170	protein_coding
ENSG00000121058	1.53418	0.011184	0.0881036	up	COIL	protein_coding
ENSG00000121486	3.47992	1.04752e-06	0.000117453	up	TRMT1L	protein_coding
ENSG00000121552	4.06771	0.0059521	0.0584992	up	CSTA	protein_coding
ENSG00000121621	1.81886	0.000244713	0.00690275	up	KIF18A	protein_coding
ENSG00000121691	2.05554	0.000153125	0.00492209	up	CAT	protein_coding
ENSG00000121716	-3.42176	0.0462086	0.215432	down	PILRB	protein_coding
ENSG00000121957	1.28472	0.0119553	0.0918668	up	GPSM2	protein_coding
ENSG00000122034	1.2975	0.0181139	0.118197	up	GTF3A	protein_coding
ENSG00000122126	1.02982	0.0393361	0.19559	up	OCRL	protein_coding
ENSG00000122483	-2.25387	0.000113717	0.00392323	down	CCDC18	protein_coding
ENSG00000122507	1.73158	0.0235385	0.139952	up	BBS9	protein_coding
ENSG00000122515	-2.05869	7.04995e-05	0.00275747	down	ZMIZ2	protein_coding
ENSG00000122557	1.76616	0.00415082	0.0458072	up	HERPUD2	protein_coding
ENSG00000122642	1.34034	0.00550677	0.0556676	up	FKBP9	protein_coding
ENSG00000122687	-3.9481	0.00112071	0.0189913	down	MRM2	protein_coding
ENSG00000122707	1.94413	0.000372191	0.00929097	up	RECK	protein_coding
ENSG00000122778	-4.99473	6.26088e-06	0.000470616	down	KIAA1549	protein_coding
ENSG00000122862	-1.72783	0.00129738	0.0210514	down	SRGN	protein_coding
ENSG00000122870	-3.34426	0.0119197	0.0918555	down	BICC1	protein_coding
ENSG00000122882	1.14335	0.00283414	0.0358412	up	ECD	protein_coding
ENSG00000122966	1.9327	3.6209e-07	5.28259e-05	up	CIT	protein_coding
ENSG00000122970	1.49868	0.0238414	0.141005	up	IFT81	protein_coding
ENSG00000123080	3.32167	2.81961e-06	0.000250257	up	CDKN2C	protein_coding
ENSG00000123106	1.53593	0.0277536	0.154563	up	CCDC91	protein_coding
ENSG00000123146	-1.21416	0.000110885	0.00384526	down	ADGRE5	protein_coding
ENSG00000123179	1.91658	0.0194241	0.124172	up	EBPL	protein_coding
ENSG00000123243	-3.4006	0.02903	0.159624	down	ITIH5	protein_coding
ENSG00000123353	1.87246	0.00497745	0.0517555	up	ORMDL2	protein_coding
ENSG00000123358	-2.95789	0.00382978	0.0435584	down	NR4A1	protein_coding
ENSG00000123364	-3.40215	0.00812688	0.071939	down	HOXC13	protein_coding
ENSG00000123395	-1.36914	0.0281953	0.15633	down	ATG101	protein_coding
ENSG00000123415	4.51936	0.00200173	0.0283209	up	SMUG1	protein_coding
ENSG00000123416	1.02235	0.0174402	0.115268	up	TUBA1B	protein_coding
ENSG00000123485	1.27078	0.00189218	0.0271592	up	HJURP	protein_coding
ENSG00000123496	3.04488	0.0466357	0.216504	up	IL13RA2	protein_coding
ENSG00000123595	4.94317	0.000159458	0.0050364	up	RAB9A	protein_coding
ENSG00000123609	1.49572	0.00796668	0.0708171	up	NMI	protein_coding
ENSG00000123933	-1.51465	0.00453964	0.0487866	down	MXD4	protein_coding
ENSG00000123989	-1.06547	0.00404353	0.0454426	down	CHPF	protein_coding
ENSG00000123992	1.50104	0.00447426	0.0483932	up	DNPEP	protein_coding
ENSG00000124006	-1.35286	0.000329805	0.00855015	down	OBSL1	protein_coding
ENSG00000124098	1.58447	0.0372525	0.188859	up	FAM210B	protein_coding
ENSG00000124107	-2.27162	0.00195541	0.0278118	down	SLPI	protein_coding
ENSG00000124145	-1.77041	1.49959e-05	0.000912988	down	SDC4	protein_coding
ENSG00000124222	-1.97604	0.0111462	0.08789	down	STX16	protein_coding
ENSG00000124275	1.13241	0.0432125	0.206467	up	MTRR	protein_coding
ENSG00000124279	1.97058	0.0183764	0.119216	up	FASTKD3	protein_coding
ENSG00000124380	1.85192	0.00149385	0.0231031	up	SNRNP27	protein_coding
ENSG00000124523	3.706	0.0201864	0.126861	up	SIRT5	protein_coding
ENSG00000124587	2.88967	0.000701527	0.014124	up	PEX6	protein_coding
ENSG00000124615	-2.91805	0.0248443	0.14478	down	MOCS1	protein_coding
ENSG00000124762	-3.63944	3.42101e-22	1.15074e-18	down	CDKN1A	protein_coding
ENSG00000124786	2.15275	0.00176159	0.0259315	up	SLC35B3	protein_coding
ENSG00000125124	1.42828	0.00979756	0.0811238	up	BBS2	protein_coding
ENSG00000125247	5.29259	0.000649306	0.0135239	up	TMTC4	protein_coding
ENSG00000125266	-1.07985	0.028553	0.15769	down	EFNB2	protein_coding
ENSG00000125378	1.3276	0.017888	0.117068	up	BMP4	protein_coding
ENSG00000125398	-1.87726	0.0066277	0.0627998	down	SOX9	protein_coding
ENSG00000125457	-2.25404	0.0323065	0.171685	down	MIF4GD	protein_coding
ENSG00000125629	1.50645	0.00820957	0.0721307	up	INSIG2	protein_coding
ENSG00000125637	-2.35775	0.0156468	0.108019	down	PSD4	protein_coding
ENSG00000125651	-1.19576	0.000246594	0.00694125	down	GTF2F1	protein_coding
ENSG00000125652	1.39041	0.0170878	0.113539	up	ALKBH7	protein_coding
ENSG00000125686	-1.20786	0.0137381	0.0996475	down	MED1	protein_coding
ENSG00000125703	2.19887	0.00104274	0.0181502	up	ATG4C	protein_coding
ENSG00000125744	-3.90253	0.00657457	0.0623842	down	RTN2	protein_coding
ENSG00000125827	1.25741	0.00311218	0.0382066	up	TMX4	protein_coding
ENSG00000125834	-2.52986	8.02895e-05	0.00301759	down	STK35	protein_coding
ENSG00000125863	2.9507	2.66101e-05	0.00137179	up	MKKS	protein_coding
ENSG00000125968	1.38328	0.00102183	0.017902	up	ID1	protein_coding
ENSG00000125995	1.08052	0.0183338	0.11917	up	ROMO1	protein_coding
ENSG00000126062	-1.25025	0.0258464	0.148237	down	TMEM115	protein_coding
ENSG00000126243	-1.81975	0.0246752	0.144468	down	LRFN3	protein_coding
ENSG00000126351	-1.88995	0.04335	0.206835	down	THRA	protein_coding
ENSG00000126391	-1.6466	7.60291e-05	0.00291445	down	FRMD8	protein_coding
ENSG00000126709	1.48838	0.00337795	0.0404003	up	IFI6	protein_coding
ENSG00000126787	2.96599	2.09545e-11	1.22584e-08	up	DLGAP5	protein_coding
ENSG00000126790	1.28441	0.0279938	0.155643	up	L3HYPDH	protein_coding
ENSG00000126821	1.24879	0.0235293	0.139952	up	SGPP1	protein_coding
ENSG00000126822	-1.89374	6.72117e-05	0.00266765	down	PLEKHG3	protein_coding
ENSG00000126870	1.18613	0.0339084	0.177042	up	WDR60	protein_coding
ENSG00000126903	-1.82305	0.0155674	0.107814	down	SLC10A3	protein_coding
ENSG00000127081	3.52801	0.0338656	0.176887	up	ZNF484	protein_coding
ENSG00000127329	3.79993	0.00741208	0.0677624	up	PTPRB	protein_coding
ENSG00000127423	4.2054	0.00465152	0.0495929	up	AUNIP	protein_coding
ENSG00000127445	1.23777	0.0190905	0.122607	up	PIN1	protein_coding
ENSG00000127507	-2.02804	0.0157846	0.108411	down	ADGRE2	protein_coding
ENSG00000127511	-1.36333	0.000811352	0.0154409	down	SIN3B	protein_coding
ENSG00000127528	-4.91472	8.27669e-05	0.00306785	down	KLF2	protein_coding
ENSG00000127564	-2.05599	2.88596e-06	0.000253795	down	PKMYT1	protein_coding
ENSG00000127580	2.6483	0.00617215	0.059574	up	WDR24	protein_coding
ENSG00000127663	-1.10858	0.0120711	0.0920475	down	KDM4B	protein_coding
ENSG00000127946	2.15006	0.00156765	0.0239419	up	HIP1	protein_coding
ENSG00000127955	1.70523	0.00187879	0.0270076	up	GNAI1	protein_coding
ENSG00000127980	3.22659	2.09999e-05	0.00116277	up	PEX1	protein_coding
ENSG00000127989	2.90926	0.00485298	0.0510131	up	MTERF1	protein_coding
ENSG00000128016	-2.20826	1.37179e-06	0.00014766	down	ZFP36	protein_coding
ENSG00000128272	-1.0769	0.0428587	0.205804	down	ATF4	protein_coding
ENSG00000128283	-1.81569	2.43411e-06	0.000225869	down	CDC42EP1	protein_coding
ENSG00000128284	5.78901	0.00484748	0.0509952	up	APOL3	protein_coding
ENSG00000128335	2.09428	6.72443e-06	0.000494411	up	APOL2	protein_coding
ENSG00000128340	4.63382	0.000294272	0.00798271	up	RAC2	protein_coding
ENSG00000128513	3.17997	2.34531e-05	0.00125265	up	POT1	protein_coding
ENSG00000128564	-1.96229	0.0484524	0.221562	down	VGF	protein_coding
ENSG00000128578	2.11138	0.0272069	0.15272	up	STRIP2	protein_coding
ENSG00000128607	-2.80616	8.99091e-05	0.0032873	down	KLHDC10	protein_coding
ENSG00000128641	-1.06924	4.38545e-06	0.000355459	down	MYO1B	protein_coding
ENSG00000128683	4.48474	0.000914272	0.016651	up	GAD1	protein_coding
ENSG00000128694	2.17194	0.00886452	0.0755365	up	OSGEPL1	protein_coding
ENSG00000128789	1.92064	0.000764603	0.014943	up	PSMG2	protein_coding
ENSG00000128805	5.82058	6.33875e-05	0.00256209	up	ARHGAP22	protein_coding
ENSG00000128915	1.7629	0.000673616	0.0137622	up	ICE2	protein_coding
ENSG00000129195	1.81318	0.0249696	0.1451	up	PIMREG	protein_coding
ENSG00000129473	3.99273	0.00559594	0.0561472	up	BCL2L2	protein_coding
ENSG00000129518	1.5218	0.00101844	0.017902	up	EAPP	protein_coding
ENSG00000129559	2.17515	0.0407343	0.200269	up	NEDD8	protein_coding
ENSG00000129636	1.08538	0.00897093	0.0762983	up	ITFG1	protein_coding
ENSG00000129691	1.52238	0.0107375	0.0858428	up	ASH2L	protein_coding
ENSG00000129824	5.1862	0.000851511	0.0159347	up	RPS4Y1	protein_coding
ENSG00000129911	-1.92257	0.000211277	0.00620683	down	KLF16	protein_coding
ENSG00000129925	-2.3104	0.000316005	0.00832358	down	TMEM8A	protein_coding
ENSG00000129932	-1.63238	0.00234713	0.0312716	down	DOHH	protein_coding
ENSG00000130005	2.94051	0.00366982	0.042714	up	GAMT	protein_coding
ENSG00000130021	2.46875	0.017606	0.115829	up	PUDP	protein_coding
ENSG00000130023	1.92514	0.0313601	0.168511	up	ERMARD	protein_coding
ENSG00000130066	-1.23802	0.0257575	0.147979	down	SAT1	protein_coding
ENSG00000130164	-1.57348	3.29023e-05	0.00158556	down	LDLR	protein_coding
ENSG00000130193	-2.64312	7.47912e-05	0.00288472	down	THEM6	protein_coding
ENSG00000130203	-2.58279	1.81271e-08	4.13391e-06	down	APOE	protein_coding
ENSG00000130244	2.43042	0.0220463	0.134406	up	FAM98C	protein_coding
ENSG00000130299	-1.85413	0.00371578	0.0429381	down	GTPBP3	protein_coding
ENSG00000130303	1.66833	5.61525e-05	0.00235368	up	BST2	protein_coding
ENSG00000130313	-1.11209	0.040936	0.200991	down	PGLS	protein_coding
ENSG00000130340	-1.31214	0.000316117	0.00832358	down	SNX9	protein_coding
ENSG00000130347	2.98477	0.00162985	0.0245849	up	RTN4IP1	protein_coding
ENSG00000130363	3.6623	0.0167082	0.111901	up	RSPH3	protein_coding
ENSG00000130508	-1.73553	0.0281749	0.156327	down	PXDN	protein_coding
ENSG00000130513	-1.99137	2.73581e-06	0.000248718	down	GDF15	protein_coding
ENSG00000130522	-2.10158	0.000135055	0.00446478	down	JUND	protein_coding
ENSG00000130635	-2.51819	0.000402376	0.00970307	down	COL5A1	protein_coding
ENSG00000130638	1.21488	2.42407e-08	5.34686e-06	up	ATXN10	protein_coding
ENSG00000130669	-1.58988	0.00646394	0.0618495	down	PAK4	protein_coding
ENSG00000130707	-1.18336	0.0137272	0.0996475	down	ASS1	protein_coding
ENSG00000130713	1.39436	0.00331161	0.0399262	up	EXOSC2	protein_coding
ENSG00000130726	-1.14604	9.52243e-07	0.00011018	down	TRIM28	protein_coding
ENSG00000130734	-1.84507	0.00432413	0.0471102	down	ATG4D	protein_coding
ENSG00000130766	-1.15781	0.027623	0.154155	down	SESN2	protein_coding
ENSG00000130787	-1.51316	0.0162318	0.110637	down	HIP1R	protein_coding
ENSG00000130813	-3.95751	0.000906993	0.0165585	down	C19orf66	protein_coding
ENSG00000130818	3.31259	0.00238554	0.0316592	up	ZNF426	protein_coding
ENSG00000130826	-1.04365	0.026349	0.149968	down	DKC1	protein_coding
ENSG00000130827	-1.14222	0.00577104	0.0572854	down	PLXNA3	protein_coding
ENSG00000130829	3.43197	0.0245215	0.143889	up	DUSP9	protein_coding
ENSG00000130856	2.35639	0.0156716	0.108024	up	ZNF236	protein_coding
ENSG00000130958	5.28265	2.35623e-05	0.00125309	up	SLC35D2	protein_coding
ENSG00000131016	-1.49287	7.81128e-08	1.48029e-05	down	AKAP12	protein_coding
ENSG00000131043	1.5127	0.0223136	0.1353	up	AAR2	protein_coding
ENSG00000131061	-3.52995	0.0134482	0.0984494	down	ZNF341	protein_coding
ENSG00000131116	1.55808	0.0326779	0.172763	up	ZNF428	protein_coding
ENSG00000131149	-2.0646	0.00096828	0.0173177	down	GSE1	protein_coding
ENSG00000131374	1.24041	0.047307	0.218209	up	TBC1D5	protein_coding
ENSG00000131378	-1.80484	0.0133939	0.0984243	down	RFTN1	protein_coding
ENSG00000131381	1.74963	0.0281704	0.156327	up	RBSN	protein_coding
ENSG00000131435	1.29495	0.0396419	0.196458	up	PDLIM4	protein_coding
ENSG00000131473	-1.07766	4.27708e-06	0.000350903	down	ACLY	protein_coding
ENSG00000131711	-1.43879	0.0140716	0.101086	down	MAP1B	protein_coding
ENSG00000131732	1.81694	0.00439116	0.0476861	up	ZCCHC9	protein_coding
ENSG00000131747	1.77012	2.19468e-08	4.92157e-06	up	TOP2A	protein_coding
ENSG00000131773	-1.56151	0.00987387	0.0814549	down	KHDRBS3	protein_coding
ENSG00000131797	2.07467	0.0447961	0.211782	up	CLUHP3	transcribed_unprocessed_pseudogene
ENSG00000131849	-2.9541	0.0383259	0.192348	down	ZNF132	protein_coding
ENSG00000131871	-1.12395	0.00933249	0.0784804	down	SELENOS	protein_coding
ENSG00000131876	1.25289	0.0272316	0.152722	up	SNRPA1	protein_coding
ENSG00000131899	1.44107	0.00459967	0.049196	up	LLGL1	protein_coding
ENSG00000131966	1.10217	0.023597	0.140114	up	ACTR10	protein_coding
ENSG00000131979	-3.14698	0.00378625	0.0432461	down	GCH1	protein_coding
ENSG00000132005	-2.30315	0.00184356	0.0267585	down	RFX1	protein_coding
ENSG00000132153	-1.30434	2.80044e-05	0.00141654	down	DHX30	protein_coding
ENSG00000132155	-1.4835	0.000272609	0.00753843	down	RAF1	protein_coding
ENSG00000132164	3.33888	0.0324609	0.172089	up	SLC6A11	protein_coding
ENSG00000132182	-1.67397	0.00466841	0.0496549	down	NUP210	protein_coding
ENSG00000132196	4.684	0.00552481	0.055759	up	HSD17B7	protein_coding
ENSG00000132274	2.06555	1.02182e-06	0.000116513	up	TRIM22	protein_coding
ENSG00000132313	1.04759	0.0293111	0.160753	up	MRPL35	protein_coding
ENSG00000132334	-1.49146	0.0463488	0.215861	down	PTPRE	protein_coding
ENSG00000132361	-1.01375	0.00322126	0.0391174	down	CLUH	protein_coding
ENSG00000132376	1.0118	0.0224329	0.135715	up	INPP5K	protein_coding
ENSG00000132423	2.15084	0.000150447	0.00490137	up	COQ3	protein_coding
ENSG00000132470	-1.14389	0.000185295	0.00562788	down	ITGB4	protein_coding
ENSG00000132478	2.85371	0.00541656	0.0549207	up	UNK	protein_coding
ENSG00000132530	3.83488	0.046122	0.215177	up	XAF1	protein_coding
ENSG00000132541	2.15343	0.0396862	0.196532	up	RIDA	protein_coding
ENSG00000132591	-1.41334	0.00274487	0.035048	down	ERAL1	protein_coding
ENSG00000132600	1.79498	0.00202436	0.0285511	up	PRMT7	protein_coding
ENSG00000132613	-1.16974	0.00319136	0.0388595	down	MTSS1L	protein_coding
ENSG00000132661	-2.3025	0.00830381	0.0724758	down	NXT1	protein_coding
ENSG00000132669	1.30754	0.000972663	0.0173177	up	RIN2	protein_coding
ENSG00000132670	1.34626	0.00465906	0.0495947	up	PTPRA	protein_coding
ENSG00000132676	-1.0178	0.00500102	0.0519604	down	DAP3	protein_coding
ENSG00000132688	3.83909	0.0217826	0.133402	up	NES	protein_coding
ENSG00000132694	-1.17433	0.0322878	0.171685	down	ARHGEF11	protein_coding
ENSG00000132763	-2.95736	0.00326156	0.0394998	down	MMACHC	protein_coding
ENSG00000132773	-3.08603	0.000778689	0.0150656	down	TOE1	protein_coding
ENSG00000132823	-1.06849	0.0465638	0.216504	down	OSER1	protein_coding
ENSG00000132906	5.86938	2.77938e-05	0.00141119	up	CASP9	protein_coding
ENSG00000133065	-1.36306	0.0274039	0.153441	down	SLC41A1	protein_coding
ENSG00000133083	-2.98837	0.0234665	0.139709	down	DCLK1	protein_coding
ENSG00000133111	5.51194	2.87372e-05	0.00144276	up	RFXAP	protein_coding
ENSG00000133612	-1.46501	0.00772517	0.0692948	down	AGAP3	protein_coding
ENSG00000133639	-2.50115	2.54805e-06	0.000234822	down	BTG1	protein_coding
ENSG00000133740	4.51876	0.000937411	0.0169528	up	E2F5	protein_coding
ENSG00000133816	-1.59981	3.87553e-05	0.00178332	down	MICAL2	protein_coding
ENSG00000133818	-1.76404	0.000704276	0.014124	down	RRAS2	protein_coding
ENSG00000133935	1.68019	0.0437614	0.208015	up	ERG28	protein_coding
ENSG00000133997	1.7714	0.00276618	0.0351786	up	MED6	protein_coding
ENSG00000134014	1.72071	0.00412803	0.0457895	up	ELP3	protein_coding
ENSG00000134056	1.48062	0.0134485	0.0984494	up	MRPS36	protein_coding
ENSG00000134057	1.45683	0.000804561	0.0153551	up	CCNB1	protein_coding
ENSG00000134107	-2.01421	8.78125e-09	2.14821e-06	down	BHLHE40	protein_coding
ENSG00000134109	1.46955	0.0476148	0.218879	up	EDEM1	protein_coding
ENSG00000134152	1.72715	0.0475846	0.218814	up	KATNBL1	protein_coding
ENSG00000134222	2.10663	0.000472415	0.0106681	up	PSRC1	protein_coding
ENSG00000134253	5.32135	0.000765196	0.014943	up	TRIM45	protein_coding
ENSG00000134294	-1.47869	6.23904e-09	1.67893e-06	down	SLC38A2	protein_coding
ENSG00000134363	-3.58742	1.66979e-23	7.48901e-20	down	FST	protein_coding
ENSG00000134419	1.14964	0.0321076	0.17116	up	RPS15A	protein_coding
ENSG00000134508	-2.33689	0.0166876	0.111818	down	CABLES1	protein_coding
ENSG00000134644	-1.34513	0.000206611	0.00610977	down	PUM1	protein_coding
ENSG00000134690	1.38291	0.00372384	0.042971	up	CDCA8	protein_coding
ENSG00000134909	-1.17519	0.0165855	0.111635	down	ARHGAP32	protein_coding
ENSG00000134954	-1.02609	0.0183291	0.11917	down	ETS1	protein_coding
ENSG00000134955	-2.89481	0.00112782	0.0190879	down	SLC37A2	protein_coding
ENSG00000135083	3.22076	0.0416649	0.202319	up	CCNJL	protein_coding
ENSG00000135090	-1.25544	0.000159957	0.00504032	down	TAOK3	protein_coding
ENSG00000135124	4.93011	0.000872855	0.0161636	up	P2RX4	protein_coding
ENSG00000135185	1.7107	0.0377722	0.190346	up	TMEM243	protein_coding
ENSG00000135211	3.17909	1.65945e-06	0.000170442	up	TMEM60	protein_coding
ENSG00000135249	1.14396	0.0228431	0.137396	up	RINT1	protein_coding
ENSG00000135297	1.285	0.0144412	0.102862	up	MTO1	protein_coding
ENSG00000135336	2.06878	8.30185e-06	0.000584824	up	ORC3	protein_coding
ENSG00000135338	5.68926	0.00367649	0.0427178	up	LCA5	protein_coding
ENSG00000135363	4.17528	0.0260482	0.148871	up	LMO2	protein_coding
ENSG00000135378	3.09475	0.0320331	0.170895	up	PRRG4	protein_coding
ENSG00000135473	2.39382	0.00596223	0.0585133	up	PAN2	protein_coding
ENSG00000135503	-1.94081	7.79543e-05	0.00296293	down	ACVR1B	protein_coding
ENSG00000135587	-3.72733	0.00755362	0.0685351	down	SMPD2	protein_coding
ENSG00000135605	-4.73381	0.000894197	0.0163916	down	TEC	protein_coding
ENSG00000135622	2.43274	0.000420749	0.0100198	up	SEMA4F	protein_coding
ENSG00000135631	-2.52021	2.12954e-06	0.000206136	down	RAB11FIP5	protein_coding
ENSG00000135679	-1.10406	0.00347935	0.0411738	down	MDM2	protein_coding
ENSG00000135686	-1.5761	0.0147301	0.104192	down	KLHL36	protein_coding
ENSG00000135744	-3.54784	0.0133715	0.0983131	down	AGT	protein_coding
ENSG00000135750	-1.78639	0.000868274	0.0161362	down	KCNK1	protein_coding
ENSG00000135763	-1.61523	0.000737032	0.014605	down	URB2	protein_coding
ENSG00000135766	-2.0844	1.03856e-05	0.000695213	down	EGLN1	protein_coding
ENSG00000135828	4.87163	0.000310562	0.0082742	up	RNASEL	protein_coding
ENSG00000135838	-3.72749	0.00457024	0.048959	down	NPL	protein_coding
ENSG00000135899	1.40909	0.0290896	0.159755	up	SP110	protein_coding
ENSG00000135912	-1.219	0.0467685	0.2167	down	TTLL4	protein_coding
ENSG00000135919	-1.45222	1.86497e-05	0.00107236	down	SERPINE2	protein_coding
ENSG00000135924	3.16173	0.0311249	0.167789	up	DNAJB2	protein_coding
ENSG00000135926	-1.47356	0.000407722	0.00979625	down	TMBIM1	protein_coding
ENSG00000135931	1.73946	0.000524495	0.0114192	up	ARMC9	protein_coding
ENSG00000135951	4.51774	0.00751363	0.0683542	up	TSGA10	protein_coding
ENSG00000136021	-1.14783	0.00456716	0.048959	down	SCYL2	protein_coding
ENSG00000136044	1.47628	0.00410221	0.0456536	up	APPL2	protein_coding
ENSG00000136100	1.13593	0.0308368	0.166714	up	VPS36	protein_coding
ENSG00000136108	1.2075	0.000442799	0.0102409	up	CKAP2	protein_coding
ENSG00000136111	2.33324	8.57693e-06	0.000599022	up	TBC1D4	protein_coding
ENSG00000136122	1.57733	0.0385216	0.192914	up	BORA	protein_coding
ENSG00000136152	1.68683	0.0075234	0.0683968	up	COG3	protein_coding
ENSG00000136156	1.363	1.7868e-07	3.04773e-05	up	ITM2B	protein_coding
ENSG00000136161	-3.27203	0.00854349	0.073877	down	RCBTB2	protein_coding
ENSG00000136193	1.29592	0.00417383	0.0458674	up	SCRN1	protein_coding
ENSG00000136205	1.40615	9.87632e-05	0.00347868	up	TNS3	protein_coding
ENSG00000136231	2.13043	0.00041338	0.00989684	up	IGF2BP3	protein_coding
ENSG00000136235	1.44214	0.00692708	0.0648149	up	GPNMB	protein_coding
ENSG00000136237	2.0352	0.00413891	0.0458072	up	RAPGEF5	protein_coding
ENSG00000136244	-6.88613	0.028111	0.156102	down	IL6	protein_coding
ENSG00000136280	1.99542	5.32038e-06	0.000411412	up	CCM2	protein_coding
ENSG00000136379	-2.4929	0.000952405	0.0170862	down	ABHD17C	protein_coding
ENSG00000136521	1.40331	0.00102075	0.017902	up	NDUFB5	protein_coding
ENSG00000136560	1.55	0.0166552	0.111818	up	TANK	protein_coding
ENSG00000136631	1.07228	0.00116537	0.0195259	up	VPS45	protein_coding
ENSG00000136643	1.4944	0.000860529	0.016056	up	RPS6KC1	protein_coding
ENSG00000136720	3.38911	0.0178805	0.117068	up	HS6ST1	protein_coding
ENSG00000136783	1.93565	0.00070029	0.014124	up	NIPSNAP3A	protein_coding
ENSG00000136826	-2.56067	0.00016568	0.00518423	down	KLF4	protein_coding
ENSG00000136854	-1.55126	0.00983629	0.0813444	down	STXBP1	protein_coding
ENSG00000136867	3.17585	0.0364513	0.1862	up	SLC31A2	protein_coding
ENSG00000136888	1.60686	0.000230759	0.00659206	up	ATP6V1G1	protein_coding
ENSG00000136908	1.49376	0.0084749	0.0735676	up	DPM2	protein_coding
ENSG00000136935	1.11923	0.0212525	0.131412	up	GOLGA1	protein_coding
ENSG00000137074	1.30875	0.0268667	0.151823	up	APTX	protein_coding
ENSG00000137076	-1.05319	2.55216e-05	0.00132584	down	TLN1	protein_coding
ENSG00000137103	5.46773	4.49568e-05	0.00200961	up	TMEM8B	protein_coding
ENSG00000137106	1.06664	6.87631e-06	0.000501109	up	GRHPR	protein_coding
ENSG00000137133	1.17283	0.0330343	0.174099	up	HINT2	protein_coding
ENSG00000137168	2.45508	4.00642e-09	1.14694e-06	up	PPIL1	protein_coding
ENSG00000137185	3.14594	0.000336144	0.00866441	up	ZSCAN9	protein_coding
ENSG00000137221	-1.1341	0.00815267	0.0719778	down	TJAP1	protein_coding
ENSG00000137273	2.89464	0.0493834	0.224012	up	FOXF2	protein_coding
ENSG00000137275	1.32502	0.00602318	0.0588	up	RIPK1	protein_coding
ENSG00000137309	-1.02852	0.00415686	0.0458072	down	HMGA1	protein_coding
ENSG00000137310	1.69249	0.0157445	0.108304	up	TCF19	protein_coding
ENSG00000137338	1.69384	0.00786815	0.0703304	up	PGBD1	protein_coding
ENSG00000137364	1.37601	0.0358569	0.183932	up	TPMT	protein_coding
ENSG00000137404	2.02762	0.00406011	0.0454861	up	NRM	protein_coding
ENSG00000137449	-2.41558	0.00010476	0.00365947	down	CPEB2	protein_coding
ENSG00000137500	3.10506	2.3461e-05	0.00125265	up	CCDC90B	protein_coding
ENSG00000137501	3.22919	0.00341905	0.0407109	up	SYTL2	protein_coding
ENSG00000137573	-1.45371	0.019581	0.124712	down	SULF1	protein_coding
ENSG00000137575	-1.06223	0.00408222	0.0456299	down	SDCBP	protein_coding
ENSG00000137801	-1.24934	6.19154e-07	8.01031e-05	down	THBS1	protein_coding
ENSG00000137802	1.45465	0.0371631	0.188477	up	MAPKBP1	protein_coding
ENSG00000137824	-1.51855	0.0101653	0.0829939	down	RMDN3	protein_coding
ENSG00000137871	1.9382	0.0155778	0.107814	up	ZNF280D	protein_coding
ENSG00000137936	-2.07515	8.91e-08	1.59845e-05	down	BCAR3	protein_coding
ENSG00000137944	1.21427	0.0182592	0.118866	up	KYAT3	protein_coding
ENSG00000138036	1.7636	0.0162907	0.110768	up	DYNC2LI1	protein_coding
ENSG00000138061	2.68407	1.3045e-11	8.35811e-09	up	CYP1B1	protein_coding
ENSG00000138074	-1.30372	0.00952422	0.0795953	down	SLC5A6	protein_coding
ENSG00000138085	2.16785	6.47632e-05	0.00260753	up	ATRAID	protein_coding
ENSG00000138160	1.12373	0.000985533	0.0174939	up	KIF11	protein_coding
ENSG00000138166	-2.70463	2.22646e-07	3.65329e-05	down	DUSP5	protein_coding
ENSG00000138180	1.89898	6.51949e-06	0.000487332	up	CEP55	protein_coding
ENSG00000138347	-2.82534	0.00258152	0.0334627	down	MYPN	protein_coding
ENSG00000138381	1.45094	0.0217285	0.133152	up	ASNSD1	protein_coding
ENSG00000138413	1.42451	0.00179646	0.0262448	up	IDH1	protein_coding
ENSG00000138463	2.00964	0.00100494	0.0177215	up	DIRC2	protein_coding
ENSG00000138496	1.73267	0.00148481	0.0230428	up	PARP9	protein_coding
ENSG00000138613	2.53747	0.0414173	0.201617	up	APH1B	protein_coding
ENSG00000138640	1.66278	0.0202758	0.127117	up	FAM13A	protein_coding
ENSG00000138675	-3.34834	0.0174663	0.11537	down	FGF5	protein_coding
ENSG00000138678	3.26441	0.0353761	0.18216	up	GPAT3	protein_coding
ENSG00000138686	1.15888	0.0160034	0.109525	up	BBS7	protein_coding
ENSG00000138709	-1.47282	0.000914536	0.016651	down	LARP1B	protein_coding
ENSG00000138735	1.28886	0.0248719	0.14478	up	PDE5A	protein_coding
ENSG00000138744	-2.09258	0.00493833	0.051628	down	NAAA	protein_coding
ENSG00000138756	-1.23766	0.0073977	0.0677577	down	BMP2K	protein_coding
ENSG00000138771	-2.34493	0.000823381	0.0156037	down	SHROOM3	protein_coding
ENSG00000138829	-2.15525	8.44399e-09	2.10396e-06	down	FBN2	protein_coding
ENSG00000139112	-1.89528	0.023294	0.139236	down	GABARAPL1	protein_coding
ENSG00000139174	-3.01597	0.000786439	0.0150949	down	PRICKLE1	protein_coding
ENSG00000139197	-1.99478	0.00107766	0.0184478	down	PEX5	protein_coding
ENSG00000139233	3.71815	0.0127986	0.0956698	up	LLPH	protein_coding
ENSG00000139263	-1.573	0.00577325	0.0572854	down	LRIG3	protein_coding
ENSG00000139278	-1.37806	1.03799e-06	0.000117363	down	GLIPR1	protein_coding
ENSG00000139291	2.4071	0.000134628	0.00446163	up	TMEM19	protein_coding
ENSG00000139323	1.68462	0.0385255	0.192914	up	POC1B	protein_coding
ENSG00000139354	3.42033	0.00373568	0.0429972	up	GAS2L3	protein_coding
ENSG00000139372	-1.77625	0.000311167	0.0082742	down	TDG	protein_coding
ENSG00000139620	1.31395	0.0417412	0.202461	up	KANSL2	protein_coding
ENSG00000139624	1.06509	0.028922	0.159225	up	CERS5	protein_coding
ENSG00000139629	-4.06594	0.0320242	0.170895	down	GALNT6	protein_coding
ENSG00000139645	-1.07732	0.000169565	0.0052569	down	ANKRD52	protein_coding
ENSG00000139651	2.99837	0.000287488	0.00783025	up	ZNF740	protein_coding
ENSG00000139668	1.48155	0.0264322	0.150188	up	WDFY2	protein_coding
ENSG00000139684	1.0756	0.00275074	0.0350817	up	ESD	protein_coding
ENSG00000139718	-1.23725	0.0120277	0.0919288	down	SETD1B	protein_coding
ENSG00000139722	-1.58594	0.00252444	0.0328922	down	VPS37B	protein_coding
ENSG00000140153	3.90982	0.00451442	0.0487101	up	WDR20	protein_coding
ENSG00000140254	-1.93761	0.00969611	0.0807243	down	DUOXA1	protein_coding
ENSG00000140332	-2.27002	7.84047e-05	0.00297165	down	TLE3	protein_coding
ENSG00000140365	1.38196	0.00818855	0.0721218	up	COMMD4	protein_coding
ENSG00000140382	-1.13122	0.01645	0.111231	down	HMG20A	protein_coding
ENSG00000140406	-2.13713	0.000272851	0.00753843	down	TLNRD1	protein_coding
ENSG00000140463	1.38507	0.0484786	0.221562	up	BBS4	protein_coding
ENSG00000140471	-2.22399	0.00378342	0.0432461	down	LINS1	protein_coding
ENSG00000140525	1.0777	1.43812e-05	0.000891701	up	FANCI	protein_coding
ENSG00000140691	-1.80144	0.0165396	0.111493	down	ARMC5	protein_coding
ENSG00000140694	1.30991	0.000255371	0.00712867	up	PARN	protein_coding
ENSG00000140743	-1.16082	0.000858359	0.0160406	down	CDR2	protein_coding
ENSG00000140830	-4.12137	0.00317197	0.0387637	down	TXNL4B	protein_coding
ENSG00000140832	4.15399	0.00224911	0.0305366	up	MARVELD3	protein_coding
ENSG00000140859	-1.83101	1.79312e-06	0.000178715	down	KIFC3	protein_coding
ENSG00000140937	-3.13684	0.00999509	0.0821025	down	CDH11	protein_coding
ENSG00000140941	-1.17769	0.0170551	0.113434	down	MAP1LC3B	protein_coding
ENSG00000140943	1.14871	0.00337401	0.0403891	up	MBTPS1	protein_coding
ENSG00000140995	-1.30821	0.0354592	0.182449	down	DEF8	protein_coding
ENSG00000141084	2.18619	0.0255417	0.147179	up	RANBP10	protein_coding
ENSG00000141179	1.98207	0.0175676	0.115795	up	PCTP	protein_coding
ENSG00000141391	-2.84968	0.0386562	0.193353	down	PRELID3A	protein_coding
ENSG00000141447	1.09175	0.0136555	0.0992622	up	OSBPL1A	protein_coding
ENSG00000141449	4.35161	0.000779312	0.0150656	up	GREB1L	protein_coding
ENSG00000141480	-4.77956	2.04786e-05	0.00114808	down	ARRB2	protein_coding
ENSG00000141551	-1.07873	0.000441271	0.0102367	down	CSNK1D	protein_coding
ENSG00000141570	3.7778	0.0116747	0.090695	up	CBX8	protein_coding
ENSG00000141582	-1.32821	0.0022678	0.0305522	down	CBX4	protein_coding
ENSG00000141698	2.03977	0.000435827	0.0101713	up	NT5C3B	protein_coding
ENSG00000141699	1.2303	0.0020006	0.0283209	up	RETREG3	protein_coding
ENSG00000141905	-1.28373	0.0166871	0.111818	down	NFIC	protein_coding
ENSG00000141971	-2.63505	0.00710886	0.0659198	down	MVB12A	protein_coding
ENSG00000141994	-1.75693	0.000175378	0.00538747	down	DUS3L	protein_coding
ENSG00000142002	-1.00612	0.00817738	0.0721218	down	DPP9	protein_coding
ENSG00000142082	2.20122	0.00247171	0.0324774	up	SIRT3	protein_coding
ENSG00000142102	-4.27404	0.00148945	0.0230648	down	PGGHG	protein_coding
ENSG00000142156	-2.03741	0.00250399	0.0327735	down	COL6A1	protein_coding
ENSG00000142166	1.43005	3.69289e-05	0.00172527	up	IFNAR1	protein_coding
ENSG00000142173	-2.84499	0.00011068	0.00384526	down	COL6A2	protein_coding
ENSG00000142188	4.82695	0.000238495	0.00678425	up	TMEM50B	protein_coding
ENSG00000142252	3.78079	0.0116175	0.0903544	up	GEMIN7	protein_coding
ENSG00000142396	-2.71609	0.0482002	0.220625	down	ERVK3-1	protein_coding
ENSG00000142409	-2.23367	0.00738411	0.0677254	down	ZNF787	protein_coding
ENSG00000142528	-1.73932	0.0492689	0.223997	down	ZNF473	protein_coding
ENSG00000142544	-3.61752	0.000917277	0.0166777	down	CTU1	protein_coding
ENSG00000142552	-2.75686	0.0359501	0.18434	down	RCN3	protein_coding
ENSG00000142627	-1.78115	2.36552e-06	0.000222574	down	EPHA2	protein_coding
ENSG00000142694	-3.43044	0.000215881	0.00628719	down	EVA1B	protein_coding
ENSG00000142856	1.37103	0.0318532	0.170411	up	ITGB3BP	protein_coding
ENSG00000142871	-1.79127	5.20075e-10	2.03657e-07	down	CYR61	protein_coding
ENSG00000142945	1.13255	0.000945687	0.017011	up	KIF2C	protein_coding
ENSG00000143033	-2.40326	0.000324401	0.00845894	down	MTF2	protein_coding
ENSG00000143061	-2.41537	0.0163484	0.110883	down	IGSF3	protein_coding
ENSG00000143156	3.17489	0.000670414	0.013739	up	NME7	protein_coding
ENSG00000143179	1.57584	0.00728932	0.0670666	up	UCK2	protein_coding
ENSG00000143228	2.16971	2.27573e-07	3.68915e-05	up	NUF2	protein_coding
ENSG00000143248	-3.36769	0.000833187	0.015723	down	RGS5	protein_coding
ENSG00000143258	4.51991	0.00125342	0.0206423	up	USP21	protein_coding
ENSG00000143294	-1.32451	0.00296732	0.0368655	down	PRCC	protein_coding
ENSG00000143322	-2.49804	3.32091e-13	3.3123e-10	down	ABL2	protein_coding
ENSG00000143353	7.00739	6.45527e-11	3.10199e-08	up	LYPLAL1	protein_coding
ENSG00000143369	-1.39794	0.000237278	0.00676394	down	ECM1	protein_coding
ENSG00000143373	-1.3668	0.0376117	0.189751	down	ZNF687	protein_coding
ENSG00000143379	1.07646	0.0351982	0.181341	up	SETDB1	protein_coding
ENSG00000143387	-1.47895	0.0153676	0.106823	down	CTSK	protein_coding
ENSG00000143442	-1.12805	0.0013656	0.0217288	down	POGZ	protein_coding
ENSG00000143457	1.54141	0.00112048	0.0189913	up	GOLPH3L	protein_coding
ENSG00000143543	1.04768	0.0105163	0.0847283	up	JTB	protein_coding
ENSG00000143622	-2.05833	5.21559e-05	0.00225737	down	RIT1	protein_coding
ENSG00000143633	1.22639	0.0121865	0.0923859	up	C1orf131	protein_coding
ENSG00000143674	1.09951	0.041998	0.203011	up	MAP3K21	protein_coding
ENSG00000143878	-1.33503	0.00723929	0.0667155	down	RHOB	protein_coding
ENSG00000143971	1.72691	0.0120594	0.0920475	up	ETAA1	protein_coding
ENSG00000144034	1.27274	0.0345242	0.179491	up	TPRKB	protein_coding
ENSG00000144228	3.09954	0.0348286	0.180516	up	SPOPL	protein_coding
ENSG00000144233	-2.06995	0.000539634	0.0116921	down	AMMECR1L	protein_coding
ENSG00000144320	1.50844	0.00142168	0.0223769	up	LNPK	protein_coding
ENSG00000144369	3.93048	0.0181863	0.118555	up	FAM171B	protein_coding
ENSG00000144451	-1.71835	0.0343494	0.178928	down	SPAG16	protein_coding
ENSG00000144524	2.2993	0.0157108	0.108238	up	COPS7B	protein_coding
ENSG00000144677	-2.13932	0.000789493	0.0151319	down	CTDSPL	protein_coding
ENSG00000144744	1.19323	0.000511356	0.0112057	up	UBA3	protein_coding
ENSG00000144746	2.84115	3.44646e-13	3.3123e-10	up	ARL6IP5	protein_coding
ENSG00000144802	-1.70487	0.00600356	0.0587904	down	NFKBIZ	protein_coding
ENSG00000144827	1.59701	0.00061488	0.0129878	up	ABHD10	protein_coding
ENSG00000145014	1.82477	0.0234517	0.139683	up	TMEM44	protein_coding
ENSG00000145088	4.10765	0.0146804	0.103906	up	EAF2	protein_coding
ENSG00000145198	-4.07214	0.0200882	0.12648	down	VWA5B2	protein_coding
ENSG00000145246	1.10724	0.0192262	0.123302	up	ATP10D	protein_coding
ENSG00000145335	4.43932	0.00370964	0.0429289	up	SNCA	protein_coding
ENSG00000145337	3.17722	0.000115745	0.0039627	up	PYURF	protein_coding
ENSG00000145431	3.61448	0.000153278	0.00492209	up	PDGFC	protein_coding
ENSG00000145476	1.82387	0.0194421	0.124172	up	CYP4V2	protein_coding
ENSG00000145632	1.03629	0.00465576	0.0495947	up	PLK2	protein_coding
ENSG00000145723	6.84068	1.73983e-06	0.000174697	up	GIN1	protein_coding
ENSG00000145736	1.76247	0.00226647	0.0305522	up	GTF2H2	protein_coding
ENSG00000145743	1.67831	0.000457043	0.0104583	up	FBXL17	protein_coding
ENSG00000145779	1.25941	0.0373831	0.189236	up	TNFAIP8	protein_coding
ENSG00000145780	-1.10842	0.0126845	0.095031	down	FEM1C	protein_coding
ENSG00000145782	1.5036	0.0448338	0.211811	up	ATG12	protein_coding
ENSG00000145817	1.40129	5.52189e-05	0.00234305	up	YIPF5	protein_coding
ENSG00000145819	2.33623	0.021916	0.133915	up	ARHGAP26	protein_coding
ENSG00000145868	1.25459	0.0065658	0.0623842	up	FBXO38	protein_coding
ENSG00000146007	1.02587	0.000741393	0.0146698	up	ZMAT2	protein_coding
ENSG00000146054	-2.19751	0.0129078	0.0959528	down	TRIM7	protein_coding
ENSG00000146109	-1.5714	0.0119341	0.0918594	down	ABT1	protein_coding
ENSG00000146112	-1.73451	5.35377e-07	7.15643e-05	down	PPP1R18	protein_coding
ENSG00000146243	4.241	0.011584	0.0903518	up	IRAK1BP1	protein_coding
ENSG00000146263	2.73567	1.05907e-06	0.000117767	up	MMS22L	protein_coding
ENSG00000146350	4.48072	0.0091429	0.0774183	up	TBC1D32	protein_coding
ENSG00000146386	1.8139	0.0173154	0.114786	up	ABRACL	protein_coding
ENSG00000146410	1.85556	0.000684498	0.0138913	up	MTFR2	protein_coding
ENSG00000146411	1.80484	0.000670868	0.013739	up	SLC2A12	protein_coding
ENSG00000146416	1.72669	0.00671744	0.0633823	up	AIG1	protein_coding
ENSG00000146587	5.5885	7.46371e-07	9.29319e-05	up	RBAK	protein_coding
ENSG00000146674	-1.60356	0.000296363	0.00800716	down	IGFBP3	protein_coding
ENSG00000146757	1.82599	0.0201437	0.126651	up	ZNF92	protein_coding
ENSG00000146830	-1.1786	0.00018123	0.00551684	down	GIGYF1	protein_coding
ENSG00000147003	-2.691	0.0330326	0.174099	down	TMEM27	protein_coding
ENSG00000147119	-2.33452	0.0184487	0.119513	down	CHST7	protein_coding
ENSG00000147121	5.43239	4.69916e-05	0.00209362	up	KRBOX4	protein_coding
ENSG00000147130	1.46177	0.000658814	0.0135748	up	ZMYM3	protein_coding
ENSG00000147164	1.38685	9.45488e-05	0.00339241	up	SNX12	protein_coding
ENSG00000147231	3.59405	0.0283217	0.156754	up	CXorf57	protein_coding
ENSG00000147419	1.09558	0.0267479	0.15147	up	CCDC25	protein_coding
ENSG00000147592	2.63501	0.000154401	0.00494636	up	LACTB2	protein_coding
ENSG00000147642	-1.92973	0.0147596	0.104192	down	SYBU	protein_coding
ENSG00000147654	1.19018	0.00819972	0.0721307	up	EBAG9	protein_coding
ENSG00000147669	1.81818	0.000431546	0.0101299	up	POLR2K	protein_coding
ENSG00000147676	-1.35026	0.0188672	0.121521	down	MAL2	protein_coding
ENSG00000147679	-2.2606	0.038358	0.192434	down	UTP23	protein_coding
ENSG00000147687	2.94232	0.00156415	0.0239419	up	TATDN1	protein_coding
ENSG00000147853	1.75883	0.0147987	0.104388	up	AK3	protein_coding
ENSG00000148019	1.27054	0.00287721	0.0361464	up	CEP78	protein_coding
ENSG00000148175	-3.95701	8.19423e-12	5.80281e-09	down	STOM	protein_coding
ENSG00000148200	3.7216	0.00933121	0.0784804	up	NR6A1	protein_coding
ENSG00000148225	3.71298	0.00581051	0.0575279	up	WDR31	protein_coding
ENSG00000148291	-1.49425	0.0070793	0.0657645	down	SURF2	protein_coding
ENSG00000148297	1.31882	0.0385853	0.193142	up	MED22	protein_coding
ENSG00000148339	-2.4625	8.29135e-14	1.01418e-10	down	SLC25A25	protein_coding
ENSG00000148341	1.60304	0.0334778	0.175407	up	SH3GLB2	protein_coding
ENSG00000148690	1.55872	0.00566236	0.0566026	up	FRA10AC1	protein_coding
ENSG00000148700	1.19123	0.00946751	0.0792197	up	ADD3	protein_coding
ENSG00000148719	-1.10737	0.0106906	0.0856204	down	DNAJB12	protein_coding
ENSG00000148730	1.07479	0.0101083	0.0827297	up	EIF4EBP2	protein_coding
ENSG00000148841	-1.26788	0.0350892	0.181099	down	ITPRIP	protein_coding
ENSG00000148842	-2.43186	0.00106328	0.0183416	down	CNNM2	protein_coding
ENSG00000148843	-1.01786	0.0195883	0.124712	down	PDCD11	protein_coding
ENSG00000148908	2.5031	0.000343044	0.00881557	up	RGS10	protein_coding
ENSG00000148925	-1.90636	0.000199023	0.00595079	down	BTBD10	protein_coding
ENSG00000148926	-1.3798	0.000454809	0.010457	down	ADM	protein_coding
ENSG00000148950	3.3842	0.000224303	0.00647639	up	IMMP1L	protein_coding
ENSG00000149021	-3.13706	0.0139957	0.100702	down	SCGB1A1	protein_coding
ENSG00000149131	-2.39409	0.00826678	0.0723209	down	SERPING1	protein_coding
ENSG00000149196	2.27852	2.9224e-05	0.00145633	up	HIKESHI	protein_coding
ENSG00000149212	2.16054	0.000264952	0.00736557	up	SESN3	protein_coding
ENSG00000149313	1.37293	0.00142194	0.0223769	up	AASDHPPT	protein_coding
ENSG00000149476	1.83507	0.000546966	0.0118129	up	TKFC	protein_coding
ENSG00000149483	1.35961	0.00993449	0.0818045	up	TMEM138	protein_coding
ENSG00000149547	1.49724	0.00246605	0.0324347	up	EI24	protein_coding
ENSG00000149548	2.04453	0.0420002	0.203011	up	CCDC15	protein_coding
ENSG00000149636	1.82232	5.21562e-08	1.04741e-05	up	DSN1	protein_coding
ENSG00000149716	-1.43041	0.0140603	0.101058	down	ORAOV1	protein_coding
ENSG00000149798	-1.98997	0.00101926	0.017902	down	CDC42EP2	protein_coding
ENSG00000149968	-6.88597	0.0060264	0.0588	down	MMP3	protein_coding
ENSG00000150433	4.38963	0.00616582	0.059574	up	TMEM218	protein_coding
ENSG00000150457	-1.67208	0.00147881	0.0229762	down	LATS2	protein_coding
ENSG00000150630	-1.78041	0.0493231	0.223997	down	VEGFC	protein_coding
ENSG00000150687	1.90166	1.73265e-06	0.000174697	up	PRSS23	protein_coding
ENSG00000150712	1.96648	0.0051736	0.0532599	up	MTMR12	protein_coding
ENSG00000150756	2.62641	0.000752247	0.0148192	up	FAM173B	protein_coding
ENSG00000150782	1.69842	0.0186085	0.120316	up	IL18	protein_coding
ENSG00000150907	-1.69951	0.00229703	0.0308141	down	FOXO1	protein_coding
ENSG00000150990	-1.10372	0.00252166	0.0328922	down	DHX37	protein_coding
ENSG00000151014	-1.41457	0.0348301	0.180516	down	NOCT	protein_coding
ENSG00000151116	1.64349	0.00151128	0.0232658	up	UEVLD	protein_coding
ENSG00000151151	-3.07479	0.0121172	0.0921631	down	IPMK	protein_coding
ENSG00000151208	-1.60468	2.83715e-07	4.43883e-05	down	DLG5	protein_coding
ENSG00000151233	-1.1496	0.0349059	0.180541	down	GXYLT1	protein_coding
ENSG00000151287	1.66034	0.019872	0.125589	up	TEX30	protein_coding
ENSG00000151332	1.73493	0.00957372	0.0799457	up	MBIP	protein_coding
ENSG00000151445	2.4721	1.68401e-06	0.000171654	up	VIPAS39	protein_coding
ENSG00000151470	2.3554	0.0128455	0.0957549	up	C4orf33	protein_coding
ENSG00000151500	2.11507	1.38857e-05	0.000865078	up	THYN1	protein_coding
ENSG00000151553	1.30883	0.00464881	0.0495929	up	FAM160B1	protein_coding
ENSG00000151611	1.9957	0.0253146	0.146184	up	MMAA	protein_coding
ENSG00000151651	-1.84478	0.0100279	0.0822712	down	ADAM8	protein_coding
ENSG00000151665	3.14129	0.00132206	0.0213289	up	PIGF	protein_coding
ENSG00000151835	-1.44039	0.000113471	0.00392323	down	SACS	protein_coding
ENSG00000151881	2.77922	5.65839e-07	7.46408e-05	up	TMEM267	protein_coding
ENSG00000151893	-1.07315	0.036621	0.186682	down	CACUL1	protein_coding
ENSG00000152223	1.19324	0.00071042	0.0142031	up	EPG5	protein_coding
ENSG00000152253	1.67007	1.43134e-06	0.000150459	up	SPC25	protein_coding
ENSG00000152377	2.85945	0.0112142	0.0881353	up	SPOCK1	protein_coding
ENSG00000152382	-1.48715	0.0318805	0.17049	down	TADA1	protein_coding
ENSG00000152409	1.64233	0.0404628	0.199132	up	JMY	protein_coding
ENSG00000152439	3.76876	0.045396	0.213418	up	ZNF773	protein_coding
ENSG00000152484	-2.05096	0.0041159	0.0457422	down	USP12	protein_coding
ENSG00000152518	-3.12198	1.15645e-11	7.78e-09	down	ZFP36L2	protein_coding
ENSG00000152558	1.62206	1.32426e-05	0.000844451	up	TMEM123	protein_coding
ENSG00000152642	1.75687	0.0118761	0.0916244	up	GPD1L	protein_coding
ENSG00000152749	2.26913	0.00121502	0.0201579	up	GPR180	protein_coding
ENSG00000152767	-1.44478	0.00335958	0.0402521	down	FARP1	protein_coding
ENSG00000152782	3.82747	0.0122324	0.0925731	up	PANK1	protein_coding
ENSG00000152804	4.09499	0.00317628	0.0387812	up	HHEX	protein_coding
ENSG00000152818	1.0597	0.0164594	0.111231	up	UTRN	protein_coding
ENSG00000152939	1.44488	0.0297323	0.162489	up	MARVELD2	protein_coding
ENSG00000153006	-2.68904	4.4579e-05	0.00199937	down	SREK1IP1	protein_coding
ENSG00000153044	1.11844	0.0103532	0.0840758	up	CENPH	protein_coding
ENSG00000153071	-2.14887	0.0010654	0.0183547	down	DAB2	protein_coding
ENSG00000153094	-4.27131	0.011995	0.0919288	down	BCL2L11	protein_coding
ENSG00000153107	1.17291	0.0442493	0.209639	up	ANAPC1	protein_coding
ENSG00000153130	1.8118	2.3147e-05	0.00124601	up	SCOC	protein_coding
ENSG00000153140	1.44043	8.80751e-05	0.00322902	up	CETN3	protein_coding
ENSG00000154127	-1.12898	0.0226901	0.136842	down	UBASH3B	protein_coding
ENSG00000154153	4.94682	0.00521772	0.053428	up	RETREG1	protein_coding
ENSG00000154175	-1.79926	0.0398051	0.196976	down	ABI3BP	protein_coding
ENSG00000154229	-1.74584	4.29239e-07	6.01605e-05	down	PRKCA	protein_coding
ENSG00000154265	1.44982	0.0395825	0.196308	up	ABCA5	protein_coding
ENSG00000154277	-3.20545	0.00741332	0.0677624	down	UCHL1	protein_coding
ENSG00000154309	2.21048	0.022972	0.137863	up	DISP1	protein_coding
ENSG00000154310	2.13981	0.00430706	0.0470269	up	TNIK	protein_coding
ENSG00000154511	1.88086	0.00716967	0.0662554	up	FAM69A	protein_coding
ENSG00000154582	1.07133	0.00944207	0.079059	up	ELOC	protein_coding
ENSG00000154640	-1.04452	0.0327857	0.173197	down	BTG3	protein_coding
ENSG00000154734	-3.19984	6.6885e-17	9.99931e-14	down	ADAMTS1	protein_coding
ENSG00000154760	-3.28664	0.00881395	0.0753442	down	SLFN13	protein_coding
ENSG00000154767	1.36785	0.00994317	0.0818259	up	XPC	protein_coding
ENSG00000154832	-1.17679	0.00633086	0.0608876	down	CXXC1	protein_coding
ENSG00000154914	-4.5929	0.0012867	0.0210103	down	USP43	protein_coding
ENSG00000154917	-4.41321	0.0120836	0.0920475	down	RAB6B	protein_coding
ENSG00000155008	1.72938	0.00251623	0.0328922	up	APOOL	protein_coding
ENSG00000155066	1.79453	0.0049196	0.0515122	up	PROM2	protein_coding
ENSG00000155097	1.62111	0.000487636	0.0108389	up	ATP6V1C1	protein_coding
ENSG00000155099	2.78706	0.00944243	0.079059	up	PIP4P2	protein_coding
ENSG00000155329	1.49389	0.0269341	0.152013	up	ZCCHC10	protein_coding
ENSG00000155393	1.06822	0.0273752	0.153346	up	HEATR3	protein_coding
ENSG00000155827	1.31416	1.97537e-05	0.00111207	up	RNF20	protein_coding
ENSG00000155846	-1.62478	0.0195539	0.124632	down	PPARGC1B	protein_coding
ENSG00000155957	2.11087	0.045215	0.213089	up	TMBIM4	protein_coding
ENSG00000155959	1.16117	0.0101551	0.0829607	up	VBP1	protein_coding
ENSG00000155975	2.64095	0.0016822	0.0250654	up	VPS37A	protein_coding
ENSG00000156026	-1.43526	0.000577776	0.0123201	down	MCU	protein_coding
ENSG00000156299	1.87704	0.0451495	0.212854	up	TIAM1	protein_coding
ENSG00000156469	1.1926	0.0227243	0.136987	up	MTERF3	protein_coding
ENSG00000156860	-2.08697	6.89002e-06	0.000501109	down	FBRS	protein_coding
ENSG00000156876	2.12551	0.000440364	0.0102333	up	SASS6	protein_coding
ENSG00000156958	1.66122	0.000971396	0.0173177	up	GALK2	protein_coding
ENSG00000156970	1.11368	0.000226657	0.00651639	up	BUB1B	protein_coding
ENSG00000156990	1.03863	0.0213717	0.131862	up	RPUSD3	protein_coding
ENSG00000157110	1.16748	0.0403619	0.198994	up	RBPMS	protein_coding
ENSG00000157111	3.35646	0.0410675	0.200991	up	TMEM171	protein_coding
ENSG00000157184	1.50601	0.0488738	0.22299	up	CPT2	protein_coding
ENSG00000157216	2.43641	0.019247	0.123377	up	SSBP3	protein_coding
ENSG00000157326	-2.8011	0.0390367	0.194533	down	DHRS4	protein_coding
ENSG00000157379	1.9113	0.0277126	0.154479	up	DHRS1	protein_coding
ENSG00000157456	2.46643	5.99576e-07	7.83233e-05	up	CCNB2	protein_coding
ENSG00000157510	-1.38986	0.0121948	0.0923877	down	AFAP1L1	protein_coding
ENSG00000157557	-1.19249	0.00400563	0.0451766	down	ETS2	protein_coding
ENSG00000157600	-2.87474	0.00143062	0.0224346	down	TMEM164	protein_coding
ENSG00000157870	2.05972	0.041842	0.20277	up	FAM213B	protein_coding
ENSG00000157933	-1.80352	0.00175	0.025875	down	SKI	protein_coding
ENSG00000157954	-1.31391	0.00330449	0.0399119	down	WIPI2	protein_coding
ENSG00000158006	1.52215	0.042233	0.203599	up	PAFAH2	protein_coding
ENSG00000158092	1.8561	0.0104334	0.0844147	up	NCK1	protein_coding
ENSG00000158158	-1.7121	0.00176311	0.0259315	down	CNNM4	protein_coding
ENSG00000158186	-2.98426	0.013432	0.0984494	down	MRAS	protein_coding
ENSG00000158195	-1.06902	0.021384	0.131862	down	WASF2	protein_coding
ENSG00000158623	1.06252	0.00729234	0.0670666	up	COPG2	protein_coding
ENSG00000158769	-1.30135	0.0412296	0.201307	down	F11R	protein_coding
ENSG00000158828	-1.29111	0.00719866	0.0664777	down	PINK1	protein_coding
ENSG00000158850	2.42197	0.00644429	0.0617164	up	B4GALT3	protein_coding
ENSG00000158856	4.53815	0.00221363	0.0301767	up	DMTN	protein_coding
ENSG00000158966	-1.91636	0.028686	0.158249	down	CACHD1	protein_coding
ENSG00000159023	-1.88679	0.00357372	0.0419219	down	EPB41	protein_coding
ENSG00000159069	-1.68168	9.85937e-05	0.00347868	down	FBXW5	protein_coding
ENSG00000159164	1.45953	0.0268646	0.151823	up	SV2A	protein_coding
ENSG00000159199	1.97505	5.01553e-05	0.00219104	up	ATP5G1	protein_coding
ENSG00000159231	2.42946	0.00774141	0.0693721	up	CBR3	protein_coding
ENSG00000159259	1.25276	0.00918967	0.0776677	up	CHAF1B	protein_coding
ENSG00000159346	1.73433	0.00283959	0.0358412	up	ADIPOR1	protein_coding
ENSG00000159403	-1.10583	0.00912362	0.0773038	down	C1R	protein_coding
ENSG00000159423	3.69868	0.0120951	0.0920475	up	ALDH4A1	protein_coding
ENSG00000159792	4.4441	0.00243026	0.0320894	up	PSKH1	protein_coding
ENSG00000159842	1.20404	0.00249168	0.0326759	up	ABR	protein_coding
ENSG00000159873	1.80182	0.0228075	0.137265	up	CCDC117	protein_coding
ENSG00000159921	-1.74814	0.000486603	0.0108389	down	GNE	protein_coding
ENSG00000160014	1.59304	9.485e-05	0.00339417	up	CALM3	protein_coding
ENSG00000160194	1.26538	0.0380073	0.191245	up	NDUFV3	protein_coding
ENSG00000160199	-2.03283	0.0117615	0.091021	down	PKNOX1	protein_coding
ENSG00000160214	-1.29545	0.000426845	0.0100758	down	RRP1	protein_coding
ENSG00000160392	-1.23568	0.0420901	0.203274	down	C19orf47	protein_coding
ENSG00000160439	-3.94334	0.00472642	0.0500346	down	RDH13	protein_coding
ENSG00000160446	1.5218	0.0199373	0.125883	up	ZDHHC12	protein_coding
ENSG00000160588	4.13502	0.00289138	0.0362216	up	MPZL3	protein_coding
ENSG00000160602	-2.66902	0.0497853	0.225012	down	NEK8	protein_coding
ENSG00000160606	2.54092	0.0334483	0.175402	up	TLCD1	protein_coding
ENSG00000160741	-1.80212	0.00845091	0.0734855	down	CRTC2	protein_coding
ENSG00000160766	4.28762	0.00840907	0.0732324	up	GBAP1	transcribed_unprocessed_pseudogene
ENSG00000160785	-1.53336	0.011943	0.0918594	down	SLC25A44	protein_coding
ENSG00000160877	-1.05971	0.00269846	0.0345459	down	NACC1	protein_coding
ENSG00000160888	-2.36176	4.84014e-12	3.83083e-09	down	IER2	protein_coding
ENSG00000160908	-3.29444	0.00109479	0.0186697	down	ZNF394	protein_coding
ENSG00000160961	-4.1109	0.00380735	0.0434232	down	ZNF333	protein_coding
ENSG00000160991	-5.50846	1.06949e-07	1.89343e-05	down	ORAI2	protein_coding
ENSG00000160993	1.54084	0.0223086	0.1353	up	ALKBH4	protein_coding
ENSG00000161011	-1.09823	8.20174e-05	0.00304846	down	SQSTM1	protein_coding
ENSG00000161179	-3.59805	0.00885268	0.0754834	down	YDJC	protein_coding
ENSG00000161217	-1.17528	0.0143982	0.10261	down	PCYT1A	protein_coding
ENSG00000161638	-1.06955	0.000247828	0.00696142	down	ITGA5	protein_coding
ENSG00000161714	-1.04523	0.00367361	0.0427178	down	PLCD3	protein_coding
ENSG00000161800	1.06846	0.010986	0.0872455	up	RACGAP1	protein_coding
ENSG00000161920	2.18976	0.00408313	0.0456299	up	MED11	protein_coding
ENSG00000161981	-1.26786	0.0155703	0.107814	down	SNRNP25	protein_coding
ENSG00000162066	4.38866	0.00209369	0.0291923	up	AMDHD2	protein_coding
ENSG00000162086	-2.71605	0.0355955	0.18294	down	ZNF75A	protein_coding
ENSG00000162104	-1.76604	0.00128948	0.0210111	down	ADCY9	protein_coding
ENSG00000162227	-1.15124	0.0102783	0.0837138	down	TAF6L	protein_coding
ENSG00000162300	2.26045	0.000424236	0.0100495	up	ZFPL1	protein_coding
ENSG00000162337	-1.23376	0.0108246	0.0862823	down	LRP5	protein_coding
ENSG00000162378	1.56542	0.00566178	0.0566026	up	ZYG11B	protein_coding
ENSG00000162396	5.33392	0.000456323	0.0104583	up	PARS2	protein_coding
ENSG00000162413	-2.54794	2.89018e-07	4.44201e-05	down	KLHL21	protein_coding
ENSG00000162419	-1.67979	0.0026471	0.0339854	down	GMEB1	protein_coding
ENSG00000162522	-1.0127	0.0158268	0.108592	down	KIAA1522	protein_coding
ENSG00000162704	1.00063	0.00164788	0.0248011	up	ARPC5	protein_coding
ENSG00000162714	-1.80432	5.82767e-05	0.0024047	down	ZNF496	protein_coding
ENSG00000162733	-2.25095	0.000472552	0.0106681	down	DDR2	protein_coding
ENSG00000162734	-1.24689	4.25531e-11	2.20212e-08	down	PEA15	protein_coding
ENSG00000162775	-1.01807	0.0205797	0.128551	down	RBM15	protein_coding
ENSG00000162814	4.12169	0.0222434	0.135092	up	SPATA17	protein_coding
ENSG00000162851	-1.21689	0.00712089	0.0659859	down	TFB2M	protein_coding
ENSG00000162924	1.63556	0.0267002	0.151264	up	REL	protein_coding
ENSG00000162972	1.65239	0.00217769	0.0299437	up	MAIP1	protein_coding
ENSG00000163013	-3.20351	0.0056735	0.0566718	down	FBXO41	protein_coding
ENSG00000163050	-3.73734	0.00697139	0.0650937	down	COQ8A	protein_coding
ENSG00000163064	-2.95648	0.00749693	0.0682947	down	EN1	protein_coding
ENSG00000163069	1.38576	0.00046428	0.0105344	up	SGCB	protein_coding
ENSG00000163110	-1.12405	0.00252194	0.0328922	down	PDLIM5	protein_coding
ENSG00000163121	-3.93609	0.0234317	0.139625	down	NEURL3	protein_coding
ENSG00000163156	-1.00067	0.0361216	0.185008	down	SCNM1	protein_coding
ENSG00000163235	-1.75646	0.0363367	0.185739	down	TGFA	protein_coding
ENSG00000163281	1.21338	0.0138673	0.100153	up	GNPDA2	protein_coding
ENSG00000163322	2.48765	0.00143421	0.0224581	up	ABRAXAS1	protein_coding
ENSG00000163346	1.3934	0.00214022	0.0295957	up	PBXIP1	protein_coding
ENSG00000163348	-1.57725	0.017372	0.114991	down	PYGO2	protein_coding
ENSG00000163359	-5.27461	0.00769174	0.0691332	down	COL6A3	protein_coding
ENSG00000163378	2.29472	0.00165187	0.0248093	up	EOGT	protein_coding
ENSG00000163435	-1.51251	0.00756913	0.0686271	down	ELF3	protein_coding
ENSG00000163520	-3.92776	0.000326406	0.00849476	down	FBLN2	protein_coding
ENSG00000163535	2.02011	5.29765e-10	2.03657e-07	up	SGO2	protein_coding
ENSG00000163545	-2.64062	0.000223519	0.00647639	down	NUAK2	protein_coding
ENSG00000163624	3.20995	0.0438623	0.208319	up	CDS1	protein_coding
ENSG00000163626	2.34958	0.025534	0.147179	up	COX18	protein_coding
ENSG00000163689	-3.52034	0.0143202	0.102334	down	C3orf67	protein_coding
ENSG00000163719	-1.577	0.0231362	0.138564	down	MTMR14	protein_coding
ENSG00000163739	-2.94557	0.0157923	0.108411	down	CXCL1	protein_coding
ENSG00000163755	1.65143	5.09654e-06	0.000398686	up	HPS3	protein_coding
ENSG00000163795	2.85545	0.0488289	0.222936	up	ZNF513	protein_coding
ENSG00000163888	-2.25356	0.0441363	0.209177	down	CAMK2N2	protein_coding
ENSG00000163900	-2.21456	0.000873353	0.0161636	down	TMEM41A	protein_coding
ENSG00000163923	6.4863	7.35019e-07	9.29319e-05	up	RPL39L	protein_coding
ENSG00000163938	-1.18526	0.000735433	0.0145948	down	GNL3	protein_coding
ENSG00000163960	-1.08322	0.00207327	0.0289807	down	UBXN7	protein_coding
ENSG00000164002	2.59308	0.0153144	0.106776	up	EXO5	protein_coding
ENSG00000164023	-1.14141	0.00382937	0.0435584	down	SGMS2	protein_coding
ENSG00000164045	-1.38226	0.00703727	0.065527	down	CDC25A	protein_coding
ENSG00000164051	1.68415	0.000159277	0.0050364	up	CCDC51	protein_coding
ENSG00000164056	-2.1736	0.0429431	0.205916	down	SPRY1	protein_coding
ENSG00000164077	-2.93285	0.00110211	0.018747	down	MON1A	protein_coding
ENSG00000164078	4.1695	0.00203452	0.028648	up	MST1R	protein_coding
ENSG00000164087	1.71859	0.00911828	0.0773038	up	POC1A	protein_coding
ENSG00000164104	1.09072	0.00253247	0.0329221	up	HMGB2	protein_coding
ENSG00000164105	1.12214	0.0253771	0.146482	up	SAP30	protein_coding
ENSG00000164109	1.30923	0.00161833	0.0244843	up	MAD2L1	protein_coding
ENSG00000164118	1.4877	0.0222492	0.135092	up	CEP44	protein_coding
ENSG00000164125	5.87307	0.00681592	0.0640868	up	FAM198B	protein_coding
ENSG00000164142	3.46138	0.0156549	0.108019	up	FAM160A1	protein_coding
ENSG00000164172	1.33132	0.00714082	0.0661251	up	MOCS2	protein_coding
ENSG00000164176	1.20452	0.0197685	0.125347	up	EDIL3	protein_coding
ENSG00000164187	2.01017	0.00275653	0.0350973	up	LMBRD2	protein_coding
ENSG00000164219	1.47838	0.0456235	0.21389	up	PGGT1B	protein_coding
ENSG00000164221	2.17134	0.0251292	0.145632	up	CCDC112	protein_coding
ENSG00000164258	1.07098	0.000762055	0.014943	up	NDUFS4	protein_coding
ENSG00000164284	-1.46419	0.0186955	0.120705	down	GRPEL2	protein_coding
ENSG00000164294	2.55115	5.80794e-20	1.30243e-16	up	GPX8	protein_coding
ENSG00000164300	-1.70839	6.87896e-05	0.00271426	down	SERINC5	protein_coding
ENSG00000164306	2.53782	1.49228e-05	0.000912665	up	PRIMPOL	protein_coding
ENSG00000164308	2.38995	0.00417596	0.0458674	up	ERAP2	protein_coding
ENSG00000164342	3.56011	0.00134473	0.021463	up	TLR3	protein_coding
ENSG00000164347	1.33086	0.000993451	0.017588	up	GFM2	protein_coding
ENSG00000164379	-1.28094	0.0201007	0.126499	down	FOXQ1	protein_coding
ENSG00000164418	3.39915	0.0458282	0.214401	up	GRIK2	protein_coding
ENSG00000164442	-1.32071	1.46054e-05	0.000901446	down	CITED2	protein_coding
ENSG00000164484	-2.8982	0.010932	0.0869841	down	TMEM200A	protein_coding
ENSG00000164535	-1.94856	0.00236388	0.0314289	down	DAGLB	protein_coding
ENSG00000164649	1.49982	7.90004e-05	0.00298581	up	CDCA7L	protein_coding
ENSG00000164663	4.24113	0.00399313	0.0451113	up	USP49	protein_coding
ENSG00000164692	-4.14721	0.0479912	0.220082	down	COL1A2	protein_coding
ENSG00000164715	-1.20852	0.0422287	0.203599	down	LMTK2	protein_coding
ENSG00000164733	1.13477	1.84316e-05	0.00106709	up	CTSB	protein_coding
ENSG00000164751	2.61766	5.55143e-05	0.00234305	up	PEX2	protein_coding
ENSG00000164761	-2.8282	0.000655626	0.0135748	down	TNFRSF11B	protein_coding
ENSG00000164896	2.22202	0.00155003	0.0237851	up	FASTK	protein_coding
ENSG00000164916	-1.02011	0.00122739	0.0203131	down	FOXK1	protein_coding
ENSG00000164920	-3.83412	0.0211662	0.131059	down	OSR2	protein_coding
ENSG00000164949	-4.52797	2.04858e-09	6.56277e-07	down	GEM	protein_coding
ENSG00000165030	-1.66751	0.000455431	0.010457	down	NFIL3	protein_coding
ENSG00000165046	3.25675	0.0422665	0.203656	up	LETM2	protein_coding
ENSG00000165060	-2.90625	6.34097e-05	0.00256209	down	FXN	protein_coding
ENSG00000165118	3.27654	1.54069e-05	0.000925445	up	C9orf64	protein_coding
ENSG00000165138	-1.59465	0.0165677	0.111571	down	ANKS6	protein_coding
ENSG00000165195	-4.31625	0.000840643	0.0158321	down	PIGA	protein_coding
ENSG00000165271	-1.23861	0.00423292	0.046304	down	NOL6	protein_coding
ENSG00000165272	-2.22022	0.0270939	0.152598	down	AQP3	protein_coding
ENSG00000165275	-3.50419	0.0130623	0.0967801	down	TRMT10B	protein_coding
ENSG00000165282	1.16991	0.00973706	0.080893	up	PIGO	protein_coding
ENSG00000165304	1.80717	1.44424e-08	3.35039e-06	up	MELK	protein_coding
ENSG00000165434	-1.57387	0.00416825	0.0458674	down	PGM2L1	protein_coding
ENSG00000165480	1.94759	0.000129929	0.00435629	up	SKA3	protein_coding
ENSG00000165501	1.19856	0.0154401	0.10714	up	LRR1	protein_coding
ENSG00000165512	2.54282	0.0161827	0.110527	up	ZNF22	protein_coding
ENSG00000165527	-1.58578	9.32514e-05	0.00337003	down	ARF6	protein_coding
ENSG00000165617	1.72183	0.0300951	0.164005	up	DACT1	protein_coding
ENSG00000165632	1.83738	0.00156761	0.0239419	up	TAF3	protein_coding
ENSG00000165661	-1.42423	0.000781063	0.0150778	down	QSOX2	protein_coding
ENSG00000165684	-1.14145	0.00142466	0.0223901	down	SNAPC4	protein_coding
ENSG00000165732	-1.00315	0.000202053	0.006028	down	DDX21	protein_coding
ENSG00000165752	4.69569	0.0010418	0.0181502	up	STK32C	protein_coding
ENSG00000165775	2.3623	0.0110123	0.0873135	up	FUNDC2	protein_coding
ENSG00000165801	-1.03185	0.00608103	0.0591187	down	ARHGEF40	protein_coding
ENSG00000165914	3.26857	0.0468556	0.216767	up	TTC7B	protein_coding
ENSG00000165949	3.48008	4.30353e-08	8.90831e-06	up	IFI27	protein_coding
ENSG00000165983	2.10263	0.0158835	0.10887	up	PTER	protein_coding
ENSG00000166004	-1.63908	0.00534848	0.0545181	down	CEP295	protein_coding
ENSG00000166123	-1.8165	6.12742e-05	0.00249832	down	GPT2	protein_coding
ENSG00000166133	-1.82455	0.0369935	0.1879	down	RPUSD2	protein_coding
ENSG00000166135	1.53459	0.00267316	0.0342873	up	HIF1AN	protein_coding
ENSG00000166140	-2.02927	0.0158698	0.108832	down	ZFYVE19	protein_coding
ENSG00000166145	-1.48766	0.0374277	0.189391	down	SPINT1	protein_coding
ENSG00000166165	-1.02029	0.0153668	0.106823	down	CKB	protein_coding
ENSG00000166166	-1.81109	0.00868209	0.0747393	down	TRMT61A	protein_coding
ENSG00000166192	4.30439	0.00400938	0.045181	up	SENP8	protein_coding
ENSG00000166228	5.40379	1.95239e-05	0.00111063	up	PCBD1	protein_coding
ENSG00000166260	1.48291	0.00106934	0.0183754	up	COX11	protein_coding
ENSG00000166278	-3.13766	0.0302137	0.164355	down	C2	protein_coding
ENSG00000166295	2.01003	0.000243751	0.00689005	up	ANAPC16	protein_coding
ENSG00000166387	2.58511	0.00795611	0.0708037	up	PPFIBP2	protein_coding
ENSG00000166398	2.08342	0.00542143	0.0549287	up	KIAA0355	protein_coding
ENSG00000166401	-1.4397	0.00512517	0.0529036	down	SERPINB8	protein_coding
ENSG00000166435	3.62279	0.0128987	0.095943	up	XRRA1	protein_coding
ENSG00000166439	1.1569	0.0389408	0.194487	up	RNF169	protein_coding
ENSG00000166452	1.26431	0.019321	0.123674	up	AKIP1	protein_coding
ENSG00000166482	-1.7111	0.0184104	0.119379	down	MFAP4	protein_coding
ENSG00000166484	1.74867	0.0210978	0.130696	up	MAPK7	protein_coding
ENSG00000166503	1.10736	0.0164028	0.111072	up	HDGFL3	protein_coding
ENSG00000166562	1.62608	0.000532111	0.0115477	up	SEC11C	protein_coding
ENSG00000166575	2.60386	0.0120937	0.0920475	up	TMEM135	protein_coding
ENSG00000166681	1.23171	0.000276727	0.00761415	up	BEX3	protein_coding
ENSG00000166704	6.34419	0.000402402	0.00970307	up	ZNF606	protein_coding
ENSG00000166750	2.15501	7.64407e-05	0.0029219	up	SLFN5	protein_coding
ENSG00000166788	1.88696	0.00375178	0.0430718	up	SAAL1	protein_coding
ENSG00000166801	1.57252	0.000158062	0.00502602	up	FAM111A	protein_coding
ENSG00000166822	-1.94207	0.00753737	0.0684776	down	TMEM170A	protein_coding
ENSG00000166845	1.88363	0.00648155	0.0619384	up	C18orf54	protein_coding
ENSG00000166851	1.50882	0.000152306	0.00491434	up	PLK1	protein_coding
ENSG00000166886	-1.53445	0.00616513	0.059574	down	NAB2	protein_coding
ENSG00000166908	-1.6724	0.000418662	0.00998775	down	PIP4K2C	protein_coding
ENSG00000166963	1.32018	0.00450215	0.0486168	up	MAP1A	protein_coding
ENSG00000167034	3.19038	0.0384657	0.192814	up	NKX3-1	protein_coding
ENSG00000167107	4.05046	0.0120245	0.0919288	up	ACSF2	protein_coding
ENSG00000167118	1.71239	0.00422606	0.0462666	up	URM1	protein_coding
ENSG00000167123	1.12237	0.010622	0.0852735	up	CERCAM	protein_coding
ENSG00000167136	-1.96605	0.0165309	0.11149	down	ENDOG	protein_coding
ENSG00000167165	2.0453	0.0124195	0.093438	up	UGT1A6	protein_coding
ENSG00000167196	1.03431	0.0107555	0.0859175	up	FBXO22	protein_coding
ENSG00000167220	4.30998	0.00973962	0.080893	up	HDHD2	protein_coding
ENSG00000167272	1.35295	0.00191162	0.0273626	up	POP5	protein_coding
ENSG00000167323	-1.29112	0.0138477	0.100118	down	STIM1	protein_coding
ENSG00000167333	1.98635	0.0187655	0.12104	up	TRIM68	protein_coding
ENSG00000167380	1.76069	0.00632491	0.0608739	up	ZNF226	protein_coding
ENSG00000167487	3.47725	0.0188228	0.121351	up	KLHL26	protein_coding
ENSG00000167523	1.65585	0.0447397	0.211663	up	SPATA33	protein_coding
ENSG00000167617	3.23262	0.0366229	0.186682	up	CDC42EP5	protein_coding
ENSG00000167644	-3.93306	0.013783	0.0998084	down	C19orf33	protein_coding
ENSG00000167645	1.7305	0.000436533	0.0101713	up	YIF1B	protein_coding
ENSG00000167657	-1.29028	8.77121e-06	0.000605214	down	DAPK3	protein_coding
ENSG00000167700	3.73409	6.98616e-06	0.000505369	up	MFSD3	protein_coding
ENSG00000167702	3.32807	0.0255968	0.147434	up	KIFC2	protein_coding
ENSG00000167740	1.63355	0.0489197	0.223048	up	CYB5D2	protein_coding
ENSG00000167767	-1.37987	0.0017743	0.026034	down	KRT80	protein_coding
ENSG00000167862	1.70841	1.09137e-05	0.000716313	up	MRPL58	protein_coding
ENSG00000167962	-1.52653	0.00115403	0.0194337	down	ZNF598	protein_coding
ENSG00000167981	3.31365	0.033349	0.175141	up	ZNF597	protein_coding
ENSG00000168010	-3.10236	0.0247	0.144468	down	ATG16L2	protein_coding
ENSG00000168014	-1.29603	0.00732261	0.0672531	down	C2CD3	protein_coding
ENSG00000168016	3.26767	0.00354521	0.0417695	up	TRANK1	protein_coding
ENSG00000168066	-1.04307	6.7101e-05	0.00266765	down	SF1	protein_coding
ENSG00000168077	2.08499	1.35247e-07	2.36331e-05	up	SCARA3	protein_coding
ENSG00000168078	1.50027	0.00235208	0.0313029	up	PBK	protein_coding
ENSG00000168096	-2.2573	0.00136622	0.0217288	down	ANKS3	protein_coding
ENSG00000168140	-3.26284	4.22232e-05	0.00191284	down	VASN	protein_coding
ENSG00000168216	1.10162	0.0337903	0.176563	up	LMBRD1	protein_coding
ENSG00000168234	2.89184	0.000695948	0.01406	up	TTC39C	protein_coding
ENSG00000168237	4.46926	0.0248727	0.14478	up	GLYCTK	protein_coding
ENSG00000168264	-1.00194	0.00795653	0.0708037	down	IRF2BP2	protein_coding
ENSG00000168273	-1.66408	0.000462603	0.0105141	down	SMIM4	protein_coding
ENSG00000168286	3.63603	0.010508	0.0847122	up	THAP11	protein_coding
ENSG00000168301	2.36922	0.0197623	0.125347	up	KCTD6	protein_coding
ENSG00000168310	1.99879	1.60585e-05	0.000951838	up	IRF2	protein_coding
ENSG00000168411	1.9966	8.61634e-06	0.000599022	up	RFWD3	protein_coding
ENSG00000168476	1.65529	0.000482666	0.0108218	up	REEP4	protein_coding
ENSG00000168477	-1.83229	0.0393306	0.19559	down	TNXB	protein_coding
ENSG00000168517	2.60158	0.0235578	0.140005	up	HEXIM2	protein_coding
ENSG00000168542	-4.59183	0.0456065	0.213885	down	COL3A1	protein_coding
ENSG00000168591	-1.39742	0.0197411	0.125291	down	TMUB2	protein_coding
ENSG00000168685	5.34832	4.81224e-05	0.00212291	up	IL7R	protein_coding
ENSG00000168734	3.45458	0.000261913	0.00729614	up	PKIG	protein_coding
ENSG00000168781	4.50624	0.00176806	0.0259708	up	PPIP5K1	protein_coding
ENSG00000168802	1.59519	0.00709988	0.0658819	up	CHTF8	protein_coding
ENSG00000168803	4.20599	0.00978469	0.0811017	up	ADAL	protein_coding
ENSG00000168806	1.55027	0.0153137	0.106776	up	LCMT2	protein_coding
ENSG00000168826	3.37103	0.034842	0.180516	up	ZBTB49	protein_coding
ENSG00000168876	1.69919	0.0356513	0.183069	up	ANKRD49	protein_coding
ENSG00000168917	2.28543	0.0121768	0.0923859	up	SLC35G2	protein_coding
ENSG00000168938	1.48362	2.20881e-06	0.000211203	up	PPIC	protein_coding
ENSG00000169019	3.84301	5.81428e-05	0.0024047	up	COMMD8	protein_coding
ENSG00000169057	-1.66516	0.0104231	0.0843816	down	MECP2	protein_coding
ENSG00000169084	2.09136	0.0116858	0.0907285	up	DHRSX	protein_coding
ENSG00000169087	-2.39997	0.021667	0.132937	down	HSPBAP1	protein_coding
ENSG00000169093	-1.88501	0.00240054	0.031813	down	ASMTL	protein_coding
ENSG00000169174	-1.72812	0.0432186	0.206467	down	PCSK9	protein_coding
ENSG00000169189	1.09866	0.040395	0.198994	up	NSMCE1	protein_coding
ENSG00000169213	-3.07965	0.0196994	0.125087	down	RAB3B	protein_coding
ENSG00000169221	-2.15072	2.42785e-06	0.000225869	down	TBC1D10B	protein_coding
ENSG00000169241	1.75752	0.0157284	0.108304	up	SLC50A1	protein_coding
ENSG00000169242	2.94696	0.0383266	0.192348	up	EFNA1	protein_coding
ENSG00000169247	-2.22363	0.022947	0.137774	down	SH3TC2	protein_coding
ENSG00000169249	-1.91235	0.000322832	0.00843438	down	ZRSR2	protein_coding
ENSG00000169252	-1.78883	0.00288673	0.0362081	down	ADRB2	protein_coding
ENSG00000169299	-1.2039	0.00702258	0.0654809	down	PGM2	protein_coding
ENSG00000169359	1.25277	0.00233718	0.0312172	up	SLC33A1	protein_coding
ENSG00000169371	2.60117	2.62972e-05	0.00136088	up	SNUPN	protein_coding
ENSG00000169429	-3.73935	3.65129e-07	5.28259e-05	down	CXCL8	protein_coding
ENSG00000169519	4.00801	0.00706614	0.0657503	up	METTL15	protein_coding
ENSG00000169570	3.89773	0.0173383	0.114863	up	DTWD2	protein_coding
ENSG00000169594	2.98611	0.0394893	0.196067	up	BNC1	protein_coding
ENSG00000169598	-3.92206	0.00274549	0.035048	down	DFFB	protein_coding
ENSG00000169599	1.08465	0.0212098	0.131268	up	NFU1	protein_coding
ENSG00000169604	1.23055	0.000565865	0.0121431	up	ANTXR1	protein_coding
ENSG00000169607	2.72088	5.37198e-07	7.15643e-05	up	CKAP2L	protein_coding
ENSG00000169679	1.9499	3.88584e-05	0.00178332	up	BUB1	protein_coding
ENSG00000169683	-3.2785	9.44862e-05	0.00339241	down	LRRC45	protein_coding
ENSG00000169710	-1.11892	0.0163502	0.110883	down	FASN	protein_coding
ENSG00000169738	-1.39694	0.009075	0.0769888	down	DCXR	protein_coding
ENSG00000169740	1.94873	0.0254156	0.146641	up	ZNF32	protein_coding
ENSG00000169814	1.61653	0.0391053	0.194802	up	BTD	protein_coding
ENSG00000169919	1.53298	0.00212211	0.0294717	up	GUSB	protein_coding
ENSG00000169951	-3.32295	0.0428312	0.205804	down	ZNF764	protein_coding
ENSG00000170035	2.70878	0.000214459	0.00625933	up	UBE2E3	protein_coding
ENSG00000170088	-2.92553	0.0301802	0.16427	down	TMEM192	protein_coding
ENSG00000170175	3.82196	0.0117223	0.0908549	up	CHRNB1	protein_coding
ENSG00000170265	-2.53233	8.13822e-08	1.5e-05	down	ZNF282	protein_coding
ENSG00000170275	1.35087	3.4588e-05	0.00163405	up	CRTAP	protein_coding
ENSG00000170291	1.07276	0.0209693	0.130335	up	ELP5	protein_coding
ENSG00000170312	1.62808	8.80961e-08	1.59845e-05	up	CDK1	protein_coding
ENSG00000170340	2.24373	0.0113921	0.0891684	up	B3GNT2	protein_coding
ENSG00000170345	-3.31827	1.07238e-05	0.000710782	down	FOS	protein_coding
ENSG00000170439	4.95307	0.03055	0.165691	up	METTL7B	protein_coding
ENSG00000170458	3.81553	0.024742	0.144552	up	CD14	protein_coding
ENSG00000170477	3.19465	0.0457471	0.214211	up	KRT4	protein_coding
ENSG00000170522	1.65607	0.00518826	0.0532886	up	ELOVL6	protein_coding
ENSG00000170525	-1.13865	0.00590049	0.0582473	down	PFKFB3	protein_coding
ENSG00000170577	-3.31826	0.00755388	0.0685351	down	SIX2	protein_coding
ENSG00000170604	-2.02105	4.35948e-05	0.00196835	down	IRF2BP1	protein_coding
ENSG00000170632	3.67275	0.0136427	0.0992372	up	ARMC10	protein_coding
ENSG00000170638	-1.08629	0.0175554	0.115788	down	TRABD	protein_coding
ENSG00000170779	1.16661	0.0121839	0.0923859	up	CDCA4	protein_coding
ENSG00000170899	3.65574	0.00364294	0.0424747	up	GSTA4	protein_coding
ENSG00000170955	1.08744	0.0401906	0.198447	up	CAVIN3	protein_coding
ENSG00000171045	-4.77012	6.51155e-05	0.00260753	down	TSNARE1	protein_coding
ENSG00000171055	1.31248	0.00252528	0.0328922	up	FEZ2	protein_coding
ENSG00000171084	7.01028	0.00193354	0.0275311	up	FAM86JP	transcribed_unprocessed_pseudogene
ENSG00000171103	1.5818	0.00371779	0.0429381	up	TRMT61B	protein_coding
ENSG00000171105	2.37177	0.0154117	0.107031	up	INSR	protein_coding
ENSG00000171132	-1.57123	0.0458987	0.214582	down	PRKCE	protein_coding
ENSG00000171135	-2.88971	0.0256931	0.147798	down	JAGN1	protein_coding
ENSG00000171155	1.09482	0.0120036	0.0919288	up	C1GALT1C1	protein_coding
ENSG00000171161	-1.74252	0.0193318	0.123685	down	ZNF672	protein_coding
ENSG00000171202	1.00407	0.035016	0.180811	up	TMEM126A	protein_coding
ENSG00000171204	1.19549	0.0412894	0.201307	up	TMEM126B	protein_coding
ENSG00000171206	-1.44513	0.000581729	0.0123457	down	TRIM8	protein_coding
ENSG00000171222	1.2381	0.0131728	0.0973615	up	SCAND1	protein_coding
ENSG00000171223	-1.23585	0.000271253	0.00752518	down	JUNB	protein_coding
ENSG00000171241	1.09414	0.00308882	0.0379668	up	SHCBP1	protein_coding
ENSG00000171320	1.02121	0.0240845	0.142068	up	ESCO2	protein_coding
ENSG00000171428	3.82789	0.0411487	0.201256	up	NAT1	protein_coding
ENSG00000171503	1.0516	0.0176592	0.116075	up	ETFDH	protein_coding
ENSG00000171617	1.45211	0.0188658	0.121521	up	ENC1	protein_coding
ENSG00000171792	2.51699	0.00495545	0.0516564	up	RHNO1	protein_coding
ENSG00000171865	-1.92442	0.015242	0.106539	down	RNASEH1	protein_coding
ENSG00000171877	3.50474	0.0198619	0.125584	up	FRMD5	protein_coding
ENSG00000172057	-1.70725	0.00226843	0.0305522	down	ORMDL3	protein_coding
ENSG00000172167	1.5536	0.00870058	0.074837	up	MTBP	protein_coding
ENSG00000172175	-1.47442	0.0051488	0.0530859	down	MALT1	protein_coding
ENSG00000172216	-1.39254	0.013736	0.0996475	down	CEBPB	protein_coding
ENSG00000172244	2.25696	0.0197883	0.125413	up	C5orf34	protein_coding
ENSG00000172273	-2.44224	0.0252091	0.145825	down	HINFP	protein_coding
ENSG00000172296	4.23965	3.10635e-05	0.00151332	up	SPTLC3	protein_coding
ENSG00000172340	1.61601	0.00291951	0.0364397	up	SUCLG2	protein_coding
ENSG00000172379	-1.90401	0.0145306	0.10328	down	ARNT2	protein_coding
ENSG00000172403	4.6524	0.00452962	0.0487522	up	SYNPO2	protein_coding
ENSG00000172428	3.51373	0.0289842	0.159437	up	COPS9	protein_coding
ENSG00000172469	1.59661	0.0132209	0.0974752	up	MANEA	protein_coding
ENSG00000172594	2.90643	0.00654722	0.0623581	up	SMPDL3A	protein_coding
ENSG00000172716	1.9555	1.04712e-05	0.000697478	up	SLFN11	protein_coding
ENSG00000172731	4.07293	0.0331434	0.174265	up	LRRC20	protein_coding
ENSG00000172766	-1.35198	0.0362478	0.185446	down	NAA16	protein_coding
ENSG00000172775	1.06658	0.000639536	0.0133714	up	FAM192A	protein_coding
ENSG00000172888	2.32667	0.0272024	0.15272	up	ZNF621	protein_coding
ENSG00000172935	-3.16599	0.0303999	0.165065	down	MRGPRF	protein_coding
ENSG00000172939	-1.7098	1.14846e-05	0.000742911	down	OXSR1	protein_coding
ENSG00000172965	3.97757	0.00850279	0.0736671	up	MIR4435-2HG	lincRNA
ENSG00000172986	-4.09774	0.0106391	0.0853599	down	GXYLT2	protein_coding
ENSG00000173064	1.64343	0.000394363	0.00959521	up	HECTD4	protein_coding
ENSG00000173145	1.15083	0.000376633	0.0093498	up	NOC3L	protein_coding
ENSG00000173153	-1.37979	0.00848155	0.0735778	down	ESRRA	protein_coding
ENSG00000173166	-1.02513	0.00593041	0.0584569	down	RAPH1	protein_coding
ENSG00000173218	1.84564	0.00335468	0.0402521	up	VANGL1	protein_coding
ENSG00000173221	2.99493	0.0103672	0.0840904	up	GLRX	protein_coding
ENSG00000173227	-1.75819	0.0215952	0.132678	down	SYT12	protein_coding
ENSG00000173281	4.69138	0.00364072	0.0424747	up	PPP1R3B	protein_coding
ENSG00000173327	-1.34656	0.0139602	0.10056	down	MAP3K11	protein_coding
ENSG00000173409	1.6033	0.0150828	0.105808	up	ARV1	protein_coding
ENSG00000173457	-1.00897	0.0150707	0.105778	down	PPP1R14B	protein_coding
ENSG00000173511	2.00067	0.00559102	0.0561472	up	VEGFB	protein_coding
ENSG00000173517	-1.36572	0.0046412	0.0495614	down	PEAK1	protein_coding
ENSG00000173540	-1.26416	0.0460817	0.215131	down	GMPPB	protein_coding
ENSG00000173581	3.72357	0.0133166	0.0981245	up	CCDC106	protein_coding
ENSG00000173598	4.45045	0.000457816	0.0104583	up	NUDT4	protein_coding
ENSG00000173599	-1.25137	0.00195831	0.0278238	down	PC	protein_coding
ENSG00000173621	-1.60775	0.000666468	0.0136906	down	LRFN4	protein_coding
ENSG00000173681	2.49286	0.000373897	0.00931627	up	BCLAF3	protein_coding
ENSG00000173705	-2.45773	0.0480501	0.220277	down	SUSD5	protein_coding
ENSG00000173818	2.46605	0.0420053	0.203011	up	ENDOV	protein_coding
ENSG00000173825	-3.31741	0.046612	0.216504	down	TIGD3	protein_coding
ENSG00000174010	-1.2232	0.0247368	0.144552	down	KLHL15	protein_coding
ENSG00000174032	2.53914	0.00644456	0.0617164	up	SLC25A30	protein_coding
ENSG00000174233	-1.52141	0.00138763	0.0219654	down	ADCY6	protein_coding
ENSG00000174428	4.31192	0.00867084	0.0747037	up	GTF2IRD2B	protein_coding
ENSG00000174446	2.16937	0.00128577	0.0210103	up	SNAPC5	protein_coding
ENSG00000174564	4.92638	0.00220124	0.0300382	up	IL20RB	protein_coding
ENSG00000174579	-1.45077	0.0173182	0.114786	down	MSL2	protein_coding
ENSG00000174684	1.51427	0.00413942	0.0458072	up	B4GAT1	protein_coding
ENSG00000174796	2.57165	0.0135448	0.0989477	up	THAP6	protein_coding
ENSG00000174799	-1.04478	0.0106836	0.0856151	down	CEP135	protein_coding
ENSG00000174804	1.41497	0.04154	0.201956	up	FZD4	protein_coding
ENSG00000174839	1.96464	0.000360512	0.00910073	up	DENND6A	protein_coding
ENSG00000174886	-2.60747	0.0131105	0.0970843	down	NDUFA11	protein_coding
ENSG00000175063	1.21661	0.0222956	0.1353	up	UBE2C	protein_coding
ENSG00000175182	3.34965	0.0259256	0.148564	up	FAM131A	protein_coding
ENSG00000175183	3.42583	3.00684e-05	0.00148194	up	CSRP2	protein_coding
ENSG00000175274	-2.76153	0.0430823	0.206372	down	TP53I11	protein_coding
ENSG00000175334	1.33667	0.00213028	0.0295391	up	BANF1	protein_coding
ENSG00000175416	-1.11824	6.07151e-05	0.00249048	down	CLTB	protein_coding
ENSG00000175455	1.04188	0.0213953	0.131871	up	CCDC14	protein_coding
ENSG00000175505	-2.76602	0.00760366	0.0687087	down	CLCF1	protein_coding
ENSG00000175575	1.33631	0.0157691	0.108362	up	PAAF1	protein_coding
ENSG00000175602	-3.84958	3.5284e-09	1.03206e-06	down	CCDC85B	protein_coding
ENSG00000175745	1.38886	0.0271014	0.152598	up	NR2F1	protein_coding
ENSG00000175874	3.91086	0.0371178	0.188318	up	CREG2	protein_coding
ENSG00000175931	-1.54283	1.96196e-06	0.000192688	down	UBE2O	protein_coding
ENSG00000176055	2.19699	0.0133671	0.0983131	up	MBLAC2	protein_coding
ENSG00000176058	-1.30749	0.0123436	0.0931384	down	TPRN	protein_coding
ENSG00000176087	-1.51211	0.0252666	0.145969	down	SLC35A4	protein_coding
ENSG00000176095	-1.87146	1.7145e-05	0.00100736	down	IP6K1	protein_coding
ENSG00000176102	1.79218	0.00138619	0.0219654	up	CSTF3	protein_coding
ENSG00000176170	-3.03499	1.22669e-05	0.000785961	down	SPHK1	protein_coding
ENSG00000176225	2.45537	0.000947199	0.0170154	up	RTTN	protein_coding
ENSG00000176386	-2.23772	0.0227917	0.137265	down	CDC26	protein_coding
ENSG00000176407	-1.2931	0.00104774	0.0181505	down	KCMF1	protein_coding
ENSG00000176444	1.52162	0.00872573	0.0749232	up	CLK2	protein_coding
ENSG00000176623	2.03565	0.000771185	0.014973	up	RMDN1	protein_coding
ENSG00000176720	-2.14303	0.0145995	0.103606	down	BOK	protein_coding
ENSG00000176731	3.82334	4.88533e-06	0.000388947	up	C8orf59	protein_coding
ENSG00000176809	5.04276	0.00339622	0.0405545	up	LRRC37A3	protein_coding
ENSG00000176845	-2.03301	2.34947e-06	0.000222574	down	METRNL	protein_coding
ENSG00000176871	1.32549	0.0450291	0.21251	up	WSB2	protein_coding
ENSG00000176903	1.05349	0.0271273	0.152598	up	PNMA1	protein_coding
ENSG00000177045	-2.92174	0.00729914	0.0670832	down	SIX5	protein_coding
ENSG00000177054	2.58623	0.000648427	0.0135239	up	ZDHHC13	protein_coding
ENSG00000177105	-1.40798	0.0199638	0.125991	down	RHOG	protein_coding
ENSG00000177182	3.70542	0.0217945	0.133414	up	CLVS1	protein_coding
ENSG00000177189	-1.25278	6.49858e-05	0.00260753	down	RPS6KA3	protein_coding
ENSG00000177192	-2.46642	5.88058e-06	0.000447024	down	PUS1	protein_coding
ENSG00000177283	-2.92293	0.000825929	0.0156299	down	FZD8	protein_coding
ENSG00000177311	1.73912	0.00027729	0.00761415	up	ZBTB38	protein_coding
ENSG00000177426	-2.71132	4.7042e-10	1.91803e-07	down	TGIF1	protein_coding
ENSG00000177463	1.53399	0.00655328	0.0623581	up	NR2C2	protein_coding
ENSG00000177469	-1.12893	8.17191e-05	0.00304579	down	CAVIN1	protein_coding
ENSG00000177494	-4.18165	0.0137974	0.0998089	down	ZBED2	protein_coding
ENSG00000177548	-1.23542	0.0419235	0.202907	down	RABEP2	protein_coding
ENSG00000177595	4.20109	0.00386715	0.0439093	up	PIDD1	protein_coding
ENSG00000177606	-3.05257	2.00323e-09	6.56277e-07	down	JUN	protein_coding
ENSG00000177666	-1.01552	0.00760272	0.0687087	down	PNPLA2	protein_coding
ENSG00000177674	1.5628	0.0097639	0.0809946	up	AGTRAP	protein_coding
ENSG00000177853	1.6493	0.00400042	0.0451557	up	ZNF518A	protein_coding
ENSG00000177854	3.39669	0.0302325	0.164355	up	TMEM187	protein_coding
ENSG00000177868	4.42267	0.00766922	0.0689768	up	SVBP	protein_coding
ENSG00000177873	5.23063	0.00749497	0.0682947	up	ZNF619	protein_coding
ENSG00000177885	-1.1225	0.00163716	0.0246674	down	GRB2	protein_coding
ENSG00000177889	1.53169	0.000151986	0.00491434	up	UBE2N	protein_coding
ENSG00000177932	6.55088	5.36135e-05	0.0023047	up	ZNF354C	protein_coding
ENSG00000178028	-1.59775	0.0106202	0.0852735	down	DMAP1	protein_coding
ENSG00000178104	1.3672	0.0143748	0.102498	up	PDE4DIP	protein_coding
ENSG00000178163	-3.98231	0.00667827	0.0632345	down	ZNF518B	protein_coding
ENSG00000178188	-2.10823	0.00533373	0.0544502	down	SH2B1	protein_coding
ENSG00000178202	1.8143	2.15706e-05	0.00118462	up	KDELC2	protein_coding
ENSG00000178498	4.44924	0.00135468	0.0215963	up	DTX3	protein_coding
ENSG00000178607	-4.3943	0.00186027	0.0268977	down	ERN1	protein_coding
ENSG00000178695	-1.05028	0.0283964	0.157038	down	KCTD12	protein_coding
ENSG00000178726	-1.58228	0.000177488	0.00543986	down	THBD	protein_coding
ENSG00000178752	3.63862	0.0347294	0.180262	up	ERFE	protein_coding
ENSG00000178761	1.90652	0.0480687	0.220288	up	FAM219B	protein_coding
ENSG00000178802	1.74522	0.0172461	0.114421	up	MPI	protein_coding
ENSG00000178860	-3.19983	0.014232	0.101861	down	MSC	protein_coding
ENSG00000178988	-1.40116	0.00139238	0.0220147	down	MRFAP1L1	protein_coding
ENSG00000179029	1.97296	0.00936308	0.0786123	up	TMEM107	protein_coding
ENSG00000179134	-1.42732	0.00603559	0.058847	down	SAMD4B	protein_coding
ENSG00000179348	3.11573	0.0229374	0.137774	up	GATA2	protein_coding
ENSG00000179387	1.01471	0.0314695	0.169031	up	ELMOD2	protein_coding
ENSG00000179431	-1.42652	0.0323988	0.171827	down	FJX1	protein_coding
ENSG00000179456	-2.28607	0.0275753	0.154041	down	ZBTB18	protein_coding
ENSG00000179528	4.87862	0.00225406	0.0305421	up	LBX2	protein_coding
ENSG00000179588	-1.62172	0.00835799	0.0728347	down	ZFPM1	protein_coding
ENSG00000179627	-4.74997	0.000218489	0.00634939	down	ZBTB42	protein_coding
ENSG00000179820	-2.79884	2.81959e-10	1.22379e-07	down	MYADM	protein_coding
ENSG00000179832	-1.62031	0.0112756	0.0885662	down	MROH1	protein_coding
ENSG00000179886	-1.66635	0.00408813	0.0456382	down	TIGD5	protein_coding
ENSG00000179933	1.20941	0.0372779	0.188917	up	C14orf119	protein_coding
ENSG00000179943	-2.63149	0.0169533	0.113092	down	FIZ1	protein_coding
ENSG00000179958	-1.61119	0.000871947	0.0161636	down	DCTPP1	protein_coding
ENSG00000179965	3.62161	0.0152425	0.106539	up	ZNF771	protein_coding
ENSG00000180008	1.31526	0.041547	0.201956	up	SOCS4	protein_coding
ENSG00000180011	-3.57869	0.00373569	0.0429972	down	ZADH2	protein_coding
ENSG00000180071	5.30919	5.21772e-05	0.00225737	up	ANKRD18A	protein_coding
ENSG00000180340	1.29022	0.00234741	0.0312716	up	FZD2	protein_coding
ENSG00000180447	-3.6598	0.0179142	0.117178	down	GAS1	protein_coding
ENSG00000180573	2.09897	3.11549e-05	0.00151332	up	HIST1H2AC	protein_coding
ENSG00000180596	1.77062	0.00518382	0.0532886	up	HIST1H2BC	protein_coding
ENSG00000180694	-1.90476	0.000480348	0.0108078	down	TMEM64	protein_coding
ENSG00000180730	-3.77716	0.0265771	0.150662	down	SHISA2	protein_coding
ENSG00000180776	1.33437	0.00249495	0.032687	up	ZDHHC20	protein_coding
ENSG00000181004	5.68354	5.00088e-05	0.00219104	up	BBS12	protein_coding
ENSG00000181104	2.04312	0.0076304	0.0687656	up	F2R	protein_coding
ENSG00000181135	-3.40297	0.000918479	0.0166777	down	ZNF707	protein_coding
ENSG00000181143	2.04309	5.56926e-05	0.00234305	up	MUC16	protein_coding
ENSG00000181220	-3.64754	8.02519e-05	0.00301759	down	ZNF746	protein_coding
ENSG00000181396	-1.64978	0.021269	0.131453	down	OGFOD3	protein_coding
ENSG00000181418	-2.41613	0.00205167	0.0287855	down	DDN	protein_coding
ENSG00000181449	3.04081	0.032996	0.174034	up	SOX2	protein_coding
ENSG00000181458	1.80415	0.00409089	0.0456382	up	TMEM45A	protein_coding
ENSG00000181649	-1.81348	2.13834e-05	0.00117915	down	PHLDA2	protein_coding
ENSG00000181817	3.90247	0.0148391	0.104424	up	LSM10	protein_coding
ENSG00000181826	2.36342	0.0204501	0.128039	up	RELL1	protein_coding
ENSG00000181873	3.10724	0.0395049	0.196067	up	IBA57	protein_coding
ENSG00000182010	1.24498	0.00215926	0.0297598	up	RTKN2	protein_coding
ENSG00000182054	1.5668	0.000127756	0.00430815	up	IDH2	protein_coding
ENSG00000182093	2.00378	0.000168225	0.00523952	up	WRB	protein_coding
ENSG00000182150	2.07577	0.0366288	0.186682	up	ERCC6L2	protein_coding
ENSG00000182208	-2.74081	0.000304578	0.00814423	down	MOB2	protein_coding
ENSG00000182253	3.00558	0.000462527	0.0105141	up	SYNM	protein_coding
ENSG00000182318	-4.21126	0.00128229	0.0210103	down	ZSCAN22	protein_coding
ENSG00000182325	-2.65816	1.84788e-05	0.00106709	down	FBXL6	protein_coding
ENSG00000182400	-2.63106	0.0100633	0.0824115	down	TRAPPC6B	protein_coding
ENSG00000182492	-3.68698	0.00242716	0.0320799	down	BGN	protein_coding
ENSG00000182541	-1.62384	0.0343905	0.179073	down	LIMK2	protein_coding
ENSG00000182628	1.40803	0.010132	0.0828734	up	SKA2	protein_coding
ENSG00000182782	-2.84205	0.0100461	0.0823414	down	HCAR2	protein_coding
ENSG00000182831	-1.08076	0.00456579	0.048959	down	C16orf72	protein_coding
ENSG00000183087	1.07386	0.0262248	0.149515	up	GAS6	protein_coding
ENSG00000183155	-2.80424	0.00384695	0.0437168	down	RABIF	protein_coding
ENSG00000183161	2.09011	0.0214575	0.132133	up	FANCF	protein_coding
ENSG00000183172	2.29516	0.00039243	0.00958284	up	SMDT1	protein_coding
ENSG00000183208	-2.72422	0.0467245	0.216636	down	GDPGP1	protein_coding
ENSG00000183421	-1.61016	0.0134186	0.0984494	down	RIPK4	protein_coding
ENSG00000183474	3.6819	0.0457574	0.214211	up	GTF2H2C	protein_coding
ENSG00000183496	-4.089	0.00493578	0.051628	down	MEX3B	protein_coding
ENSG00000183506	-3.28632	0.0426148	0.204926	down	PI4KAP2	transcribed_unprocessed_pseudogene
ENSG00000183513	-3.44175	0.0039687	0.0449108	down	COA5	protein_coding
ENSG00000183569	-4.81479	0.00131788	0.0213125	down	SERHL2	protein_coding
ENSG00000183718	-3.44835	0.00625772	0.0603135	down	TRIM52	protein_coding
ENSG00000183723	-3.12831	0.00077791	0.0150656	down	CMTM4	protein_coding
ENSG00000183735	-1.1313	0.00147569	0.0229759	down	TBK1	protein_coding
ENSG00000183741	-2.19934	5.66424e-10	2.05979e-07	down	CBX6	protein_coding
ENSG00000183763	1.9683	0.00332144	0.0399731	up	TRAIP	protein_coding
ENSG00000183765	3.47671	0.0432875	0.206683	up	CHEK2	protein_coding
ENSG00000183856	1.31223	0.0169651	0.113115	up	IQGAP3	protein_coding
ENSG00000183876	1.75113	0.0119416	0.0918594	up	ARSI	protein_coding
ENSG00000184009	-1.23705	8.08866e-08	1.5e-05	down	ACTG1	protein_coding
ENSG00000184076	2.46473	9.21601e-06	0.000630617	up	UQCR10	protein_coding
ENSG00000184117	1.51608	0.00320601	0.0389673	up	NIPSNAP1	protein_coding
ENSG00000184208	2.68244	0.000314746	0.00832358	up	C22orf46	protein_coding
ENSG00000184277	2.5741	3.62737e-05	0.00170651	up	TM2D3	protein_coding
ENSG00000184307	2.16742	0.00822957	0.0722302	up	ZDHHC23	protein_coding
ENSG00000184378	2.73301	0.0233806	0.139383	up	ACTRT3	protein_coding
ENSG00000184384	2.57248	0.000721435	0.0143593	up	MAML2	protein_coding
ENSG00000184428	-1.0632	0.0363472	0.185739	down	TOP1MT	protein_coding
ENSG00000184445	1.38148	0.00116676	0.0195259	up	KNTC1	protein_coding
ENSG00000184500	1.01645	0.0493277	0.223997	up	PROS1	protein_coding
ENSG00000184502	-5.07227	0.000321988	0.00843438	down	GAST	protein_coding
ENSG00000184557	-3.56766	4.69012e-07	6.50573e-05	down	SOCS3	protein_coding
ENSG00000184584	1.90232	8.10003e-05	0.00302739	up	TMEM173	protein_coding
ENSG00000184602	4.92529	0.00118511	0.0197836	up	SNN	protein_coding
ENSG00000184675	-1.57557	0.0319086	0.170572	down	AMER1	protein_coding
ENSG00000184678	1.42211	0.0477671	0.219429	up	HIST2H2BE	protein_coding
ENSG00000184752	1.32974	0.000194047	0.00582791	up	NDUFA12	protein_coding
ENSG00000184792	-2.37952	0.0148609	0.104523	down	OSBP2	protein_coding
ENSG00000184900	1.84996	0.00103566	0.0181063	up	SUMO3	protein_coding
ENSG00000184903	4.45871	0.00334316	0.0401985	up	IMMP2L	protein_coding
ENSG00000184988	3.65139	0.0303693	0.165032	up	TMEM106A	protein_coding
ENSG00000185022	-3.66338	1.37787e-11	8.42693e-09	down	MAFF	protein_coding
ENSG00000185033	-1.31138	0.0489141	0.223048	down	SEMA4B	protein_coding
ENSG00000185043	1.11591	0.000513362	0.0112314	up	CIB1	protein_coding
ENSG00000185070	2.26528	0.0101793	0.0830576	up	FLRT2	protein_coding
ENSG00000185088	1.61582	0.000893576	0.0163916	up	RPS27L	protein_coding
ENSG00000185130	1.62187	0.0241928	0.142519	up	HIST1H2BL	protein_coding
ENSG00000185164	-1.60895	0.000384978	0.00950436	down	NOMO2	protein_coding
ENSG00000185215	-1.42419	0.00112928	0.0190886	down	TNFAIP2	protein_coding
ENSG00000185246	2.57843	7.49194e-08	1.44006e-05	up	PRPF39	protein_coding
ENSG00000185261	6.95394	0.00382635	0.0435584	up	KIAA0825	protein_coding
ENSG00000185267	3.7389	0.0230911	0.138516	up	CDNF	protein_coding
ENSG00000185305	3.86097	0.0111064	0.0877005	up	ARL15	protein_coding
ENSG00000185340	-2.38771	0.00143727	0.0224604	down	GAS2L1	protein_coding
ENSG00000185379	3.36401	0.0342293	0.178579	up	RAD51D	protein_coding
ENSG00000185432	2.33618	0.0396805	0.196532	up	METTL7A	protein_coding
ENSG00000185453	-1.50623	0.0408074	0.200535	down	ZSWIM9	protein_coding
ENSG00000185480	1.48591	0.0128157	0.0957219	up	PARPBP	protein_coding
ENSG00000185507	3.19277	0.0454914	0.213569	up	IRF7	protein_coding
ENSG00000185551	-1.14769	0.0166755	0.111818	down	NR2F2	protein_coding
ENSG00000185608	1.24804	0.0264695	0.150273	up	MRPL40	protein_coding
ENSG00000185619	-1.96997	0.00609171	0.0591715	down	PCGF3	protein_coding
ENSG00000185621	2.7352	0.00733003	0.0672753	up	LMLN	protein_coding
ENSG00000185630	2.63934	0.0123292	0.0931384	up	PBX1	protein_coding
ENSG00000185650	-1.50896	0.000861573	0.016056	down	ZFP36L1	protein_coding
ENSG00000185761	3.79549	0.0109918	0.0872455	up	ADAMTSL5	protein_coding
ENSG00000185864	3.21024	0.0380828	0.191553	up	NPIPB4	protein_coding
ENSG00000185880	6.8481	1.98337e-07	3.33578e-05	up	TRIM69	protein_coding
ENSG00000185917	2.439	0.0100166	0.0822294	up	SETD4	protein_coding
ENSG00000185950	-2.21476	6.90265e-07	8.84525e-05	down	IRS2	protein_coding
ENSG00000186073	2.05307	0.047984	0.220082	up	C15orf41	protein_coding
ENSG00000186106	4.82424	0.00078504	0.0150949	up	ANKRD46	protein_coding
ENSG00000186111	-1.24589	0.0196195	0.124754	down	PIP5K1C	protein_coding
ENSG00000186132	3.53621	0.0284739	0.157337	up	C2orf76	protein_coding
ENSG00000186153	2.27611	0.0368374	0.187323	up	WWOX	protein_coding
ENSG00000186166	-2.56789	0.00103619	0.0181063	down	CCDC84	protein_coding
ENSG00000186300	4.34233	0.00594394	0.0584992	up	ZNF555	protein_coding
ENSG00000186350	-1.47625	0.000435471	0.0101713	down	RXRA	protein_coding
ENSG00000186376	3.85624	0.0168389	0.112441	up	ZNF75D	protein_coding
ENSG00000186448	1.51866	0.0212425	0.131411	up	ZNF197	protein_coding
ENSG00000186470	5.93539	3.31168e-06	0.000283813	up	BTN3A2	protein_coding
ENSG00000186480	-2.3371	0.00431169	0.0470269	down	INSIG1	protein_coding
ENSG00000186603	-3.07746	0.0269262	0.152013	down	HPDL	protein_coding
ENSG00000186665	2.44454	0.0226731	0.136801	up	C17orf58	protein_coding
ENSG00000186951	3.51533	0.0243345	0.142979	up	PPARA	protein_coding
ENSG00000187134	-2.56466	0.00820941	0.0721307	down	AKR1C1	protein_coding
ENSG00000187210	2.13442	0.00207544	0.0289807	up	GCNT1	protein_coding
ENSG00000187398	3.53141	0.000241553	0.00685675	up	LUZP2	protein_coding
ENSG00000187554	5.98136	0.0138769	0.100168	up	TLR5	protein_coding
ENSG00000187742	5.25358	2.2996e-05	0.00124601	up	SECISBP2	protein_coding
ENSG00000187778	1.32116	0.00187115	0.0269553	up	MCRS1	protein_coding
ENSG00000187800	2.09051	0.0240562	0.142025	up	PEAR1	protein_coding
ENSG00000188010	2.32009	0.000410813	0.00985293	up	MORN2	protein_coding
ENSG00000188130	1.39301	0.0170774	0.113526	up	MAPK12	protein_coding
ENSG00000188167	-5.43227	2.69541e-05	0.00137896	down	TMPPE	protein_coding
ENSG00000188177	1.85785	0.0347394	0.180262	up	ZC3H6	protein_coding
ENSG00000188186	1.60036	0.00655241	0.0623581	up	LAMTOR4	protein_coding
ENSG00000188215	2.91378	0.0492664	0.223997	up	DCUN1D3	protein_coding
ENSG00000188322	-3.96744	0.0271982	0.15272	down	SBK1	protein_coding
ENSG00000188343	1.80983	0.00538335	0.0546664	up	FAM92A	protein_coding
ENSG00000188419	1.78293	0.0162291	0.110637	up	CHM	protein_coding
ENSG00000188522	-1.13189	0.046665	0.216504	down	FAM83G	protein_coding
ENSG00000188549	-1.55274	0.00202385	0.0285511	down	C15orf52	protein_coding
ENSG00000188739	3.9823	0.0113614	0.0890321	up	RBM34	protein_coding
ENSG00000188747	-2.91857	0.0369514	0.187757	down	NOXA1	protein_coding
ENSG00000188827	3.3052	0.000770416	0.014973	up	SLX4	protein_coding
ENSG00000188976	-1.54615	5.23829e-06	0.000407406	down	NOC2L	protein_coding
ENSG00000189056	-1.4012	0.0389668	0.194515	down	RELN	protein_coding
ENSG00000189114	3.88781	0.00689949	0.0646467	up	BLOC1S3	protein_coding
ENSG00000189143	-1.36045	0.00140297	0.022156	down	CLDN4	protein_coding
ENSG00000189221	3.47814	0.0206385	0.128859	up	MAOA	protein_coding
ENSG00000189227	-2.87877	0.0051856	0.0532886	down	C15orf61	protein_coding
ENSG00000189298	6.43081	2.37728e-05	0.00125436	up	ZKSCAN3	protein_coding
ENSG00000189319	-1.33414	0.0300255	0.163825	down	FAM53B	protein_coding
ENSG00000189337	-1.51823	0.0077441	0.0693721	down	KAZN	protein_coding
ENSG00000189433	4.08667	0.00401367	0.0451915	up	GJB4	protein_coding
ENSG00000196083	1.19421	0.0209815	0.130335	up	IL1RAP	protein_coding
ENSG00000196139	2.44854	0.00826251	0.0723209	up	AKR1C3	protein_coding
ENSG00000196151	2.14974	0.00375498	0.0430718	up	WDSUB1	protein_coding
ENSG00000196154	1.36502	0.00178846	0.0261562	up	S100A4	protein_coding
ENSG00000196155	-2.90417	0.0144747	0.10304	down	PLEKHG4	protein_coding
ENSG00000196182	-2.91793	0.00318724	0.0388445	down	STK40	protein_coding
ENSG00000196214	3.2645	0.00230521	0.030893	up	ZNF766	protein_coding
ENSG00000196227	2.62483	0.00744471	0.0679569	up	FAM217B	protein_coding
ENSG00000196235	-1.21651	1.85343e-06	0.000183367	down	SUPT5H	protein_coding
ENSG00000196284	2.39926	0.0171155	0.113667	up	SUPT3H	protein_coding
ENSG00000196290	2.03492	0.000386025	0.00951277	up	NIF3L1	protein_coding
ENSG00000196352	-3.37071	2.3036e-13	2.58291e-10	down	CD55	protein_coding
ENSG00000196371	1.67913	0.0105604	0.0850331	up	FUT4	protein_coding
ENSG00000196422	-1.55741	0.00317128	0.0387637	down	PPP1R26	protein_coding
ENSG00000196458	-2.66926	0.0497456	0.224908	down	ZNF605	protein_coding
ENSG00000196459	4.72378	0.000353945	0.00898554	up	TRAPPC2	protein_coding
ENSG00000196510	1.03373	0.00225325	0.0305421	up	ANAPC7	protein_coding
ENSG00000196511	5.85736	0.000169437	0.0052569	up	TPK1	protein_coding
ENSG00000196544	-3.31922	3.67195e-05	0.00172146	down	BORCS6	protein_coding
ENSG00000196549	4.28708	7.28385e-05	0.00282433	up	MME	protein_coding
ENSG00000196584	1.57094	0.00240223	0.031813	up	XRCC2	protein_coding
[truncated: 304 more rows]
