# Supplementary material for: Global translational reprogramming in Trichophyton mentagrophytes-infected keratinocytes
Source: Virulence. 2026 Aug 2;17(1):2710548. doi: 10.1080/21505594.2026.2710548 (PMC13432870; doi:10.1080/21505594.2026.2710548)
Supplement: Supplemental Material [file KVIR_A_2710548_SM3764.zip › Supporting Tables/Table S12.xlsx]

## Sheet: Table S12
Table S12 Sequence features of Genes with significantly altered of TE significantly altered of TE
Gene_ID	Transcript_ID	group	CDS_Length	GC_Percent	MFE	NMFE
ENSG00000049759	ENST00000617539	down-regulated genes of TE	63	65.08	-32.1	-0.509524
ENSG00000169429	ENST00000401931	down-regulated genes of TE	288	46.18	-85.3	-0.296181
ENSG00000169429	ENST00000307407	down-regulated genes of TE	300	46	-92.4	-0.308
ENSG00000049759	ENST00000589054	down-regulated genes of TE	321	49.22	-94	-0.292835
ENSG00000163739	ENST00000395761	down-regulated genes of TE	324	59.57	-96.9	-0.299074
ENSG00000143179	ENST00000469256	up-regulated genes of TE	336	52.08	-98	-0.291667
ENSG00000170345	ENST00000554617	down-regulated genes of TE	513	63.74	-205.2	-0.4
ENSG00000170345	ENST00000555242	down-regulated genes of TE	531	60.64	-190.8	-0.359322
ENSG00000169242	ENST00000368406	up-regulated genes of TE	552	56.16	-190.2	-0.344565
ENSG00000169242	ENST00000368407	up-regulated genes of TE	618	55.66	-211.8	-0.342718
ENSG00000134954	ENST00000535549	down-regulated genes of TE	678	53.24	-217.8	-0.321239
ENSG00000173409	ENST00000366658	up-regulated genes of TE	696	45.83	-202.8	-0.291379
ENSG00000170345	ENST00000555347	down-regulated genes of TE	699	59.51	-254.8	-0.364521
ENSG00000165272	ENST00000645858	down-regulated genes of TE	714	60.5	-285	-0.39916
ENSG00000143179	ENST00000642653	up-regulated genes of TE	723	51.31	-226.8	-0.313693
ENSG00000185432	ENST00000548553	up-regulated genes of TE	735	54.01	-266.8	-0.362993
ENSG00000143179	ENST00000367879	up-regulated genes of TE	786	54.2	-261.3	-0.332443
ENSG00000189433	ENST00000339480	up-regulated genes of TE	801	60.17	-322.1	-0.402122
ENSG00000170345	ENST00000555686	down-regulated genes of TE	801	58.43	-294.5	-0.367665
ENSG00000173409	ENST00000310256	up-regulated genes of TE	816	44	-226.4	-0.277451
ENSG00000134954	ENST00000531611	down-regulated genes of TE	819	49.69	-256.9	-0.313675
ENSG00000165272	ENST00000297991	down-regulated genes of TE	879	60.52	-347.3	-0.395108
ENSG00000164949	ENST00000396194	down-regulated genes of TE	891	54.99	-305.2	-0.342536
ENSG00000134222	ENST00000369904	up-regulated genes of TE	933	59.7	-365.1	-0.391318
ENSG00000134363	ENST00000396947	down-regulated genes of TE	954	54.51	-336.3	-0.352516
ENSG00000123358	ENST00000548232	down-regulated genes of TE	978	64.21	-370.6	-0.378937
ENSG00000120910	ENST00000518852	up-regulated genes of TE	981	42.3	-263	-0.268094
ENSG00000177606	ENST00000371222	down-regulated genes of TE	996	64.36	-395.8	-0.39739
ENSG00000134222	ENST00000409267	up-regulated genes of TE	1002	60.68	-392.3	-0.391517
ENSG00000134363	ENST00000256759	down-regulated genes of TE	1035	53.72	-363.9	-0.351594
ENSG00000170345	ENST00000535987	down-regulated genes of TE	1035	61.55	-388.8	-0.375652
ENSG00000172216	ENST00000718336	down-regulated genes of TE	1038	73.51	-497.1	-0.478902
ENSG00000130522	ENST00000252818	down-regulated genes of TE	1044	73.28	-540.9	-0.518103
ENSG00000177606	ENST00000710273	down-regulated genes of TE	1062	63.94	-415.1	-0.390866
ENSG00000134954	ENST00000526145	down-regulated genes of TE	1065	50.14	-337	-0.316432
ENSG00000134222	ENST00000409138	up-regulated genes of TE	1092	60.44	-436.9	-0.400092
ENSG00000111319	ENST00000540037	down-regulated genes of TE	1110	56.58	-422.2	-0.38036
ENSG00000123496	ENST00000371936	up-regulated genes of TE	1143	37.88	-261.8	-0.229046
ENSG00000170345	ENST00000303562	down-regulated genes of TE	1143	60.45	-421	-0.368329
ENSG00000049759	ENST00000675101	down-regulated genes of TE	1185	43.04	-315.2	-0.265992
ENSG00000134954	ENST00000319397	down-regulated genes of TE	1326	51.28	-425.9	-0.321192
ENSG00000184792	ENST00000535268	down-regulated genes of TE	1383	59.65	-536.3	-0.38778
ENSG00000184792	ENST00000431368	down-regulated genes of TE	1386	59.67	-539.8	-0.389466
ENSG00000179348	ENST00000430265	up-regulated genes of TE	1401	64.95	-539.1	-0.384797
ENSG00000179348	ENST00000487848	up-regulated genes of TE	1443	64.8	-560.6	-0.388496
ENSG00000143674	ENST00000366622	up-regulated genes of TE	1449	50.72	-438.9	-0.302899
ENSG00000134954	ENST00000392668	down-regulated genes of TE	1458	50.96	-469.5	-0.322016
ENSG00000169087	ENST00000306103	down-regulated genes of TE	1467	44.85	-418.8	-0.285481
ENSG00000112787	ENST00000542061	up-regulated genes of TE	1473	73.32	-694.8	-0.47169
ENSG00000120910	ENST00000289963	up-regulated genes of TE	1509	44.86	-440.1	-0.29165
ENSG00000111319	ENST00000396966	down-regulated genes of TE	1536	57.23	-570.3	-0.371289
ENSG00000120910	ENST00000240139	up-regulated genes of TE	1539	45.22	-454.7	-0.295452
ENSG00000120910	ENST00000397775	up-regulated genes of TE	1566	45.08	-459.1	-0.293167
ENSG00000184792	ENST00000713559	down-regulated genes of TE	1626	59.29	-632.5	-0.388991
ENSG00000184792	ENST00000401475	down-regulated genes of TE	1650	59.27	-634.9	-0.384788
ENSG00000162924	ENST00000699192	up-regulated genes of TE	1686	41.22	-403.5	-0.239324
ENSG00000162924	ENST00000699191	up-regulated genes of TE	1695	41.18	-405	-0.238938
ENSG00000143674	ENST00000366623	up-regulated genes of TE	1713	62.23	-762.2	-0.44495
ENSG00000179348	ENST00000696466	up-regulated genes of TE	1725	66.26	-702.9	-0.407478
ENSG00000087074	ENST00000704026	down-regulated genes of TE	1740	60.63	-721.31	-0.414546
ENSG00000162924	ENST00000394479	up-regulated genes of TE	1764	41.16	-430.1	-0.243821
ENSG00000123358	ENST00000243050	down-regulated genes of TE	1797	63.27	-740.7	-0.412187
ENSG00000023445	ENST00000526421	up-regulated genes of TE	1815	39.94	-463.7	-0.255482
ENSG00000073756	ENST00000367468	down-regulated genes of TE	1815	44.85	-494.91	-0.272678
ENSG00000123358	ENST00000360284	down-regulated genes of TE	1836	63.13	-759.8	-0.413834
ENSG00000162924	ENST00000295025	up-regulated genes of TE	1860	41.72	-465.4	-0.250215
ENSG00000087074	ENST00000600406	down-regulated genes of TE	1860	56.99	-715.41	-0.384629
ENSG00000156299	ENST00000636887	up-regulated genes of TE	1875	52.27	-638.7	-0.34064
ENSG00000184792	ENST00000403222	down-regulated genes of TE	1911	59.03	-725	-0.379383
ENSG00000023445	ENST00000673846	up-regulated genes of TE	1938	40.97	-514.1	-0.265273
ENSG00000123358	ENST00000545748	down-regulated genes of TE	1959	62.69	-808.3	-0.412608
ENSG00000184792	ENST00000437268	down-regulated genes of TE	1980	59.24	-760.6	-0.384141
ENSG00000111319	ENST00000228916	down-regulated genes of TE	2010	58.66	-794	-0.395025
ENSG00000087074	ENST00000200453	down-regulated genes of TE	2025	59.65	-817.71	-0.403807
ENSG00000108799	ENST00000590078	down-regulated genes of TE	2034	48.77	-613.71	-0.301726
ENSG00000130164	ENST00000545707	down-regulated genes of TE	2049	57.25	-773.1	-0.377306
ENSG00000205336	ENST00000568908	down-regulated genes of TE	2064	60.08	-793.3	-0.384351
ENSG00000087074	ENST00000704027	down-regulated genes of TE	2073	59.33	-831.51	-0.401114
ENSG00000111319	ENST00000543768	down-regulated genes of TE	2079	58.59	-819.2	-0.394036
ENSG00000205336	ENST00000456916	down-regulated genes of TE	2079	60.13	-798.1	-0.383886
ENSG00000130164	ENST00000455727	down-regulated genes of TE	2079	57.86	-782.9	-0.376575
ENSG00000205336	ENST00000568909	down-regulated genes of TE	2082	60.23	-803.4	-0.385879
ENSG00000108799	ENST00000585893	down-regulated genes of TE	2124	48.21	-624.2	-0.293879
ENSG00000166387	ENST00000533792	up-regulated genes of TE	2157	51.55	-694.7	-0.322068
ENSG00000111319	ENST00000360168	down-regulated genes of TE	2187	59.08	-880.7	-0.402698
ENSG00000166387	ENST00000530181	up-regulated genes of TE	2202	51.41	-711	-0.322888
ENSG00000108799	ENST00000415827	down-regulated genes of TE	2217	48.04	-648	-0.292287
ENSG00000184792	ENST00000407373	down-regulated genes of TE	2232	59.77	-874.4	-0.391756
ENSG00000108799	ENST00000428826	down-regulated genes of TE	2244	47.99	-656.6	-0.292602
ENSG00000184792	ENST00000438716	down-regulated genes of TE	2253	59.7	-874.2	-0.388016
ENSG00000166387	ENST00000528883	up-regulated genes of TE	2295	51.59	-748.9	-0.326318
ENSG00000118503	ENST00000421450	down-regulated genes of TE	2373	52.34	-782	-0.329541
ENSG00000166387	ENST00000684215	up-regulated genes of TE	2433	51.5	-791.9	-0.325483
ENSG00000130164	ENST00000535915	down-regulated genes of TE	2460	58.37	-948	-0.385366
ENSG00000130164	ENST00000560467	down-regulated genes of TE	2463	58.38	-950.6	-0.385952
ENSG00000049759	ENST00000675801	down-regulated genes of TE	2505	47.98	-732.1	-0.292255
ENSG00000049759	ENST00000456986	down-regulated genes of TE	2565	48.34	-762.6	-0.29731
ENSG00000130164	ENST00000558013	down-regulated genes of TE	2577	58.48	-994.1	-0.385759
ENSG00000130164	ENST00000558518	down-regulated genes of TE	2583	58.46	-998.7	-0.386643
ENSG00000049759	ENST00000676024	down-regulated genes of TE	2592	47.22	-761	-0.293596
ENSG00000049759	ENST00000256830	down-regulated genes of TE	2616	47.21	-768.5	-0.293769
ENSG00000166387	ENST00000299492	up-regulated genes of TE	2631	51.92	-872.4	-0.331585
ENSG00000049759	ENST00000356462	down-regulated genes of TE	2736	47.59	-802.3	-0.293238
ENSG00000184792	ENST00000446658	down-regulated genes of TE	2748	61.1	-1130.5	-0.41139
ENSG00000184792	ENST00000332585	down-regulated genes of TE	2751	61.11	-1133.6	-0.412068
ENSG00000166387	ENST00000684123	up-regulated genes of TE	2784	52.3	-925.7	-0.332507
ENSG00000049759	ENST00000675221	down-regulated genes of TE	2793	47.4	-800.9	-0.286753
ENSG00000049759	ENST00000676223	down-regulated genes of TE	2829	47.4	-814.6	-0.287946
ENSG00000130164	ENST00000252444	down-regulated genes of TE	2841	59.1	-1095.3	-0.385533
ENSG00000049759	ENST00000586263	down-regulated genes of TE	2844	47.4	-816.3	-0.287025
ENSG00000130164	ENST00000557933	down-regulated genes of TE	2847	58.03	-1097.4	-0.385458
ENSG00000049759	ENST00000675147	down-regulated genes of TE	2847	47.24	-820	-0.288022
ENSG00000049759	ENST00000382850	down-regulated genes of TE	2868	47.66	-834.6	-0.291004
ENSG00000049759	ENST00000357895	down-regulated genes of TE	2904	47.73	-846.8	-0.291598
ENSG00000049759	ENST00000400345	down-regulated genes of TE	2928	47.98	-865.1	-0.295458
ENSG00000152409	ENST00000396137	up-regulated genes of TE	2967	52.61	-1016.6	-0.342636
ENSG00000112787	ENST00000680143	up-regulated genes of TE	3009	72.85	-1482	-0.492522
ENSG00000143674	ENST00000366624	up-regulated genes of TE	3111	57.06	-1188.97	-0.382183
ENSG00000112787	ENST00000650108	up-regulated genes of TE	3126	72.74	-1515	-0.484645
ENSG00000112787	ENST00000434748	up-regulated genes of TE	3138	73.14	-1550.8	-0.4942
ENSG00000049759	ENST00000635997	down-regulated genes of TE	3765	54.42	-1327.6	-0.352616
ENSG00000185950	ENST00000375856	down-regulated genes of TE	4017	72.67	-2062.2	-0.513368
ENSG00000156299	ENST00000698169	up-regulated genes of TE	4359	53.38	-1493	-0.34251
ENSG00000156299	ENST00000455508	up-regulated genes of TE	4596	54.18	-1620.1	-0.352502
ENSG00000156299	ENST00000286827	up-regulated genes of TE	4776	53.73	-1670.5	-0.34977
ENSG00000152223	ENST00000696484	up-regulated genes of TE	7479	47.56	-2417.6	-0.323252
ENSG00000169710	ENST00000634990	down-regulated genes of TE	7530	65.26	-3546.2	-0.470943
ENSG00000169710	ENST00000306749	down-regulated genes of TE	7536	65.26	-3550.5	-0.471139
ENSG00000137076	ENST00000314888	down-regulated genes of TE	7626	57.36	-3079.6	-0.403829
ENSG00000152223	ENST00000696483	up-regulated genes of TE	7635	47.62	-2474.5	-0.3241
ENSG00000137076	ENST00000706939	down-regulated genes of TE	7677	57.38	-3107.6	-0.404794
ENSG00000163359	ENST00000472056	down-regulated genes of TE	7713	55.57	-2976.4	-0.385894
ENSG00000152223	ENST00000696489	up-regulated genes of TE	7737	47.52	-2506.3	-0.323937
ENSG00000152223	ENST00000282041	up-regulated genes of TE	7740	47.53	-2506.3	-0.323811
ENSG00000166004	ENST00000325212	down-regulated genes of TE	7806	40.06	-1945	-0.249167
ENSG00000196924	ENST00000369856	down-regulated genes of TE	7863	61.64	-3396.6	-0.431973
ENSG00000196924	ENST00000360319	down-regulated genes of TE	7920	61.81	-3434.4	-0.433636
ENSG00000196924	ENST00000369850	down-regulated genes of TE	7944	61.8	-3445.2	-0.433686
ENSG00000166963	ENST00000300231	up-regulated genes of TE	8412	55.78	-3091.2	-0.367475
ENSG00000138829	ENST00000262464	down-regulated genes of TE	8739	49.59	-2972.5	-0.340142
ENSG00000168016	ENST00000429976	up-regulated genes of TE	8778	49.94	-2998.9	-0.341638
ENSG00000168016	ENST00000645898	up-regulated genes of TE	8910	49.93	-3042.2	-0.341437
ENSG00000163359	ENST00000353578	down-regulated genes of TE	8916	55.13	-3414.2	-0.38293
ENSG00000111799	ENST00000416123	down-regulated genes of TE	8964	46.84	-2855.8	-0.318585
ENSG00000166963	ENST00000382031	up-regulated genes of TE	9126	55.84	-3371.54	-0.369443
ENSG00000111799	ENST00000483888	down-regulated genes of TE	9189	46.57	-2913	-0.317009
ENSG00000111799	ENST00000322507	down-regulated genes of TE	9192	46.63	-2917.9	-0.317439
ENSG00000163359	ENST00000295550	down-regulated genes of TE	9534	54.38	-3611.4	-0.378792
ENSG00000197603	ENST00000508244	up-regulated genes of TE	9594	39.8	-2472.5	-0.257713
ENSG00000080603	ENST00000411466	down-regulated genes of TE	9693	58.53	-3699.5	-0.381667
ENSG00000197603	ENST00000651892	up-regulated genes of TE	9756	39.82	-2516.2	-0.257913
ENSG00000008300	ENST00000164024	down-regulated genes of TE	9939	62.37	-4389.2	-0.441614
ENSG00000152818	ENST00000367545	up-regulated genes of TE	10302	44.82	-2962.8	-0.287595
ENSG00000189056	ENST00000343529	down-regulated genes of TE	10377	47.9	-3320.7	-0.320006
ENSG00000189056	ENST00000428762	down-regulated genes of TE	10383	47.9	-3321.4	-0.319888
ENSG00000189056	ENST00000424685	down-regulated genes of TE	10410	47.78	-3336.1	-0.320471
ENSG00000091656	ENST00000518282	up-regulated genes of TE	10773	47.9	-3088	-0.286643
ENSG00000091656	ENST00000651372	up-regulated genes of TE	10851	47.93	-3118.7	-0.287411
ENSG00000151835	ENST00000402364	down-regulated genes of TE	11490	37.64	-2900.5	-0.252437
ENSG00000168477	ENST00000644971	down-regulated genes of TE	12735	64.81	-5918.3	-0.464727
ENSG00000173064	ENST00000550722	up-regulated genes of TE	12855	53.14	-4530.6	-0.352439
ENSG00000173064	ENST00000377560	up-regulated genes of TE	13251	53.45	-4711.5	-0.355558
ENSG00000173064	ENST00000682272	up-regulated genes of TE	13257	53.45	-4714.2	-0.355601
ENSG00000168477	ENST00000647633	down-regulated genes of TE	13476	65.26	-6291	-0.46683
ENSG00000151835	ENST00000382292	down-regulated genes of TE	13740	39	-3596.7	-0.261769
ENSG00000083857	ENST00000441802	down-regulated genes of TE	13767	46.39	-4116.2	-0.29899
ENSG00000151835	ENST00000682944	down-regulated genes of TE	13767	39.01	-3607	-0.262003
ENSG00000152484	ENST00000620323	down-regulated genes of TE	57	45.61	-10.6	-0.185965
ENSG00000139112	ENST00000544284	down-regulated genes of TE	84	42.86	-15.7	-0.186905
ENSG00000113448	ENST00000515835	up-regulated genes of TE	90	40	-11	-0.122222
ENSG00000119979	ENST00000472379	up-regulated genes of TE	93	64.52	-32.7	-0.351613
ENSG00000253710	ENST00000616513	up-regulated genes of TE	93	48.39	-26	-0.27957
ENSG00000065534	ENST00000692356	up-regulated genes of TE	96	48.96	-21.5	-0.223958
ENSG00000070444	ENST00000575394	down-regulated genes of TE	102	54.9	-22.7	-0.222549
ENSG00000179029	ENST00000449985	up-regulated genes of TE	108	62.04	-34.7	-0.321296
ENSG00000161920	ENST00000674339	up-regulated genes of TE	108	58.33	-30.7	-0.284259
ENSG00000186153	ENST00000569818	up-regulated genes of TE	111	63.96	-39	-0.351351
ENSG00000253710	ENST00000523764	up-regulated genes of TE	111	55.86	-35.9	-0.323423
ENSG00000139112	ENST00000545047	down-regulated genes of TE	111	45.95	-32.2	-0.29009
ENSG00000136888	ENST00000677452	up-regulated genes of TE	114	61.4	-44.9	-0.39386
ENSG00000168273	ENST00000307106	down-regulated genes of TE	114	42.98	-20.5	-0.179825
ENSG00000163110	ENST00000504489	down-regulated genes of TE	117	52.99	-35.3	-0.301709
ENSG00000099785	ENST00000601283	up-regulated genes of TE	123	65.04	-36.4	-0.295935
ENSG00000196705	ENST00000594425	up-regulated genes of TE	123	46.34	-30.4	-0.247154
ENSG00000214113	ENST00000468929	down-regulated genes of TE	123	52.03	-29.3	-0.238211
ENSG00000125457	ENST00000578305	down-regulated genes of TE	126	51.59	-35.7	-0.283333
ENSG00000167523	ENST00000568929	up-regulated genes of TE	129	67.44	-51.2	-0.396899
ENSG00000111711	ENST00000631252	up-regulated genes of TE	129	37.98	-23.7	-0.183721
ENSG00000155957	ENST00000535812	up-regulated genes of TE	132	59.85	-35.6	-0.269697
ENSG00000176731	ENST00000321777	up-regulated genes of TE	132	37.12	-19	-0.143939
ENSG00000108590	ENST00000575197	up-regulated genes of TE	132	43.94	-27.2	-0.206061
ENSG00000119720	ENST00000628832	up-regulated genes of TE	132	54.55	-47.5	-0.359848
ENSG00000139112	ENST00000629504	down-regulated genes of TE	132	53.79	-42.6	-0.322727
ENSG00000168234	ENST00000577185	up-regulated genes of TE	132	44.7	-32.8	-0.248485
ENSG00000150433	ENST00000532156	up-regulated genes of TE	138	63.77	-60.7	-0.439855
ENSG00000154310	ENST00000465393	up-regulated genes of TE	138	50.72	-34.4	-0.249275
ENSG00000182628	ENST00000580541	up-regulated genes of TE	141	64.54	-57	-0.404255
ENSG00000188010	ENST00000409077	up-regulated genes of TE	141	42.55	-29.5	-0.20922
ENSG00000034152	ENST00000627447	down-regulated genes of TE	141	65.25	-37	-0.262411
ENSG00000146416	ENST00000367596	up-regulated genes of TE	144	53.47	-41.2	-0.286111
ENSG00000115541	ENST00000409729	up-regulated genes of TE	144	40.28	-33.7	-0.234028
ENSG00000163110	ENST00000512274	down-regulated genes of TE	144	43.75	-33.6	-0.233333
ENSG00000144233	ENST00000695238	down-regulated genes of TE	147	53.06	-28.8	-0.195918
ENSG00000213626	ENST00000404397	down-regulated genes of TE	147	53.06	-37.2	-0.253061
ENSG00000179958	ENST00000678016	down-regulated genes of TE	150	60.67	-45.9	-0.306
ENSG00000129559	ENST00000524927	up-regulated genes of TE	153	49.02	-26.2	-0.171242
ENSG00000163923	ENST00000455270	up-regulated genes of TE	156	43.59	-34.1	-0.21859
ENSG00000111653	ENST00000619641	up-regulated genes of TE	156	47.44	-34.5	-0.221154
ENSG00000004478	ENST00000630279	down-regulated genes of TE	156	62.82	-64.6	-0.414103
ENSG00000185088	ENST00000455271	up-regulated genes of TE	159	45.28	-46.2	-0.290566
ENSG00000083857	ENST00000509537	down-regulated genes of TE	159	37.11	-33.1	-0.208176
ENSG00000089486	ENST00000564828	down-regulated genes of TE	159	64.78	-53.4	-0.335849
ENSG00000213626	ENST00000406087	down-regulated genes of TE	159	52.83	-38	-0.238994
ENSG00000116285	ENST00000474874	down-regulated genes of TE	162	46.3	-42.3	-0.261111
ENSG00000109452	ENST00000507861	up-regulated genes of TE	162	44.44	-36.8	-0.22716
ENSG00000230989	ENST00000689426	up-regulated genes of TE	165	43.03	-36.6	-0.221818
ENSG00000181135	ENST00000442058	down-regulated genes of TE	168	62.5	-64.4	-0.383333
ENSG00000155099	ENST00000630164	up-regulated genes of TE	171	52.63	-42.3	-0.247368
ENSG00000179456	ENST00000696617	down-regulated genes of TE	171	39.18	-38.7	-0.226316
ENSG00000104472	ENST00000519533	down-regulated genes of TE	171	57.89	-62.4	-0.364912
ENSG00000133083	ENST00000460982	down-regulated genes of TE	171	54.97	-38	-0.222222
ENSG00000119917	ENST00000679897	down-regulated genes of TE	171	53.22	-54.6	-0.319298
ENSG00000075651	ENST00000627725	up-regulated genes of TE	174	45.98	-35.6	-0.204598
ENSG00000179528	ENST00000341396	up-regulated genes of TE	174	66.09	-75	-0.431034
ENSG00000148950	ENST00000534812	up-regulated genes of TE	174	40.23	-46.2	-0.265517
ENSG00000188010	ENST00000409131	up-regulated genes of TE	174	40.23	-34.2	-0.196552
ENSG00000108590	ENST00000574128	up-regulated genes of TE	174	46.55	-46.9	-0.26954
ENSG00000050820	ENST00000546196	down-regulated genes of TE	174	62.64	-67.7	-0.38908
ENSG00000168802	ENST00000518041	up-regulated genes of TE	177	54.24	-51.8	-0.292655
ENSG00000204519	ENST00000596085	up-regulated genes of TE	177	51.41	-55.3	-0.312429
ENSG00000147669	ENST00000353107	up-regulated genes of TE	177	38.98	-35.2	-0.19887
ENSG00000182093	ENST00000647678	up-regulated genes of TE	180	45.56	-43.3	-0.240556
ENSG00000095794	ENST00000469949	up-regulated genes of TE	180	47.78	-48.6	-0.27
ENSG00000168273	ENST00000476842	down-regulated genes of TE	180	53.33	-48.2	-0.267778
ENSG00000165118	ENST00000376340	up-regulated genes of TE	183	43.72	-47.8	-0.261202
ENSG00000189227	ENST00000557807	down-regulated genes of TE	183	37.16	-45.7	-0.249727
ENSG00000141582	ENST00000448310	down-regulated genes of TE	183	57.92	-62.4	-0.340984
ENSG00000155957	ENST00000544599	up-regulated genes of TE	186	43.01	-34.8	-0.187097
ENSG00000109390	ENST00000676245	up-regulated genes of TE	186	60.75	-56.5	-0.303763
ENSG00000176731	ENST00000614462	up-regulated genes of TE	186	38.17	-33.2	-0.178495
ENSG00000182628	ENST00000581068	up-regulated genes of TE	189	42.33	-40.9	-0.216402
ENSG00000184076	ENST00000401406	up-regulated genes of TE	189	61.38	-65.7	-0.347619
ENSG00000048342	ENST00000652443	up-regulated genes of TE	189	59.79	-64.2	-0.339683
ENSG00000144524	ENST00000631349	up-regulated genes of TE	189	51.85	-66.9	-0.353968
ENSG00000139668	ENST00000612477	up-regulated genes of TE	189	57.14	-58.1	-0.307407
ENSG00000167118	ENST00000372850	up-regulated genes of TE	192	53.65	-58.4	-0.304167
ENSG00000167118	ENST00000372847	up-regulated genes of TE	192	53.12	-58.5	-0.304688
ENSG00000237765	ENST00000504137	up-regulated genes of TE	192	28.65	-28.1	-0.146354
ENSG00000184076	ENST00000330029	up-regulated genes of TE	192	55.73	-57.8	-0.301042
ENSG00000136826	ENST00000850958	down-regulated genes of TE	192	59.38	-63.1	-0.328646
ENSG00000168734	ENST00000372887	up-regulated genes of TE	195	59.49	-72.4	-0.371282
ENSG00000175274	ENST00000627720	down-regulated genes of TE	195	64.1	-75.4	-0.386667
ENSG00000147679	ENST00000520733	down-regulated genes of TE	195	43.59	-42.9	-0.22
ENSG00000108669	ENST00000589296	down-regulated genes of TE	195	47.18	-49.3	-0.252821
ENSG00000162300	ENST00000525509	up-regulated genes of TE	198	58.59	-67.7	-0.341919
ENSG00000173818	ENST00000520284	up-regulated genes of TE	198	63.64	-74.1	-0.374242
ENSG00000213160	ENST00000602521	up-regulated genes of TE	198	42.93	-45	-0.227273
ENSG00000123353	ENST00000550836	up-regulated genes of TE	198	49.49	-46.4	-0.234343
ENSG00000198912	ENST00000680169	up-regulated genes of TE	198	47.98	-43.5	-0.219697
ENSG00000128016	ENST00000594045	down-regulated genes of TE	198	67.68	-56.5	-0.285354
ENSG00000177868	ENST00000372522	up-regulated genes of TE	201	46.27	-40.8	-0.202985
ENSG00000048392	ENST00000519962	up-regulated genes of TE	201	42.29	-50.2	-0.249751
ENSG00000126391	ENST00000531296	down-regulated genes of TE	201	57.71	-65.9	-0.327861
ENSG00000198551	ENST00000588174	up-regulated genes of TE	204	47.55	-59.5	-0.291667
ENSG00000174446	ENST00000566658	up-regulated genes of TE	204	65.2	-66.5	-0.32598
ENSG00000147669	ENST00000522439	up-regulated genes of TE	204	36.27	-39	-0.191176
ENSG00000146386	ENST00000461027	up-regulated genes of TE	204	48.53	-60.8	-0.298039
ENSG00000174446	ENST00000307979	up-regulated genes of TE	207	53.14	-53.9	-0.260386
ENSG00000204272	ENST00000637096	up-regulated genes of TE	207	60.87	-67.3	-0.325121
ENSG00000179943	ENST00000592585	down-regulated genes of TE	207	70.05	-56.7	-0.273913
ENSG00000135679	ENST00000545204	down-regulated genes of TE	207	43.96	-50.8	-0.245411
ENSG00000166704	ENST00000547828	up-regulated genes of TE	210	63.81	-90.2	-0.429524
ENSG00000204611	ENST00000596290	up-regulated genes of TE	210	48.57	-56.5	-0.269048
ENSG00000111554	ENST00000393543	up-regulated genes of TE	210	47.62	-57.7	-0.274762
ENSG00000150756	ENST00000280330	up-regulated genes of TE	210	50	-66.6	-0.317143
ENSG00000106524	ENST00000627859	up-regulated genes of TE	210	60.95	-71.6	-0.340952
ENSG00000177045	ENST00000560168	down-regulated genes of TE	210	73.33	-95.5	-0.454762
ENSG00000185630	ENST00000485769	up-regulated genes of TE	213	60.56	-65.8	-0.30892
ENSG00000214113	ENST00000480566	down-regulated genes of TE	213	45.07	-47.7	-0.223944
ENSG00000178607	ENST00000606895	down-regulated genes of TE	213	78.87	-126	-0.591549
ENSG00000168273	ENST00000477703	down-regulated genes of TE	213	52.58	-64.7	-0.303756
ENSG00000115687	ENST00000629419	up-regulated genes of TE	216	59.26	-71.9	-0.33287
ENSG00000179958	ENST00000567983	down-regulated genes of TE	216	61.11	-79.9	-0.369907
ENSG00000154917	ENST00000469959	down-regulated genes of TE	216	50.93	-64.8	-0.3
ENSG00000136888	ENST00000677498	up-regulated genes of TE	216	54.63	-63.9	-0.295833
ENSG00000155329	ENST00000504170	up-regulated genes of TE	219	53.88	-61.4	-0.280365
ENSG00000083099	ENST00000520318	up-regulated genes of TE	219	43.84	-45.2	-0.206393
ENSG00000120913	ENST00000443561	down-regulated genes of TE	219	64.84	-89	-0.406393
ENSG00000183513	ENST00000409997	down-regulated genes of TE	222	54.95	-80.9	-0.364414
ENSG00000161011	ENST00000626660	down-regulated genes of TE	222	71.17	-112.2	-0.505405
ENSG00000105835	ENST00000417537	down-regulated genes of TE	222	38.74	-35.4	-0.159459
ENSG00000143248	ENST00000527988	down-regulated genes of TE	222	44.14	-51.3	-0.231081
ENSG00000204611	ENST00000330123	up-regulated genes of TE	225	50.67	-73.7	-0.327556
ENSG00000179029	ENST00000431792	up-regulated genes of TE	225	56	-61.8	-0.274667
ENSG00000081870	ENST00000371376	up-regulated genes of TE	225	37.33	-47.3	-0.210222
ENSG00000183513	ENST00000328709	down-regulated genes of TE	225	50.67	-70.8	-0.314667
ENSG00000226742	ENST00000451882	down-regulated genes of TE	225	48	-60.2	-0.267556
ENSG00000230989	ENST00000685468	up-regulated genes of TE	225	48.44	-58.2	-0.258667
ENSG00000111711	ENST00000542038	up-regulated genes of TE	225	37.78	-46.7	-0.207556
ENSG00000145782	ENST00000500945	up-regulated genes of TE	225	52.89	-64.9	-0.288444
ENSG00000116285	ENST00000469499	down-regulated genes of TE	225	47.11	-62.7	-0.278667
ENSG00000117697	ENST00000366978	up-regulated genes of TE	228	41.67	-45.4	-0.199123
ENSG00000168802	ENST00000523421	up-regulated genes of TE	228	53.51	-77.4	-0.339474
ENSG00000182628	ENST00000437036	up-regulated genes of TE	228	54.82	-76.6	-0.335965
ENSG00000186665	ENST00000334461	up-regulated genes of TE	228	52.19	-55.9	-0.245175
ENSG00000168591	ENST00000589184	down-regulated genes of TE	228	57.02	-68.7	-0.301316
ENSG00000254999	ENST00000530758	up-regulated genes of TE	228	48.68	-54.5	-0.239035
ENSG00000140941	ENST00000565788	down-regulated genes of TE	228	44.3	-48.9	-0.214474
ENSG00000011465	ENST00000456569	down-regulated genes of TE	228	51.32	-64.5	-0.282895
ENSG00000065534	ENST00000515434	up-regulated genes of TE	231	45.89	-58.7	-0.254113
ENSG00000072210	ENST00000571163	up-regulated genes of TE	231	41.13	-61.8	-0.267532
ENSG00000168734	ENST00000372891	up-regulated genes of TE	231	62.34	-87.1	-0.377056
ENSG00000109390	ENST00000539002	up-regulated genes of TE	231	54.11	-67.7	-0.293074
ENSG00000230989	ENST00000433866	up-regulated genes of TE	231	48.92	-58.5	-0.253247
ENSG00000108846	ENST00000515707	down-regulated genes of TE	231	65.37	-104.9	-0.454113
ENSG00000166822	ENST00000566980	down-regulated genes of TE	231	47.62	-57.2	-0.247619
ENSG00000168234	ENST00000584250	up-regulated genes of TE	231	61.9	-93.8	-0.406061
ENSG00000155975	ENST00000521005	up-regulated genes of TE	231	56.71	-60.5	-0.261905
ENSG00000118418	ENST00000275036	up-regulated genes of TE	234	46.58	-50.2	-0.21453
ENSG00000174796	ENST00000504190	up-regulated genes of TE	234	38.46	-36.8	-0.157265
ENSG00000083099	ENST00000520441	up-regulated genes of TE	234	46.15	-50	-0.213675
ENSG00000198168	ENST00000354193	up-regulated genes of TE	234	48.29	-65.2	-0.278632
ENSG00000142528	ENST00000601364	down-regulated genes of TE	234	58.12	-79.3	-0.338889
ENSG00000127528	ENST00000592003	down-regulated genes of TE	237	64.98	-91.6	-0.386498
ENSG00000119917	ENST00000679438	down-regulated genes of TE	237	42.62	-46.7	-0.197046
ENSG00000112742	ENST00000627129	up-regulated genes of TE	240	35.42	-43.8	-0.1825
ENSG00000079277	ENST00000465783	down-regulated genes of TE	240	52.08	-69.5	-0.289583
ENSG00000188010	ENST00000410014	up-regulated genes of TE	240	38.33	-49.5	-0.20625
ENSG00000165949	ENST00000618863	up-regulated genes of TE	240	60.42	-100.2	-0.4175
ENSG00000163888	ENST00000296238	down-regulated genes of TE	240	65	-89.8	-0.374167
ENSG00000116285	ENST00000467067	down-regulated genes of TE	240	42.5	-57	-0.2375
ENSG00000196549	ENST00000382989	up-regulated genes of TE	243	46.91	-59.5	-0.244856
ENSG00000218739	ENST00000397064	down-regulated genes of TE	243	38.27	-46	-0.1893
ENSG00000146386	ENST00000367660	up-regulated genes of TE	246	39.84	-48.6	-0.197561
ENSG00000129559	ENST00000250495	up-regulated genes of TE	246	48.78	-53.3	-0.216667
ENSG00000065534	ENST00000578202	up-regulated genes of TE	249	46.59	-61.6	-0.24739
ENSG00000163322	ENST00000515303	up-regulated genes of TE	249	50.2	-74.8	-0.300402
ENSG00000106399	ENST00000406109	up-regulated genes of TE	249	39.36	-55	-0.220884
ENSG00000136888	ENST00000677115	up-regulated genes of TE	249	57.03	-76.9	-0.308835
ENSG00000065534	ENST00000685665	up-regulated genes of TE	252	45.63	-65.6	-0.260317
ENSG00000160014	ENST00000597743	up-regulated genes of TE	252	50.4	-66.7	-0.264683
ENSG00000120820	ENST00000547583	down-regulated genes of TE	252	50	-68.3	-0.271032
ENSG00000148926	ENST00000524948	down-regulated genes of TE	252	60.71	-92.6	-0.36746
ENSG00000132196	ENST00000367915	up-regulated genes of TE	255	56.08	-92.6	-0.363137
ENSG00000185088	ENST00000330964	up-regulated genes of TE	255	41.57	-61.2	-0.24
ENSG00000136908	ENST00000314392	up-regulated genes of TE	255	56.08	-79.1	-0.310196
ENSG00000177426	ENST00000577543	down-regulated genes of TE	255	51.37	-77.4	-0.303529
ENSG00000166295	ENST00000615507	up-regulated genes of TE	258	53.1	-90.1	-0.349225
ENSG00000161920	ENST00000575284	up-regulated genes of TE	258	54.26	-69	-0.267442
ENSG00000176386	ENST00000374206	down-regulated genes of TE	258	44.96	-54.1	-0.20969
ENSG00000043514	ENST00000541099	up-regulated genes of TE	258	44.19	-50.6	-0.196124
ENSG00000005469	ENST00000412227	up-regulated genes of TE	264	31.44	-44.8	-0.169697
ENSG00000241127	ENST00000448268	up-regulated genes of TE	264	48.86	-77.2	-0.292424
ENSG00000111237	ENST00000552130	up-regulated genes of TE	264	39.39	-60	-0.227273
ENSG00000166704	ENST00000546715	up-regulated genes of TE	267	59.18	-100.7	-0.377154
ENSG00000144746	ENST00000478935	up-regulated genes of TE	267	49.44	-76.1	-0.285019
ENSG00000184602	ENST00000329565	up-regulated genes of TE	267	62.17	-114	-0.426966
ENSG00000012660	ENST00000370913	up-regulated genes of TE	267	46.44	-62.2	-0.232959
ENSG00000173818	ENST00000517795	up-regulated genes of TE	267	66.29	-103.9	-0.389139
ENSG00000083099	ENST00000523377	up-regulated genes of TE	267	41.95	-49	-0.183521
ENSG00000131381	ENST00000449050	up-regulated genes of TE	267	49.06	-85.3	-0.319476
ENSG00000011465	ENST00000546370	down-regulated genes of TE	267	52.81	-81.4	-0.304869
ENSG00000213626	ENST00000407930	down-regulated genes of TE	267	56.93	-89.3	-0.334457
ENSG00000167380	ENST00000589160	up-regulated genes of TE	270	47.04	-66.6	-0.246667
ENSG00000174796	ENST00000507557	up-regulated genes of TE	270	36.3	-48.5	-0.17963
ENSG00000114956	ENST00000629438	up-regulated genes of TE	270	59.26	-90.4	-0.334815
ENSG00000211584	ENST00000547002	down-regulated genes of TE	270	58.15	-81.7	-0.302593
ENSG00000175334	ENST00000445560	up-regulated genes of TE	270	56.3	-92.5	-0.342593
ENSG00000088832	ENST00000381715	up-regulated genes of TE	270	55.19	-99.5	-0.368519
ENSG00000107562	ENST00000343575	down-regulated genes of TE	270	52.22	-73.3	-0.271481
ENSG00000177889	ENST00000549833	up-regulated genes of TE	270	42.59	-65.8	-0.243704
ENSG00000164294	ENST00000296734	up-regulated genes of TE	273	39.93	-60.9	-0.223077
ENSG00000205581	ENST00000380748	up-regulated genes of TE	273	49.45	-57.8	-0.211722
ENSG00000150687	ENST00000533902	up-regulated genes of TE	276	49.28	-75.3	-0.272826
ENSG00000214113	ENST00000330636	down-regulated genes of TE	276	46.01	-65.2	-0.236232
ENSG00000109099	ENST00000675854	up-regulated genes of TE	279	53.76	-86.6	-0.310394
ENSG00000182628	ENST00000578105	up-regulated genes of TE	279	40.5	-51.9	-0.186022
ENSG00000111335	ENST00000680685	up-regulated genes of TE	279	55.56	-86.5	-0.310036
ENSG00000155329	ENST00000509008	up-regulated genes of TE	279	39.07	-49.34	-0.176846
ENSG00000088832	ENST00000439640	up-regulated genes of TE	279	51.61	-91.4	-0.327599
ENSG00000253710	ENST00000681145	up-regulated genes of TE	279	41.94	-72.7	-0.260573
ENSG00000163900	ENST00000296254	down-regulated genes of TE	279	64.87	-125.4	-0.449462
ENSG00000147121	ENST00000478600	up-regulated genes of TE	282	53.9	-93.7	-0.33227
ENSG00000161920	ENST00000573708	up-regulated genes of TE	282	58.51	-97.6	-0.346099
ENSG00000139323	ENST00000549504	up-regulated genes of TE	282	41.49	-59.1	-0.209574
ENSG00000135090	ENST00000536979	down-regulated genes of TE	282	47.16	-67.2	-0.238298
ENSG00000107562	ENST00000374429	down-regulated genes of TE	282	52.13	-76.4	-0.270922
ENSG00000117152	ENST00000367908	down-regulated genes of TE	282	45.74	-66.4	-0.235461
ENSG00000167380	ENST00000413984	up-regulated genes of TE	285	47.72	-69.1	-0.242456
ENSG00000148950	ENST00000526776	up-regulated genes of TE	285	41.4	-79.2	-0.277895
ENSG00000168591	ENST00000590235	down-regulated genes of TE	285	57.19	-102.2	-0.358596
ENSG00000113811	ENST00000495461	up-regulated genes of TE	285	45.26	-82.9	-0.290877
ENSG00000088832	ENST00000614856	up-regulated genes of TE	285	47.37	-76.1	-0.267018
ENSG00000136379	ENST00000560609	down-regulated genes of TE	285	47.37	-81.4	-0.285614
ENSG00000204392	ENST00000375661	up-regulated genes of TE	288	48.61	-79.1	-0.274653
ENSG00000095794	ENST00000460270	up-regulated genes of TE	288	48.61	-77.8	-0.270139
ENSG00000116251	ENST00000497965	up-regulated genes of TE	288	43.4	-68.6	-0.238194
ENSG00000099860	ENST00000718317	down-regulated genes of TE	288	61.46	-112.3	-0.389931
ENSG00000012048	ENST00000591849	up-regulated genes of TE	291	53.61	-103.8	-0.356701
ENSG00000095794	ENST00000474362	up-regulated genes of TE	291	48.11	-65.6	-0.22543
ENSG00000197620	ENST00000428236	up-regulated genes of TE	291	49.83	-81.8	-0.2811
ENSG00000100479	ENST00000553805	up-regulated genes of TE	291	47.42	-88.5	-0.304124
ENSG00000214113	ENST00000464010	down-regulated genes of TE	291	50.86	-77.2	-0.265292
ENSG00000178607	ENST00000680493	down-regulated genes of TE	291	45.36	-77.8	-0.267354
ENSG00000112576	ENST00000616010	up-regulated genes of TE	291	63.92	-109.2	-0.375258
ENSG00000185088	ENST00000439025	up-regulated genes of TE	294	40.82	-73.4	-0.24966
ENSG00000072210	ENST00000630662	up-regulated genes of TE	294	39.8	-73.6	-0.25034
ENSG00000118418	ENST00000706660	up-regulated genes of TE	294	44.56	-66.3	-0.22551
ENSG00000186665	ENST00000449250	up-regulated genes of TE	294	53.06	-88.4	-0.30068
ENSG00000253719	ENST00000519948	down-regulated genes of TE	294	53.74	-93.2	-0.317007
ENSG00000088832	ENST00000618612	up-regulated genes of TE	294	56.46	-111.4	-0.378912
ENSG00000120306	ENST00000261811	down-regulated genes of TE	294	57.14	-90.1	-0.306463
ENSG00000120306	ENST00000644078	down-regulated genes of TE	294	58.16	-95	-0.323129
ENSG00000128272	ENST00000680748	down-regulated genes of TE	294	56.8	-115.7	-0.393537
ENSG00000174446	ENST00000563480	up-regulated genes of TE	297	50.17	-84.2	-0.283502
ENSG00000119013	ENST00000450023	up-regulated genes of TE	297	42.76	-71.6	-0.241077
ENSG00000147121	ENST00000377919	up-regulated genes of TE	297	52.86	-99.4	-0.33468
ENSG00000174796	ENST00000502620	up-regulated genes of TE	297	39.73	-63.5	-0.213805
ENSG00000083099	ENST00000626778	up-regulated genes of TE	297	48.82	-69.9	-0.235354
ENSG00000153094	ENST00000438054	down-regulated genes of TE	297	52.86	-82.5	-0.277778
ENSG00000011465	ENST00000546745	down-regulated genes of TE	297	46.8	-69.5	-0.234007
ENSG00000136888	ENST00000679150	up-regulated genes of TE	297	49.83	-79.9	-0.269024
ENSG00000109819	ENST00000507380	up-regulated genes of TE	300	44.67	-73.3	-0.244333
ENSG00000096092	ENST00000211314	up-regulated genes of TE	300	45	-80.8	-0.269333
ENSG00000168802	ENST00000522091	up-regulated genes of TE	300	54.33	-114.5	-0.381667
ENSG00000118418	ENST00000344726	up-regulated genes of TE	300	45.33	-66.5	-0.221667
ENSG00000159199	ENST00000514808	up-regulated genes of TE	300	54	-104.7	-0.349
ENSG00000166822	ENST00000567796	down-regulated genes of TE	300	47.33	-77.2	-0.257333
ENSG00000185088	ENST00000462430	up-regulated genes of TE	303	39.93	-71.4	-0.235644
ENSG00000196214	ENST00000600821	up-regulated genes of TE	303	48.18	-85.4	-0.281848
ENSG00000205581	ENST00000380749	up-regulated genes of TE	303	50.83	-68.5	-0.226073
ENSG00000176731	ENST00000619594	up-regulated genes of TE	303	35.64	-56.7	-0.187129
ENSG00000134419	ENST00000569083	up-regulated genes of TE	303	47.52	-101.6	-0.335314
ENSG00000011465	ENST00000551354	down-regulated genes of TE	303	48.51	-89.3	-0.294719
ENSG00000167118	ENST00000372853	up-regulated genes of TE	306	55.88	-114.2	-0.373203
ENSG00000109911	ENST00000638764	up-regulated genes of TE	306	56.54	-106.6	-0.348366
ENSG00000115541	ENST00000409468	up-regulated genes of TE	306	40.2	-67.5	-0.220588
ENSG00000196154	ENST00000368715	up-regulated genes of TE	306	51.96	-92.7	-0.302941
ENSG00000151553	ENST00000369246	up-regulated genes of TE	306	42.48	-76.4	-0.249673
ENSG00000160785	ENST00000684582	down-regulated genes of TE	306	59.48	-118.6	-0.387582
ENSG00000184502	ENST00000329402	down-regulated genes of TE	306	60.46	-122.6	-0.400654
ENSG00000181104	ENST00000505600	up-regulated genes of TE	309	65.37	-132.2	-0.427832
ENSG00000095794	ENST00000488741	up-regulated genes of TE	309	49.51	-89.4	-0.28932
ENSG00000115541	ENST00000233893	up-regulated genes of TE	309	41.75	-77.2	-0.249838
ENSG00000120833	ENST00000548537	down-regulated genes of TE	309	67.96	-141.8	-0.4589
ENSG00000277157	ENST00000614247	up-regulated genes of TE	312	57.37	-114.6	-0.367308
ENSG00000278705	ENST00000718258	up-regulated genes of TE	312	56.41	-115.6	-0.370513
ENSG00000276966	ENST00000615164	up-regulated genes of TE	312	57.05	-105.5	-0.338141
ENSG00000198690	ENST00000666143	up-regulated genes of TE	312	42.95	-73.3	-0.234936
ENSG00000184900	ENST00000332859	up-regulated genes of TE	312	58.01	-106.9	-0.342628
ENSG00000204220	ENST00000463584	up-regulated genes of TE	312	48.4	-83	-0.266026
ENSG00000115419	ENST00000409215	down-regulated genes of TE	312	39.1	-69.4	-0.222436
ENSG00000181649	ENST00000718435	down-regulated genes of TE	312	66.99	-134.6	-0.43141
ENSG00000111341	ENST00000539261	down-regulated genes of TE	312	46.47	-72.4	-0.232051
ENSG00000107562	ENST00000395793	down-regulated genes of TE	312	59.94	-130	-0.416667
ENSG00000163121	ENST00000435380	down-regulated genes of TE	315	61.59	-121.1	-0.384444
ENSG00000172935	ENST00000320913	down-regulated genes of TE	315	64.76	-131.7	-0.418095
ENSG00000196214	ENST00000599581	up-regulated genes of TE	318	49.69	-90.9	-0.285849
ENSG00000119632	ENST00000556727	up-regulated genes of TE	318	56.29	-115.2	-0.362264
ENSG00000040341	ENST00000524104	up-regulated genes of TE	318	44.34	-74.3	-0.233648
ENSG00000173818	ENST00000523999	up-regulated genes of TE	318	63.21	-137.6	-0.432704
ENSG00000173818	ENST00000518644	up-regulated genes of TE	318	59.12	-130.2	-0.409434
ENSG00000186073	ENST00000562489	up-regulated genes of TE	318	46.86	-89.7	-0.282075
ENSG00000147679	ENST00000517820	down-regulated genes of TE	318	55.35	-105.1	-0.330503
ENSG00000189337	ENST00000636564	down-regulated genes of TE	318	47.17	-80.7	-0.253774
ENSG00000213626	ENST00000395323	down-regulated genes of TE	318	55.35	-99.1	-0.311635
ENSG00000177889	ENST00000552442	up-regulated genes of TE	318	44.97	-86.5	-0.272013
ENSG00000173221	ENST00000508780	up-regulated genes of TE	321	49.22	-101.2	-0.315265
ENSG00000166822	ENST00000569540	down-regulated genes of TE	321	48.6	-91.4	-0.284735
ENSG00000179029	ENST00000532998	up-regulated genes of TE	324	59.57	-92.3	-0.284877
ENSG00000183172	ENST00000331479	up-regulated genes of TE	324	56.17	-111.7	-0.344753
ENSG00000109016	ENST00000581463	up-regulated genes of TE	324	51.85	-96.6	-0.298148
ENSG00000160194	ENST00000340344	up-regulated genes of TE	327	54.13	-85.2	-0.26055
ENSG00000174428	ENST00000614064	up-regulated genes of TE	327	46.48	-84.3	-0.257798
ENSG00000095794	ENST00000356917	up-regulated genes of TE	327	49.24	-93	-0.284404
ENSG00000196284	ENST00000371458	up-regulated genes of TE	327	50.15	-96.1	-0.293884
ENSG00000147676	ENST00000522112	down-regulated genes of TE	327	44.34	-70.6	-0.215902
ENSG00000088832	ENST00000400137	up-regulated genes of TE	327	54.43	-113.7	-0.347706
ENSG00000162734	ENST00000368077	down-regulated genes of TE	327	52.29	-80.2	-0.24526
ENSG00000029534	ENST00000348036	up-regulated genes of TE	330	57.27	-123.4	-0.373939
ENSG00000182628	ENST00000583380	up-regulated genes of TE	330	40.61	-80.5	-0.243939
ENSG00000095794	ENST00000488328	up-regulated genes of TE	330	48.79	-87	-0.263636
ENSG00000167523	ENST00000566204	up-regulated genes of TE	330	58.48	-108.1	-0.327576
ENSG00000101843	ENST00000372296	up-regulated genes of TE	333	49.55	-98.4	-0.295495
ENSG00000104763	ENST00000637872	up-regulated genes of TE	333	38.14	-91.7	-0.275375
ENSG00000159199	ENST00000506855	up-regulated genes of TE	333	55.56	-118.2	-0.354955
ENSG00000166295	ENST00000621663	up-regulated genes of TE	333	51.05	-115.5	-0.346847
ENSG00000188419	ENST00000615443	up-regulated genes of TE	333	44.74	-91.5	-0.274775
ENSG00000153140	ENST00000522842	up-regulated genes of TE	336	33.33	-59.4	-0.176786
ENSG00000170035	ENST00000602475	up-regulated genes of TE	336	46.13	-92.3	-0.274702
ENSG00000174796	ENST00000508105	up-regulated genes of TE	336	37.8	-70.7	-0.210417
ENSG00000048342	ENST00000515124	up-regulated genes of TE	336	51.49	-89.6	-0.266667
ENSG00000134419	ENST00000576436	up-regulated genes of TE	336	49.7	-124.6	-0.370833
ENSG00000064995	ENST00000686190	up-regulated genes of TE	336	50.6	-91.87	-0.273423
ENSG00000213626	ENST00000401506	down-regulated genes of TE	336	58.33	-126.1	-0.375298
ENSG00000081870	ENST00000371377	up-regulated genes of TE	339	37.46	-68.4	-0.20177
ENSG00000095794	ENST00000474931	up-regulated genes of TE	339	49.26	-95	-0.280236
ENSG00000165949	ENST00000620396	up-regulated genes of TE	339	60.47	-144.1	-0.425074
ENSG00000178761	ENST00000565772	up-regulated genes of TE	339	55.46	-122.5	-0.361357
ENSG00000153094	ENST00000405953	down-regulated genes of TE	339	48.67	-82.6	-0.243658
ENSG00000109099	ENST00000676161	up-regulated genes of TE	342	56.14	-113.6	-0.332164
ENSG00000151881	ENST00000510130	up-regulated genes of TE	342	40.94	-73.1	-0.213743
ENSG00000169599	ENST00000394305	up-regulated genes of TE	342	42.11	-87.1	-0.254678
ENSG00000160014	ENST00000391918	up-regulated genes of TE	342	52.63	-92.6	-0.27076
ENSG00000095794	ENST00000490511	up-regulated genes of TE	342	48.83	-89.5	-0.261696
ENSG00000119650	ENST00000556742	up-regulated genes of TE	342	50	-107.4	-0.314035
ENSG00000253710	ENST00000679544	up-regulated genes of TE	342	43.86	-88.9	-0.259942
ENSG00000166822	ENST00000569276	down-regulated genes of TE	342	53.51	-111.6	-0.326316
ENSG00000274180	ENST00000611551	down-regulated genes of TE	342	66.67	-143.1	-0.418421
ENSG00000117152	ENST00000531057	down-regulated genes of TE	342	42.69	-75.4	-0.220468
ENSG00000118418	ENST00000706659	up-regulated genes of TE	345	46.96	-80	-0.231884
ENSG00000188343	ENST00000519679	up-regulated genes of TE	345	37.1	-64.9	-0.188116
ENSG00000155329	ENST00000513541	up-regulated genes of TE	345	40.29	-70.94	-0.205623
ENSG00000035115	ENST00000402632	down-regulated genes of TE	345	45.8	-94.2	-0.273043
ENSG00000145337	ENST00000273968	up-regulated genes of TE	345	59.13	-125.5	-0.363768
ENSG00000168096	ENST00000592711	down-regulated genes of TE	345	57.68	-126.6	-0.366957
ENSG00000254685	ENST00000467578	up-regulated genes of TE	348	44.54	-92.1	-0.264655
ENSG00000172731	ENST00000395010	up-regulated genes of TE	348	61.78	-113.9	-0.327299
ENSG00000150433	ENST00000531909	up-regulated genes of TE	348	52.59	-114.2	-0.328161
ENSG00000059691	ENST00000508611	up-regulated genes of TE	348	54.31	-119.5	-0.343391
ENSG00000119328	ENST00000374624	up-regulated genes of TE	348	44.83	-82.7	-0.237644
ENSG00000173818	ENST00000522751	up-regulated genes of TE	348	68.68	-144.3	-0.414655
ENSG00000240972	ENST00000215754	up-regulated genes of TE	348	65.8	-143.8	-0.413218
ENSG00000129911	ENST00000592313	down-regulated genes of TE	348	74.43	-156.8	-0.450575
ENSG00000115963	ENST00000409557	down-regulated genes of TE	348	46.84	-92.1	-0.264655
ENSG00000111846	ENST00000410107	up-regulated genes of TE	351	47.29	-94.6	-0.269516
ENSG00000120925	ENST00000319073	up-regulated genes of TE	351	44.73	-88.7	-0.252707
ENSG00000205581	ENST00000380747	up-regulated genes of TE	351	52.99	-91.5	-0.260684
ENSG00000161800	ENST00000548961	up-regulated genes of TE	354	47.18	-94.4	-0.266667
ENSG00000161920	ENST00000293777	up-regulated genes of TE	354	57.63	-116.4	-0.328814
ENSG00000253710	ENST00000649708	up-regulated genes of TE	354	43.5	-91.4	-0.258192
ENSG00000115350	ENST00000483063	down-regulated genes of TE	354	59.04	-127.4	-0.359887
ENSG00000003402	ENST00000494258	down-regulated genes of TE	354	41.81	-93.7	-0.264689
ENSG00000148926	ENST00000530439	down-regulated genes of TE	354	65.54	-136.6	-0.385876
ENSG00000139112	ENST00000266458	down-regulated genes of TE	354	48.02	-98.7	-0.278814
ENSG00000002016	ENST00000544742	up-regulated genes of TE	357	55.18	-135.6	-0.379832
ENSG00000109099	ENST00000644020	up-regulated genes of TE	357	50.42	-95.6	-0.267787
ENSG00000130818	ENST00000589289	up-regulated genes of TE	357	47.9	-95.1	-0.266387
ENSG00000135185	ENST00000257637	up-regulated genes of TE	357	41.18	-86.9	-0.243417
ENSG00000136888	ENST00000374050	up-regulated genes of TE	357	53.5	-108.3	-0.303361
ENSG00000117318	ENST00000374561	up-regulated genes of TE	360	63.89	-136.6	-0.379444
ENSG00000174796	ENST00000507885	up-regulated genes of TE	360	38.33	-65.1	-0.180833
ENSG00000135185	ENST00000423734	up-regulated genes of TE	360	41.94	-89.1	-0.2475
ENSG00000123353	ENST00000552672	up-regulated genes of TE	360	50.28	-94.9	-0.263611
ENSG00000239306	ENST00000409738	down-regulated genes of TE	360	63.61	-152.1	-0.4225
ENSG00000180694	ENST00000519519	down-regulated genes of TE	360	40.28	-90.5	-0.251389
ENSG00000131773	ENST00000520981	down-regulated genes of TE	360	43.33	-75.5	-0.209722
ENSG00000107562	ENST00000374426	down-regulated genes of TE	360	50	-89.5	-0.248611
ENSG00000095794	ENST00000473940	up-regulated genes of TE	363	49.31	-99	-0.272727
ENSG00000174886	ENST00000592634	down-regulated genes of TE	363	62.53	-124.6	-0.343251
ENSG00000113083	ENST00000513319	down-regulated genes of TE	363	46.56	-97.5	-0.268595
ENSG00000119698	ENST00000328839	up-regulated genes of TE	363	50.69	-96.4	-0.265565
ENSG00000168802	ENST00000448552	up-regulated genes of TE	366	53.01	-113.2	-0.30929
ENSG00000182628	ENST00000330137	up-regulated genes of TE	366	40.16	-77.2	-0.210929
ENSG00000106399	ENST00000223129	up-regulated genes of TE	366	43.99	-92.9	-0.253825
ENSG00000116667	ENST00000235307	up-regulated genes of TE	366	42.62	-81	-0.221311
ENSG00000095794	ENST00000487763	up-regulated genes of TE	366	48.91	-94.4	-0.257923
ENSG00000118292	ENST00000369098	up-regulated genes of TE	366	42.62	-90.7	-0.247814
ENSG00000166822	ENST00000357613	down-regulated genes of TE	366	55.74	-123	-0.336066
ENSG00000119801	ENST00000379519	down-regulated genes of TE	366	48.36	-107	-0.29235
ENSG00000115514	ENST00000434323	up-regulated genes of TE	369	40.65	-100.1	-0.271274
ENSG00000196705	ENST00000599296	up-regulated genes of TE	369	44.44	-100.2	-0.271545
ENSG00000048342	ENST00000503658	up-regulated genes of TE	369	52.03	-95.1	-0.257724
ENSG00000165949	ENST00000621160	up-regulated genes of TE	369	59.62	-160.8	-0.435772
ENSG00000164284	ENST00000416916	down-regulated genes of TE	369	55.28	-132.9	-0.360163
ENSG00000136244	ENST00000401651	down-regulated genes of TE	369	46.34	-108.9	-0.295122
ENSG00000183474	ENST00000514162	up-regulated genes of TE	372	36.02	-69.3	-0.18629
ENSG00000161981	ENST00000293861	down-regulated genes of TE	372	54.03	-108.2	-0.29086
ENSG00000183155	ENST00000367262	down-regulated genes of TE	372	55.65	-120.6	-0.324194
ENSG00000138675	ENST00000456523	down-regulated genes of TE	372	59.68	-129.1	-0.347043
ENSG00000148175	ENST00000347359	down-regulated genes of TE	372	51.08	-98.9	-0.26586
ENSG00000115295	ENST00000685829	up-regulated genes of TE	372	37.1	-85.4	-0.22957
ENSG00000118418	ENST00000706657	up-regulated genes of TE	375	46.93	-88.9	-0.237067
ENSG00000050748	ENST00000397072	down-regulated genes of TE	375	51.73	-122.5	-0.326667
ENSG00000105835	ENST00000681550	down-regulated genes of TE	375	40.27	-95.7	-0.2552
ENSG00000100292	ENST00000677931	down-regulated genes of TE	375	60	-125.9	-0.335733
ENSG00000109099	ENST00000426385	up-regulated genes of TE	378	51.85	-108	-0.285714
ENSG00000171202	ENST00000528105	up-regulated genes of TE	378	38.89	-90.5	-0.239418
ENSG00000095794	ENST00000468236	up-regulated genes of TE	378	48.94	-101.9	-0.269577
ENSG00000040341	ENST00000521419	up-regulated genes of TE	378	45.24	-94.5	-0.25
ENSG00000105258	ENST00000221859	up-regulated genes of TE	378	59.79	-118	-0.312169
ENSG00000168876	ENST00000540349	up-regulated genes of TE	378	38.62	-77.7	-0.205556
ENSG00000204498	ENST00000496233	down-regulated genes of TE	378	66.4	-143.8	-0.380423
ENSG00000140941	ENST00000650688	down-regulated genes of TE	378	47.09	-96.1	-0.254233
ENSG00000273703	ENST00000621112	up-regulated genes of TE	381	55.38	-109.4	-0.287139
ENSG00000277224	ENST00000356530	up-regulated genes of TE	381	58.27	-115.2	-0.302362
ENSG00000185130	ENST00000377401	up-regulated genes of TE	381	61.68	-136	-0.356955
ENSG00000275713	ENST00000619466	up-regulated genes of TE	381	58.27	-112.6	-0.295538
ENSG00000100211	ENST00000216029	up-regulated genes of TE	381	52.23	-121.8	-0.319685
ENSG00000180596	ENST00000314332	up-regulated genes of TE	381	58.53	-124.9	-0.327822
ENSG00000184678	ENST00000369155	up-regulated genes of TE	381	61.15	-122.3	-0.320997
ENSG00000066379	ENST00000376782	down-regulated genes of TE	381	54.86	-128.6	-0.337533
ENSG00000142409	ENST00000587279	down-regulated genes of TE	381	65.09	-157.3	-0.412861
ENSG00000159199	ENST00000503641	up-regulated genes of TE	384	54.17	-135.8	-0.353646
ENSG00000178988	ENST00000320848	down-regulated genes of TE	384	59.11	-136.7	-0.35599
ENSG00000133818	ENST00000414023	down-regulated genes of TE	384	40.89	-83.8	-0.218229
ENSG00000215712	ENST00000367144	up-regulated genes of TE	387	51.16	-128.5	-0.332041
ENSG00000118418	ENST00000703810	up-regulated genes of TE	387	46.51	-93.3	-0.241085
ENSG00000111711	ENST00000540141	up-regulated genes of TE	387	37.47	-86.9	-0.224548
ENSG00000105700	ENST00000599000	up-regulated genes of TE	387	59.43	-134.1	-0.346512
ENSG00000116251	ENST00000234875	up-regulated genes of TE	387	43.93	-93.1	-0.240568
ENSG00000164284	ENST00000513661	down-regulated genes of TE	387	52.71	-135.6	-0.350388
ENSG00000163121	ENST00000310865	down-regulated genes of TE	387	59.17	-146.7	-0.37907
ENSG00000111341	ENST00000228938	down-regulated genes of TE	387	46.77	-100	-0.258398
ENSG00000173598	ENST00000549992	up-regulated genes of TE	387	44.44	-104.8	-0.270801
ENSG00000170899	ENST00000370960	up-regulated genes of TE	390	40.77	-78.7	-0.201795
ENSG00000104081	ENST00000558774	up-regulated genes of TE	390	58.97	-131.4	-0.336923
ENSG00000228716	ENST00000511032	up-regulated genes of TE	390	44.1	-105.4	-0.270256
ENSG00000204220	ENST00000395131	up-regulated genes of TE	390	53.33	-127.1	-0.325897
ENSG00000088832	ENST00000677533	up-regulated genes of TE	390	45.64	-106.3	-0.272564
ENSG00000239306	ENST00000443702	down-regulated genes of TE	390	62.56	-165	-0.423077
ENSG00000089486	ENST00000562334	down-regulated genes of TE	390	58.97	-126.9	-0.325385
ENSG00000173598	ENST00000547014	up-regulated genes of TE	390	44.62	-105.3	-0.27
ENSG00000180573	ENST00000377791	up-regulated genes of TE	393	62.6	-148.8	-0.378626
ENSG00000116205	ENST00000391366	up-regulated genes of TE	393	49.87	-130.8	-0.332824
ENSG00000184445	ENST00000436959	up-regulated genes of TE	393	38.68	-93.7	-0.238422
ENSG00000170035	ENST00000602632	up-regulated genes of TE	393	46.31	-103.1	-0.262341
ENSG00000118418	ENST00000620514	up-regulated genes of TE	393	46.56	-94.7	-0.240967
ENSG00000119632	ENST00000238609	up-regulated genes of TE	393	58.27	-158.4	-0.403053
ENSG00000126709	ENST00000361157	up-regulated genes of TE	393	64.12	-187.8	-0.477863
ENSG00000136908	ENST00000373110	up-regulated genes of TE	393	58.02	-137.7	-0.350382
ENSG00000134419	ENST00000322989	up-regulated genes of TE	393	46.82	-128	-0.3257
ENSG00000095906	ENST00000568706	down-regulated genes of TE	393	66.92	-175.2	-0.445802
ENSG00000182400	ENST00000347691	down-regulated genes of TE	393	40.97	-87.9	-0.223664
ENSG00000214113	ENST00000500576	down-regulated genes of TE	393	48.09	-102.5	-0.260814
ENSG00000119866	ENST00000643004	down-regulated genes of TE	393	50.38	-104	-0.264631
ENSG00000119866	ENST00000643716	down-regulated genes of TE	393	50.13	-105.6	-0.268702
ENSG00000162734	ENST00000360472	down-regulated genes of TE	393	52.42	-108.6	-0.276336
ENSG00000135679	ENST00000517852	down-regulated genes of TE	393	41.22	-83.3	-0.211959
ENSG00000029534	ENST00000522231	up-regulated genes of TE	396	57.58	-145.4	-0.367172
ENSG00000118292	ENST00000369102	up-regulated genes of TE	396	44.7	-97.2	-0.245455
ENSG00000108590	ENST00000225728	up-regulated genes of TE	396	42.68	-102.2	-0.258081
ENSG00000104472	ENST00000220913	down-regulated genes of TE	396	47.73	-109.3	-0.27601
ENSG00000008517	ENST00000396887	down-regulated genes of TE	396	53.28	-122.3	-0.308838
ENSG00000109452	ENST00000506217	up-regulated genes of TE	396	46.97	-103.5	-0.261364
ENSG00000197958	ENST00000536368	up-regulated genes of TE	399	52.13	-123.2	-0.308772
ENSG00000185619	ENST00000620529	down-regulated genes of TE	399	54.89	-152.4	-0.381955
ENSG00000107968	ENST00000375322	down-regulated genes of TE	399	38.6	-96.1	-0.240852
ENSG00000158186	ENST00000464896	down-regulated genes of TE	399	51.38	-108.2	-0.271178
ENSG00000177426	ENST00000551402	down-regulated genes of TE	399	44.11	-103.6	-0.259649
ENSG00000124107	ENST00000338380	down-regulated genes of TE	399	52.88	-134.3	-0.336591
ENSG00000185480	ENST00000537257	up-regulated genes of TE	402	36.57	-92.5	-0.2301
ENSG00000135211	ENST00000257663	up-regulated genes of TE	402	42.29	-97.7	-0.243035
ENSG00000162413	ENST00000463043	down-regulated genes of TE	402	61.94	-148.4	-0.369154
ENSG00000172731	ENST00000395011	up-regulated genes of TE	405	61.73	-140.3	-0.34642
ENSG00000146416	ENST00000629020	up-regulated genes of TE	405	49.88	-137	-0.338272
ENSG00000188343	ENST00000517718	up-regulated genes of TE	405	36.54	-85	-0.209877
ENSG00000126709	ENST00000362020	up-regulated genes of TE	405	63.95	-188.8	-0.466173
ENSG00000148297	ENST00000371999	up-regulated genes of TE	405	56.54	-131.3	-0.324198
ENSG00000177192	ENST00000535067	down-regulated genes of TE	405	63.7	-187.1	-0.461975
ENSG00000183569	ENST00000407614	down-regulated genes of TE	405	52.59	-132.2	-0.32642
ENSG00000136521	ENST00000611971	up-regulated genes of TE	408	48.04	-124.1	-0.304167
ENSG00000228716	ENST00000504396	up-regulated genes of TE	408	38.48	-108.5	-0.265931
ENSG00000184900	ENST00000397898	up-regulated genes of TE	408	60.05	-148.3	-0.36348
ENSG00000163378	ENST00000615922	up-regulated genes of TE	408	41.42	-104.1	-0.255147
ENSG00000165060	ENST00000377270	down-regulated genes of TE	408	48.04	-118.9	-0.291422
ENSG00000109065	ENST00000583476	down-regulated genes of TE	408	56.62	-141.2	-0.346078
ENSG00000185022	ENST00000441709	down-regulated genes of TE	408	73.28	-210.6	-0.516176
ENSG00000273983	ENST00000614378	up-regulated genes of TE	411	61.31	-162	-0.394161
ENSG00000275379	ENST00000616365	up-regulated genes of TE	411	62.53	-157.2	-0.382482
ENSG00000274750	ENST00000634733	up-regulated genes of TE	411	61.31	-162.1	-0.394404
ENSG00000159199	ENST00000355938	up-regulated genes of TE	411	54.26	-136.9	-0.33309
ENSG00000163110	ENST00000359265	down-regulated genes of TE	411	51.58	-136.3	-0.33163
ENSG00000136244	ENST00000407492	down-regulated genes of TE	411	47.93	-119.1	-0.289781
ENSG00000254685	ENST00000482102	up-regulated genes of TE	414	46.86	-125.7	-0.303623
ENSG00000136521	ENST00000493866	up-regulated genes of TE	414	47.58	-124.9	-0.301691
ENSG00000146416	ENST00000494282	up-regulated genes of TE	414	49.28	-143.5	-0.346618
ENSG00000095794	ENST00000374726	up-regulated genes of TE	414	42.75	-102.7	-0.248068
ENSG00000132541	ENST00000254878	up-regulated genes of TE	414	44.93	-112.4	-0.271498
ENSG00000172057	ENST00000584220	down-regulated genes of TE	414	56.04	-130.2	-0.314493
ENSG00000135926	ENST00000445635	down-regulated genes of TE	414	51.45	-115.2	-0.278261
ENSG00000095794	ENST00000463314	up-regulated genes of TE	417	49.16	-112.9	-0.270743
ENSG00000126709	ENST00000339145	up-regulated genes of TE	417	63.55	-189.7	-0.454916
ENSG00000111711	ENST00000229314	up-regulated genes of TE	417	36.69	-91.6	-0.219664
ENSG00000148926	ENST00000534464	down-regulated genes of TE	417	65.47	-160.3	-0.384412
ENSG00000153094	ENST00000308659	down-regulated genes of TE	417	51.56	-117.9	-0.282734
ENSG00000182093	ENST00000415847	up-regulated genes of TE	420	49.05	-118.7	-0.282619
ENSG00000179029	ENST00000533070	up-regulated genes of TE	420	56.9	-139.9	-0.333095
ENSG00000048392	ENST00000519317	up-regulated genes of TE	420	41.19	-122.5	-0.291667
ENSG00000167523	ENST00000301031	up-regulated genes of TE	420	56.9	-138.8	-0.330476
ENSG00000238227	ENST00000561457	up-regulated genes of TE	420	65.71	-177	-0.421429
ENSG00000109065	ENST00000583757	down-regulated genes of TE	420	57.38	-150.4	-0.358095
ENSG00000148926	ENST00000526492	down-regulated genes of TE	420	61.9	-152.4	-0.362857
ENSG00000182093	ENST00000650376	up-regulated genes of TE	423	48.23	-117.8	-0.278487
ENSG00000179029	ENST00000437139	up-regulated genes of TE	423	56.03	-136.9	-0.323641
ENSG00000109180	ENST00000506801	up-regulated genes of TE	423	38.3	-89.1	-0.210638
ENSG00000256060	ENST00000543226	up-regulated genes of TE	423	38.77	-99	-0.234043
ENSG00000167523	ENST00000579310	up-regulated genes of TE	423	55.32	-131.8	-0.311584
ENSG00000145782	ENST00000509910	up-regulated genes of TE	423	48.23	-121.6	-0.28747
ENSG00000148297	ENST00000610888	up-regulated genes of TE	423	56.97	-135.6	-0.320567
ENSG00000109065	ENST00000582524	down-regulated genes of TE	423	57.45	-150.9	-0.356738
ENSG00000132661	ENST00000254998	down-regulated genes of TE	423	52.72	-130.6	-0.308747
ENSG00000107562	ENST00000395794	down-regulated genes of TE	423	57.45	-147	-0.347518
ENSG00000154153	ENST00000684456	up-regulated genes of TE	426	47.65	-119.7	-0.280986
ENSG00000150433	ENST00000528724	up-regulated genes of TE	426	51.17	-150.4	-0.353052
ENSG00000132423	ENST00000369240	up-regulated genes of TE	426	42.72	-118.8	-0.278873
ENSG00000215712	ENST00000400788	up-regulated genes of TE	426	50.23	-139.5	-0.327465
ENSG00000184900	ENST00000411651	up-regulated genes of TE	426	61.27	-171.9	-0.403521
ENSG00000174886	ENST00000308961	down-regulated genes of TE	426	61.74	-163	-0.382629
ENSG00000141179	ENST00000325214	up-regulated genes of TE	429	50.35	-139.3	-0.324709
ENSG00000119866	ENST00000409351	down-regulated genes of TE	429	49.65	-118.5	-0.276224
ENSG00000111145	ENST00000552142	down-regulated genes of TE	429	50.12	-129.5	-0.301865
ENSG00000105011	ENST00000592798	up-regulated genes of TE	432	59.26	-159.9	-0.370139
ENSG00000111266	ENST00000228862	down-regulated genes of TE	432	43.98	-104.9	-0.242824
ENSG00000130066	ENST00000379254	down-regulated genes of TE	432	44.21	-127.5	-0.295139
ENSG00000081870	ENST00000194214	up-regulated genes of TE	435	38.85	-96.6	-0.222069
ENSG00000138036	ENST00000398823	up-regulated genes of TE	435	39.08	-97.4	-0.223908
ENSG00000196705	ENST00000600692	up-regulated genes of TE	435	42.53	-111	-0.255172
ENSG00000065882	ENST00000402522	up-regulated genes of TE	435	50.8	-131	-0.301149
ENSG00000166822	ENST00000561878	down-regulated genes of TE	435	54.25	-141.7	-0.325747
ENSG00000269335	ENST00000686378	down-regulated genes of TE	438	60.5	-180.4	-0.411872
ENSG00000136826	ENST00000610832	down-regulated genes of TE	438	57.99	-147.2	-0.336073
ENSG00000100526	ENST00000541304	up-regulated genes of TE	441	40.14	-102.5	-0.232426
ENSG00000167118	ENST00000483206	up-regulated genes of TE	441	57.82	-175.7	-0.398413
ENSG00000179029	ENST00000316425	up-regulated genes of TE	441	56.01	-143.6	-0.325624
ENSG00000197620	ENST00000434353	up-regulated genes of TE	441	53.29	-149.4	-0.338776
ENSG00000211584	ENST00000442218	down-regulated genes of TE	441	63.04	-173.4	-0.393197
ENSG00000120913	ENST00000464275	down-regulated genes of TE	441	65.31	-179.1	-0.406122
ENSG00000139112	ENST00000421801	down-regulated genes of TE	441	48.98	-147.4	-0.33424
ENSG00000184900	ENST00000397893	up-regulated genes of TE	444	53.38	-147.4	-0.331982
ENSG00000169249	ENST00000380308	down-regulated genes of TE	444	51.8	-127.6	-0.287387
ENSG00000108219	ENST00000481124	down-regulated genes of TE	444	52.7	-141.6	-0.318919
ENSG00000119986	ENST00000370626	down-regulated genes of TE	444	63.29	-171.7	-0.386712
ENSG00000100526	ENST00000543789	up-regulated genes of TE	447	39.82	-98.6	-0.220582
ENSG00000157600	ENST00000372072	down-regulated genes of TE	447	51.23	-137	-0.306488
ENSG00000008517	ENST00000548246	down-regulated genes of TE	447	57.05	-170.1	-0.380537
ENSG00000127955	ENST00000649634	up-regulated genes of TE	447	47.43	-120.2	-0.268904
ENSG00000140832	ENST00000565261	up-regulated genes of TE	447	68.46	-173.3	-0.387696
ENSG00000125968	ENST00000376105	up-regulated genes of TE	450	67.11	-204.1	-0.453556
ENSG00000100439	ENST00000216327	up-regulated genes of TE	450	58	-163.6	-0.363556
ENSG00000160014	ENST00000291295	up-regulated genes of TE	450	52.89	-132.7	-0.294889
ENSG00000153107	ENST00000628342	up-regulated genes of TE	450	44.44	-123.2	-0.273778
ENSG00000132334	ENST00000471218	down-regulated genes of TE	450	59.56	-167.8	-0.372889
ENSG00000119630	ENST00000553716	down-regulated genes of TE	450	64.22	-193.1	-0.429111
ENSG00000168685	ENST00000511982	up-regulated genes of TE	453	39.96	-112.6	-0.248565
ENSG00000198270	ENST00000549537	up-regulated genes of TE	456	47.59	-125.6	-0.275439
ENSG00000166845	ENST00000578138	up-regulated genes of TE	456	38.16	-95.8	-0.210088
ENSG00000101843	ENST00000361815	up-regulated genes of TE	456	48.9	-146.5	-0.321272
ENSG00000113845	ENST00000493694	up-regulated genes of TE	456	49.78	-132.1	-0.289693
ENSG00000188010	ENST00000644631	up-regulated genes of TE	456	41.45	-111.3	-0.244079
ENSG00000162734	ENST00000368076	down-regulated genes of TE	456	53.51	-131.5	-0.288377
ENSG00000105835	ENST00000489358	down-regulated genes of TE	459	39	-99	-0.215686
ENSG00000181649	ENST00000314222	down-regulated genes of TE	459	68.85	-185.6	-0.404357
ENSG00000177889	ENST00000318066	up-regulated genes of TE	459	46.62	-129.2	-0.281481
ENSG00000177889	ENST00000550657	up-regulated genes of TE	459	42.7	-121.1	-0.263834
ENSG00000065534	ENST00000685744	up-regulated genes of TE	462	49.13	-138.9	-0.300649
ENSG00000162086	ENST00000612186	down-regulated genes of TE	462	49.78	-148.8	-0.322078
ENSG00000153140	ENST00000522864	up-regulated genes of TE	462	35.71	-92.3	-0.199784
ENSG00000050130	ENST00000556985	up-regulated genes of TE	462	41.77	-105	-0.227273
ENSG00000137500	ENST00000455220	up-regulated genes of TE	462	35.5	-76.4	-0.165368
ENSG00000123353	ENST00000243045	up-regulated genes of TE	462	50.87	-132.5	-0.286797
ENSG00000172057	ENST00000579695	down-regulated genes of TE	462	55.84	-146.9	-0.317965
ENSG00000159842	ENST00000572441	up-regulated genes of TE	462	63.2	-182.6	-0.395238
ENSG00000253352	ENST00000644773	down-regulated genes of TE	462	72.73	-263.1	-0.569481
ENSG00000030110	ENST00000442998	down-regulated genes of TE	462	60.61	-175.1	-0.379004
ENSG00000118515	ENST00000524929	down-regulated genes of TE	462	43.07	-124.1	-0.268615
ENSG00000065534	ENST00000418370	up-regulated genes of TE	465	49.03	-138.4	-0.297634
ENSG00000011143	ENST00000581180	up-regulated genes of TE	465	51.4	-140.5	-0.302151
ENSG00000068400	ENST00000704098	down-regulated genes of TE	465	54.41	-165.3	-0.355484
ENSG00000175274	ENST00000531928	down-regulated genes of TE	465	60.43	-180.2	-0.387527
ENSG00000064995	ENST00000420584	up-regulated genes of TE	465	49.46	-127.5	-0.274194
ENSG00000029534	ENST00000314214	up-regulated genes of TE	468	58.33	-176.9	-0.377991
ENSG00000125968	ENST00000718307	up-regulated genes of TE	468	67.31	-213.6	-0.45641
ENSG00000069509	ENST00000378045	up-regulated genes of TE	468	43.16	-126.8	-0.27094
ENSG00000124380	ENST00000244227	up-regulated genes of TE	468	49.57	-130.5	-0.278846
ENSG00000153006	ENST00000513458	down-regulated genes of TE	468	34.83	-67.82	-0.144915
ENSG00000029534	ENST00000522543	up-regulated genes of TE	471	56.48	-169	-0.358811
ENSG00000153140	ENST00000522565	up-regulated genes of TE	471	35.24	-73.8	-0.156688
ENSG00000169241	ENST00000484157	up-regulated genes of TE	471	53.5	-144	-0.305732
ENSG00000155329	ENST00000513848	up-regulated genes of TE	471	43.74	-93.6	-0.198726
ENSG00000239306	ENST00000393979	down-regulated genes of TE	471	61.36	-188	-0.399151
ENSG00000077152	ENST00000699424	up-regulated genes of TE	474	44.94	-117.4	-0.247679
ENSG00000172888	ENST00000310898	up-regulated genes of TE	474	50.42	-153.4	-0.323629
ENSG00000147853	ENST00000611749	up-regulated genes of TE	474	45.99	-125.5	-0.264768
ENSG00000144524	ENST00000409091	up-regulated genes of TE	474	52.32	-142.3	-0.300211
ENSG00000103502	ENST00000563415	down-regulated genes of TE	474	57.59	-155.4	-0.327848
ENSG00000189227	ENST00000342683	down-regulated genes of TE	474	61.18	-184.3	-0.388819
ENSG00000164294	ENST00000515370	up-regulated genes of TE	477	45.07	-125.5	-0.263103
ENSG00000137871	ENST00000558320	up-regulated genes of TE	477	39.62	-107.1	-0.224528
ENSG00000278619	ENST00000612760	up-regulated genes of TE	477	59.33	-191.8	-0.402096
ENSG00000197620	ENST00000450602	up-regulated genes of TE	477	53.67	-164.7	-0.345283
ENSG00000186073	ENST00000643612	up-regulated genes of TE	477	47.38	-139.1	-0.291614
ENSG00000124380	ENST00000409116	up-regulated genes of TE	477	47.59	-129.1	-0.27065
ENSG00000182400	ENST00000330149	down-regulated genes of TE	477	40.88	-114.6	-0.240252
ENSG00000122862	ENST00000242465	down-regulated genes of TE	477	48.64	-135.6	-0.284277
ENSG00000183496	ENST00000558133	down-regulated genes of TE	477	67.3	-209.7	-0.439623
ENSG00000147164	ENST00000276105	up-regulated genes of TE	477	54.51	-154.9	-0.324738
ENSG00000040633	ENST00000613632	up-regulated genes of TE	477	55.14	-151.2	-0.316981
ENSG00000198585	ENST00000537561	up-regulated genes of TE	480	61.88	-200.8	-0.418333
ENSG00000198818	ENST00000361731	up-regulated genes of TE	480	46.25	-158.4	-0.33
ENSG00000065665	ENST00000379051	down-regulated genes of TE	480	41.88	-136.1	-0.283542
ENSG00000239306	ENST00000409372	down-regulated genes of TE	480	59.17	-186.5	-0.388542
ENSG00000167034	ENST00000523261	up-regulated genes of TE	480	58.33	-187.1	-0.389792
ENSG00000101928	ENST00000370779	down-regulated genes of TE	480	39.58	-118	-0.245833
ENSG00000163235	ENST00000418333	down-regulated genes of TE	480	60	-187.3	-0.390208
ENSG00000109099	ENST00000674673	up-regulated genes of TE	483	54.24	-150.9	-0.312422
ENSG00000136156	ENST00000378549	up-regulated genes of TE	483	46.17	-133.5	-0.276398
ENSG00000174796	ENST00000507556	up-regulated genes of TE	483	39.54	-101.4	-0.209938
ENSG00000137185	ENST00000531981	up-regulated genes of TE	483	49.9	-152.8	-0.316356
ENSG00000198612	ENST00000392008	down-regulated genes of TE	483	45.76	-122.4	-0.253416
ENSG00000161981	ENST00000710415	down-regulated genes of TE	483	57.14	-158.9	-0.328986
ENSG00000221823	ENST00000409377	down-regulated genes of TE	483	39.13	-107.9	-0.223395
ENSG00000163235	ENST00000295400	down-regulated genes of TE	483	60.04	-189.7	-0.392754
ENSG00000099860	ENST00000215631	down-regulated genes of TE	483	62.53	-192.2	-0.39793
ENSG00000114854	ENST00000232975	up-regulated genes of TE	486	54.53	-160.2	-0.32963
ENSG00000155957	ENST00000398033	up-regulated genes of TE	486	41.98	-118.7	-0.244239
ENSG00000000460	ENST00000472795	up-regulated genes of TE	486	39.09	-117.6	-0.241975
ENSG00000157870	ENST00000537325	up-regulated genes of TE	486	66.46	-235.7	-0.484979
ENSG00000163235	ENST00000445399	down-regulated genes of TE	486	59.88	-193	-0.397119
ENSG00000155957	ENST00000542724	up-regulated genes of TE	489	42.13	-121.3	-0.248057
ENSG00000188343	ENST00000522324	up-regulated genes of TE	489	43.35	-106.9	-0.218609
ENSG00000154511	ENST00000615519	up-regulated genes of TE	489	39.47	-123.1	-0.251738
ENSG00000085788	ENST00000529845	up-regulated genes of TE	489	45.4	-134.2	-0.274438
ENSG00000138381	ENST00000607062	up-regulated genes of TE	489	40.49	-126.2	-0.258078
ENSG00000160908	ENST00000426306	down-regulated genes of TE	489	63.39	-198.1	-0.405112
ENSG00000105835	ENST00000441045	down-regulated genes of TE	489	36.81	-99.2	-0.202863
ENSG00000147164	ENST00000374274	up-regulated genes of TE	489	54.81	-164.1	-0.335583
ENSG00000137133	ENST00000259667	up-regulated genes of TE	492	60.57	-198.3	-0.403049
ENSG00000104081	ENST00000431415	up-regulated genes of TE	492	59.35	-172.8	-0.35122
ENSG00000043514	ENST00000537440	up-regulated genes of TE	492	44.72	-113.3	-0.230285
ENSG00000184584	ENST00000652543	up-regulated genes of TE	495	56.36	-186.3	-0.376364
ENSG00000077152	ENST00000699428	up-regulated genes of TE	495	43.43	-119.3	-0.24101
ENSG00000116096	ENST00000713723	up-regulated genes of TE	495	67.27	-233.3	-0.471313
ENSG00000186480	ENST00000342407	down-regulated genes of TE	495	64.85	-212.1	-0.428485
ENSG00000124762	ENST00000615513	down-regulated genes of TE	495	63.64	-217.8	-0.44
ENSG00000185022	ENST00000538320	down-regulated genes of TE	495	70.51	-241.8	-0.488485
ENSG00000151470	ENST00000502887	up-regulated genes of TE	498	39.76	-114.6	-0.23012
ENSG00000183474	ENST00000512736	up-regulated genes of TE	498	36.14	-93.3	-0.187349
ENSG00000109099	ENST00000675551	up-regulated genes of TE	498	53.21	-151.5	-0.304217
ENSG00000105011	ENST00000474890	up-regulated genes of TE	498	56.22	-163.8	-0.328916
ENSG00000255302	ENST00000560490	up-regulated genes of TE	498	55.22	-166.8	-0.33494
ENSG00000197958	ENST00000361436	up-regulated genes of TE	498	51.61	-157	-0.315261
ENSG00000146112	ENST00000615892	down-regulated genes of TE	498	65.46	-208.1	-0.417871
ENSG00000142694	ENST00000490466	down-regulated genes of TE	498	71.69	-241.2	-0.484337
ENSG00000163235	ENST00000450929	down-regulated genes of TE	498	58.63	-195.1	-0.391767
ENSG00000100526	ENST00000395577	up-regulated genes of TE	501	40.92	-109.8	-0.219162
ENSG00000151500	ENST00000352327	up-regulated genes of TE	501	48.1	-132	-0.263473
ENSG00000137168	ENST00000373699	up-regulated genes of TE	501	51.3	-158.9	-0.317166
ENSG00000147121	ENST00000298190	up-regulated genes of TE	501	46.51	-145.1	-0.289621
ENSG00000148950	ENST00000532287	up-regulated genes of TE	501	38.52	-125.8	-0.251098
ENSG00000169241	ENST00000368401	up-regulated genes of TE	501	54.29	-154.8	-0.308982
ENSG00000163235	ENST00000444975	down-regulated genes of TE	501	58.68	-195.7	-0.390619
ENSG00000153140	ENST00000283122	up-regulated genes of TE	504	35.52	-87	-0.172619
ENSG00000169241	ENST00000303343	up-regulated genes of TE	504	54.17	-159.7	-0.316865
ENSG00000138744	ENST00000507187	down-regulated genes of TE	504	62.1	-215.8	-0.428175
ENSG00000148908	ENST00000392865	up-regulated genes of TE	504	45.83	-129.5	-0.256944
ENSG00000149547	ENST00000615917	up-regulated genes of TE	504	46.83	-117	-0.232143
ENSG00000123080	ENST00000262662	up-regulated genes of TE	507	52.07	-165.3	-0.326036
ENSG00000166452	ENST00000529876	up-regulated genes of TE	507	56.21	-184.4	-0.363708
ENSG00000065665	ENST00000379017	down-regulated genes of TE	507	41.03	-137	-0.270217
ENSG00000103502	ENST00000566113	down-regulated genes of TE	507	57.59	-175.1	-0.345365
ENSG00000008517	ENST00000613483	down-regulated genes of TE	507	55.03	-187.2	-0.369231
ENSG00000008517	ENST00000530890	down-regulated genes of TE	507	56.8	-186.7	-0.368245
ENSG00000148175	ENST00000538954	down-regulated genes of TE	507	46.55	-144.6	-0.285207
ENSG00000254685	ENST00000370894	up-regulated genes of TE	510	43.53	-145.6	-0.28549
ENSG00000119630	ENST00000238607	down-regulated genes of TE	510	63.92	-213.8	-0.419216
ENSG00000133818	ENST00000537760	down-regulated genes of TE	510	41.18	-114	-0.223529
ENSG00000089486	ENST00000563507	down-regulated genes of TE	510	60.59	-167.6	-0.328627
ENSG00000147003	ENST00000650271	down-regulated genes of TE	513	42.5	-126.3	-0.246199
ENSG00000171204	ENST00000534341	up-regulated genes of TE	513	40.35	-125.7	-0.245029
ENSG00000155329	ENST00000324170	up-regulated genes of TE	513	43.08	-106	-0.206628
ENSG00000125457	ENST00000580571	down-regulated genes of TE	513	56.53	-203.8	-0.397271
ENSG00000179958	ENST00000319285	down-regulated genes of TE	513	61.99	-207.1	-0.403704
ENSG00000221823	ENST00000234310	down-regulated genes of TE	513	39.18	-115.1	-0.224366
ENSG00000119630	ENST00000555567	down-regulated genes of TE	513	63.94	-213.6	-0.416374
ENSG00000091947	ENST00000587529	up-regulated genes of TE	516	60.85	-236.5	-0.458333
ENSG00000147121	ENST00000344302	up-regulated genes of TE	516	47.09	-153.5	-0.297481
ENSG00000138085	ENST00000405489	up-regulated genes of TE	516	49.81	-157.3	-0.304845
ENSG00000159346	ENST00000367254	up-regulated genes of TE	516	55.04	-177.6	-0.344186
ENSG00000133639	ENST00000256015	down-regulated genes of TE	516	52.52	-156.7	-0.303682
ENSG00000130066	ENST00000379270	down-regulated genes of TE	516	45.54	-153.6	-0.297674
ENSG00000138061	ENST00000494864	up-regulated genes of TE	519	47.98	-132.2	-0.254721
ENSG00000100526	ENST00000442975	up-regulated genes of TE	519	41.04	-109.1	-0.210212
ENSG00000117697	ENST00000366976	up-regulated genes of TE	519	50.29	-174.1	-0.335453
ENSG00000111335	ENST00000449768	up-regulated genes of TE	519	50.48	-163.1	-0.314258
ENSG00000148719	ENST00000461919	down-regulated genes of TE	519	55.3	-172	-0.331407
ENSG00000272325	ENST00000607016	down-regulated genes of TE	519	51.83	-158.5	-0.305395
ENSG00000073737	ENST00000421653	down-regulated genes of TE	519	43.74	-144.3	-0.278035
ENSG00000169057	ENST00000415944	down-regulated genes of TE	519	56.84	-172.6	-0.332563
ENSG00000011465	ENST00000441303	down-regulated genes of TE	519	48.17	-142.5	-0.274566
ENSG00000147164	ENST00000622259	up-regulated genes of TE	519	54.53	-176.4	-0.339884
ENSG00000165046	ENST00000519476	up-regulated genes of TE	522	42.91	-121.3	-0.232375
ENSG00000216937	ENST00000539197	up-regulated genes of TE	522	35.44	-118.5	-0.227011
ENSG00000099256	ENST00000376376	up-regulated genes of TE	522	46.93	-156.1	-0.299042
ENSG00000012048	ENST00000586385	up-regulated genes of TE	522	49.62	-171.5	-0.328544
ENSG00000104763	ENST00000637638	up-regulated genes of TE	522	44.83	-148.8	-0.285057
ENSG00000148908	ENST00000369101	up-regulated genes of TE	522	45.79	-135.1	-0.258812
ENSG00000144677	ENST00000416688	down-regulated genes of TE	522	51.34	-175.6	-0.336398
ENSG00000198612	ENST00000409334	down-regulated genes of TE	522	46.55	-136.2	-0.26092
ENSG00000185619	ENST00000400151	down-regulated genes of TE	522	55.94	-181	-0.346743
ENSG00000182093	ENST00000649170	up-regulated genes of TE	525	50.1	-182.2	-0.347048
ENSG00000120925	ENST00000526349	up-regulated genes of TE	525	41.14	-138.7	-0.26419
ENSG00000101220	ENST00000379772	down-regulated genes of TE	525	59.62	-204.7	-0.389905
ENSG00000115419	ENST00000409428	down-regulated genes of TE	525	41.52	-129.7	-0.247048
ENSG00000216937	ENST00000537047	up-regulated genes of TE	528	35.42	-118.7	-0.224811
ENSG00000104763	ENST00000637561	up-regulated genes of TE	528	45.08	-153	-0.289773
ENSG00000144034	ENST00000272424	up-regulated genes of TE	528	34.47	-102.7	-0.194508
ENSG00000169241	ENST00000622581	up-regulated genes of TE	528	53.41	-162.91	-0.308542
ENSG00000099785	ENST00000381035	up-regulated genes of TE	531	61.96	-222	-0.418079
ENSG00000167165	ENST00000406651	up-regulated genes of TE	531	45.2	-147	-0.276836
ENSG00000233493	ENST00000444469	down-regulated genes of TE	531	79.85	-329.7	-0.620904
ENSG00000147676	ENST00000614891	down-regulated genes of TE	531	52.92	-161.4	-0.303955
ENSG00000105700	ENST00000539106	up-regulated genes of TE	531	60.08	-180.5	-0.339925
ENSG00000077463	ENST00000594279	down-regulated genes of TE	531	65.54	-231.4	-0.435782
ENSG00000109670	ENST00000604872	down-regulated genes of TE	531	44.82	-124.1	-0.23371
ENSG00000099860	ENST00000587345	down-regulated genes of TE	531	64.22	-230.1	-0.433333
ENSG00000142856	ENST00000271002	up-regulated genes of TE	534	34.08	-102.9	-0.192697
ENSG00000136521	ENST00000472629	up-regulated genes of TE	534	45.32	-146.7	-0.274719
ENSG00000172775	ENST00000566077	up-regulated genes of TE	534	50.19	-136.1	-0.254869
ENSG00000008517	ENST00000531965	down-regulated genes of TE	537	55.12	-194.1	-0.361453
ENSG00000186480	ENST00000344756	down-regulated genes of TE	537	47.3	-165.4	-0.308007
ENSG00000111653	ENST00000423703	up-regulated genes of TE	540	49.07	-149.1	-0.276111
ENSG00000183723	ENST00000563952	down-regulated genes of TE	540	55.37	-186.8	-0.345926
ENSG00000008517	ENST00000548652	down-regulated genes of TE	540	54.63	-188.8	-0.34963
ENSG00000000460	ENST00000496973	up-regulated genes of TE	543	42.91	-140.1	-0.258011
ENSG00000174796	ENST00000380837	up-regulated genes of TE	543	40.33	-123.5	-0.22744
ENSG00000173598	ENST00000415493	up-regulated genes of TE	543	49.72	-166.7	-0.306998
ENSG00000119328	ENST00000322940	up-regulated genes of TE	546	42.86	-136	-0.249084
ENSG00000148908	ENST00000369103	up-regulated genes of TE	546	47.99	-149.8	-0.274359
ENSG00000168591	ENST00000589856	down-regulated genes of TE	546	59.71	-217.1	-0.397619
ENSG00000133997	ENST00000440435	up-regulated genes of TE	546	42.86	-138.7	-0.254029
ENSG00000115457	ENST00000456764	down-regulated genes of TE	546	62.27	-229.1	-0.419597
ENSG00000143248	ENST00000313961	down-regulated genes of TE	546	47.25	-152.6	-0.279487
ENSG00000173598	ENST00000337179	up-regulated genes of TE	546	49.82	-167.2	-0.306227
ENSG00000111665	ENST00000540683	up-regulated genes of TE	549	56.65	-187.1	-0.340801
ENSG00000111237	ENST00000549578	up-regulated genes of TE	549	41.17	-147.6	-0.268852
ENSG00000072210	ENST00000626500	up-regulated genes of TE	549	50.09	-174.1	-0.317122
ENSG00000184277	ENST00000561373	up-regulated genes of TE	549	50.64	-183.6	-0.334426
ENSG00000257727	ENST00000273308	down-regulated genes of TE	549	53.19	-183.5	-0.334244
ENSG00000117122	ENST00000375534	down-regulated genes of TE	549	58.47	-181.9	-0.33133
ENSG00000185480	ENST00000543784	up-regulated genes of TE	552	38.95	-137.7	-0.249457
ENSG00000116857	ENST00000367330	up-regulated genes of TE	552	56.34	-205.8	-0.372826
ENSG00000166452	ENST00000299576	up-regulated genes of TE	552	55.43	-189.4	-0.343116
ENSG00000166452	ENST00000309357	up-regulated genes of TE	552	55.25	-187.6	-0.339855
ENSG00000169019	ENST00000381571	up-regulated genes of TE	552	41.85	-161.9	-0.293297
ENSG00000184277	ENST00000428002	up-regulated genes of TE	552	51.63	-187	-0.338768
ENSG00000144451	ENST00000432529	down-regulated genes of TE	552	45.11	-153.6	-0.278261
ENSG00000186073	ENST00000567389	up-regulated genes of TE	552	46.92	-158.5	-0.287138
ENSG00000091317	ENST00000205636	up-regulated genes of TE	552	46.2	-168.9	-0.305978
ENSG00000157870	ENST00000378427	up-regulated genes of TE	552	66.12	-272	-0.492754
ENSG00000143622	ENST00000539040	down-regulated genes of TE	552	45.11	-134.5	-0.243659
ENSG00000117122	ENST00000375535	down-regulated genes of TE	552	58.51	-185.3	-0.335688
ENSG00000172731	ENST00000355790	up-regulated genes of TE	555	59.82	-187.6	-0.338018
ENSG00000104081	ENST00000354670	up-regulated genes of TE	555	58.56	-189.2	-0.340901
ENSG00000024862	ENST00000617445	up-regulated genes of TE	555	43.6	-156.6	-0.282162
ENSG00000169057	ENST00000407218	down-regulated genes of TE	555	59.28	-199.22	-0.358955
ENSG00000101843	ENST00000372295	up-regulated genes of TE	558	47.13	-158.8	-0.284588
ENSG00000130021	ENST00000412827	up-regulated genes of TE	558	55.02	-185.4	-0.332258
ENSG00000112559	ENST00000373050	down-regulated genes of TE	558	65.95	-236.6	-0.424014
ENSG00000148926	ENST00000278175	down-regulated genes of TE	558	63.62	-220.8	-0.395699
ENSG00000143248	ENST00000530507	down-regulated genes of TE	558	47.49	-161.4	-0.289247
ENSG00000116857	ENST00000367332	up-regulated genes of TE	561	56.51	-211.9	-0.377718
ENSG00000111237	ENST00000360579	up-regulated genes of TE	561	41.71	-152.3	-0.27148
ENSG00000155329	ENST00000355372	up-regulated genes of TE	561	43.32	-118.1	-0.210517
ENSG00000130244	ENST00000588262	up-regulated genes of TE	561	70.41	-287.1	-0.511765
ENSG00000255302	ENST00000530028	up-regulated genes of TE	564	57.27	-200.6	-0.355674
ENSG00000228716	ENST00000439211	up-regulated genes of TE	564	41.67	-159.5	-0.282801
ENSG00000109180	ENST00000396448	up-regulated genes of TE	564	40.96	-132.6	-0.235106
ENSG00000147853	ENST00000447596	up-regulated genes of TE	564	51.77	-165.8	-0.293972
ENSG00000175183	ENST00000547435	up-regulated genes of TE	564	47.16	-178.8	-0.317021
ENSG00000119650	ENST00000679083	up-regulated genes of TE	564	54.79	-218.3	-0.387057
ENSG00000077463	ENST00000601488	down-regulated genes of TE	564	64.89	-250.2	-0.443617
ENSG00000181220	ENST00000461958	down-regulated genes of TE	564	61.7	-227.5	-0.403369
ENSG00000113083	ENST00000503759	down-regulated genes of TE	564	47.16	-156.3	-0.277128
ENSG00000117152	ENST00000527809	down-regulated genes of TE	564	45.21	-136.2	-0.241489
ENSG00000144746	ENST00000273258	up-regulated genes of TE	567	49.56	-187.8	-0.331217
ENSG00000115514	ENST00000409434	up-regulated genes of TE	567	40.39	-143.4	-0.25291
ENSG00000131116	ENST00000300811	up-regulated genes of TE	567	64.73	-241.3	-0.425573
ENSG00000173511	ENST00000426086	up-regulated genes of TE	567	65.08	-237.6	-0.419048
ENSG00000008517	ENST00000325568	down-regulated genes of TE	567	55.03	-203.1	-0.358201
ENSG00000115520	ENST00000409398	down-regulated genes of TE	567	43.92	-158.5	-0.279541
ENSG00000136521	ENST00000259037	up-regulated genes of TE	570	45.26	-161.3	-0.282982
ENSG00000150782	ENST00000524595	up-regulated genes of TE	570	35.09	-127.7	-0.224035
ENSG00000196511	ENST00000538212	up-regulated genes of TE	570	46.32	-149.3	-0.26193
ENSG00000186153	ENST00000355860	up-regulated genes of TE	570	50.7	-174.9	-0.306842
ENSG00000114956	ENST00000348222	up-regulated genes of TE	570	51.75	-189.9	-0.333158
ENSG00000175274	ENST00000395648	down-regulated genes of TE	570	58.77	-212.1	-0.372105
ENSG00000165775	ENST00000369498	up-regulated genes of TE	570	51.4	-193.6	-0.339649
ENSG00000221823	ENST00000409752	down-regulated genes of TE	570	39.82	-128.3	-0.225088
ENSG00000136244	ENST00000401630	down-regulated genes of TE	570	48.07	-163.6	-0.287018
ENSG00000099256	ENST00000376378	up-regulated genes of TE	573	45.2	-158.2	-0.276091
ENSG00000153140	ENST00000522083	up-regulated genes of TE	576	36.11	-112.6	-0.195486
ENSG00000094916	ENST00000209875	up-regulated genes of TE	576	41.49	-137.5	-0.238715
ENSG00000104763	ENST00000636537	up-regulated genes of TE	576	44.1	-167.5	-0.290799
ENSG00000177105	ENST00000351018	down-regulated genes of TE	576	60.76	-227.3	-0.394618
ENSG00000105722	ENST00000715593	down-regulated genes of TE	576	64.24	-210.6	-0.365625
ENSG00000116791	ENST00000370872	up-regulated genes of TE	579	41.11	-152.4	-0.263212
ENSG00000124098	ENST00000371384	up-regulated genes of TE	579	57.69	-218.1	-0.376684
ENSG00000146243	ENST00000607739	up-regulated genes of TE	579	39.9	-139.3	-0.240587
ENSG00000155329	ENST00000509437	up-regulated genes of TE	579	43.35	-124.5	-0.215026
ENSG00000155959	ENST00000535916	up-regulated genes of TE	579	40.76	-131.1	-0.226425
ENSG00000157870	ENST00000378425	up-regulated genes of TE	579	67.7	-276.9	-0.478238
ENSG00000166401	ENST00000542677	down-regulated genes of TE	579	47.15	-170	-0.29361
ENSG00000150782	ENST00000280357	up-regulated genes of TE	582	35.22	-130.2	-0.223711
ENSG00000101843	ENST00000340200	up-regulated genes of TE	582	47.77	-185.3	-0.318385
ENSG00000120860	ENST00000545679	up-regulated genes of TE	582	42.78	-149	-0.256014
ENSG00000175183	ENST00000311083	up-regulated genes of TE	582	49.31	-192.4	-0.330584
ENSG00000139651	ENST00000416904	up-regulated genes of TE	582	49.14	-196.2	-0.337113
ENSG00000109099	ENST00000676329	up-regulated genes of TE	585	52.48	-182.2	-0.311453
ENSG00000077152	ENST00000699425	up-regulated genes of TE	585	45.47	-148.1	-0.253162
ENSG00000179528	ENST00000460508	up-regulated genes of TE	585	66.32	-261.4	-0.446838
ENSG00000196511	ENST00000378099	up-regulated genes of TE	585	44.79	-146.8	-0.25094
ENSG00000149196	ENST00000533986	up-regulated genes of TE	585	42.39	-162.8	-0.278291
ENSG00000109180	ENST00000444354	up-regulated genes of TE	585	40.85	-133.8	-0.228718
ENSG00000120860	ENST00000240079	up-regulated genes of TE	585	42.91	-150.3	-0.256923
ENSG00000176871	ENST00000544233	up-regulated genes of TE	585	51.45	-178.7	-0.30547
ENSG00000146674	ENST00000381086	down-regulated genes of TE	585	57.61	-208.1	-0.355726
ENSG00000022267	ENST00000618438	down-regulated genes of TE	585	53.5	-219.5	-0.375214
ENSG00000166452	ENST00000525005	up-regulated genes of TE	588	54.93	-211.5	-0.359694
ENSG00000171202	ENST00000304511	up-regulated genes of TE	588	38.27	-141.2	-0.240136
ENSG00000198585	ENST00000521288	up-regulated genes of TE	588	64.97	-266.2	-0.452721
ENSG00000169299	ENST00000625312	down-regulated genes of TE	588	47.79	-169.7	-0.288605
ENSG00000163156	ENST00000368902	down-regulated genes of TE	588	54.25	-170.3	-0.289626
ENSG00000105700	ENST00000601630	up-regulated genes of TE	588	58.84	-192.1	-0.326701
ENSG00000076604	ENST00000262396	down-regulated genes of TE	588	57.48	-208.6	-0.354762
ENSG00000154917	ENST00000486858	down-regulated genes of TE	588	54.76	-194.1	-0.330102
ENSG00000112576	ENST00000510503	up-regulated genes of TE	588	62.07	-221.2	-0.37619
ENSG00000063322	ENST00000594368	up-regulated genes of TE	591	59.39	-238.2	-0.403046
ENSG00000165060	ENST00000396366	down-regulated genes of TE	591	55.5	-201	-0.340102
ENSG00000197461	ENST00000402802	down-regulated genes of TE	591	60.24	-223.1	-0.377496
ENSG00000143878	ENST00000272233	down-regulated genes of TE	591	63.62	-247.6	-0.418951
ENSG00000077152	ENST00000699423	up-regulated genes of TE	594	44.95	-150.1	-0.252694
ENSG00000149196	ENST00000278483	up-regulated genes of TE	594	42.59	-163.1	-0.274579
ENSG00000155959	ENST00000286428	up-regulated genes of TE	594	42.09	-148.2	-0.249495
ENSG00000198865	ENST00000388827	up-regulated genes of TE	597	33	-105.9	-0.177387
ENSG00000172469	ENST00000369293	up-regulated genes of TE	597	36.01	-132.1	-0.221273
ENSG00000179528	ENST00000377566	up-regulated genes of TE	597	67.17	-248.7	-0.416583
ENSG00000117682	ENST00000427245	up-regulated genes of TE	597	52.93	-214.5	-0.359296
ENSG00000136231	ENST00000619562	up-regulated genes of TE	597	47.24	-167.2	-0.280067
ENSG00000262814	ENST00000333676	down-regulated genes of TE	597	60.64	-241.3	-0.404188
ENSG00000157870	ENST00000419916	up-regulated genes of TE	597	64.99	-286.9	-0.48057
ENSG00000178761	ENST00000563119	up-regulated genes of TE	597	62.65	-253.7	-0.424958
ENSG00000276023	ENST00000617516	down-regulated genes of TE	597	54.77	-208.9	-0.349916
ENSG00000120833	ENST00000340600	down-regulated genes of TE	597	49.75	-190.5	-0.319095
ENSG00000124145	ENST00000372733	down-regulated genes of TE	597	55.28	-200.7	-0.336181
ENSG00000153094	ENST00000715206	down-regulated genes of TE	597	53.6	-192.1	-0.321776
ENSG00000136244	ENST00000406575	down-regulated genes of TE	597	49.41	-172.7	-0.28928
ENSG00000151470	ENST00000281146	up-regulated genes of TE	600	39.67	-134.1	-0.2235
ENSG00000151116	ENST00000541984	up-regulated genes of TE	600	41	-142.2	-0.237
ENSG00000176055	ENST00000514906	up-regulated genes of TE	600	64	-264.7	-0.441167
ENSG00000141971	ENST00000528515	down-regulated genes of TE	600	64.67	-270.8	-0.451333
ENSG00000101220	ENST00000217195	down-regulated genes of TE	600	59.83	-242.8	-0.404667
ENSG00000165118	ENST00000314700	up-regulated genes of TE	603	42.95	-178.8	-0.296517
ENSG00000120925	ENST00000319104	up-regulated genes of TE	603	47.93	-167.4	-0.277612
ENSG00000160606	ENST00000394933	up-regulated genes of TE	603	52.9	-206.4	-0.342289
ENSG00000165983	ENST00000423462	up-regulated genes of TE	603	43.95	-162.8	-0.269983
ENSG00000171204	ENST00000393375	up-regulated genes of TE	603	36.48	-126.8	-0.210282
ENSG00000063322	ENST00000315588	up-regulated genes of TE	603	59.2	-231.5	-0.383914
ENSG00000141698	ENST00000521789	up-regulated genes of TE	603	48.26	-181.2	-0.300498
ENSG00000064995	ENST00000650109	up-regulated genes of TE	603	48.09	-177.2	-0.293864
ENSG00000148297	ENST00000343730	up-regulated genes of TE	603	60.53	-214	-0.354892
ENSG00000138036	ENST00000406852	up-regulated genes of TE	606	39.27	-136.7	-0.225578
ENSG00000196704	ENST00000577273	up-regulated genes of TE	606	42.41	-133.1	-0.219637
ENSG00000048544	ENST00000053468	up-regulated genes of TE	606	41.58	-153.1	-0.25264
ENSG00000182150	ENST00000665077	up-regulated genes of TE	606	38.12	-158.8	-0.262046
ENSG00000157870	ENST00000378424	up-regulated genes of TE	606	65.84	-294	-0.485149
ENSG00000143248	ENST00000367903	down-regulated genes of TE	606	45.54	-165.4	-0.272937
ENSG00000128284	ENST00000361710	up-regulated genes of TE	609	53.86	-213.5	-0.350575
ENSG00000143971	ENST00000644028	up-regulated genes of TE	609	49.59	-184.4	-0.302791
ENSG00000105011	ENST00000263382	up-regulated genes of TE	609	59.11	-217.5	-0.357143
ENSG00000138640	ENST00000515600	up-regulated genes of TE	609	47.29	-181.8	-0.298522
ENSG00000100376	ENST00000405673	down-regulated genes of TE	609	57.8	-238.4	-0.391461
ENSG00000109065	ENST00000581136	down-regulated genes of TE	609	55.83	-217.8	-0.357635
ENSG00000100221	ENST00000216039	down-regulated genes of TE	609	52.22	-194.7	-0.319704
ENSG00000175602	ENST00000312579	down-regulated genes of TE	609	71.76	-311.7	-0.511823
ENSG00000100526	ENST00000556102	up-regulated genes of TE	612	42.65	-155.3	-0.253758
ENSG00000137404	ENST00000376420	up-regulated genes of TE	612	62.42	-264.2	-0.431699
ENSG00000141179	ENST00000576183	up-regulated genes of TE	612	54.41	-224.5	-0.36683
ENSG00000183569	ENST00000340239	down-regulated genes of TE	612	55.88	-226.9	-0.370752
ENSG00000117153	ENST00000367259	up-regulated genes of TE	615	51.06	-215.8	-0.350894
ENSG00000159873	ENST00000421503	up-regulated genes of TE	615	53.82	-218.5	-0.355285
ENSG00000133818	ENST00000256196	down-regulated genes of TE	615	46.83	-165.9	-0.269756
ENSG00000168237	ENST00000473032	up-regulated genes of TE	618	63.27	-278.1	-0.45
ENSG00000164109	ENST00000296509	up-regulated genes of TE	618	43.2	-168.5	-0.272654
ENSG00000187134	ENST00000380859	down-regulated genes of TE	618	44.01	-184.3	-0.29822
ENSG00000117152	ENST00000367909	down-regulated genes of TE	618	45.79	-157.9	-0.255502
ENSG00000241127	ENST00000432096	up-regulated genes of TE	621	58.94	-224.1	-0.36087
ENSG00000136235	ENST00000409458	up-regulated genes of TE	621	46.38	-174.4	-0.280837
ENSG00000167862	ENST00000301585	up-regulated genes of TE	621	54.11	-209.5	-0.337359
ENSG00000151665	ENST00000306465	up-regulated genes of TE	621	37.52	-149	-0.239936
ENSG00000109065	ENST00000580301	down-regulated genes of TE	621	55.88	-219.1	-0.352818
ENSG00000178860	ENST00000325509	down-regulated genes of TE	621	66.83	-280.6	-0.451852
ENSG00000088682	ENST00000567933	up-regulated genes of TE	624	58.81	-234.6	-0.375962
ENSG00000170035	ENST00000602959	up-regulated genes of TE	624	45.99	-166.9	-0.267468
ENSG00000173511	ENST00000309422	up-regulated genes of TE	624	66.19	-263.6	-0.422436
ENSG00000110711	ENST00000682659	down-regulated genes of TE	624	60.26	-238.9	-0.382853
ENSG00000109065	ENST00000357814	down-regulated genes of TE	624	55.93	-220.4	-0.353205
ENSG00000109065	ENST00000580632	down-regulated genes of TE	624	56.09	-226	-0.362179
ENSG00000100345	ENST00000691296	down-regulated genes of TE	624	53.37	-200.1	-0.320673
ENSG00000108179	ENST00000225174	down-regulated genes of TE	624	60.1	-235.5	-0.377404
ENSG00000005001	ENST00000571228	down-regulated genes of TE	624	67.31	-302.4	-0.484615
ENSG00000154277	ENST00000508768	down-regulated genes of TE	624	51.92	-203.5	-0.326122
ENSG00000116205	ENST00000234827	up-regulated genes of TE	627	43.54	-164.4	-0.262201
ENSG00000137500	ENST00000529073	up-regulated genes of TE	627	39.87	-142	-0.226475
ENSG00000130021	ENST00000486446	up-regulated genes of TE	627	53.75	-195.8	-0.312281
ENSG00000186073	ENST00000646533	up-regulated genes of TE	627	48.17	-179.2	-0.285805
ENSG00000119650	ENST00000314067	up-regulated genes of TE	627	55.02	-242.4	-0.386603
ENSG00000130193	ENST00000336138	down-regulated genes of TE	627	70.81	-330.6	-0.527273
ENSG00000183723	ENST00000394106	down-regulated genes of TE	627	58.53	-241.8	-0.385646
ENSG00000105339	ENST00000518347	down-regulated genes of TE	627	60.45	-258.6	-0.41244
ENSG00000158186	ENST00000289104	down-regulated genes of TE	627	52.63	-193.1	-0.307974
ENSG00000154917	ENST00000285208	down-regulated genes of TE	627	54.7	-214.4	-0.341946
ENSG00000089486	ENST00000567695	down-regulated genes of TE	627	62.2	-218.9	-0.349123
ENSG00000164294	ENST00000503787	up-regulated genes of TE	630	42.54	-157.1	-0.249365
ENSG00000164104	ENST00000296503	up-regulated genes of TE	630	46.98	-168.3	-0.267143
ENSG00000184277	ENST00000559107	up-regulated genes of TE	630	52.38	-209.2	-0.332063
ENSG00000117682	ENST00000374185	up-regulated genes of TE	630	52.38	-222.5	-0.353175
ENSG00000144524	ENST00000611614	up-regulated genes of TE	630	52.38	-204.4	-0.324444
ENSG00000198612	ENST00000354371	down-regulated genes of TE	630	46.98	-171.7	-0.27254
ENSG00000119866	ENST00000646249	down-regulated genes of TE	630	50	-168.2	-0.266984
ENSG00000166452	ENST00000309377	up-regulated genes of TE	633	54.34	-216.5	-0.342022
ENSG00000136156	ENST00000649266	up-regulated genes of TE	633	38.55	-141.6	-0.223697
ENSG00000005243	ENST00000621465	up-regulated genes of TE	633	55.45	-223.7	-0.353397
ENSG00000147687	ENST00000517678	up-regulated genes of TE	633	36.97	-147.3	-0.232701
ENSG00000147687	ENST00000605953	up-regulated genes of TE	633	36.65	-142.4	-0.224961
ENSG00000165060	ENST00000484259	down-regulated genes of TE	633	54.82	-210.6	-0.332701
ENSG00000149798	ENST00000279249	down-regulated genes of TE	633	63.19	-249.8	-0.394629
ENSG00000198805	ENST00000697614	down-regulated genes of TE	633	51.5	-218.4	-0.345024
ENSG00000115520	ENST00000409010	down-regulated genes of TE	633	38.07	-156.7	-0.247551
ENSG00000022267	ENST00000370676	down-regulated genes of TE	633	53.87	-233.1	-0.368246
ENSG00000100526	ENST00000458126	up-regulated genes of TE	636	40.88	-143.9	-0.226258
ENSG00000048544	ENST00000718325	up-regulated genes of TE	636	41.98	-162	-0.254717
ENSG00000087299	ENST00000555610	up-regulated genes of TE	636	49.53	-208	-0.327044
ENSG00000064995	ENST00000361288	up-regulated genes of TE	636	48.11	-186.6	-0.293396
ENSG00000030110	ENST00000374467	down-regulated genes of TE	636	59.28	-260.9	-0.41022
ENSG00000095906	ENST00000565987	down-regulated genes of TE	636	66.67	-295.1	-0.463994
ENSG00000100890	ENST00000321130	down-regulated genes of TE	636	46.38	-178.1	-0.280031
ENSG00000109065	ENST00000582870	down-regulated genes of TE	636	55.97	-226.3	-0.355818
ENSG00000101665	ENST00000591805	down-regulated genes of TE	636	56.92	-239.8	-0.377044
ENSG00000197461	ENST00000354513	down-regulated genes of TE	636	58.81	-233.2	-0.366667
ENSG00000115602	ENST00000404917	down-regulated genes of TE	636	42.3	-162.5	-0.255503
ENSG00000112576	ENST00000511642	up-regulated genes of TE	636	61.16	-238.7	-0.375314
ENSG00000166192	ENST00000542035	up-regulated genes of TE	639	46.01	-164.3	-0.257121
ENSG00000100526	ENST00000335183	up-regulated genes of TE	639	40.85	-145.7	-0.228013
ENSG00000114107	ENST00000464035	up-regulated genes of TE	639	38.81	-139.4	-0.218153
ENSG00000168938	ENST00000306442	up-regulated genes of TE	639	51.33	-222.3	-0.347887
ENSG00000109065	ENST00000578822	down-regulated genes of TE	639	56.03	-226.9	-0.355086
ENSG00000176720	ENST00000318407	down-regulated genes of TE	639	68.39	-316.2	-0.494836
ENSG00000008517	ENST00000552936	down-regulated genes of TE	639	56.65	-254.9	-0.398905
ENSG00000011465	ENST00000425043	down-regulated genes of TE	639	48.83	-202.1	-0.316275
ENSG00000136244	ENST00000404625	down-regulated genes of TE	639	50.23	-189.4	-0.296401
ENSG00000117697	ENST00000626725	up-regulated genes of TE	642	48.29	-202.8	-0.315888
ENSG00000147654	ENST00000395785	up-regulated genes of TE	642	40.5	-132.9	-0.207009
ENSG00000130005	ENST00000640762	up-regulated genes of TE	642	64.33	-272.5	-0.424455
ENSG00000186153	ENST00000539474	up-regulated genes of TE	642	54.67	-223	-0.347352
ENSG00000119650	ENST00000238628	up-regulated genes of TE	642	55.45	-226.7	-0.353115
ENSG00000103502	ENST00000219789	down-regulated genes of TE	642	57.48	-213.6	-0.33271
ENSG00000108219	ENST00000341863	down-regulated genes of TE	642	54.83	-227.4	-0.354206
ENSG00000012061	ENST00000591636	down-regulated genes of TE	642	60.9	-251.5	-0.391745
ENSG00000101928	ENST00000370783	down-regulated genes of TE	642	41.59	-171.8	-0.267601
ENSG00000131979	ENST00000536224	down-regulated genes of TE	642	58.72	-269.7	-0.420093
ENSG00000100196	ENST00000216014	up-regulated genes of TE	645	47.6	-180.4	-0.27969
ENSG00000141179	ENST00000268896	up-regulated genes of TE	645	53.33	-230.6	-0.357519
ENSG00000111237	ENST00000621131	up-regulated genes of TE	645	43.41	-190.6	-0.295504
ENSG00000081870	ENST00000371378	up-regulated genes of TE	645	45.89	-180.5	-0.279845
ENSG00000144034	ENST00000318190	up-regulated genes of TE	645	38.6	-148.3	-0.229922
ENSG00000050748	ENST00000539014	down-regulated genes of TE	645	41.55	-159.6	-0.247442
ENSG00000163110	ENST00000318007	down-regulated genes of TE	645	46.36	-174.9	-0.271163
ENSG00000101928	ENST00000370777	down-regulated genes of TE	645	41.55	-172.9	-0.268062
ENSG00000103043	ENST00000536184	up-regulated genes of TE	645	60.62	-230.3	-0.357054
ENSG00000151116	ENST00000300038	up-regulated genes of TE	648	41.2	-164.5	-0.253858
ENSG00000151881	ENST00000500337	up-regulated genes of TE	648	41.82	-157.8	-0.243519
ENSG00000108219	ENST00000714438	down-regulated genes of TE	648	56.02	-240.4	-0.370988
ENSG00000196083	ENST00000434491	up-regulated genes of TE	648	39.81	-159.1	-0.245525
ENSG00000102119	ENST00000682114	up-regulated genes of TE	648	53.86	-204.5	-0.315586
ENSG00000100906	ENST00000697962	down-regulated genes of TE	648	56.64	-232.2	-0.358333
ENSG00000175505	ENST00000533438	down-regulated genes of TE	648	62.81	-260.6	-0.40216
ENSG00000138613	ENST00000380343	up-regulated genes of TE	651	47.93	-185.9	-0.285561
ENSG00000142856	ENST00000371092	up-regulated genes of TE	651	37.63	-144.7	-0.222273
ENSG00000150756	ENST00000510047	up-regulated genes of TE	651	48.54	-197.4	-0.303226
ENSG00000037749	ENST00000439768	up-regulated genes of TE	651	44.39	-177.2	-0.272197
ENSG00000109099	ENST00000395938	up-regulated genes of TE	654	51.99	-202.5	-0.309633
ENSG00000109534	ENST00000394631	up-regulated genes of TE	654	50.46	-205.1	-0.313609
ENSG00000109180	ENST00000509122	up-regulated genes of TE	657	39.57	-146.6	-0.223135
ENSG00000123395	ENST00000336854	down-regulated genes of TE	657	57.69	-261.2	-0.397565
ENSG00000135679	ENST00000393413	down-regulated genes of TE	657	40.94	-160.4	-0.24414
ENSG00000100345	ENST00000401701	down-regulated genes of TE	657	52.51	-208.5	-0.317352
ENSG00000177494	ENST00000317012	down-regulated genes of TE	657	58.3	-252.1	-0.383714
ENSG00000141179	ENST00000573500	up-regulated genes of TE	660	53.48	-231.3	-0.350455
ENSG00000111665	ENST00000422785	up-regulated genes of TE	660	57.12	-228.7	-0.346515
ENSG00000095794	ENST00000484283	up-regulated genes of TE	660	45.91	-184.9	-0.280152
ENSG00000113448	ENST00000502575	up-regulated genes of TE	660	49.39	-173.7	-0.263182
ENSG00000151665	ENST00000281382	up-regulated genes of TE	660	38.03	-160.3	-0.242879
ENSG00000102119	ENST00000369835	up-regulated genes of TE	660	55.3	-208.6	-0.316061
ENSG00000143622	ENST00000368323	down-regulated genes of TE	660	47.27	-187.7	-0.284394
ENSG00000169213	ENST00000371655	down-regulated genes of TE	660	52.12	-207.4	-0.314242
ENSG00000140832	ENST00000567566	up-regulated genes of TE	660	68.18	-272.7	-0.413182
ENSG00000100196	ENST00000409006	up-regulated genes of TE	663	48.11	-196.4	-0.296229
ENSG00000197093	ENST00000423751	up-regulated genes of TE	663	57.32	-220.74	-0.332941
ENSG00000103248	ENST00000546093	up-regulated genes of TE	663	64.25	-301	-0.453997
ENSG00000064012	ENST00000447616	up-regulated genes of TE	663	43.29	-169.1	-0.255053
ENSG00000128789	ENST00000699172	up-regulated genes of TE	663	38.31	-158.5	-0.239065
ENSG00000116874	ENST00000369426	down-regulated genes of TE	663	50.08	-189.2	-0.28537
ENSG00000105364	ENST00000588502	down-regulated genes of TE	663	64.86	-287.2	-0.433183
ENSG00000143622	ENST00000651853	down-regulated genes of TE	663	47.36	-190.2	-0.286878
ENSG00000112576	ENST00000414200	up-regulated genes of TE	663	63.35	-287.4	-0.433484
ENSG00000143353	ENST00000366927	up-regulated genes of TE	666	40.09	-171.03	-0.256802
ENSG00000120370	ENST00000367762	up-regulated genes of TE	666	45.2	-170.4	-0.255856
ENSG00000184277	ENST00000347970	up-regulated genes of TE	666	52.55	-232.8	-0.34955
ENSG00000095794	ENST00000487132	up-regulated genes of TE	666	45.95	-174	-0.261261
ENSG00000069974	ENST00000396307	up-regulated genes of TE	666	45.2	-191.5	-0.287538
ENSG00000169241	ENST00000368404	up-regulated genes of TE	666	54.8	-216.71	-0.32539
ENSG00000063322	ENST00000615911	up-regulated genes of TE	666	59.16	-258.8	-0.388589
ENSG00000146054	ENST00000334421	down-regulated genes of TE	666	72.07	-353.2	-0.53033
ENSG00000119630	ENST00000405431	down-regulated genes of TE	666	62.76	-276.8	-0.415616
ENSG00000003402	ENST00000341222	down-regulated genes of TE	666	44.14	-189.1	-0.283934
ENSG00000145723	ENST00000508629	up-regulated genes of TE	669	36.32	-161.3	-0.241106
ENSG00000170899	ENST00000370963	up-regulated genes of TE	669	44.39	-174.3	-0.260538
ENSG00000147003	ENST00000380342	down-regulated genes of TE	669	42.6	-169.3	-0.253064
ENSG00000111554	ENST00000430606	up-regulated genes of TE	669	40.51	-172	-0.2571
ENSG00000174796	ENST00000311638	up-regulated genes of TE	669	39.91	-151.6	-0.226607
ENSG00000125457	ENST00000325102	down-regulated genes of TE	669	56.95	-269.3	-0.402541
ENSG00000157184	ENST00000636935	up-regulated genes of TE	672	55.36	-240.9	-0.358482
ENSG00000198252	ENST00000442123	up-regulated genes of TE	672	39.14	-157.9	-0.23497
ENSG00000160888	ENST00000292433	down-regulated genes of TE	672	69.49	-289.7	-0.431101
ENSG00000154277	ENST00000503431	down-regulated genes of TE	672	52.68	-231	-0.34375
ENSG00000171792	ENST00000461997	up-regulated genes of TE	675	50.81	-182.6	-0.270519
ENSG00000152253	ENST00000282074	up-regulated genes of TE	675	37.04	-161.7	-0.239556
ENSG00000196584	ENST00000698506	up-regulated genes of TE	675	39.56	-151.9	-0.225037
ENSG00000165512	ENST00000298299	up-regulated genes of TE	675	45.93	-189.1	-0.280148
ENSG00000100345	ENST00000688137	down-regulated genes of TE	675	53.63	-219.9	-0.325778
ENSG00000099256	ENST00000320152	up-regulated genes of TE	678	43.66	-185.5	-0.273599
ENSG00000111653	ENST00000444704	up-regulated genes of TE	678	50.88	-196.5	-0.289823
ENSG00000151500	ENST00000392595	up-regulated genes of TE	678	47.79	-186.5	-0.275074
ENSG00000132763	ENST00000616135	down-regulated genes of TE	678	59	-221.5	-0.326696
ENSG00000164284	ENST00000329271	down-regulated genes of TE	678	52.8	-247.3	-0.364749
ENSG00000012061	ENST00000423698	down-regulated genes of TE	678	58.26	-253.5	-0.373894
ENSG00000008517	ENST00000551513	down-regulated genes of TE	678	55.9	-253.3	-0.373599
ENSG00000184557	ENST00000330871	down-regulated genes of TE	678	64.75	-260	-0.383481
ENSG00000175505	ENST00000312438	down-regulated genes of TE	678	63.13	-277.5	-0.409292
ENSG00000002016	ENST00000545564	up-regulated genes of TE	681	52.86	-243.7	-0.357856
ENSG00000241127	ENST00000223273	up-regulated genes of TE	681	42.29	-164.7	-0.24185
ENSG00000130347	ENST00000539449	up-regulated genes of TE	681	44.2	-194.4	-0.285463
ENSG00000115875	ENST00000446327	up-regulated genes of TE	681	48.9	-205.8	-0.302203
ENSG00000115514	ENST00000264255	up-regulated genes of TE	681	39.5	-168.2	-0.24699
ENSG00000101843	ENST00000217958	up-regulated genes of TE	681	47.14	-214	-0.314244
ENSG00000135378	ENST00000257836	up-regulated genes of TE	681	43.61	-188	-0.276065
ENSG00000198585	ENST00000502852	up-regulated genes of TE	684	61.26	-274.7	-0.401608
ENSG00000147853	ENST00000381809	up-regulated genes of TE	684	51.17	-208.7	-0.305117
ENSG00000035115	ENST00000403657	down-regulated genes of TE	684	43.57	-182.3	-0.26652
ENSG00000179456	ENST00000696615	down-regulated genes of TE	684	51.32	-202.1	-0.295468
ENSG00000121716	ENST00000452089	down-regulated genes of TE	684	57.02	-260	-0.380117
ENSG00000253368	ENST00000522111	down-regulated genes of TE	684	79.53	-412	-0.602339
ENSG00000100906	ENST00000557389	down-regulated genes of TE	684	56.43	-237.7	-0.347515
ENSG00000153044	ENST00000515001	up-regulated genes of TE	687	42.07	-164.4	-0.239301
ENSG00000130021	ENST00000381077	up-regulated genes of TE	687	54.29	-224.6	-0.326929
ENSG00000109929	ENST00000534230	up-regulated genes of TE	687	36.97	-146.9	-0.213828
ENSG00000178802	ENST00000564003	up-regulated genes of TE	687	55.9	-240	-0.349345
ENSG00000174886	ENST00000418389	down-regulated genes of TE	687	60.41	-259.3	-0.377438
ENSG00000244242	ENST00000340134	down-regulated genes of TE	687	64.77	-279.6	-0.406987
ENSG00000138085	ENST00000380171	up-regulated genes of TE	690	51.88	-229.9	-0.333188
ENSG00000176845	ENST00000570778	down-regulated genes of TE	690	64.06	-301.7	-0.437246
ENSG00000118194	ENST00000714312	down-regulated genes of TE	690	54.64	-206.6	-0.29942
ENSG00000023697	ENST00000526530	up-regulated genes of TE	693	46.18	-212.9	-0.307215
ENSG00000169599	ENST00000303698	up-regulated genes of TE	693	41.13	-163.5	-0.235931
ENSG00000171204	ENST00000358867	up-regulated genes of TE	693	39.11	-169	-0.243867
ENSG00000144524	ENST00000409295	up-regulated genes of TE	693	50.65	-206.3	-0.297691
ENSG00000163156	ENST00000368905	down-regulated genes of TE	693	53.39	-214.3	-0.309235
ENSG00000107262	ENST00000379704	down-regulated genes of TE	693	48.77	-212.8	-0.307071
ENSG00000162413	ENST00000467612	down-regulated genes of TE	693	63.06	-276.5	-0.39899
ENSG00000146416	ENST00000646199	up-regulated genes of TE	696	48.71	-224.8	-0.322989
ENSG00000205060	ENST00000470969	up-regulated genes of TE	696	45.26	-192	-0.275862
ENSG00000109787	ENST00000514033	down-regulated genes of TE	699	52.5	-204.9	-0.293133
ENSG00000265763	ENST00000591025	up-regulated genes of TE	702	59.26	-254.7	-0.362821
ENSG00000150756	ENST00000511437	up-regulated genes of TE	702	48.15	-212.5	-0.302707
ENSG00000128789	ENST00000585331	up-regulated genes of TE	702	40.6	-177	-0.252137
ENSG00000131979	ENST00000543643	down-regulated genes of TE	702	56.27	-286.3	-0.407835
ENSG00000168237	ENST00000305690	up-regulated genes of TE	705	62.98	-313.8	-0.445106
ENSG00000186153	ENST00000406884	up-regulated genes of TE	705	54.75	-247.8	-0.351489
ENSG00000065802	ENST00000409297	up-regulated genes of TE	705	58.44	-280.7	-0.398156
ENSG00000183723	ENST00000330687	down-regulated genes of TE	705	56.6	-256.8	-0.364255
ENSG00000167034	ENST00000380871	up-regulated genes of TE	705	63.97	-292.6	-0.415035
ENSG00000163110	ENST00000508216	down-regulated genes of TE	705	47.66	-200.3	-0.284113
ENSG00000203485	ENST00000398337	down-regulated genes of TE	705	65.67	-323.8	-0.459291
ENSG00000008517	ENST00000534507	down-regulated genes of TE	705	56.17	-271.4	-0.384965
ENSG00000115875	ENST00000409276	up-regulated genes of TE	708	48.87	-213.8	-0.301977
ENSG00000111247	ENST00000544927	up-regulated genes of TE	708	39.83	-156.5	-0.221045
ENSG00000064012	ENST00000392258	up-regulated genes of TE	708	43.22	-181.5	-0.256356
ENSG00000095794	ENST00000374734	up-regulated genes of TE	711	45.01	-185.2	-0.260478
ENSG00000130005	ENST00000252288	up-regulated genes of TE	711	64.84	-307.5	-0.432489
ENSG00000173818	ENST00000517295	up-regulated genes of TE	711	64.98	-319.4	-0.449226
ENSG00000087299	ENST00000555423	up-regulated genes of TE	711	49.23	-235.9	-0.331786
ENSG00000143622	ENST00000368322	down-regulated genes of TE	711	48.1	-212.3	-0.298594
ENSG00000143353	ENST00000366928	up-regulated genes of TE	714	39.92	-186.4	-0.261064
ENSG00000173818	ENST00000520367	up-regulated genes of TE	714	64.43	-318.4	-0.445938
ENSG00000168301	ENST00000404589	up-regulated genes of TE	714	45.1	-198.6	-0.278151
ENSG00000269335	ENST00000492469	down-regulated genes of TE	714	62.61	-313.4	-0.438936
ENSG00000103502	ENST00000561555	down-regulated genes of TE	714	56.58	-229.6	-0.321569
ENSG00000067082	ENST00000542957	down-regulated genes of TE	714	56.3	-248.1	-0.347479
ENSG00000129195	ENST00000572447	up-regulated genes of TE	717	62.2	-305.5	-0.426081
ENSG00000171792	ENST00000618250	up-regulated genes of TE	717	51.32	-194.5	-0.271269
ENSG00000155957	ENST00000358230	up-regulated genes of TE	717	42.4	-180.5	-0.251743
ENSG00000116205	ENST00000371331	up-regulated genes of TE	717	44.35	-188.1	-0.262343
ENSG00000115875	ENST00000313117	up-regulated genes of TE	717	48.68	-213.9	-0.298326
ENSG00000146416	ENST00000357847	up-regulated genes of TE	717	48.12	-231.6	-0.323013
ENSG00000173540	ENST00000678010	down-regulated genes of TE	717	60.53	-298.8	-0.416736
ENSG00000115520	ENST00000263960	down-regulated genes of TE	717	42.12	-189.7	-0.264575
ENSG00000171320	ENST00000397418	up-regulated genes of TE	720	40.97	-197.1	-0.27375
ENSG00000168876	ENST00000544612	up-regulated genes of TE	720	43.89	-189.5	-0.263194
ENSG00000079950	ENST00000367937	up-regulated genes of TE	720	44.03	-187.2	-0.26
ENSG00000137575	ENST00000520168	down-regulated genes of TE	720	42.92	-192.2	-0.266944
ENSG00000170312	ENST00000316629	up-regulated genes of TE	723	39.28	-178.1	-0.246335
ENSG00000168237	ENST00000471180	up-regulated genes of TE	723	62.1	-303.8	-0.420194
ENSG00000116815	ENST00000369487	up-regulated genes of TE	723	39	-181.6	-0.251176
ENSG00000128789	ENST00000590217	up-regulated genes of TE	723	41.36	-187.1	-0.258783
ENSG00000174032	ENST00000539591	up-regulated genes of TE	723	46.89	-201.7	-0.278976
ENSG00000214756	ENST00000532971	down-regulated genes of TE	723	58.64	-296.8	-0.410512
ENSG00000198912	ENST00000680535	up-regulated genes of TE	726	53.86	-231.5	-0.318871
ENSG00000170779	ENST00000336219	up-regulated genes of TE	726	61.29	-314.3	-0.43292
ENSG00000119866	ENST00000489516	down-regulated genes of TE	726	51.79	-217.2	-0.299174
ENSG00000105835	ENST00000491027	down-regulated genes of TE	726	40.77	-182.5	-0.251377
ENSG00000154277	ENST00000512788	down-regulated genes of TE	726	52.07	-247.2	-0.340496
ENSG00000172469	ENST00000683151	up-regulated genes of TE	729	37.86	-160.7	-0.220439
ENSG00000050748	ENST00000425491	down-regulated genes of TE	729	43.48	-191.3	-0.262414
ENSG00000185619	ENST00000362003	down-regulated genes of TE	729	54.46	-233	-0.319616
ENSG00000166401	ENST00000397988	down-regulated genes of TE	729	46.36	-219.7	-0.301372
ENSG00000112576	ENST00000372987	up-regulated genes of TE	729	61.45	-281.7	-0.38642
ENSG00000111665	ENST00000229265	up-regulated genes of TE	732	56.01	-252.2	-0.344536
ENSG00000003400	ENST00000696199	up-regulated genes of TE	732	44.26	-210.8	-0.287978
ENSG00000196511	ENST00000360057	up-regulated genes of TE	732	45.08	-197.6	-0.269945
ENSG00000175183	ENST00000552330	up-regulated genes of TE	732	47.27	-230.5	-0.314891
ENSG00000147687	ENST00000630259	up-regulated genes of TE	732	36.07	-170.3	-0.23265
ENSG00000198912	ENST00000361605	up-regulated genes of TE	732	52.46	-233.1	-0.318443
ENSG00000119866	ENST00000359629	down-regulated genes of TE	732	50.82	-216.7	-0.296038
ENSG00000135679	ENST00000393410	down-regulated genes of TE	732	40.3	-180	-0.245902
ENSG00000106819	ENST00000375543	down-regulated genes of TE	732	38.25	-165.4	-0.225956
ENSG00000214654	ENST00000437707	up-regulated genes of TE	735	40.41	-175.7	-0.239048
ENSG00000170439	ENST00000394252	up-regulated genes of TE	735	57.28	-289.5	-0.393878
ENSG00000005448	ENST00000409791	up-regulated genes of TE	735	57.01	-285.6	-0.388571
ENSG00000169738	ENST00000306869	down-regulated genes of TE	735	63.67	-322.4	-0.438639
ENSG00000116198	ENST00000378223	down-regulated genes of TE	735	47.62	-215.3	-0.292925
ENSG00000137575	ENST00000447267	down-regulated genes of TE	735	42.72	-194.4	-0.26449
ENSG00000115963	ENST00000375734	down-regulated genes of TE	735	46.39	-199.8	-0.271837
ENSG00000118194	ENST00000714313	down-regulated genes of TE	735	54.97	-199.5	-0.271429
ENSG00000198270	ENST00000550831	up-regulated genes of TE	738	46.34	-200.9	-0.272222
ENSG00000146416	ENST00000275235	up-regulated genes of TE	738	47.97	-237.5	-0.321816
ENSG00000111653	ENST00000446105	up-regulated genes of TE	738	50.27	-211.4	-0.28645
ENSG00000109180	ENST00000264312	up-regulated genes of TE	738	39.97	-166.3	-0.225339
ENSG00000095794	ENST00000342105	up-regulated genes of TE	738	46.75	-204	-0.276423
ENSG00000137364	ENST00000309983	up-regulated genes of TE	738	38.89	-178.9	-0.242412
ENSG00000099785	ENST00000215555	up-regulated genes of TE	741	62.89	-316.4	-0.426991
ENSG00000111653	ENST00000412586	up-regulated genes of TE	741	50.2	-211	-0.28475
ENSG00000119979	ENST00000648560	up-regulated genes of TE	741	46.02	-205	-0.276653
ENSG00000035115	ENST00000626873	down-regulated genes of TE	741	43.18	-194.9	-0.263023
ENSG00000157870	ENST00000444521	up-regulated genes of TE	741	66.13	-355	-0.479082
ENSG00000133997	ENST00000256379	up-regulated genes of TE	741	42.65	-169.4	-0.22861
ENSG00000131435	ENST00000379018	up-regulated genes of TE	741	65.32	-319.9	-0.431714
ENSG00000112559	ENST00000373051	down-regulated genes of TE	741	65.72	-318.5	-0.429825
ENSG00000129195	ENST00000571373	up-regulated genes of TE	744	62.37	-321	-0.431452
ENSG00000163535	ENST00000409203	up-regulated genes of TE	744	32.53	-149	-0.200269
ENSG00000136783	ENST00000374767	up-regulated genes of TE	744	44.49	-215.3	-0.289382
ENSG00000003400	ENST00000374650	up-regulated genes of TE	744	43.95	-216	-0.290323
ENSG00000160606	ENST00000292090	up-regulated genes of TE	744	56.99	-259.3	-0.348522
ENSG00000184277	ENST00000333202	up-regulated genes of TE	744	53.09	-264.3	-0.355242
ENSG00000153044	ENST00000283006	up-regulated genes of TE	744	41.67	-173.6	-0.233333
ENSG00000129195	ENST00000250056	up-regulated genes of TE	747	62.12	-320.3	-0.428782
ENSG00000115129	ENST00000407482	up-regulated genes of TE	747	57.03	-285.5	-0.382195
ENSG00000111653	ENST00000341550	up-regulated genes of TE	747	50.07	-213	-0.285141
ENSG00000167645	ENST00000592246	up-regulated genes of TE	747	62.52	-321	-0.429719
ENSG00000176623	ENST00000523911	up-regulated genes of TE	747	41.37	-196.4	-0.262918
ENSG00000095794	ENST00000354759	up-regulated genes of TE	747	45.25	-201.4	-0.269612
ENSG00000116815	ENST00000457047	up-regulated genes of TE	747	39.22	-186.7	-0.249933
ENSG00000105339	ENST00000523308	down-regulated genes of TE	747	59.04	-307.9	-0.412182
ENSG00000149636	ENST00000373734	up-regulated genes of TE	750	42.4	-216.6	-0.2888
ENSG00000111653	ENST00000396807	up-regulated genes of TE	750	50	-211.1	-0.281467
ENSG00000174799	ENST00000422247	down-regulated genes of TE	750	38.8	-173	-0.230667
ENSG00000133997	ENST00000554963	up-regulated genes of TE	750	42.67	-171.7	-0.228933
ENSG00000147679	ENST00000309822	down-regulated genes of TE	750	44.13	-210.4	-0.280533
ENSG00000100292	ENST00000679074	down-regulated genes of TE	750	61.47	-287.5	-0.383333
ENSG00000106003	ENST00000402045	up-regulated genes of TE	753	63.61	-332.1	-0.441036
ENSG00000116815	ENST00000369489	up-regulated genes of TE	753	39.31	-186.7	-0.247942
ENSG00000147687	ENST00000519548	up-regulated genes of TE	753	35.99	-161.9	-0.215007
ENSG00000158769	ENST00000537746	down-regulated genes of TE	753	50.73	-233.5	-0.310093
ENSG00000131979	ENST00000395514	down-regulated genes of TE	753	56.97	-308.8	-0.410093
ENSG00000003402	ENST00000395148	down-regulated genes of TE	753	45.02	-215.4	-0.286056
ENSG00000183569	ENST00000335879	down-regulated genes of TE	753	52.99	-255.6	-0.339442
ENSG00000011465	ENST00000420120	down-regulated genes of TE	753	48.74	-239.5	-0.318061
ENSG00000188343	ENST00000423990	up-regulated genes of TE	756	42.59	-175	-0.231481
ENSG00000130021	ENST00000424830	up-regulated genes of TE	756	54.37	-250.7	-0.331614
ENSG00000144451	ENST00000413312	down-regulated genes of TE	756	40.34	-186.7	-0.246958
ENSG00000125457	ENST00000579119	down-regulated genes of TE	756	57.94	-311.1	-0.411508
ENSG00000095906	ENST00000565134	down-regulated genes of TE	756	66.67	-361.5	-0.478175
ENSG00000119711	ENST00000555126	up-regulated genes of TE	759	48.35	-236.3	-0.311331
ENSG00000138744	ENST00000505594	down-regulated genes of TE	759	49.41	-238.7	-0.314493
ENSG00000154640	ENST00000348354	down-regulated genes of TE	759	42.69	-184.3	-0.242819
ENSG00000177426	ENST00000401449	down-regulated genes of TE	759	51.25	-231.3	-0.304743
ENSG00000129911	ENST00000250916	down-regulated genes of TE	759	76.94	-358.8	-0.472727
ENSG00000110871	ENST00000445328	up-regulated genes of TE	762	51.18	-265.3	-0.348163
ENSG00000139684	ENST00000378697	up-regulated genes of TE	762	42.13	-195.2	-0.256168
ENSG00000133997	ENST00000430055	up-regulated genes of TE	762	42.13	-176.6	-0.231759
ENSG00000108219	ENST00000372164	down-regulated genes of TE	762	54.99	-271.2	-0.355906
ENSG00000198865	ENST00000361970	up-regulated genes of TE	765	32.29	-124.3	-0.162484
ENSG00000137500	ENST00000529689	up-regulated genes of TE	765	39.87	-175.1	-0.228889
ENSG00000169599	ENST00000410022	up-regulated genes of TE	765	44.31	-210.2	-0.274771
ENSG00000172775	ENST00000309137	up-regulated genes of TE	765	48.37	-201.6	-0.263529
ENSG00000180011	ENST00000537114	down-regulated genes of TE	765	48.89	-241.6	-0.315817
ENSG00000102119	ENST00000369842	up-regulated genes of TE	765	55.82	-251.9	-0.329281
ENSG00000160991	ENST00000356387	down-regulated genes of TE	765	64.05	-316.3	-0.413464
ENSG00000196284	ENST00000637763	up-regulated genes of TE	768	42.58	-201.4	-0.26224
ENSG00000131876	ENST00000254193	up-regulated genes of TE	768	47.27	-219	-0.285156
ENSG00000173540	ENST00000677393	down-regulated genes of TE	768	60.81	-327.4	-0.426302
ENSG00000118194	ENST00000367320	down-regulated genes of TE	768	54.69	-203.1	-0.264453
ENSG00000278845	ENST00000619548	down-regulated genes of TE	771	45.91	-216.6	-0.280934
ENSG00000125457	ENST00000245551	down-regulated genes of TE	771	55.9	-317.4	-0.411673
ENSG00000148291	ENST00000371964	down-regulated genes of TE	771	60.31	-291	-0.377432
ENSG00000138613	ENST00000261879	up-regulated genes of TE	774	47.55	-231.6	-0.299225
ENSG00000142082	ENST00000529382	up-regulated genes of TE	774	59.04	-302.6	-0.390956
ENSG00000091947	ENST00000206380	up-regulated genes of TE	774	59.69	-333	-0.430233
ENSG00000155099	ENST00000285419	up-regulated genes of TE	774	47.93	-217.9	-0.281525
ENSG00000133997	ENST00000615788	up-regulated genes of TE	774	41.86	-174.9	-0.225969
ENSG00000022267	ENST00000652457	down-regulated genes of TE	774	53.75	-274.8	-0.355039
ENSG00000120925	ENST00000534961	up-regulated genes of TE	777	41.83	-211.4	-0.272072
ENSG00000147654	ENST00000614147	up-regulated genes of TE	777	41.31	-177.9	-0.228958
ENSG00000157600	ENST00000288381	down-regulated genes of TE	777	56.37	-286.3	-0.368468
ENSG00000130313	ENST00000252603	down-regulated genes of TE	777	65.25	-340.8	-0.43861
ENSG00000167220	ENST00000300605	up-regulated genes of TE	780	45.38	-231.1	-0.296282
ENSG00000166401	ENST00000636430	down-regulated genes of TE	780	46.28	-238.5	-0.305769
ENSG00000130713	ENST00000687051	up-regulated genes of TE	780	50	-252.3	-0.323462
ENSG00000187398	ENST00000533227	up-regulated genes of TE	783	43.81	-186.5	-0.238186
ENSG00000184584	ENST00000651565	up-regulated genes of TE	783	56.7	-277.6	-0.354534
ENSG00000146243	ENST00000369940	up-regulated genes of TE	783	48.02	-236.7	-0.302299
ENSG00000145088	ENST00000273668	up-regulated genes of TE	783	41.63	-193.1	-0.246616
ENSG00000117682	ENST00000703199	up-regulated genes of TE	783	55.17	-286.3	-0.365645
ENSG00000177854	ENST00000369982	up-regulated genes of TE	786	63.74	-353	-0.449109
ENSG00000159873	ENST00000448492	up-regulated genes of TE	786	52.04	-275.8	-0.350891
ENSG00000079950	ENST00000367941	up-regulated genes of TE	786	44.02	-205.8	-0.261832
ENSG00000116096	ENST00000234454	up-regulated genes of TE	786	63.23	-341	-0.433842
ENSG00000137185	ENST00000527436	up-regulated genes of TE	786	50.13	-250.2	-0.318321
ENSG00000168685	ENST00000506850	up-regulated genes of TE	786	41.09	-214.5	-0.272901
ENSG00000137404	ENST00000259953	up-regulated genes of TE	789	61.47	-337.2	-0.427376
ENSG00000012660	ENST00000542638	up-regulated genes of TE	789	45.88	-213.9	-0.271103
ENSG00000139684	ENST00000471867	up-regulated genes of TE	789	42.21	-213.9	-0.271103
ENSG00000082996	ENST00000361785	up-regulated genes of TE	789	39.54	-181.2	-0.229658
ENSG00000163121	ENST00000451794	down-regulated genes of TE	789	68.57	-374.4	-0.474525
ENSG00000118194	ENST00000714316	down-regulated genes of TE	789	54.63	-217.6	-0.275792
ENSG00000149547	ENST00000527235	up-regulated genes of TE	789	46.26	-236.6	-0.299873
ENSG00000185880	ENST00000561043	up-regulated genes of TE	792	46.84	-232.2	-0.293182
ENSG00000145088	ENST00000451944	up-regulated genes of TE	792	41.04	-188.4	-0.237879
ENSG00000125457	ENST00000579297	down-regulated genes of TE	792	55.93	-318.9	-0.402652
ENSG00000105364	ENST00000590669	down-regulated genes of TE	792	65.15	-358	-0.45202
ENSG00000130713	ENST00000372351	up-regulated genes of TE	792	49.75	-250.3	-0.316035
ENSG00000129824	ENST00000250784	up-regulated genes of TE	792	48.23	-252.4	-0.318687
ENSG00000173818	ENST00000323854	up-regulated genes of TE	795	65.66	-362.9	-0.456478
ENSG00000128789	ENST00000317615	up-regulated genes of TE	795	42.77	-213.2	-0.268176
ENSG00000168591	ENST00000446571	down-regulated genes of TE	795	57.99	-300.2	-0.37761
ENSG00000110080	ENST00000676545	up-regulated genes of TE	795	54.97	-273.5	-0.344025
ENSG00000144524	ENST00000410024	up-regulated genes of TE	795	51.45	-254.5	-0.320126
ENSG00000178802	ENST00000565576	up-regulated genes of TE	795	56.35	-294.9	-0.370943
ENSG00000163900	ENST00000421852	down-regulated genes of TE	795	51.95	-267.2	-0.336101
ENSG00000167165	ENST00000373424	up-regulated genes of TE	798	49.25	-245.7	-0.307895
ENSG00000144677	ENST00000443503	down-regulated genes of TE	798	54.26	-287.9	-0.360777
ENSG00000264230	ENST00000613703	down-regulated genes of TE	798	53.51	-261.6	-0.32782
ENSG00000136156	ENST00000647800	up-regulated genes of TE	801	43.45	-205.4	-0.256429
ENSG00000132906	ENST00000348549	up-regulated genes of TE	801	55.06	-286.1	-0.357179
ENSG00000084764	ENST00000405074	up-regulated genes of TE	801	49.81	-224.1	-0.279775
ENSG00000139278	ENST00000266659	down-regulated genes of TE	801	43.45	-192	-0.2397
ENSG00000136244	ENST00000485300	down-regulated genes of TE	801	54.06	-283.5	-0.353933
ENSG00000186448	ENST00000383744	up-regulated genes of TE	804	53.23	-285.4	-0.354975
ENSG00000168803	ENST00000389651	up-regulated genes of TE	804	42.04	-204.7	-0.254602
ENSG00000130244	ENST00000343358	up-regulated genes of TE	804	68.16	-412.9	-0.513557
ENSG00000110711	ENST00000528641	down-regulated genes of TE	804	60.2	-306	-0.380597
ENSG00000128272	ENST00000680446	down-regulated genes of TE	804	51.24	-249.1	-0.309826
ENSG00000130713	ENST00000546165	up-regulated genes of TE	804	50.12	-262.8	-0.326866
ENSG00000111665	ENST00000538862	up-regulated genes of TE	807	55.14	-263.3	-0.32627
ENSG00000155008	ENST00000373173	up-regulated genes of TE	807	43.62	-197.2	-0.244362
ENSG00000182208	ENST00000329957	down-regulated genes of TE	807	59.23	-307.3	-0.380793
ENSG00000138675	ENST00000312465	down-regulated genes of TE	807	50.93	-233.7	-0.289591
ENSG00000130005	ENST00000447102	up-regulated genes of TE	810	63.21	-358.7	-0.44284
ENSG00000113391	ENST00000509739	up-regulated genes of TE	810	42.35	-202.7	-0.250247
ENSG00000221869	ENST00000408965	down-regulated genes of TE	810	74.94	-423.1	-0.522346
ENSG00000157456	ENST00000559622	up-regulated genes of TE	813	44.9	-225.2	-0.276999
ENSG00000095794	ENST00000361599	up-regulated genes of TE	813	46.37	-228.2	-0.280689
ENSG00000264230	ENST00000611655	down-regulated genes of TE	813	53.38	-262.6	-0.323001
ENSG00000108219	ENST00000714437	down-regulated genes of TE	813	55.1	-292.7	-0.360025
ENSG00000110711	ENST00000684657	down-regulated genes of TE	813	61.13	-330.5	-0.406519
ENSG00000130340	ENST00000680495	down-regulated genes of TE	813	47.48	-236.2	-0.290529
ENSG00000164442	ENST00000367651	down-regulated genes of TE	813	63.84	-330.7	-0.406765
ENSG00000181826	ENST00000314117	up-regulated genes of TE	816	54.17	-274.6	-0.33652
ENSG00000131732	ENST00000407610	up-regulated genes of TE	816	42.28	-193.3	-0.236887
ENSG00000176623	ENST00000519966	up-regulated genes of TE	816	46.2	-241.2	-0.295588
ENSG00000095906	ENST00000262302	down-regulated genes of TE	816	66.3	-390.2	-0.478186
ENSG00000110711	ENST00000683856	down-regulated genes of TE	816	60.78	-327.3	-0.401103
ENSG00000163110	ENST00000437932	down-regulated genes of TE	816	48.77	-246.1	-0.301593
ENSG00000121716	ENST00000448382	down-regulated genes of TE	816	59.93	-321.1	-0.393505
ENSG00000128789	ENST00000699168	up-regulated genes of TE	819	41.51	-213.9	-0.261172
ENSG00000124222	ENST00000359617	down-regulated genes of TE	819	49.69	-263.4	-0.321612
ENSG00000146109	ENST00000274849	down-regulated genes of TE	819	61.42	-326.6	-0.398779
ENSG00000177426	ENST00000343820	down-regulated genes of TE	819	51.04	-255.4	-0.311844
ENSG00000115461	ENST00000233813	down-regulated genes of TE	819	63.86	-341.8	-0.417338
ENSG00000169740	ENST00000395797	up-regulated genes of TE	822	48.54	-251.5	-0.305961
ENSG00000119929	ENST00000370476	up-regulated genes of TE	822	47.45	-253.7	-0.308637
ENSG00000144524	ENST00000373608	up-regulated genes of TE	822	50.61	-259.4	-0.315572
ENSG00000141971	ENST00000317040	down-regulated genes of TE	822	62.9	-352	-0.428224
ENSG00000141971	ENST00000529939	down-regulated genes of TE	822	63.38	-360.3	-0.438321
ENSG00000012061	ENST00000340192	down-regulated genes of TE	822	60.34	-314.9	-0.38309
ENSG00000144233	ENST00000680886	down-regulated genes of TE	822	50.49	-234.8	-0.285645
ENSG00000040633	ENST00000576955	up-regulated genes of TE	822	57.42	-296.4	-0.360584
ENSG00000176095	ENST00000468463	down-regulated genes of TE	825	56.97	-292.1	-0.354061
ENSG00000100906	ENST00000557140	down-regulated genes of TE	825	59.64	-319.6	-0.387394
ENSG00000023697	ENST00000532964	up-regulated genes of TE	828	46.86	-248.1	-0.299638
ENSG00000128789	ENST00000699169	up-regulated genes of TE	828	42.27	-218	-0.263285
ENSG00000164442	ENST00000537332	down-regulated genes of TE	828	63.53	-337.7	-0.40785
ENSG00000182831	ENST00000327827	down-regulated genes of TE	828	53.74	-263.1	-0.317754
ENSG00000003400	ENST00000471191	up-regulated genes of TE	831	45.13	-241.3	-0.290373
ENSG00000048342	ENST00000514450	up-regulated genes of TE	831	48.13	-224.3	-0.269916
ENSG00000144677	ENST00000273179	down-regulated genes of TE	831	54.27	-303.8	-0.365584
ENSG00000264230	ENST00000622769	down-regulated genes of TE	831	55.48	-290.1	-0.349097
ENSG00000176095	ENST00000460540	down-regulated genes of TE	831	59.09	-316.1	-0.380385
ENSG00000164920	ENST00000435298	down-regulated genes of TE	831	57.64	-287	-0.345367
ENSG00000168234	ENST00000540918	up-regulated genes of TE	831	43.56	-245.3	-0.295187
ENSG00000165046	ENST00000527710	up-regulated genes of TE	834	47.84	-221.9	-0.266067
ENSG00000175575	ENST00000541951	up-regulated genes of TE	834	50.96	-296.9	-0.355995
ENSG00000159231	ENST00000290354	up-regulated genes of TE	834	56.12	-323.7	-0.388129
ENSG00000114956	ENST00000264093	up-regulated genes of TE	834	50.6	-286.9	-0.344005
ENSG00000138640	ENST00000509094	up-regulated genes of TE	834	43.76	-235.2	-0.282014
ENSG00000125457	ENST00000649805	down-regulated genes of TE	834	55.04	-318.3	-0.381655
ENSG00000136161	ENST00000544492	down-regulated genes of TE	834	49.64	-263.3	-0.315707
ENSG00000186480	ENST00000340368	down-regulated genes of TE	834	57.91	-327.4	-0.392566
ENSG00000111450	ENST00000706282	up-regulated genes of TE	834	44	-226.2	-0.271223
ENSG00000157216	ENST00000417664	up-regulated genes of TE	837	58.3	-275.1	-0.328674
ENSG00000144524	ENST00000410017	up-regulated genes of TE	837	50.3	-264.3	-0.315771
ENSG00000011198	ENST00000458276	down-regulated genes of TE	837	45.28	-252.9	-0.302151
ENSG00000120913	ENST00000409141	down-regulated genes of TE	837	66.55	-368.3	-0.440024
ENSG00000185880	ENST00000558329	up-regulated genes of TE	840	46.07	-244.3	-0.290833
ENSG00000129195	ENST00000572595	up-regulated genes of TE	840	60.6	-359.4	-0.427857
ENSG00000176055	ENST00000316610	up-regulated genes of TE	840	56.19	-320.8	-0.381905
ENSG00000159873	ENST00000249064	up-regulated genes of TE	840	51.43	-293	-0.34881
ENSG00000134690	ENST00000327331	up-regulated genes of TE	843	51.36	-261.2	-0.309846
ENSG00000101079	ENST00000373773	up-regulated genes of TE	843	49.82	-262.7	-0.311625
ENSG00000196584	ENST00000359321	up-regulated genes of TE	843	40.57	-202.7	-0.240451
ENSG00000022267	ENST00000629039	down-regulated genes of TE	843	52.79	-300.9	-0.35694
ENSG00000117697	ENST00000366977	up-regulated genes of TE	846	47.4	-247.3	-0.292317
ENSG00000103152	ENST00000397817	up-regulated genes of TE	846	64.54	-379.1	-0.448109
ENSG00000084764	ENST00000233121	up-regulated genes of TE	846	49.41	-232.9	-0.275296
ENSG00000186073	ENST00000566621	up-regulated genes of TE	846	48.23	-250.4	-0.295981
ENSG00000197562	ENST00000248139	down-regulated genes of TE	846	63	-334.1	-0.394917
ENSG00000118194	ENST00000438742	down-regulated genes of TE	846	54.73	-238.6	-0.282033
ENSG00000067082	ENST00000469435	down-regulated genes of TE	846	57.45	-313.5	-0.370567
ENSG00000145431	ENST00000422544	up-regulated genes of TE	849	44.99	-255.5	-0.300942
ENSG00000132530	ENST00000346752	up-regulated genes of TE	849	48.29	-261.5	-0.308009
ENSG00000151332	ENST00000359527	up-regulated genes of TE	849	42.05	-213.5	-0.251472
ENSG00000139684	ENST00000378720	up-regulated genes of TE	849	41.93	-224.3	-0.264193
ENSG00000095794	ENST00000395887	up-regulated genes of TE	849	46.53	-239.4	-0.281979
ENSG00000173818	ENST00000518137	up-regulated genes of TE	849	64.66	-388.2	-0.457244
ENSG00000078043	ENST00000545673	down-regulated genes of TE	849	41.11	-191.4	-0.225442
ENSG00000110711	ENST00000684006	down-regulated genes of TE	849	60.54	-329.2	-0.38775
ENSG00000132763	ENST00000401061	down-regulated genes of TE	849	58.66	-283.7	-0.334158
ENSG00000144233	ENST00000681549	down-regulated genes of TE	849	50.53	-264.1	-0.311072
ENSG00000184584	ENST00000652110	up-regulated genes of TE	852	59.98	-353.4	-0.414789
ENSG00000088682	ENST00000567072	up-regulated genes of TE	852	58.22	-330.9	-0.38838
ENSG00000168237	ENST00000461183	up-regulated genes of TE	852	59.98	-349	-0.409624
ENSG00000167645	ENST00000592694	up-regulated genes of TE	852	61.27	-363.5	-0.426643
ENSG00000185917	ENST00000399205	up-regulated genes of TE	852	48.71	-278.9	-0.327347
ENSG00000110711	ENST00000683237	down-regulated genes of TE	852	60.33	-328.3	-0.385329
ENSG00000074416	ENST00000453507	down-regulated genes of TE	852	57.63	-301.9	-0.354343
ENSG00000067082	ENST00000497571	down-regulated genes of TE	852	55.52	-289.5	-0.339789
ENSG00000149636	ENST00000373740	up-regulated genes of TE	855	43.74	-244.5	-0.285965
ENSG00000184117	ENST00000216121	up-regulated genes of TE	855	57.08	-332.9	-0.389357
ENSG00000183763	ENST00000469027	up-regulated genes of TE	855	52.75	-266.5	-0.311696
ENSG00000117543	ENST00000342173	up-regulated genes of TE	855	43.16	-251.1	-0.293684
ENSG00000176623	ENST00000430676	up-regulated genes of TE	855	45.61	-248.9	-0.291111
ENSG00000108219	ENST00000714439	down-regulated genes of TE	855	54.62	-308.6	-0.360936
ENSG00000118194	ENST00000367322	down-regulated genes of TE	855	54.39	-234.8	-0.27462
ENSG00000155957	ENST00000286424	up-regulated genes of TE	858	42.42	-218.3	-0.254429
ENSG00000196290	ENST00000409588	up-regulated genes of TE	858	49.07	-279.1	-0.325291
ENSG00000129518	ENST00000250454	up-regulated genes of TE	858	42.89	-206.8	-0.241026
ENSG00000117543	ENST00000370109	up-regulated genes of TE	858	43.24	-252.4	-0.294172
ENSG00000143457	ENST00000271732	up-regulated genes of TE	858	46.04	-223.8	-0.260839
ENSG00000115282	ENST00000442235	up-regulated genes of TE	858	58.39	-327.3	-0.381469
ENSG00000113845	ENST00000494664	up-regulated genes of TE	858	48.25	-259.6	-0.302564
ENSG00000173281	ENST00000310455	up-regulated genes of TE	858	50.12	-257.6	-0.300233
ENSG00000095794	ENST00000374721	up-regulated genes of TE	858	45.8	-228.1	-0.265851
ENSG00000117682	ENST00000703202	up-regulated genes of TE	858	55.59	-327	-0.381119
ENSG00000269335	ENST00000615186	down-regulated genes of TE	858	63.64	-365.1	-0.425524
ENSG00000139722	ENST00000267202	down-regulated genes of TE	858	60.14	-302.2	-0.352214
ENSG00000118194	ENST00000412633	down-regulated genes of TE	858	54.31	-234.8	-0.27366
ENSG00000135744	ENST00000680783	down-regulated genes of TE	858	59.32	-360.2	-0.419814
ENSG00000130713	ENST00000372352	up-regulated genes of TE	858	50.12	-281.4	-0.327972
ENSG00000168517	ENST00000307275	up-regulated genes of TE	861	64.92	-369	-0.428571
ENSG00000171865	ENST00000315212	down-regulated genes of TE	861	52.38	-286.2	-0.332404
ENSG00000186073	ENST00000570265	up-regulated genes of TE	861	47.5	-250.4	-0.290825
ENSG00000100034	ENST00000407142	down-regulated genes of TE	861	63.3	-372.9	-0.433101
ENSG00000177426	ENST00000618001	down-regulated genes of TE	861	51.34	-272.6	-0.316609
ENSG00000186073	ENST00000569302	up-regulated genes of TE	864	48.03	-256.6	-0.296991
ENSG00000178802	ENST00000566377	up-regulated genes of TE	864	56.37	-316.3	-0.366088
ENSG00000111450	ENST00000261653	up-regulated genes of TE	864	42.94	-237.6	-0.275
ENSG00000132155	ENST00000689226	down-regulated genes of TE	864	43.4	-240.4	-0.278241
ENSG00000147592	ENST00000522447	up-regulated genes of TE	867	39.79	-207.4	-0.239216
ENSG00000104763	ENST00000636128	up-regulated genes of TE	867	46.14	-236.4	-0.272664
ENSG00000011478	ENST00000366382	up-regulated genes of TE	867	63.55	-363.9	-0.419723
ENSG00000164920	ENST00000523368	down-regulated genes of TE	867	54.67	-284.3	-0.327912
ENSG00000100292	ENST00000216117	down-regulated genes of TE	867	61.25	-335.7	-0.387197
ENSG00000118194	ENST00000660295	down-regulated genes of TE	867	54.56	-241	-0.27797
ENSG00000148175	ENST00000286713	down-regulated genes of TE	867	48.67	-255.3	-0.294464
ENSG00000111450	ENST00000392373	up-regulated genes of TE	867	43.6	-243.1	-0.280392
ENSG00000188343	ENST00000518322	up-regulated genes of TE	870	41.38	-196.5	-0.225862
ENSG00000198805	ENST00000697613	down-regulated genes of TE	870	50.57	-293.5	-0.337356
ENSG00000166166	ENST00000389749	down-regulated genes of TE	870	66.44	-409.7	-0.47092
ENSG00000175874	ENST00000324768	up-regulated genes of TE	873	62.2	-371.8	-0.425888
ENSG00000171428	ENST00000307719	up-regulated genes of TE	873	41.81	-231.2	-0.264834
ENSG00000116918	ENST00000366639	down-regulated genes of TE	873	39.75	-212.1	-0.242955
ENSG00000125457	ENST00000581777	down-regulated genes of TE	873	58.53	-367	-0.420389
ENSG00000167645	ENST00000337679	up-regulated genes of TE	876	62.1	-377	-0.430365
ENSG00000040341	ENST00000521451	up-regulated genes of TE	876	42.47	-227.3	-0.259475
ENSG00000005206	ENST00000614794	down-regulated genes of TE	876	63.24	-359.1	-0.409932
ENSG00000174032	ENST00000519676	up-regulated genes of TE	876	47.15	-250.9	-0.286416
ENSG00000146674	ENST00000613132	down-regulated genes of TE	876	64.16	-388.3	-0.443265
ENSG00000170577	ENST00000303077	down-regulated genes of TE	876	65.64	-384.9	-0.439384
ENSG00000013392	ENST00000369724	up-regulated genes of TE	879	42.55	-247.3	-0.281342
ENSG00000186470	ENST00000508906	up-regulated genes of TE	879	52.9	-314.3	-0.357565
ENSG00000163719	ENST00000420925	down-regulated genes of TE	879	60.18	-376.4	-0.428214
ENSG00000137575	ENST00000424270	down-regulated genes of TE	879	41.98	-231.6	-0.263481
ENSG00000003402	ENST00000342795	down-regulated genes of TE	879	45.51	-244.9	-0.278612
ENSG00000153094	ENST00000393252	down-regulated genes of TE	879	60.64	-363.6	-0.413652
ENSG00000112576	ENST00000372991	up-regulated genes of TE	879	63.03	-368.3	-0.418999
ENSG00000103152	ENST00000356432	up-regulated genes of TE	882	64.97	-395.5	-0.448413
ENSG00000118194	ENST00000455702	down-regulated genes of TE	882	54.76	-242.4	-0.27483
ENSG00000130713	ENST00000372358	up-regulated genes of TE	882	50.34	-294	-0.333333
ENSG00000167645	ENST00000591755	up-regulated genes of TE	885	61.58	-371.3	-0.419548
ENSG00000117682	ENST00000526219	up-regulated genes of TE	885	54.92	-323.9	-0.365989
ENSG00000116791	ENST00000370871	up-regulated genes of TE	888	44.14	-252.8	-0.284685
ENSG00000136379	ENST00000558464	down-regulated genes of TE	888	64.64	-381.9	-0.430068
ENSG00000180730	ENST00000319420	down-regulated genes of TE	888	64.64	-397.8	-0.447973
ENSG00000118194	ENST00000422165	down-regulated genes of TE	888	54.39	-239.1	-0.269257
ENSG00000185880	ENST00000560442	up-regulated genes of TE	891	46.02	-252.2	-0.283053
ENSG00000162086	ENST00000574298	down-regulated genes of TE	891	41.08	-205.9	-0.231089
ENSG00000106605	ENST00000265523	up-regulated genes of TE	891	50.06	-308.4	-0.346128
ENSG00000117228	ENST00000681280	up-regulated genes of TE	891	49.61	-271.1	-0.304265
ENSG00000101311	ENST00000699098	up-regulated genes of TE	891	44.44	-243.3	-0.273064
ENSG00000166140	ENST00000564258	down-regulated genes of TE	891	59.93	-338.2	-0.379574
ENSG00000154640	ENST00000339775	down-regulated genes of TE	891	44.89	-230.2	-0.258361
ENSG00000135679	ENST00000360430	down-regulated genes of TE	891	40.4	-228.5	-0.256453
ENSG00000022267	ENST00000370683	down-regulated genes of TE	891	53.09	-315.9	-0.354545
ENSG00000104412	ENST00000220853	up-regulated genes of TE	894	39.6	-205.6	-0.229978
ENSG00000169604	ENST00000463335	up-regulated genes of TE	894	49.44	-284.7	-0.318456
ENSG00000170312	ENST00000395284	up-regulated genes of TE	894	38.81	-223.3	-0.249776
ENSG00000170312	ENST00000448257	up-regulated genes of TE	894	38.81	-220.6	-0.246756
ENSG00000117682	ENST00000703198	up-regulated genes of TE	894	55.03	-328.3	-0.367226
ENSG00000118096	ENST00000530872	up-regulated genes of TE	894	48.21	-254.5	-0.284676
ENSG00000157600	ENST00000464177	down-regulated genes of TE	894	55.82	-323	-0.361298
ENSG00000144677	ENST00000436654	down-regulated genes of TE	894	53.91	-326.3	-0.364989
ENSG00000147687	ENST00000276692	up-regulated genes of TE	894	36.47	-203.8	-0.227964
ENSG00000167136	ENST00000372642	down-regulated genes of TE	894	68.68	-434.8	-0.486353
ENSG00000012061	ENST00000300853	down-regulated genes of TE	894	59.51	-336.4	-0.376286
ENSG00000137575	ENST00000447182	down-regulated genes of TE	894	41.72	-236.7	-0.264765
ENSG00000146674	ENST00000381083	down-regulated genes of TE	894	64.54	-398.2	-0.445414
ENSG00000139291	ENST00000549735	up-regulated genes of TE	897	42.7	-251.3	-0.280156
ENSG00000124615	ENST00000713662	down-regulated genes of TE	897	57.19	-347.1	-0.386957
ENSG00000103152	ENST00000219431	up-regulated genes of TE	897	63.88	-390.9	-0.435786
ENSG00000140254	ENST00000558996	down-regulated genes of TE	897	56.86	-335.2	-0.37369
ENSG00000113272	ENST00000231198	up-regulated genes of TE	897	47.71	-254.3	-0.283501
ENSG00000137575	ENST00000413219	down-regulated genes of TE	897	41.81	-235.4	-0.26243
ENSG00000118194	ENST00000656932	down-regulated genes of TE	897	54.63	-245.9	-0.274136
ENSG00000164342	ENST00000698351	up-regulated genes of TE	900	40.78	-203.4	-0.226
ENSG00000198331	ENST00000356438	up-regulated genes of TE	900	46	-237.8	-0.264222
ENSG00000012660	ENST00000304434	up-regulated genes of TE	900	46.44	-243.8	-0.270889
ENSG00000167645	ENST00000329420	up-regulated genes of TE	900	61.67	-384.2	-0.426889
ENSG00000095794	ENST00000685392	up-regulated genes of TE	900	45.78	-246.2	-0.273556
ENSG00000117682	ENST00000525682	up-regulated genes of TE	900	55	-329	-0.365556
ENSG00000048392	ENST00000395912	up-regulated genes of TE	900	41.33	-268.6	-0.298444
ENSG00000109929	ENST00000264027	up-regulated genes of TE	900	38.56	-219.1	-0.243444
ENSG00000158769	ENST00000368026	down-regulated genes of TE	900	51.22	-288.9	-0.321
ENSG00000025770	ENST00000395698	down-regulated genes of TE	900	61.22	-371	-0.412222
ENSG00000198960	ENST00000361910	up-regulated genes of TE	903	50.06	-300.8	-0.333112
ENSG00000095794	ENST00000686585	up-regulated genes of TE	903	45.63	-246.4	-0.272868
ENSG00000196139	ENST00000605149	up-regulated genes of TE	903	46.29	-275.4	-0.304983
ENSG00000164219	ENST00000379615	up-regulated genes of TE	903	45.29	-249.4	-0.27619
ENSG00000141698	ENST00000435506	up-regulated genes of TE	903	50.94	-295.2	-0.32691
ENSG00000116273	ENST00000377648	down-regulated genes of TE	903	57.03	-310.5	-0.343854
ENSG00000002016	ENST00000536177	up-regulated genes of TE	906	55.85	-334.2	-0.368874
ENSG00000132530	ENST00000361842	up-regulated genes of TE	906	48.45	-281.1	-0.310265
ENSG00000102743	ENST00000707033	up-regulated genes of TE	906	49.78	-297.3	-0.328146
ENSG00000168591	ENST00000357984	down-regulated genes of TE	906	58.17	-354.2	-0.390949
ENSG00000198270	ENST00000355445	up-regulated genes of TE	909	45.21	-256.7	-0.282398
ENSG00000165983	ENST00000298942	up-regulated genes of TE	909	46.09	-246.5	-0.271177
ENSG00000013563	ENST00000369807	up-regulated genes of TE	909	60.07	-351.8	-0.387019
ENSG00000164051	ENST00000447018	up-regulated genes of TE	909	56.66	-362.2	-0.39846
ENSG00000196704	ENST00000359783	up-regulated genes of TE	909	43.45	-225.7	-0.248295
ENSG00000156026	ENST00000536019	down-regulated genes of TE	909	44.66	-259.64	-0.285633
ENSG00000113739	ENST00000265087	down-regulated genes of TE	909	60.18	-377.3	-0.415072
ENSG00000129932	ENST00000672935	down-regulated genes of TE	909	71.4	-467.4	-0.514191
ENSG00000117152	ENST00000421743	down-regulated genes of TE	909	47.19	-262.9	-0.289219
ENSG00000127955	ENST00000457358	up-regulated genes of TE	909	39.16	-210.8	-0.231903
ENSG00000146054	ENST00000393315	down-regulated genes of TE	912	62.28	-411.7	-0.451425
ENSG00000100647	ENST00000342745	down-regulated genes of TE	912	56.25	-346	-0.379386
ENSG00000074416	ENST00000398104	down-regulated genes of TE	912	57.68	-318.2	-0.348904
ENSG00000113140	ENST00000231061	down-regulated genes of TE	912	56.91	-319	-0.349781
ENSG00000120875	ENST00000240101	down-regulated genes of TE	912	61.07	-353.3	-0.38739
ENSG00000130713	ENST00000495699	up-regulated genes of TE	912	50.88	-318.1	-0.348794
ENSG00000104047	ENST00000403028	up-regulated genes of TE	915	34.75	-189.3	-0.206885
ENSG00000134152	ENST00000256544	up-regulated genes of TE	915	36.17	-229.1	-0.250383
ENSG00000118096	ENST00000264021	up-regulated genes of TE	915	46.67	-250	-0.273224
ENSG00000197121	ENST00000409188	up-regulated genes of TE	915	38.58	-225.4	-0.246339
ENSG00000124222	ENST00000371132	down-regulated genes of TE	915	49.84	-294.2	-0.32153
ENSG00000188215	ENST00000324344	up-regulated genes of TE	915	53.11	-321.4	-0.351257
ENSG00000106991	ENST00000714080	down-regulated genes of TE	915	58.69	-331.6	-0.362404
ENSG00000276234	ENST00000620367	up-regulated genes of TE	918	43.03	-234.7	-0.255664
ENSG00000164751	ENST00000357039	up-regulated genes of TE	918	40.96	-257.6	-0.28061
ENSG00000266028	ENST00000419187	up-regulated genes of TE	918	50.22	-273.9	-0.298366
ENSG00000050130	ENST00000425728	up-regulated genes of TE	918	40.85	-214.7	-0.233878
ENSG00000189319	ENST00000280780	down-regulated genes of TE	918	59.26	-338.5	-0.368736
ENSG00000100906	ENST00000697961	down-regulated genes of TE	918	59.37	-351.2	-0.382571
ENSG00000113391	ENST00000505869	up-regulated genes of TE	921	42.02	-230.6	-0.25038
ENSG00000278845	ENST00000613675	down-regulated genes of TE	921	46.69	-271.7	-0.295005
ENSG00000134508	ENST00000400473	down-regulated genes of TE	921	51.36	-288.9	-0.313681
ENSG00000123609	ENST00000243346	up-regulated genes of TE	924	37.77	-195	-0.211039
ENSG00000185917	ENST00000399208	up-regulated genes of TE	924	48.59	-297.8	-0.322294
ENSG00000013441	ENST00000409769	down-regulated genes of TE	924	38.42	-217.8	-0.235714
ENSG00000100060	ENST00000416983	down-regulated genes of TE	924	61.36	-367.5	-0.397727
ENSG00000155097	ENST00000518857	up-regulated genes of TE	924	38.64	-206.4	-0.223377
ENSG00000106003	ENST00000402506	up-regulated genes of TE	927	61.7	-404.1	-0.435922
ENSG00000124222	ENST00000355957	down-regulated genes of TE	927	50.05	-299.5	-0.323085
ENSG00000011198	ENST00000454293	down-regulated genes of TE	927	44.01	-272	-0.29342
ENSG00000130513	ENST00000597765	down-regulated genes of TE	927	66.99	-409.4	-0.44164
ENSG00000022267	ENST00000539015	down-regulated genes of TE	930	53.12	-328.4	-0.353118
ENSG00000122507	ENST00000425508	up-regulated genes of TE	933	41.16	-255.3	-0.273633
ENSG00000162300	ENST00000294258	up-regulated genes of TE	933	62.92	-356.9	-0.382529
ENSG00000109016	ENST00000579303	up-regulated genes of TE	933	55.31	-346.3	-0.371168
ENSG00000114126	ENST00000477292	up-regulated genes of TE	933	45.34	-252.1	-0.270204
ENSG00000159842	ENST00000543210	up-regulated genes of TE	933	59.7	-328.7	-0.352304
ENSG00000144233	ENST00000272647	down-regulated genes of TE	933	50.91	-283.3	-0.303644
ENSG00000090339	ENST00000423829	down-regulated genes of TE	933	60.66	-370.5	-0.397106
ENSG00000186470	ENST00000396934	up-regulated genes of TE	936	53.21	-337.7	-0.360791
ENSG00000174564	ENST00000329582	up-regulated genes of TE	936	53.42	-322.5	-0.344551
ENSG00000050130	ENST00000616435	up-regulated genes of TE	936	40.92	-223.1	-0.238355
ENSG00000186153	ENST00000402655	up-regulated genes of TE	936	53.31	-341.7	-0.365064
ENSG00000105364	ENST00000307422	down-regulated genes of TE	936	65.06	-407.4	-0.435256
ENSG00000135926	ENST00000258412	down-regulated genes of TE	936	55.24	-299.27	-0.319733
ENSG00000130826	ENST00000696588	down-regulated genes of TE	936	48.29	-276	-0.294872
ENSG00000176845	ENST00000320095	down-regulated genes of TE	936	68.06	-461.8	-0.493376
ENSG00000095794	ENST00000479070	up-regulated genes of TE	939	45.79	-258.1	-0.274867
ENSG00000182054	ENST00000559482	up-regulated genes of TE	939	58.47	-350.4	-0.373163
ENSG00000164920	ENST00000297565	down-regulated genes of TE	939	56.44	-311.5	-0.331736
ENSG00000157379	ENST00000288111	up-regulated genes of TE	942	56.26	-364	-0.386412
ENSG00000119408	ENST00000373603	up-regulated genes of TE	942	56.69	-335	-0.355626
ENSG00000158092	ENST00000469404	up-regulated genes of TE	942	40.34	-229.4	-0.243524
ENSG00000099337	ENST00000263372	down-regulated genes of TE	942	67.73	-436.1	-0.462951
ENSG00000074416	ENST00000265052	down-regulated genes of TE	942	57.54	-328.4	-0.34862
ENSG00000167645	ENST00000339413	up-regulated genes of TE	945	62.65	-411	-0.434921
ENSG00000176623	ENST00000406452	up-regulated genes of TE	945	44.87	-277.2	-0.293333
ENSG00000160785	ENST00000359511	down-regulated genes of TE	945	54.07	-334.6	-0.354074
ENSG00000183569	ENST00000327678	down-regulated genes of TE	945	54.5	-340.7	-0.360529
ENSG00000115602	ENST00000409584	down-regulated genes of TE	945	41.16	-240	-0.253968
ENSG00000214357	ENST00000520919	up-regulated genes of TE	948	68.99	-442.3	-0.466561
ENSG00000181449	ENST00000325404	up-regulated genes of TE	954	65.83	-400.5	-0.419811
ENSG00000196284	ENST00000371459	up-regulated genes of TE	954	43.19	-269.4	-0.28239
ENSG00000140471	ENST00000560133	down-regulated genes of TE	954	36.58	-227.3	-0.23826
ENSG00000101247	ENST00000463598	down-regulated genes of TE	954	46.65	-286.9	-0.300734
ENSG00000130203	ENST00000252486	down-regulated genes of TE	954	69.92	-503	-0.527254
ENSG00000005001	ENST00000161006	down-regulated genes of TE	954	64.78	-445.6	-0.467086
ENSG00000100906	ENST00000216797	down-regulated genes of TE	954	59.12	-364.6	-0.38218
ENSG00000196352	ENST00000391921	down-regulated genes of TE	954	47.9	-275.6	-0.288889
ENSG00000142082	ENST00000525319	up-regulated genes of TE	957	61.23	-401.4	-0.419436
ENSG00000088682	ENST00000262507	up-regulated genes of TE	957	57.99	-365.1	-0.381505
ENSG00000023697	ENST00000428559	up-regulated genes of TE	957	46.39	-285.6	-0.298433
ENSG00000198833	ENST00000435041	down-regulated genes of TE	957	45.66	-255.4	-0.266876
ENSG00000137575	ENST00000523483	down-regulated genes of TE	957	41.17	-252	-0.263323
ENSG00000075426	ENST00000379619	down-regulated genes of TE	957	61.96	-389.3	-0.406792
ENSG00000034152	ENST00000361818	down-regulated genes of TE	957	57.16	-350.9	-0.366667
ENSG00000196352	ENST00000695823	down-regulated genes of TE	957	48.17	-269.7	-0.281818
ENSG00000050130	ENST00000356057	up-regulated genes of TE	960	40.94	-226.3	-0.235729
ENSG00000005206	ENST00000618220	down-regulated genes of TE	960	64.06	-407.4	-0.424375
ENSG00000178802	ENST00000562606	up-regulated genes of TE	960	55.94	-355.2	-0.37
ENSG00000160199	ENST00000432907	down-regulated genes of TE	960	53.12	-323.8	-0.337292
ENSG00000181396	ENST00000313056	down-regulated genes of TE	960	62.92	-407.1	-0.424063
ENSG00000073737	ENST00000602501	down-regulated genes of TE	960	45	-282.2	-0.293958
ENSG00000164056	ENST00000651917	down-regulated genes of TE	960	49.58	-292.8	-0.305
ENSG00000269335	ENST00000611176	down-regulated genes of TE	963	61.16	-396.4	-0.41163
ENSG00000206538	ENST00000383698	down-regulated genes of TE	963	56.18	-302.5	-0.314123
ENSG00000149212	ENST00000416495	up-regulated genes of TE	966	43.17	-270.5	-0.280021
ENSG00000168591	ENST00000538716	down-regulated genes of TE	966	57.87	-373.9	-0.38706
ENSG00000124222	ENST00000358029	down-regulated genes of TE	966	50.1	-311.6	-0.322567
ENSG00000135679	ENST00000299252	down-regulated genes of TE	966	39.96	-247.1	-0.255797
ENSG00000100060	ENST00000356998	down-regulated genes of TE	966	61.18	-380.9	-0.394306
ENSG00000154153	ENST00000683414	up-regulated genes of TE	969	42.72	-276.6	-0.285449
ENSG00000168078	ENST00000301905	up-regulated genes of TE	969	37.77	-227.8	-0.235088
ENSG00000183765	ENST00000425190	up-regulated genes of TE	969	44.48	-289.9	-0.299174
ENSG00000172594	ENST00000539041	up-regulated genes of TE	969	38.18	-214.4	-0.221259
ENSG00000110080	ENST00000449406	up-regulated genes of TE	969	55.11	-335.6	-0.346336
ENSG00000160785	ENST00000423538	down-regulated genes of TE	969	53.97	-342	-0.352941
ENSG00000128272	ENST00000675582	down-regulated genes of TE	969	52.32	-322.6	-0.332921
ENSG00000179820	ENST00000421337	down-regulated genes of TE	969	63.47	-382.5	-0.394737
ENSG00000103021	ENST00000443128	up-regulated genes of TE	972	45.16	-260.5	-0.268004
ENSG00000183765	ENST00000464581	up-regulated genes of TE	972	44.44	-287.3	-0.295576
ENSG00000196139	ENST00000439082	up-regulated genes of TE	972	46.4	-308	-0.316872
ENSG00000196139	ENST00000380554	up-regulated genes of TE	972	46.5	-308	-0.316872
ENSG00000138744	ENST00000507956	down-regulated genes of TE	972	57.2	-373.1	-0.383848
ENSG00000035115	ENST00000403712	down-regulated genes of TE	972	44.24	-269.7	-0.277469
ENSG00000012061	ENST00000013807	down-regulated genes of TE	972	58.13	-349.2	-0.359259
ENSG00000187134	ENST00000380872	down-regulated genes of TE	972	47.53	-308.6	-0.31749
ENSG00000022267	ENST00000394155	down-regulated genes of TE	972	54.22	-355.4	-0.365638
ENSG00000185261	ENST00000329378	up-regulated genes of TE	975	35.18	-209.1	-0.214462
ENSG00000140463	ENST00000566938	up-regulated genes of TE	975	49.03	-312.84	-0.320862
ENSG00000011523	ENST00000704449	up-regulated genes of TE	975	55.18	-357.1	-0.366256
ENSG00000176087	ENST00000612662	down-regulated genes of TE	975	60.82	-407.1	-0.417538
ENSG00000109511	ENST00000359299	down-regulated genes of TE	975	44.82	-292.6	-0.300103
ENSG00000185630	ENST00000560641	up-regulated genes of TE	978	53.17	-309	-0.315951
ENSG00000050130	ENST00000554271	up-regulated genes of TE	978	41	-228.3	-0.233436
ENSG00000242265	ENST00000482108	up-regulated genes of TE	978	57.36	-336.9	-0.344479
ENSG00000109016	ENST00000395511	up-regulated genes of TE	978	55.52	-364.6	-0.372802
ENSG00000124222	ENST00000371141	down-regulated genes of TE	978	50.31	-319	-0.326176
ENSG00000115457	ENST00000233809	down-regulated genes of TE	978	69.53	-503.2	-0.514519
ENSG00000012660	ENST00000370918	up-regulated genes of TE	981	47.3	-271.7	-0.276962
ENSG00000104325	ENST00000522161	up-regulated genes of TE	981	42.2	-268	-0.273191
ENSG00000167323	ENST00000698914	down-regulated genes of TE	981	53.92	-363.6	-0.370642
ENSG00000075426	ENST00000264716	down-regulated genes of TE	981	63.2	-399.9	-0.407645
ENSG00000206538	ENST00000398399	down-regulated genes of TE	981	55.76	-302.1	-0.307951
ENSG00000198355	ENST00000360612	down-regulated genes of TE	981	69.01	-490.8	-0.500306
ENSG00000128016	ENST00000597629	down-regulated genes of TE	981	66.97	-371.4	-0.378593
ENSG00000149547	ENST00000534546	up-regulated genes of TE	981	47.09	-292.4	-0.298063
ENSG00000110871	ENST00000288532	up-regulated genes of TE	984	50	-333.7	-0.339126
ENSG00000076242	ENST00000441265	up-regulated genes of TE	984	49.19	-287.5	-0.292175
ENSG00000027847	ENST00000029410	down-regulated genes of TE	984	63.31	-415.4	-0.422154
ENSG00000264230	ENST00000619162	down-regulated genes of TE	984	53.86	-325.5	-0.330793
ENSG00000189337	ENST00000400797	down-regulated genes of TE	984	61.59	-378.9	-0.385061
ENSG00000089195	ENST00000453074	down-regulated genes of TE	984	46.24	-280.3	-0.284858
ENSG00000168803	ENST00000428046	up-regulated genes of TE	987	42.25	-253.77	-0.257112
ENSG00000172888	ENST00000431278	up-regulated genes of TE	987	45.39	-264.8	-0.268288
ENSG00000196284	ENST00000371460	up-regulated genes of TE	987	42.65	-267.9	-0.271429
ENSG00000110080	ENST00000534457	up-regulated genes of TE	987	55.42	-345.5	-0.350051
ENSG00000077463	ENST00000305232	down-regulated genes of TE	987	67.27	-435.7	-0.441439
ENSG00000198805	ENST00000553591	down-regulated genes of TE	987	52.99	-352.1	-0.356738
ENSG00000180694	ENST00000418210	down-regulated genes of TE	987	64.74	-482.6	-0.488956
ENSG00000142552	ENST00000270645	down-regulated genes of TE	987	63.93	-428.1	-0.433739
ENSG00000115602	ENST00000311734	down-regulated genes of TE	987	41.03	-247.8	-0.251064
ENSG00000116791	ENST00000340866	up-regulated genes of TE	990	42.93	-279.2	-0.28202
ENSG00000079277	ENST00000341183	down-regulated genes of TE	990	56.36	-359.8	-0.363434
ENSG00000166575	ENST00000532959	up-regulated genes of TE	990	40.3	-246.7	-0.249192
ENSG00000110080	ENST00000227495	up-regulated genes of TE	990	55.45	-344.6	-0.348081
ENSG00000146054	ENST00000393319	down-regulated genes of TE	990	61.31	-435.1	-0.439495
ENSG00000136379	ENST00000258884	down-regulated genes of TE	990	63.03	-412.1	-0.416263
ENSG00000196981	ENST00000330689	up-regulated genes of TE	993	40.79	-252.6	-0.254381
ENSG00000012174	ENST00000365779	up-regulated genes of TE	993	43.5	-266.77	-0.268651
ENSG00000104763	ENST00000636691	up-regulated genes of TE	993	40.38	-247.5	-0.249245
ENSG00000169084	ENST00000334651	up-regulated genes of TE	993	55.89	-361.9	-0.364451
ENSG00000085788	ENST00000517385	up-regulated genes of TE	993	43.4	-275.3	-0.277241
ENSG00000156026	ENST00000357157	down-regulated genes of TE	993	50.15	-332.6	-0.334945
ENSG00000110711	ENST00000279146	down-regulated genes of TE	993	60.93	-395.7	-0.398489
ENSG00000131435	ENST00000253754	up-regulated genes of TE	993	66.16	-443.9	-0.447029
ENSG00000197043	ENST00000377751	down-regulated genes of TE	993	53.37	-355.5	-0.358006
ENSG00000164125	ENST00000592057	up-regulated genes of TE	996	60.64	-432.5	-0.434237
ENSG00000128284	ENST00000424878	up-regulated genes of TE	996	52.01	-339.3	-0.340663
ENSG00000205060	ENST00000378509	up-regulated genes of TE	996	46.89	-280.2	-0.281325
ENSG00000119408	ENST00000540326	up-regulated genes of TE	996	57.43	-359.1	-0.360542
ENSG00000181396	ENST00000329197	down-regulated genes of TE	996	61.24	-408.9	-0.410542
ENSG00000115129	ENST00000238721	up-regulated genes of TE	999	55.06	-369.9	-0.37027
ENSG00000110080	ENST00000532243	up-regulated genes of TE	999	55.36	-350.3	-0.350651
ENSG00000186166	ENST00000334418	down-regulated genes of TE	999	54.45	-364.2	-0.364565
ENSG00000168078	ENST00000522944	up-regulated genes of TE	1002	38.02	-239.7	-0.239222
ENSG00000163626	ENST00000295890	up-regulated genes of TE	1002	51.7	-353.1	-0.352395
ENSG00000169604	ENST00000409829	up-regulated genes of TE	1002	48.7	-301.9	-0.301297
ENSG00000132906	ENST00000375890	up-regulated genes of TE	1002	54.39	-357.7	-0.356986
ENSG00000117682	ENST00000236342	up-regulated genes of TE	1002	54.79	-368.5	-0.367764
ENSG00000011523	ENST00000704387	up-regulated genes of TE	1002	55.69	-368.9	-0.368164
ENSG00000021762	ENST00000478260	up-regulated genes of TE	1002	64.87	-420.3	-0.419461
ENSG00000110080	ENST00000444328	up-regulated genes of TE	1002	55.39	-348.5	-0.347804
ENSG00000107897	ENST00000677901	down-regulated genes of TE	1002	45.81	-295.2	-0.294611
ENSG00000186470	ENST00000377708	up-regulated genes of TE	1005	53.03	-361.4	-0.359602
ENSG00000163626	ENST00000507544	up-regulated genes of TE	1005	51.74	-355	-0.353234
ENSG00000112855	ENST00000448069	up-regulated genes of TE	1005	51.84	-360.9	-0.359104
ENSG00000117682	ENST00000360009	up-regulated genes of TE	1005	54.83	-368.8	-0.366965
ENSG00000005448	ENST00000348227	up-regulated genes of TE	1005	57.71	-391.7	-0.389751
ENSG00000111247	ENST00000352618	up-regulated genes of TE	1008	41.27	-239.68	-0.237778
ENSG00000079277	ENST00000428112	down-regulated genes of TE	1008	53.17	-342.7	-0.33998
ENSG00000104325	ENST00000220764	up-regulated genes of TE	1008	43.06	-286	-0.28373
ENSG00000152382	ENST00000367874	down-regulated genes of TE	1008	48.41	-303.3	-0.300893
ENSG00000065802	ENST00000264607	up-regulated genes of TE	1008	59.92	-408.5	-0.405258
ENSG00000178188	ENST00000538342	down-regulated genes of TE	1008	61.81	-406.4	-0.403175
ENSG00000138709	ENST00000394288	down-regulated genes of TE	1008	41.77	-242.7	-0.240774
ENSG00000137501	ENST00000533892	up-regulated genes of TE	1011	42.93	-271	-0.268051
ENSG00000139291	ENST00000266673	up-regulated genes of TE	1011	44.41	-293.3	-0.290109
ENSG00000198001	ENST00000440781	up-regulated genes of TE	1011	37.78	-243.5	-0.240851
ENSG00000265972	ENST00000425134	up-regulated genes of TE	1011	47.97	-299	-0.295747
ENSG00000135750	ENST00000366621	down-regulated genes of TE	1011	56.58	-384.4	-0.380218
ENSG00000040633	ENST00000571362	up-regulated genes of TE	1011	56.48	-354.2	-0.350346
ENSG00000198270	ENST00000552374	up-regulated genes of TE	1014	44.97	-279	-0.275148
ENSG00000128335	ENST00000358502	up-regulated genes of TE	1014	53.16	-373.1	-0.367949
ENSG00000185340	ENST00000610653	down-regulated genes of TE	1014	67.36	-484.7	-0.478008
ENSG00000166750	ENST00000592325	up-regulated genes of TE	1017	44.35	-287.1	-0.282301
ENSG00000122642	ENST00000490776	up-regulated genes of TE	1017	50.84	-325.7	-0.320256
ENSG00000075303	ENST00000341119	up-regulated genes of TE	1017	38.54	-257.4	-0.253097
ENSG00000137103	ENST00000377996	up-regulated genes of TE	1017	60.28	-418.9	-0.411898
ENSG00000119408	ENST00000539416	up-regulated genes of TE	1017	57.13	-366.3	-0.360177
ENSG00000090447	ENST00000204517	down-regulated genes of TE	1017	62.34	-403.8	-0.39705
ENSG00000145819	ENST00000475287	up-regulated genes of TE	1017	46.21	-285.1	-0.280334
ENSG00000185650	ENST00000336440	down-regulated genes of TE	1017	63.62	-389	-0.382498
ENSG00000185630	ENST00000559240	up-regulated genes of TE	1020	55.59	-345.2	-0.338431
ENSG00000182253	ENST00000328642	up-regulated genes of TE	1020	71.18	-533.5	-0.523039
ENSG00000186665	ENST00000580729	up-regulated genes of TE	1020	70.2	-476.8	-0.467451
ENSG00000050748	ENST00000347470	down-regulated genes of TE	1020	43.73	-270.3	-0.265
ENSG00000178802	ENST00000563422	up-regulated genes of TE	1020	56.27	-383.5	-0.37598
ENSG00000100104	ENST00000215917	down-regulated genes of TE	1020	51.37	-359.1	-0.352059
ENSG00000108669	ENST00000585509	down-regulated genes of TE	1020	49.71	-311.2	-0.305098
ENSG00000013588	ENST00000648791	down-regulated genes of TE	1020	52.94	-340.9	-0.334216
ENSG00000254685	ENST00000534056	up-regulated genes of TE	1023	40.27	-278	-0.27175
ENSG00000149636	ENST00000448110	up-regulated genes of TE	1023	44.09	-291.8	-0.285239
ENSG00000265763	ENST00000585316	up-regulated genes of TE	1023	61.68	-410.5	-0.401271
ENSG00000115282	ENST00000410003	up-regulated genes of TE	1023	58.16	-403.3	-0.394233
ENSG00000008513	ENST00000522652	down-regulated genes of TE	1023	56.89	-379.6	-0.371065
ENSG00000149547	ENST00000278903	up-regulated genes of TE	1023	46.92	-306.4	-0.299511
ENSG00000143156	ENST00000472647	up-regulated genes of TE	1023	40.57	-256.5	-0.250733
ENSG00000185880	ENST00000338264	up-regulated genes of TE	1026	46.59	-299	-0.291423
ENSG00000132196	ENST00000254521	up-regulated genes of TE	1026	46.69	-311.2	-0.303314
ENSG00000165118	ENST00000376344	up-regulated genes of TE	1026	48.93	-347.9	-0.339084
ENSG00000151116	ENST00000535484	up-regulated genes of TE	1026	41.72	-268.5	-0.261696
ENSG00000106524	ENST00000628652	up-regulated genes of TE	1026	42.88	-271.1	-0.26423
ENSG00000104763	ENST00000636455	up-regulated genes of TE	1026	41.81	-274	-0.267057
ENSG00000100439	ENST00000428304	up-regulated genes of TE	1029	55.1	-374.6	-0.364043
ENSG00000035115	ENST00000356150	down-regulated genes of TE	1029	43.93	-283.8	-0.275802
ENSG00000011143	ENST00000581761	up-regulated genes of TE	1032	53.1	-335.2	-0.324806
ENSG00000151332	ENST00000318473	up-regulated genes of TE	1032	41.76	-254.7	-0.246802
ENSG00000140254	ENST00000560572	down-regulated genes of TE	1032	56.4	-385.8	-0.373837
ENSG00000110931	ENST00000545538	up-regulated genes of TE	1032	55.33	-345	-0.334302
ENSG00000133612	ENST00000479901	down-regulated genes of TE	1032	62.98	-436.8	-0.423256
ENSG00000172935	ENST00000309099	down-regulated genes of TE	1032	65.79	-449.8	-0.435853
ENSG00000198270	ENST00000716727	up-regulated genes of TE	1035	46.76	-297.3	-0.287246
ENSG00000151332	ENST00000416007	up-regulated genes of TE	1035	41.84	-254.5	-0.245894
ENSG00000134294	ENST00000551374	down-regulated genes of TE	1035	39.9	-257.3	-0.248599
ENSG00000145431	ENST00000502773	up-regulated genes of TE	1038	44.8	-309	-0.297688
ENSG00000142082	ENST00000532956	up-regulated genes of TE	1038	61.18	-425.5	-0.409923
ENSG00000095794	ENST00000429130	up-regulated genes of TE	1038	47.11	-294.9	-0.284104
ENSG00000101247	ENST00000378106	down-regulated genes of TE	1038	45.76	-297.4	-0.286513
ENSG00000011028	ENST00000446119	down-regulated genes of TE	1038	63.49	-465.6	-0.448555
ENSG00000107262	ENST00000634734	down-regulated genes of TE	1038	57.23	-390.9	-0.37659
ENSG00000109787	ENST00000261438	down-regulated genes of TE	1038	51.16	-296.1	-0.28526
ENSG00000020577	ENST00000631086	down-regulated genes of TE	1038	60.21	-388.7	-0.37447
ENSG00000187398	ENST00000336930	up-regulated genes of TE	1041	44	-262.9	-0.252546
ENSG00000056050	ENST00000393381	up-regulated genes of TE	1041	39.48	-259.4	-0.249183
ENSG00000029639	ENST00000367166	up-regulated genes of TE	1041	45.05	-295.1	-0.283477
ENSG00000169604	ENST00000681816	up-regulated genes of TE	1041	49.18	-318.4	-0.30586
ENSG00000038002	ENST00000264595	up-regulated genes of TE	1041	46.3	-308.5	-0.29635
ENSG00000135899	ENST00000462232	up-regulated genes of TE	1041	45.53	-261	-0.25072
ENSG00000131773	ENST00000355849	down-regulated genes of TE	1041	48.8	-304.7	-0.292699
ENSG00000185630	ENST00000367897	up-regulated genes of TE	1044	54.12	-343.3	-0.328831
ENSG00000087586	ENST00000395907	up-regulated genes of TE	1044	44.25	-298.7	-0.286111
ENSG00000136280	ENST00000474617	up-regulated genes of TE	1044	55.94	-376.4	-0.360536
ENSG00000169604	ENST00000482235	up-regulated genes of TE	1044	47.61	-318.4	-0.304981
ENSG00000140463	ENST00000566400	up-regulated genes of TE	1044	48.75	-324.24	-0.310575
ENSG00000079277	ENST00000650026	down-regulated genes of TE	1044	52.49	-346.6	-0.331992
ENSG00000119408	ENST00000373600	up-regulated genes of TE	1044	57.28	-386.6	-0.370307
ENSG00000140382	ENST00000336216	down-regulated genes of TE	1044	48.37	-292	-0.279693
ENSG00000034152	ENST00000342679	down-regulated genes of TE	1044	57.28	-380	-0.363985
ENSG00000171223	ENST00000302754	down-regulated genes of TE	1044	67.82	-476.9	-0.456801
ENSG00000139323	ENST00000393179	up-regulated genes of TE	1047	41.07	-270.3	-0.258166
ENSG00000142544	ENST00000421832	down-regulated genes of TE	1047	76.89	-617.6	-0.589876
ENSG00000165983	ENST00000378000	up-regulated genes of TE	1050	45.14	-289.8	-0.276
ENSG00000147130	ENST00000373978	up-regulated genes of TE	1050	59.62	-427.4	-0.407048
ENSG00000125827	ENST00000246024	up-regulated genes of TE	1050	52.48	-373.3	-0.355524
ENSG00000130244	ENST00000252530	up-regulated genes of TE	1050	66.67	-509.2	-0.484952
ENSG00000114126	ENST00000495310	up-regulated genes of TE	1050	44.19	-275.67	-0.262543
ENSG00000166135	ENST00000299163	up-regulated genes of TE	1050	50.1	-352.7	-0.335905
ENSG00000084070	ENST00000539317	down-regulated genes of TE	1050	49.81	-329	-0.313333
ENSG00000011198	ENST00000644371	down-regulated genes of TE	1050	45.52	-314.4	-0.299429
ENSG00000120820	ENST00000360814	down-regulated genes of TE	1050	47.14	-306.1	-0.291524
ENSG00000118523	ENST00000367976	down-regulated genes of TE	1050	61.81	-440.4	-0.419429
ENSG00000072134	ENST00000575595	up-regulated genes of TE	1050	59.33	-375	-0.357143
ENSG00000111261	ENST00000545735	up-regulated genes of TE	1053	47.48	-260	-0.246914
ENSG00000164308	ENST00000510309	up-regulated genes of TE	1053	41.79	-265.7	-0.252327
ENSG00000196290	ENST00000359683	up-regulated genes of TE	1053	47.48	-327.5	-0.311016
ENSG00000110080	ENST00000677503	up-regulated genes of TE	1053	56.03	-386.4	-0.366952
ENSG00000144233	ENST00000680603	down-regulated genes of TE	1053	51.09	-332.7	-0.315954
ENSG00000138036	ENST00000260605	up-regulated genes of TE	1056	39.39	-242.4	-0.229545
ENSG00000048392	ENST00000251810	up-regulated genes of TE	1056	41.48	-314.5	-0.297822
ENSG00000152642	ENST00000282541	up-regulated genes of TE	1056	50.19	-349.3	-0.330777
ENSG00000156026	ENST00000373053	down-regulated genes of TE	1056	49.43	-349.44	-0.330909
ENSG00000184009	ENST00000571691	down-regulated genes of TE	1056	61.55	-410.6	-0.388826
ENSG00000128272	ENST00000404241	down-regulated genes of TE	1056	52.56	-368.3	-0.348769
ENSG00000171428	ENST00000545197	up-regulated genes of TE	1059	42.4	-288.1	-0.272049
ENSG00000120370	ENST00000688688	up-regulated genes of TE	1059	45.04	-268.5	-0.253541
ENSG00000138036	ENST00000605786	up-regulated genes of TE	1059	39.47	-245.2	-0.231539
ENSG00000111247	ENST00000228843	up-regulated genes of TE	1059	41.36	-254.78	-0.240585
ENSG00000120913	ENST00000397760	down-regulated genes of TE	1059	66.38	-463.1	-0.437299
ENSG00000149212	ENST00000278499	up-regulated genes of TE	1062	40.87	-281	-0.264595
ENSG00000142082	ENST00000524564	up-regulated genes of TE	1062	62.24	-457	-0.43032
ENSG00000166845	ENST00000648616	up-regulated genes of TE	1062	38.79	-236.5	-0.222693
ENSG00000136280	ENST00000544363	up-regulated genes of TE	1062	56.03	-376.3	-0.354331
ENSG00000278619	ENST00000614766	up-regulated genes of TE	1062	63.56	-503.3	-0.473917
ENSG00000127511	ENST00000596802	down-regulated genes of TE	1062	58.38	-400.8	-0.377401
ENSG00000140332	ENST00000559191	down-regulated genes of TE	1062	60.45	-437.4	-0.411864
ENSG00000012048	ENST00000591534	up-regulated genes of TE	1065	47.61	-328.7	-0.308638
ENSG00000117682	ENST00000703262	up-regulated genes of TE	1065	54.27	-386.2	-0.362629
ENSG00000110080	ENST00000678865	up-regulated genes of TE	1065	55.96	-391.3	-0.367418
ENSG00000110080	ENST00000356132	up-regulated genes of TE	1065	55.87	-381.2	-0.357934
ENSG00000127955	ENST00000649225	up-regulated genes of TE	1065	42.44	-273.6	-0.256901
ENSG00000168803	ENST00000562188	up-regulated genes of TE	1068	42.13	-277.4	-0.259738
ENSG00000118096	ENST00000672656	up-regulated genes of TE	1068	46.63	-283.9	-0.265824
ENSG00000118096	ENST00000264020	up-regulated genes of TE	1068	48.22	-311.1	-0.291292
ENSG00000077463	ENST00000337491	down-regulated genes of TE	1068	67.32	-478.8	-0.448315
ENSG00000160392	ENST00000392035	down-regulated genes of TE	1068	60.77	-415	-0.388577
ENSG00000144233	ENST00000681844	down-regulated genes of TE	1068	51.5	-331.2	-0.310112
ENSG00000127528	ENST00000248071	down-regulated genes of TE	1068	74.34	-513.2	-0.480524
ENSG00000154153	ENST00000399793	up-regulated genes of TE	1071	43.14	-307.8	-0.287395
ENSG00000149636	ENST00000373750	up-regulated genes of TE	1071	43.88	-313.8	-0.292997
ENSG00000197712	ENST00000515037	up-regulated genes of TE	1071	44.16	-269.5	-0.251634
ENSG00000196083	ENST00000422485	up-regulated genes of TE	1071	43.04	-289.5	-0.270308
ENSG00000073350	ENST00000375227	down-regulated genes of TE	1071	63.87	-460.6	-0.430065
ENSG00000161011	ENST00000360718	down-regulated genes of TE	1071	59.76	-433.9	-0.405135
ENSG00000072134	ENST00000395618	up-regulated genes of TE	1071	59.38	-385.8	-0.360224
[truncated: 2,462 more rows]
