# Supplementary material for: Global translational reprogramming in Trichophyton mentagrophytes-infected keratinocytes
Source: Virulence. 2026 Aug 2;17(1):2710548. doi: 10.1080/21505594.2026.2710548 (PMC13432870; doi:10.1080/21505594.2026.2710548)
Supplement: Supplemental Material [file KVIR_A_2710548_SM3764.zip › Supporting Tables/Table S13.xlsx]

## Sheet: Table S13
Table S13 uORF information
ORF_ID	ORF_type	length	transcript_id	transcript_type	gene_id	gene_type	start_codon	con1_FPKM	con3_FPKM	Inf1_FPKM	Inf2_FPKM	Inf3_FPKM	CK_mean	Inf_mean
ENST00000620552_1022289_1022348_60	uORF	60	ENST00000620552	protein_coding	ENSG00000188157	protein_coding	TTG	6.8144	4.82088		5.27771		5.81764	1.75924
ENST00000620552_1020166_1022307_315	uORF	315	ENST00000620552	protein_coding	ENSG00000188157	protein_coding	CTG	5.19193	5.50957	1.32285	3.01583		5.35075	1.44623
ENST00000620552_1020235_1022307_246	uORF	246	ENST00000620552	protein_coding	ENSG00000188157	protein_coding	GTG	6.6482	7.05494	1.69389	3.86174		6.85157	1.85188
ENST00000620552_1020262_1022307_219	uORF	219	ENST00000620552	protein_coding	ENSG00000188157	protein_coding	ATG	7.46784	7.92473	1.90273	4.33784		7.69628	2.08019
ENST00000620552_1020367_1022307_114	uORF	114	ENST00000620552	protein_coding	ENSG00000188157	protein_coding	CTG	14.3461	5.07461	3.65524	2.77774		9.71036	2.14433
ENST00000620552_1022209_1022307_99	uORF	99	ENST00000620552	protein_coding	ENSG00000188157	protein_coding	CTG	16.5198	5.84348	4.20907	3.19861		11.1816	2.46923
ENST00000615252_1806512_1825453_84	uORF	84	ENST00000615252	protein_coding	ENSG00000078369	protein_coding	ATG	14.6023	6.88696	9.92138	15.0792	46.0861	10.7446	23.6956
ENST00000610898_6593571_6593753_183	uORF	183	ENST00000610898	protein_coding	ENSG00000162413	protein_coding	CTG	4.46846	1.58061			10.5771	3.02454	3.52571
ENST00000610898_6593571_6593738_168	uORF	168	ENST00000610898	protein_coding	ENSG00000162413	protein_coding	TTG	4.86743	1.72174			11.5215	3.29459	3.84051
ENST00000610898_6593571_6593729_159	uORF	159	ENST00000610898	protein_coding	ENSG00000162413	protein_coding	GTG	5.14295	1.8192			12.1737	3.48107	4.0579
ENST00000610898_6593571_6593717_147	uORF	147	ENST00000610898	protein_coding	ENSG00000162413	protein_coding	GTG	5.56278	1.9677			13.1675	3.76524	4.38916
ENST00000610898_6593571_6593669_99	uORF	99	ENST00000610898	protein_coding	ENSG00000162413	protein_coding	TTG	8.25988	2.92174			19.5517	5.59081	6.51723
ENST00000610898_6593571_6593654_84	uORF	84	ENST00000610898	protein_coding	ENSG00000162413	protein_coding	ATG	9.73486	3.44348			23.0431	6.58917	7.68102
ENST00000610898_6593571_6593630_60	uORF	60	ENST00000610898	protein_coding	ENSG00000162413	protein_coding	TTG	13.6288	4.82088			32.2603	9.22484	10.7534
ENST00000464917_12580636_12616618_90	uORF	90	ENST00000464917	protein_coding	ENSG00000162496	protein_coding	CTG	4.54294	3.21392	9.25995	7.03694		3.87843	5.4323
ENST00000464917_12580636_12616603_75	uORF	75	ENST00000464917	protein_coding	ENSG00000162496	protein_coding	CTG	5.45152	3.8567	11.1119	8.44433		4.65411	6.51876
ENST00000430996_12580636_12596044_90	uORF	90	ENST00000430996	protein_coding	ENSG00000162496	protein_coding	CTG	4.54294	3.21392	9.25995	7.03694		3.87843	5.4323
ENST00000430996_12580636_12596020_66	uORF	66	ENST00000430996	protein_coding	ENSG00000162496	protein_coding	TTG	6.19491	4.38261	12.6272	9.59583		5.28876	7.40768
ENST00000616884_15526838_15536688_402	uORF	402	ENST00000616884	protein_coding	ENSG00000116138	protein_coding	TTG	3.05123					1.52561	0
ENST00000616884_15526883_15536688_357	uORF	357	ENST00000616884	protein_coding	ENSG00000116138	protein_coding	GTG	3.43583					1.71792	0
ENST00000616884_15526928_15536688_312	uORF	312	ENST00000616884	protein_coding	ENSG00000116138	protein_coding	CTG	3.93139					1.96569	0
ENST00000616884_15526946_15536688_294	uORF	294	ENST00000616884	protein_coding	ENSG00000116138	protein_coding	GTG	4.17208					2.08604	0
ENST00000616884_15534242_15536688_276	uORF	276	ENST00000616884	protein_coding	ENSG00000116138	protein_coding	CTG	4.44418					2.22209	0
ENST00000616884_15534260_15536688_258	uORF	258	ENST00000616884	protein_coding	ENSG00000116138	protein_coding	CTG	4.75423					2.37712	0
ENST00000616884_15536485_15536688_204	uORF	204	ENST00000616884	protein_coding	ENSG00000116138	protein_coding	ATG	2.00424					1.00212	0
ENST00000616884_15536506_15536688_183	uORF	183	ENST00000616884	protein_coding	ENSG00000116138	protein_coding	ATG	2.23423					1.11712	0
ENST00000616884_15536515_15536688_174	uORF	174	ENST00000616884	protein_coding	ENSG00000116138	protein_coding	ATG	2.34979					1.1749	0
ENST00000616884_15536524_15536688_165	uORF	165	ENST00000616884	protein_coding	ENSG00000116138	protein_coding	CTG	2.47796					1.23898	0
ENST00000616884_15536692_15544401_126	uORF	126	ENST00000616884	protein_coding	ENSG00000116138	protein_coding	ATG	3.24495	2.29565				2.7703	0
ENST00000616884_15536707_15544401_111	uORF	111	ENST00000616884	protein_coding	ENSG00000116138	protein_coding	ATA	3.68346	2.60588				3.14467	0
ENST00000616884_15536513_15536587_75	uORF	75	ENST00000616884	protein_coding	ENSG00000116138	protein_coding	ATA	5.45152					2.72576	0
ENST00000616884_15536759_15544429_87	uORF	87	ENST00000616884	protein_coding	ENSG00000116138	protein_coding	CTG	4.69959	3.32474				4.01216	0
ENST00000427894_19647616_19655031_75	uORF	75	ENST00000427894	protein_coding	ENSG00000158747	protein_coding	CTG	5.45152					2.72576	0
ENST00000375003_20773576_20773671_96	uORF	96	ENST00000375003	protein_coding	ENSG00000127483	protein_coding	CTG	4.259	3.01305				3.63602	0
ENST00000375003_20773576_20773635_60	uORF	60	ENST00000375003	protein_coding	ENSG00000127483	protein_coding	ATA	6.8144	4.82088				5.81764	0
ENST00000437575_20779901_20780440_102	uORF	102	ENST00000437575	protein_coding	ENSG00000127483	protein_coding	ATG	4.00847	2.83581				3.42214	0
ENST00000374935_21050994_21176349_252	uORF	252	ENST00000374935	protein_coding	ENSG00000075151	protein_coding	CTG	1.62248					0.811238	0
ENST00000374935_21050994_21089199_63	uORF	63	ENST00000374935	protein_coding	ENSG00000075151	protein_coding	CTG	6.48991					3.24495	0
ENST00000602326_21050994_21176349_252	uORF	252	ENST00000602326	protein_coding	ENSG00000075151	protein_coding	CTG	1.62248					0.811238	0
ENST00000602326_21050994_21089199_63	uORF	63	ENST00000602326	protein_coding	ENSG00000075151	protein_coding	CTG	6.48991					3.24495	0
ENST00000400422_21050994_21176349_252	uORF	252	ENST00000400422	protein_coding	ENSG00000075151	protein_coding	CTG	1.62248					0.811238	0
ENST00000400422_21050994_21089199_63	uORF	63	ENST00000400422	protein_coding	ENSG00000075151	protein_coding	CTG	6.48991					3.24495	0
ENST00000356916_21050994_21167978_156	uORF	156	ENST00000356916	protein_coding	ENSG00000075151	protein_coding	ATG	2.62092					1.31046	0
ENST00000356916_21050994_21111368_123	uORF	123	ENST00000356916	protein_coding	ENSG00000075151	protein_coding	TTG	3.3241					1.66205	0
ENST00000356916_21050994_21111365_120	uORF	120	ENST00000356916	protein_coding	ENSG00000075151	protein_coding	ATG	3.4072					1.7036	0
ENST00000356916_21050994_21111356_111	uORF	111	ENST00000356916	protein_coding	ENSG00000075151	protein_coding	CTG	3.68346					1.84173	0
ENST00000356916_21050994_21089199_63	uORF	63	ENST00000356916	protein_coding	ENSG00000075151	protein_coding	CTG	6.48991					3.24495	0
ENST00000438975_21050994_21176349_252	uORF	252	ENST00000438975	protein_coding	ENSG00000075151	protein_coding	CTG	1.62248					0.811238	0
ENST00000438975_21050994_21089199_63	uORF	63	ENST00000438975	protein_coding	ENSG00000075151	protein_coding	CTG	6.48991					3.24495	0
ENST00000473505_21272894_21279310_138	uORF	138	ENST00000473505	protein_coding	ENSG00000117298	protein_coding	GTG	2.96278	6.2881		11.4733	14.0262	4.62544	8.49983
ENST00000473505_21272894_21279292_120	uORF	120	ENST00000473505	protein_coding	ENSG00000117298	protein_coding	CTG	3.4072	7.23131		13.1943	16.1301	5.31926	9.7748
ENST00000429356_23798689_23799461_138	uORF	138	ENST00000429356	protein_coding	ENSG00000117308	protein_coding	GTG	2.96278	2.09603				2.52941	0
ENST00000429356_23798689_23799458_135	uORF	135	ENST00000429356	protein_coding	ENSG00000117308	protein_coding	CTG	3.02862	2.14261				2.58562	0
ENST00000429356_23798715_23799520_171	uORF	171	ENST00000429356	protein_coding	ENSG00000117308	protein_coding	TTG	2.39102	1.69154				2.04128	0
ENST00000429356_23798715_23799475_126	uORF	126	ENST00000429356	protein_coding	ENSG00000117308	protein_coding	CTG	3.24495	2.29565				2.7703	0
ENST00000418277_23798689_23800751_153	uORF	153	ENST00000418277	protein_coding	ENSG00000117308	protein_coding	GTG	2.67231	1.89054				2.28143	0
ENST00000418277_23798689_23800745_147	uORF	147	ENST00000418277	protein_coding	ENSG00000117308	protein_coding	CTG	2.78139	1.9677				2.37455	0
ENST00000630065_25812696_25812788_93	uORF	93	ENST00000630065	protein_coding	ENSG00000162430	protein_coding	TTG	4.39639	3.11024	8.96125	6.80994		3.75332	5.25706
ENST00000630065_25812706_25813970_177	uORF	177	ENST00000630065	protein_coding	ENSG00000162430	protein_coding	CTG	2.30997	1.63419	4.70845	5.36716		1.97208	3.35854
ENST00000630065_25812730_25813970_153	uORF	153	ENST00000630065	protein_coding	ENSG00000162430	protein_coding	CTG	2.67231	1.89054	2.72352	4.13938		2.28143	2.28763
ENST00000374223_26285963_26298039_285	uORF	285	ENST00000374223	protein_coding	ENSG00000158062	protein_coding	CTG	2.86922					1.43461	0
ENST00000374223_26285963_26298036_282	uORF	282	ENST00000374223	protein_coding	ENSG00000158062	protein_coding	ATG	2.89975					1.44987	0
ENST00000374223_26285963_26298027_273	uORF	273	ENST00000374223	protein_coding	ENSG00000158062	protein_coding	ATG	2.99534					1.49767	0
ENST00000374223_26285963_26298015_261	uORF	261	ENST00000374223	protein_coding	ENSG00000158062	protein_coding	TTG	3.13306					1.56653	0
ENST00000374223_26285963_26298006_252	uORF	252	ENST00000374223	protein_coding	ENSG00000158062	protein_coding	CTG	3.24495					1.62248	0
ENST00000374223_26285963_26297994_240	uORF	240	ENST00000374223	protein_coding	ENSG00000158062	protein_coding	GTG	3.4072					1.7036	0
ENST00000374223_26285963_26297973_219	uORF	219	ENST00000374223	protein_coding	ENSG00000158062	protein_coding	ATA	3.73392					1.86696	0
ENST00000374223_26285963_26297970_216	uORF	216	ENST00000374223	protein_coding	ENSG00000158062	protein_coding	CTG	3.78578					1.89289	0
ENST00000374223_26285963_26297472_198	uORF	198	ENST00000374223	protein_coding	ENSG00000158062	protein_coding	ATA	4.12994					2.06497	0
ENST00000374223_26298039_26306598_60	uORF	60	ENST00000374223	protein_coding	ENSG00000158062	protein_coding	CTG	6.8144					3.4072	0
ENST00000450041_26298039_26306598_60	uORF	60	ENST00000450041	protein_coding	ENSG00000158062	protein_coding	CTG	6.8144					3.4072	0
ENST00000236412_27831201_27832790_201	uORF	201	ENST00000236412	protein_coding	ENSG00000117751	protein_coding	CTG	2.03415					1.01708	0
ENST00000236412_27831234_27832790_168	uORF	168	ENST00000236412	protein_coding	ENSG00000117751	protein_coding	CTG	2.43372					1.21686	0
ENST00000236412_27831312_27832790_90	uORF	90	ENST00000236412	protein_coding	ENSG00000117751	protein_coding	GTG	4.54294					2.27147	0
ENST00000236412_27831330_27832790_72	uORF	72	ENST00000236412	protein_coding	ENSG00000117751	protein_coding	GTG	5.67867					2.83933	0
ENST00000236412_27831339_27832790_63	uORF	63	ENST00000236412	protein_coding	ENSG00000117751	protein_coding	TTG	6.48991					3.24495	0
ENST00000236412_27843205_27843294_90	uORF	90	ENST00000236412	protein_coding	ENSG00000117751	protein_coding	CTG	4.54294	3.21392		3.51847		3.87843	1.17282
ENST00000236412_27831173_27843238_462	uORF	462	ENST00000236412	protein_coding	ENSG00000117751	protein_coding	TTG	0.884987	1.87826			8.3793	1.38163	2.7931
ENST00000236412_27831197_27843238_438	uORF	438	ENST00000236412	protein_coding	ENSG00000117751	protein_coding	TTG	0.93348	1.98118			8.83844	1.45733	2.94615
ENST00000236412_27831209_27843238_426	uORF	426	ENST00000236412	protein_coding	ENSG00000117751	protein_coding	CTG	0.959775	2.03699			9.08741	1.49838	3.02914
ENST00000236412_27831212_27843238_423	uORF	423	ENST00000236412	protein_coding	ENSG00000117751	protein_coding	GTG	0.966582	2.05144			9.15186	1.50901	3.05062
ENST00000236412_27831245_27843238_390	uORF	390	ENST00000236412	protein_coding	ENSG00000117751	protein_coding	CTG	1.04837	2.22502			9.92624	1.63669	3.30875
ENST00000236412_27831347_27843238_288	uORF	288	ENST00000236412	protein_coding	ENSG00000117751	protein_coding	CTG	1.41967	3.01305			13.4418	2.21636	4.4806
ENST00000236412_27831359_27843238_276	uORF	276	ENST00000236412	protein_coding	ENSG00000117751	protein_coding	ATA	1.48139	3.14405			14.0262	2.31272	4.6754
ENST00000373931_27831201_27832790_81	uORF	81	ENST00000373931	protein_coding	ENSG00000117751	protein_coding	CTG	5.04771					2.52385	0
ENST00000373931_27838779_27841161_222	uORF	222	ENST00000373931	protein_coding	ENSG00000117751	protein_coding	TTG	1.84173	2.60588	1.87702		17.438	2.2238	6.43834
ENST00000431586_27831330_27832790_72	uORF	72	ENST00000431586	protein_coding	ENSG00000117751	protein_coding	GTG	5.67867					2.83933	0
ENST00000431586_27831339_27832790_63	uORF	63	ENST00000431586	protein_coding	ENSG00000117751	protein_coding	TTG	6.48991					3.24495	0
ENST00000431586_27838779_27841161_222	uORF	222	ENST00000431586	protein_coding	ENSG00000117751	protein_coding	TTG	1.84173	2.60588	1.87702		17.438	2.2238	6.43834
ENST00000373800_28987459_28989370_462	uORF	462	ENST00000373800	protein_coding	ENSG00000159023	protein_coding	GTG	0.884987					0.442494	0
ENST00000373800_28987513_28989370_408	uORF	408	ENST00000373800	protein_coding	ENSG00000159023	protein_coding	ATA	1.00212					0.501059	0
ENST00000373800_28987594_28989370_327	uORF	327	ENST00000373800	protein_coding	ENSG00000159023	protein_coding	CTG	1.25035					0.625175	0
ENST00000373800_28987633_28989370_288	uORF	288	ENST00000373800	protein_coding	ENSG00000159023	protein_coding	TTG	1.41967					0.709834	0
ENST00000373800_28987717_28989370_204	uORF	204	ENST00000373800	protein_coding	ENSG00000159023	protein_coding	GTG	2.00424					1.00212	0
ENST00000373800_28987783_28989370_138	uORF	138	ENST00000373800	protein_coding	ENSG00000159023	protein_coding	ATA	2.96278					1.48139	0
ENST00000349460_28987438_28989370_483	uORF	483	ENST00000349460	protein_coding	ENSG00000159023	protein_coding	ATG	0.84651					0.423255	0
ENST00000349460_28987459_28989370_462	uORF	462	ENST00000349460	protein_coding	ENSG00000159023	protein_coding	GTG	0.884987					0.442494	0
ENST00000349460_28987513_28989370_408	uORF	408	ENST00000349460	protein_coding	ENSG00000159023	protein_coding	ATA	1.00212					0.501059	0
ENST00000349460_28987594_28989370_327	uORF	327	ENST00000349460	protein_coding	ENSG00000159023	protein_coding	CTG	1.25035					0.625175	0
ENST00000349460_28987633_28989370_288	uORF	288	ENST00000349460	protein_coding	ENSG00000159023	protein_coding	TTG	1.41967					0.709834	0
ENST00000349460_28987717_28989370_204	uORF	204	ENST00000349460	protein_coding	ENSG00000159023	protein_coding	GTG	2.00424					1.00212	0
ENST00000349460_28987783_28989370_138	uORF	138	ENST00000349460	protein_coding	ENSG00000159023	protein_coding	ATA	2.96278					1.48139	0
ENST00000373501_32634742_32650489_108	uORF	108	ENST00000373501	protein_coding	ENSG00000176261	protein_coding	CTG	3.78578				17.9224	1.89289	5.97413
ENST00000373501_32634767_32650493_87	uORF	87	ENST00000373501	protein_coding	ENSG00000176261	protein_coding	TTG	4.69959			3.6398	22.2485	2.34979	8.62942
ENST00000465588_32634076_32650489_123	uORF	123	ENST00000465588	protein_coding	ENSG00000176261	protein_coding	CTG	3.3241				15.7367	1.66205	5.24558
ENST00000465588_32650428_32650493_66	uORF	66	ENST00000465588	protein_coding	ENSG00000176261	protein_coding	TTG	6.19491			4.79791	29.3275	3.09746	11.3752
ENST00000621781_35609396_35631507_156	uORF	156	ENST00000621781	protein_coding	ENSG00000126067	protein_coding	ATG	2.62092	1.85418		2.02989	12.4078	2.23755	4.81256
ENST00000621781_35609396_35631483_132	uORF	132	ENST00000621781	protein_coding	ENSG00000126067	protein_coding	TTG	3.09746	2.19131		2.39896	14.6638	2.64438	5.68758
ENST00000621781_35609396_35631462_111	uORF	111	ENST00000621781	protein_coding	ENSG00000126067	protein_coding	TTG	3.68346	2.60588		2.85281	17.438	3.14467	6.7636
ENST00000621781_35609396_35631453_102	uORF	102	ENST00000621781	protein_coding	ENSG00000126067	protein_coding	CTG	4.00847	2.83581		3.10453	18.9766	3.42214	7.36039
ENST00000621781_35609396_35631438_87	uORF	87	ENST00000621781	protein_coding	ENSG00000126067	protein_coding	ATG	4.69959	3.32474		3.6398	22.2485	4.01216	8.62942
ENST00000621781_35609396_35631341_81	uORF	81	ENST00000621781	protein_coding	ENSG00000126067	protein_coding	ATG	5.04771	3.57102		3.90941	23.8965	4.30936	9.26864
ENST00000530076_40080456_40082277_126	uORF	126	ENST00000530076	protein_coding	ENSG00000131238	protein_coding	CTG	3.24495					1.62248	0
ENST00000530076_40080456_40082271_120	uORF	120	ENST00000530076	protein_coding	ENSG00000131238	protein_coding	CTG	3.4072					1.7036	0
ENST00000530076_40080456_40082268_117	uORF	117	ENST00000530076	protein_coding	ENSG00000131238	protein_coding	TTG	3.49457					1.74728	0
ENST00000530076_40080456_40082250_99	uORF	99	ENST00000530076	protein_coding	ENSG00000131238	protein_coding	CTG	4.12994					2.06497	0
ENST00000530076_40080456_40082238_87	uORF	87	ENST00000530076	protein_coding	ENSG00000131238	protein_coding	GTG	4.69959					2.34979	0
ENST00000530076_40080456_40082220_69	uORF	69	ENST00000530076	protein_coding	ENSG00000131238	protein_coding	CTG	5.92557					2.96278	0
ENST00000530076_40080456_40082214_63	uORF	63	ENST00000530076	protein_coding	ENSG00000131238	protein_coding	CTG	6.48991					3.24495	0
ENST00000372571_42189247_42189408_162	uORF	162	ENST00000372571	protein_coding	ENSG00000198815	protein_coding	ATA	2.52385					1.26193	0
ENST00000372571_42189247_42189372_126	uORF	126	ENST00000372571	protein_coding	ENSG00000198815	protein_coding	ATG	3.24495					1.62248	0
ENST00000463715_46260932_46261000_69	uORF	69	ENST00000463715	protein_coding	ENSG00000085999	protein_coding	ATG	5.92557					2.96278	0
ENST00000463715_46260938_46261000_63	uORF	63	ENST00000463715	protein_coding	ENSG00000085999	protein_coding	TTG	6.48991					3.24495	0
ENST00000341183_46594209_46604274_162	uORF	162	ENST00000341183	protein_coding	ENSG00000079277	protein_coding	CTG	2.52385	1.78551				2.15468	0
ENST00000341183_46594209_46604232_120	uORF	120	ENST00000341183	protein_coding	ENSG00000079277	protein_coding	CTG	3.4072	2.41044				2.90882	0
ENST00000341183_46594209_46604220_108	uORF	108	ENST00000341183	protein_coding	ENSG00000079277	protein_coding	GTG	3.78578	2.67826				3.23202	0
ENST00000341183_46594209_46594274_66	uORF	66	ENST00000341183	protein_coding	ENSG00000079277	protein_coding	ATG	6.19491	4.38261				5.28876	0
ENST00000371946_46594209_46594274_66	uORF	66	ENST00000371946	protein_coding	ENSG00000079277	protein_coding	ATG	6.19491	4.38261				5.28876	0
ENST00000371945_46594209_46604232_120	uORF	120	ENST00000371945	protein_coding	ENSG00000079277	protein_coding	CTG	3.4072	2.41044				2.90882	0
ENST00000371945_46594209_46604220_108	uORF	108	ENST00000371945	protein_coding	ENSG00000079277	protein_coding	GTG	3.78578	2.67826				3.23202	0
ENST00000371945_46594209_46594274_66	uORF	66	ENST00000371945	protein_coding	ENSG00000079277	protein_coding	ATG	6.19491	4.38261				5.28876	0
ENST00000528077_46594209_46604232_120	uORF	120	ENST00000528077	nonsense_mediated_decay	ENSG00000079277	protein_coding	CTG	3.4072	2.41044				2.90882	0
ENST00000528077_46594209_46604220_108	uORF	108	ENST00000528077	nonsense_mediated_decay	ENSG00000079277	protein_coding	GTG	3.78578	2.67826				3.23202	0
ENST00000528077_46594209_46594274_66	uORF	66	ENST00000528077	nonsense_mediated_decay	ENSG00000079277	protein_coding	ATG	6.19491	4.38261				5.28876	0
ENST00000428112_46594209_46604232_78	uORF	78	ENST00000428112	protein_coding	ENSG00000079277	protein_coding	CTG	5.24185	3.70837				4.47511	0
ENST00000428112_46594209_46594274_66	uORF	66	ENST00000428112	protein_coding	ENSG00000079277	protein_coding	ATG	6.19491	4.38261				5.28876	0
ENST00000531355_46594209_46604274_120	uORF	120	ENST00000531355	nonsense_mediated_decay	ENSG00000079277	protein_coding	CTG	3.4072	2.41044				2.90882	0
ENST00000531355_46594209_46604232_78	uORF	78	ENST00000531355	nonsense_mediated_decay	ENSG00000079277	protein_coding	CTG	5.24185	3.70837				4.47511	0
ENST00000531355_46594209_46594274_66	uORF	66	ENST00000531355	nonsense_mediated_decay	ENSG00000079277	protein_coding	ATG	6.19491	4.38261				5.28876	0
ENST00000496619_46594209_46604274_120	uORF	120	ENST00000496619	protein_coding	ENSG00000079277	protein_coding	CTG	3.4072	2.41044				2.90882	0
ENST00000496619_46594209_46604232_78	uORF	78	ENST00000496619	protein_coding	ENSG00000079277	protein_coding	CTG	5.24185	3.70837				4.47511	0
ENST00000496619_46594209_46594274_66	uORF	66	ENST00000496619	protein_coding	ENSG00000079277	protein_coding	ATG	6.19491	4.38261				5.28876	0
ENST00000526513_46594209_46604220_108	uORF	108	ENST00000526513	nonsense_mediated_decay	ENSG00000079277	protein_coding	GTG	3.78578	2.67826				3.23202	0
ENST00000526513_46594209_46594274_66	uORF	66	ENST00000526513	nonsense_mediated_decay	ENSG00000079277	protein_coding	ATG	6.19491	4.38261				5.28876	0
ENST00000529170_46594209_46594274_66	uORF	66	ENST00000529170	protein_coding	ENSG00000079277	protein_coding	ATG	6.19491	4.38261				5.28876	0
ENST00000531769_46594209_46616800_162	uORF	162	ENST00000531769	protein_coding	ENSG00000079277	protein_coding	CTG	2.52385	1.78551				2.15468	0
ENST00000531769_46594209_46594274_66	uORF	66	ENST00000531769	protein_coding	ENSG00000079277	protein_coding	ATG	6.19491	4.38261				5.28876	0
ENST00000465783_46594209_46594274_66	uORF	66	ENST00000465783	protein_coding	ENSG00000079277	protein_coding	ATG	6.19491	4.38261				5.28876	0
ENST00000542495_46663842_46665353_180	uORF	180	ENST00000542495	protein_coding	ENSG00000123472	protein_coding	CTG	2.27147				10.7534	1.13573	3.58448
ENST00000542495_46663842_46665347_174	uORF	174	ENST00000542495	protein_coding	ENSG00000123472	protein_coding	TTG	2.34979				11.1242	1.1749	3.70808
ENST00000542495_46663842_46665323_150	uORF	150	ENST00000542495	protein_coding	ENSG00000123472	protein_coding	GTG	2.72576				12.9041	1.36288	4.30137
ENST00000542495_46663900_46665648_135	uORF	135	ENST00000542495	protein_coding	ENSG00000123472	protein_coding	ATG	3.02862				14.3379	1.51431	4.7793
ENST00000542495_46663900_46665336_105	uORF	105	ENST00000542495	protein_coding	ENSG00000123472	protein_coding	CTG	3.89394				18.4345	1.94697	6.14482
ENST00000371532_52854514_52854594_81	uORF	81	ENST00000371532	protein_coding	ENSG00000203995	protein_coding	TTG	5.04771					2.52385	0
ENST00000612017_52854514_52854594_81	uORF	81	ENST00000612017	protein_coding	ENSG00000203995	protein_coding	TTG	5.04771					2.52385	0
ENST00000465675_53280689_53289677_138	uORF	138	ENST00000465675	protein_coding	ENSG00000157193	protein_coding	GTG	2.96278		3.01955			1.48139	1.00652
ENST00000465675_53280689_53289668_129	uORF	129	ENST00000465675	protein_coding	ENSG00000157193	protein_coding	GTG	3.16949		3.23022			1.58474	1.07674
ENST00000465675_53280689_53289656_117	uORF	117	ENST00000465675	protein_coding	ENSG00000157193	protein_coding	GTG	3.49457		3.56152			1.74728	1.18717
ENST00000465675_53271344_53280682_222	uORF	222	ENST00000465675	protein_coding	ENSG00000157193	protein_coding	GTG	1.84173	1.30294				1.57233	0
ENST00000465675_53271344_53280661_201	uORF	201	ENST00000465675	protein_coding	ENSG00000157193	protein_coding	GTG	2.03415	1.43907				1.73661	0
ENST00000465675_53271344_53280655_195	uORF	195	ENST00000465675	protein_coding	ENSG00000157193	protein_coding	CTG	2.09674	1.48335				1.79004	0
ENST00000465675_53271344_53280616_156	uORF	156	ENST00000465675	protein_coding	ENSG00000157193	protein_coding	GTG	2.62092	1.85418				2.23755	0
ENST00000465675_53271344_53280607_147	uORF	147	ENST00000465675	protein_coding	ENSG00000157193	protein_coding	ATG	2.78139	1.9677				2.37455	0
ENST00000465675_53271344_53280595_135	uORF	135	ENST00000465675	protein_coding	ENSG00000157193	protein_coding	GTG	3.02862	2.14261				2.58562	0
ENST00000465675_53271344_53275738_111	uORF	111	ENST00000465675	protein_coding	ENSG00000157193	protein_coding	GTG	3.68346	2.60588				3.14467	0
ENST00000465675_53271344_53275720_93	uORF	93	ENST00000465675	protein_coding	ENSG00000157193	protein_coding	GTG	4.39639	3.11024				3.75332	0
ENST00000465675_53271344_53275714_87	uORF	87	ENST00000465675	protein_coding	ENSG00000157193	protein_coding	ATG	4.69959	3.32474				4.01216	0
ENST00000465675_53271344_53275705_78	uORF	78	ENST00000465675	protein_coding	ENSG00000157193	protein_coding	GTG	5.24185	3.70837				4.47511	0
ENST00000465675_53271344_53275699_72	uORF	72	ENST00000465675	protein_coding	ENSG00000157193	protein_coding	TTG	5.67867	4.0174				4.84803	0
ENST00000465675_53275654_53280597_111	uORF	111	ENST00000465675	protein_coding	ENSG00000157193	protein_coding	CTG	3.68346	2.60588				3.14467	0
ENST00000465675_53275654_53275743_90	uORF	90	ENST00000465675	protein_coding	ENSG00000157193	protein_coding	CTG	4.54294	3.21392				3.87843	0
ENST00000465675_53275654_53275722_69	uORF	69	ENST00000465675	protein_coding	ENSG00000157193	protein_coding	GTG	5.92557	4.19207				5.05882	0
ENST00000371348_54047297_54047428_132	uORF	132	ENST00000371348	protein_coding	ENSG00000116209	protein_coding	CTG	18.5847	2.19131	18.9408	11.9948		10.388	10.3119
ENST00000371348_54047297_54047404_108	uORF	108	ENST00000371348	protein_coding	ENSG00000116209	protein_coding	TTG	22.7147	2.67826	23.1499	14.6603		12.6965	12.6034
ENST00000371348_54045706_54047275_90	uORF	90	ENST00000371348	protein_coding	ENSG00000116209	protein_coding	GTG	18.1717	9.64175	9.25995	10.5554		13.9067	6.60512
ENST00000371348_54045706_54047269_84	uORF	84	ENST00000371348	protein_coding	ENSG00000116209	protein_coding	CTG	19.4697	10.3304	9.92138	11.3094		14.9001	7.07692
ENST00000371348_54047311_54047391_81	uORF	81	ENST00000371348	protein_coding	ENSG00000116209	protein_coding	CTG	5.04771		5.14442	3.90941		2.52385	3.01794
ENST00000371348_54047311_54047385_75	uORF	75	ENST00000371348	protein_coding	ENSG00000116209	protein_coding	TTG	5.45152		5.55597	4.22216		2.72576	3.25938
ENST00000371341_54045706_54047275_90	uORF	90	ENST00000371341	protein_coding	ENSG00000116209	protein_coding	GTG	18.1717	9.64175	9.25995	10.5554		13.9067	6.60512
ENST00000371341_54045706_54047269_84	uORF	84	ENST00000371341	protein_coding	ENSG00000116209	protein_coding	CTG	19.4697	10.3304	9.92138	11.3094		14.9001	7.07692
ENST00000371341_54047311_54053416_123	uORF	123	ENST00000371341	protein_coding	ENSG00000116209	protein_coding	TTG	3.3241		3.38779	2.57449		1.66205	1.98743
ENST00000371341_54047311_54053407_114	uORF	114	ENST00000371341	protein_coding	ENSG00000116209	protein_coding	TTG	3.58653		3.65524	2.77774		1.79326	2.14433
ENST00000420738_54045706_54047275_90	uORF	90	ENST00000420738	protein_coding	ENSG00000116209	protein_coding	GTG	18.1717	9.64175	9.25995	10.5554		13.9067	6.60512
ENST00000420738_54045706_54047269_84	uORF	84	ENST00000420738	protein_coding	ENSG00000116209	protein_coding	CTG	19.4697	10.3304	9.92138	11.3094		14.9001	7.07692
ENST00000420738_54047311_54053407_147	uORF	147	ENST00000420738	protein_coding	ENSG00000116209	protein_coding	TTG	2.78139		2.83468	2.15417		1.39069	1.66295
ENST00000535035_54883751_54887119_201	uORF	201	ENST00000535035	protein_coding	ENSG00000116133	protein_coding	ATG	2.03415		4.14625			1.01708	1.38208
ENST00000535035_54887062_54887175_114	uORF	114	ENST00000535035	protein_coding	ENSG00000116133	protein_coding	CTG	3.58653		3.65524	2.77774	16.9791	1.79326	7.80403
ENST00000535035_54887062_54887166_105	uORF	105	ENST00000535035	protein_coding	ENSG00000116133	protein_coding	GTG	3.89394		3.96855			1.94697	1.32285
ENST00000540265_63629450_63629518_69	uORF	69	ENST00000540265	protein_coding	ENSG00000079739	protein_coding	ATG	5.92557			9.17862		2.96278	3.05954
ENST00000540265_63630032_63631674_75	uORF	75	ENST00000540265	protein_coding	ENSG00000079739	protein_coding	TTG	5.45152		5.55597	4.22216		2.72576	3.25938
ENST00000540265_63630035_63631674_72	uORF	72	ENST00000540265	protein_coding	ENSG00000079739	protein_coding	GTG	5.67867		5.78747	4.39809		2.83933	3.39519
ENST00000525124_68489019_68489525_90	uORF	90	ENST00000525124	protein_coding	ENSG00000024526	protein_coding	ATA	4.54294		4.62998			2.27147	1.54333
ENST00000525124_68489019_68489519_84	uORF	84	ENST00000525124	protein_coding	ENSG00000024526	protein_coding	ATA	4.86743		4.96069			2.43372	1.65356
ENST00000479111_74733287_74734144_159	uORF	159	ENST00000479111	protein_coding	ENSG00000162623	protein_coding	TTG	2.57147					1.28574	0
ENST00000479111_74733332_74734144_114	uORF	114	ENST00000479111	protein_coding	ENSG00000162623	protein_coding	GTG	3.58653					1.79326	0
ENST00000479111_74733344_74734144_102	uORF	102	ENST00000479111	protein_coding	ENSG00000162623	protein_coding	GTG	4.00847					2.00424	0
ENST00000535010_86704888_86719515_93	uORF	93	ENST00000535010	protein_coding	ENSG00000097033	protein_coding	CTG	13.1892	6.22048		6.80994	20.8131	9.70483	9.20768
ENST00000535010_86704900_86719515_81	uORF	81	ENST00000535010	protein_coding	ENSG00000097033	protein_coding	ATG	10.0954	7.14204		7.81882	23.8965	8.61872	10.5718
ENST00000535010_86704909_86719515_72	uORF	72	ENST00000535010	protein_coding	ENSG00000097033	protein_coding	ATG	5.67867	4.0174		4.39809		4.84803	1.46603
ENST00000535010_86704709_86704900_192	uORF	192	ENST00000535010	protein_coding	ENSG00000097033	protein_coding	TTG	2.1295					1.06475	0
ENST00000535010_86704775_86704900_126	uORF	126	ENST00000535010	protein_coding	ENSG00000097033	protein_coding	CTG	3.24495					1.62248	0
ENST00000370021_108692675_108692863_189	uORF	189	ENST00000370021	protein_coding	ENSG00000134186	protein_coding	GTG	2.1633		2.20475	1.67546		1.08165	1.2934
ENST00000370021_108692738_108692863_126	uORF	126	ENST00000370021	protein_coding	ENSG00000134186	protein_coding	CTG	3.24495		3.30713	2.51319		1.62248	1.94011
ENST00000370021_108692355_108693592_516	uORF	516	ENST00000370021	protein_coding	ENSG00000134186	protein_coding	CTG	0.792372		2.42266	1.84106		0.396186	1.42124
ENST00000370021_108692370_108693592_501	uORF	501	ENST00000370021	protein_coding	ENSG00000134186	protein_coding	CTG	0.816096		2.4952	1.89618		0.408048	1.46379
ENST00000370021_108692400_108693592_471	uORF	471	ENST00000370021	protein_coding	ENSG00000134186	protein_coding	CTG	0.868077		2.65413	2.01696		0.434038	1.55703
ENST00000370021_108692439_108693592_432	uORF	432	ENST00000370021	protein_coding	ENSG00000134186	protein_coding	GTG	0.946445		2.89374	2.19904		0.473222	1.69759
ENST00000370021_108692457_108693592_414	uORF	414	ENST00000370021	protein_coding	ENSG00000134186	protein_coding	CTG	0.987595		2.01303	2.29465		0.493797	1.4359
ENST00000370021_108692592_108693592_279	uORF	279	ENST00000370021	protein_coding	ENSG00000134186	protein_coding	ATG	1.46546		1.49354	2.26998		0.732731	1.25451
ENST00000370021_108692613_108693592_258	uORF	258	ENST00000370021	protein_coding	ENSG00000134186	protein_coding	CTG	1.58474		1.61511	2.45475		0.792372	1.35662
ENST00000370021_108692727_108693592_144	uORF	144	ENST00000370021	protein_coding	ENSG00000134186	protein_coding	GTG	2.83933		2.89374	2.19904		1.41967	1.69759
ENST00000370021_108692757_108693592_114	uORF	114	ENST00000370021	protein_coding	ENSG00000134186	protein_coding	ATG	3.58653		3.65524	2.77774		1.79326	2.14433
ENST00000538610_109415318_109421918_105	uORF	105	ENST00000538610	protein_coding	ENSG00000143106	protein_coding	ATA	3.89394	5.50957		3.01583		4.70176	1.00528
ENST00000538610_109415318_109421879_66	uORF	66	ENST00000538610	protein_coding	ENSG00000143106	protein_coding	ATG	6.19491	8.76523				7.48007	0
ENST00000538610_109415318_109421873_60	uORF	60	ENST00000538610	protein_coding	ENSG00000143106	protein_coding	TTG	6.8144	9.64175				8.22808	0
ENST00000525659_109914261_109914335_75	uORF	75	ENST00000525659	protein_coding	ENSG00000184371	protein_coding	ATG	5.45152			12.6665		2.72576	4.22216
ENST00000393614_109984768_109985418_651	uORF	651	ENST00000393614	protein_coding	ENSG00000168710	protein_coding	TTG	0.628056				2.9733	0.314028	0.9911
ENST00000393614_109984780_109985418_639	uORF	639	ENST00000393614	protein_coding	ENSG00000168710	protein_coding	TTG	0.63985				3.02914	0.319925	1.00971
ENST00000393614_109984795_109985418_624	uORF	624	ENST00000393614	protein_coding	ENSG00000168710	protein_coding	GTG	0.655231				3.10195	0.327616	1.03398
ENST00000393614_109984825_109985418_594	uORF	594	ENST00000393614	protein_coding	ENSG00000168710	protein_coding	CTG	0.688324				3.25862	0.344162	1.08621
ENST00000393614_109984828_109985418_591	uORF	591	ENST00000393614	protein_coding	ENSG00000168710	protein_coding	CTG	0.691818				3.27516	0.345909	1.09172
ENST00000393614_109984870_109985418_549	uORF	549	ENST00000393614	protein_coding	ENSG00000168710	protein_coding	TTG	0.744743				3.52571	0.372372	1.17524
ENST00000393614_109984948_109985418_471	uORF	471	ENST00000393614	protein_coding	ENSG00000168710	protein_coding	GTG	0.868077				4.10959	0.434038	1.36986
ENST00000393614_109984960_109985418_459	uORF	459	ENST00000393614	protein_coding	ENSG00000168710	protein_coding	GTG	0.890772				4.21703	0.445386	1.40568
ENST00000393614_109985053_109985418_366	uORF	366	ENST00000393614	protein_coding	ENSG00000168710	protein_coding	ATG	1.11712				5.28857	0.558558	1.76286
ENST00000393614_109985059_109985418_360	uORF	360	ENST00000393614	protein_coding	ENSG00000168710	protein_coding	ATG	1.13573				5.37672	0.567867	1.79224
ENST00000393614_109985071_109985418_348	uORF	348	ENST00000393614	protein_coding	ENSG00000168710	protein_coding	ATG	1.1749				5.56212	0.587449	1.85404
ENST00000393614_109985077_109985418_342	uORF	342	ENST00000393614	protein_coding	ENSG00000168710	protein_coding	CTG	1.19551				5.6597	0.597755	1.88657
ENST00000393614_109985098_109985418_321	uORF	321	ENST00000393614	protein_coding	ENSG00000168710	protein_coding	CTG	1.27372				6.02996	0.63686	2.00999
ENST00000475700_111760491_111760862_255	uORF	255	ENST00000475700	protein_coding	ENSG00000064703	protein_coding	ATA	1.60339					0.801694	0
ENST00000475700_111760506_111760862_240	uORF	240	ENST00000475700	protein_coding	ENSG00000064703	protein_coding	TTG	1.7036					0.8518	0
ENST00000475700_111760521_111760862_225	uORF	225	ENST00000475700	protein_coding	ENSG00000064703	protein_coding	ATA	1.81717					0.908587	0
ENST00000475700_111760584_111760862_162	uORF	162	ENST00000475700	protein_coding	ENSG00000064703	protein_coding	ATA	2.52385					1.26193	0
ENST00000475700_111760722_111760862_141	uORF	141	ENST00000475700	protein_coding	ENSG00000064703	protein_coding	TTG	2.89975					1.44987	0
ENST00000475700_111760740_111760862_123	uORF	123	ENST00000475700	protein_coding	ENSG00000064703	protein_coding	ATG	3.3241					1.66205	0
ENST00000475700_111760743_111760862_120	uORF	120	ENST00000475700	protein_coding	ENSG00000064703	protein_coding	CTG	3.4072					1.7036	0
ENST00000475700_111760773_111760862_90	uORF	90	ENST00000475700	protein_coding	ENSG00000064703	protein_coding	TTG	4.54294					2.27147	0
ENST00000475700_111760785_111760862_78	uORF	78	ENST00000475700	protein_coding	ENSG00000064703	protein_coding	TTG	5.24185					2.62092	0
ENST00000475700_111760797_111760862_66	uORF	66	ENST00000475700	protein_coding	ENSG00000064703	protein_coding	ATG	6.19491					3.09746	0
ENST00000369644_112674848_112687012_249	uORF	249	ENST00000369644	protein_coding	ENSG00000155363	protein_coding	CTG	1.64202	1.16166	1.67349	1.27174	7.77356	1.40184	3.57293
ENST00000369644_112674887_112687012_210	uORF	210	ENST00000369644	protein_coding	ENSG00000155363	protein_coding	CTG	1.94697	1.37739	1.98428	1.50792	9.21723	1.66218	4.23647
ENST00000369644_112674930_112675028_99	uORF	99	ENST00000369644	protein_coding	ENSG00000155363	protein_coding	CTG	4.12994		4.20907			2.06497	1.40302
ENST00000369644_112674957_112675028_72	uORF	72	ENST00000369644	protein_coding	ENSG00000155363	protein_coding	GTG	5.67867		5.78747			2.83933	1.92916
ENST00000369644_112674913_112686996_168	uORF	168	ENST00000369644	protein_coding	ENSG00000155363	protein_coding	ATG	2.43372	1.72174	2.48034	1.88489	11.5215	2.07773	5.29559
ENST00000369644_112674973_112686996_108	uORF	108	ENST00000369644	protein_coding	ENSG00000155363	protein_coding	CTG	3.78578	2.67826	3.85831	2.93206		3.23202	2.26346
ENST00000530886_114738010_114749841_84	uORF	84	ENST00000530886	protein_coding	ENSG00000009307	protein_coding	ATA	73.0115	30.9913	9.92138	15.0792	23.0431	52.0014	16.0145
ENST00000530886_114738010_114738072_63	uORF	63	ENST00000530886	protein_coding	ENSG00000009307	protein_coding	ATG	97.3486	41.3218	13.2285	20.1055	30.7241	69.3352	21.3527
ENST00000530886_114738010_114738069_60	uORF	60	ENST00000530886	protein_coding	ENSG00000009307	protein_coding	ATG	102.216	43.3879	13.8899	21.1108	32.2603	72.802	22.4203
ENST00000530886_114738072_114749891_72	uORF	72	ENST00000530886	protein_coding	ENSG00000009307	protein_coding	TTG	5.67867	4.0174				4.84803	0
ENST00000530886_114738072_114749882_63	uORF	63	ENST00000530886	protein_coding	ENSG00000009307	protein_coding	GTG	6.48991					3.24495	0
ENST00000530886_114738072_114749879_60	uORF	60	ENST00000530886	protein_coding	ENSG00000009307	protein_coding	CTG	6.8144					3.4072	0
ENST00000529046_114738010_114738072_63	uORF	63	ENST00000529046	protein_coding	ENSG00000009307	protein_coding	ATG	97.3486	41.3218	13.2285	20.1055	30.7241	69.3352	21.3527
ENST00000529046_114738010_114738069_60	uORF	60	ENST00000529046	protein_coding	ENSG00000009307	protein_coding	ATG	102.216	43.3879	13.8899	21.1108	32.2603	72.802	22.4203
ENST00000525132_114738010_114738072_63	uORF	63	ENST00000525132	protein_coding	ENSG00000009307	protein_coding	ATG	97.3486	41.3218	13.2285	20.1055	30.7241	69.3352	21.3527
ENST00000525132_114738010_114738069_60	uORF	60	ENST00000525132	protein_coding	ENSG00000009307	protein_coding	ATG	102.216	43.3879	13.8899	21.1108	32.2603	72.802	22.4203
ENST00000369126_150156106_150156920_111	uORF	111	ENST00000369126	protein_coding	ENSG00000023902	protein_coding	GTG	3.68346					1.84173	0
ENST00000369126_150156112_150156920_105	uORF	105	ENST00000369126	protein_coding	ENSG00000023902	protein_coding	ATG	3.89394					1.94697	0
ENST00000369126_150156121_150156920_96	uORF	96	ENST00000369126	protein_coding	ENSG00000023902	protein_coding	GTG	4.259					2.1295	0
ENST00000349792_151198575_151198907_333	uORF	333	ENST00000349792	protein_coding	ENSG00000143398	protein_coding	GTG	1.22782					0.61391	0
ENST00000349792_151198677_151198907_231	uORF	231	ENST00000349792	protein_coding	ENSG00000143398	protein_coding	GTG	1.76997					0.884987	0
ENST00000349792_151198607_151198729_123	uORF	123	ENST00000349792	protein_coding	ENSG00000143398	protein_coding	GTG	3.3241					1.66205	0
ENST00000349792_151198643_151198729_87	uORF	87	ENST00000349792	protein_coding	ENSG00000143398	protein_coding	TTG	4.69959					2.34979	0
ENST00000349792_151198655_151198729_75	uORF	75	ENST00000349792	protein_coding	ENSG00000143398	protein_coding	ATG	5.45152					2.72576	0
ENST00000409426_151198607_151198729_123	uORF	123	ENST00000409426	protein_coding	ENSG00000143398	protein_coding	GTG	3.3241					1.66205	0
ENST00000409426_151198643_151198729_87	uORF	87	ENST00000409426	protein_coding	ENSG00000143398	protein_coding	TTG	4.69959					2.34979	0
ENST00000409426_151198655_151198729_75	uORF	75	ENST00000409426	protein_coding	ENSG00000143398	protein_coding	ATG	5.45152					2.72576	0
ENST00000409426_151198575_151198907_333	uORF	333	ENST00000409426	protein_coding	ENSG00000143398	protein_coding	GTG	1.22782					0.61391	0
ENST00000409426_151198677_151198907_231	uORF	231	ENST00000409426	protein_coding	ENSG00000143398	protein_coding	GTG	1.76997					0.884987	0
ENST00000441902_151198607_151198729_123	uORF	123	ENST00000441902	protein_coding	ENSG00000143398	protein_coding	GTG	3.3241					1.66205	0
ENST00000441902_151198643_151198729_87	uORF	87	ENST00000441902	protein_coding	ENSG00000143398	protein_coding	TTG	4.69959					2.34979	0
ENST00000441902_151198655_151198729_75	uORF	75	ENST00000441902	protein_coding	ENSG00000143398	protein_coding	ATG	5.45152					2.72576	0
ENST00000441902_151198575_151198907_333	uORF	333	ENST00000441902	protein_coding	ENSG00000143398	protein_coding	GTG	1.22782					0.61391	0
ENST00000441902_151198677_151198907_231	uORF	231	ENST00000441902	protein_coding	ENSG00000143398	protein_coding	GTG	1.76997					0.884987	0
ENST00000368890_151198607_151198729_123	uORF	123	ENST00000368890	protein_coding	ENSG00000143398	protein_coding	GTG	3.3241					1.66205	0
ENST00000368890_151198643_151198729_87	uORF	87	ENST00000368890	protein_coding	ENSG00000143398	protein_coding	TTG	4.69959					2.34979	0
ENST00000368890_151198655_151198729_75	uORF	75	ENST00000368890	protein_coding	ENSG00000143398	protein_coding	ATG	5.45152					2.72576	0
ENST00000368890_151198575_151198907_333	uORF	333	ENST00000368890	protein_coding	ENSG00000143398	protein_coding	GTG	1.22782					0.61391	0
ENST00000368890_151198677_151198907_231	uORF	231	ENST00000368890	protein_coding	ENSG00000143398	protein_coding	GTG	1.76997					0.884987	0
ENST00000424999_151198575_151198907_333	uORF	333	ENST00000424999	protein_coding	ENSG00000143398	protein_coding	GTG	1.22782					0.61391	0
ENST00000424999_151198677_151198907_231	uORF	231	ENST00000424999	protein_coding	ENSG00000143398	protein_coding	GTG	1.76997					0.884987	0
ENST00000424999_151198607_151198729_123	uORF	123	ENST00000424999	protein_coding	ENSG00000143398	protein_coding	GTG	3.3241					1.66205	0
ENST00000424999_151198643_151198729_87	uORF	87	ENST00000424999	protein_coding	ENSG00000143398	protein_coding	TTG	4.69959					2.34979	0
ENST00000424999_151198655_151198729_75	uORF	75	ENST00000424999	protein_coding	ENSG00000143398	protein_coding	ATG	5.45152					2.72576	0
ENST00000368888_151198575_151198907_333	uORF	333	ENST00000368888	protein_coding	ENSG00000143398	protein_coding	GTG	1.22782					0.61391	0
ENST00000368888_151198677_151198907_231	uORF	231	ENST00000368888	protein_coding	ENSG00000143398	protein_coding	GTG	1.76997					0.884987	0
ENST00000368888_151198607_151198729_123	uORF	123	ENST00000368888	protein_coding	ENSG00000143398	protein_coding	GTG	3.3241					1.66205	0
ENST00000368888_151198643_151198729_87	uORF	87	ENST00000368888	protein_coding	ENSG00000143398	protein_coding	TTG	4.69959					2.34979	0
ENST00000368888_151198655_151198729_75	uORF	75	ENST00000368888	protein_coding	ENSG00000143398	protein_coding	ATG	5.45152					2.72576	0
ENST00000497140_153563786_153565605_168	uORF	168	ENST00000497140	protein_coding	ENSG00000196754	protein_coding	ATG	4.86743	3.44348		3.76979	23.0431	4.15546	8.93762
ENST00000497140_153563786_153565587_150	uORF	150	ENST00000497140	protein_coding	ENSG00000196754	protein_coding	GTG	5.45152	3.8567		4.22216	25.8082	4.65411	10.0101
ENST00000497140_153563790_153565561_120	uORF	120	ENST00000497140	protein_coding	ENSG00000196754	protein_coding	CTG	6.8144	4.82088		5.27771	32.2603	5.81764	12.5127
ENST00000497140_153563790_153565549_108	uORF	108	ENST00000497140	protein_coding	ENSG00000196754	protein_coding	CTG	7.57156	5.35653		5.86412	35.8448	6.46404	13.903
ENST00000497140_153563790_153565513_72	uORF	72	ENST00000497140	protein_coding	ENSG00000196754	protein_coding	CTG	11.3573	4.0174		8.79618	53.7672	7.68737	20.8544
ENST00000368687_153638130_153638228_99	uORF	99	ENST00000368687	protein_coding	ENSG00000160679	protein_coding	GTG	4.12994					2.06497	0
ENST00000368471_154602011_154602193_183	uORF	183	ENST00000368471	protein_coding	ENSG00000160710	protein_coding	TTG	2.23423			1.7304		1.11712	0.576798
ENST00000368471_154602011_154602166_156	uORF	156	ENST00000368471	protein_coding	ENSG00000160710	protein_coding	ATG	2.62092			2.02989		1.31046	0.676629
ENST00000368471_154602011_154602157_147	uORF	147	ENST00000368471	protein_coding	ENSG00000160710	protein_coding	CTG	2.78139			2.15417		1.39069	0.718055
ENST00000368471_154602011_154602148_138	uORF	138	ENST00000368471	protein_coding	ENSG00000160710	protein_coding	TTG	2.96278			2.29465		1.48139	0.764885
ENST00000368471_154601762_154601848_87	uORF	87	ENST00000368471	protein_coding	ENSG00000160710	protein_coding	ATA	4.69959					2.34979	0
ENST00000368471_154601995_154602114_120	uORF	120	ENST00000368471	protein_coding	ENSG00000160710	protein_coding	ATA	3.4072					1.7036	0
ENST00000368471_154601995_154602060_66	uORF	66	ENST00000368471	protein_coding	ENSG00000160710	protein_coding	GTG	6.19491					3.09746	0
ENST00000368449_154970483_154970713_231	uORF	231	ENST00000368449	protein_coding	ENSG00000160691	protein_coding	CTG	1.76997			1.37083		0.884987	0.456944
ENST00000368449_154970483_154970707_225	uORF	225	ENST00000368449	protein_coding	ENSG00000160691	protein_coding	CTG	1.81717			1.40739		0.908587	0.469129
ENST00000541990_155201445_155201972_141	uORF	141	ENST00000541990	protein_coding	ENSG00000169231	protein_coding	CTG	2.89975	2.05144				2.47559	0
ENST00000541990_155201445_155201558_114	uORF	114	ENST00000541990	protein_coding	ENSG00000169231	protein_coding	GTG	3.58653	2.5373				3.06192	0
ENST00000541990_155201445_155201549_105	uORF	105	ENST00000541990	protein_coding	ENSG00000169231	protein_coding	CTG	3.89394	2.75479				3.32437	0
ENST00000541990_155201445_155201513_69	uORF	69	ENST00000541990	protein_coding	ENSG00000169231	protein_coding	CTG	5.92557	4.19207				5.05882	0
ENST00000428024_155240059_155244624_138	uORF	138	ENST00000428024	protein_coding	ENSG00000177628	protein_coding	CTG	2.96278					1.48139	0
ENST00000428024_155240059_155244561_75	uORF	75	ENST00000428024	protein_coding	ENSG00000177628	protein_coding	CTG	5.45152					2.72576	0
ENST00000311573_155679505_155688284_297	uORF	297	ENST00000311573	protein_coding	ENSG00000163374	protein_coding	GTG	2.75329	0.973914				1.8636	0
ENST00000311573_155679505_155688155_168	uORF	168	ENST00000311573	protein_coding	ENSG00000163374	protein_coding	GTG	4.86743	1.72174				3.29459	0
ENST00000311573_155679505_155688131_144	uORF	144	ENST00000311573	protein_coding	ENSG00000163374	protein_coding	CTG	5.67867					2.83933	0
ENST00000311573_155680439_155688178_126	uORF	126	ENST00000311573	protein_coding	ENSG00000163374	protein_coding	CTG	6.48991	2.29565				4.39278	0
ENST00000354691_155680439_155688178_126	uORF	126	ENST00000354691	nonsense_mediated_decay	ENSG00000163374	protein_coding	CTG	6.48991	2.29565				4.39278	0
ENST00000361831_155679979_155688155_156	uORF	156	ENST00000361831	protein_coding	ENSG00000163374	protein_coding	GTG	5.24185	1.85418				3.54802	0
ENST00000361831_155679979_155688131_132	uORF	132	ENST00000361831	protein_coding	ENSG00000163374	protein_coding	CTG	6.19491					3.09746	0
ENST00000361831_155680439_155688689_180	uORF	180	ENST00000361831	protein_coding	ENSG00000163374	protein_coding	GTG	4.54294	1.60696				3.07495	0
ENST00000361831_155680439_155688178_126	uORF	126	ENST00000361831	protein_coding	ENSG00000163374	protein_coding	CTG	6.48991	2.29565				4.39278	0
ENST00000355499_155680439_155688689_180	uORF	180	ENST00000355499	protein_coding	ENSG00000163374	protein_coding	GTG	4.54294	1.60696				3.07495	0
ENST00000355499_155680439_155688178_126	uORF	126	ENST00000355499	protein_coding	ENSG00000163374	protein_coding	CTG	6.48991	2.29565				4.39278	0
ENST00000361140_155680439_155688689_180	uORF	180	ENST00000361140	nonsense_mediated_decay	ENSG00000163374	protein_coding	GTG	4.54294	1.60696				3.07495	0
ENST00000361140_155680439_155688178_126	uORF	126	ENST00000361140	nonsense_mediated_decay	ENSG00000163374	protein_coding	CTG	6.48991	2.29565				4.39278	0
ENST00000404643_155680439_155688689_180	uORF	180	ENST00000404643	protein_coding	ENSG00000163374	protein_coding	GTG	4.54294	1.60696				3.07495	0
ENST00000404643_155680439_155688178_126	uORF	126	ENST00000404643	protein_coding	ENSG00000163374	protein_coding	CTG	6.48991	2.29565				4.39278	0
ENST00000407221_155679505_155688155_168	uORF	168	ENST00000407221	protein_coding	ENSG00000163374	protein_coding	GTG	4.86743	1.72174				3.29459	0
ENST00000407221_155679505_155688131_144	uORF	144	ENST00000407221	protein_coding	ENSG00000163374	protein_coding	CTG	5.67867					2.83933	0
ENST00000407221_155680439_155688689_180	uORF	180	ENST00000407221	protein_coding	ENSG00000163374	protein_coding	GTG	4.54294	1.60696				3.07495	0
ENST00000407221_155680439_155688178_126	uORF	126	ENST00000407221	protein_coding	ENSG00000163374	protein_coding	CTG	6.48991	2.29565				4.39278	0
ENST00000443231_155680439_155688178_126	uORF	126	ENST00000443231	protein_coding	ENSG00000163374	protein_coding	CTG	6.48991	2.29565				4.39278	0
ENST00000443231_155679979_155688664_246	uORF	246	ENST00000443231	protein_coding	ENSG00000163374	protein_coding	CTG	3.3241	1.17582				2.24996	0
ENST00000443231_155679979_155688652_234	uORF	234	ENST00000443231	protein_coding	ENSG00000163374	protein_coding	GTG	3.49457	1.23612				2.36534	0
ENST00000443231_155679979_155688628_210	uORF	210	ENST00000443231	protein_coding	ENSG00000163374	protein_coding	TTG	3.89394	1.37739				2.63567	0
ENST00000443231_155679979_155688155_156	uORF	156	ENST00000443231	protein_coding	ENSG00000163374	protein_coding	GTG	5.24185	1.85418				3.54802	0
ENST00000443231_155679979_155688131_132	uORF	132	ENST00000443231	protein_coding	ENSG00000163374	protein_coding	CTG	6.19491					3.09746	0
ENST00000454523_155680439_155688618_189	uORF	189	ENST00000454523	protein_coding	ENSG00000163374	protein_coding	CTG	4.32661	1.53044				2.92852	0
ENST00000454523_155680439_155688600_171	uORF	171	ENST00000454523	protein_coding	ENSG00000163374	protein_coding	CTG	4.78204	1.69154				3.23679	0
ENST00000454523_155680439_155688582_153	uORF	153	ENST00000454523	protein_coding	ENSG00000163374	protein_coding	GTG	5.34463	1.89054				3.61758	0
ENST00000454523_155680439_155688178_126	uORF	126	ENST00000454523	protein_coding	ENSG00000163374	protein_coding	CTG	6.48991	2.29565				4.39278	0
ENST00000472765_156337743_156338199_93	uORF	93	ENST00000472765	protein_coding	ENSG00000163468	protein_coding	CTG	8.79278	9.33073	8.96125	3.40497		9.06175	4.12207
ENST00000472765_156337743_156338184_78	uORF	78	ENST00000472765	protein_coding	ENSG00000163468	protein_coding	ATG	10.4837	11.1251	10.6846	4.05977		10.8044	4.91478
ENST00000472765_156337743_156338181_75	uORF	75	ENST00000472765	protein_coding	ENSG00000163468	protein_coding	ATG	10.903	11.5701	5.55597			11.2366	1.85199
ENST00000340979_159015914_159018256_270	uORF	270	ENST00000340979	protein_coding	ENSG00000163565	protein_coding	ATG	6.05725	1.07131	3.08665	7.03694		3.56428	3.37453
ENST00000340979_159015926_159018256_258	uORF	258	ENST00000340979	protein_coding	ENSG00000163565	protein_coding	CTG	6.33898	1.12113	3.23022	7.36424		3.73006	3.53149
ENST00000340979_159015947_159018256_237	uORF	237	ENST00000340979	protein_coding	ENSG00000163565	protein_coding	CTG	6.90066	1.22047	1.75822	8.01677		4.06057	3.25833
ENST00000340979_159015956_159018256_228	uORF	228	ENST00000340979	protein_coding	ENSG00000163565	protein_coding	CTG	3.58653		1.82762			1.79326	0.609207
ENST00000340979_159015977_159018256_207	uORF	207	ENST00000340979	protein_coding	ENSG00000163565	protein_coding	CTG	1.97519		2.01303			0.987595	0.671011
ENST00000340979_159016561_159018256_168	uORF	168	ENST00000340979	protein_coding	ENSG00000163565	protein_coding	CTG	2.43372					1.21686	0
ENST00000340979_159016612_159018256_117	uORF	117	ENST00000340979	protein_coding	ENSG00000163565	protein_coding	CTG	3.49457					1.74728	0
ENST00000340979_159018500_159018583_84	uORF	84	ENST00000340979	protein_coding	ENSG00000163565	protein_coding	ATG	9.73486	17.2174	4.96069	3.76979	23.0431	13.4761	10.5912
ENST00000340979_159018512_159018583_72	uORF	72	ENST00000340979	protein_coding	ENSG00000163565	protein_coding	CTG	5.67867	4.0174	5.78747	4.39809	26.8836	4.84803	12.3564
ENST00000340979_159032627_159045321_90	uORF	90	ENST00000340979	protein_coding	ENSG00000163565	protein_coding	CTG	4.54294		9.25995			2.27147	3.08665
ENST00000618415_163152690_163168315_147	uORF	147	ENST00000618415	protein_coding	ENSG00000143248	protein_coding	TTG	8.34417	23.6124		17.2333	39.5024	15.9783	18.9119
ENST00000618415_163152690_163168312_144	uORF	144	ENST00000618415	protein_coding	ENSG00000143248	protein_coding	GTG	8.518	24.1044		15.3933	40.3254	16.3112	18.5729
ENST00000618415_163152690_163168306_138	uORF	138	ENST00000618415	protein_coding	ENSG00000143248	protein_coding	TTG	8.88835	25.1524		16.0626	42.0786	17.0204	19.3804
ENST00000618415_163152690_163168291_123	uORF	123	ENST00000618415	protein_coding	ENSG00000143248	protein_coding	ATG	9.9723	28.2198		18.0214	47.2102	19.096	21.7439
ENST00000618415_163152690_163161947_60	uORF	60	ENST00000618415	protein_coding	ENSG00000143248	protein_coding	GTG	20.4432	48.2088		31.6662	96.7809	34.326	42.8157
ENST00000527988_163152683_163202835_78	uORF	78	ENST00000527988	protein_coding	ENSG00000143248	protein_coding	ATG	15.7255	25.9586	16.0268	16.2391	74.4468	20.8421	35.5709
ENST00000527988_163152690_163202833_69	uORF	69	ENST00000527988	protein_coding	ENSG00000143248	protein_coding	GTG	17.7767	25.1524	12.0782	13.7679	84.1573	21.4645	36.6678
ENST00000392129_165768778_165768873_96	uORF	96	ENST00000392129	protein_coding	ENSG00000143183	protein_coding	CTG	4.259					2.1295	0
ENST00000392129_165768778_165768864_87	uORF	87	ENST00000392129	protein_coding	ENSG00000143183	protein_coding	TTG	4.69959					2.34979	0
ENST00000392129_165768778_165768849_72	uORF	72	ENST00000392129	protein_coding	ENSG00000143183	protein_coding	GTG	5.67867					2.83933	0
ENST00000392129_165768778_165768846_69	uORF	69	ENST00000392129	protein_coding	ENSG00000143183	protein_coding	GTG	5.92557					2.96278	0
ENST00000464650_165768778_165768873_96	uORF	96	ENST00000464650	protein_coding	ENSG00000143183	protein_coding	CTG	4.259					2.1295	0
ENST00000464650_165768778_165768864_87	uORF	87	ENST00000464650	protein_coding	ENSG00000143183	protein_coding	TTG	4.69959					2.34979	0
ENST00000464650_165768778_165768849_72	uORF	72	ENST00000464650	protein_coding	ENSG00000143183	protein_coding	GTG	5.67867					2.83933	0
ENST00000464650_165768778_165768846_69	uORF	69	ENST00000464650	protein_coding	ENSG00000143183	protein_coding	GTG	5.92557					2.96278	0
ENST00000464650_165768200_165768859_171	uORF	171	ENST00000464650	protein_coding	ENSG00000143183	protein_coding	CTG	2.39102					1.19551	0
ENST00000538366_170041797_170074515_411	uORF	411	ENST00000538366	protein_coding	ENSG00000075945	protein_coding	CTG	0.994803			0.770468		0.497402	0.256823
ENST00000538366_170041797_170074503_399	uORF	399	ENST00000538366	protein_coding	ENSG00000075945	protein_coding	ATA	1.02472			0.79364		0.512361	0.264547
ENST00000538366_170041797_170074467_363	uORF	363	ENST00000538366	protein_coding	ENSG00000075945	protein_coding	ATG	1.12635			0.872348		0.563174	0.290783
ENST00000538366_170041797_170055417_312	uORF	312	ENST00000538366	protein_coding	ENSG00000075945	protein_coding	ATA	1.31046			1.01494		0.655231	0.338314
ENST00000538366_170041797_170055372_267	uORF	267	ENST00000538366	protein_coding	ENSG00000075945	protein_coding	GTG	1.53133			1.186		0.765663	0.395334
ENST00000538366_170041797_170055348_243	uORF	243	ENST00000538366	protein_coding	ENSG00000075945	protein_coding	ATG	1.68257			1.30314		0.841284	0.434379
ENST00000538366_170041797_170055336_231	uORF	231	ENST00000538366	protein_coding	ENSG00000075945	protein_coding	ATG	1.76997			1.37083		0.884987	0.456944
ENST00000538366_170041797_170055333_228	uORF	228	ENST00000538366	protein_coding	ENSG00000075945	protein_coding	TTG	1.79326			1.38887		0.896632	0.462957
ENST00000538366_170041797_170046832_165	uORF	165	ENST00000538366	protein_coding	ENSG00000075945	protein_coding	ATA	2.47796			1.91917		1.23898	0.639722
ENST00000538366_170041797_170046823_156	uORF	156	ENST00000538366	protein_coding	ENSG00000075945	protein_coding	CTG	2.62092			2.02989		1.31046	0.676629
ENST00000538366_170041797_170046811_144	uORF	144	ENST00000538366	protein_coding	ENSG00000075945	protein_coding	GTG	2.83933			2.19904		1.41967	0.733015
ENST00000392078_171485575_171512179_309	uORF	309	ENST00000392078	protein_coding	ENSG00000117523	protein_coding	CTG	2.64637	0.936092	2.69707	4.09919		1.79123	2.26542
ENST00000392078_171485596_171512179_288	uORF	288	ENST00000392078	protein_coding	ENSG00000117523	protein_coding	TTG	2.83933	1.00435	1.44687	4.39809		1.92184	1.94832
ENST00000392078_171485626_171512179_258	uORF	258	ENST00000392078	protein_coding	ENSG00000117523	protein_coding	CTG	3.16949		1.61511	4.90949		1.58474	2.17487
ENST00000392078_171485629_171512179_255	uORF	255	ENST00000392078	protein_coding	ENSG00000117523	protein_coding	GTG	3.20678		1.63411	4.96725		1.60339	2.20045
ENST00000392078_171485707_171512179_177	uORF	177	ENST00000392078	protein_coding	ENSG00000117523	protein_coding	GTG	4.61993			3.57811		2.30997	1.1927
ENST00000392078_171512051_171512179_129	uORF	129	ENST00000392078	protein_coding	ENSG00000117523	protein_coding	GTG	6.33898			4.90949		3.16949	1.6365
ENST00000392078_171515746_171517615_144	uORF	144	ENST00000392078	protein_coding	ENSG00000117523	protein_coding	ATA	22.7147	8.03479	34.7248	21.9904	13.4418	15.3747	23.3857
ENST00000392078_171515785_171517615_105	uORF	105	ENST00000392078	protein_coding	ENSG00000117523	protein_coding	CTG	31.1516	11.0191	47.6226	30.1583	18.4345	21.0853	32.0718
ENST00000392078_171515818_171517615_72	uORF	72	ENST00000392078	protein_coding	ENSG00000117523	protein_coding	ATG	39.7507	16.0696	69.4497	43.9809		27.9101	37.8102
ENST00000392078_171515821_171517615_69	uORF	69	ENST00000392078	protein_coding	ENSG00000117523	protein_coding	ATG	41.479	16.7683	72.4692	45.8931		29.1236	39.4541
ENST00000392078_171515830_171517615_60	uORF	60	ENST00000392078	protein_coding	ENSG00000117523	protein_coding	ATG	40.8864	19.2835	69.4497	21.1108		30.085	30.1868
ENST00000392078_171512049_171512156_108	uORF	108	ENST00000392078	protein_coding	ENSG00000117523	protein_coding	GTG	7.57156			5.86412		3.78578	1.95471
ENST00000392078_171512064_171512156_93	uORF	93	ENST00000392078	protein_coding	ENSG00000117523	protein_coding	TTG	8.79278			6.80994		4.39639	2.26998
ENST00000392078_171512073_171512156_84	uORF	84	ENST00000392078	protein_coding	ENSG00000117523	protein_coding	ATG	9.73486			3.76979		4.86743	1.2566
ENST00000392078_171512089_171517587_513	uORF	513	ENST00000392078	protein_coding	ENSG00000117523	protein_coding	ATG	6.37605	1.69154	8.93504	6.17275	3.77313	4.03379	6.29364
ENST00000392078_171513048_171517587_348	uORF	348	ENST00000392078	protein_coding	ENSG00000117523	protein_coding	ATG	9.39918	2.49356	13.1715	8.18954	5.56212	5.94637	8.97438
ENST00000392078_171514546_171517587_213	uORF	213	ENST00000392078	protein_coding	ENSG00000117523	protein_coding	GTG	15.3564	4.07398	21.5196	13.3801	9.08741	9.71519	14.6624
ENST00000392078_171515742_171517587_120	uORF	120	ENST00000392078	protein_coding	ENSG00000117523	protein_coding	GTG	27.2576	7.23131	34.7248	23.7497	16.1301	17.2445	24.8682
ENST00000392078_171515775_171517587_87	uORF	87	ENST00000392078	protein_coding	ENSG00000117523	protein_coding	CTG	37.5967	9.97422	47.8963	32.7582	22.2485	23.7855	34.301
ENST00000392078_171517591_171517731_141	uORF	141	ENST00000392078	protein_coding	ENSG00000117523	protein_coding	ATG	2.89975	6.15431	5.91061	2.24583		4.52703	2.71881
ENST00000392078_171517594_171517731_138	uORF	138	ENST00000392078	protein_coding	ENSG00000117523	protein_coding	TTG	2.96278	6.2881	6.0391	2.29465		4.62544	2.77792
ENST00000392078_171517609_171517731_123	uORF	123	ENST00000392078	protein_coding	ENSG00000117523	protein_coding	ATG	3.3241	7.05494	6.77558			5.18952	2.25853
ENST00000392078_171517612_171517731_120	uORF	120	ENST00000392078	protein_coding	ENSG00000117523	protein_coding	GTG	3.4072	7.23131				5.31926	0
ENST00000392078_171517621_171517731_111	uORF	111	ENST00000392078	protein_coding	ENSG00000117523	protein_coding	CTG	3.68346	5.21176				4.44761	0
ENST00000392078_171517624_171517731_108	uORF	108	ENST00000392078	protein_coding	ENSG00000117523	protein_coding	CTG	3.78578	5.35653				4.57115	0
ENST00000392078_171517642_171517731_90	uORF	90	ENST00000392078	protein_coding	ENSG00000117523	protein_coding	CTG	4.54294	6.42783				5.48538	0
ENST00000392078_171517651_171517731_81	uORF	81	ENST00000392078	protein_coding	ENSG00000117523	protein_coding	ATG	5.04771	7.14204				6.09487	0
ENST00000392078_171517663_171517731_69	uORF	69	ENST00000392078	protein_coding	ENSG00000117523	protein_coding	CTG	5.92557	8.38413				7.15485	0
ENST00000392078_171517672_171517731_60	uORF	60	ENST00000392078	protein_coding	ENSG00000117523	protein_coding	ATG	6.8144	9.64175				8.22808	0
ENST00000484114_183096585_183108282_348	uORF	348	ENST00000484114	protein_coding	ENSG00000135862	protein_coding	TTG	3.52469	4.15593	4.78963	5.4597		3.84031	3.41644
ENST00000484114_183096597_183108282_336	uORF	336	ENST00000484114	protein_coding	ENSG00000135862	protein_coding	TTG	3.65057	4.30435	4.96069	5.65468		3.97746	3.53846
ENST00000484114_183096606_183108282_327	uORF	327	ENST00000484114	protein_coding	ENSG00000135862	protein_coding	ATA	3.75105	4.42282	5.09722	5.81032		4.08693	3.63585
ENST00000484114_183103337_183108282_303	uORF	303	ENST00000484114	protein_coding	ENSG00000135862	protein_coding	TTG	4.04816	4.77314	5.50096	6.27054		4.41065	3.92383
ENST00000484114_183103349_183108282_291	uORF	291	ENST00000484114	protein_coding	ENSG00000135862	protein_coding	ATG	4.21509	3.97598	5.72781	5.44093		4.09554	3.72291
ENST00000484114_183103388_183108282_252	uORF	252	ENST00000484114	protein_coding	ENSG00000135862	protein_coding	TTG	4.86743	3.44348	6.61425	5.02639		4.15546	3.88021
ENST00000484114_183103445_183108282_195	uORF	195	ENST00000484114	protein_coding	ENSG00000135862	protein_coding	GTG	6.29022	4.45004	6.41074	4.87173		5.37013	3.76082
ENST00000484114_183103454_183108282_186	uORF	186	ENST00000484114	protein_coding	ENSG00000135862	protein_coding	GTG	6.59458	4.66536	6.72093	5.10746		5.62997	3.9428
ENST00000484114_183103526_183108282_114	uORF	114	ENST00000484114	protein_coding	ENSG00000135862	protein_coding	CTG	10.7596	7.61191	7.31049	8.33322		9.18575	5.21457
ENST00000484114_183103529_183108282_111	uORF	111	ENST00000484114	protein_coding	ENSG00000135862	protein_coding	ATG	7.36692	7.81764	7.50807	8.55844		7.59228	5.3555
ENST00000484114_183103538_183108282_102	uORF	102	ENST00000484114	protein_coding	ENSG00000135862	protein_coding	GTG	8.01694	8.50743	8.17055	9.3136		8.26219	5.82805
ENST00000484114_183103556_183108282_84	uORF	84	ENST00000484114	protein_coding	ENSG00000135862	protein_coding	CTG	9.73486	10.3304	9.92138	11.3094		10.0327	7.07692
ENST00000484114_183108328_183108396_69	uORF	69	ENST00000484114	protein_coding	ENSG00000135862	protein_coding	TTG	5.92557		6.0391	4.58931		2.96278	3.5428
ENST00000484114_183108334_183108396_63	uORF	63	ENST00000484114	protein_coding	ENSG00000135862	protein_coding	ATG	6.48991		6.61425	5.02639		3.24495	3.88021
ENST00000432079_193059532_193075868_294	uORF	294	ENST00000432079	protein_coding	ENSG00000116747	protein_coding	GTG	1.39069	0.983852		1.07708	6.58373	1.18727	2.55361
ENST00000432079_193059577_193075868_249	uORF	249	ENST00000432079	protein_coding	ENSG00000116747	protein_coding	CTG	1.64202	1.16166		1.27174	7.77356	1.40184	3.0151
ENST00000432079_193059703_193075868_123	uORF	123	ENST00000432079	protein_coding	ENSG00000116747	protein_coding	TTG	3.3241	2.35165		2.57449	15.7367	2.83787	6.10374
ENST00000432079_193059516_193075831_273	uORF	273	ENST00000432079	protein_coding	ENSG00000116747	protein_coding	CTG	1.49767	1.05953			7.09017	1.2786	2.36339
ENST00000432079_193059633_193075831_156	uORF	156	ENST00000432079	protein_coding	ENSG00000116747	protein_coding	CTG	2.62092	1.85418			12.4078	2.23755	4.13593
ENST00000432079_193059651_193075831_138	uORF	138	ENST00000432079	protein_coding	ENSG00000116747	protein_coding	GTG	2.96278	2.09603			14.0262	2.52941	4.6754
ENST00000432079_193059657_193075831_132	uORF	132	ENST00000432079	protein_coding	ENSG00000116747	protein_coding	CTG	3.09746	2.19131			14.6638	2.64438	4.88792
ENST00000432079_193059660_193075831_129	uORF	129	ENST00000432079	protein_coding	ENSG00000116747	protein_coding	TTG	3.16949	2.24227			15.0048	2.70588	5.0016
ENST00000432079_193059663_193075831_126	uORF	126	ENST00000432079	protein_coding	ENSG00000116747	protein_coding	CTG	3.24495	2.29565			15.362	2.7703	5.12068
ENST00000432079_193059666_193075831_123	uORF	123	ENST00000432079	protein_coding	ENSG00000116747	protein_coding	TTG	3.3241	2.35165			15.7367	2.83787	5.24558
ENST00000432079_193059669_193075831_120	uORF	120	ENST00000432079	protein_coding	ENSG00000116747	protein_coding	CTG	3.4072	2.41044			16.1301	2.90882	5.37672
ENST00000432079_193059675_193075831_114	uORF	114	ENST00000432079	protein_coding	ENSG00000116747	protein_coding	CTG	3.58653	2.5373			16.9791	3.06192	5.6597
ENST00000432079_193059681_193075831_108	uORF	108	ENST00000432079	protein_coding	ENSG00000116747	protein_coding	CTG	3.78578	2.67826			17.9224	3.23202	5.97413
ENST00000432079_193059693_193075831_96	uORF	96	ENST00000432079	protein_coding	ENSG00000116747	protein_coding	CTG	4.259	3.01305			20.1627	3.63602	6.72089
ENST00000458432_201373245_201377691_93	uORF	93	ENST00000458432	protein_coding	ENSG00000118194	protein_coding	CTG	17.5856	6.22048		3.40497		11.903	1.13499
ENST00000458432_201373250_201377672_69	uORF	69	ENST00000458432	protein_coding	ENSG00000118194	protein_coding	CTG	23.7023	8.38413		4.58931		16.0432	1.52977
ENST00000458432_201373250_201377666_63	uORF	63	ENST00000458432	protein_coding	ENSG00000118194	protein_coding	CTG	25.9596	9.18262		5.02639		17.5711	1.67546
ENST00000391967_201399404_201399481_78	uORF	78	ENST00000391967	protein_coding	ENSG00000159166	protein_coding	TTG	5.24185	3.70837				4.47511	0
ENST00000391967_201399409_201399531_123	uORF	123	ENST00000391967	protein_coding	ENSG00000159166	protein_coding	GTG	3.3241	2.35165				2.83787	0
ENST00000391967_201399409_201399498_90	uORF	90	ENST00000391967	protein_coding	ENSG00000159166	protein_coding	CTG	4.54294	3.21392				3.87843	0
ENST00000391967_201399409_201399489_81	uORF	81	ENST00000391967	protein_coding	ENSG00000159166	protein_coding	ATG	5.04771	3.57102				4.30936	0
ENST00000391967_201399409_201399477_69	uORF	69	ENST00000391967	protein_coding	ENSG00000159166	protein_coding	CTG	5.92557	4.19207				5.05882	0
ENST00000367296_201648279_201648359_81	uORF	81	ENST00000367296	protein_coding	ENSG00000134369	protein_coding	CTG	5.04771					2.52385	0
ENST00000367296_201648256_201648348_93	uORF	93	ENST00000367296	protein_coding	ENSG00000134369	protein_coding	CTG	4.39639					2.19819	0
ENST00000235790_202774620_202774688_69	uORF	69	ENST00000235790	protein_coding	ENSG00000117139	protein_coding	CTG	5.92557			13.7679		2.96278	4.58931
ENST00000366766_227147516_227160570_72	uORF	72	ENST00000366766	protein_coding	ENSG00000143776	protein_coding	TTG	5.67867	8.03479				6.85673	0
ENST00000366766_227147370_227147525_156	uORF	156	ENST00000366766	protein_coding	ENSG00000143776	protein_coding	ATA	5.24185	3.70837				4.47511	0
ENST00000366766_227147370_227147516_147	uORF	147	ENST00000366766	protein_coding	ENSG00000143776	protein_coding	CTG	5.56278	3.93541				4.74909	0
ENST00000366766_227147370_227147492_123	uORF	123	ENST00000366766	protein_coding	ENSG00000143776	protein_coding	ATG	6.6482	4.70329				5.67575	0
ENST00000366766_227147370_227147477_108	uORF	108	ENST00000366766	protein_coding	ENSG00000143776	protein_coding	ATG	7.57156	5.35653				6.46404	0
ENST00000366766_227147370_227147471_102	uORF	102	ENST00000366766	protein_coding	ENSG00000143776	protein_coding	CTG	4.00847					2.00424	0
ENST00000366766_227112317_227112397_81	uORF	81	ENST00000366766	protein_coding	ENSG00000143776	protein_coding	CTG	5.04771					2.52385	0
ENST00000366766_227112317_227112394_78	uORF	78	ENST00000366766	protein_coding	ENSG00000143776	protein_coding	CTG	5.24185					2.62092	0
ENST00000427697_230843697_230869190_408	uORF	408	ENST00000427697	protein_coding	ENSG00000119280	protein_coding	TTG	3.00635	4.96267	7.14923	5.43293	4.74416	3.98451	5.77544
ENST00000427697_230843697_230869127_345	uORF	345	ENST00000427697	protein_coding	ENSG00000119280	protein_coding	CTG	3.55534	5.86889	8.45474	6.42503	5.61049	4.71212	6.83009
ENST00000427697_230843697_230868908_258	uORF	258	ENST00000427697	protein_coding	ENSG00000119280	protein_coding	GTG	4.75423	7.84794	11.3058	8.59161	7.50239	6.30109	9.13325
ENST00000366644_231339808_231344624_63	uORF	63	ENST00000366644	protein_coding	ENSG00000010072	protein_coding	GTG	6.48991					3.24495	0
ENST00000366644_231339434_231344685_207	uORF	207	ENST00000366644	protein_coding	ENSG00000010072	protein_coding	ATG	1.97519					0.987595	0
ENST00000366644_231339467_231344685_174	uORF	174	ENST00000366644	protein_coding	ENSG00000010072	protein_coding	TTG	2.34979					1.1749	0
ENST00000366644_231339779_231344685_153	uORF	153	ENST00000366644	protein_coding	ENSG00000010072	protein_coding	ATA	2.67231					1.33616	0
ENST00000366644_231339806_231344685_126	uORF	126	ENST00000366644	protein_coding	ENSG00000010072	protein_coding	ATG	3.24495					1.62248	0
ENST00000366644_231339836_231344685_96	uORF	96	ENST00000366644	protein_coding	ENSG00000010072	protein_coding	TTG	4.259					2.1295	0
ENST00000366644_231339842_231344685_90	uORF	90	ENST00000366644	protein_coding	ENSG00000010072	protein_coding	TTG	4.54294					2.27147	0
ENST00000430153_233218182_233258133_633	uORF	633	ENST00000430153	protein_coding	ENSG00000135749	protein_coding	CTG	0.645915	1.37086				1.00839	0
ENST00000430153_233218182_233258118_618	uORF	618	ENST00000430153	protein_coding	ENSG00000135749	protein_coding	CTG	0.661593	1.40414				1.03287	0
ENST00000430153_233218182_233258091_591	uORF	591	ENST00000430153	protein_coding	ENSG00000135749	protein_coding	ATG	0.691818	1.46829				1.08005	0
ENST00000430153_233218182_233258073_573	uORF	573	ENST00000430153	protein_coding	ENSG00000135749	protein_coding	CTG	0.71355	1.51441				1.11398	0
ENST00000430153_233218182_233252756_495	uORF	495	ENST00000430153	protein_coding	ENSG00000135749	protein_coding	CTG	0.825988	0.584348				0.705168	0
ENST00000430153_233218182_233252705_444	uORF	444	ENST00000430153	protein_coding	ENSG00000135749	protein_coding	TTG	0.920865	0.65147				0.786167	0
ENST00000430153_233218182_233252474_354	uORF	354	ENST00000430153	protein_coding	ENSG00000135749	protein_coding	ATA	1.15498	0.817097				0.986041	0
ENST00000430153_233218182_233252435_315	uORF	315	ENST00000430153	protein_coding	ENSG00000135749	protein_coding	TTG	1.29798	0.918262				1.10812	0
ENST00000430153_233218182_233252393_273	uORF	273	ENST00000430153	protein_coding	ENSG00000135749	protein_coding	ATA	1.49767	1.05953				1.2786	0
ENST00000430153_233218182_233252387_267	uORF	267	ENST00000430153	protein_coding	ENSG00000135749	protein_coding	GTG	1.53133	1.08334				1.30733	0
ENST00000430153_233218182_233252378_258	uORF	258	ENST00000430153	protein_coding	ENSG00000135749	protein_coding	ATG	1.58474	1.12113				1.35294	0
ENST00000430153_233218182_233236976_135	uORF	135	ENST00000430153	protein_coding	ENSG00000135749	protein_coding	ATG	3.02862	2.14261				2.58562	0
ENST00000430153_233236883_233250805_165	uORF	165	ENST00000430153	protein_coding	ENSG00000135749	protein_coding	CTG	2.47796					1.23898	0
ENST00000430153_233236883_233250763_123	uORF	123	ENST00000430153	protein_coding	ENSG00000135749	protein_coding	ATA	3.3241					1.66205	0
ENST00000430153_233236883_233250760_120	uORF	120	ENST00000430153	protein_coding	ENSG00000135749	protein_coding	ATG	3.4072					1.7036	0
ENST00000430153_233236883_233236945_63	uORF	63	ENST00000430153	protein_coding	ENSG00000135749	protein_coding	CTG	6.48991					3.24495	0
ENST00000619305_234373552_234373623_72	uORF	72	ENST00000619305	protein_coding	ENSG00000168275	protein_coding	TTG	5.67867					2.83933	0
ENST00000418162_244653758_244653820_63	uORF	63	ENST00000418162	protein_coding	ENSG00000121644	protein_coding	CTG	12.9798					6.48991	0
ENST00000482918_9473874_9478235_93	uORF	93	ENST00000482918	protein_coding	ENSG00000134330	protein_coding	CTG	4.39639	3.11024	4.48062	10.2149		3.75332	4.89851
ENST00000482918_9473895_9478235_72	uORF	72	ENST00000482918	protein_coding	ENSG00000134330	protein_coding	TTG	5.67867	4.0174	5.78747	13.1943		4.84803	6.32724
ENST00000616279_11224332_11224421_90	uORF	90	ENST00000616279	protein_coding	ENSG00000134318	protein_coding	ATA	4.54294	9.64175		3.51847		7.09234	1.17282
ENST00000616279_11224332_11224403_72	uORF	72	ENST00000616279	protein_coding	ENSG00000134318	protein_coding	ATA	5.67867	12.0522		4.39809		8.86543	1.46603
ENST00000616279_11222092_11224325_87	uORF	87	ENST00000616279	protein_coding	ENSG00000134318	protein_coding	ATA	4.69959	3.32474	9.57926	7.27959		4.01216	5.61962
ENST00000616279_11222092_11222163_72	uORF	72	ENST00000616279	protein_coding	ENSG00000134318	protein_coding	TTG	5.67867	4.0174	5.78747	8.79618		4.84803	4.86122
ENST00000616279_11222092_11222154_63	uORF	63	ENST00000616279	protein_coding	ENSG00000134318	protein_coding	ATG	6.48991	4.59131	6.61425	10.0528		5.54061	5.55568
ENST00000616279_11217148_11219018_87	uORF	87	ENST00000616279	protein_coding	ENSG00000134318	protein_coding	GTG	4.69959		4.78963			2.34979	1.59654
ENST00000616279_11217148_11218994_63	uORF	63	ENST00000616279	protein_coding	ENSG00000134318	protein_coding	CTG	6.48991		6.61425			3.24495	2.20475
ENST00000616279_11214370_11214456_87	uORF	87	ENST00000616279	protein_coding	ENSG00000134318	protein_coding	ATG	4.69959			3.6398		2.34979	1.21327
ENST00000336112_25878206_25878355_150	uORF	150	ENST00000336112	protein_coding	ENSG00000143970	protein_coding	GTG	2.72576			2.11108		1.36288	0.703694
ENST00000406540_27662173_27663510_291	uORF	291	ENST00000406540	protein_coding	ENSG00000119760	protein_coding	ATA	4.21509	1.98799				3.10154	0
ENST00000406540_27662173_27663507_288	uORF	288	ENST00000406540	protein_coding	ENSG00000119760	protein_coding	GTG	4.259	2.0087				3.13385	0
ENST00000406540_27662173_27663414_195	uORF	195	ENST00000406540	protein_coding	ENSG00000119760	protein_coding	CTG	6.29022	2.96669				4.62846	0
ENST00000406540_27662173_27663399_180	uORF	180	ENST00000406540	protein_coding	ENSG00000119760	protein_coding	GTG	6.8144	3.21392				5.01416	0
ENST00000406540_27662173_27662256_84	uORF	84	ENST00000406540	protein_coding	ENSG00000119760	protein_coding	TTG	14.6023	6.88696				10.7446	0
ENST00000406540_27662173_27662238_66	uORF	66	ENST00000406540	protein_coding	ENSG00000119760	protein_coding	CTG	18.5847	8.76523				13.675	0
ENST00000405491_27661542_27663510_345	uORF	345	ENST00000405491	protein_coding	ENSG00000119760	protein_coding	ATA	3.55534	1.67683				2.61608	0
ENST00000405491_27661542_27663507_342	uORF	342	ENST00000405491	protein_coding	ENSG00000119760	protein_coding	GTG	3.58653	1.69154				2.63903	0
ENST00000405491_27661542_27663414_249	uORF	249	ENST00000405491	protein_coding	ENSG00000119760	protein_coding	CTG	4.92607	2.32331				3.62469	0
ENST00000405491_27661542_27663399_234	uORF	234	ENST00000405491	protein_coding	ENSG00000119760	protein_coding	GTG	5.24185	2.47224				3.85705	0
ENST00000405491_27661542_27662256_138	uORF	138	ENST00000405491	protein_coding	ENSG00000119760	protein_coding	TTG	8.88835	4.19207				6.54021	0
ENST00000405491_27661542_27662238_120	uORF	120	ENST00000405491	protein_coding	ENSG00000119760	protein_coding	CTG	10.2216	4.82088				7.52124	0
ENST00000405491_27661542_27662220_102	uORF	102	ENST00000405491	protein_coding	ENSG00000119760	protein_coding	TTG	12.0254	5.67162				8.84852	0
ENST00000405491_27661542_27662217_99	uORF	99	ENST00000405491	protein_coding	ENSG00000119760	protein_coding	TTG	12.3898	5.84348				9.11665	0
ENST00000405491_27661542_27662211_93	uORF	93	ENST00000405491	protein_coding	ENSG00000119760	protein_coding	TTG	13.1892	6.22048				9.70483	0
ENST00000405491_27661542_27662199_81	uORF	81	ENST00000405491	protein_coding	ENSG00000119760	protein_coding	ATG	10.0954	7.14204				8.61872	0
ENST00000405491_27661556_27662201_69	uORF	69	ENST00000405491	protein_coding	ENSG00000119760	protein_coding	ATA	11.8511	8.38413				10.1176	0
ENST00000405491_27661556_27662192_60	uORF	60	ENST00000405491	protein_coding	ENSG00000119760	protein_coding	ATG	6.8144					3.4072	0
ENST00000464789_27662173_27663582_177	uORF	177	ENST00000464789	protein_coding	ENSG00000119760	protein_coding	CTG	6.9299	3.26839				5.09915	0
ENST00000464789_27662173_27663570_165	uORF	165	ENST00000464789	protein_coding	ENSG00000119760	protein_coding	TTG	7.43389	3.50609				5.46999	0
ENST00000464789_27662173_27662256_84	uORF	84	ENST00000464789	protein_coding	ENSG00000119760	protein_coding	TTG	14.6023	6.88696				10.7446	0
ENST00000464789_27662173_27662238_66	uORF	66	ENST00000464789	protein_coding	ENSG00000119760	protein_coding	CTG	18.5847	8.76523				13.675	0
ENST00000434238_28895292_28902023_99	uORF	99	ENST00000434238	protein_coding	ENSG00000163811	protein_coding	TTG	4.12994					2.06497	0
ENST00000434238_28895313_28902023_78	uORF	78	ENST00000434238	protein_coding	ENSG00000163811	protein_coding	CTG	5.24185					2.62092	0
ENST00000434238_28895319_28902023_72	uORF	72	ENST00000434238	protein_coding	ENSG00000163811	protein_coding	GTG	5.67867					2.83933	0
ENST00000440983_28895827_28902023_72	uORF	72	ENST00000440983	protein_coding	ENSG00000163811	protein_coding	CTG	5.67867					2.83933	0
ENST00000440983_28895839_28902023_60	uORF	60	ENST00000440983	protein_coding	ENSG00000163811	protein_coding	TTG	6.8144					3.4072	0
ENST00000296126_28906461_28906574_114	uORF	114	ENST00000296126	protein_coding	ENSG00000163811	protein_coding	GTG	3.58653			5.55548		1.79326	1.85183
ENST00000296126_28906464_28906574_111	uORF	111	ENST00000296126	protein_coding	ENSG00000163811	protein_coding	GTG	3.68346			5.70563		1.84173	1.90188
ENST00000296126_28906470_28906574_105	uORF	105	ENST00000296126	protein_coding	ENSG00000163811	protein_coding	ATG	3.89394			6.03166		1.94697	2.01055
ENST00000296126_28906509_28906574_66	uORF	66	ENST00000296126	protein_coding	ENSG00000163811	protein_coding	GTG	6.19491			9.59583		3.09746	3.19861
ENST00000305852_36583353_36590998_213	uORF	213	ENST00000305852	protein_coding	ENSG00000171055	protein_coding	CTG	1.91955	1.35799		1.48668	9.08741	1.63877	3.52469
ENST00000305852_36583353_36590977_192	uORF	192	ENST00000305852	protein_coding	ENSG00000171055	protein_coding	GTG	2.1295	1.50652		1.64928	10.0813	1.81801	3.91021
ENST00000305852_36583353_36590974_189	uORF	189	ENST00000305852	protein_coding	ENSG00000171055	protein_coding	ATG	2.1633	1.53044		1.67546	10.2414	1.84687	3.97227
ENST00000415527_38749704_38750107_96	uORF	96	ENST00000415527	nonsense_mediated_decay	ENSG00000115875	protein_coding	CTG	21.295	21.0913	30.3842	16.4928	40.3254	21.1932	29.0675
ENST00000415527_38749704_38750098_87	uORF	87	ENST00000415527	nonsense_mediated_decay	ENSG00000115875	protein_coding	TTG	14.0988	23.2732	28.7378	14.5592	44.497	18.686	29.2646
ENST00000415527_38749704_38750077_66	uORF	66	ENST00000415527	nonsense_mediated_decay	ENSG00000115875	protein_coding	TTG	18.5847	30.6783	37.8816	19.1917	58.6551	24.6315	38.5761
ENST00000415527_38749704_38750071_60	uORF	60	ENST00000415527	nonsense_mediated_decay	ENSG00000115875	protein_coding	TTG	20.4432	33.7461	41.6698	21.1108	64.5206	27.0947	42.4337
ENST00000409563_47170755_47176490_60	uORF	60	ENST00000409563	protein_coding	ENSG00000143933	protein_coding	CTG	13.6288	4.82088	20.8349	10.5554		9.22484	10.4634
ENST00000622629_47783478_47791108_198	uORF	198	ENST00000622629	protein_coding	ENSG00000116062	protein_coding	CTG	4.12994			1.5993		2.06497	0.533102
ENST00000622629_47783481_47791108_195	uORF	195	ENST00000622629	protein_coding	ENSG00000116062	protein_coding	CTG	4.19348			1.62391		2.09674	0.541303
ENST00000622629_47790929_47791108_180	uORF	180	ENST00000622629	protein_coding	ENSG00000116062	protein_coding	GTG	4.54294			1.75924		2.27147	0.586412
ENST00000622629_47798633_47798716_84	uORF	84	ENST00000622629	protein_coding	ENSG00000116062	protein_coding	ATA	4.86743		4.96069			2.43372	1.65356
ENST00000622629_47798639_47798716_78	uORF	78	ENST00000622629	protein_coding	ENSG00000116062	protein_coding	GTG	5.24185					2.62092	0
ENST00000622629_47798648_47798716_69	uORF	69	ENST00000622629	protein_coding	ENSG00000116062	protein_coding	ATA	5.92557					2.96278	0
ENST00000622629_47798651_47798716_66	uORF	66	ENST00000622629	protein_coding	ENSG00000116062	protein_coding	ATG	6.19491					3.09746	0
ENST00000622629_47798657_47798716_60	uORF	60	ENST00000622629	protein_coding	ENSG00000116062	protein_coding	TTG	6.8144					3.4072	0
ENST00000622629_47798744_47798815_72	uORF	72	ENST00000622629	protein_coding	ENSG00000116062	protein_coding	CTG	11.3573	8.03479	11.5749	13.1943		9.69607	8.2564
ENST00000622629_47798750_47798815_66	uORF	66	ENST00000622629	protein_coding	ENSG00000116062	protein_coding	GTG	6.19491	8.76523	12.6272	14.3937		7.48007	9.00698
ENST00000622629_47798756_47798815_60	uORF	60	ENST00000622629	protein_coding	ENSG00000116062	protein_coding	TTG	6.8144	9.64175	13.8899	15.8331		8.22808	9.90768
ENST00000622629_47799557_47799691_135	uORF	135	ENST00000622629	protein_coding	ENSG00000116062	protein_coding	GTG	3.02862	10.7131	3.08665		14.3379	6.87084	5.80819
ENST00000622629_47799569_47799691_123	uORF	123	ENST00000622629	protein_coding	ENSG00000116062	protein_coding	GTG	3.3241	11.7582	3.38779		15.7367	7.54117	6.37484
ENST00000622629_47799578_47799691_114	uORF	114	ENST00000622629	protein_coding	ENSG00000116062	protein_coding	CTG	3.58653	12.6865	3.65524		16.9791	8.13652	6.87812
ENST00000622629_47800616_47800696_81	uORF	81	ENST00000622629	protein_coding	ENSG00000116062	protein_coding	TTG	5.04771	7.14204	10.2888	11.7282		6.09487	7.33902
ENST00000622629_47800619_47800696_78	uORF	78	ENST00000622629	protein_coding	ENSG00000116062	protein_coding	CTG	5.24185	7.41673	10.6846	12.1793		6.32929	7.62129
ENST00000622629_47800622_47800696_75	uORF	75	ENST00000622629	protein_coding	ENSG00000116062	protein_coding	ATG	5.45152	7.7134	11.1119	12.6665		6.58246	7.92615
ENST00000614496_47783478_47791108_198	uORF	198	ENST00000614496	protein_coding	ENSG00000116062	protein_coding	CTG	4.12994			1.5993		2.06497	0.533102
ENST00000614496_47783481_47791108_195	uORF	195	ENST00000614496	protein_coding	ENSG00000116062	protein_coding	CTG	4.19348			1.62391		2.09674	0.541303
ENST00000614496_47790929_47791108_180	uORF	180	ENST00000614496	protein_coding	ENSG00000116062	protein_coding	GTG	4.54294			1.75924		2.27147	0.586412
ENST00000614496_47798633_47798716_84	uORF	84	ENST00000614496	protein_coding	ENSG00000116062	protein_coding	ATA	4.86743		4.96069			2.43372	1.65356
ENST00000614496_47798639_47798716_78	uORF	78	ENST00000614496	protein_coding	ENSG00000116062	protein_coding	GTG	5.24185					2.62092	0
ENST00000614496_47798648_47798716_69	uORF	69	ENST00000614496	protein_coding	ENSG00000116062	protein_coding	ATA	5.92557					2.96278	0
ENST00000614496_47798651_47798716_66	uORF	66	ENST00000614496	protein_coding	ENSG00000116062	protein_coding	ATG	6.19491					3.09746	0
ENST00000614496_47798657_47798716_60	uORF	60	ENST00000614496	protein_coding	ENSG00000116062	protein_coding	TTG	6.8144					3.4072	0
ENST00000614496_47798744_47798815_72	uORF	72	ENST00000614496	protein_coding	ENSG00000116062	protein_coding	CTG	11.3573	8.03479	11.5749	13.1943		9.69607	8.2564
ENST00000614496_47798750_47798815_66	uORF	66	ENST00000614496	protein_coding	ENSG00000116062	protein_coding	GTG	6.19491	8.76523	12.6272	14.3937		7.48007	9.00698
ENST00000614496_47798756_47798815_60	uORF	60	ENST00000614496	protein_coding	ENSG00000116062	protein_coding	TTG	6.8144	9.64175	13.8899	15.8331		8.22808	9.90768
ENST00000614496_47783099_47798633_615	uORF	615	ENST00000614496	protein_coding	ENSG00000116062	protein_coding	TTG	1.32964			0.514898		0.66482	0.171633
ENST00000614496_47783219_47798633_495	uORF	495	ENST00000614496	protein_coding	ENSG00000116062	protein_coding	TTG	1.65198			0.639722		0.825988	0.213241
ENST00000614496_47783234_47798633_480	uORF	480	ENST00000614496	protein_coding	ENSG00000116062	protein_coding	ATG	1.7036			0.659713		0.8518	0.219904
ENST00000614496_47783252_47798633_462	uORF	462	ENST00000614496	protein_coding	ENSG00000116062	protein_coding	CTG	1.76997			0.685416		0.884987	0.228472
ENST00000614496_47783282_47798633_432	uORF	432	ENST00000614496	protein_coding	ENSG00000116062	protein_coding	CTG	1.89289			0.733015		0.946445	0.244338
ENST00000614496_47783411_47798633_303	uORF	303	ENST00000614496	protein_coding	ENSG00000116062	protein_coding	TTG	2.69877			1.04509		1.34939	0.348363
ENST00000614496_47783459_47798633_255	uORF	255	ENST00000614496	protein_coding	ENSG00000116062	protein_coding	CTG	3.20678			1.24181		1.60339	0.413938
ENST00000455383_47783638_47790929_144	uORF	144	ENST00000455383	protein_coding	ENSG00000116062	protein_coding	ATG	2.83933					1.41967	0
ENST00000455383_47783707_47790929_75	uORF	75	ENST00000455383	protein_coding	ENSG00000116062	protein_coding	GTG	5.45152					2.72576	0
ENST00000538136_47790929_47791108_180	uORF	180	ENST00000538136	protein_coding	ENSG00000116062	protein_coding	GTG	4.54294			1.75924		2.27147	0.586412
ENST00000538136_47784080_47798626_405	uORF	405	ENST00000538136	protein_coding	ENSG00000116062	protein_coding	TTG	2.01908		2.05777	1.56376		1.00954	1.20718
ENST00000538136_47784089_47798626_396	uORF	396	ENST00000538136	protein_coding	ENSG00000116062	protein_coding	GTG	2.06497		2.10453	1.5993		1.03249	1.23461
ENST00000538136_47798633_47798716_84	uORF	84	ENST00000538136	protein_coding	ENSG00000116062	protein_coding	ATA	4.86743		4.96069			2.43372	1.65356
ENST00000538136_47798639_47798716_78	uORF	78	ENST00000538136	protein_coding	ENSG00000116062	protein_coding	GTG	5.24185					2.62092	0
ENST00000538136_47798648_47798716_69	uORF	69	ENST00000538136	protein_coding	ENSG00000116062	protein_coding	ATA	5.92557					2.96278	0
ENST00000538136_47798651_47798716_66	uORF	66	ENST00000538136	protein_coding	ENSG00000116062	protein_coding	ATG	6.19491					3.09746	0
ENST00000538136_47798657_47798716_60	uORF	60	ENST00000538136	protein_coding	ENSG00000116062	protein_coding	TTG	6.8144					3.4072	0
ENST00000538136_47798744_47798815_72	uORF	72	ENST00000538136	protein_coding	ENSG00000116062	protein_coding	CTG	11.3573	8.03479	11.5749	13.1943		9.69607	8.2564
ENST00000538136_47798750_47798815_66	uORF	66	ENST00000538136	protein_coding	ENSG00000116062	protein_coding	GTG	6.19491	8.76523	12.6272	14.3937		7.48007	9.00698
ENST00000538136_47798756_47798815_60	uORF	60	ENST00000538136	protein_coding	ENSG00000116062	protein_coding	TTG	6.8144	9.64175	13.8899	15.8331		8.22808	9.90768
ENST00000357022_61178106_61179052_351	uORF	351	ENST00000357022	protein_coding	ENSG00000173209	protein_coding	CTG	1.16486					0.582428	0
ENST00000357022_61178178_61179052_279	uORF	279	ENST00000357022	protein_coding	ENSG00000173209	protein_coding	CTG	1.46546					0.732731	0
ENST00000357022_61178190_61179052_267	uORF	267	ENST00000357022	protein_coding	ENSG00000173209	protein_coding	GTG	1.53133					0.765663	0
ENST00000357022_61178241_61179052_216	uORF	216	ENST00000357022	protein_coding	ENSG00000173209	protein_coding	ATG	1.89289					0.946445	0
ENST00000357022_61178250_61179052_207	uORF	207	ENST00000357022	protein_coding	ENSG00000173209	protein_coding	CTG	1.97519					0.987595	0
ENST00000357022_61178274_61179052_183	uORF	183	ENST00000357022	protein_coding	ENSG00000173209	protein_coding	ATG	2.23423					1.11712	0
ENST00000357022_61178292_61179052_165	uORF	165	ENST00000357022	protein_coding	ENSG00000173209	protein_coding	CTG	2.47796					1.23898	0
ENST00000357022_61178340_61179052_117	uORF	117	ENST00000357022	protein_coding	ENSG00000173209	protein_coding	ATG	3.49457					1.74728	0
ENST00000357022_61178364_61179052_93	uORF	93	ENST00000357022	protein_coding	ENSG00000173209	protein_coding	GTG	4.39639					2.19819	0
ENST00000394457_61178885_61179052_168	uORF	168	ENST00000394457	protein_coding	ENSG00000173209	protein_coding	TTG	2.43372					1.21686	0
ENST00000394457_61178900_61179052_153	uORF	153	ENST00000394457	protein_coding	ENSG00000173209	protein_coding	CTG	2.67231					1.33616	0
ENST00000394457_61178906_61179052_147	uORF	147	ENST00000394457	protein_coding	ENSG00000173209	protein_coding	TTG	2.78139					1.39069	0
ENST00000394457_61178912_61179052_141	uORF	141	ENST00000394457	protein_coding	ENSG00000173209	protein_coding	GTG	2.89975					1.44987	0
ENST00000394457_61178918_61179052_135	uORF	135	ENST00000394457	protein_coding	ENSG00000173209	protein_coding	CTG	3.02862					1.51431	0
ENST00000394457_61178933_61179052_120	uORF	120	ENST00000394457	protein_coding	ENSG00000173209	protein_coding	GTG	3.4072					1.7036	0
ENST00000394457_61178836_61179081_246	uORF	246	ENST00000394457	protein_coding	ENSG00000173209	protein_coding	TTG	1.66205					0.831025	0
ENST00000394457_61178848_61179081_234	uORF	234	ENST00000394457	protein_coding	ENSG00000173209	protein_coding	TTG	1.74728					0.873641	0
ENST00000394457_61178875_61179081_207	uORF	207	ENST00000394457	protein_coding	ENSG00000173209	protein_coding	TTG	1.97519					0.987595	0
ENST00000394457_61178944_61179081_138	uORF	138	ENST00000394457	protein_coding	ENSG00000173209	protein_coding	CTG	2.96278					1.48139	0
ENST00000394457_61178974_61179081_108	uORF	108	ENST00000394457	protein_coding	ENSG00000173209	protein_coding	CTG	3.78578					1.89289	0
ENST00000431489_62705794_62706937_300	uORF	300	ENST00000431489	protein_coding	ENSG00000115504	protein_coding	GTG	1.36288					0.68144	0
ENST00000431489_62705800_62706937_294	uORF	294	ENST00000431489	protein_coding	ENSG00000115504	protein_coding	CTG	1.39069					0.695347	0
ENST00000431489_62705818_62706937_276	uORF	276	ENST00000431489	protein_coding	ENSG00000115504	protein_coding	GTG	1.48139					0.740696	0
ENST00000431489_62705887_62706937_207	uORF	207	ENST00000431489	protein_coding	ENSG00000115504	protein_coding	CTG	1.97519					0.987595	0
ENST00000431489_62705914_62706937_180	uORF	180	ENST00000431489	protein_coding	ENSG00000115504	protein_coding	GTG	2.27147					1.13573	0
ENST00000431489_62705777_62706007_231	uORF	231	ENST00000431489	protein_coding	ENSG00000115504	protein_coding	GTG	1.76997					0.884987	0
ENST00000431489_62705780_62706007_228	uORF	228	ENST00000431489	protein_coding	ENSG00000115504	protein_coding	CTG	1.79326					0.896632	0
ENST00000431489_62705810_62706007_198	uORF	198	ENST00000431489	protein_coding	ENSG00000115504	protein_coding	TTG	2.06497					1.03249	0
ENST00000431489_62705855_62706007_153	uORF	153	ENST00000431489	protein_coding	ENSG00000115504	protein_coding	GTG	2.67231					1.33616	0
ENST00000431489_62705861_62706007_147	uORF	147	ENST00000431489	protein_coding	ENSG00000115504	protein_coding	GTG	2.78139					1.39069	0
ENST00000431489_62705879_62706007_129	uORF	129	ENST00000431489	protein_coding	ENSG00000115504	protein_coding	CTG	3.16949					1.58474	0
ENST00000263991_62705887_62706937_207	uORF	207	ENST00000263991	protein_coding	ENSG00000115504	protein_coding	CTG	1.97519					0.987595	0
ENST00000263991_62705914_62706937_180	uORF	180	ENST00000263991	protein_coding	ENSG00000115504	protein_coding	GTG	2.27147					1.13573	0
ENST00000263991_62705879_62706007_129	uORF	129	ENST00000263991	protein_coding	ENSG00000115504	protein_coding	CTG	3.16949					1.58474	0
ENST00000544381_63594513_63597414_90	uORF	90	ENST00000544381	protein_coding	ENSG00000014641	protein_coding	CTG	4.54294	3.21392	13.8899	10.5554	21.5069	3.87843	15.3174
ENST00000544381_63594522_63597414_81	uORF	81	ENST00000544381	protein_coding	ENSG00000014641	protein_coding	CTG	5.04771	3.57102	15.4333	11.7282	23.8965	4.30936	17.0193
ENST00000544381_63594531_63597414_72	uORF	72	ENST00000544381	protein_coding	ENSG00000014641	protein_coding	TTG	5.67867	4.0174	17.3624	13.1943	26.8836	4.84803	19.1468
ENST00000542850_65228386_65239877_87	uORF	87	ENST00000542850	protein_coding	ENSG00000138071	protein_coding	TTG	4.69959	3.32474				4.01216	0
ENST00000542850_65228392_65239877_81	uORF	81	ENST00000542850	protein_coding	ENSG00000138071	protein_coding	ATA	5.04771	3.57102				4.30936	0
ENST00000422380_70259366_70259428_63	uORF	63	ENST00000422380	protein_coding	ENSG00000116005	protein_coding	TTG	6.48991		13.2285			3.24495	4.4095
ENST00000422380_70257423_70259444_96	uORF	96	ENST00000422380	protein_coding	ENSG00000116005	protein_coding	GTG	8.518	3.01305	8.68121			5.76553	2.89374
ENST00000414812_70259366_70259428_63	uORF	63	ENST00000414812	protein_coding	ENSG00000116005	protein_coding	TTG	6.48991		13.2285			3.24495	4.4095
ENST00000414812_70257910_70259444_111	uORF	111	ENST00000414812	protein_coding	ENSG00000116005	protein_coding	CTG	7.36692	2.60588	7.50807			4.9864	2.50269
ENST00000414812_70257919_70259444_102	uORF	102	ENST00000414812	protein_coding	ENSG00000116005	protein_coding	ATG	8.01694	2.83581	8.17055			5.42638	2.72352
ENST00000451279_70258446_70259428_108	uORF	108	ENST00000451279	protein_coding	ENSG00000116005	protein_coding	CTG	3.78578		7.71663			1.89289	2.57221
ENST00000451279_70258455_70259428_99	uORF	99	ENST00000451279	protein_coding	ENSG00000116005	protein_coding	ATA	4.12994		8.41814			2.06497	2.80605
ENST00000451279_70258461_70259428_93	uORF	93	ENST00000451279	protein_coding	ENSG00000116005	protein_coding	CTG	4.39639		8.96125			2.19819	2.98708
ENST00000451279_70259366_70259428_63	uORF	63	ENST00000451279	protein_coding	ENSG00000116005	protein_coding	TTG	6.48991		13.2285			3.24495	4.4095
ENST00000451279_70258477_70259444_93	uORF	93	ENST00000451279	protein_coding	ENSG00000116005	protein_coding	GTG	8.79278	3.11024	8.96125			5.95151	2.98708
ENST00000418807_71068603_71070741_111	uORF	111	ENST00000418807	protein_coding	ENSG00000124357	protein_coding	GTG	14.7338	2.60588	11.2621	14.2641		8.66986	8.50872
ENST00000418807_71068615_71070741_99	uORF	99	ENST00000418807	protein_coding	ENSG00000124357	protein_coding	CTG	16.5198	2.92174	12.6272	15.993		9.72075	9.54009
ENST00000418807_71068595_71068705_111	uORF	111	ENST00000418807	protein_coding	ENSG00000124357	protein_coding	GTG	14.7338	2.60588	11.2621	14.2641		8.66986	8.50872
ENST00000443872_71068595_71068705_111	uORF	111	ENST00000443872	protein_coding	ENSG00000124357	protein_coding	GTG	14.7338	2.60588	11.2621	14.2641		8.66986	8.50872
ENST00000443872_71068603_71072692_162	uORF	162	ENST00000443872	protein_coding	ENSG00000124357	protein_coding	GTG	10.0954	1.78551	7.71663	9.77353		5.94046	5.83005
ENST00000443872_71068615_71072692_150	uORF	150	ENST00000443872	protein_coding	ENSG00000124357	protein_coding	CTG	10.903	1.92835	8.33396	10.5554		6.4157	6.29646
ENST00000443872_71068684_71072692_81	uORF	81	ENST00000443872	protein_coding	ENSG00000124357	protein_coding	ATG	20.1908	3.57102	15.4333	19.5471		11.8809	11.6601
ENST00000456682_84971171_85013995_357	uORF	357	ENST00000456682	protein_coding	ENSG00000176407	protein_coding	GTG	2.29056	0.810231				1.55039	0
ENST00000456682_84971354_85013995_174	uORF	174	ENST00000456682	protein_coding	ENSG00000176407	protein_coding	GTG	4.69959					2.34979	0
ENST00000254636_86179621_86195001_156	uORF	156	ENST00000254636	protein_coding	ENSG00000132305	protein_coding	GTG	2.62092			2.02989		1.31046	0.676629
ENST00000254636_86179621_86194998_153	uORF	153	ENST00000254636	protein_coding	ENSG00000132305	protein_coding	CTG	2.67231			2.06969		1.33616	0.689896
ENST00000254636_86179621_86194929_84	uORF	84	ENST00000254636	protein_coding	ENSG00000132305	protein_coding	ATA	4.86743			3.76979		2.43372	1.2566
ENST00000254636_86179621_86181362_66	uORF	66	ENST00000254636	protein_coding	ENSG00000132305	protein_coding	GTG	6.19491			4.79791		3.09746	1.5993
ENST00000254636_86179519_86179614_96	uORF	96	ENST00000254636	protein_coding	ENSG00000132305	protein_coding	CTG	4.259	3.01305	8.68121			3.63602	2.89374
ENST00000254636_86179519_86179605_87	uORF	87	ENST00000254636	protein_coding	ENSG00000132305	protein_coding	TTG	4.69959	3.32474	9.57926			4.01216	3.19309
ENST00000254636_86179519_86179602_84	uORF	84	ENST00000254636	protein_coding	ENSG00000132305	protein_coding	CTG	4.86743	3.44348	9.92138			4.15546	3.30713
ENST00000254636_86179519_86179596_78	uORF	78	ENST00000254636	protein_coding	ENSG00000132305	protein_coding	CTG	5.24185	3.70837	5.34228			4.47511	1.78076
ENST00000409225_86529374_86563348_69	uORF	69	ENST00000409225	protein_coding	ENSG00000115561	protein_coding	ATG	5.92557	4.19207	6.0391	4.58931		5.05882	3.5428
ENST00000409225_86529374_86563342_63	uORF	63	ENST00000409225	protein_coding	ENSG00000115561	protein_coding	CTG	6.48991	4.59131	6.61425	5.02639		5.54061	3.88021
ENST00000429650_96284464_96285376_255	uORF	255	ENST00000429650	nonsense_mediated_decay	ENSG00000144028	protein_coding	TTG	1.60339	1.13432				1.36886	0
ENST00000429650_96284464_96285373_252	uORF	252	ENST00000429650	nonsense_mediated_decay	ENSG00000144028	protein_coding	ATA	1.62248	1.14783				1.38515	0
ENST00000429650_96284464_96285364_243	uORF	243	ENST00000429650	nonsense_mediated_decay	ENSG00000144028	protein_coding	CTG	1.68257	1.19034				1.43645	0
ENST00000429650_96284464_96285331_210	uORF	210	ENST00000429650	nonsense_mediated_decay	ENSG00000144028	protein_coding	CTG	1.94697	1.37739				1.66218	0
ENST00000429650_96284464_96285319_198	uORF	198	ENST00000429650	nonsense_mediated_decay	ENSG00000144028	protein_coding	GTG	2.06497	1.46087				1.76292	0
ENST00000429650_96284389_96284457_69	uORF	69	ENST00000429650	nonsense_mediated_decay	ENSG00000144028	protein_coding	GTG	17.7767				28.0524	8.88835	9.35081
ENST00000429650_96284504_96285341_180	uORF	180	ENST00000429650	nonsense_mediated_decay	ENSG00000144028	protein_coding	GTG	2.27147	1.60696				1.93921	0
ENST00000429650_96283998_96284464_114	uORF	114	ENST00000429650	nonsense_mediated_decay	ENSG00000144028	protein_coding	CTG	10.7596		3.65524		16.9791	5.37979	6.87812
ENST00000448075_96619469_96619537_69	uORF	69	ENST00000448075	protein_coding	ENSG00000114982	protein_coding	ATG	5.92557	4.19207				5.05882	0
ENST00000409807_105396753_105396833_81	uORF	81	ENST00000409807	protein_coding	ENSG00000115641	protein_coding	TTG	5.04771			3.90941		2.52385	1.30314
ENST00000409807_105396753_105396821_69	uORF	69	ENST00000409807	protein_coding	ENSG00000115641	protein_coding	GTG	5.92557			4.58931		2.96278	1.52977
ENST00000444193_106145333_106160463_126	uORF	126	ENST00000444193	protein_coding	ENSG00000115652	protein_coding	ATA	6.48991	2.29565	13.2285	10.0528	15.362	4.39278	12.8811
ENST00000444193_106145333_106160442_105	uORF	105	ENST00000444193	protein_coding	ENSG00000115652	protein_coding	CTG	7.78789	2.75479	15.8742	12.0633	18.4345	5.27134	15.4573
ENST00000444193_106145333_106158106_87	uORF	87	ENST00000444193	protein_coding	ENSG00000115652	protein_coding	ATA	9.39918	3.32474	19.1585	14.5592	22.2485	6.36196	18.6554
ENST00000457835_106164762_106194296_81	uORF	81	ENST00000457835	protein_coding	ENSG00000115652	protein_coding	GTG	5.04771	3.57102				4.30936	0
ENST00000443297_113890129_113916934_246	uORF	246	ENST00000443297	protein_coding	ENSG00000115091	protein_coding	TTG	1.66205	3.52747		2.57449		2.59476	0.858163
ENST00000443297_113890135_113916934_240	uORF	240	ENST00000443297	protein_coding	ENSG00000115091	protein_coding	CTG	1.7036	3.61566		2.63885		2.65963	0.879618
ENST00000443297_113890183_113916934_192	uORF	192	ENST00000443297	protein_coding	ENSG00000115091	protein_coding	GTG	2.1295	3.01305		1.64928		2.57127	0.549761
ENST00000443297_113890195_113916934_180	uORF	180	ENST00000443297	protein_coding	ENSG00000115091	protein_coding	ATA	2.27147	3.21392		1.75924		2.74269	0.586412
ENST00000443297_113890222_113916934_153	uORF	153	ENST00000443297	protein_coding	ENSG00000115091	protein_coding	CTG	2.67231	3.78108		2.06969		3.2267	0.689896
ENST00000443297_113890202_113916893_132	uORF	132	ENST00000443297	protein_coding	ENSG00000115091	protein_coding	TTG	3.09746			2.39896		1.54873	0.799652
ENST00000535757_119366940_119367560_153	uORF	153	ENST00000535757	protein_coding	ENSG00000155368	protein_coding	TTG	2.67231			4.13938		1.33616	1.37979
ENST00000535757_119366949_119367560_144	uORF	144	ENST00000535757	protein_coding	ENSG00000155368	protein_coding	GTG	2.83933			4.39809		1.41967	1.46603
ENST00000535757_119366985_119367560_108	uORF	108	ENST00000535757	protein_coding	ENSG00000155368	protein_coding	CTG	3.78578			5.86412		1.89289	1.95471
ENST00000535757_119367000_119367560_93	uORF	93	ENST00000535757	protein_coding	ENSG00000155368	protein_coding	CTG	4.39639			6.80994		2.19819	2.26998
ENST00000535757_119367027_119367560_66	uORF	66	ENST00000535757	protein_coding	ENSG00000155368	protein_coding	CTG	6.19491			9.59583		3.09746	3.19861
ENST00000409094_119367000_119367560_63	uORF	63	ENST00000409094	protein_coding	ENSG00000155368	protein_coding	CTG	6.48991			10.0528		3.24495	3.35092
ENST00000542275_119367052_119367243_192	uORF	192	ENST00000542275	protein_coding	ENSG00000155368	protein_coding	ATG	2.1295					1.06475	0
ENST00000536680_135271318_135530562_1356	uORF	1356	ENST00000536680	protein_coding	ENSG00000121988	protein_coding	GTG	0.301522	0.213313	0.307299	0.467054	1.42745	0.257418	0.733933
ENST00000536680_135271318_135530523_1317	uORF	1317	ENST00000536680	protein_coding	ENSG00000121988	protein_coding	GTG	0.310451	0.21963	0.316399	0.480884	1.46972	0.265041	0.755667
ENST00000536680_135271318_135504489_1284	uORF	1284	ENST00000536680	protein_coding	ENSG00000121988	protein_coding	ATG	0.31843	0.225275	0.324531	0.493244	1.50749	0.271852	0.775088
ENST00000536680_135271318_135504471_1266	uORF	1266	ENST00000536680	protein_coding	ENSG00000121988	protein_coding	ATA	0.322957	0.228477	0.329145	0.500256	1.52892	0.275717	0.786108
ENST00000536680_135271318_135504438_1233	uORF	1233	ENST00000536680	protein_coding	ENSG00000121988	protein_coding	GTG	0.331601	0.234592	0.337955	0.513645	1.56984	0.283097	0.807148
ENST00000636471_144517367_144520149_264	uORF	264	ENST00000636471	protein_coding	ENSG00000169554	protein_coding	TTG	1.54873	1.09565				1.32219	0
ENST00000636471_144517367_144520140_255	uORF	255	ENST00000636471	protein_coding	ENSG00000169554	protein_coding	CTG	1.60339	1.13432				1.36886	0
ENST00000636471_144517367_144520110_225	uORF	225	ENST00000636471	protein_coding	ENSG00000169554	protein_coding	CTG	1.81717	1.28557				1.55137	0
ENST00000636471_144517367_144519990_105	uORF	105	ENST00000636471	protein_coding	ENSG00000169554	protein_coding	ATG	3.89394	2.75479				3.32437	0
ENST00000627532_144517367_144520149_264	uORF	264	ENST00000627532	protein_coding	ENSG00000169554	protein_coding	TTG	1.54873	1.09565				1.32219	0
ENST00000627532_144517367_144520140_255	uORF	255	ENST00000627532	protein_coding	ENSG00000169554	protein_coding	CTG	1.60339	1.13432				1.36886	0
ENST00000627532_144517367_144520110_225	uORF	225	ENST00000627532	protein_coding	ENSG00000169554	protein_coding	CTG	1.81717	1.28557				1.55137	0
ENST00000627532_144517367_144519990_105	uORF	105	ENST00000627532	protein_coding	ENSG00000169554	protein_coding	ATG	3.89394	2.75479				3.32437	0
ENST00000419938_144517367_144519990_105	uORF	105	ENST00000419938	protein_coding	ENSG00000169554	protein_coding	ATG	3.89394	2.75479				3.32437	0
ENST00000636732_144517367_144518371_132	uORF	132	ENST00000636732	nonsense_mediated_decay	ENSG00000169554	protein_coding	CTG	3.09746	2.19131				2.64438	0
ENST00000636732_144517367_144518338_99	uORF	99	ENST00000636732	nonsense_mediated_decay	ENSG00000169554	protein_coding	TTG	4.12994	2.92174				3.52584	0
ENST00000636732_144517367_144518317_78	uORF	78	ENST00000636732	nonsense_mediated_decay	ENSG00000169554	protein_coding	ATG	5.24185	3.70837				4.47511	0
ENST00000636026_144517367_144520149_264	uORF	264	ENST00000636026	protein_coding	ENSG00000169554	protein_coding	TTG	1.54873	1.09565				1.32219	0
ENST00000636026_144517367_144520140_255	uORF	255	ENST00000636026	protein_coding	ENSG00000169554	protein_coding	CTG	1.60339	1.13432				1.36886	0
ENST00000636026_144517367_144520110_225	uORF	225	ENST00000636026	protein_coding	ENSG00000169554	protein_coding	CTG	1.81717	1.28557				1.55137	0
ENST00000636026_144517367_144519990_105	uORF	105	ENST00000636026	protein_coding	ENSG00000169554	protein_coding	ATG	3.89394	2.75479				3.32437	0
ENST00000539609_144517367_144520110_225	uORF	225	ENST00000539609	protein_coding	ENSG00000169554	protein_coding	CTG	1.81717	1.28557				1.55137	0
ENST00000539609_144517367_144519990_105	uORF	105	ENST00000539609	protein_coding	ENSG00000169554	protein_coding	ATG	3.89394	2.75479				3.32437	0
ENST00000558170_144517367_144517516_150	uORF	150	ENST00000558170	protein_coding	ENSG00000169554	protein_coding	GTG	2.72576	1.92835		4.22216		2.32706	1.40739
ENST00000558170_144517367_144517501_135	uORF	135	ENST00000558170	protein_coding	ENSG00000169554	protein_coding	CTG	3.02862	2.14261		4.69129		2.58562	1.56376
ENST00000558170_144517367_144517426_60	uORF	60	ENST00000558170	protein_coding	ENSG00000169554	protein_coding	TTG	6.8144	4.82088				5.81764	0
ENST00000303660_144517367_144519990_105	uORF	105	ENST00000303660	protein_coding	ENSG00000169554	protein_coding	ATG	3.89394	2.75479				3.32437	0
ENST00000440875_144517350_144520072_204	uORF	204	ENST00000440875	protein_coding	ENSG00000169554	protein_coding	TTG	2.00424	1.4179				1.71107	0
ENST00000440875_144517350_144520060_192	uORF	192	ENST00000440875	protein_coding	ENSG00000169554	protein_coding	TTG	2.1295	1.50652				1.81801	0
ENST00000440875_144517350_144520051_183	uORF	183	ENST00000440875	protein_coding	ENSG00000169554	protein_coding	TTG	2.23423	1.58061				1.90742	0
ENST00000440875_144517350_144520039_171	uORF	171	ENST00000440875	protein_coding	ENSG00000169554	protein_coding	CTG	2.39102	1.69154				2.04128	0
ENST00000440875_144517350_144517412_63	uORF	63	ENST00000440875	protein_coding	ENSG00000169554	protein_coding	CTG	6.48991	4.59131				5.54061	0
ENST00000440875_144517367_144520149_264	uORF	264	ENST00000440875	protein_coding	ENSG00000169554	protein_coding	TTG	1.54873	1.09565				1.32219	0
ENST00000440875_144517367_144520140_255	uORF	255	ENST00000440875	protein_coding	ENSG00000169554	protein_coding	CTG	1.60339	1.13432				1.36886	0
ENST00000440875_144517367_144520110_225	uORF	225	ENST00000440875	protein_coding	ENSG00000169554	protein_coding	CTG	1.81717	1.28557				1.55137	0
ENST00000440875_144517367_144519990_105	uORF	105	ENST00000440875	protein_coding	ENSG00000169554	protein_coding	ATG	3.89394	2.75479				3.32437	0
ENST00000637267_144517367_144520149_264	uORF	264	ENST00000637267	protein_coding	ENSG00000169554	protein_coding	TTG	1.54873	1.09565				1.32219	0
ENST00000637267_144517367_144520140_255	uORF	255	ENST00000637267	protein_coding	ENSG00000169554	protein_coding	CTG	1.60339	1.13432				1.36886	0
ENST00000637267_144517367_144520110_225	uORF	225	ENST00000637267	protein_coding	ENSG00000169554	protein_coding	CTG	1.81717	1.28557				1.55137	0
ENST00000637267_144517367_144519990_105	uORF	105	ENST00000637267	protein_coding	ENSG00000169554	protein_coding	ATG	3.89394	2.75479				3.32437	0
ENST00000431672_144517367_144517501_135	uORF	135	ENST00000431672	protein_coding	ENSG00000169554	protein_coding	CTG	3.02862	2.14261		4.69129		2.58562	1.56376
ENST00000431672_144517367_144517426_60	uORF	60	ENST00000431672	protein_coding	ENSG00000169554	protein_coding	TTG	6.8144	4.82088				5.81764	0
ENST00000409211_144517367_144518371_132	uORF	132	ENST00000409211	protein_coding	ENSG00000169554	protein_coding	CTG	3.09746	2.19131				2.64438	0
ENST00000409211_144517367_144518338_99	uORF	99	ENST00000409211	protein_coding	ENSG00000169554	protein_coding	TTG	4.12994	2.92174				3.52584	0
ENST00000409211_144517367_144518317_78	uORF	78	ENST00000409211	protein_coding	ENSG00000169554	protein_coding	ATG	5.24185	3.70837				4.47511	0
ENST00000465308_144517367_144518371_132	uORF	132	ENST00000465308	protein_coding	ENSG00000169554	protein_coding	CTG	3.09746	2.19131				2.64438	0
ENST00000465308_144517367_144518338_99	uORF	99	ENST00000465308	protein_coding	ENSG00000169554	protein_coding	TTG	4.12994	2.92174				3.52584	0
ENST00000465308_144517367_144518317_78	uORF	78	ENST00000465308	protein_coding	ENSG00000169554	protein_coding	ATG	5.24185	3.70837				4.47511	0
ENST00000434448_144517367_144518371_132	uORF	132	ENST00000434448	nonsense_mediated_decay	ENSG00000169554	protein_coding	CTG	3.09746	2.19131				2.64438	0
ENST00000434448_144517367_144518338_99	uORF	99	ENST00000434448	nonsense_mediated_decay	ENSG00000169554	protein_coding	TTG	4.12994	2.92174				3.52584	0
ENST00000434448_144517367_144518317_78	uORF	78	ENST00000434448	nonsense_mediated_decay	ENSG00000169554	protein_coding	ATG	5.24185	3.70837				4.47511	0
ENST00000435831_144517367_144517705_72	uORF	72	ENST00000435831	protein_coding	ENSG00000169554	protein_coding	GTG	5.67867	4.0174				4.84803	0
ENST00000444559_144517367_144520149_264	uORF	264	ENST00000444559	protein_coding	ENSG00000169554	protein_coding	TTG	1.54873	1.09565				1.32219	0
ENST00000444559_144517367_144520140_255	uORF	255	ENST00000444559	protein_coding	ENSG00000169554	protein_coding	CTG	1.60339	1.13432				1.36886	0
ENST00000444559_144517367_144520110_225	uORF	225	ENST00000444559	protein_coding	ENSG00000169554	protein_coding	CTG	1.81717	1.28557				1.55137	0
ENST00000444559_144517367_144519990_105	uORF	105	ENST00000444559	protein_coding	ENSG00000169554	protein_coding	ATG	3.89394	2.75479				3.32437	0
ENST00000465070_144517367_144520149_264	uORF	264	ENST00000465070	protein_coding	ENSG00000169554	protein_coding	TTG	1.54873	1.09565				1.32219	0
ENST00000465070_144517367_144520140_255	uORF	255	ENST00000465070	protein_coding	ENSG00000169554	protein_coding	CTG	1.60339	1.13432				1.36886	0
ENST00000465070_144517367_144520110_225	uORF	225	ENST00000465070	protein_coding	ENSG00000169554	protein_coding	CTG	1.81717	1.28557				1.55137	0
ENST00000465070_144517367_144519990_105	uORF	105	ENST00000465070	protein_coding	ENSG00000169554	protein_coding	ATG	3.89394	2.75479				3.32437	0
ENST00000636445_144517367_144520149_264	uORF	264	ENST00000636445	nonsense_mediated_decay	ENSG00000169554	protein_coding	TTG	1.54873	1.09565				1.32219	0
ENST00000636445_144517367_144520140_255	uORF	255	ENST00000636445	nonsense_mediated_decay	ENSG00000169554	protein_coding	CTG	1.60339	1.13432				1.36886	0
ENST00000636445_144517367_144520110_225	uORF	225	ENST00000636445	nonsense_mediated_decay	ENSG00000169554	protein_coding	CTG	1.81717	1.28557				1.55137	0
ENST00000636445_144517367_144519990_105	uORF	105	ENST00000636445	nonsense_mediated_decay	ENSG00000169554	protein_coding	ATG	3.89394	2.75479				3.32437	0
ENST00000417292_169798958_169805535_81	uORF	81	ENST00000417292	protein_coding	ENSG00000138385	protein_coding	GTG	5.04771	10.7131	20.5777	19.5471		7.88038	13.3749
ENST00000345739_175130181_175136462_78	uORF	78	ENST00000345739	protein_coding	ENSG00000115966	protein_coding	GTG	5.24185		5.34228			2.62092	1.78076
ENST00000345739_175130181_175136459_75	uORF	75	ENST00000345739	protein_coding	ENSG00000115966	protein_coding	ATA	5.45152		5.55597			2.72576	1.85199
ENST00000409635_175130181_175136462_141	uORF	141	ENST00000409635	protein_coding	ENSG00000115966	protein_coding	GTG	2.89975		2.9553			1.44987	0.985101
ENST00000409635_175130181_175136459_138	uORF	138	ENST00000409635	protein_coding	ENSG00000115966	protein_coding	ATA	2.96278		3.01955			1.48139	1.00652
ENST00000409635_175130181_175132757_90	uORF	90	ENST00000409635	protein_coding	ENSG00000115966	protein_coding	ATA	4.54294		4.62998			2.27147	1.54333
ENST00000409635_175130181_175132754_87	uORF	87	ENST00000409635	protein_coding	ENSG00000115966	protein_coding	CTG	4.69959		4.78963			2.34979	1.59654
ENST00000437522_175130181_175136462_78	uORF	78	ENST00000437522	protein_coding	ENSG00000115966	protein_coding	GTG	5.24185		5.34228			2.62092	1.78076
ENST00000437522_175130181_175136459_75	uORF	75	ENST00000437522	protein_coding	ENSG00000115966	protein_coding	ATA	5.45152		5.55597			2.72576	1.85199
ENST00000409365_182426711_182426938_228	uORF	228	ENST00000409365	protein_coding	ENSG00000115252	protein_coding	TTG	1.79326	1.26865	1.82762			1.53096	0.609207
ENST00000409365_182426711_182426911_201	uORF	201	ENST00000409365	protein_coding	ENSG00000115252	protein_coding	GTG	2.03415	1.43907	2.07312			1.73661	0.691041
ENST00000409365_182426701_182426928_228	uORF	228	ENST00000409365	protein_coding	ENSG00000115252	protein_coding	CTG	1.79326	1.26865	1.82762			1.53096	0.609207
ENST00000409365_182426886_182427026_141	uORF	141	ENST00000409365	protein_coding	ENSG00000115252	protein_coding	TTG	2.89975		2.9553			1.44987	0.985101
ENST00000409365_182426886_182427017_132	uORF	132	ENST00000409365	protein_coding	ENSG00000115252	protein_coding	ATG	3.09746		3.1568			1.54873	1.05227
ENST00000409365_182426886_182426969_84	uORF	84	ENST00000409365	protein_coding	ENSG00000115252	protein_coding	CTG	4.86743		4.96069			2.43372	1.65356
ENST00000351439_182426701_182426928_228	uORF	228	ENST00000351439	protein_coding	ENSG00000115252	protein_coding	CTG	1.79326	1.26865	1.82762			1.53096	0.609207
ENST00000351439_182426886_182427026_141	uORF	141	ENST00000351439	protein_coding	ENSG00000115252	protein_coding	TTG	2.89975		2.9553			1.44987	0.985101
ENST00000351439_182426886_182427017_132	uORF	132	ENST00000351439	protein_coding	ENSG00000115252	protein_coding	ATG	3.09746		3.1568			1.54873	1.05227
ENST00000351439_182426886_182426969_84	uORF	84	ENST00000351439	protein_coding	ENSG00000115252	protein_coding	CTG	4.86743		4.96069			2.43372	1.65356
ENST00000351439_182426711_182426938_228	uORF	228	ENST00000351439	protein_coding	ENSG00000115252	protein_coding	TTG	1.79326	1.26865	1.82762			1.53096	0.609207
ENST00000351439_182426711_182426911_201	uORF	201	ENST00000351439	protein_coding	ENSG00000115252	protein_coding	GTG	2.03415	1.43907	2.07312			1.73661	0.691041
ENST00000618828_189100118_189110281_93	uORF	93	ENST00000618828	protein_coding	ENSG00000204262	protein_coding	CTG	8.79278		4.48062	17.0249		4.39639	7.16849
ENST00000618828_189100118_189110266_78	uORF	78	ENST00000618828	protein_coding	ENSG00000204262	protein_coding	CTG	5.24185		5.34228	20.2989		2.62092	8.54705
ENST00000618828_189100118_189110248_60	uORF	60	ENST00000618828	protein_coding	ENSG00000204262	protein_coding	CTG	6.8144		6.94497	26.3885		3.4072	11.1112
ENST00000618828_189092318_189098746_177	uORF	177	ENST00000618828	protein_coding	ENSG00000204262	protein_coding	GTG	9.23987	14.7078	9.4169	19.6796	32.8071	11.9738	20.6345
ENST00000618828_189092318_189097278_105	uORF	105	ENST00000618828	protein_coding	ENSG00000204262	protein_coding	CTG	11.6818	22.0383	11.9057	27.1425	55.3034	16.8601	31.4505
ENST00000618828_189092318_189092413_96	uORF	96	ENST00000618828	protein_coding	ENSG00000204262	protein_coding	GTG	12.777	24.1044	13.0218	29.6871	60.488	18.4407	34.399
ENST00000618828_189179510_189179680_171	uORF	171	ENST00000618828	protein_coding	ENSG00000204262	protein_coding	CTG	11.9551	10.1492	12.1841	12.9628		11.0522	8.38231
ENST00000618828_189179510_189179614_105	uORF	105	ENST00000618828	protein_coding	ENSG00000204262	protein_coding	ATA	7.78789	2.75479	7.9371	3.01583		5.27134	3.65098
ENST00000618828_189179510_189179593_84	uORF	84	ENST00000618828	protein_coding	ENSG00000204262	protein_coding	CTG	9.73486	3.44348	4.96069	3.76979		6.58917	2.91016
ENST00000618828_189104277_189110322_99	uORF	99	ENST00000618828	protein_coding	ENSG00000204262	protein_coding	ATG	16.5198	35.0609	16.8363	25.5889		25.7903	14.1417
ENST00000618828_189104277_189110304_81	uORF	81	ENST00000618828	protein_coding	ENSG00000204262	protein_coding	CTG	20.1908	35.7102	15.4333	27.3659		27.9505	14.2664
ENST00000307834_191679044_191679118_75	uORF	75	ENST00000307834	nonsense_mediated_decay	ENSG00000173559	protein_coding	ATA	5.45152			4.22216		2.72576	1.40739
ENST00000410026_191679044_191679118_75	uORF	75	ENST00000410026	protein_coding	ENSG00000173559	protein_coding	ATA	5.45152			4.22216		2.72576	1.40739
ENST00000409510_191679044_191679118_75	uORF	75	ENST00000409510	protein_coding	ENSG00000173559	protein_coding	ATA	5.45152			4.22216		2.72576	1.40739
ENST00000409916_197535564_197535626_63	uORF	63	ENST00000409916	protein_coding	ENSG00000115540	protein_coding	ATA	19.4697		13.2285	10.0528		9.73486	7.76043
ENST00000409916_197535567_197535626_60	uORF	60	ENST00000409916	protein_coding	ENSG00000115540	protein_coding	TTG	20.4432		13.8899	10.5554		10.2216	8.14845
ENST00000613192_214809562_214809645_84	uORF	84	ENST00000613192	protein_coding	ENSG00000138376	protein_coding	CTG	4.86743					2.43372	0
ENST00000435675_215312091_215312162_72	uORF	72	ENST00000435675	protein_coding	ENSG00000138363	protein_coding	GTG	5.67867					2.83933	0
ENST00000435675_215312094_215312162_69	uORF	69	ENST00000435675	protein_coding	ENSG00000138363	protein_coding	GTG	5.92557					2.96278	0
ENST00000435675_215312103_215312162_60	uORF	60	ENST00000435675	protein_coding	ENSG00000138363	protein_coding	CTG	6.8144					3.4072	0
ENST00000435675_215312122_215312271_150	uORF	150	ENST00000435675	protein_coding	ENSG00000138363	protein_coding	CTG	2.72576					1.36288	0
ENST00000435675_215312131_215312271_141	uORF	141	ENST00000435675	protein_coding	ENSG00000138363	protein_coding	GTG	2.89975					1.44987	0
ENST00000435675_215312143_215312271_129	uORF	129	ENST00000435675	protein_coding	ENSG00000138363	protein_coding	ATG	3.16949					1.58474	0
ENST00000615025_217897965_217906366_87	uORF	87	ENST00000615025	protein_coding	ENSG00000079308	protein_coding	GTG	4.69959					2.34979	0
ENST00000409849_219229823_219232585_174	uORF	174	ENST00000409849	protein_coding	ENSG00000163516	protein_coding	GTG	2.34979			1.8199		1.1749	0.606633
ENST00000409849_219229838_219232585_159	uORF	159	ENST00000409849	protein_coding	ENSG00000163516	protein_coding	GTG	2.57147			1.99159		1.28574	0.663862
ENST00000409849_219229841_219232585_156	uORF	156	ENST00000409849	protein_coding	ENSG00000163516	protein_coding	TTG	2.62092			2.02989		1.31046	0.676629
ENST00000409849_219229871_219232585_126	uORF	126	ENST00000409849	protein_coding	ENSG00000163516	protein_coding	TTG	3.24495			2.51319		1.62248	0.837731
ENST00000409849_219229898_219232585_99	uORF	99	ENST00000409849	protein_coding	ENSG00000163516	protein_coding	TTG	4.12994			3.19861		2.06497	1.0662
ENST00000409849_219229833_219232535_114	uORF	114	ENST00000409849	protein_coding	ENSG00000163516	protein_coding	TTG	3.58653			2.77774		1.79326	0.925913
ENST00000409849_219229836_219232535_111	uORF	111	ENST00000409849	protein_coding	ENSG00000163516	protein_coding	TTG	3.68346			2.85281		1.84173	0.950938
ENST00000409849_219229863_219232535_84	uORF	84	ENST00000409849	protein_coding	ENSG00000163516	protein_coding	CTG	4.86743			3.76979		2.43372	1.2566
ENST00000444408_223777710_223777802_93	uORF	93	ENST00000444408	protein_coding	ENSG00000152056	protein_coding	CTG	8.79278	3.11024			41.6262	5.95151	13.8754
ENST00000444408_223777710_223777799_90	uORF	90	ENST00000444408	protein_coding	ENSG00000152056	protein_coding	ATA	9.08587	3.21392			43.0137	6.14989	14.3379
ENST00000444408_223777710_223777769_60	uORF	60	ENST00000444408	protein_coding	ENSG00000152056	protein_coding	TTG	6.8144	4.82088			64.5206	5.81764	21.5069
ENST00000444408_223777802_223837908_138	uORF	138	ENST00000444408	protein_coding	ENSG00000152056	protein_coding	CTG	2.96278					1.48139	0
ENST00000444408_223777802_223837890_120	uORF	120	ENST00000444408	protein_coding	ENSG00000152056	protein_coding	CTG	3.4072					1.7036	0
ENST00000452930_227325432_227330661_147	uORF	147	ENST00000452930	protein_coding	ENSG00000168958	protein_coding	GTG	2.78139					1.39069	0
ENST00000452930_227325435_227330661_144	uORF	144	ENST00000452930	protein_coding	ENSG00000168958	protein_coding	TTG	2.83933					1.41967	0
ENST00000452930_227325281_227330627_264	uORF	264	ENST00000452930	protein_coding	ENSG00000168958	protein_coding	CTG	1.54873					0.774364	0
ENST00000452930_227325353_227330627_192	uORF	192	ENST00000452930	protein_coding	ENSG00000168958	protein_coding	CTG	2.1295					1.06475	0
ENST00000452930_227325416_227330627_129	uORF	129	ENST00000452930	protein_coding	ENSG00000168958	protein_coding	GTG	3.16949					1.58474	0
ENST00000452930_227325428_227330627_117	uORF	117	ENST00000452930	protein_coding	ENSG00000168958	protein_coding	GTG	3.49457					1.74728	0
ENST00000424414_232787198_232787281_84	uORF	84	ENST00000424414	protein_coding	ENSG00000204120	protein_coding	ATG	4.86743	3.44348				4.15546	0
ENST00000424414_232787219_232787281_63	uORF	63	ENST00000424414	protein_coding	ENSG00000204120	protein_coding	GTG	6.48991	4.59131				5.54061	0
ENST00000436349_232787198_232787281_84	uORF	84	ENST00000436349	protein_coding	ENSG00000204120	protein_coding	ATG	4.86743	3.44348				4.15546	0
ENST00000436349_232787219_232787281_63	uORF	63	ENST00000436349	protein_coding	ENSG00000204120	protein_coding	GTG	6.48991	4.59131				5.54061	0
ENST00000455139_232787198_232787281_84	uORF	84	ENST00000455139	protein_coding	ENSG00000204120	protein_coding	ATG	4.86743	3.44348				4.15546	0
ENST00000455139_232787219_232787281_63	uORF	63	ENST00000455139	protein_coding	ENSG00000204120	protein_coding	GTG	6.48991	4.59131				5.54061	0
ENST00000427649_232787198_232787281_84	uORF	84	ENST00000427649	protein_coding	ENSG00000204120	protein_coding	ATG	4.86743	3.44348				4.15546	0
ENST00000427649_232787219_232787281_63	uORF	63	ENST00000427649	protein_coding	ENSG00000204120	protein_coding	GTG	6.48991	4.59131				5.54061	0
ENST00000407971_241315961_241326090_120	uORF	120	ENST00000407971	protein_coding	ENSG00000168385	protein_coding	CTG	3.4072	2.41044	3.47248	5.27771	16.1301	2.90882	8.29344
ENST00000407971_241315976_241326090_105	uORF	105	ENST00000407971	protein_coding	ENSG00000168385	protein_coding	TTG	3.89394	2.75479	3.96855	3.01583		3.32437	2.32813
ENST00000535007_241501483_241508630_414	uORF	414	ENST00000535007	protein_coding	ENSG00000115694	protein_coding	GTG	0.987595		1.00652	1.52977		0.493797	0.845429
ENST00000535007_241501483_241508570_354	uORF	354	ENST00000535007	protein_coding	ENSG00000115694	protein_coding	CTG	1.15498		1.17711	1.78905		0.577492	0.988722
ENST00000535007_241501483_241508555_339	uORF	339	ENST00000535007	protein_coding	ENSG00000115694	protein_coding	TTG	1.20609		1.2292	1.86821		0.603045	1.03247
ENST00000535007_241501483_241508543_327	uORF	327	ENST00000535007	protein_coding	ENSG00000115694	protein_coding	CTG	1.25035		1.27431	1.93677		0.625175	1.07036
ENST00000535007_241501483_241508510_294	uORF	294	ENST00000535007	protein_coding	ENSG00000115694	protein_coding	CTG	1.39069		1.41734	2.15417		0.695347	1.1905
ENST00000535007_241501483_241508504_288	uORF	288	ENST00000535007	protein_coding	ENSG00000115694	protein_coding	GTG	1.41967		1.44687	2.19904		0.709834	1.2153
ENST00000535007_241501483_241501692_210	uORF	210	ENST00000535007	protein_coding	ENSG00000115694	protein_coding	CTG	1.94697			3.01583		0.973486	1.00528
ENST00000543554_241501483_241501692_210	uORF	210	ENST00000543554	protein_coding	ENSG00000115694	protein_coding	CTG	1.94697			3.01583		0.973486	1.00528
ENST00000442307_241501483_241508570_354	uORF	354	ENST00000442307	protein_coding	ENSG00000115694	protein_coding	CTG	1.15498		1.17711	1.78905		0.577492	0.988722
ENST00000442307_241501483_241508555_339	uORF	339	ENST00000442307	protein_coding	ENSG00000115694	protein_coding	TTG	1.20609		1.2292	1.86821		0.603045	1.03247
ENST00000442307_241501483_241508543_327	uORF	327	ENST00000442307	protein_coding	ENSG00000115694	protein_coding	CTG	1.25035		1.27431	1.93677		0.625175	1.07036
ENST00000442307_241501483_241508510_294	uORF	294	ENST00000442307	protein_coding	ENSG00000115694	protein_coding	CTG	1.39069		1.41734	2.15417		0.695347	1.1905
ENST00000442307_241501483_241508504_288	uORF	288	ENST00000442307	protein_coding	ENSG00000115694	protein_coding	GTG	1.41967		1.44687	2.19904		0.709834	1.2153
ENST00000442307_241501483_241501692_210	uORF	210	ENST00000442307	protein_coding	ENSG00000115694	protein_coding	CTG	1.94697			3.01583		0.973486	1.00528
ENST00000413760_241501483_241501692_210	uORF	210	ENST00000413760	protein_coding	ENSG00000115694	protein_coding	CTG	1.94697			3.01583		0.973486	1.00528
ENST00000429279_241501483_241501692_210	uORF	210	ENST00000429279	protein_coding	ENSG00000115694	protein_coding	CTG	1.94697			3.01583		0.973486	1.00528
ENST00000440109_241501483_241501692_210	uORF	210	ENST00000440109	protein_coding	ENSG00000115694	protein_coding	CTG	1.94697			3.01583		0.973486	1.00528
ENST00000435225_241501483_241501998_393	uORF	393	ENST00000435225	protein_coding	ENSG00000115694	protein_coding	ATG	1.04037			1.61151		0.520183	0.537171
ENST00000435225_241501483_241501959_354	uORF	354	ENST00000435225	protein_coding	ENSG00000115694	protein_coding	CTG	1.15498			1.78905		0.577492	0.596351
ENST00000435225_241501483_241501905_300	uORF	300	ENST00000435225	protein_coding	ENSG00000115694	protein_coding	GTG	1.36288			2.11108		0.68144	0.703694
ENST00000435225_241501483_241501836_231	uORF	231	ENST00000435225	protein_coding	ENSG00000115694	protein_coding	TTG	1.76997			2.74167		0.884987	0.913888
ENST00000435225_241501483_241501692_210	uORF	210	ENST00000435225	protein_coding	ENSG00000115694	protein_coding	CTG	1.94697			3.01583		0.973486	1.00528
ENST00000439101_241500821_241508016_360	uORF	360	ENST00000439101	protein_coding	ENSG00000115694	protein_coding	TTG	1.13573			1.75924		0.567867	0.586412
ENST00000439101_241500821_241501768_318	uORF	318	ENST00000439101	protein_coding	ENSG00000115694	protein_coding	CTG	1.28574			1.99159		0.642868	0.663862
ENST00000439101_241500821_241501738_288	uORF	288	ENST00000439101	protein_coding	ENSG00000115694	protein_coding	CTG	1.41967			2.19904		0.709834	0.733015
ENST00000439101_241500821_241501720_270	uORF	270	ENST00000439101	protein_coding	ENSG00000115694	protein_coding	CTG	1.51431			2.34565		0.757156	0.781882
ENST00000439101_241500821_241501699_249	uORF	249	ENST00000439101	protein_coding	ENSG00000115694	protein_coding	GTG	1.64202			2.54347		0.821012	0.847824
ENST00000439101_241501483_241508072_384	uORF	384	ENST00000439101	protein_coding	ENSG00000115694	protein_coding	CTG	1.06475			1.64928		0.532375	0.549761
ENST00000439101_241501483_241508066_378	uORF	378	ENST00000439101	protein_coding	ENSG00000115694	protein_coding	CTG	1.08165			1.67546		0.540826	0.558487
ENST00000439101_241501483_241508063_375	uORF	375	ENST00000439101	protein_coding	ENSG00000115694	protein_coding	CTG	1.0903			1.68887		0.545152	0.562955
ENST00000439101_241501483_241508051_363	uORF	363	ENST00000439101	protein_coding	ENSG00000115694	protein_coding	CTG	1.12635			1.7447		0.563174	0.581565
ENST00000439101_241501483_241501752_270	uORF	270	ENST00000439101	protein_coding	ENSG00000115694	protein_coding	GTG	1.51431			2.34565		0.757156	0.781882
ENST00000439101_241501483_241501731_249	uORF	249	ENST00000439101	protein_coding	ENSG00000115694	protein_coding	CTG	1.64202			2.54347		0.821012	0.847824
ENST00000439101_241501483_241501692_210	uORF	210	ENST00000439101	protein_coding	ENSG00000115694	protein_coding	CTG	1.94697			3.01583		0.973486	1.00528
ENST00000402096_241637627_241651040_129	uORF	129	ENST00000402096	protein_coding	ENSG00000168397	protein_coding	TTG	6.33898	6.7268	6.46043	7.36424		6.53289	4.60822
ENST00000402096_241637660_241651040_96	uORF	96	ENST00000402096	protein_coding	ENSG00000168397	protein_coding	TTG	8.518	9.03914	8.68121	9.8957		8.77857	6.1923
ENST00000402096_241637663_241651040_93	uORF	93	ENST00000402096	protein_coding	ENSG00000168397	protein_coding	CTG	8.79278	9.33073	8.96125	10.2149		9.06175	6.39205
ENST00000419606_241637715_241638310_60	uORF	60	ENST00000419606	protein_coding	ENSG00000168397	protein_coding	ATG	13.6288	9.64175	6.94497	15.8331		11.6353	7.59269
ENST00000430617_241637733_241653356_252	uORF	252	ENST00000430617	protein_coding	ENSG00000168397	protein_coding	TTG	3.24495	1.14783		1.2566		2.19639	0.418866
ENST00000430617_241651015_241653356_219	uORF	219	ENST00000430617	protein_coding	ENSG00000168397	protein_coding	CTG	3.73392	1.32079		1.44595		2.52735	0.481982
ENST00000430617_241651081_241653356_153	uORF	153	ENST00000430617	protein_coding	ENSG00000168397	protein_coding	ATA	5.34463			2.06969		2.67231	0.689896
ENST00000430617_241651084_241653356_150	uORF	150	ENST00000430617	protein_coding	ENSG00000168397	protein_coding	CTG	5.45152			2.11108		2.72576	0.703694
ENST00000430617_241651037_241653363_204	uORF	204	ENST00000430617	protein_coding	ENSG00000168397	protein_coding	TTG	4.00847			1.55227		2.00424	0.517422
ENST00000430617_241651040_241653363_201	uORF	201	ENST00000430617	protein_coding	ENSG00000168397	protein_coding	CTG	4.0683			1.57543		2.03415	0.525145
ENST00000430617_241651046_241653363_195	uORF	195	ENST00000430617	protein_coding	ENSG00000168397	protein_coding	TTG	4.19348			1.62391		2.09674	0.541303
ENST00000430617_241651058_241653363_183	uORF	183	ENST00000430617	protein_coding	ENSG00000168397	protein_coding	CTG	4.46846			1.7304		2.23423	0.576798
ENST00000454244_8501870_8537235_162	uORF	162	ENST00000454244	protein_coding	ENSG00000071282	protein_coding	CTG	2.52385					1.26193	0
ENST00000454244_8501879_8537235_153	uORF	153	ENST00000454244	protein_coding	ENSG00000071282	protein_coding	CTG	2.67231					1.33616	0
ENST00000454244_8501897_8537235_135	uORF	135	ENST00000454244	protein_coding	ENSG00000071282	protein_coding	CTG	3.02862					1.51431	0
ENST00000454244_8501939_8537235_93	uORF	93	ENST00000454244	protein_coding	ENSG00000071282	protein_coding	ATG	4.39639					2.19819	0
ENST00000454244_8501948_8537235_84	uORF	84	ENST00000454244	protein_coding	ENSG00000071282	protein_coding	GTG	4.86743					2.43372	0
ENST00000498623_9797715_9800187_66	uORF	66	ENST00000498623	protein_coding	ENSG00000241553	protein_coding	CTG	24.7796	13.1478	18.9408	9.59583		18.9637	9.51221
ENST00000498623_9797684_9800213_123	uORF	123	ENST00000498623	protein_coding	ENSG00000241553	protein_coding	GTG	13.2964	7.05494	10.1634	7.72347		10.1757	5.96228
ENST00000498623_9797708_9800213_99	uORF	99	ENST00000498623	protein_coding	ENSG00000241553	protein_coding	CTG	16.5198	8.76523	12.6272	9.59583		12.6425	7.40768
ENST00000498623_9797741_9800213_66	uORF	66	ENST00000498623	protein_coding	ENSG00000241553	protein_coding	TTG	18.5847	13.1478	18.9408	14.3937		15.8663	11.1115
ENST00000485273_9797715_9800187_66	uORF	66	ENST00000485273	protein_coding	ENSG00000241553	protein_coding	CTG	24.7796	13.1478	18.9408	9.59583		18.9637	9.51221
ENST00000485273_9793122_9797680_75	uORF	75	ENST00000485273	protein_coding	ENSG00000241553	protein_coding	ATG	5.45152	3.8567				4.65411	0
ENST00000485273_9793125_9797680_72	uORF	72	ENST00000485273	protein_coding	ENSG00000241553	protein_coding	GTG	5.67867	4.0174				4.84803	0
ENST00000485273_9797684_9800213_123	uORF	123	ENST00000485273	protein_coding	ENSG00000241553	protein_coding	GTG	13.2964	7.05494	10.1634	7.72347		10.1757	5.96228
ENST00000485273_9797708_9800213_99	uORF	99	ENST00000485273	protein_coding	ENSG00000241553	protein_coding	CTG	16.5198	8.76523	12.6272	9.59583		12.6425	7.40768
ENST00000485273_9797741_9800213_66	uORF	66	ENST00000485273	protein_coding	ENSG00000241553	protein_coding	TTG	18.5847	13.1478	18.9408	14.3937		15.8663	11.1115
ENST00000536378_36993548_36993661_114	uORF	114	ENST00000536378	protein_coding	ENSG00000076242	protein_coding	ATG	7.17306	2.5373	3.65524	8.33322		4.85518	3.99615
ENST00000536378_36993557_36993661_105	uORF	105	ENST00000536378	protein_coding	ENSG00000076242	protein_coding	GTG	3.89394	2.75479	3.96855	9.0475		3.32437	4.33868
ENST00000536378_36993578_36993661_84	uORF	84	ENST00000536378	protein_coding	ENSG00000076242	protein_coding	CTG	4.86743	3.44348	4.96069	11.3094		4.15546	5.42335
ENST00000536378_36993590_36993661_72	uORF	72	ENST00000536378	protein_coding	ENSG00000076242	protein_coding	GTG	5.67867	4.0174	5.78747	13.1943		4.84803	6.32724
ENST00000536378_36993593_36993661_69	uORF	69	ENST00000536378	protein_coding	ENSG00000076242	protein_coding	GTG	5.92557	4.19207	6.0391	13.7679		5.05882	6.60234
ENST00000536378_37012027_37014436_78	uORF	78	ENST00000536378	protein_coding	ENSG00000076242	protein_coding	CTG	26.2092	14.8335	5.34228	12.1793	24.8156	20.5214	14.1124
ENST00000536378_37012030_37014436_75	uORF	75	ENST00000536378	protein_coding	ENSG00000076242	protein_coding	ATG	21.8061	15.4268	5.55597	12.6665	25.8082	18.6164	14.6769
ENST00000536378_36993489_36993593_105	uORF	105	ENST00000536378	protein_coding	ENSG00000076242	protein_coding	TTG	3.89394					1.94697	0
ENST00000536378_36993528_36993593_66	uORF	66	ENST00000536378	protein_coding	ENSG00000076242	protein_coding	TTG	6.19491					3.09746	0
ENST00000536378_37007033_37008869_87	uORF	87	ENST00000536378	protein_coding	ENSG00000076242	protein_coding	ATG	4.69959				22.2485	2.34979	7.41616
ENST00000458205_36993807_36996654_120	uORF	120	ENST00000458205	protein_coding	ENSG00000076242	protein_coding	GTG	3.4072					1.7036	0
ENST00000458205_36993840_36996654_87	uORF	87	ENST00000458205	protein_coding	ENSG00000076242	protein_coding	GTG	4.69959					2.34979	0
ENST00000458205_37012027_37014436_78	uORF	78	ENST00000458205	protein_coding	ENSG00000076242	protein_coding	CTG	26.2092	14.8335	5.34228	12.1793	24.8156	20.5214	14.1124
ENST00000458205_37012030_37014436_75	uORF	75	ENST00000458205	protein_coding	ENSG00000076242	protein_coding	ATG	21.8061	15.4268	5.55597	12.6665	25.8082	18.6164	14.6769
ENST00000458205_36993880_36997176_123	uORF	123	ENST00000458205	protein_coding	ENSG00000076242	protein_coding	TTG	3.3241	4.70329		7.72347		4.0137	2.57449
ENST00000458205_36996647_36997176_84	uORF	84	ENST00000458205	protein_coding	ENSG00000076242	protein_coding	GTG	4.86743	6.88696		11.3094		5.8772	3.76979
ENST00000458205_37007033_37008869_87	uORF	87	ENST00000458205	protein_coding	ENSG00000076242	protein_coding	ATG	4.69959				22.2485	2.34979	7.41616
ENST00000539477_36993807_36996654_120	uORF	120	ENST00000539477	protein_coding	ENSG00000076242	protein_coding	GTG	3.4072					1.7036	0
ENST00000539477_36993840_36996654_87	uORF	87	ENST00000539477	protein_coding	ENSG00000076242	protein_coding	GTG	4.69959					2.34979	0
ENST00000539477_37007033_37012023_87	uORF	87	ENST00000539477	protein_coding	ENSG00000076242	protein_coding	ATG	4.69959				22.2485	2.34979	7.41616
ENST00000539477_37012027_37014436_78	uORF	78	ENST00000539477	protein_coding	ENSG00000076242	protein_coding	CTG	26.2092	14.8335	5.34228	12.1793	24.8156	20.5214	14.1124
ENST00000539477_37012030_37014436_75	uORF	75	ENST00000539477	protein_coding	ENSG00000076242	protein_coding	ATG	21.8061	15.4268	5.55597	12.6665	25.8082	18.6164	14.6769
ENST00000539477_36993880_37011843_372	uORF	372	ENST00000539477	protein_coding	ENSG00000076242	protein_coding	TTG	2.19819	2.33268		2.55373	10.4065	2.26544	4.32009
ENST00000539477_36996647_37011843_333	uORF	333	ENST00000539477	protein_coding	ENSG00000076242	protein_coding	GTG	2.45564	2.60588		2.85281	11.6253	2.53076	4.82605
ENST00000539477_36996668_37011843_312	uORF	312	ENST00000539477	protein_coding	ENSG00000076242	protein_coding	CTG	1.31046	1.85418		3.04483	12.4078	1.58232	5.15088
ENST00000539477_36996674_37011843_306	uORF	306	ENST00000539477	protein_coding	ENSG00000076242	protein_coding	TTG	1.33616	1.89054		3.10453	12.6511	1.61335	5.25188
ENST00000539477_37000964_37011843_261	uORF	261	ENST00000539477	protein_coding	ENSG00000076242	protein_coding	CTG	1.56653	1.10825			14.8323	1.33739	4.94411
ENST00000539477_37001000_37011843_225	uORF	225	ENST00000539477	protein_coding	ENSG00000076242	protein_coding	CTG	1.81717	1.28557			17.2055	1.55137	5.73516
ENST00000539477_37004404_37011843_168	uORF	168	ENST00000539477	protein_coding	ENSG00000076242	protein_coding	TTG	2.43372	1.72174			11.5215	2.07773	3.84051
ENST00000539477_37004413_37011843_159	uORF	159	ENST00000539477	protein_coding	ENSG00000076242	protein_coding	ATA	2.57147	1.8192			12.1737	2.19534	4.0579
ENST00000539477_37004422_37011843_150	uORF	150	ENST00000539477	protein_coding	ENSG00000076242	protein_coding	GTG	2.72576	1.92835			12.9041	2.32706	4.30137
ENST00000539477_37007013_37011843_75	uORF	75	ENST00000539477	protein_coding	ENSG00000076242	protein_coding	CTG	5.45152				25.8082	2.72576	8.60274
ENST00000455445_37012027_37014436_78	uORF	78	ENST00000455445	protein_coding	ENSG00000076242	protein_coding	CTG	26.2092	14.8335	5.34228	12.1793	24.8156	20.5214	14.1124
ENST00000455445_37012030_37014436_75	uORF	75	ENST00000455445	protein_coding	ENSG00000076242	protein_coding	ATG	21.8061	15.4268	5.55597	12.6665	25.8082	18.6164	14.6769
ENST00000455445_37007033_37008869_87	uORF	87	ENST00000455445	protein_coding	ENSG00000076242	protein_coding	ATG	4.69959				22.2485	2.34979	7.41616
ENST00000441265_36993807_36996654_120	uORF	120	ENST00000441265	protein_coding	ENSG00000076242	protein_coding	GTG	3.4072					1.7036	0
ENST00000441265_36993840_36996654_87	uORF	87	ENST00000441265	protein_coding	ENSG00000076242	protein_coding	GTG	4.69959					2.34979	0
ENST00000441265_37007033_37012023_87	uORF	87	ENST00000441265	protein_coding	ENSG00000076242	protein_coding	ATG	4.69959				22.2485	2.34979	7.41616
ENST00000441265_37012027_37014436_78	uORF	78	ENST00000441265	protein_coding	ENSG00000076242	protein_coding	CTG	26.2092	14.8335	5.34228	12.1793	24.8156	20.5214	14.1124
ENST00000441265_37012030_37014436_75	uORF	75	ENST00000441265	protein_coding	ENSG00000076242	protein_coding	ATG	21.8061	15.4268	5.55597	12.6665	25.8082	18.6164	14.6769
ENST00000441265_36993880_37011843_372	uORF	372	ENST00000441265	protein_coding	ENSG00000076242	protein_coding	TTG	2.19819	2.33268		2.55373	10.4065	2.26544	4.32009
ENST00000441265_36996647_37011843_333	uORF	333	ENST00000441265	protein_coding	ENSG00000076242	protein_coding	GTG	2.45564	2.60588		2.85281	11.6253	2.53076	4.82605
ENST00000441265_36996668_37011843_312	uORF	312	ENST00000441265	protein_coding	ENSG00000076242	protein_coding	CTG	1.31046	1.85418		3.04483	12.4078	1.58232	5.15088
ENST00000441265_36996674_37011843_306	uORF	306	ENST00000441265	protein_coding	ENSG00000076242	protein_coding	TTG	1.33616	1.89054		3.10453	12.6511	1.61335	5.25188
ENST00000441265_37000964_37011843_261	uORF	261	ENST00000441265	protein_coding	ENSG00000076242	protein_coding	CTG	1.56653	1.10825			14.8323	1.33739	4.94411
ENST00000441265_37001000_37011843_225	uORF	225	ENST00000441265	protein_coding	ENSG00000076242	protein_coding	CTG	1.81717	1.28557			17.2055	1.55137	5.73516
ENST00000441265_37004404_37011843_168	uORF	168	ENST00000441265	protein_coding	ENSG00000076242	protein_coding	TTG	2.43372	1.72174			11.5215	2.07773	3.84051
ENST00000441265_37004413_37011843_159	uORF	159	ENST00000441265	protein_coding	ENSG00000076242	protein_coding	ATA	2.57147	1.8192			12.1737	2.19534	4.0579
ENST00000441265_37004422_37011843_150	uORF	150	ENST00000441265	protein_coding	ENSG00000076242	protein_coding	GTG	2.72576	1.92835			12.9041	2.32706	4.30137
ENST00000441265_37007013_37011843_75	uORF	75	ENST00000441265	protein_coding	ENSG00000076242	protein_coding	CTG	5.45152				25.8082	2.72576	8.60274
ENST00000435176_36993807_36996654_120	uORF	120	ENST00000435176	protein_coding	ENSG00000076242	protein_coding	GTG	3.4072					1.7036	0
ENST00000435176_36993840_36996654_87	uORF	87	ENST00000435176	protein_coding	ENSG00000076242	protein_coding	GTG	4.69959					2.34979	0
ENST00000429117_36993842_36996654_159	uORF	159	ENST00000429117	protein_coding	ENSG00000076242	protein_coding	GTG	2.57147					1.28574	0
ENST00000429117_36993884_36996654_117	uORF	117	ENST00000429117	protein_coding	ENSG00000076242	protein_coding	TTG	3.49457					1.74728	0
ENST00000429117_36994865_36996654_75	uORF	75	ENST00000429117	protein_coding	ENSG00000076242	protein_coding	GTG	5.45152					2.72576	0
ENST00000429117_36994880_36996654_60	uORF	60	ENST00000429117	protein_coding	ENSG00000076242	protein_coding	CTG	6.8144					3.4072	0
ENST00000396203_40457361_40457432_72	uORF	72	ENST00000396203	protein_coding	ENSG00000188846	protein_coding	ATG	5.67867	12.0522	5.78747	8.79618		8.86543	4.86122
ENST00000396203_40457364_40457432_69	uORF	69	ENST00000396203	protein_coding	ENSG00000188846	protein_coding	GTG	5.92557	12.5762	6.0391	9.17862		9.25088	5.07257
ENST00000416518_40457361_40457432_72	uORF	72	ENST00000416518	protein_coding	ENSG00000188846	protein_coding	ATG	5.67867	12.0522	5.78747	8.79618		8.86543	4.86122
ENST00000416518_40457364_40457432_69	uORF	69	ENST00000416518	protein_coding	ENSG00000188846	protein_coding	GTG	5.92557	12.5762	6.0391	9.17862		9.25088	5.07257
ENST00000435633_40457364_40457432_69	uORF	69	ENST00000435633	nonsense_mediated_decay	ENSG00000188846	protein_coding	GTG	5.92557	12.5762	6.0391	9.17862		9.25088	5.07257
ENST00000426215_41224033_41224239_99	uORF	99	ENST00000426215	protein_coding	ENSG00000168036	protein_coding	ATA	12.3898	35.0609	25.2544	44.7805		23.7254	23.345
ENST00000426215_41224069_41224239_63	uORF	63	ENST00000426215	protein_coding	ENSG00000168036	protein_coding	ATG	19.4697	50.5044	39.6855	70.3694		34.9871	36.685
ENST00000426215_41224049_41224234_78	uORF	78	ENST00000426215	protein_coding	ENSG00000168036	protein_coding	TTG	15.7255	44.5004	32.0537	56.8368		30.113	29.6302
ENST00000453024_41224033_41224239_99	uORF	99	ENST00000453024	protein_coding	ENSG00000168036	protein_coding	ATA	12.3898	35.0609	25.2544	44.7805		23.7254	23.345
ENST00000453024_41224069_41224239_63	uORF	63	ENST00000453024	protein_coding	ENSG00000168036	protein_coding	ATG	19.4697	50.5044	39.6855	70.3694		34.9871	36.685
ENST00000453024_41199519_41224234_258	uORF	258	ENST00000453024	protein_coding	ENSG00000168036	protein_coding	GTG	7.92372	16.817	11.3058	17.1832		12.3704	9.49633
ENST00000453024_41199531_41224234_246	uORF	246	ENST00000453024	protein_coding	ENSG00000168036	protein_coding	TTG	8.31025	17.6373	11.8573	18.0214		12.9738	9.95956
ENST00000453024_41199666_41224234_111	uORF	111	ENST00000453024	protein_coding	ENSG00000168036	protein_coding	CTG	11.0504	31.2705	22.5242	39.9394		21.1605	20.8212
ENST00000453024_41224049_41224234_78	uORF	78	ENST00000453024	protein_coding	ENSG00000168036	protein_coding	TTG	15.7255	44.5004	32.0537	56.8368		30.113	29.6302
ENST00000428413_47428631_47435057_90	uORF	90	ENST00000428413	protein_coding	ENSG00000114650	protein_coding	CTG	4.54294					2.27147	0
ENST00000428413_47428631_47435048_81	uORF	81	ENST00000428413	protein_coding	ENSG00000114650	protein_coding	CTG	5.04771					2.52385	0
ENST00000428413_47427608_47435011_222	uORF	222	ENST00000428413	protein_coding	ENSG00000114650	protein_coding	GTG	1.84173			1.42641		0.920865	0.475469
ENST00000446787_47510164_47510241_78	uORF	78	ENST00000446787	protein_coding	ENSG00000163832	protein_coding	CTG	5.24185	3.70837				4.47511	0
ENST00000446787_47504439_47510234_96	uORF	96	ENST00000446787	protein_coding	ENSG00000163832	protein_coding	GTG	4.259	3.01305				3.63602	0
ENST00000446787_47504439_47510198_60	uORF	60	ENST00000446787	protein_coding	ENSG00000163832	protein_coding	GTG	6.8144					3.4072	0
ENST00000446787_47510183_47511207_132	uORF	132	ENST00000446787	protein_coding	ENSG00000163832	protein_coding	GTG	3.09746	2.19131				2.64438	0
ENST00000446787_47510183_47511204_129	uORF	129	ENST00000446787	protein_coding	ENSG00000163832	protein_coding	ATG	3.16949	2.24227				2.70588	0
ENST00000446787_47510183_47511192_117	uORF	117	ENST00000446787	protein_coding	ENSG00000163832	protein_coding	ATG	3.49457	2.47224				2.9834	0
ENST00000446787_47510183_47511180_105	uORF	105	ENST00000446787	protein_coding	ENSG00000163832	protein_coding	TTG	3.89394	2.75479				3.32437	0
ENST00000439305_47504439_47511207_141	uORF	141	ENST00000439305	protein_coding	ENSG00000163832	protein_coding	GTG	2.89975	2.05144				2.47559	0
ENST00000439305_47504439_47511204_138	uORF	138	ENST00000439305	protein_coding	ENSG00000163832	protein_coding	ATG	2.96278	2.09603				2.52941	0
ENST00000439305_47504439_47511192_126	uORF	126	ENST00000439305	protein_coding	ENSG00000163832	protein_coding	ATG	3.24495	2.29565				2.7703	0
ENST00000439305_47504439_47511180_114	uORF	114	ENST00000439305	protein_coding	ENSG00000163832	protein_coding	TTG	3.58653	2.5373				3.06192	0
ENST00000439305_47504439_47510236_63	uORF	63	ENST00000439305	protein_coding	ENSG00000163832	protein_coding	TTG	6.48991	4.59131				5.54061	0
ENST00000412761_47504439_47511207_141	uORF	141	ENST00000412761	protein_coding	ENSG00000163832	protein_coding	GTG	2.89975	2.05144				2.47559	0
ENST00000412761_47504439_47511204_138	uORF	138	ENST00000412761	protein_coding	ENSG00000163832	protein_coding	ATG	2.96278	2.09603				2.52941	0
ENST00000412761_47504439_47511192_126	uORF	126	ENST00000412761	protein_coding	ENSG00000163832	protein_coding	ATG	3.24495	2.29565				2.7703	0
ENST00000412761_47504439_47511180_114	uORF	114	ENST00000412761	protein_coding	ENSG00000163832	protein_coding	TTG	3.58653	2.5373				3.06192	0
ENST00000412761_47504439_47510236_63	uORF	63	ENST00000412761	protein_coding	ENSG00000163832	protein_coding	TTG	6.48991	4.59131				5.54061	0
ENST00000444760_47504439_47511207_141	uORF	141	ENST00000444760	protein_coding	ENSG00000163832	protein_coding	GTG	2.89975	2.05144				2.47559	0
ENST00000444760_47504439_47511204_138	uORF	138	ENST00000444760	protein_coding	ENSG00000163832	protein_coding	ATG	2.96278	2.09603				2.52941	0
ENST00000444760_47504439_47511192_126	uORF	126	ENST00000444760	protein_coding	ENSG00000163832	protein_coding	ATG	3.24495	2.29565				2.7703	0
ENST00000444760_47504439_47511180_114	uORF	114	ENST00000444760	protein_coding	ENSG00000163832	protein_coding	TTG	3.58653	2.5373				3.06192	0
ENST00000444760_47504439_47510236_63	uORF	63	ENST00000444760	protein_coding	ENSG00000163832	protein_coding	TTG	6.48991	4.59131				5.54061	0
ENST00000445044_47504439_47511207_141	uORF	141	ENST00000445044	nonsense_mediated_decay	ENSG00000163832	protein_coding	GTG	2.89975	2.05144				2.47559	0
ENST00000445044_47504439_47511204_138	uORF	138	ENST00000445044	nonsense_mediated_decay	ENSG00000163832	protein_coding	ATG	2.96278	2.09603				2.52941	0
ENST00000445044_47504439_47511192_126	uORF	126	ENST00000445044	nonsense_mediated_decay	ENSG00000163832	protein_coding	ATG	3.24495	2.29565				2.7703	0
ENST00000445044_47504439_47511180_114	uORF	114	ENST00000445044	nonsense_mediated_decay	ENSG00000163832	protein_coding	TTG	3.58653	2.5373				3.06192	0
ENST00000445044_47504439_47510236_63	uORF	63	ENST00000445044	nonsense_mediated_decay	ENSG00000163832	protein_coding	TTG	6.48991	4.59131				5.54061	0
ENST00000425291_47504439_47511207_141	uORF	141	ENST00000425291	protein_coding	ENSG00000163832	protein_coding	GTG	2.89975	2.05144				2.47559	0
ENST00000425291_47504439_47511204_138	uORF	138	ENST00000425291	protein_coding	ENSG00000163832	protein_coding	ATG	2.96278	2.09603				2.52941	0
ENST00000425291_47504439_47511192_126	uORF	126	ENST00000425291	protein_coding	ENSG00000163832	protein_coding	ATG	3.24495	2.29565				2.7703	0
ENST00000425291_47504439_47511180_114	uORF	114	ENST00000425291	protein_coding	ENSG00000163832	protein_coding	TTG	3.58653	2.5373				3.06192	0
ENST00000425291_47504439_47510236_63	uORF	63	ENST00000425291	protein_coding	ENSG00000163832	protein_coding	TTG	6.48991	4.59131				5.54061	0
ENST00000449409_47504439_47511207_141	uORF	141	ENST00000449409	protein_coding	ENSG00000163832	protein_coding	GTG	2.89975	2.05144				2.47559	0
ENST00000449409_47504439_47511204_138	uORF	138	ENST00000449409	protein_coding	ENSG00000163832	protein_coding	ATG	2.96278	2.09603				2.52941	0
ENST00000449409_47504439_47511192_126	uORF	126	ENST00000449409	protein_coding	ENSG00000163832	protein_coding	ATG	3.24495	2.29565				2.7703	0
ENST00000449409_47504439_47511180_114	uORF	114	ENST00000449409	protein_coding	ENSG00000163832	protein_coding	TTG	3.58653	2.5373				3.06192	0
ENST00000449409_47504439_47510236_63	uORF	63	ENST00000449409	protein_coding	ENSG00000163832	protein_coding	TTG	6.48991	4.59131				5.54061	0
ENST00000414236_47504439_47511207_141	uORF	141	ENST00000414236	protein_coding	ENSG00000163832	protein_coding	GTG	2.89975	2.05144				2.47559	0
ENST00000414236_47504439_47511204_138	uORF	138	ENST00000414236	protein_coding	ENSG00000163832	protein_coding	ATG	2.96278	2.09603				2.52941	0
ENST00000414236_47504439_47511192_126	uORF	126	ENST00000414236	protein_coding	ENSG00000163832	protein_coding	ATG	3.24495	2.29565				2.7703	0
ENST00000414236_47504439_47511180_114	uORF	114	ENST00000414236	protein_coding	ENSG00000163832	protein_coding	TTG	3.58653	2.5373				3.06192	0
ENST00000414236_47504439_47510236_63	uORF	63	ENST00000414236	protein_coding	ENSG00000163832	protein_coding	TTG	6.48991	4.59131				5.54061	0
ENST00000615452_49011652_49013926_300	uORF	300	ENST00000615452	protein_coding	ENSG00000178252	protein_coding	CTG	5.45152	1.92835	1.38899	3.16662	6.45206	3.68994	3.66922
ENST00000615452_49011655_49013926_297	uORF	297	ENST00000615452	protein_coding	ENSG00000178252	protein_coding	GTG	5.50659	1.94783	1.40302	3.19861	6.51723	3.72721	3.70629
ENST00000615452_49011664_49013926_288	uORF	288	ENST00000615452	protein_coding	ENSG00000178252	protein_coding	TTG	5.67867	2.0087	1.44687	3.29857	6.72089	3.84368	3.82211
ENST00000615452_49011682_49013926_270	uORF	270	ENST00000615452	protein_coding	ENSG00000178252	protein_coding	CTG	4.54294	2.14261	1.54333	3.51847	7.16895	3.34277	4.07692
ENST00000615452_49011688_49013926_264	uORF	264	ENST00000615452	protein_coding	ENSG00000178252	protein_coding	ATG	4.64618	2.19131	1.5784	3.59844	7.33188	3.41875	4.16957
ENST00000615452_49011691_49013926_261	uORF	261	ENST00000615452	protein_coding	ENSG00000178252	protein_coding	ATA	4.69959	2.21649	1.59654	3.6398	7.41616	3.45804	4.2175
ENST00000615452_49011700_49013926_252	uORF	252	ENST00000615452	protein_coding	ENSG00000178252	protein_coding	GTG	4.86743	1.14783	1.65356	3.76979	7.68102	3.00763	4.36812
ENST00000615452_49011709_49013926_243	uORF	243	ENST00000615452	protein_coding	ENSG00000178252	protein_coding	CTG	5.04771	1.19034	1.71481	3.90941	7.9655	3.11902	4.52991
ENST00000615452_49011772_49013926_180	uORF	180	ENST00000615452	protein_coding	ENSG00000178252	protein_coding	TTG	6.8144	1.60696	2.31499	5.27771	10.7534	4.21068	6.11537
ENST00000615452_49011781_49013926_171	uORF	171	ENST00000615452	protein_coding	ENSG00000178252	protein_coding	ATG	7.17306	1.69154	2.43683	5.55548	11.3194	4.4323	6.43724
ENST00000615452_49011784_49013926_168	uORF	168	ENST00000615452	protein_coding	ENSG00000178252	protein_coding	GTG	7.30115	1.72174	2.48034	5.65468	11.5215	4.51144	6.55219
ENST00000615452_49011790_49013926_162	uORF	162	ENST00000615452	protein_coding	ENSG00000178252	protein_coding	GTG	7.57156	1.78551	2.57221	5.86412	11.9483	4.67853	6.79486
ENST00000615452_49011817_49013926_135	uORF	135	ENST00000615452	protein_coding	ENSG00000178252	protein_coding	GTG	3.02862	2.14261	3.08665	7.03694	14.3379	2.58562	8.15383
ENST00000615452_49011713_49011817_105	uORF	105	ENST00000615452	protein_coding	ENSG00000178252	protein_coding	TTG	7.78789					3.89394	0
ENST00000615452_49011731_49011817_87	uORF	87	ENST00000615452	protein_coding	ENSG00000178252	protein_coding	ATG	9.39918					4.69959	0
ENST00000615452_49011758_49011817_60	uORF	60	ENST00000615452	protein_coding	ENSG00000178252	protein_coding	ATG	13.6288					6.8144	0
ENST00000464962_49104356_49104421_66	uORF	66	ENST00000464962	protein_coding	ENSG00000172053	protein_coding	ATA	6.19491					3.09746	0
ENST00000464962_49103889_49103972_84	uORF	84	ENST00000464962	protein_coding	ENSG00000172053	protein_coding	CTG	4.86743	3.44348		3.76979	23.0431	4.15546	8.93762
ENST00000464962_49103889_49103966_78	uORF	78	ENST00000464962	protein_coding	ENSG00000172053	protein_coding	TTG	5.24185	3.70837		4.05977	24.8156	4.47511	9.62513
ENST00000464962_49103889_49103960_72	uORF	72	ENST00000464962	protein_coding	ENSG00000172053	protein_coding	ATG	5.67867	4.0174		4.39809	26.8836	4.84803	10.4272
ENST00000635541_49104356_49104421_66	uORF	66	ENST00000635541	protein_coding	ENSG00000172053	protein_coding	ATA	6.19491					3.09746	0
ENST00000635541_49103889_49103972_84	uORF	84	ENST00000635541	protein_coding	ENSG00000172053	protein_coding	CTG	4.86743	3.44348		3.76979	23.0431	4.15546	8.93762
ENST00000635541_49103889_49103966_78	uORF	78	ENST00000635541	protein_coding	ENSG00000172053	protein_coding	TTG	5.24185	3.70837		4.05977	24.8156	4.47511	9.62513
ENST00000635541_49103889_49103960_72	uORF	72	ENST00000635541	protein_coding	ENSG00000172053	protein_coding	ATG	5.67867	4.0174		4.39809	26.8836	4.84803	10.4272
ENST00000634527_49103889_49103972_84	uORF	84	ENST00000634527	protein_coding	ENSG00000172053	protein_coding	CTG	4.86743	3.44348		3.76979	23.0431	4.15546	8.93762
ENST00000634527_49103889_49103966_78	uORF	78	ENST00000634527	protein_coding	ENSG00000172053	protein_coding	TTG	5.24185	3.70837		4.05977	24.8156	4.47511	9.62513
ENST00000634527_49103889_49103960_72	uORF	72	ENST00000634527	protein_coding	ENSG00000172053	protein_coding	ATG	5.67867	4.0174		4.39809	26.8836	4.84803	10.4272
ENST00000634527_49104356_49104421_66	uORF	66	ENST00000634527	protein_coding	ENSG00000172053	protein_coding	ATA	6.19491					3.09746	0
ENST00000635622_49103889_49103972_84	uORF	84	ENST00000635622	protein_coding	ENSG00000172053	protein_coding	CTG	4.86743	3.44348		3.76979	23.0431	4.15546	8.93762
ENST00000635622_49103889_49103966_78	uORF	78	ENST00000635622	protein_coding	ENSG00000172053	protein_coding	TTG	5.24185	3.70837		4.05977	24.8156	4.47511	9.62513
ENST00000635622_49103889_49103960_72	uORF	72	ENST00000635622	protein_coding	ENSG00000172053	protein_coding	ATG	5.67867	4.0174		4.39809	26.8836	4.84803	10.4272
ENST00000635622_49104356_49104421_66	uORF	66	ENST00000635622	protein_coding	ENSG00000172053	protein_coding	ATA	6.19491					3.09746	0
ENST00000436390_50292307_50292614_207	uORF	207	ENST00000436390	protein_coding	ENSG00000214706	protein_coding	ATA	1.97519					0.987595	0
ENST00000436390_50292307_50292590_183	uORF	183	ENST00000436390	protein_coding	ENSG00000214706	protein_coding	CTG	2.23423					1.11712	0
ENST00000436390_50292307_50292510_150	uORF	150	ENST00000436390	protein_coding	ENSG00000214706	protein_coding	CTG	2.72576					1.36288	0
ENST00000436390_50292307_50292483_123	uORF	123	ENST00000436390	protein_coding	ENSG00000214706	protein_coding	ATG	3.3241					1.66205	0
ENST00000436390_50292307_50292408_102	uORF	102	ENST00000436390	protein_coding	ENSG00000214706	protein_coding	ATG	4.00847					2.00424	0
ENST00000436390_50292307_50292405_99	uORF	99	ENST00000436390	protein_coding	ENSG00000214706	protein_coding	GTG	4.12994					2.06497	0
ENST00000436390_50292307_50292396_90	uORF	90	ENST00000436390	protein_coding	ENSG00000214706	protein_coding	GTG	4.54294					2.27147	0
ENST00000637222_51978304_51978363_60	uORF	60	ENST00000637222	protein_coding	ENSG00000114786	protein_coding	GTG	6.8144					3.4072	0
ENST00000469000_52278200_52278316_117	uORF	117	ENST00000469000	protein_coding	ENSG00000164091	protein_coding	GTG	6.98913	2.47224				4.73069	0
ENST00000471522_52529167_52529262_96	uORF	96	ENST00000471522	protein_coding	ENSG00000168268	protein_coding	GTG	4.259	3.01305	4.3406	6.59713		3.63602	3.64591
ENST00000471522_52529167_52529256_90	uORF	90	ENST00000471522	protein_coding	ENSG00000168268	protein_coding	TTG	4.54294	3.21392	4.62998	7.03694		3.87843	3.88897
ENST00000423431_52705026_52706666_156	uORF	156	ENST00000423431	protein_coding	ENSG00000114902	protein_coding	GTG	2.62092	1.85418				2.23755	0
ENST00000423431_52705041_52706666_141	uORF	141	ENST00000423431	protein_coding	ENSG00000114902	protein_coding	CTG	2.89975	2.05144				2.47559	0
ENST00000423431_52705047_52706666_135	uORF	135	ENST00000423431	protein_coding	ENSG00000114902	protein_coding	GTG	3.02862	2.14261				2.58562	0
ENST00000423431_52705065_52706666_117	uORF	117	ENST00000423431	protein_coding	ENSG00000114902	protein_coding	ATA	3.49457	2.47224				2.9834	0
ENST00000423431_52705089_52706666_93	uORF	93	ENST00000423431	protein_coding	ENSG00000114902	protein_coding	CTG	4.39639	3.11024				3.75332	0
ENST00000296289_53255900_53256010_111	uORF	111	ENST00000296289	protein_coding	ENSG00000163931	protein_coding	CTG	3.68346					1.84173	0
ENST00000296289_53255900_53255983_84	uORF	84	ENST00000296289	protein_coding	ENSG00000163931	protein_coding	CTG	4.86743					2.43372	0
ENST00000296289_53255900_53255971_72	uORF	72	ENST00000296289	protein_coding	ENSG00000163931	protein_coding	GTG	5.67867					2.83933	0
ENST00000296289_53241179_53255851_201	uORF	201	ENST00000296289	protein_coding	ENSG00000163931	protein_coding	CTG	4.0683	12.9516	4.14625	3.15087		8.50995	2.43237
ENST00000296289_53241179_53255839_189	uORF	189	ENST00000296289	protein_coding	ENSG00000163931	protein_coding	CTG	4.32661	13.7739	4.4095	3.35092		9.05027	2.58681
ENST00000296289_53241179_53242204_147	uORF	147	ENST00000296289	protein_coding	ENSG00000163931	protein_coding	CTG	2.78139	13.7739	5.66936	4.30833		8.27766	3.3259
ENST00000296289_53242147_53242230_84	uORF	84	ENST00000296289	protein_coding	ENSG00000163931	protein_coding	ATG	9.73486	10.3304	9.92138	3.76979		10.0327	4.56372
ENST00000296289_53242147_53242227_81	uORF	81	ENST00000296289	protein_coding	ENSG00000163931	protein_coding	CTG	10.0954	10.7131	10.2888	3.90941		10.4042	4.73275
ENST00000489843_57597080_57597154_75	uORF	75	ENST00000489843	protein_coding	ENSG00000168374	protein_coding	GTG	5.45152	7.7134	16.6679	4.22216	25.8082	6.58246	15.5661
ENST00000489843_57577372_57597312_255	uORF	255	ENST00000489843	protein_coding	ENSG00000168374	protein_coding	CTG	4.81017	5.67162	13.0729	6.20907	7.59066	5.24089	8.95753
ENST00000489843_57577372_57597270_213	uORF	213	ENST00000489843	protein_coding	ENSG00000168374	protein_coding	CTG	5.75865	6.78996	15.6506	7.43339	9.08741	6.27431	10.7238
ENST00000489843_57577372_57597222_165	uORF	165	ENST00000489843	protein_coding	ENSG00000168374	protein_coding	TTG	7.43389	8.76523	20.2035	9.59583	11.731	8.09956	13.8435
ENST00000489843_57577372_57597210_153	uORF	153	ENST00000489843	protein_coding	ENSG00000168374	protein_coding	TTG	8.01694	9.4527	16.3411	10.3484	12.6511	8.73482	13.1135
ENST00000489843_57577368_57597173_120	uORF	120	ENST00000489843	protein_coding	ENSG00000168374	protein_coding	CTG	10.2216	16.8731	20.8349	13.1943	16.1301	13.5473	16.7198
ENST00000489843_57577368_57597167_114	uORF	114	ENST00000489843	protein_coding	ENSG00000168374	protein_coding	CTG	10.7596	17.7611	21.9315	13.8887	16.9791	14.2604	17.5998
ENST00000489843_57577368_57597140_87	uORF	87	ENST00000489843	protein_coding	ENSG00000168374	protein_coding	ATG	14.0988	19.9484	23.9482	14.5592	22.2485	17.0236	20.2519
ENST00000491093_58498747_58500352_78	uORF	78	ENST00000491093	protein_coding	ENSG00000168301	protein_coding	CTG	5.24185					2.62092	0
ENST00000491093_58498756_58500352_69	uORF	69	ENST00000491093	protein_coding	ENSG00000168301	protein_coding	ATG	5.92557					2.96278	0
ENST00000491093_58498718_58498780_63	uORF	63	ENST00000491093	protein_coding	ENSG00000168301	protein_coding	CTG	6.48991					3.24495	0
ENST00000564377_64267907_64268170_264	uORF	264	ENST00000564377	protein_coding	ENSG00000163637	protein_coding	TTG	1.54873					0.774364	0
ENST00000564377_64267907_64268080_174	uORF	174	ENST00000564377	protein_coding	ENSG00000163637	protein_coding	GTG	2.34979					1.1749	0
ENST00000564377_64267907_64268041_135	uORF	135	ENST00000564377	protein_coding	ENSG00000163637	protein_coding	TTG	3.02862					1.51431	0
ENST00000564377_64267907_64268023_117	uORF	117	ENST00000564377	protein_coding	ENSG00000163637	protein_coding	CTG	3.49457					1.74728	0
ENST00000463526_99817918_100147008_237	uORF	237	ENST00000463526	protein_coding	ENSG00000184220	protein_coding	GTG	1.72517	2.44095	7.03288	2.67226	8.16716	2.08306	5.95743
ENST00000463526_99817954_100147008_201	uORF	201	ENST00000463526	protein_coding	ENSG00000184220	protein_coding	CTG	2.03415	2.87813	4.14625	1.57543	9.62994	2.45614	5.11721
ENST00000463526_99817975_100147008_180	uORF	180	ENST00000463526	protein_coding	ENSG00000184220	protein_coding	CTG	2.27147	1.60696	2.31499	1.75924	10.7534	1.93921	4.94255
ENST00000463526_99817980_100051236_69	uORF	69	ENST00000463526	protein_coding	ENSG00000184220	protein_coding	ATG	5.92557	4.19207	6.0391			5.05882	2.01303
ENST00000394091_101493968_101513170_81	uORF	81	ENST00000394091	protein_coding	ENSG00000138468	protein_coding	GTG	5.04771			3.90941		2.52385	1.30314
ENST00000348610_101493968_101513170_81	uORF	81	ENST00000348610	protein_coding	ENSG00000138468	protein_coding	GTG	5.04771			3.90941		2.52385	1.30314
ENST00000469941_101574216_101585441_69	uORF	69	ENST00000469941	protein_coding	ENSG00000081154	protein_coding	ATG	5.92557			4.58931	56.1049	2.96278	20.2314
ENST00000491525_111112291_111112359_69	uORF	69	ENST00000491525	protein_coding	ENSG00000177707	protein_coding	CTG	5.92557			4.58931		2.96278	1.52977
ENST00000491525_111112297_111112359_63	uORF	63	ENST00000491525	protein_coding	ENSG00000177707	protein_coding	CTG	6.48991			5.02639		3.24495	1.67546
ENST00000491525_111112304_111118656_69	uORF	69	ENST00000491525	protein_coding	ENSG00000177707	protein_coding	ATA	5.92557			4.58931		2.96278	1.52977
ENST00000491525_111112310_111118656_63	uORF	63	ENST00000491525	protein_coding	ENSG00000177707	protein_coding	CTG	6.48991					3.24495	0
ENST00000484644_123089265_123092405_81	uORF	81	ENST00000484644	protein_coding	ENSG00000065485	protein_coding	ATA	5.04771					2.52385	0
ENST00000484644_123089268_123092405_78	uORF	78	ENST00000484644	protein_coding	ENSG00000065485	protein_coding	ATG	5.24185					2.62092	0
ENST00000431818_129440247_129456160_324	uORF	324	ENST00000431818	protein_coding	ENSG00000163913	protein_coding	GTG	1.26193			0.977353		0.630963	0.325784
ENST00000431818_129440265_129456160_306	uORF	306	ENST00000431818	protein_coding	ENSG00000163913	protein_coding	GTG	1.33616			1.03484		0.668079	0.344948
ENST00000431818_129440274_129456160_297	uORF	297	ENST00000431818	protein_coding	ENSG00000163913	protein_coding	TTG	1.37665			1.0662		0.688324	0.355401
ENST00000431818_129440277_129456160_294	uORF	294	ENST00000431818	protein_coding	ENSG00000163913	protein_coding	CTG	1.39069			1.07708		0.695347	0.359028
ENST00000431818_129440289_129456160_282	uORF	282	ENST00000431818	protein_coding	ENSG00000163913	protein_coding	CTG	1.44987			1.12292		0.724936	0.374305
ENST00000431818_129440328_129456160_243	uORF	243	ENST00000431818	protein_coding	ENSG00000163913	protein_coding	GTG	1.68257			1.30314		0.841284	0.434379
ENST00000431818_129440331_129456160_240	uORF	240	ENST00000431818	protein_coding	ENSG00000163913	protein_coding	ATG	1.7036			1.31943		0.8518	0.439809
ENST00000431818_129440340_129456160_231	uORF	231	ENST00000431818	protein_coding	ENSG00000163913	protein_coding	GTG	1.76997			1.37083		0.884987	0.456944
ENST00000431818_129440343_129456160_228	uORF	228	ENST00000431818	protein_coding	ENSG00000163913	protein_coding	TTG	1.79326			1.38887		0.896632	0.462957
ENST00000431818_129449872_129456160_198	uORF	198	ENST00000431818	protein_coding	ENSG00000163913	protein_coding	ATA	2.06497			1.5993		1.03249	0.533102
ENST00000431818_129449908_129456160_162	uORF	162	ENST00000431818	protein_coding	ENSG00000163913	protein_coding	CTG	2.52385					1.26193	0
ENST00000432054_129671062_129688219_246	uORF	246	ENST00000432054	protein_coding	ENSG00000172765	protein_coding	TTG	1.66205					0.831025	0
ENST00000432054_129671062_129688192_219	uORF	219	ENST00000432054	protein_coding	ENSG00000172765	protein_coding	CTG	1.86696					0.93348	0
ENST00000510168_130894296_130894736_189	uORF	189	ENST00000510168	protein_coding	ENSG00000017260	protein_coding	CTG	2.1633					1.08165	0
ENST00000510168_130894311_130894736_174	uORF	174	ENST00000510168	protein_coding	ENSG00000017260	protein_coding	CTG	2.34979					1.1749	0
ENST00000510168_130894590_130894736_147	uORF	147	ENST00000510168	protein_coding	ENSG00000017260	protein_coding	ATG	2.78139					1.39069	0
ENST00000510168_130894593_130894736_144	uORF	144	ENST00000510168	protein_coding	ENSG00000017260	protein_coding	CTG	2.83933					1.41967	0
ENST00000510168_130894596_130894736_141	uORF	141	ENST00000510168	protein_coding	ENSG00000017260	protein_coding	CTG	2.89975					1.44987	0
ENST00000510168_130894605_130894736_132	uORF	132	ENST00000510168	protein_coding	ENSG00000017260	protein_coding	GTG	3.09746					1.54873	0
ENST00000510168_130894608_130894736_129	uORF	129	ENST00000510168	protein_coding	ENSG00000017260	protein_coding	GTG	3.16949					1.58474	0
ENST00000510168_130894620_130894736_117	uORF	117	ENST00000510168	protein_coding	ENSG00000017260	protein_coding	GTG	3.49457					1.74728	0
ENST00000510168_130894629_130894736_108	uORF	108	ENST00000510168	protein_coding	ENSG00000017260	protein_coding	GTG	3.78578					1.89289	0
ENST00000510168_130894653_130894736_84	uORF	84	ENST00000510168	protein_coding	ENSG00000017260	protein_coding	CTG	4.86743					2.43372	0
ENST00000508532_130894019_130894736_348	uORF	348	ENST00000508532	protein_coding	ENSG00000017260	protein_coding	GTG	1.1749					0.587449	0
ENST00000508532_130894121_130894736_246	uORF	246	ENST00000508532	protein_coding	ENSG00000017260	protein_coding	GTG	1.66205					0.831025	0
ENST00000508532_130894235_130894736_132	uORF	132	ENST00000508532	protein_coding	ENSG00000017260	protein_coding	CTG	3.09746					1.54873	0
ENST00000533801_130894296_130894736_189	uORF	189	ENST00000533801	protein_coding	ENSG00000017260	protein_coding	CTG	2.1633					1.08165	0
ENST00000533801_130894311_130894736_174	uORF	174	ENST00000533801	protein_coding	ENSG00000017260	protein_coding	CTG	2.34979					1.1749	0
ENST00000533801_130894590_130894736_147	uORF	147	ENST00000533801	protein_coding	ENSG00000017260	protein_coding	ATG	2.78139					1.39069	0
ENST00000533801_130894593_130894736_144	uORF	144	ENST00000533801	protein_coding	ENSG00000017260	protein_coding	CTG	2.83933					1.41967	0
ENST00000533801_130894596_130894736_141	uORF	141	ENST00000533801	protein_coding	ENSG00000017260	protein_coding	CTG	2.89975					1.44987	0
ENST00000533801_130894605_130894736_132	uORF	132	ENST00000533801	protein_coding	ENSG00000017260	protein_coding	GTG	3.09746					1.54873	0
ENST00000533801_130894608_130894736_129	uORF	129	ENST00000533801	protein_coding	ENSG00000017260	protein_coding	GTG	3.16949					1.58474	0
ENST00000533801_130894620_130894736_117	uORF	117	ENST00000533801	protein_coding	ENSG00000017260	protein_coding	GTG	3.49457					1.74728	0
ENST00000533801_130894629_130894736_108	uORF	108	ENST00000533801	protein_coding	ENSG00000017260	protein_coding	GTG	3.78578					1.89289	0
ENST00000533801_130894653_130894736_84	uORF	84	ENST00000533801	protein_coding	ENSG00000017260	protein_coding	CTG	4.86743					2.43372	0
ENST00000509662_130894415_130894736_186	uORF	186	ENST00000509662	protein_coding	ENSG00000017260	protein_coding	CTG	2.19819					1.0991	0
ENST00000509662_130894590_130894736_147	uORF	147	ENST00000509662	protein_coding	ENSG00000017260	protein_coding	ATG	2.78139					1.39069	0
ENST00000509662_130894593_130894736_144	uORF	144	ENST00000509662	protein_coding	ENSG00000017260	protein_coding	CTG	2.83933					1.41967	0
ENST00000509662_130894596_130894736_141	uORF	141	ENST00000509662	protein_coding	ENSG00000017260	protein_coding	CTG	2.89975					1.44987	0
ENST00000509662_130894605_130894736_132	uORF	132	ENST00000509662	protein_coding	ENSG00000017260	protein_coding	GTG	3.09746					1.54873	0
ENST00000509662_130894608_130894736_129	uORF	129	ENST00000509662	protein_coding	ENSG00000017260	protein_coding	GTG	3.16949					1.58474	0
ENST00000509662_130894620_130894736_117	uORF	117	ENST00000509662	protein_coding	ENSG00000017260	protein_coding	GTG	3.49457					1.74728	0
ENST00000509662_130894629_130894736_108	uORF	108	ENST00000509662	protein_coding	ENSG00000017260	protein_coding	GTG	3.78578					1.89289	0
ENST00000509662_130894653_130894736_84	uORF	84	ENST00000509662	protein_coding	ENSG00000017260	protein_coding	CTG	4.86743					2.43372	0
ENST00000328560_130894500_130894736_237	uORF	237	ENST00000328560	protein_coding	ENSG00000017260	protein_coding	TTG	1.72517					0.862583	0
ENST00000328560_130894521_130894736_216	uORF	216	ENST00000328560	protein_coding	ENSG00000017260	protein_coding	ATA	1.89289					0.946445	0
ENST00000328560_130894524_130894736_213	uORF	213	ENST00000328560	protein_coding	ENSG00000017260	protein_coding	GTG	1.91955					0.959775	0
ENST00000328560_130894584_130894736_153	uORF	153	ENST00000328560	protein_coding	ENSG00000017260	protein_coding	TTG	2.67231					1.33616	0
ENST00000328560_130894590_130894736_147	uORF	147	ENST00000328560	protein_coding	ENSG00000017260	protein_coding	ATG	2.78139					1.39069	0
ENST00000328560_130894593_130894736_144	uORF	144	ENST00000328560	protein_coding	ENSG00000017260	protein_coding	CTG	2.83933					1.41967	0
ENST00000328560_130894596_130894736_141	uORF	141	ENST00000328560	protein_coding	ENSG00000017260	protein_coding	CTG	2.89975					1.44987	0
ENST00000328560_130894605_130894736_132	uORF	132	ENST00000328560	protein_coding	ENSG00000017260	protein_coding	GTG	3.09746					1.54873	0
ENST00000328560_130894608_130894736_129	uORF	129	ENST00000328560	protein_coding	ENSG00000017260	protein_coding	GTG	3.16949					1.58474	0
ENST00000328560_130894620_130894736_117	uORF	117	ENST00000328560	protein_coding	ENSG00000017260	protein_coding	GTG	3.49457					1.74728	0
ENST00000328560_130894629_130894736_108	uORF	108	ENST00000328560	protein_coding	ENSG00000017260	protein_coding	GTG	3.78578					1.89289	0
ENST00000328560_130894653_130894736_84	uORF	84	ENST00000328560	protein_coding	ENSG00000017260	protein_coding	CTG	4.86743					2.43372	0
ENST00000428331_130894584_130894736_153	uORF	153	ENST00000428331	protein_coding	ENSG00000017260	protein_coding	TTG	2.67231					1.33616	0
ENST00000428331_130894590_130894736_147	uORF	147	ENST00000428331	protein_coding	ENSG00000017260	protein_coding	ATG	2.78139					1.39069	0
ENST00000428331_130894593_130894736_144	uORF	144	ENST00000428331	protein_coding	ENSG00000017260	protein_coding	CTG	2.83933					1.41967	0
ENST00000428331_130894596_130894736_141	uORF	141	ENST00000428331	protein_coding	ENSG00000017260	protein_coding	CTG	2.89975					1.44987	0
ENST00000428331_130894605_130894736_132	uORF	132	ENST00000428331	protein_coding	ENSG00000017260	protein_coding	GTG	3.09746					1.54873	0
ENST00000428331_130894608_130894736_129	uORF	129	ENST00000428331	protein_coding	ENSG00000017260	protein_coding	GTG	3.16949					1.58474	0
ENST00000428331_130894620_130894736_117	uORF	117	ENST00000428331	protein_coding	ENSG00000017260	protein_coding	GTG	3.49457					1.74728	0
ENST00000428331_130894629_130894736_108	uORF	108	ENST00000428331	protein_coding	ENSG00000017260	protein_coding	GTG	3.78578					1.89289	0
ENST00000428331_130894653_130894736_84	uORF	84	ENST00000428331	protein_coding	ENSG00000017260	protein_coding	CTG	4.86743					2.43372	0
ENST00000359644_130894653_130894736_84	uORF	84	ENST00000359644	protein_coding	ENSG00000017260	protein_coding	CTG	4.86743					2.43372	0
ENST00000422190_130894653_130894736_84	uORF	84	ENST00000422190	protein_coding	ENSG00000017260	protein_coding	CTG	4.86743					2.43372	0
ENST00000264995_131502828_131502935_108	uORF	108	ENST00000264995	protein_coding	ENSG00000114686	protein_coding	TTG	3.78578			2.93206		1.89289	0.977353
ENST00000264995_131502828_131502902_75	uORF	75	ENST00000264995	protein_coding	ENSG00000114686	protein_coding	GTG	5.45152			4.22216		2.72576	1.40739
ENST00000264995_131502828_131502896_69	uORF	69	ENST00000264995	protein_coding	ENSG00000114686	protein_coding	GTG	5.92557			4.58931		2.96278	1.52977
ENST00000425847_131502828_131502935_108	uORF	108	ENST00000425847	protein_coding	ENSG00000114686	protein_coding	TTG	3.78578			2.93206		1.89289	0.977353
ENST00000425847_131502828_131502902_75	uORF	75	ENST00000425847	protein_coding	ENSG00000114686	protein_coding	GTG	5.45152			4.22216		2.72576	1.40739
ENST00000425847_131502828_131502896_69	uORF	69	ENST00000425847	protein_coding	ENSG00000114686	protein_coding	GTG	5.92557			4.58931		2.96278	1.52977
ENST00000507669_131500495_131501563_60	uORF	60	ENST00000507669	protein_coding	ENSG00000114686	protein_coding	ATG	6.8144					3.4072	0
ENST00000507669_131502828_131502935_108	uORF	108	ENST00000507669	protein_coding	ENSG00000114686	protein_coding	TTG	3.78578			2.93206		1.89289	0.977353
ENST00000507669_131502828_131502902_75	uORF	75	ENST00000507669	protein_coding	ENSG00000114686	protein_coding	GTG	5.45152			4.22216		2.72576	1.40739
ENST00000507669_131502828_131502896_69	uORF	69	ENST00000507669	protein_coding	ENSG00000114686	protein_coding	GTG	5.92557			4.58931		2.96278	1.52977
ENST00000507669_131501695_131502821_60	uORF	60	ENST00000507669	protein_coding	ENSG00000114686	protein_coding	ATG	6.8144	9.64175	6.94497	10.5554		8.22808	5.83346
ENST00000512877_131502828_131502935_108	uORF	108	ENST00000512877	protein_coding	ENSG00000114686	protein_coding	TTG	3.78578			2.93206		1.89289	0.977353
ENST00000512877_131502828_131502902_75	uORF	75	ENST00000512877	protein_coding	ENSG00000114686	protein_coding	GTG	5.45152			4.22216		2.72576	1.40739
ENST00000512877_131502828_131502896_69	uORF	69	ENST00000512877	protein_coding	ENSG00000114686	protein_coding	GTG	5.92557			4.58931		2.96278	1.52977
ENST00000510154_131500495_131501563_60	uORF	60	ENST00000510154	protein_coding	ENSG00000114686	protein_coding	ATG	6.8144					3.4072	0
ENST00000510154_131502828_131502935_108	uORF	108	ENST00000510154	protein_coding	ENSG00000114686	protein_coding	TTG	3.78578			2.93206		1.89289	0.977353
ENST00000510154_131502828_131502902_75	uORF	75	ENST00000510154	protein_coding	ENSG00000114686	protein_coding	GTG	5.45152			4.22216		2.72576	1.40739
ENST00000510154_131502828_131502896_69	uORF	69	ENST00000510154	protein_coding	ENSG00000114686	protein_coding	GTG	5.92557			4.58931		2.96278	1.52977
ENST00000434713_136568801_136604319_72	uORF	72	ENST00000434713	protein_coding	ENSG00000118007	protein_coding	GTG	5.67867		5.78747			2.83933	1.92916
ENST00000282928_147409597_147409788_192	uORF	192	ENST00000282928	protein_coding	ENSG00000152977	protein_coding	GTG	2.1295			1.64928		1.06475	0.549761
ENST00000282928_147409428_147409637_210	uORF	210	ENST00000282928	protein_coding	ENSG00000152977	protein_coding	GTG	1.94697			1.50792		0.973486	0.502639
ENST00000282928_147409467_147409637_171	uORF	171	ENST00000282928	protein_coding	ENSG00000152977	protein_coding	ATA	2.39102			1.85183		1.19551	0.617275
ENST00000282928_147409470_147409637_168	uORF	168	ENST00000282928	protein_coding	ENSG00000152977	protein_coding	TTG	2.43372			1.88489		1.21686	0.628298
ENST00000282928_147409476_147409637_162	uORF	162	ENST00000282928	protein_coding	ENSG00000152977	protein_coding	ATG	2.52385			1.95471		1.26193	0.651569
ENST00000282928_147409494_147409637_144	uORF	144	ENST00000282928	protein_coding	ENSG00000152977	protein_coding	TTG	2.83933			2.19904		1.41967	0.733015
ENST00000282928_147409575_147409637_63	uORF	63	ENST00000282928	protein_coding	ENSG00000152977	protein_coding	GTG	6.48991			5.02639		3.24495	1.67546
ENST00000481767_149970637_149970714_78	uORF	78	ENST00000481767	protein_coding	ENSG00000070087	protein_coding	GTG	5.24185	3.70837	16.0268	8.11955		4.47511	8.0488
ENST00000475518_149970637_149970714_78	uORF	78	ENST00000475518	protein_coding	ENSG00000070087	protein_coding	GTG	5.24185	3.70837	16.0268	8.11955		4.47511	8.0488
ENST00000477889_150603303_150603497_195	uORF	195	ENST00000477889	protein_coding	ENSG00000198843	protein_coding	CTG	2.09674	4.45004		4.87173		3.27339	1.62391
ENST00000477889_150603315_150603497_183	uORF	183	ENST00000477889	protein_coding	ENSG00000198843	protein_coding	CTG	2.23423	4.74184		5.19119		3.48804	1.7304
ENST00000477889_150603330_150603497_168	uORF	168	ENST00000477889	protein_coding	ENSG00000198843	protein_coding	CTG	2.43372	5.16522		5.65468		3.79947	1.88489
ENST00000477889_150603345_150603497_153	uORF	153	ENST00000477889	protein_coding	ENSG00000198843	protein_coding	GTG	2.67231	5.67162		4.13938		4.17197	1.37979
ENST00000477889_150603363_150603497_135	uORF	135	ENST00000477889	protein_coding	ENSG00000198843	protein_coding	ATG	3.02862	6.42783		4.69129		4.72823	1.56376
ENST00000477889_150603372_150603497_126	uORF	126	ENST00000477889	protein_coding	ENSG00000198843	protein_coding	CTG	3.24495	6.88696		5.02639		5.06596	1.67546
ENST00000477889_150603375_150603497_123	uORF	123	ENST00000477889	protein_coding	ENSG00000198843	protein_coding	CTG	3.3241	7.05494		5.14898		5.18952	1.71633
ENST00000477889_150603387_150603497_111	uORF	111	ENST00000477889	protein_coding	ENSG00000198843	protein_coding	GTG	3.68346	7.81764		5.70563		5.75055	1.90188
ENST00000477889_150603402_150603497_96	uORF	96	ENST00000477889	protein_coding	ENSG00000198843	protein_coding	ATG	4.259	9.03914		3.29857		6.64907	1.09952
ENST00000477889_150603429_150603497_69	uORF	69	ENST00000477889	protein_coding	ENSG00000198843	protein_coding	CTG	5.92557	8.38413		4.58931		7.15485	1.52977
ENST00000477889_150603438_150603497_60	uORF	60	ENST00000477889	protein_coding	ENSG00000198843	protein_coding	GTG	6.8144	9.64175		5.27771		8.22808	1.75924
ENST00000485923_150603345_150603500_156	uORF	156	ENST00000485923	protein_coding	ENSG00000198843	protein_coding	GTG	2.62092	5.56255		6.08966		4.09174	2.02989
ENST00000485923_150603363_150603500_138	uORF	138	ENST00000485923	protein_coding	ENSG00000198843	protein_coding	ATG	2.96278	6.2881		6.88396		4.62544	2.29465
ENST00000485923_150603372_150603500_129	uORF	129	ENST00000485923	protein_coding	ENSG00000198843	protein_coding	CTG	3.16949	6.7268		7.36424		4.94815	2.45475
ENST00000485923_150603375_150603500_126	uORF	126	ENST00000485923	protein_coding	ENSG00000198843	protein_coding	CTG	3.24495	6.88696		7.53958		5.06596	2.51319
ENST00000485923_150603387_150603500_114	uORF	114	ENST00000485923	protein_coding	ENSG00000198843	protein_coding	GTG	3.58653	7.61191		8.33322		5.59922	2.77774
ENST00000485923_150603402_150603500_99	uORF	99	ENST00000485923	protein_coding	ENSG00000198843	protein_coding	ATG	4.12994	8.76523		6.39722		6.44758	2.13241
ENST00000485923_150603429_150603500_72	uORF	72	ENST00000485923	protein_coding	ENSG00000198843	protein_coding	CTG	5.67867	8.03479		8.79618		6.85673	2.93206
ENST00000485923_150603438_150603500_63	uORF	63	ENST00000485923	protein_coding	ENSG00000198843	protein_coding	GTG	6.48991	9.18262		10.0528		7.83626	3.35092
ENST00000392662_179563039_179563122_84	uORF	84	ENST00000392662	protein_coding	ENSG00000136518	protein_coding	CTG	4.86743					2.43372	0
ENST00000490364_179563039_179563122_84	uORF	84	ENST00000490364	protein_coding	ENSG00000136518	protein_coding	CTG	4.86743					2.43372	0
ENST00000392659_179601754_179604624_135	uORF	135	ENST00000392659	protein_coding	ENSG00000136522	protein_coding	ATG	3.02862	2.14261	3.08665	2.34565		2.58562	1.81077
ENST00000392659_179601754_179604609_120	uORF	120	ENST00000392659	protein_coding	ENSG00000136522	protein_coding	TTG	3.4072	2.41044	3.47248	2.63885		2.90882	2.03711
ENST00000392659_179601754_179604576_87	uORF	87	ENST00000392659	protein_coding	ENSG00000136522	protein_coding	CTG	4.69959	3.32474	4.78963	3.6398		4.01216	2.80981
ENST00000305586_180912551_180914690_225	uORF	225	ENST00000305586	protein_coding	ENSG00000114416	protein_coding	GTG	1.81717			1.40739		0.908587	0.469129
ENST00000305586_180912635_180914690_141	uORF	141	ENST00000305586	protein_coding	ENSG00000114416	protein_coding	CTG	2.89975			2.24583		1.44987	0.748611
ENST00000305586_180912686_180914690_90	uORF	90	ENST00000305586	protein_coding	ENSG00000114416	protein_coding	ATG	4.54294			3.51847		2.27147	1.17282
ENST00000305586_180912580_180912717_138	uORF	138	ENST00000305586	protein_coding	ENSG00000114416	protein_coding	CTG	2.96278			2.29465		1.48139	0.764885
ENST00000468861_180912686_180935164_78	uORF	78	ENST00000468861	protein_coding	ENSG00000114416	protein_coding	ATG	5.24185			4.05977		2.62092	1.35326
ENST00000484958_180912686_180914690_90	uORF	90	ENST00000484958	protein_coding	ENSG00000114416	protein_coding	ATG	4.54294			3.51847		2.27147	1.17282
ENST00000414031_184314542_184315797_225	uORF	225	ENST00000414031	protein_coding	ENSG00000114867	protein_coding	GTG	1.81717	7.7134	7.40796	9.85172	25.8082	4.76529	14.356
ENST00000392537_184314542_184317331_144	uORF	144	ENST00000392537	protein_coding	ENSG00000114867	protein_coding	GTG	2.83933	8.03479	8.68121	8.79618	40.3254	5.43706	19.2676
ENST00000382191_185925624_185937944_123	uORF	123	ENST00000382191	protein_coding	ENSG00000136527	protein_coding	CTG	6.6482	7.05494	3.38779	7.72347		6.85157	3.70375
ENST00000382191_185925624_185937896_75	uORF	75	ENST00000382191	protein_coding	ENSG00000136527	protein_coding	TTG	10.903	11.5701	5.55597	4.22216		11.2366	3.25938
ENST00000382952_1241378_1241512_135	uORF	135	ENST00000382952	protein_coding	ENSG00000159692	protein_coding	TTG	3.02862			2.34565		1.51431	0.781882
ENST00000382952_1241378_1241491_114	uORF	114	ENST00000382952	protein_coding	ENSG00000159692	protein_coding	GTG	3.58653			2.77774		1.79326	0.925913
ENST00000382952_1241338_1241433_96	uORF	96	ENST00000382952	protein_coding	ENSG00000159692	protein_coding	ATG	4.259	21.0913		3.29857		12.6752	1.09952
ENST00000382952_1241338_1241403_66	uORF	66	ENST00000382952	protein_coding	ENSG00000159692	protein_coding	CTG	6.19491	30.6783		4.79791		18.4366	1.5993
ENST00000514210_1241338_1241433_96	uORF	96	ENST00000514210	protein_coding	ENSG00000159692	protein_coding	ATG	4.259	21.0913		3.29857		12.6752	1.09952
ENST00000514210_1241338_1241403_66	uORF	66	ENST00000514210	protein_coding	ENSG00000159692	protein_coding	CTG	6.19491	30.6783		4.79791		18.4366	1.5993
ENST00000514210_1241378_1241512_135	uORF	135	ENST00000514210	protein_coding	ENSG00000159692	protein_coding	TTG	3.02862			2.34565		1.51431	0.781882
ENST00000514210_1241378_1241491_114	uORF	114	ENST00000514210	protein_coding	ENSG00000159692	protein_coding	GTG	3.58653			2.77774		1.79326	0.925913
ENST00000515399_1241338_1241433_96	uORF	96	ENST00000515399	protein_coding	ENSG00000159692	protein_coding	ATG	4.259	21.0913		3.29857		12.6752	1.09952
ENST00000515399_1241338_1241403_66	uORF	66	ENST00000515399	protein_coding	ENSG00000159692	protein_coding	CTG	6.19491	30.6783		4.79791		18.4366	1.5993
ENST00000515399_1241378_1249812_306	uORF	306	ENST00000515399	protein_coding	ENSG00000159692	protein_coding	TTG	1.33616			1.03484		0.668079	0.344948
ENST00000515399_1241378_1249770_264	uORF	264	ENST00000515399	protein_coding	ENSG00000159692	protein_coding	CTG	1.54873			1.19948		0.774364	0.399826
ENST00000515399_1241378_1249668_162	uORF	162	ENST00000515399	protein_coding	ENSG00000159692	protein_coding	GTG	2.52385			1.95471		1.26193	0.651569
ENST00000515399_1241378_1241512_135	uORF	135	ENST00000515399	protein_coding	ENSG00000159692	protein_coding	TTG	3.02862			2.34565		1.51431	0.781882
ENST00000515399_1241378_1241491_114	uORF	114	ENST00000515399	protein_coding	ENSG00000159692	protein_coding	GTG	3.58653			2.77774		1.79326	0.925913
ENST00000513420_1241378_1241512_135	uORF	135	ENST00000513420	protein_coding	ENSG00000159692	protein_coding	TTG	3.02862			2.34565		1.51431	0.781882
ENST00000513420_1241378_1241491_114	uORF	114	ENST00000513420	protein_coding	ENSG00000159692	protein_coding	GTG	3.58653			2.77774		1.79326	0.925913
ENST00000513420_1241338_1241433_96	uORF	96	ENST00000513420	protein_coding	ENSG00000159692	protein_coding	ATG	4.259	21.0913		3.29857		12.6752	1.09952
ENST00000513420_1241338_1241403_66	uORF	66	ENST00000513420	protein_coding	ENSG00000159692	protein_coding	CTG	6.19491	30.6783		4.79791		18.4366	1.5993
ENST00000510568_1241378_1241599_222	uORF	222	ENST00000510568	protein_coding	ENSG00000159692	protein_coding	CTG	1.84173			1.42641		0.920865	0.475469
ENST00000510568_1241378_1241587_210	uORF	210	ENST00000510568	protein_coding	ENSG00000159692	protein_coding	CTG	1.94697			1.50792		0.973486	0.502639
ENST00000510568_1241378_1241578_201	uORF	201	ENST00000510568	protein_coding	ENSG00000159692	protein_coding	GTG	2.03415			1.57543		1.01708	0.525145
ENST00000510568_1241378_1241545_168	uORF	168	ENST00000510568	protein_coding	ENSG00000159692	protein_coding	ATG	2.43372			1.88489		1.21686	0.628298
ENST00000510568_1241378_1241536_159	uORF	159	ENST00000510568	protein_coding	ENSG00000159692	protein_coding	TTG	2.57147			1.99159		1.28574	0.663862
ENST00000510568_1241378_1241530_153	uORF	153	ENST00000510568	protein_coding	ENSG00000159692	protein_coding	TTG	2.67231			2.06969		1.33616	0.689896
ENST00000510568_1241378_1241512_135	uORF	135	ENST00000510568	protein_coding	ENSG00000159692	protein_coding	TTG	3.02862			2.34565		1.51431	0.781882
ENST00000510568_1241378_1241491_114	uORF	114	ENST00000510568	protein_coding	ENSG00000159692	protein_coding	GTG	3.58653			2.77774		1.79326	0.925913
ENST00000510568_1241338_1241433_96	uORF	96	ENST00000510568	protein_coding	ENSG00000159692	protein_coding	ATG	4.259	21.0913		3.29857		12.6752	1.09952
ENST00000510568_1241338_1241403_66	uORF	66	ENST00000510568	protein_coding	ENSG00000159692	protein_coding	CTG	6.19491	30.6783		4.79791		18.4366	1.5993
ENST00000513350_2654828_2654998_171	uORF	171	ENST00000513350	protein_coding	ENSG00000125386	protein_coding	ATG	2.39102					1.19551	0
ENST00000513350_2654840_2654998_159	uORF	159	ENST00000513350	protein_coding	ENSG00000125386	protein_coding	TTG	2.57147					1.28574	0
ENST00000513350_2654855_2654998_144	uORF	144	ENST00000513350	protein_coding	ENSG00000125386	protein_coding	GTG	2.83933					1.41967	0
ENST00000513350_2654870_2654998_129	uORF	129	ENST00000513350	protein_coding	ENSG00000125386	protein_coding	ATG	3.16949					1.58474	0
ENST00000513350_2654873_2654998_126	uORF	126	ENST00000513350	protein_coding	ENSG00000125386	protein_coding	CTG	3.24495					1.62248	0
ENST00000513350_2654888_2654998_111	uORF	111	ENST00000513350	protein_coding	ENSG00000125386	protein_coding	ATG	3.68346					1.84173	0
ENST00000513350_2654894_2654998_105	uORF	105	ENST00000513350	protein_coding	ENSG00000125386	protein_coding	ATG	3.89394					1.94697	0
ENST00000513350_2654921_2654998_78	uORF	78	ENST00000513350	protein_coding	ENSG00000125386	protein_coding	ATG	5.24185					2.62092	0
ENST00000382480_8601069_8601245_177	uORF	177	ENST00000382480	protein_coding	ENSG00000109625	protein_coding	GTG	2.30997	1.63419				1.97208	0
ENST00000382480_8601102_8601245_144	uORF	144	ENST00000382480	protein_coding	ENSG00000109625	protein_coding	CTG	2.83933	2.0087				2.42402	0
ENST00000382480_8601111_8601245_135	uORF	135	ENST00000382480	protein_coding	ENSG00000109625	protein_coding	CTG	3.02862	2.14261				2.58562	0
ENST00000382480_8601159_8601245_87	uORF	87	ENST00000382480	protein_coding	ENSG00000109625	protein_coding	ATG	4.69959	3.32474				4.01216	0
ENST00000382480_8601085_8601327_243	uORF	243	ENST00000382480	protein_coding	ENSG00000109625	protein_coding	CTG	5.04771	1.19034				3.11902	0
ENST00000382480_8601097_8601327_231	uORF	231	ENST00000382480	protein_coding	ENSG00000109625	protein_coding	CTG	5.30992	1.25218				3.28105	0
ENST00000382480_8601127_8601327_201	uORF	201	ENST00000382480	protein_coding	ENSG00000109625	protein_coding	CTG	6.10245	1.43907				3.77076	0
ENST00000382480_8601151_8601327_177	uORF	177	ENST00000382480	protein_coding	ENSG00000109625	protein_coding	CTG	6.9299	1.63419				4.28205	0
ENST00000382480_8601208_8601327_120	uORF	120	ENST00000382480	protein_coding	ENSG00000109625	protein_coding	GTG	6.8144					3.4072	0
ENST00000515037_38867774_38905594_222	uORF	222	ENST00000515037	protein_coding	ENSG00000197712	protein_coding	CTG	1.84173	3.90882	3.75404	8.55844	8.719	2.87527	7.01049
ENST00000515037_38867828_38905594_168	uORF	168	ENST00000515037	protein_coding	ENSG00000197712	protein_coding	CTG	2.43372	5.16522	4.96069	11.3094	11.5215	3.79947	9.26386
ENST00000515037_38891772_38905594_132	uORF	132	ENST00000515037	protein_coding	ENSG00000197712	protein_coding	ATG	3.09746	6.57392	6.3136	14.3937	14.6638	4.83569	11.7904
ENST00000515037_38891781_38905594_123	uORF	123	ENST00000515037	protein_coding	ENSG00000197712	protein_coding	CTG	3.3241	7.05494	6.77558	15.4469	15.7367	5.18952	12.6531
ENST00000515037_38891790_38905594_114	uORF	114	ENST00000515037	protein_coding	ENSG00000197712	protein_coding	CTG	3.58653	7.61191	7.31049	16.6664	16.9791	5.59922	13.652
ENST00000449470_39458498_39458653_156	uORF	156	ENST00000449470	protein_coding	ENSG00000163682	protein_coding	GTG	2.62092					1.31046	0
ENST00000507089_39514123_39527409_189	uORF	189	ENST00000507089	protein_coding	ENSG00000109814	protein_coding	GTG	4.32661	4.59131	13.2285	10.0528		4.45896	7.76043
ENST00000509446_41014398_41100692_153	uORF	153	ENST00000509446	protein_coding	ENSG00000163697	protein_coding	GTG	2.67231			2.06969		1.33616	0.689896
ENST00000509446_41014398_41100674_135	uORF	135	ENST00000509446	protein_coding	ENSG00000163697	protein_coding	TTG	3.02862			2.34565		1.51431	0.781882
ENST00000509446_41014398_41100647_108	uORF	108	ENST00000509446	protein_coding	ENSG00000163697	protein_coding	CTG	3.78578			2.93206		1.89289	0.977353
ENST00000509446_41014398_41065646_72	uORF	72	ENST00000509446	protein_coding	ENSG00000163697	protein_coding	TTG	5.67867			4.39809		2.83933	1.46603
ENST00000514710_75990787_75990945_159	uORF	159	ENST00000514710	nonsense_mediated_decay	ENSG00000198301	protein_coding	ATA	2.57147					1.28574	0
ENST00000514710_75990787_75990906_120	uORF	120	ENST00000514710	nonsense_mediated_decay	ENSG00000198301	protein_coding	TTG	3.4072					1.7036	0
ENST00000514710_75990787_75990888_102	uORF	102	ENST00000514710	nonsense_mediated_decay	ENSG00000198301	protein_coding	CTG	4.00847					2.00424	0
ENST00000514710_75990787_75990852_66	uORF	66	ENST00000514710	nonsense_mediated_decay	ENSG00000198301	protein_coding	CTG	6.19491					3.09746	0
ENST00000514710_75990717_75990872_156	uORF	156	ENST00000514710	nonsense_mediated_decay	ENSG00000198301	protein_coding	CTG	5.24185					2.62092	0
ENST00000514710_75990728_75990856_129	uORF	129	ENST00000514710	nonsense_mediated_decay	ENSG00000198301	protein_coding	CTG	6.33898					3.16949	0
ENST00000514710_75990728_75990841_114	uORF	114	ENST00000514710	nonsense_mediated_decay	ENSG00000198301	protein_coding	ATG	7.17306					3.58653	0
ENST00000514710_75990728_75990805_78	uORF	78	ENST00000514710	nonsense_mediated_decay	ENSG00000198301	protein_coding	CTG	5.24185					2.62092	0
ENST00000509635_82430659_82447951_258	uORF	258	ENST00000509635	protein_coding	ENSG00000145293	protein_coding	GTG	3.16949	2.24227	4.84532	1.22737		2.70588	2.02423
ENST00000509635_82430707_82447951_210	uORF	210	ENST00000509635	protein_coding	ENSG00000145293	protein_coding	CTG	3.89394	2.75479	5.95283	1.50792		3.32437	2.48691
ENST00000509635_82430830_82447951_87	uORF	87	ENST00000509635	protein_coding	ENSG00000145293	protein_coding	ATG	4.69959	6.64948	9.57926	3.6398		5.67454	4.40635
ENST00000509635_82430836_82447951_81	uORF	81	ENST00000509635	protein_coding	ENSG00000145293	protein_coding	GTG	5.04771	7.14204	10.2888			6.09487	3.42961
ENST00000505846_82430707_82447951_210	uORF	210	ENST00000505846	protein_coding	ENSG00000145293	protein_coding	CTG	3.89394	2.75479	5.95283	1.50792		3.32437	2.48691
ENST00000505846_82430830_82447951_87	uORF	87	ENST00000505846	protein_coding	ENSG00000145293	protein_coding	ATG	4.69959	6.64948	9.57926	3.6398		5.67454	4.40635
ENST00000505846_82430836_82447951_81	uORF	81	ENST00000505846	protein_coding	ENSG00000145293	protein_coding	GTG	5.04771	7.14204	10.2888			6.09487	3.42961
ENST00000395183_85778770_85778880_111	uORF	111	ENST00000395183	protein_coding	ENSG00000138639	protein_coding	ATA	3.68346					1.84173	0
ENST00000395183_85778729_85778908_180	uORF	180	ENST00000395183	protein_coding	ENSG00000138639	protein_coding	CTG	2.27147					1.13573	0
ENST00000395183_85778798_85778908_111	uORF	111	ENST00000395183	protein_coding	ENSG00000138639	protein_coding	ATA	3.68346					1.84173	0
ENST00000395183_85778813_85778908_96	uORF	96	ENST00000395183	protein_coding	ENSG00000138639	protein_coding	TTG	4.259					2.1295	0
ENST00000395183_85778822_85778908_87	uORF	87	ENST00000395183	protein_coding	ENSG00000138639	protein_coding	ATG	4.69959					2.34979	0
ENST00000437932_94585582_94585644_63	uORF	63	ENST00000437932	protein_coding	ENSG00000163110	protein_coding	TTG	6.48991	4.59131		10.0528		5.54061	3.35092
ENST00000437932_94585648_94585737_90	uORF	90	ENST00000437932	protein_coding	ENSG00000163110	protein_coding	TTG	72.687	112.487	78.7096	102.036	150.548	92.587	110.431
ENST00000437932_94585654_94585737_84	uORF	84	ENST00000437932	protein_coding	ENSG00000163110	protein_coding	ATA	68.144	110.191	79.371	90.475	138.258	89.1677	102.701
ENST00000437932_94585657_94585737_81	uORF	81	ENST00000437932	protein_coding	ENSG00000163110	protein_coding	CTG	70.6679	114.273	77.1663	86.0071	119.483	92.4702	94.2186
ENST00000437932_94585678_94585737_60	uORF	60	ENST00000437932	protein_coding	ENSG00000163110	protein_coding	CTG	81.7728	120.522	69.4497	58.0548	129.041	101.147	85.5152
ENST00000437932_94455289_94585624_351	uORF	351	ENST00000437932	protein_coding	ENSG00000163110	protein_coding	ATG	36.1105	32.1392	35.6152	49.6195	60.6604	34.1248	48.6317
ENST00000437932_94455304_94585624_336	uORF	336	ENST00000437932	protein_coding	ENSG00000163110	protein_coding	GTG	21.9034	16.3565	21.0829	28.2734	40.3254	19.13	29.8939
ENST00000437932_94455310_94585624_330	uORF	330	ENST00000437932	protein_coding	ENSG00000163110	protein_coding	CTG	22.3017	16.6539	21.4663	28.7875	41.0586	19.4778	30.4374
ENST00000437932_94455340_94585624_300	uORF	300	ENST00000437932	protein_coding	ENSG00000163110	protein_coding	CTG	24.5319	18.3193	23.6129	31.6662	45.1644	21.4256	33.4812
ENST00000437932_94455364_94585624_276	uORF	276	ENST00000437932	protein_coding	ENSG00000163110	protein_coding	ATG	26.6651	18.8643	24.1564	33.2725	49.0917	22.7647	35.5069
ENST00000437932_94455370_94585624_270	uORF	270	ENST00000437932	protein_coding	ENSG00000163110	protein_coding	CTG	27.2576	19.2835	24.6932	34.0119	50.1827	23.2706	36.2959
ENST00000437932_94523763_94585624_216	uORF	216	ENST00000437932	protein_coding	ENSG00000163110	protein_coding	ATA	7.57156	8.03479	7.71663	10.2622	17.9224	7.80318	11.9671
ENST00000437932_94523772_94585624_207	uORF	207	ENST00000437932	protein_coding	ENSG00000163110	protein_coding	GTG	7.90076	8.38413	8.05213	9.17862	18.7016	8.14244	11.9775
ENST00000437932_94523793_94585624_186	uORF	186	ENST00000437932	protein_coding	ENSG00000163110	protein_coding	ATA	6.59458	3.11024	8.96125	5.10746		4.85241	4.68957
ENST00000437932_94523808_94585624_171	uORF	171	ENST00000437932	protein_coding	ENSG00000163110	protein_coding	ATG	7.17306	3.38307	9.74732	5.55548		5.27806	5.10093
ENST00000437932_94523856_94585624_123	uORF	123	ENST00000437932	protein_coding	ENSG00000163110	protein_coding	TTG	3.3241	4.70329	6.77558	5.14898		4.0137	3.97485
ENST00000437932_94523862_94585624_117	uORF	117	ENST00000437932	protein_coding	ENSG00000163110	protein_coding	ATG	3.49457	4.94449	3.56152	5.41303		4.21953	2.99152
ENST00000437932_94523868_94585624_111	uORF	111	ENST00000437932	protein_coding	ENSG00000163110	protein_coding	CTG	3.68346	2.60588	3.75404	5.70563		3.14467	3.15322
ENST00000437932_94585664_94585729_66	uORF	66	ENST00000437932	protein_coding	ENSG00000163110	protein_coding	CTG	12.3898	43.8261	25.2544	47.9791		28.108	24.4112
ENST00000394804_102826536_102826670_135	uORF	135	ENST00000394804	protein_coding	ENSG00000109332	protein_coding	GTG	3.02862		6.1733	2.34565		1.51431	2.83965
ENST00000394804_102826536_102826664_129	uORF	129	ENST00000394804	protein_coding	ENSG00000109332	protein_coding	GTG	3.16949		6.46043	2.45475		1.58474	2.97173
ENST00000394804_102826536_102826661_126	uORF	126	ENST00000394804	protein_coding	ENSG00000109332	protein_coding	CTG	3.24495		6.61425	2.51319		1.62248	3.04248
ENST00000394803_102826536_102827950_108	uORF	108	ENST00000394803	protein_coding	ENSG00000109332	protein_coding	ATA	3.78578		7.71663	2.93206		1.89289	3.54956
ENST00000343106_102826536_102826670_135	uORF	135	ENST00000343106	protein_coding	ENSG00000109332	protein_coding	GTG	3.02862		6.1733	2.34565		1.51431	2.83965
ENST00000343106_102826536_102826664_129	uORF	129	ENST00000343106	protein_coding	ENSG00000109332	protein_coding	GTG	3.16949		6.46043	2.45475		1.58474	2.97173
ENST00000343106_102826536_102826661_126	uORF	126	ENST00000343106	protein_coding	ENSG00000109332	protein_coding	CTG	3.24495		6.61425	2.51319		1.62248	3.04248
ENST00000321805_102826536_102826670_135	uORF	135	ENST00000321805	protein_coding	ENSG00000109332	protein_coding	GTG	3.02862		6.1733	2.34565		1.51431	2.83965
ENST00000321805_102826536_102826664_129	uORF	129	ENST00000321805	protein_coding	ENSG00000109332	protein_coding	GTG	3.16949		6.46043	2.45475		1.58474	2.97173
ENST00000321805_102826536_102826661_126	uORF	126	ENST00000321805	protein_coding	ENSG00000109332	protein_coding	CTG	3.24495		6.61425	2.51319		1.62248	3.04248
ENST00000338145_102826536_102868727_114	uORF	114	ENST00000338145	protein_coding	ENSG00000109332	protein_coding	GTG	3.58653		7.31049	2.77774		1.79326	3.36274
ENST00000502563_102826536_102826670_135	uORF	135	ENST00000502563	nonsense_mediated_decay	ENSG00000109332	protein_coding	GTG	3.02862		6.1733	2.34565		1.51431	2.83965
ENST00000502563_102826536_102826664_129	uORF	129	ENST00000502563	nonsense_mediated_decay	ENSG00000109332	protein_coding	GTG	3.16949		6.46043	2.45475		1.58474	2.97173
ENST00000502563_102826536_102826661_126	uORF	126	ENST00000502563	nonsense_mediated_decay	ENSG00000109332	protein_coding	CTG	3.24495		6.61425	2.51319		1.62248	3.04248
ENST00000508238_102826536_102868750_120	uORF	120	ENST00000508238	protein_coding	ENSG00000109332	protein_coding	GTG	3.4072		6.94497	2.63885		1.7036	3.19461
ENST00000508238_102826536_102868744_114	uORF	114	ENST00000508238	protein_coding	ENSG00000109332	protein_coding	ATG	3.58653		7.31049	2.77774		1.79326	3.36274
ENST00000514755_102826536_102827950_108	uORF	108	ENST00000514755	nonsense_mediated_decay	ENSG00000109332	protein_coding	ATA	3.78578		7.71663	2.93206		1.89289	3.54956
ENST00000508249_102826536_102826670_135	uORF	135	ENST00000508249	protein_coding	ENSG00000109332	protein_coding	GTG	3.02862		6.1733	2.34565		1.51431	2.83965
ENST00000508249_102826536_102826664_129	uORF	129	ENST00000508249	protein_coding	ENSG00000109332	protein_coding	GTG	3.16949		6.46043	2.45475		1.58474	2.97173
ENST00000508249_102826536_102826661_126	uORF	126	ENST00000508249	protein_coding	ENSG00000109332	protein_coding	CTG	3.24495		6.61425	2.51319		1.62248	3.04248
ENST00000420368_105702927_105703709_159	uORF	159	ENST00000420368	protein_coding	ENSG00000138785	protein_coding	ATG	2.57147			1.99159		1.28574	0.663862
ENST00000420368_105702927_105703700_150	uORF	150	ENST00000420368	protein_coding	ENSG00000138785	protein_coding	TTG	2.72576			2.11108		1.36288	0.703694
ENST00000416543_105708339_105708485_147	uORF	147	ENST00000416543	protein_coding	ENSG00000138785	protein_coding	CTG	2.78139					1.39069	0
ENST00000416543_105708339_105708428_90	uORF	90	ENST00000416543	protein_coding	ENSG00000138785	protein_coding	ATG	4.54294					2.27147	0
ENST00000416543_105708233_105708469_237	uORF	237	ENST00000416543	protein_coding	ENSG00000138785	protein_coding	GTG	1.72517					0.862583	0
ENST00000416543_105708233_105708460_228	uORF	228	ENST00000416543	protein_coding	ENSG00000138785	protein_coding	GTG	1.79326					0.896632	0
ENST00000416543_105708233_105708442_210	uORF	210	ENST00000416543	protein_coding	ENSG00000138785	protein_coding	TTG	1.94697					0.973486	0
ENST00000416543_105708233_105708415_183	uORF	183	ENST00000416543	protein_coding	ENSG00000138785	protein_coding	ATA	2.23423					1.11712	0
ENST00000515819_105708339_105708485_147	uORF	147	ENST00000515819	protein_coding	ENSG00000138785	protein_coding	CTG	2.78139					1.39069	0
ENST00000515819_105708339_105708428_90	uORF	90	ENST00000515819	protein_coding	ENSG00000138785	protein_coding	ATG	4.54294					2.27147	0
ENST00000515819_105708233_105708469_237	uORF	237	ENST00000515819	protein_coding	ENSG00000138785	protein_coding	GTG	1.72517					0.862583	0
ENST00000515819_105708233_105708460_228	uORF	228	ENST00000515819	protein_coding	ENSG00000138785	protein_coding	GTG	1.79326					0.896632	0
ENST00000515819_105708233_105708442_210	uORF	210	ENST00000515819	protein_coding	ENSG00000138785	protein_coding	TTG	1.94697					0.973486	0
ENST00000515819_105708233_105708415_183	uORF	183	ENST00000515819	protein_coding	ENSG00000138785	protein_coding	ATA	2.23423					1.11712	0
ENST00000285311_107036068_107036187_120	uORF	120	ENST00000285311	protein_coding	ENSG00000155011	protein_coding	GTG	3.4072					1.7036	0
ENST00000285311_107036068_107036181_114	uORF	114	ENST00000285311	protein_coding	ENSG00000155011	protein_coding	GTG	3.58653					1.79326	0
ENST00000508453_107944973_107945095_123	uORF	123	ENST00000508453	protein_coding	ENSG00000155016	protein_coding	TTG	3.3241					1.66205	0
ENST00000508453_107944979_107945095_117	uORF	117	ENST00000508453	protein_coding	ENSG00000155016	protein_coding	TTG	3.49457					1.74728	0
ENST00000508453_107944988_107945095_108	uORF	108	ENST00000508453	protein_coding	ENSG00000155016	protein_coding	ATG	3.78578					1.89289	0
ENST00000419654_118797727_118797807_81	uORF	81	ENST00000419654	protein_coding	ENSG00000150961	protein_coding	ATG	5.04771	7.14204		3.90941		6.09487	1.30314
ENST00000419654_118768182_118768280_99	uORF	99	ENST00000419654	protein_coding	ENSG00000150961	protein_coding	GTG	12.3898	5.84348	8.41814	19.1917		9.11665	9.20327
ENST00000419654_118764843_118768178_81	uORF	81	ENST00000419654	protein_coding	ENSG00000150961	protein_coding	ATG	10.0954	3.57102	5.14442	11.7282		6.83322	5.62422
ENST00000419654_118764843_118768175_78	uORF	78	ENST00000419654	protein_coding	ENSG00000150961	protein_coding	ATG	10.4837	3.70837	5.34228	12.1793		7.09603	5.84053
ENST00000419654_118797747_118805862_84	uORF	84	ENST00000419654	protein_coding	ENSG00000150961	protein_coding	TTG	4.86743	10.3304		3.76979		7.59894	1.2566
ENST00000419654_118768178_118768267_90	uORF	90	ENST00000419654	protein_coding	ENSG00000150961	protein_coding	ATG	13.6288	6.42783		17.5924		10.0283	5.86412
ENST00000419654_118768178_118768258_81	uORF	81	ENST00000419654	protein_coding	ENSG00000150961	protein_coding	GTG	10.0954	7.14204		19.5471		8.61872	6.51569
ENST00000419654_118768178_118768243_66	uORF	66	ENST00000419654	protein_coding	ENSG00000150961	protein_coding	GTG	12.3898	8.76523		23.9896		10.5775	7.99652
ENST00000394276_128272458_128272628_171	uORF	171	ENST00000394276	protein_coding	ENSG00000164040	protein_coding	ATG	7.17306	5.07461	9.74732	11.111		6.12383	6.95276
ENST00000394276_128272458_128272574_117	uORF	117	ENST00000394276	protein_coding	ENSG00000164040	protein_coding	TTG	10.4837	7.41673	14.2461	16.2391		8.95021	10.1617
ENST00000394276_128272458_128272559_102	uORF	102	ENST00000394276	protein_coding	ENSG00000164040	protein_coding	ATA	12.0254	8.50743	16.3411	18.6272		10.2664	11.6561
ENST00000394276_128272458_128272556_99	uORF	99	ENST00000394276	protein_coding	ENSG00000164040	protein_coding	TTG	12.3898	8.76523	16.8363	19.1917		10.5775	12.0093
ENST00000503872_128272458_128286736_81	uORF	81	ENST00000503872	protein_coding	ENSG00000164040	protein_coding	TTG	15.1431	10.7131	20.5777	23.4565		12.9281	14.678
ENST00000503872_128272458_128286727_72	uORF	72	ENST00000503872	protein_coding	ENSG00000164040	protein_coding	ATG	17.036	12.0522	23.1499	26.3885		14.5441	16.5128
ENST00000344876_137532262_137532408_147	uORF	147	ENST00000344876	protein_coding	ENSG00000189184	protein_coding	CTG	5.56278	1.9677				3.76524	0
ENST00000344876_137532262_137532333_72	uORF	72	ENST00000344876	protein_coding	ENSG00000189184	protein_coding	CTG	11.3573	4.0174				7.68737	0
ENST00000344876_137532225_137532383_159	uORF	159	ENST00000344876	protein_coding	ENSG00000189184	protein_coding	ATA	5.14295	3.6384				4.39067	0
ENST00000344876_137532225_137532344_120	uORF	120	ENST00000344876	protein_coding	ENSG00000189184	protein_coding	GTG	6.8144	4.82088				5.81764	0
ENST00000344876_137532225_137532329_105	uORF	105	ENST00000344876	protein_coding	ENSG00000189184	protein_coding	CTG	7.78789	5.50957				6.64873	0
ENST00000344876_137532225_137532293_69	uORF	69	ENST00000344876	protein_coding	ENSG00000189184	protein_coding	CTG	5.92557	8.38413				7.15485	0
ENST00000344876_137532225_137532284_60	uORF	60	ENST00000344876	protein_coding	ENSG00000189184	protein_coding	ATG	6.8144	9.64175				8.22808	0
ENST00000412923_137532262_137532408_147	uORF	147	ENST00000412923	protein_coding	ENSG00000189184	protein_coding	CTG	5.56278	1.9677				3.76524	0
ENST00000412923_137532262_137532333_72	uORF	72	ENST00000412923	protein_coding	ENSG00000189184	protein_coding	CTG	11.3573	4.0174				7.68737	0
ENST00000412923_137532225_137532383_159	uORF	159	ENST00000412923	protein_coding	ENSG00000189184	protein_coding	ATA	5.14295	3.6384				4.39067	0
ENST00000412923_137532225_137532344_120	uORF	120	ENST00000412923	protein_coding	ENSG00000189184	protein_coding	GTG	6.8144	4.82088				5.81764	0
ENST00000412923_137532225_137532329_105	uORF	105	ENST00000412923	protein_coding	ENSG00000189184	protein_coding	CTG	7.78789	5.50957				6.64873	0
ENST00000412923_137532225_137532293_69	uORF	69	ENST00000412923	protein_coding	ENSG00000189184	protein_coding	CTG	5.92557	8.38413				7.15485	0
ENST00000412923_137532225_137532284_60	uORF	60	ENST00000412923	protein_coding	ENSG00000189184	protein_coding	ATG	6.8144	9.64175				8.22808	0
ENST00000507846_137531494_137532383_378	uORF	378	ENST00000507846	protein_coding	ENSG00000189184	protein_coding	ATA	3.24495	2.29565	2.20475	2.51319		2.7703	1.57265
ENST00000507846_137531494_137532344_339	uORF	339	ENST00000507846	protein_coding	ENSG00000189184	protein_coding	GTG	3.61827	2.55976	2.45839	2.80232		3.08901	1.75357
ENST00000507846_137531494_137532329_324	uORF	324	ENST00000507846	protein_coding	ENSG00000189184	protein_coding	CTG	3.78578	2.67826	2.57221	2.93206		3.23202	1.83476
ENST00000507846_137531494_137532293_288	uORF	288	ENST00000507846	protein_coding	ENSG00000189184	protein_coding	CTG	2.83933	3.01305	2.89374	3.29857		2.92619	2.0641
ENST00000507846_137531494_137532284_279	uORF	279	ENST00000507846	protein_coding	ENSG00000189184	protein_coding	ATG	2.93093	3.11024	2.98708	3.40497		3.02058	2.13068
ENST00000507846_137531494_137531724_231	uORF	231	ENST00000507846	protein_coding	ENSG00000189184	protein_coding	ATA	1.76997	2.50435	3.60777	4.1125		2.13716	2.57342
ENST00000507846_137531494_137531721_228	uORF	228	ENST00000507846	protein_coding	ENSG00000189184	protein_coding	TTG	1.79326	2.5373	3.65524	4.16661		2.16528	2.60728
ENST00000507846_137531494_137531715_222	uORF	222	ENST00000507846	protein_coding	ENSG00000189184	protein_coding	TTG	1.84173	2.60588	3.75404	4.27922		2.2238	2.67775
ENST00000507846_137531494_137531703_210	uORF	210	ENST00000507846	protein_coding	ENSG00000189184	protein_coding	ATA	1.94697	2.75479	3.96855	4.52375		2.35088	2.83077
ENST00000507846_137531494_137531697_204	uORF	204	ENST00000507846	protein_coding	ENSG00000189184	protein_coding	ATG	2.00424	2.83581	4.08527	4.6568		2.42002	2.91402
ENST00000507846_137532262_137532408_147	uORF	147	ENST00000507846	protein_coding	ENSG00000189184	protein_coding	CTG	5.56278	1.9677				3.76524	0
ENST00000507846_137532262_137532333_72	uORF	72	ENST00000507846	protein_coding	ENSG00000189184	protein_coding	CTG	11.3573	4.0174				7.68737	0
ENST00000510305_137532262_137532408_147	uORF	147	ENST00000510305	protein_coding	ENSG00000189184	protein_coding	CTG	5.56278	1.9677				3.76524	0
ENST00000510305_137532262_137532333_72	uORF	72	ENST00000510305	protein_coding	ENSG00000189184	protein_coding	CTG	11.3573	4.0174				7.68737	0
ENST00000511838_142305512_142305940_90	uORF	90	ENST00000511838	protein_coding	ENSG00000109452	protein_coding	CTG	4.54294					2.27147	0
ENST00000511838_142305512_142305910_60	uORF	60	ENST00000511838	protein_coding	ENSG00000109452	protein_coding	TTG	6.8144					3.4072	0
ENST00000409598_151176839_151176907_69	uORF	69	ENST00000409598	protein_coding	ENSG00000109686	protein_coding	GTG	5.92557					2.96278	0
ENST00000409598_151187435_151226170_72	uORF	72	ENST00000409598	protein_coding	ENSG00000109686	protein_coding	ATG	5.67867					2.83933	0
ENST00000304527_151176839_151176907_69	uORF	69	ENST00000304527	protein_coding	ENSG00000109686	protein_coding	GTG	5.92557					2.96278	0
ENST00000304527_151187435_151226170_72	uORF	72	ENST00000304527	protein_coding	ENSG00000109686	protein_coding	ATG	5.67867					2.83933	0
ENST00000409252_151176839_151176907_69	uORF	69	ENST00000409252	protein_coding	ENSG00000109686	protein_coding	GTG	5.92557					2.96278	0
ENST00000514152_151176839_151176907_69	uORF	69	ENST00000514152	protein_coding	ENSG00000109686	protein_coding	GTG	5.92557					2.96278	0
ENST00000512127_168631626_168631838_213	uORF	213	ENST00000512127	protein_coding	ENSG00000129116	protein_coding	CTG	1.91955	5.43197	1.95633	2.97336	9.08741	3.67576	4.67236
ENST00000512127_168631653_168631838_186	uORF	186	ENST00000512127	protein_coding	ENSG00000129116	protein_coding	CTG	2.19819	6.22048	2.24031	3.40497	10.4065	4.20934	5.35061
ENST00000512127_168631743_168631838_96	uORF	96	ENST00000512127	protein_coding	ENSG00000129116	protein_coding	TTG	4.259	12.0522	4.3406	6.59713	20.1627	8.15559	10.3668
ENST00000512127_168631755_168631838_84	uORF	84	ENST00000512127	protein_coding	ENSG00000129116	protein_coding	CTG	4.86743	13.7739	4.96069	7.53958	23.0431	9.32068	11.8478
ENST00000512127_168631660_168631827_168	uORF	168	ENST00000512127	protein_coding	ENSG00000129116	protein_coding	GTG	2.43372	5.16522	2.48034	3.76979	11.5215	3.79947	5.92389
ENST00000512127_168631775_168668198_135	uORF	135	ENST00000512127	protein_coding	ENSG00000129116	protein_coding	TTG	3.02862	8.57044	3.08665	4.69129	14.3379	5.79953	7.37195
ENST00000510998_168890966_168891040_75	uORF	75	ENST00000510998	protein_coding	ENSG00000129116	protein_coding	ATG	5.45152	3.8567		21.1108	25.8082	4.65411	15.6397
ENST00000393726_168890966_168891040_75	uORF	75	ENST00000393726	protein_coding	ENSG00000129116	protein_coding	ATG	5.45152	3.8567		21.1108	25.8082	4.65411	15.6397
ENST00000515774_184649874_184659370_144	uORF	144	ENST00000515774	protein_coding	ENSG00000164306	protein_coding	CTG	2.83933					1.41967	0
ENST00000284776_185662236_185678502_87	uORF	87	ENST00000284776	protein_coding	ENSG00000154556	protein_coding	ATG	4.69959					2.34979	0
ENST00000284776_185662236_185678484_69	uORF	69	ENST00000284776	protein_coding	ENSG00000154556	protein_coding	TTG	5.92557					2.96278	0
ENST00000437304_185677596_185678819_123	uORF	123	ENST00000437304	protein_coding	ENSG00000154556	protein_coding	GTG	3.3241					1.66205	0
ENST00000437304_185677596_185678442_63	uORF	63	ENST00000437304	protein_coding	ENSG00000154556	protein_coding	ATA	6.48991					3.24495	0
ENST00000445343_185662236_185761479_96	uORF	96	ENST00000445343	protein_coding	ENSG00000154556	protein_coding	ATG	4.259					2.1295	0
ENST00000445343_185662236_185678819_87	uORF	87	ENST00000445343	protein_coding	ENSG00000154556	protein_coding	GTG	4.69959					2.34979	0
ENST00000439914_185662236_185678502_87	uORF	87	ENST00000439914	protein_coding	ENSG00000154556	protein_coding	ATG	4.69959					2.34979	0
ENST00000439914_185662236_185678484_69	uORF	69	ENST00000439914	protein_coding	ENSG00000154556	protein_coding	TTG	5.92557					2.96278	0
ENST00000444771_185662236_185678502_87	uORF	87	ENST00000444771	protein_coding	ENSG00000154556	protein_coding	ATG	4.69959					2.34979	0
ENST00000444771_185662236_185678484_69	uORF	69	ENST00000444771	protein_coding	ENSG00000154556	protein_coding	TTG	5.92557					2.96278	0
ENST00000450341_185662236_185678819_87	uORF	87	ENST00000450341	protein_coding	ENSG00000154556	protein_coding	GTG	4.69959					2.34979	0
ENST00000445115_185662236_185734119_111	uORF	111	ENST00000445115	protein_coding	ENSG00000154556	protein_coding	CTG	3.68346					1.84173	0
ENST00000445115_185662236_185678819_87	uORF	87	ENST00000445115	protein_coding	ENSG00000154556	protein_coding	GTG	4.69959					2.34979	0
ENST00000457247_185662236_185775092_123	uORF	123	ENST00000457247	protein_coding	ENSG00000154556	protein_coding	ATA	3.3241					1.66205	0
ENST00000457247_185662236_185775077_108	uORF	108	ENST00000457247	protein_coding	ENSG00000154556	protein_coding	CTG	3.78578					1.89289	0
ENST00000457247_185662236_185775065_96	uORF	96	ENST00000457247	protein_coding	ENSG00000154556	protein_coding	GTG	4.259					2.1295	0
ENST00000457247_185662236_185678819_87	uORF	87	ENST00000457247	protein_coding	ENSG00000154556	protein_coding	GTG	4.69959					2.34979	0
ENST00000456596_185662236_185678502_87	uORF	87	ENST00000456596	protein_coding	ENSG00000154556	protein_coding	ATG	4.69959					2.34979	0
ENST00000456596_185662236_185678484_69	uORF	69	ENST00000456596	protein_coding	ENSG00000154556	protein_coding	TTG	5.92557					2.96278	0
ENST00000393523_185662236_185678819_87	uORF	87	ENST00000393523	protein_coding	ENSG00000154556	protein_coding	GTG	4.69959					2.34979	0
ENST00000630539_1341736_1344387_162	uORF	162	ENST00000630539	protein_coding	ENSG00000049656	protein_coding	ATG	2.52385	1.78551	5.14442	3.90941		2.15468	3.01794
ENST00000506040_33445325_33448541_81	uORF	81	ENST00000506040	protein_coding	ENSG00000113407	protein_coding	TTG	5.04771		10.2888		23.8965	2.52385	11.3951
ENST00000506040_33445328_33448541_78	uORF	78	ENST00000506040	protein_coding	ENSG00000113407	protein_coding	GTG	5.24185		10.6846		24.8156	2.62092	11.8334
ENST00000506040_33445331_33448541_75	uORF	75	ENST00000506040	protein_coding	ENSG00000113407	protein_coding	CTG	5.45152		11.1119		25.8082	2.72576	12.3067
ENST00000506040_33445334_33448541_72	uORF	72	ENST00000506040	protein_coding	ENSG00000113407	protein_coding	GTG	5.67867		11.5749		26.8836	2.83933	12.8195
ENST00000514342_50667163_50759684_159	uORF	159	ENST00000514342	protein_coding	ENSG00000151883	protein_coding	CTG	2.57147					1.28574	0
ENST00000514342_50667181_50759684_141	uORF	141	ENST00000514342	protein_coding	ENSG00000151883	protein_coding	TTG	2.89975					1.44987	0
ENST00000514342_50668083_50759684_123	uORF	123	ENST00000514342	protein_coding	ENSG00000151883	protein_coding	CTG	3.3241					1.66205	0
ENST00000514342_50668110_50759684_96	uORF	96	ENST00000514342	protein_coding	ENSG00000151883	protein_coding	TTG	4.259					2.1295	0
ENST00000514342_50668125_50759684_81	uORF	81	ENST00000514342	protein_coding	ENSG00000151883	protein_coding	GTG	5.04771					2.52385	0
ENST00000514342_50750168_50759684_63	uORF	63	ENST00000514342	protein_coding	ENSG00000151883	protein_coding	ATG	6.48991					3.24495	0
ENST00000439176_60928943_60945010_138	uORF	138	ENST00000439176	protein_coding	ENSG00000049167	protein_coding	ATA	2.96278		3.01955	2.29465		1.48139	1.7714
ENST00000439176_60928939_60945060_192	uORF	192	ENST00000439176	protein_coding	ENSG00000049167	protein_coding	CTG	2.1295		2.1703	1.64928		1.06475	1.27319
ENST00000439176_60928939_60945048_180	uORF	180	ENST00000439176	protein_coding	ENSG00000049167	protein_coding	ATG	2.27147		2.31499	1.75924		1.13573	1.35807
ENST00000439176_60928939_60945021_153	uORF	153	ENST00000439176	protein_coding	ENSG00000049167	protein_coding	GTG	2.67231		2.72352	2.06969		1.33616	1.59773
ENST00000439176_60932130_60945008_96	uORF	96	ENST00000439176	protein_coding	ENSG00000049167	protein_coding	ATG	4.259		4.3406	3.29857		2.1295	2.54639
ENST00000439176_60932130_60945005_93	uORF	93	ENST00000439176	protein_coding	ENSG00000049167	protein_coding	CTG	4.39639		4.48062			2.19819	1.49354
ENST00000439176_60932130_60944996_84	uORF	84	ENST00000439176	protein_coding	ENSG00000049167	protein_coding	TTG	4.86743		4.96069			2.43372	1.65356
ENST00000439176_60932130_60944975_63	uORF	63	ENST00000439176	protein_coding	ENSG00000049167	protein_coding	TTG	6.48991		6.61425			3.24495	2.20475
ENST00000521691_66153530_66158909_168	uORF	168	ENST00000521691	protein_coding	ENSG00000153914	protein_coding	GTG	2.43372			1.88489	11.5215	1.21686	4.46881
ENST00000380918_66145146_66158909_273	uORF	273	ENST00000380918	protein_coding	ENSG00000153914	protein_coding	CTG	1.49767	1.05953		1.15994	7.09017	1.2786	2.75004
ENST00000380918_66153530_66158909_168	uORF	168	ENST00000380918	protein_coding	ENSG00000153914	protein_coding	GTG	2.43372			1.88489	11.5215	1.21686	4.46881
ENST00000621204_69116099_69116161_63	uORF	63	ENST00000621204	protein_coding	ENSG00000145740	protein_coding	TTG	6.48991	4.59131		5.02639		5.54061	1.67546
ENST00000511257_69320332_69320540_90	uORF	90	ENST00000511257	protein_coding	ENSG00000183323	protein_coding	ATG	4.54294					2.27147	0
ENST00000511257_69320332_69320531_81	uORF	81	ENST00000511257	protein_coding	ENSG00000183323	protein_coding	GTG	5.04771					2.52385	0
ENST00000457646_72297702_72314151_72	uORF	72	ENST00000457646	protein_coding	ENSG00000113048	protein_coding	ATA	5.67867	4.0174		4.39809		4.84803	1.46603
ENST00000515404_72297702_72314151_72	uORF	72	ENST00000515404	protein_coding	ENSG00000113048	protein_coding	ATA	5.67867	4.0174		4.39809		4.84803	1.46603
ENST00000543322_72320383_72335808_483	uORF	483	ENST00000543322	protein_coding	ENSG00000049883	protein_coding	ATG	0.84651			0.655616		0.423255	0.218539
ENST00000543322_72320398_72335808_468	uORF	468	ENST00000543322	protein_coding	ENSG00000049883	protein_coding	ATG	0.873641			0.676629		0.436821	0.225543
ENST00000543322_72320434_72335808_432	uORF	432	ENST00000543322	protein_coding	ENSG00000049883	protein_coding	CTG	0.946445			0.733015		0.473222	0.244338
ENST00000543322_72320443_72335808_423	uORF	423	ENST00000543322	protein_coding	ENSG00000049883	protein_coding	CTG	0.966582			0.748611		0.483291	0.249537
ENST00000543322_72320452_72335808_414	uORF	414	ENST00000543322	protein_coding	ENSG00000049883	protein_coding	TTG	0.987595			0.764885		0.493797	0.254962
ENST00000543322_72320455_72335808_411	uORF	411	ENST00000543322	protein_coding	ENSG00000049883	protein_coding	GTG	0.994803			0.770468		0.497402	0.256823
ENST00000543322_72320467_72335808_399	uORF	399	ENST00000543322	protein_coding	ENSG00000049883	protein_coding	GTG	1.02472			0.79364		0.512361	0.264547
ENST00000543322_72322198_72335808_330	uORF	330	ENST00000543322	protein_coding	ENSG00000049883	protein_coding	GTG	1.23898			0.959583		0.619491	0.319861
ENST00000543322_72322201_72335808_327	uORF	327	ENST00000543322	protein_coding	ENSG00000049883	protein_coding	GTG	1.25035			0.968386		0.625175	0.322795
ENST00000543322_72322231_72335808_297	uORF	297	ENST00000543322	protein_coding	ENSG00000049883	protein_coding	GTG	1.37665			1.0662		0.688324	0.355401
ENST00000510676_72320398_72335060_378	uORF	378	ENST00000510676	protein_coding	ENSG00000049883	protein_coding	ATG	1.08165			0.837731		0.540826	0.279244
ENST00000510676_72320434_72335060_342	uORF	342	ENST00000510676	protein_coding	ENSG00000049883	protein_coding	CTG	1.19551			0.925913		0.597755	0.308638
ENST00000510676_72320443_72335060_333	uORF	333	ENST00000510676	protein_coding	ENSG00000049883	protein_coding	CTG	1.22782			0.950938		0.61391	0.316979
ENST00000510676_72320452_72335060_324	uORF	324	ENST00000510676	protein_coding	ENSG00000049883	protein_coding	TTG	1.26193			0.977353		0.630963	0.325784
ENST00000510676_72320455_72335060_321	uORF	321	ENST00000510676	protein_coding	ENSG00000049883	protein_coding	GTG	1.27372			0.986487		0.63686	0.328829
ENST00000510676_72320467_72335060_309	uORF	309	ENST00000510676	protein_coding	ENSG00000049883	protein_coding	GTG	1.32319			1.0248		0.661593	0.341599
ENST00000510676_72322198_72335060_240	uORF	240	ENST00000510676	protein_coding	ENSG00000049883	protein_coding	GTG	1.7036			1.31943		0.8518	0.439809
ENST00000510676_72322201_72335060_237	uORF	237	ENST00000510676	protein_coding	ENSG00000049883	protein_coding	GTG	1.72517			1.33613		0.862583	0.445376
ENST00000510676_72322231_72335060_207	uORF	207	ENST00000510676	protein_coding	ENSG00000049883	protein_coding	GTG	1.97519			1.52977		0.987595	0.509923
ENST00000514165_76832723_76832824_102	uORF	102	ENST00000514165	protein_coding	ENSG00000164251	protein_coding	TTG	4.00847					2.00424	0
ENST00000514165_76832732_76832824_93	uORF	93	ENST00000514165	protein_coding	ENSG00000164251	protein_coding	TTG	4.39639					2.19819	0
ENST00000514165_76832735_76832824_90	uORF	90	ENST00000514165	protein_coding	ENSG00000164251	protein_coding	ATG	4.54294					2.27147	0
ENST00000514165_76832753_76832824_72	uORF	72	ENST00000514165	protein_coding	ENSG00000164251	protein_coding	CTG	5.67867					2.83933	0
ENST00000519295_78294459_78294659_201	uORF	201	ENST00000519295	protein_coding	ENSG00000132842	protein_coding	TTG	8.1366	2.87813		3.15087		5.50737	1.05029
ENST00000519295_78294569_78294652_84	uORF	84	ENST00000519295	protein_coding	ENSG00000132842	protein_coding	GTG	19.4697	6.88696		7.53958		13.1783	2.51319
ENST00000519295_78294569_78294640_72	uORF	72	ENST00000519295	protein_coding	ENSG00000132842	protein_coding	CTG	22.7147	8.03479		8.79618		15.3747	2.93206
ENST00000519295_78294451_78294690_240	uORF	240	ENST00000519295	protein_coding	ENSG00000132842	protein_coding	CTG	6.8144	2.41044		2.63885		4.61242	0.879618
ENST00000519295_78294451_78294645_195	uORF	195	ENST00000519295	protein_coding	ENSG00000132842	protein_coding	CTG	8.38696	2.96669		3.24782		5.67682	1.08261
ENST00000503921_96797309_96807883_450	uORF	450	ENST00000503921	protein_coding	ENSG00000164307	protein_coding	GTG	2.72576	0.642783	0.925995	0.703694	4.30137	1.68427	1.97702
ENST00000503921_96797309_96803773_372	uORF	372	ENST00000503921	protein_coding	ENSG00000164307	protein_coding	ATA	3.29729	0.77756	1.12016	0.851243	5.20327	2.03743	2.39156
ENST00000503921_96797309_96803731_330	uORF	330	ENST00000503921	protein_coding	ENSG00000164307	protein_coding	TTG	3.71695	0.876523	1.26272	0.959583	5.86551	2.29673	2.69594
ENST00000503921_96797309_96803707_306	uORF	306	ENST00000503921	protein_coding	ENSG00000164307	protein_coding	CTG	4.00847	0.94527	1.36176	1.03484	6.32555	2.47687	2.90738
ENST00000503921_96797309_96803644_243	uORF	243	ENST00000503921	protein_coding	ENSG00000164307	protein_coding	CTG	5.04771	1.19034	1.71481	1.30314	7.9655	3.11902	3.66115
ENST00000503921_96797309_96803629_228	uORF	228	ENST00000503921	protein_coding	ENSG00000164307	protein_coding	CTG	5.37979	1.26865	1.82762	1.38887	8.48955	3.32422	3.90201
ENST00000503921_96797309_96803623_222	uORF	222	ENST00000503921	protein_coding	ENSG00000164307	protein_coding	ATA	5.52519	1.30294	1.87702	1.42641	8.719	3.41407	4.00747
ENST00000503921_96797309_96803569_168	uORF	168	ENST00000503921	protein_coding	ENSG00000164307	protein_coding	CTG	4.86743	1.72174	2.48034	1.88489		3.29459	1.45508
ENST00000503921_96797309_96803560_159	uORF	159	ENST00000503921	protein_coding	ENSG00000164307	protein_coding	CTG	5.14295	1.8192	2.62074	1.99159		3.48107	1.53744
ENST00000503921_96797309_96803530_129	uORF	129	ENST00000503921	protein_coding	ENSG00000164307	protein_coding	CTG	6.33898	2.24227		2.45475		4.29062	0.818249
ENST00000503921_96797309_96803527_126	uORF	126	ENST00000503921	protein_coding	ENSG00000164307	protein_coding	CTG	6.48991	2.29565		2.51319		4.39278	0.837731
ENST00000503921_96803407_96803640_234	uORF	234	ENST00000503921	protein_coding	ENSG00000164307	protein_coding	ATA	5.24185	1.23612	1.78076	1.35326	8.27187	3.23899	3.80196
ENST00000503921_96803407_96803595_189	uORF	189	ENST00000503921	protein_coding	ENSG00000164307	protein_coding	CTG	6.48991	1.53044	2.20475	1.67546		4.01017	1.2934
ENST00000503921_96803407_96803535_129	uORF	129	ENST00000503921	protein_coding	ENSG00000164307	protein_coding	TTG	6.33898	2.24227		2.45475		4.29062	0.818249
ENST00000503921_96803407_96803508_102	uORF	102	ENST00000503921	protein_coding	ENSG00000164307	protein_coding	TTG	8.01694	2.83581		3.10453		5.42638	1.03484
ENST00000503921_96803407_96803487_81	uORF	81	ENST00000503921	protein_coding	ENSG00000164307	protein_coding	TTG	10.0954	3.57102		3.90941		6.83322	1.30314
ENST00000503921_96803407_96803475_69	uORF	69	ENST00000503921	protein_coding	ENSG00000164307	protein_coding	ATG	11.8511	4.19207		4.58931		8.0216	1.52977
ENST00000503921_96803407_96803472_66	uORF	66	ENST00000503921	protein_coding	ENSG00000164307	protein_coding	CTG	12.3898	4.38261		4.79791		8.38622	1.5993
ENST00000508227_96803407_96803640_234	uORF	234	ENST00000508227	protein_coding	ENSG00000164307	protein_coding	ATA	5.24185	1.23612	1.78076	1.35326	8.27187	3.23899	3.80196
ENST00000508227_96803407_96803595_189	uORF	189	ENST00000508227	protein_coding	ENSG00000164307	protein_coding	CTG	6.48991	1.53044	2.20475	1.67546		4.01017	1.2934
ENST00000508227_96803407_96803535_129	uORF	129	ENST00000508227	protein_coding	ENSG00000164307	protein_coding	TTG	6.33898	2.24227		2.45475		4.29062	0.818249
ENST00000508227_96803407_96803508_102	uORF	102	ENST00000508227	protein_coding	ENSG00000164307	protein_coding	TTG	8.01694	2.83581		3.10453		5.42638	1.03484
ENST00000508227_96803407_96803487_81	uORF	81	ENST00000508227	protein_coding	ENSG00000164307	protein_coding	TTG	10.0954	3.57102		3.90941		6.83322	1.30314
ENST00000508227_96803407_96803475_69	uORF	69	ENST00000508227	protein_coding	ENSG00000164307	protein_coding	ATG	11.8511	4.19207		4.58931		8.0216	1.52977
ENST00000508227_96803407_96803472_66	uORF	66	ENST00000508227	protein_coding	ENSG00000164307	protein_coding	CTG	12.3898	4.38261		4.79791		8.38622	1.5993
ENST00000302475_113294491_113294904_414	uORF	414	ENST00000302475	protein_coding	ENSG00000171444	protein_coding	GTG	0.987595					0.493797	0
ENST00000302475_113294491_113294775_285	uORF	285	ENST00000302475	protein_coding	ENSG00000171444	protein_coding	GTG	1.43461					0.717306	0
ENST00000302475_113294491_113294772_282	uORF	282	ENST00000302475	protein_coding	ENSG00000171444	protein_coding	CTG	1.44987					0.724936	0
ENST00000302475_113294491_113294721_231	uORF	231	ENST00000302475	protein_coding	ENSG00000171444	protein_coding	GTG	1.76997					0.884987	0
ENST00000302475_113294491_113294673_183	uORF	183	ENST00000302475	protein_coding	ENSG00000171444	protein_coding	GTG	2.23423					1.11712	0
ENST00000302475_113294491_113294601_111	uORF	111	ENST00000302475	protein_coding	ENSG00000171444	protein_coding	CTG	3.68346					1.84173	0
ENST00000302475_113294496_113294582_87	uORF	87	ENST00000302475	protein_coding	ENSG00000171444	protein_coding	GTG	4.69959					2.34979	0
ENST00000514701_113294491_113294904_414	uORF	414	ENST00000514701	protein_coding	ENSG00000171444	protein_coding	GTG	0.987595					0.493797	0
ENST00000514701_113294491_113294775_285	uORF	285	ENST00000514701	protein_coding	ENSG00000171444	protein_coding	GTG	1.43461					0.717306	0
ENST00000514701_113294491_113294772_282	uORF	282	ENST00000514701	protein_coding	ENSG00000171444	protein_coding	CTG	1.44987					0.724936	0
ENST00000514701_113294491_113294721_231	uORF	231	ENST00000514701	protein_coding	ENSG00000171444	protein_coding	GTG	1.76997					0.884987	0
ENST00000514701_113294491_113294673_183	uORF	183	ENST00000514701	protein_coding	ENSG00000171444	protein_coding	GTG	2.23423					1.11712	0
ENST00000514701_113294491_113294601_111	uORF	111	ENST00000514701	protein_coding	ENSG00000171444	protein_coding	CTG	3.68346					1.84173	0
ENST00000514701_113294496_113294582_87	uORF	87	ENST00000514701	protein_coding	ENSG00000171444	protein_coding	GTG	4.69959					2.34979	0
ENST00000509514_119478866_119478997_132	uORF	132	ENST00000509514	protein_coding	ENSG00000133835	protein_coding	ATG	6.19491	2.19131				4.19311	0
ENST00000509514_119478875_119478997_123	uORF	123	ENST00000509514	protein_coding	ENSG00000133835	protein_coding	TTG	6.6482	2.35165				4.49992	0
ENST00000509514_119478890_119478997_108	uORF	108	ENST00000509514	protein_coding	ENSG00000133835	protein_coding	ATA	7.57156	2.67826				5.12491	0
ENST00000509514_119478893_119478997_105	uORF	105	ENST00000509514	protein_coding	ENSG00000133835	protein_coding	GTG	7.78789	2.75479				5.27134	0
ENST00000509514_119478896_119478997_102	uORF	102	ENST00000509514	protein_coding	ENSG00000133835	protein_coding	CTG	8.01694	2.83581				5.42638	0
ENST00000509514_119478920_119478997_78	uORF	78	ENST00000509514	protein_coding	ENSG00000133835	protein_coding	TTG	10.4837	3.70837				7.09603	0
ENST00000509514_119478932_119478997_66	uORF	66	ENST00000509514	protein_coding	ENSG00000133835	protein_coding	TTG	12.3898	4.38261				8.38622	0
ENST00000509514_119478938_119478997_60	uORF	60	ENST00000509514	protein_coding	ENSG00000133835	protein_coding	TTG	13.6288	4.82088				9.22484	0
ENST00000509514_119492111_119493875_72	uORF	72	ENST00000509514	protein_coding	ENSG00000133835	protein_coding	ATG	5.67867	4.0174	11.5749			4.84803	3.85831
ENST00000542322_126423453_126423611_159	uORF	159	ENST00000542322	protein_coding	ENSG00000155324	protein_coding	TTG	2.57147			1.99159	12.1737	1.28574	4.72176
ENST00000542322_126423468_126423611_144	uORF	144	ENST00000542322	protein_coding	ENSG00000155324	protein_coding	CTG	2.83933			2.19904	13.4418	1.41967	5.21361
ENST00000542322_126423477_126423611_135	uORF	135	ENST00000542322	protein_coding	ENSG00000155324	protein_coding	CTG	3.02862			2.34565	14.3379	1.51431	5.56118
ENST00000542322_126423516_126423611_96	uORF	96	ENST00000542322	protein_coding	ENSG00000155324	protein_coding	TTG	4.259			3.29857	20.1627	2.1295	7.82042
ENST00000544396_126423453_126423611_159	uORF	159	ENST00000544396	protein_coding	ENSG00000155324	protein_coding	TTG	2.57147			1.99159	12.1737	1.28574	4.72176
ENST00000544396_126423468_126423611_144	uORF	144	ENST00000544396	protein_coding	ENSG00000155324	protein_coding	CTG	2.83933			2.19904	13.4418	1.41967	5.21361
ENST00000544396_126423477_126423611_135	uORF	135	ENST00000544396	protein_coding	ENSG00000155324	protein_coding	CTG	3.02862			2.34565	14.3379	1.51431	5.56118
ENST00000544396_126423516_126423611_96	uORF	96	ENST00000544396	protein_coding	ENSG00000155324	protein_coding	TTG	4.259			3.29857	20.1627	2.1295	7.82042
ENST00000503291_131359226_131359498_273	uORF	273	ENST00000503291	protein_coding	ENSG00000158985	protein_coding	CTG	4.49301	3.1786	4.5791	1.15994		3.83581	1.91301
ENST00000503291_131359259_131359498_240	uORF	240	ENST00000503291	protein_coding	ENSG00000158985	protein_coding	GTG	5.1108	3.61566	5.20872	1.31943		4.36323	2.17605
ENST00000503291_131359334_131359498_165	uORF	165	ENST00000503291	protein_coding	ENSG00000158985	protein_coding	CTG	7.43389	5.25914	5.05088	1.91917		6.34652	2.32335
ENST00000503291_131359343_131359498_156	uORF	156	ENST00000503291	protein_coding	ENSG00000158985	protein_coding	ATA	7.86277	5.56255	5.34228	2.02989		6.71266	2.45739
ENST00000503291_131359376_131359498_123	uORF	123	ENST00000503291	protein_coding	ENSG00000158985	protein_coding	ATA	9.9723	7.05494	6.77558	2.57449		8.51362	3.11669
ENST00000503291_131359379_131359498_120	uORF	120	ENST00000503291	protein_coding	ENSG00000158985	protein_coding	ATA	10.2216	7.23131	6.94497	2.63885		8.72646	3.19461
ENST00000507419_134618207_134620990_165	uORF	165	ENST00000507419	protein_coding	ENSG00000152700	protein_coding	TTG	7.43389	1.75305	5.05088	1.91917		4.59347	2.32335
ENST00000507419_134618207_134620981_156	uORF	156	ENST00000507419	protein_coding	ENSG00000152700	protein_coding	ATG	7.86277	1.85418	5.34228	2.02989		4.85848	2.45739
ENST00000518381_138881091_138886251_87	uORF	87	ENST00000518381	protein_coding	ENSG00000044115	protein_coding	TTG	4.69959	13.299	9.57926	10.9194		8.99928	6.83288
ENST00000518381_138881115_138886251_63	uORF	63	ENST00000518381	protein_coding	ENSG00000044115	protein_coding	CTG	6.48991	18.3652	13.2285	15.0792		12.4276	9.43589
ENST00000520260_138881091_138886251_87	uORF	87	ENST00000520260	protein_coding	ENSG00000044115	protein_coding	TTG	4.69959	13.299	9.57926	10.9194		8.99928	6.83288
ENST00000520260_138881115_138886251_63	uORF	63	ENST00000520260	protein_coding	ENSG00000044115	protein_coding	CTG	6.48991	18.3652	13.2285	15.0792		12.4276	9.43589
ENST00000520865_138881091_138886251_87	uORF	87	ENST00000520865	protein_coding	ENSG00000044115	protein_coding	TTG	4.69959	13.299	9.57926	10.9194		8.99928	6.83288
ENST00000520865_138881115_138886251_63	uORF	63	ENST00000520865	protein_coding	ENSG00000044115	protein_coding	CTG	6.48991	18.3652	13.2285	15.0792		12.4276	9.43589
ENST00000519634_138881091_138886251_87	uORF	87	ENST00000519634	protein_coding	ENSG00000044115	protein_coding	TTG	4.69959	13.299	9.57926	10.9194		8.99928	6.83288
ENST00000519634_138881115_138886251_63	uORF	63	ENST00000519634	protein_coding	ENSG00000044115	protein_coding	CTG	6.48991	18.3652	13.2285	15.0792		12.4276	9.43589
ENST00000523685_138881091_138886251_87	uORF	87	ENST00000523685	protein_coding	ENSG00000044115	protein_coding	TTG	4.69959	13.299	9.57926	10.9194		8.99928	6.83288
ENST00000523685_138881115_138886251_63	uORF	63	ENST00000523685	protein_coding	ENSG00000044115	protein_coding	CTG	6.48991	18.3652	13.2285	15.0792		12.4276	9.43589
ENST00000519768_138881091_138886251_87	uORF	87	ENST00000519768	protein_coding	ENSG00000044115	protein_coding	TTG	4.69959	13.299	9.57926	10.9194		8.99928	6.83288
ENST00000519768_138881115_138886251_63	uORF	63	ENST00000519768	protein_coding	ENSG00000044115	protein_coding	CTG	6.48991	18.3652	13.2285	15.0792		12.4276	9.43589
ENST00000517656_138881091_138886251_87	uORF	87	ENST00000517656	protein_coding	ENSG00000044115	protein_coding	TTG	4.69959	13.299	9.57926	10.9194		8.99928	6.83288
ENST00000517656_138881115_138886251_63	uORF	63	ENST00000517656	protein_coding	ENSG00000044115	protein_coding	CTG	6.48991	18.3652	13.2285	15.0792		12.4276	9.43589
ENST00000521683_138881091_138886251_87	uORF	87	ENST00000521683	protein_coding	ENSG00000044115	protein_coding	TTG	4.69959	13.299	9.57926	10.9194		8.99928	6.83288
ENST00000521683_138881115_138886251_63	uORF	63	ENST00000521683	protein_coding	ENSG00000044115	protein_coding	CTG	6.48991	18.3652	13.2285	15.0792		12.4276	9.43589
ENST00000521640_138881091_138886251_87	uORF	87	ENST00000521640	protein_coding	ENSG00000044115	protein_coding	TTG	4.69959	13.299	9.57926	10.9194		8.99928	6.83288
ENST00000521640_138881115_138886251_63	uORF	63	ENST00000521640	protein_coding	ENSG00000044115	protein_coding	CTG	6.48991	18.3652	13.2285	15.0792		12.4276	9.43589
ENST00000519116_138881091_138886251_87	uORF	87	ENST00000519116	protein_coding	ENSG00000044115	protein_coding	TTG	4.69959	13.299	9.57926	10.9194		8.99928	6.83288
ENST00000519116_138881115_138886251_63	uORF	63	ENST00000519116	protein_coding	ENSG00000044115	protein_coding	CTG	6.48991	18.3652	13.2285	15.0792		12.4276	9.43589
ENST00000520522_138881091_138886251_87	uORF	87	ENST00000520522	protein_coding	ENSG00000044115	protein_coding	TTG	4.69959	13.299	9.57926	10.9194		8.99928	6.83288
ENST00000520522_138881115_138886251_63	uORF	63	ENST00000520522	protein_coding	ENSG00000044115	protein_coding	CTG	6.48991	18.3652	13.2285	15.0792		12.4276	9.43589
ENST00000506147_139274098_139314730_150	uORF	150	ENST00000506147	protein_coding	ENSG00000280987	protein_coding	CTG	5.45152	5.78505		4.22216		5.61829	1.40739
ENST00000506147_139274119_139314730_129	uORF	129	ENST00000506147	protein_coding	ENSG00000280987	protein_coding	CTG	6.33898	6.7268		4.90949		6.53289	1.6365
ENST00000506147_139274125_139314730_123	uORF	123	ENST00000506147	protein_coding	ENSG00000280987	protein_coding	GTG	6.6482	7.05494		2.57449		6.85157	0.858163
ENST00000506147_139274128_139314730_120	uORF	120	ENST00000506147	protein_coding	ENSG00000280987	protein_coding	CTG	6.8144	7.23131		2.63885		7.02286	0.879618
ENST00000506147_139274131_139314730_117	uORF	117	ENST00000506147	protein_coding	ENSG00000280987	protein_coding	CTG	6.98913	7.41673		2.70652		7.20293	0.902172
ENST00000506147_139276126_139314730_81	uORF	81	ENST00000506147	protein_coding	ENSG00000280987	protein_coding	CTG	10.0954	10.7131		3.90941		10.4042	1.30314
ENST00000506147_139276132_139314730_75	uORF	75	ENST00000506147	protein_coding	ENSG00000280987	protein_coding	GTG	10.903	11.5701		4.22216		11.2366	1.40739
ENST00000512107_139279061_139315714_87	uORF	87	ENST00000512107	protein_coding	ENSG00000280987	protein_coding	CTG	4.69959	3.32474				4.01216	0
ENST00000512876_139293736_139314730_93	uORF	93	ENST00000512876	protein_coding	ENSG00000015479	protein_coding	TTG	8.79278	9.33073		3.40497		9.06175	1.13499
ENST00000297183_140402230_140436233_174	uORF	174	ENST00000297183	protein_coding	ENSG00000131503	protein_coding	GTG	4.69959	3.32474	2.39482	1.8199	11.1242	4.01216	5.11298
ENST00000297183_140402236_140436233_168	uORF	168	ENST00000297183	protein_coding	ENSG00000131503	protein_coding	GTG	4.86743	3.44348	2.48034	1.88489	11.5215	4.15546	5.29559
ENST00000297183_140402239_140436233_165	uORF	165	ENST00000297183	protein_coding	ENSG00000131503	protein_coding	GTG	4.95593	3.50609	2.52544	1.91917	11.731	4.23101	5.39187
ENST00000297183_140402245_140436233_159	uORF	159	ENST00000297183	protein_coding	ENSG00000131503	protein_coding	CTG	5.14295	3.6384	2.62074	1.99159	12.1737	4.39067	5.59534
ENST00000297183_140402251_140436233_153	uORF	153	ENST00000297183	protein_coding	ENSG00000131503	protein_coding	GTG	5.34463	3.78108	2.72352	2.06969	12.6511	4.56285	5.81477
ENST00000297183_140436105_140436233_129	uORF	129	ENST00000297183	protein_coding	ENSG00000131503	protein_coding	TTG	6.33898	4.48453	3.23022	2.45475	15.0048	5.41176	6.89658
ENST00000297183_140436138_140436233_96	uORF	96	ENST00000297183	protein_coding	ENSG00000131503	protein_coding	ATA	4.259					2.1295	0
ENST00000297183_140459176_140459274_99	uORF	99	ENST00000297183	protein_coding	ENSG00000131503	protein_coding	ATG	8.25988	5.84348				7.05168	0
ENST00000297183_140459203_140459274_72	uORF	72	ENST00000297183	protein_coding	ENSG00000131503	protein_coding	CTG	11.3573	8.03479				9.69607	0
ENST00000297183_140464715_140464774_60	uORF	60	ENST00000297183	protein_coding	ENSG00000131503	protein_coding	ATG	6.8144	4.82088				5.81764	0
ENST00000297183_140513466_140526013_207	uORF	207	ENST00000297183	protein_coding	ENSG00000131503	protein_coding	TTG	1.97519	1.39736		1.52977	9.35081	1.68627	3.62686
ENST00000297183_140524094_140526013_165	uORF	165	ENST00000297183	protein_coding	ENSG00000131503	protein_coding	TTG	2.47796	1.75305		1.91917	11.731	2.11551	4.55006
ENST00000297183_140524097_140526013_162	uORF	162	ENST00000297183	protein_coding	ENSG00000131503	protein_coding	CTG	2.52385	1.78551		1.95471	11.9483	2.15468	4.63432
ENST00000297183_140524169_140526013_90	uORF	90	ENST00000297183	protein_coding	ENSG00000131503	protein_coding	ATG	4.54294	3.21392		3.51847	21.5069	3.87843	8.34178
ENST00000323146_140566666_140566788_123	uORF	123	ENST00000323146	protein_coding	ENSG00000176087	protein_coding	CTG	6.6482			2.57449	15.7367	3.3241	6.10374
ENST00000323146_140566693_140566788_96	uORF	96	ENST00000323146	protein_coding	ENSG00000176087	protein_coding	ATA	8.518			3.29857	20.1627	4.259	7.82042
ENST00000323146_140566921_140567040_120	uORF	120	ENST00000323146	protein_coding	ENSG00000176087	protein_coding	CTG	3.4072	2.41044				2.90882	0
ENST00000323146_140566957_140567040_84	uORF	84	ENST00000323146	protein_coding	ENSG00000176087	protein_coding	ATG	4.86743	3.44348				4.15546	0
ENST00000323146_140564844_140566759_309	uORF	309	ENST00000323146	protein_coding	ENSG00000176087	protein_coding	ATG	3.96956	0.936092		3.07439	6.26413	2.45282	3.11284
ENST00000323146_140565879_140566759_288	uORF	288	ENST00000323146	protein_coding	ENSG00000176087	protein_coding	CTG	4.259			3.29857	6.72089	2.1295	3.33982
ENST00000323146_140565897_140566759_270	uORF	270	ENST00000323146	protein_coding	ENSG00000176087	protein_coding	CTG	4.54294			3.51847	7.16895	2.27147	3.56247
ENST00000323146_140565918_140566759_249	uORF	249	ENST00000323146	protein_coding	ENSG00000176087	protein_coding	CTG	4.92607			3.81521	7.77356	2.46304	3.86292
ENST00000323146_140565927_140566759_240	uORF	240	ENST00000323146	protein_coding	ENSG00000176087	protein_coding	CTG	5.1108			3.95828	8.06507	2.5554	4.00778
ENST00000323146_140565963_140566759_204	uORF	204	ENST00000323146	protein_coding	ENSG00000176087	protein_coding	GTG	4.00847			4.6568	9.48832	2.00424	4.71504
ENST00000323146_140566574_140566759_186	uORF	186	ENST00000323146	protein_coding	ENSG00000176087	protein_coding	CTG	4.39639			1.70249	10.4065	2.19819	4.03634
ENST00000323146_140566577_140566759_183	uORF	183	ENST00000323146	protein_coding	ENSG00000176087	protein_coding	TTG	4.46846			1.7304	10.5771	2.23423	4.10251
ENST00000323146_140566604_140566759_156	uORF	156	ENST00000323146	protein_coding	ENSG00000176087	protein_coding	CTG	5.24185			2.02989	12.4078	2.62092	4.81256
ENST00000323146_140566616_140566759_144	uORF	144	ENST00000323146	protein_coding	ENSG00000176087	protein_coding	GTG	5.67867			2.19904	13.4418	2.83933	5.21361
ENST00000323146_140566619_140566759_141	uORF	141	ENST00000323146	protein_coding	ENSG00000176087	protein_coding	GTG	5.79949			2.24583	13.7278	2.89975	5.32454
ENST00000323146_140566628_140566759_132	uORF	132	ENST00000323146	protein_coding	ENSG00000176087	protein_coding	CTG	6.19491			2.39896	14.6638	3.09746	5.68758
ENST00000323146_140566646_140566759_114	uORF	114	ENST00000323146	protein_coding	ENSG00000176087	protein_coding	TTG	7.17306			2.77774	16.9791	3.58653	6.58561
ENST00000323146_140566658_140566759_102	uORF	102	ENST00000323146	protein_coding	ENSG00000176087	protein_coding	GTG	8.01694			3.10453	18.9766	4.00847	7.36039
ENST00000323146_140566700_140566759_60	uORF	60	ENST00000323146	protein_coding	ENSG00000176087	protein_coding	GTG	13.6288			5.27771	32.2603	6.8144	12.5127
ENST00000323146_140566769_140567101_333	uORF	333	ENST00000323146	protein_coding	ENSG00000176087	protein_coding	GTG	1.22782	0.868626				1.04822	0
ENST00000323146_140566808_140567101_294	uORF	294	ENST00000323146	protein_coding	ENSG00000176087	protein_coding	GTG	1.39069	0.983852				1.18727	0
ENST00000323146_140566823_140567101_279	uORF	279	ENST00000323146	protein_coding	ENSG00000176087	protein_coding	CTG	1.46546	1.03675				1.25111	0
ENST00000323146_140566847_140567101_255	uORF	255	ENST00000323146	protein_coding	ENSG00000176087	protein_coding	TTG	1.60339	1.13432				1.36886	0
ENST00000323146_140566865_140567101_237	uORF	237	ENST00000323146	protein_coding	ENSG00000176087	protein_coding	CTG	1.72517	1.22047				1.47282	0
ENST00000323146_140566880_140567101_222	uORF	222	ENST00000323146	protein_coding	ENSG00000176087	protein_coding	TTG	1.84173	1.30294				1.57233	0
ENST00000323146_140566892_140567101_210	uORF	210	ENST00000323146	protein_coding	ENSG00000176087	protein_coding	CTG	1.94697	1.37739				1.66218	0
ENST00000323146_140566901_140567101_201	uORF	201	ENST00000323146	protein_coding	ENSG00000176087	protein_coding	GTG	2.03415	1.43907				1.73661	0
ENST00000323146_140566928_140567101_174	uORF	174	ENST00000323146	protein_coding	ENSG00000176087	protein_coding	CTG	2.34979	1.66237				2.00608	0
ENST00000612662_140564844_140566759_309	uORF	309	ENST00000612662	protein_coding	ENSG00000176087	protein_coding	ATG	3.96956	0.936092		3.07439	6.26413	2.45282	3.11284
ENST00000612662_140565879_140566759_288	uORF	288	ENST00000612662	protein_coding	ENSG00000176087	protein_coding	CTG	4.259			3.29857	6.72089	2.1295	3.33982
ENST00000612662_140565897_140566759_270	uORF	270	ENST00000612662	protein_coding	ENSG00000176087	protein_coding	CTG	4.54294			3.51847	7.16895	2.27147	3.56247
ENST00000612662_140565918_140566759_249	uORF	249	ENST00000612662	protein_coding	ENSG00000176087	protein_coding	CTG	4.92607			3.81521	7.77356	2.46304	3.86292
ENST00000612662_140565927_140566759_240	uORF	240	ENST00000612662	protein_coding	ENSG00000176087	protein_coding	CTG	5.1108			3.95828	8.06507	2.5554	4.00778
ENST00000612662_140565963_140566759_204	uORF	204	ENST00000612662	protein_coding	ENSG00000176087	protein_coding	GTG	4.00847			4.6568	9.48832	2.00424	4.71504
ENST00000612662_140566574_140566759_186	uORF	186	ENST00000612662	protein_coding	ENSG00000176087	protein_coding	CTG	4.39639			1.70249	10.4065	2.19819	4.03634
ENST00000612662_140566577_140566759_183	uORF	183	ENST00000612662	protein_coding	ENSG00000176087	protein_coding	TTG	4.46846			1.7304	10.5771	2.23423	4.10251
ENST00000612662_140566604_140566759_156	uORF	156	ENST00000612662	protein_coding	ENSG00000176087	protein_coding	CTG	5.24185			2.02989	12.4078	2.62092	4.81256
ENST00000612662_140566616_140566759_144	uORF	144	ENST00000612662	protein_coding	ENSG00000176087	protein_coding	GTG	5.67867			2.19904	13.4418	2.83933	5.21361
ENST00000612662_140566619_140566759_141	uORF	141	ENST00000612662	protein_coding	ENSG00000176087	protein_coding	GTG	5.79949			2.24583	13.7278	2.89975	5.32454
ENST00000612662_140566628_140566759_132	uORF	132	ENST00000612662	protein_coding	ENSG00000176087	protein_coding	CTG	6.19491			2.39896	14.6638	3.09746	5.68758
ENST00000612662_140566646_140566759_114	uORF	114	ENST00000612662	protein_coding	ENSG00000176087	protein_coding	TTG	7.17306			2.77774	16.9791	3.58653	6.58561
ENST00000612662_140566658_140566759_102	uORF	102	ENST00000612662	protein_coding	ENSG00000176087	protein_coding	GTG	8.01694			3.10453	18.9766	4.00847	7.36039
ENST00000612662_140566700_140566759_60	uORF	60	ENST00000612662	protein_coding	ENSG00000176087	protein_coding	GTG	13.6288			5.27771	32.2603	6.8144	12.5127
ENST00000612662_140566769_140567101_333	uORF	333	ENST00000612662	protein_coding	ENSG00000176087	protein_coding	GTG	1.22782	0.868626				1.04822	0
ENST00000612662_140566808_140567101_294	uORF	294	ENST00000612662	protein_coding	ENSG00000176087	protein_coding	GTG	1.39069	0.983852				1.18727	0
ENST00000612662_140566823_140567101_279	uORF	279	ENST00000612662	protein_coding	ENSG00000176087	protein_coding	CTG	1.46546	1.03675				1.25111	0
ENST00000612662_140566847_140567101_255	uORF	255	ENST00000612662	protein_coding	ENSG00000176087	protein_coding	TTG	1.60339	1.13432				1.36886	0
ENST00000612662_140566865_140567101_237	uORF	237	ENST00000612662	protein_coding	ENSG00000176087	protein_coding	CTG	1.72517	1.22047				1.47282	0
ENST00000612662_140566880_140567101_222	uORF	222	ENST00000612662	protein_coding	ENSG00000176087	protein_coding	TTG	1.84173	1.30294				1.57233	0
ENST00000612662_140566892_140567101_210	uORF	210	ENST00000612662	protein_coding	ENSG00000176087	protein_coding	CTG	1.94697	1.37739				1.66218	0
ENST00000612662_140566901_140567101_201	uORF	201	ENST00000612662	protein_coding	ENSG00000176087	protein_coding	GTG	2.03415	1.43907				1.73661	0
ENST00000612662_140566928_140567101_174	uORF	174	ENST00000612662	protein_coding	ENSG00000176087	protein_coding	CTG	2.34979	1.66237				2.00608	0
ENST00000612662_140566666_140566788_123	uORF	123	ENST00000612662	protein_coding	ENSG00000176087	protein_coding	CTG	6.6482			2.57449	15.7367	3.3241	6.10374
ENST00000612662_140566693_140566788_96	uORF	96	ENST00000612662	protein_coding	ENSG00000176087	protein_coding	ATA	8.518			3.29857	20.1627	4.259	7.82042
ENST00000612662_140566921_140567040_120	uORF	120	ENST00000612662	protein_coding	ENSG00000176087	protein_coding	CTG	3.4072	2.41044				2.90882	0
ENST00000612662_140566957_140567040_84	uORF	84	ENST00000612662	protein_coding	ENSG00000176087	protein_coding	ATG	4.86743	3.44348				4.15546	0
ENST00000514199_140566666_140566788_123	uORF	123	ENST00000514199	protein_coding	ENSG00000176087	protein_coding	CTG	6.6482			2.57449	15.7367	3.3241	6.10374
ENST00000514199_140566693_140566788_96	uORF	96	ENST00000514199	protein_coding	ENSG00000176087	protein_coding	ATA	8.518			3.29857	20.1627	4.259	7.82042
ENST00000514199_140566921_140567040_120	uORF	120	ENST00000514199	protein_coding	ENSG00000176087	protein_coding	CTG	3.4072	2.41044				2.90882	0
ENST00000514199_140566957_140567040_84	uORF	84	ENST00000514199	protein_coding	ENSG00000176087	protein_coding	ATG	4.86743	3.44348				4.15546	0
ENST00000514199_140565879_140566759_288	uORF	288	ENST00000514199	protein_coding	ENSG00000176087	protein_coding	CTG	4.259			3.29857	6.72089	2.1295	3.33982
ENST00000514199_140565897_140566759_270	uORF	270	ENST00000514199	protein_coding	ENSG00000176087	protein_coding	CTG	4.54294			3.51847	7.16895	2.27147	3.56247
ENST00000514199_140565918_140566759_249	uORF	249	ENST00000514199	protein_coding	ENSG00000176087	protein_coding	CTG	4.92607			3.81521	7.77356	2.46304	3.86292
ENST00000514199_140565927_140566759_240	uORF	240	ENST00000514199	protein_coding	ENSG00000176087	protein_coding	CTG	5.1108			3.95828	8.06507	2.5554	4.00778
ENST00000514199_140565963_140566759_204	uORF	204	ENST00000514199	protein_coding	ENSG00000176087	protein_coding	GTG	4.00847			4.6568	9.48832	2.00424	4.71504
ENST00000514199_140566574_140566759_186	uORF	186	ENST00000514199	protein_coding	ENSG00000176087	protein_coding	CTG	4.39639			1.70249	10.4065	2.19819	4.03634
ENST00000514199_140566577_140566759_183	uORF	183	ENST00000514199	protein_coding	ENSG00000176087	protein_coding	TTG	4.46846			1.7304	10.5771	2.23423	4.10251
ENST00000514199_140566604_140566759_156	uORF	156	ENST00000514199	protein_coding	ENSG00000176087	protein_coding	CTG	5.24185			2.02989	12.4078	2.62092	4.81256
ENST00000514199_140566616_140566759_144	uORF	144	ENST00000514199	protein_coding	ENSG00000176087	protein_coding	GTG	5.67867			2.19904	13.4418	2.83933	5.21361
ENST00000514199_140566619_140566759_141	uORF	141	ENST00000514199	protein_coding	ENSG00000176087	protein_coding	GTG	5.79949			2.24583	13.7278	2.89975	5.32454
ENST00000514199_140566628_140566759_132	uORF	132	ENST00000514199	protein_coding	ENSG00000176087	protein_coding	CTG	6.19491			2.39896	14.6638	3.09746	5.68758
ENST00000514199_140566646_140566759_114	uORF	114	ENST00000514199	protein_coding	ENSG00000176087	protein_coding	TTG	7.17306			2.77774	16.9791	3.58653	6.58561
ENST00000514199_140566658_140566759_102	uORF	102	ENST00000514199	protein_coding	ENSG00000176087	protein_coding	GTG	8.01694			3.10453	18.9766	4.00847	7.36039
ENST00000514199_140566700_140566759_60	uORF	60	ENST00000514199	protein_coding	ENSG00000176087	protein_coding	GTG	13.6288			5.27771	32.2603	6.8144	12.5127
ENST00000514199_140566769_140567101_333	uORF	333	ENST00000514199	protein_coding	ENSG00000176087	protein_coding	GTG	1.22782	0.868626				1.04822	0
ENST00000514199_140566808_140567101_294	uORF	294	ENST00000514199	protein_coding	ENSG00000176087	protein_coding	GTG	1.39069	0.983852				1.18727	0
ENST00000514199_140566823_140567101_279	uORF	279	ENST00000514199	protein_coding	ENSG00000176087	protein_coding	CTG	1.46546	1.03675				1.25111	0
ENST00000514199_140566847_140567101_255	uORF	255	ENST00000514199	protein_coding	ENSG00000176087	protein_coding	TTG	1.60339	1.13432				1.36886	0
ENST00000514199_140566865_140567101_237	uORF	237	ENST00000514199	protein_coding	ENSG00000176087	protein_coding	CTG	1.72517	1.22047				1.47282	0
ENST00000514199_140566880_140567101_222	uORF	222	ENST00000514199	protein_coding	ENSG00000176087	protein_coding	TTG	1.84173	1.30294				1.57233	0
ENST00000514199_140566892_140567101_210	uORF	210	ENST00000514199	protein_coding	ENSG00000176087	protein_coding	CTG	1.94697	1.37739				1.66218	0
ENST00000514199_140566901_140567101_201	uORF	201	ENST00000514199	protein_coding	ENSG00000176087	protein_coding	GTG	2.03415	1.43907				1.73661	0
ENST00000514199_140566928_140567101_174	uORF	174	ENST00000514199	protein_coding	ENSG00000176087	protein_coding	CTG	2.34979	1.66237				2.00608	0
ENST00000417647_140647809_140647901_93	uORF	93	ENST00000417647	protein_coding	ENSG00000113141	protein_coding	GTG	8.79278	6.22048	8.96125	13.6199	20.8131	7.50663	14.4647
ENST00000417647_140647827_140647901_75	uORF	75	ENST00000417647	protein_coding	ENSG00000113141	protein_coding	GTG	10.903	7.7134	11.1119	16.8887	25.8082	9.30822	17.9363
ENST00000417647_140647816_140647884_69	uORF	69	ENST00000417647	protein_coding	ENSG00000113141	protein_coding	TTG	11.8511	8.38413	12.0782	18.3572	28.0524	10.1176	19.496
ENST00000417647_140647822_140647884_63	uORF	63	ENST00000417647	protein_coding	ENSG00000113141	protein_coding	CTG	12.9798	9.18262	13.2285	20.1055	30.7241	11.0812	21.3527
ENST00000504897_140668246_140668320_75	uORF	75	ENST00000504897	nonsense_mediated_decay	ENSG00000120314	protein_coding	TTG	5.45152					2.72576	0
ENST00000504897_140668457_140668712_147	uORF	147	ENST00000504897	nonsense_mediated_decay	ENSG00000120314	protein_coding	ATG	2.78139	1.9677				2.37455	0
ENST00000504897_140668484_140668712_120	uORF	120	ENST00000504897	nonsense_mediated_decay	ENSG00000120314	protein_coding	GTG	3.4072	2.41044				2.90882	0
ENST00000504897_140668499_140668712_105	uORF	105	ENST00000504897	nonsense_mediated_decay	ENSG00000120314	protein_coding	ATG	3.89394	2.75479				3.32437	0
ENST00000504897_140668502_140668712_102	uORF	102	ENST00000504897	nonsense_mediated_decay	ENSG00000120314	protein_coding	GTG	4.00847	2.83581				3.42214	0
ENST00000504897_140668623_140668712_90	uORF	90	ENST00000504897	nonsense_mediated_decay	ENSG00000120314	protein_coding	ATA	4.54294	3.21392				3.87843	0
ENST00000504897_140668641_140668712_72	uORF	72	ENST00000504897	nonsense_mediated_decay	ENSG00000120314	protein_coding	ATG	5.67867	4.0174				4.84803	0
ENST00000504897_140668647_140668712_66	uORF	66	ENST00000504897	nonsense_mediated_decay	ENSG00000120314	protein_coding	ATG	6.19491	4.38261				5.28876	0
ENST00000519913_140698804_140700856_66	uORF	66	ENST00000519913	protein_coding	ENSG00000146007	protein_coding	TTG	6.19491		6.3136	4.79791	29.3275	3.09746	13.4797
ENST00000253811_141618844_141619005_162	uORF	162	ENST00000253811	protein_coding	ENSG00000131504	protein_coding	CTG	2.52385		2.57221	3.90941		1.26193	2.16054
ENST00000253811_141618844_141618990_147	uORF	147	ENST00000253811	protein_coding	ENSG00000131504	protein_coding	CTG	2.78139		2.83468	4.30833		1.39069	2.381
ENST00000394514_141970861_141973736_171	uORF	171	ENST00000394514	protein_coding	ENSG00000013561	protein_coding	CTG	4.78204		2.43683			2.39102	0.812277
ENST00000274562_146142977_146182523_456	uORF	456	ENST00000274562	protein_coding	ENSG00000133706	protein_coding	GTG	1.79326	7.61191	4.56906	4.86104	8.48955	4.70259	5.97322
ENST00000274562_146142977_146182517_450	uORF	450	ENST00000274562	protein_coding	ENSG00000133706	protein_coding	TTG	1.81717	7.7134	4.62998	4.92586	8.60274	4.76529	6.05286
ENST00000274562_146142977_146182505_438	uORF	438	ENST00000274562	protein_coding	ENSG00000133706	protein_coding	CTG	1.86696	7.26433	4.75683	5.06081	8.83844	4.56565	6.21869
ENST00000274562_146142977_146182493_426	uORF	426	ENST00000274562	protein_coding	ENSG00000133706	protein_coding	ATG	1.91955	7.46896	4.89082	5.20337	9.08741	4.69426	6.39387
ENST00000274562_146142977_146177644_399	uORF	399	ENST00000274562	protein_coding	ENSG00000133706	protein_coding	GTG	2.04944	7.97438	5.22178	5.55548		5.01191	3.59242
ENST00000274562_146142977_146177635_390	uORF	390	ENST00000274562	protein_coding	ENSG00000133706	protein_coding	TTG	2.09674	6.67506	5.34228	5.68368		4.3859	3.67532
ENST00000538026_151671646_151686951_99	uORF	99	ENST00000538026	protein_coding	ENSG00000113140	protein_coding	CTG	119.768	102.261	88.3905	150.335	234.62	111.015	157.782
ENST00000538026_151671646_151686912_60	uORF	60	ENST00000538026	protein_coding	ENSG00000113140	protein_coding	CTG	197.618	168.731	145.844	248.052	387.123	183.174	260.34
ENST00000521569_151673183_151686890_60	uORF	60	ENST00000521569	protein_coding	ENSG00000113140	protein_coding	CTG	81.7728	67.4923	69.4497	84.4433	32.2603	74.6325	62.0511
ENST00000265229_154941111_154956395_102	uORF	102	ENST00000265229	protein_coding	ENSG00000082515	protein_coding	ATG	4.00847					2.00424	0
ENST00000265229_154941126_154956395_87	uORF	87	ENST00000265229	protein_coding	ENSG00000082515	protein_coding	CTG	4.69959					2.34979	0
ENST00000265229_154941135_154956395_78	uORF	78	ENST00000265229	protein_coding	ENSG00000082515	protein_coding	TTG	5.24185					2.62092	0
ENST00000265229_154941228_154956395_63	uORF	63	ENST00000265229	protein_coding	ENSG00000082515	protein_coding	ATA	6.48991					3.24495	0
ENST00000523094_157858967_157859092_126	uORF	126	ENST00000523094	protein_coding	ENSG00000113282	protein_coding	CTG	3.24495					1.62248	0
ENST00000523094_157858967_157859053_87	uORF	87	ENST00000523094	protein_coding	ENSG00000113282	protein_coding	CTG	4.69959					2.34979	0
ENST00000523094_157858967_157859047_81	uORF	81	ENST00000523094	protein_coding	ENSG00000113282	protein_coding	CTG	5.04771					2.52385	0
ENST00000517480_160422313_160422471_159	uORF	159	ENST00000517480	protein_coding	ENSG00000164611	protein_coding	ATG	12.8574	25.4688	2.62074	21.9075	24.3474	19.1631	16.2919
ENST00000517480_160422322_160422471_150	uORF	150	ENST00000517480	protein_coding	ENSG00000164611	protein_coding	CTG	13.6288	26.9969	2.77799	23.2219	25.8082	20.3129	17.2694
ENST00000512163_163437780_163441169_117	uORF	117	ENST00000512163	protein_coding	ENSG00000113328	protein_coding	CTG	10.4837	2.47224		2.70652	16.5437	6.47797	6.41675
ENST00000512163_163441098_163441169_72	uORF	72	ENST00000512163	protein_coding	ENSG00000113328	protein_coding	GTG	17.036	4.0174		4.39809	26.8836	10.5267	10.4272
ENST00000520345_163460343_163463894_63	uORF	63	ENST00000520345	protein_coding	ENSG00000072571	protein_coding	ATG	6.48991					3.24495	0
ENST00000522094_163460399_163463894_63	uORF	63	ENST00000522094	protein_coding	ENSG00000072571	protein_coding	TTG	6.48991					3.24495	0
ENST00000521672_171387823_171391330_210	uORF	210	ENST00000521672	protein_coding	ENSG00000181163	protein_coding	ATA	1.94697	2.75479	19.8428	9.0475		2.35088	9.63008
ENST00000521672_171387871_171391330_162	uORF	162	ENST00000521672	protein_coding	ENSG00000181163	protein_coding	CTG	2.52385	3.57102	25.7221	11.7282		3.04744	12.4834
ENST00000521672_171387886_171391330_147	uORF	147	ENST00000521672	protein_coding	ENSG00000181163	protein_coding	CTG	2.78139	3.93541	19.8428	10.7708		3.3584	10.2045
ENST00000521672_171387949_171391330_84	uORF	84	ENST00000521672	protein_coding	ENSG00000181163	protein_coding	ATG	4.86743	6.88696	29.7641	18.8489		5.8772	16.2044
ENST00000521672_171387961_171391330_72	uORF	72	ENST00000521672	protein_coding	ENSG00000181163	protein_coding	ATG	5.67867	8.03479	34.7248	21.9904		6.85673	18.9051
ENST00000521672_171387967_171391330_66	uORF	66	ENST00000521672	protein_coding	ENSG00000181163	protein_coding	ATG	6.19491	8.76523	37.8816	23.9896		7.48007	20.6237
ENST00000521672_171387973_171391330_60	uORF	60	ENST00000521672	protein_coding	ENSG00000181163	protein_coding	ATG	6.8144	9.64175	41.6698	26.3885		8.22808	22.6861
ENST00000513169_177311513_177311830_72	uORF	72	ENST00000513169	protein_coding	ENSG00000213347	protein_coding	ATG	5.67867	4.0174	5.78747			4.84803	1.92916
ENST00000513169_177311513_177311821_63	uORF	63	ENST00000513169	protein_coding	ENSG00000213347	protein_coding	TTG	6.48991					3.24495	0
ENST00000513169_177310530_177311841_258	uORF	258	ENST00000513169	protein_coding	ENSG00000213347	protein_coding	CTG	1.58474	2.24227	1.61511	2.45475		1.91351	1.35662
ENST00000513169_177310530_177311769_186	uORF	186	ENST00000513169	protein_coding	ENSG00000213347	protein_coding	GTG	2.19819	1.55512		3.40497		1.87666	1.13499
ENST00000513877_177351420_177351512_93	uORF	93	ENST00000513877	protein_coding	ENSG00000169223	protein_coding	ATA	4.39639	15.5512	4.48062	13.6199	20.8131	9.9738	12.9712
ENST00000506117_177468176_177472842_168	uORF	168	ENST00000506117	protein_coding	ENSG00000113758	protein_coding	ATG	2.43372	5.16522	2.48034	7.53958		3.79947	3.33997
ENST00000506117_177468176_177468885_87	uORF	87	ENST00000506117	protein_coding	ENSG00000113758	protein_coding	ATG	4.69959	9.97422	4.78963	14.5592		7.33691	6.44961
ENST00000506117_177468176_177468879_81	uORF	81	ENST00000506117	protein_coding	ENSG00000113758	protein_coding	ATG	5.04771	10.7131	5.14442	15.6376		7.88038	6.92735
ENST00000506117_177468176_177468870_72	uORF	72	ENST00000506117	protein_coding	ENSG00000113758	protein_coding	ATG	5.67867	12.0522	5.78747	17.5924		8.86543	7.79327
ENST00000506117_177468176_177468858_60	uORF	60	ENST00000506117	protein_coding	ENSG00000113758	protein_coding	TTG	6.8144	14.4626	6.94497	21.1108		10.6385	9.35193
ENST00000502403_177539041_177539178_138	uORF	138	ENST00000502403	protein_coding	ENSG00000146067	protein_coding	CTG	2.96278					1.48139	0
ENST00000502403_177539041_177539115_75	uORF	75	ENST00000502403	protein_coding	ENSG00000146067	protein_coding	TTG	5.45152					2.72576	0
ENST00000502403_177539041_177539112_72	uORF	72	ENST00000502403	protein_coding	ENSG00000146067	protein_coding	CTG	5.67867					2.83933	0
ENST00000502403_177539041_177539103_63	uORF	63	ENST00000502403	protein_coding	ENSG00000146067	protein_coding	GTG	6.48991					3.24495	0
ENST00000506432_177539041_177553173_174	uORF	174	ENST00000506432	protein_coding	ENSG00000146067	protein_coding	GTG	2.34979					1.1749	0
ENST00000506432_177539041_177539115_75	uORF	75	ENST00000506432	protein_coding	ENSG00000146067	protein_coding	TTG	5.45152					2.72576	0
ENST00000506432_177539041_177539112_72	uORF	72	ENST00000506432	protein_coding	ENSG00000146067	protein_coding	CTG	5.67867					2.83933	0
ENST00000506432_177539041_177539103_63	uORF	63	ENST00000506432	protein_coding	ENSG00000146067	protein_coding	GTG	6.48991					3.24495	0
ENST00000521790_179621284_179621412_129	uORF	129	ENST00000521790	protein_coding	ENSG00000169045	protein_coding	TTG	3.16949	6.7268	12.9209	7.36424	15.0048	4.94815	11.7633
ENST00000521790_179621284_179621382_99	uORF	99	ENST00000521790	protein_coding	ENSG00000169045	protein_coding	ATG	4.12994	8.76523	16.8363	9.59583	19.5517	6.44758	15.3279
ENST00000247461_179698942_179699097_156	uORF	156	ENST00000247461	protein_coding	ENSG00000127022	protein_coding	GTG	2.62092					1.31046	0
ENST00000507307_179699052_179699679_156	uORF	156	ENST00000507307	protein_coding	ENSG00000127022	protein_coding	GTG	2.62092					1.31046	0
ENST00000507307_179699581_179699679_99	uORF	99	ENST00000507307	protein_coding	ENSG00000127022	protein_coding	CTG	4.12994					2.06497	0
ENST00000507307_179698985_179699588_132	uORF	132	ENST00000507307	protein_coding	ENSG00000127022	protein_coding	TTG	3.09746					1.54873	0
ENST00000507307_179698991_179699588_126	uORF	126	ENST00000507307	protein_coding	ENSG00000127022	protein_coding	CTG	3.24495					1.62248	0
ENST00000507307_179699000_179699588_117	uORF	117	ENST00000507307	protein_coding	ENSG00000127022	protein_coding	GTG	3.49457					1.74728	0
ENST00000507307_179699033_179699588_84	uORF	84	ENST00000507307	protein_coding	ENSG00000127022	protein_coding	CTG	4.86743					2.43372	0
ENST00000506654_179698985_179708250_189	uORF	189	ENST00000506654	protein_coding	ENSG00000127022	protein_coding	TTG	2.1633	3.06087	2.20475	6.70185		2.61209	2.96887
ENST00000506654_179698991_179708250_183	uORF	183	ENST00000506654	protein_coding	ENSG00000127022	protein_coding	CTG	2.23423	3.16123	2.27704	6.92158		2.69773	3.06621
ENST00000506654_179699000_179708250_174	uORF	174	ENST00000506654	protein_coding	ENSG00000127022	protein_coding	GTG	2.34979	3.32474	2.39482	7.27959		2.83727	3.2248
ENST00000506654_179699033_179708250_141	uORF	141	ENST00000506654	protein_coding	ENSG00000127022	protein_coding	CTG	2.89975	4.10287	2.9553	8.98333		3.50131	3.97954
ENST00000506654_179699052_179707167_87	uORF	87	ENST00000506654	protein_coding	ENSG00000127022	protein_coding	GTG	4.69959	3.32474	4.78963	14.5592		4.01216	6.44961
ENST00000523108_179801790_179806279_267	uORF	267	ENST00000523108	protein_coding	ENSG00000161013	protein_coding	GTG	1.53133					0.765663	0
ENST00000523108_179801790_179806234_222	uORF	222	ENST00000523108	protein_coding	ENSG00000161013	protein_coding	CTG	1.84173					0.920865	0
ENST00000523108_179801790_179801963_174	uORF	174	ENST00000523108	protein_coding	ENSG00000161013	protein_coding	TTG	2.34979					1.1749	0
ENST00000523108_179801909_179806332_201	uORF	201	ENST00000523108	protein_coding	ENSG00000161013	protein_coding	TTG	2.03415					1.01708	0
ENST00000523108_179801909_179806239_108	uORF	108	ENST00000523108	protein_coding	ENSG00000161013	protein_coding	CTG	3.78578					1.89289	0
ENST00000523108_179801909_179806224_93	uORF	93	ENST00000523108	protein_coding	ENSG00000161013	protein_coding	GTG	4.39639					2.19819	0
ENST00000514093_179806450_179822958_252	uORF	252	ENST00000514093	protein_coding	ENSG00000161011	protein_coding	GTG	1.62248					0.811238	0
ENST00000514093_179806459_179822958_243	uORF	243	ENST00000514093	protein_coding	ENSG00000161011	protein_coding	GTG	1.68257					0.841284	0
ENST00000514093_179806498_179822958_204	uORF	204	ENST00000514093	protein_coding	ENSG00000161011	protein_coding	CTG	2.00424					1.00212	0
ENST00000514093_179806564_179822958_138	uORF	138	ENST00000514093	protein_coding	ENSG00000161011	protein_coding	GTG	2.96278					1.48139	0
ENST00000514093_179806570_179822958_132	uORF	132	ENST00000514093	protein_coding	ENSG00000161011	protein_coding	TTG	3.09746					1.54873	0
ENST00000514093_179806591_179822958_111	uORF	111	ENST00000514093	protein_coding	ENSG00000161011	protein_coding	GTG	3.68346					1.84173	0
ENST00000512805_181243865_181244101_237	uORF	237	ENST00000512805	protein_coding	ENSG00000204628	protein_coding	ATG	1.72517					0.862583	0
ENST00000512805_181243865_181244095_231	uORF	231	ENST00000512805	protein_coding	ENSG00000204628	protein_coding	TTG	1.76997					0.884987	0
ENST00000512805_181243865_181244059_195	uORF	195	ENST00000512805	protein_coding	ENSG00000204628	protein_coding	TTG	2.09674					1.04837	0
ENST00000512805_181243865_181244056_192	uORF	192	ENST00000512805	protein_coding	ENSG00000204628	protein_coding	TTG	2.1295					1.06475	0
ENST00000512805_181243865_181244029_165	uORF	165	ENST00000512805	protein_coding	ENSG00000204628	protein_coding	TTG	2.47796					1.23898	0
ENST00000512805_181243865_181243969_105	uORF	105	ENST00000512805	protein_coding	ENSG00000204628	protein_coding	ATG	3.89394					1.94697	0
ENST00000512805_181243865_181243954_90	uORF	90	ENST00000512805	protein_coding	ENSG00000204628	protein_coding	TTG	4.54294					2.27147	0
ENST00000502844_181243200_181243370_171	uORF	171	ENST00000502844	protein_coding	ENSG00000204628	protein_coding	ATG	16.7371	11.8407	9.74732	12.9628		14.2889	7.57004
ENST00000502844_181243200_181243352_153	uORF	153	ENST00000502844	protein_coding	ENSG00000204628	protein_coding	CTG	18.7062	13.2338	10.8941	14.4878		15.97	8.46063
ENST00000489805_10411987_10412130_144	uORF	144	ENST00000489805	nonsense_mediated_decay	ENSG00000137203	protein_coding	TTG	2.83933					1.41967	0
ENST00000489805_10412063_10412155_93	uORF	93	ENST00000489805	nonsense_mediated_decay	ENSG00000137203	protein_coding	CTG	4.39639					2.19819	0
ENST00000489805_10412063_10412140_78	uORF	78	ENST00000489805	nonsense_mediated_decay	ENSG00000137203	protein_coding	ATG	5.24185					2.62092	0
ENST00000379608_10412063_10412296_234	uORF	234	ENST00000379608	protein_coding	ENSG00000137203	protein_coding	ATG	1.74728					0.873641	0
ENST00000379608_10412063_10412260_198	uORF	198	ENST00000379608	protein_coding	ENSG00000137203	protein_coding	GTG	2.06497					1.03249	0
ENST00000379608_10412063_10412155_93	uORF	93	ENST00000379608	protein_coding	ENSG00000137203	protein_coding	CTG	4.39639					2.19819	0
ENST00000379608_10412063_10412140_78	uORF	78	ENST00000379608	protein_coding	ENSG00000137203	protein_coding	ATG	5.24185					2.62092	0
ENST00000379608_10411987_10412130_144	uORF	144	ENST00000379608	protein_coding	ENSG00000137203	protein_coding	TTG	2.83933					1.41967	0
ENST00000627968_12122785_12122877_93	uORF	93	ENST00000627968	protein_coding	ENSG00000095951	protein_coding	CTG	4.39639					2.19819	0
ENST00000503715_18258364_18264414_72	uORF	72	ENST00000503715	protein_coding	ENSG00000124795	protein_coding	GTG	17.036		5.78747			8.518	1.92916
ENST00000376769_30068317_30068654_102	uORF	102	ENST00000376769	protein_coding	ENSG00000204619	protein_coding	ATA	4.00847	8.50743	16.3411	12.4181		6.25795	9.58641
ENST00000376769_30068335_30068654_84	uORF	84	ENST00000376769	protein_coding	ENSG00000204619	protein_coding	TTG	4.86743	10.3304	19.8428	15.0792		7.59894	11.6406
ENST00000376769_30068338_30068654_81	uORF	81	ENST00000376769	protein_coding	ENSG00000204619	protein_coding	CTG	5.04771	10.7131	20.5777	15.6376		7.88038	12.0718
ENST00000376765_30068317_30068654_102	uORF	102	ENST00000376765	protein_coding	ENSG00000204619	protein_coding	ATA	4.00847	8.50743	16.3411	12.4181		6.25795	9.58641
ENST00000376765_30068335_30068654_84	uORF	84	ENST00000376765	protein_coding	ENSG00000204619	protein_coding	TTG	4.86743	10.3304	19.8428	15.0792		7.59894	11.6406
ENST00000376765_30068338_30068654_81	uORF	81	ENST00000376765	protein_coding	ENSG00000204619	protein_coding	CTG	5.04771	10.7131	20.5777	15.6376		7.88038	12.0718
ENST00000376763_30068317_30068654_102	uORF	102	ENST00000376763	protein_coding	ENSG00000204619	protein_coding	ATA	4.00847	8.50743	16.3411	12.4181		6.25795	9.58641
ENST00000376763_30068335_30068654_84	uORF	84	ENST00000376763	protein_coding	ENSG00000204619	protein_coding	TTG	4.86743	10.3304	19.8428	15.0792		7.59894	11.6406
ENST00000376763_30068338_30068654_81	uORF	81	ENST00000376763	protein_coding	ENSG00000204619	protein_coding	CTG	5.04771	10.7131	20.5777	15.6376		7.88038	12.0718
ENST00000376758_30068562_30068654_93	uORF	93	ENST00000376758	protein_coding	ENSG00000204619	protein_coding	ATA	4.39639	9.33073	17.9225	13.6199		6.86356	10.5141
ENST00000376758_30068568_30068654_87	uORF	87	ENST00000376758	protein_coding	ENSG00000204619	protein_coding	ATG	4.69959	9.97422	19.1585	14.5592		7.33691	11.2392
ENST00000330914_30722553_30722953_129	uORF	129	ENST00000330914	protein_coding	ENSG00000196230	protein_coding	GTG	44.3729	51.5722	29.0719	58.9139	45.0144	47.9725	44.3334
ENST00000330914_30722556_30722953_126	uORF	126	ENST00000330914	protein_coding	ENSG00000196230	protein_coding	ATG	45.4294	52.8001	29.7641	60.3166	46.0861	49.1147	45.389
ENST00000330914_30722562_30722953_120	uORF	120	ENST00000330914	protein_coding	ENSG00000196230	protein_coding	ATG	47.7008	55.4401	31.2523	63.3325	48.3904	51.5704	47.6584
ENST00000330914_30722622_30722953_60	uORF	60	ENST00000330914	protein_coding	ENSG00000196230	protein_coding	CTG	88.5872	86.7758	62.5047	116.11	96.7809	87.6815	91.7984
ENST00000396384_30722553_30722953_129	uORF	129	ENST00000396384	protein_coding	ENSG00000196230	protein_coding	GTG	44.3729	51.5722	29.0719	58.9139	45.0144	47.9725	44.3334
ENST00000396384_30722556_30722953_126	uORF	126	ENST00000396384	protein_coding	ENSG00000196230	protein_coding	ATG	45.4294	52.8001	29.7641	60.3166	46.0861	49.1147	45.389
ENST00000396384_30722562_30722953_120	uORF	120	ENST00000396384	protein_coding	ENSG00000196230	protein_coding	ATG	47.7008	55.4401	31.2523	63.3325	48.3904	51.5704	47.6584
ENST00000396384_30722622_30722953_60	uORF	60	ENST00000396384	protein_coding	ENSG00000196230	protein_coding	CTG	88.5872	86.7758	62.5047	116.11	96.7809	87.6815	91.7984
ENST00000324771_30881120_30885646_201	uORF	201	ENST00000324771	protein_coding	ENSG00000204580	protein_coding	CTG	2.03415	1.43907		1.57543		1.73661	0.525145
ENST00000324771_30884616_30885646_117	uORF	117	ENST00000324771	protein_coding	ENSG00000204580	protein_coding	CTG	3.49457					1.74728	0
ENST00000324771_30881097_30885629_207	uORF	207	ENST00000324771	protein_coding	ENSG00000204580	protein_coding	CTG	1.97519	1.39736		1.52977		1.68627	0.509923
ENST00000324771_30881115_30885629_189	uORF	189	ENST00000324771	protein_coding	ENSG00000204580	protein_coding	CTG	2.1633	1.53044		1.67546		1.84687	0.558487
ENST00000505534_30881097_30888707_222	uORF	222	ENST00000505534	protein_coding	ENSG00000204580	protein_coding	CTG	1.84173	1.30294		1.42641		1.57233	0.475469
ENST00000505534_30881115_30888707_204	uORF	204	ENST00000505534	protein_coding	ENSG00000204580	protein_coding	CTG	2.00424	1.4179		1.55227		1.71107	0.517422
ENST00000503180_30881959_30888707_228	uORF	228	ENST00000503180	protein_coding	ENSG00000204580	protein_coding	CTG	1.79326	1.26865		1.38887		1.53096	0.462957
ENST00000509639_30882976_30888707_201	uORF	201	ENST00000509639	protein_coding	ENSG00000204580	protein_coding	CTG	2.03415	1.43907		1.57543		1.73661	0.525145
ENST00000412274_30882976_30885629_186	uORF	186	ENST00000412274	protein_coding	ENSG00000204580	protein_coding	CTG	2.19819	1.55512		1.70249		1.87666	0.567495
ENST00000412274_30882966_30885646_213	uORF	213	ENST00000412274	protein_coding	ENSG00000204580	protein_coding	CTG	1.91955	1.35799		1.48668		1.63877	0.495559
ENST00000412274_30882969_30885646_210	uORF	210	ENST00000412274	protein_coding	ENSG00000204580	protein_coding	CTG	1.94697	1.37739		1.50792		1.66218	0.502639
ENST00000412274_30884616_30885646_117	uORF	117	ENST00000412274	protein_coding	ENSG00000204580	protein_coding	CTG	3.49457					1.74728	0
ENST00000507901_30882976_30888707_264	uORF	264	ENST00000507901	protein_coding	ENSG00000204580	protein_coding	CTG	1.54873	1.09565		1.19948		1.32219	0.399826
ENST00000507901_30883268_30888707_252	uORF	252	ENST00000507901	protein_coding	ENSG00000204580	protein_coding	CTG	1.62248	1.14783		1.2566		1.38515	0.418866
ENST00000507901_30883286_30888707_234	uORF	234	ENST00000507901	protein_coding	ENSG00000204580	protein_coding	GTG	1.74728	1.23612		1.35326		1.4917	0.451086
ENST00000507901_30883304_30888707_216	uORF	216	ENST00000507901	protein_coding	ENSG00000204580	protein_coding	GTG	1.89289	1.33913		1.46603		1.61601	0.488676
ENST00000507901_30883310_30888707_210	uORF	210	ENST00000507901	protein_coding	ENSG00000204580	protein_coding	GTG	1.94697	1.37739		1.50792		1.66218	0.502639
ENST00000507901_30883316_30888707_204	uORF	204	ENST00000507901	protein_coding	ENSG00000204580	protein_coding	TTG	2.00424	1.4179		1.55227		1.71107	0.517422
ENST00000507046_30882976_30885629_249	uORF	249	ENST00000507046	protein_coding	ENSG00000204580	protein_coding	CTG	1.64202	1.16166		1.27174		1.40184	0.423912
ENST00000507046_30883268_30885629_237	uORF	237	ENST00000507046	protein_coding	ENSG00000204580	protein_coding	CTG	1.72517	1.22047		1.33613		1.47282	0.445376
ENST00000507046_30883286_30885629_219	uORF	219	ENST00000507046	protein_coding	ENSG00000204580	protein_coding	GTG	1.86696	1.32079		1.44595		1.59387	0.481982
ENST00000507046_30883304_30885629_201	uORF	201	ENST00000507046	protein_coding	ENSG00000204580	protein_coding	GTG	2.03415	1.43907		1.57543		1.73661	0.525145
ENST00000507046_30883310_30885629_195	uORF	195	ENST00000507046	protein_coding	ENSG00000204580	protein_coding	GTG	2.09674	1.48335		1.62391		1.79004	0.541303
ENST00000507046_30883316_30885629_189	uORF	189	ENST00000507046	protein_coding	ENSG00000204580	protein_coding	TTG	2.1633	1.53044		1.67546		1.84687	0.558487
ENST00000507046_30883324_30885646_198	uORF	198	ENST00000507046	protein_coding	ENSG00000204580	protein_coding	GTG	2.06497	1.46087		1.5993		1.76292	0.533102
ENST00000507046_30884616_30885646_117	uORF	117	ENST00000507046	protein_coding	ENSG00000204580	protein_coding	CTG	3.49457					1.74728	0
ENST00000454612_30884095_30885646_246	uORF	246	ENST00000454612	protein_coding	ENSG00000204580	protein_coding	GTG	1.66205	1.17582		1.28725		1.41894	0.429082
ENST00000454612_30884140_30885646_201	uORF	201	ENST00000454612	protein_coding	ENSG00000204580	protein_coding	TTG	2.03415	1.43907		1.57543		1.73661	0.525145
ENST00000454612_30884616_30885646_117	uORF	117	ENST00000454612	protein_coding	ENSG00000204580	protein_coding	CTG	3.49457					1.74728	0
ENST00000454612_30884102_30885629_222	uORF	222	ENST00000454612	protein_coding	ENSG00000204580	protein_coding	CTG	1.84173	1.30294		1.42641		1.57233	0.475469
ENST00000454612_30884126_30885629_198	uORF	198	ENST00000454612	protein_coding	ENSG00000204580	protein_coding	CTG	2.06497	1.46087		1.5993		1.76292	0.533102
ENST00000504651_30883130_30885646_231	uORF	231	ENST00000504651	protein_coding	ENSG00000204580	protein_coding	GTG	1.76997	1.25218		1.37083		1.51108	0.456944
ENST00000504651_30883163_30885646_198	uORF	198	ENST00000504651	protein_coding	ENSG00000204580	protein_coding	CTG	2.06497	1.46087		1.5993		1.76292	0.533102
ENST00000504651_30884616_30885646_117	uORF	117	ENST00000504651	protein_coding	ENSG00000204580	protein_coding	CTG	3.49457					1.74728	0
ENST00000504651_30883128_30885629_216	uORF	216	ENST00000504651	protein_coding	ENSG00000204580	protein_coding	GTG	1.89289	1.33913		1.46603		1.61601	0.488676
ENST00000515881_30883685_30888707_438	uORF	438	ENST00000515881	protein_coding	ENSG00000204580	protein_coding	CTG	0.93348	0.660394		0.722973		0.796937	0.240991
ENST00000515881_30883826_30888707_297	uORF	297	ENST00000515881	protein_coding	ENSG00000204580	protein_coding	CTG	1.37665	0.973914		1.0662		1.17528	0.355401
ENST00000515881_30883841_30888707_282	uORF	282	ENST00000515881	protein_coding	ENSG00000204580	protein_coding	TTG	1.44987	1.02572		1.12292		1.2378	0.374305
ENST00000515881_30883889_30888707_234	uORF	234	ENST00000515881	protein_coding	ENSG00000204580	protein_coding	TTG	1.74728	1.23612		1.35326		1.4917	0.451086
ENST00000515881_30883892_30888707_231	uORF	231	ENST00000515881	protein_coding	ENSG00000204580	protein_coding	GTG	1.76997	1.25218		1.37083		1.51108	0.456944
ENST00000515881_30883922_30888707_201	uORF	201	ENST00000515881	protein_coding	ENSG00000204580	protein_coding	CTG	2.03415	1.43907		1.57543		1.73661	0.525145
ENST00000513043_30883826_30885629_240	uORF	240	ENST00000513043	protein_coding	ENSG00000204580	protein_coding	CTG	1.7036	1.20522		1.31943		1.45441	0.439809
ENST00000513043_30883841_30885629_225	uORF	225	ENST00000513043	protein_coding	ENSG00000204580	protein_coding	TTG	1.81717	1.28557		1.40739		1.55137	0.469129
ENST00000513043_30884616_30885646_117	uORF	117	ENST00000513043	protein_coding	ENSG00000204580	protein_coding	CTG	3.49457					1.74728	0
ENST00000376569_30884102_30888707_237	uORF	237	ENST00000376569	protein_coding	ENSG00000204580	protein_coding	CTG	1.72517	1.22047		1.33613		1.47282	0.445376
ENST00000376569_30884126_30888707_213	uORF	213	ENST00000376569	protein_coding	ENSG00000204580	protein_coding	CTG	1.91955	1.35799		1.48668		1.63877	0.495559
ENST00000376570_30884102_30885629_222	uORF	222	ENST00000376570	protein_coding	ENSG00000204580	protein_coding	CTG	1.84173	1.30294		1.42641		1.57233	0.475469
ENST00000376570_30884126_30885629_198	uORF	198	ENST00000376570	protein_coding	ENSG00000204580	protein_coding	CTG	2.06497	1.46087		1.5993		1.76292	0.533102
ENST00000376570_30884095_30885646_246	uORF	246	ENST00000376570	protein_coding	ENSG00000204580	protein_coding	GTG	1.66205	1.17582		1.28725		1.41894	0.429082
ENST00000376570_30884140_30885646_201	uORF	201	ENST00000376570	protein_coding	ENSG00000204580	protein_coding	TTG	2.03415	1.43907		1.57543		1.73661	0.525145
ENST00000376570_30884616_30885646_117	uORF	117	ENST00000376570	protein_coding	ENSG00000204580	protein_coding	CTG	3.49457					1.74728	0
ENST00000428153_30884494_30885629_222	uORF	222	ENST00000428153	protein_coding	ENSG00000204580	protein_coding	CTG	1.84173	1.30294		1.42641		1.57233	0.475469
ENST00000428153_30884361_30885646_372	uORF	372	ENST00000428153	protein_coding	ENSG00000204580	protein_coding	CTG	1.0991	0.77756	1.12016	0.851243		0.938329	0.657133
ENST00000428153_30884370_30885646_363	uORF	363	ENST00000428153	protein_coding	ENSG00000204580	protein_coding	CTG	1.12635	0.796839	1.14793	0.872348		0.961593	0.673425
ENST00000428153_30884616_30885646_117	uORF	117	ENST00000428153	protein_coding	ENSG00000204580	protein_coding	CTG	3.49457					1.74728	0
ENST00000376568_30884494_30888707_237	uORF	237	ENST00000376568	protein_coding	ENSG00000204580	protein_coding	CTG	1.72517	1.22047		1.33613		1.47282	0.445376
ENST00000452441_30884616_30885646_117	uORF	117	ENST00000452441	protein_coding	ENSG00000204580	protein_coding	CTG	3.49457					1.74728	0
ENST00000515219_30884616_30885646_117	uORF	117	ENST00000515219	protein_coding	ENSG00000204580	protein_coding	CTG	3.49457					1.74728	0
ENST00000625423_30914244_30915195_141	uORF	141	ENST00000625423	protein_coding	ENSG00000137411	protein_coding	ATG	5.79949					2.89975	0
ENST00000640219_31271652_31272071_171	uORF	171	ENST00000640219	protein_coding	ENSG00000204525	protein_coding	ATG	7.17306	1.69154	9.74732	5.55548		4.4323	5.10093
ENST00000640219_31271652_31272062_162	uORF	162	ENST00000640219	protein_coding	ENSG00000204525	protein_coding	ATG	7.57156	1.78551	10.2888	5.86412		4.67853	5.38432
ENST00000640219_31271652_31272041_141	uORF	141	ENST00000640219	protein_coding	ENSG00000204525	protein_coding	CTG	8.69924	2.05144	11.8212	6.7375		5.37534	6.18624
ENST00000640219_31271652_31272038_138	uORF	138	ENST00000640219	protein_coding	ENSG00000204525	protein_coding	CTG	8.88835	2.09603	12.0782	6.88396		5.49219	6.32072
ENST00000640219_31271652_31272023_123	uORF	123	ENST00000640219	protein_coding	ENSG00000204525	protein_coding	CTG	9.9723	2.35165	13.5512	7.72347		6.16197	7.09154
ENST00000640219_31271652_31272017_117	uORF	117	ENST00000640219	protein_coding	ENSG00000204525	protein_coding	CTG	10.4837	2.47224	14.2461	8.11955		6.47797	7.45521
ENST00000640219_31271652_31271857_87	uORF	87	ENST00000640219	protein_coding	ENSG00000204525	protein_coding	ATG	14.0988	3.32474	19.1585	10.9194		8.71175	10.026
ENST00000640219_31271652_31271836_66	uORF	66	ENST00000640219	protein_coding	ENSG00000204525	protein_coding	GTG	18.5847	4.38261	18.9408	14.3937		11.4837	11.1115
ENST00000640219_31271644_31272006_114	uORF	114	ENST00000640219	protein_coding	ENSG00000204525	protein_coding	CTG	10.7596	5.07461	14.621	8.33322		7.91709	7.6514
ENST00000640219_31271644_31272000_108	uORF	108	ENST00000640219	protein_coding	ENSG00000204525	protein_coding	CTG	11.3573	5.35653	15.4333	8.79618		8.35693	8.07648
ENST00000374825_32971603_32972226_624	uORF	624	ENST00000374825	protein_coding	ENSG00000204256	protein_coding	CTG	2.62092		0.667785			1.31046	0.222595
ENST00000374825_32971606_32972226_621	uORF	621	ENST00000374825	protein_coding	ENSG00000204256	protein_coding	CTG	2.63359		0.671011			1.31679	0.22367
ENST00000374825_32971609_32972226_618	uORF	618	ENST00000374825	protein_coding	ENSG00000204256	protein_coding	CTG	2.64637		0.674268			1.32319	0.224756
ENST00000374825_32971660_32972226_567	uORF	567	ENST00000374825	protein_coding	ENSG00000204256	protein_coding	CTG	2.8844		0.734917			1.4422	0.244972
ENST00000374825_32971711_32972226_516	uORF	516	ENST00000374825	protein_coding	ENSG00000204256	protein_coding	TTG	3.16949		0.807554			1.58474	0.269185
ENST00000374825_32971753_32972226_474	uORF	474	ENST00000374825	protein_coding	ENSG00000204256	protein_coding	TTG	3.45033		0.87911			1.72517	0.293037
ENST00000374825_32971774_32972226_453	uORF	453	ENST00000374825	protein_coding	ENSG00000204256	protein_coding	GTG	3.61028		0.919863			1.80514	0.306621
ENST00000374825_32971786_32972226_441	uORF	441	ENST00000374825	protein_coding	ENSG00000204256	protein_coding	TTG	2.78139		0.944893			1.39069	0.314964
ENST00000374825_32971843_32972226_384	uORF	384	ENST00000374825	protein_coding	ENSG00000204256	protein_coding	ATG	1.06475		1.08515			0.532375	0.361717
ENST00000374825_32971912_32972226_315	uORF	315	ENST00000374825	protein_coding	ENSG00000204256	protein_coding	TTG	1.29798		1.32285			0.648991	0.44095
ENST00000374825_32971918_32972226_309	uORF	309	ENST00000374825	protein_coding	ENSG00000204256	protein_coding	ATG	1.32319		1.34854			0.661593	0.449512
ENST00000374825_32971939_32972226_288	uORF	288	ENST00000374825	protein_coding	ENSG00000204256	protein_coding	CTG	1.41967		1.44687			0.709834	0.482289
ENST00000374825_32971966_32972226_261	uORF	261	ENST00000374825	protein_coding	ENSG00000204256	protein_coding	CTG	1.56653		1.59654			0.783265	0.532181
ENST00000374825_32971969_32972226_258	uORF	258	ENST00000374825	protein_coding	ENSG00000204256	protein_coding	GTG	1.58474		1.61511			0.792372	0.538369
ENST00000374825_32971981_32972226_246	uORF	246	ENST00000374825	protein_coding	ENSG00000204256	protein_coding	TTG	1.66205		1.69389			0.831025	0.564631
ENST00000374825_32971987_32972226_240	uORF	240	ENST00000374825	protein_coding	ENSG00000204256	protein_coding	ATG	1.7036					0.8518	0
ENST00000374825_32972236_32972334_99	uORF	99	ENST00000374825	protein_coding	ENSG00000204256	protein_coding	CTG	4.12994	2.92174	4.20907	3.19861		3.52584	2.46923
ENST00000374825_32972338_32972808_471	uORF	471	ENST00000374825	protein_coding	ENSG00000204256	protein_coding	CTG	1.73615		0.884709	1.34464		0.868077	0.743116
ENST00000374825_32972416_32972808_393	uORF	393	ENST00000374825	protein_coding	ENSG00000204256	protein_coding	CTG	2.08073		1.0603	1.61151		1.04037	0.890604
ENST00000374825_32972488_32972808_321	uORF	321	ENST00000374825	protein_coding	ENSG00000204256	protein_coding	GTG	2.54744		1.29812	1.97297		1.27372	1.09037
ENST00000374825_32969036_32971969_396	uORF	396	ENST00000374825	protein_coding	ENSG00000204256	protein_coding	CTG	3.09746					1.54873	0
ENST00000374825_32971646_32971969_324	uORF	324	ENST00000374825	protein_coding	ENSG00000204256	protein_coding	TTG	3.78578					1.89289	0
ENST00000374825_32971706_32971969_264	uORF	264	ENST00000374825	protein_coding	ENSG00000204256	protein_coding	CTG	4.64618					2.32309	0
ENST00000374825_32971718_32971969_252	uORF	252	ENST00000374825	protein_coding	ENSG00000204256	protein_coding	ATG	4.86743					2.43372	0
ENST00000374825_32971733_32971969_237	uORF	237	ENST00000374825	protein_coding	ENSG00000204256	protein_coding	ATG	5.1755					2.58775	0
ENST00000374825_32971772_32971969_198	uORF	198	ENST00000374825	protein_coding	ENSG00000204256	protein_coding	CTG	6.19491					3.09746	0
ENST00000374825_32971778_32971969_192	uORF	192	ENST00000374825	protein_coding	ENSG00000204256	protein_coding	ATG	6.3885					3.19425	0
ENST00000374825_32972375_32972536_162	uORF	162	ENST00000374825	protein_coding	ENSG00000204256	protein_coding	CTG	5.04771					2.52385	0
ENST00000374825_32968890_32971973_546	uORF	546	ENST00000374825	protein_coding	ENSG00000204256	protein_coding	ATG	2.24651					1.12325	0
ENST00000374825_32968998_32971973_438	uORF	438	ENST00000374825	protein_coding	ENSG00000204256	protein_coding	ATA	2.80044					1.40022	0
ENST00000374825_32969025_32971973_411	uORF	411	ENST00000374825	protein_coding	ENSG00000204256	protein_coding	TTG	2.98441					1.49221	0
ENST00000374825_32971743_32971973_231	uORF	231	ENST00000374825	protein_coding	ENSG00000204256	protein_coding	CTG	5.30992					2.65496	0
ENST00000374825_32971767_32971973_207	uORF	207	ENST00000374825	protein_coding	ENSG00000204256	protein_coding	TTG	5.92557					2.96278	0
ENST00000374825_32972166_32972474_309	uORF	309	ENST00000374825	protein_coding	ENSG00000204256	protein_coding	ATA	1.32319	0.936092	1.34854	1.0248		1.12964	0.791111
ENST00000374825_32972178_32972474_297	uORF	297	ENST00000374825	protein_coding	ENSG00000204256	protein_coding	CTG	1.37665	0.973914	1.40302	1.0662		1.17528	0.823075
ENST00000374825_32972214_32972474_261	uORF	261	ENST00000374825	protein_coding	ENSG00000204256	protein_coding	GTG	1.56653	1.10825	1.59654	1.21327		1.33739	0.936603
ENST00000374831_32971603_32972226_624	uORF	624	ENST00000374831	protein_coding	ENSG00000204256	protein_coding	CTG	2.62092		0.667785			1.31046	0.222595
ENST00000374831_32971606_32972226_621	uORF	621	ENST00000374831	protein_coding	ENSG00000204256	protein_coding	CTG	2.63359		0.671011			1.31679	0.22367
ENST00000374831_32971609_32972226_618	uORF	618	ENST00000374831	protein_coding	ENSG00000204256	protein_coding	CTG	2.64637		0.674268			1.32319	0.224756
ENST00000374831_32971660_32972226_567	uORF	567	ENST00000374831	protein_coding	ENSG00000204256	protein_coding	CTG	2.8844		0.734917			1.4422	0.244972
ENST00000374831_32971711_32972226_516	uORF	516	ENST00000374831	protein_coding	ENSG00000204256	protein_coding	TTG	3.16949		0.807554			1.58474	0.269185
ENST00000374831_32971753_32972226_474	uORF	474	ENST00000374831	protein_coding	ENSG00000204256	protein_coding	TTG	3.45033		0.87911			1.72517	0.293037
ENST00000374831_32971774_32972226_453	uORF	453	ENST00000374831	protein_coding	ENSG00000204256	protein_coding	GTG	3.61028		0.919863			1.80514	0.306621
ENST00000374831_32971786_32972226_441	uORF	441	ENST00000374831	protein_coding	ENSG00000204256	protein_coding	TTG	2.78139		0.944893			1.39069	0.314964
ENST00000374831_32971843_32972226_384	uORF	384	ENST00000374831	protein_coding	ENSG00000204256	protein_coding	ATG	1.06475		1.08515			0.532375	0.361717
ENST00000374831_32971912_32972226_315	uORF	315	ENST00000374831	protein_coding	ENSG00000204256	protein_coding	TTG	1.29798		1.32285			0.648991	0.44095
ENST00000374831_32971918_32972226_309	uORF	309	ENST00000374831	protein_coding	ENSG00000204256	protein_coding	ATG	1.32319		1.34854			0.661593	0.449512
ENST00000374831_32971939_32972226_288	uORF	288	ENST00000374831	protein_coding	ENSG00000204256	protein_coding	CTG	1.41967		1.44687			0.709834	0.482289
ENST00000374831_32971966_32972226_261	uORF	261	ENST00000374831	protein_coding	ENSG00000204256	protein_coding	CTG	1.56653		1.59654			0.783265	0.532181
ENST00000374831_32971969_32972226_258	uORF	258	ENST00000374831	protein_coding	ENSG00000204256	protein_coding	GTG	1.58474		1.61511			0.792372	0.538369
ENST00000374831_32971981_32972226_246	uORF	246	ENST00000374831	protein_coding	ENSG00000204256	protein_coding	TTG	1.66205		1.69389			0.831025	0.564631
ENST00000374831_32971987_32972226_240	uORF	240	ENST00000374831	protein_coding	ENSG00000204256	protein_coding	ATG	1.7036					0.8518	0
ENST00000374831_32972236_32972334_99	uORF	99	ENST00000374831	protein_coding	ENSG00000204256	protein_coding	CTG	4.12994	2.92174	4.20907	3.19861		3.52584	2.46923
ENST00000374831_32972338_32972808_471	uORF	471	ENST00000374831	protein_coding	ENSG00000204256	protein_coding	CTG	1.73615		0.884709	1.34464		0.868077	0.743116
ENST00000374831_32972416_32972808_393	uORF	393	ENST00000374831	protein_coding	ENSG00000204256	protein_coding	CTG	2.08073		1.0603	1.61151		1.04037	0.890604
ENST00000374831_32972488_32972808_321	uORF	321	ENST00000374831	protein_coding	ENSG00000204256	protein_coding	GTG	2.54744		1.29812	1.97297		1.27372	1.09037
ENST00000374831_32971180_32971969_393	uORF	393	ENST00000374831	protein_coding	ENSG00000204256	protein_coding	ATG	3.1211					1.56055	0
ENST00000374831_32971646_32971969_324	uORF	324	ENST00000374831	protein_coding	ENSG00000204256	protein_coding	TTG	3.78578					1.89289	0
ENST00000374831_32971706_32971969_264	uORF	264	ENST00000374831	protein_coding	ENSG00000204256	protein_coding	CTG	4.64618					2.32309	0
ENST00000374831_32971718_32971969_252	uORF	252	ENST00000374831	protein_coding	ENSG00000204256	protein_coding	ATG	4.86743					2.43372	0
ENST00000374831_32971733_32971969_237	uORF	237	ENST00000374831	protein_coding	ENSG00000204256	protein_coding	ATG	5.1755					2.58775	0
ENST00000374831_32971772_32971969_198	uORF	198	ENST00000374831	protein_coding	ENSG00000204256	protein_coding	CTG	6.19491					3.09746	0
ENST00000374831_32971778_32971969_192	uORF	192	ENST00000374831	protein_coding	ENSG00000204256	protein_coding	ATG	6.3885					3.19425	0
ENST00000374831_32972375_32972536_162	uORF	162	ENST00000374831	protein_coding	ENSG00000204256	protein_coding	CTG	5.04771					2.52385	0
ENST00000374831_32971058_32971973_519	uORF	519	ENST00000374831	protein_coding	ENSG00000204256	protein_coding	GTG	2.36338					1.18169	0
ENST00000374831_32971064_32971973_513	uORF	513	ENST00000374831	protein_coding	ENSG00000204256	protein_coding	TTG	2.39102					1.19551	0
ENST00000374831_32971070_32971973_507	uORF	507	ENST00000374831	protein_coding	ENSG00000204256	protein_coding	GTG	2.41931					1.20966	0
ENST00000374831_32971073_32971973_504	uORF	504	ENST00000374831	protein_coding	ENSG00000204256	protein_coding	ATG	2.43372					1.21686	0
ENST00000374831_32971082_32971973_495	uORF	495	ENST00000374831	protein_coding	ENSG00000204256	protein_coding	GTG	2.47796					1.23898	0
ENST00000374831_32971106_32971973_471	uORF	471	ENST00000374831	protein_coding	ENSG00000204256	protein_coding	CTG	2.60423					1.30212	0
ENST00000374831_32971163_32971973_414	uORF	414	ENST00000374831	protein_coding	ENSG00000204256	protein_coding	CTG	2.96278					1.48139	0
ENST00000374831_32971187_32971973_390	uORF	390	ENST00000374831	protein_coding	ENSG00000204256	protein_coding	TTG	3.14511					1.57255	0
ENST00000374831_32971743_32971973_231	uORF	231	ENST00000374831	protein_coding	ENSG00000204256	protein_coding	CTG	5.30992					2.65496	0
ENST00000374831_32971767_32971973_207	uORF	207	ENST00000374831	protein_coding	ENSG00000204256	protein_coding	TTG	5.92557					2.96278	0
ENST00000374831_32972166_32972474_309	uORF	309	ENST00000374831	protein_coding	ENSG00000204256	protein_coding	ATA	1.32319	0.936092	1.34854	1.0248		1.12964	0.791111
ENST00000374831_32972178_32972474_297	uORF	297	ENST00000374831	protein_coding	ENSG00000204256	protein_coding	CTG	1.37665	0.973914	1.40302	1.0662		1.17528	0.823075
ENST00000374831_32972214_32972474_261	uORF	261	ENST00000374831	protein_coding	ENSG00000204256	protein_coding	GTG	1.56653	1.10825	1.59654	1.21327		1.33739	0.936603
ENST00000495733_32971603_32972226_624	uORF	624	ENST00000495733	nonsense_mediated_decay	ENSG00000204256	protein_coding	CTG	2.62092		0.667785			1.31046	0.222595
ENST00000495733_32971606_32972226_621	uORF	621	ENST00000495733	nonsense_mediated_decay	ENSG00000204256	protein_coding	CTG	2.63359		0.671011			1.31679	0.22367
ENST00000495733_32971609_32972226_618	uORF	618	ENST00000495733	nonsense_mediated_decay	ENSG00000204256	protein_coding	CTG	2.64637		0.674268			1.32319	0.224756
ENST00000495733_32971660_32972226_567	uORF	567	ENST00000495733	nonsense_mediated_decay	ENSG00000204256	protein_coding	CTG	2.8844		0.734917			1.4422	0.244972
ENST00000495733_32971711_32972226_516	uORF	516	ENST00000495733	nonsense_mediated_decay	ENSG00000204256	protein_coding	TTG	3.16949		0.807554			1.58474	0.269185
ENST00000495733_32971753_32972226_474	uORF	474	ENST00000495733	nonsense_mediated_decay	ENSG00000204256	protein_coding	TTG	3.45033		0.87911			1.72517	0.293037
ENST00000495733_32971774_32972226_453	uORF	453	ENST00000495733	nonsense_mediated_decay	ENSG00000204256	protein_coding	GTG	3.61028		0.919863			1.80514	0.306621
ENST00000495733_32971786_32972226_441	uORF	441	ENST00000495733	nonsense_mediated_decay	ENSG00000204256	protein_coding	TTG	2.78139		0.944893			1.39069	0.314964
ENST00000495733_32971843_32972226_384	uORF	384	ENST00000495733	nonsense_mediated_decay	ENSG00000204256	protein_coding	ATG	1.06475		1.08515			0.532375	0.361717
ENST00000495733_32971912_32972226_315	uORF	315	ENST00000495733	nonsense_mediated_decay	ENSG00000204256	protein_coding	TTG	1.29798		1.32285			0.648991	0.44095
ENST00000495733_32971918_32972226_309	uORF	309	ENST00000495733	nonsense_mediated_decay	ENSG00000204256	protein_coding	ATG	1.32319		1.34854			0.661593	0.449512
ENST00000495733_32971939_32972226_288	uORF	288	ENST00000495733	nonsense_mediated_decay	ENSG00000204256	protein_coding	CTG	1.41967		1.44687			0.709834	0.482289
ENST00000495733_32971966_32972226_261	uORF	261	ENST00000495733	nonsense_mediated_decay	ENSG00000204256	protein_coding	CTG	1.56653		1.59654			0.783265	0.532181
ENST00000495733_32971969_32972226_258	uORF	258	ENST00000495733	nonsense_mediated_decay	ENSG00000204256	protein_coding	GTG	1.58474		1.61511			0.792372	0.538369
ENST00000495733_32971981_32972226_246	uORF	246	ENST00000495733	nonsense_mediated_decay	ENSG00000204256	protein_coding	TTG	1.66205		1.69389			0.831025	0.564631
ENST00000495733_32971987_32972226_240	uORF	240	ENST00000495733	nonsense_mediated_decay	ENSG00000204256	protein_coding	ATG	1.7036					0.8518	0
ENST00000495733_32972236_32972334_99	uORF	99	ENST00000495733	nonsense_mediated_decay	ENSG00000204256	protein_coding	CTG	4.12994	2.92174	4.20907	3.19861		3.52584	2.46923
ENST00000495733_32972338_32972808_471	uORF	471	ENST00000495733	nonsense_mediated_decay	ENSG00000204256	protein_coding	CTG	1.73615		0.884709	1.34464		0.868077	0.743116
ENST00000495733_32972416_32972808_393	uORF	393	ENST00000495733	nonsense_mediated_decay	ENSG00000204256	protein_coding	CTG	2.08073		1.0603	1.61151		1.04037	0.890604
ENST00000495733_32972488_32972808_321	uORF	321	ENST00000495733	nonsense_mediated_decay	ENSG00000204256	protein_coding	GTG	2.54744		1.29812	1.97297		1.27372	1.09037
ENST00000495733_32971180_32971969_393	uORF	393	ENST00000495733	nonsense_mediated_decay	ENSG00000204256	protein_coding	ATG	3.1211					1.56055	0
ENST00000495733_32971646_32971969_324	uORF	324	ENST00000495733	nonsense_mediated_decay	ENSG00000204256	protein_coding	TTG	3.78578					1.89289	0
ENST00000495733_32971706_32971969_264	uORF	264	ENST00000495733	nonsense_mediated_decay	ENSG00000204256	protein_coding	CTG	4.64618					2.32309	0
ENST00000495733_32971718_32971969_252	uORF	252	ENST00000495733	nonsense_mediated_decay	ENSG00000204256	protein_coding	ATG	4.86743					2.43372	0
ENST00000495733_32971733_32971969_237	uORF	237	ENST00000495733	nonsense_mediated_decay	ENSG00000204256	protein_coding	ATG	5.1755					2.58775	0
ENST00000495733_32971772_32971969_198	uORF	198	ENST00000495733	nonsense_mediated_decay	ENSG00000204256	protein_coding	CTG	6.19491					3.09746	0
ENST00000495733_32971778_32971969_192	uORF	192	ENST00000495733	nonsense_mediated_decay	ENSG00000204256	protein_coding	ATG	6.3885					3.19425	0
ENST00000495733_32972375_32972536_162	uORF	162	ENST00000495733	nonsense_mediated_decay	ENSG00000204256	protein_coding	CTG	5.04771					2.52385	0
ENST00000495733_32971058_32971973_519	uORF	519	ENST00000495733	nonsense_mediated_decay	ENSG00000204256	protein_coding	GTG	2.36338					1.18169	0
ENST00000495733_32971064_32971973_513	uORF	513	ENST00000495733	nonsense_mediated_decay	ENSG00000204256	protein_coding	TTG	2.39102					1.19551	0
ENST00000495733_32971070_32971973_507	uORF	507	ENST00000495733	nonsense_mediated_decay	ENSG00000204256	protein_coding	GTG	2.41931					1.20966	0
ENST00000495733_32971073_32971973_504	uORF	504	ENST00000495733	nonsense_mediated_decay	ENSG00000204256	protein_coding	ATG	2.43372					1.21686	0
ENST00000495733_32971082_32971973_495	uORF	495	ENST00000495733	nonsense_mediated_decay	ENSG00000204256	protein_coding	GTG	2.47796					1.23898	0
ENST00000495733_32971106_32971973_471	uORF	471	ENST00000495733	nonsense_mediated_decay	ENSG00000204256	protein_coding	CTG	2.60423					1.30212	0
ENST00000495733_32971163_32971973_414	uORF	414	ENST00000495733	nonsense_mediated_decay	ENSG00000204256	protein_coding	CTG	2.96278					1.48139	0
ENST00000495733_32971187_32971973_390	uORF	390	ENST00000495733	nonsense_mediated_decay	ENSG00000204256	protein_coding	TTG	3.14511					1.57255	0
ENST00000495733_32971743_32971973_231	uORF	231	ENST00000495733	nonsense_mediated_decay	ENSG00000204256	protein_coding	CTG	5.30992					2.65496	0
ENST00000495733_32971767_32971973_207	uORF	207	ENST00000495733	nonsense_mediated_decay	ENSG00000204256	protein_coding	TTG	5.92557					2.96278	0
ENST00000495733_32972166_32972474_309	uORF	309	ENST00000495733	nonsense_mediated_decay	ENSG00000204256	protein_coding	ATA	1.32319	0.936092	1.34854	1.0248		1.12964	0.791111
ENST00000495733_32972178_32972474_297	uORF	297	ENST00000495733	nonsense_mediated_decay	ENSG00000204256	protein_coding	CTG	1.37665	0.973914	1.40302	1.0662		1.17528	0.823075
ENST00000495733_32972214_32972474_261	uORF	261	ENST00000495733	nonsense_mediated_decay	ENSG00000204256	protein_coding	GTG	1.56653	1.10825	1.59654	1.21327		1.33739	0.936603
ENST00000482914_32971058_32971973_519	uORF	519	ENST00000482914	nonsense_mediated_decay	ENSG00000204256	protein_coding	GTG	2.36338					1.18169	0
ENST00000482914_32971064_32971973_513	uORF	513	ENST00000482914	nonsense_mediated_decay	ENSG00000204256	protein_coding	TTG	2.39102					1.19551	0
ENST00000482914_32971070_32971973_507	uORF	507	ENST00000482914	nonsense_mediated_decay	ENSG00000204256	protein_coding	GTG	2.41931					1.20966	0
ENST00000482914_32971073_32971973_504	uORF	504	ENST00000482914	nonsense_mediated_decay	ENSG00000204256	protein_coding	ATG	2.43372					1.21686	0
ENST00000482914_32971082_32971973_495	uORF	495	ENST00000482914	nonsense_mediated_decay	ENSG00000204256	protein_coding	GTG	2.47796					1.23898	0
ENST00000482914_32971106_32971973_471	uORF	471	ENST00000482914	nonsense_mediated_decay	ENSG00000204256	protein_coding	CTG	2.60423					1.30212	0
ENST00000482914_32971163_32971973_414	uORF	414	ENST00000482914	nonsense_mediated_decay	ENSG00000204256	protein_coding	CTG	2.96278					1.48139	0
ENST00000482914_32971187_32971973_390	uORF	390	ENST00000482914	nonsense_mediated_decay	ENSG00000204256	protein_coding	TTG	3.14511					1.57255	0
ENST00000482914_32971743_32971973_231	uORF	231	ENST00000482914	nonsense_mediated_decay	ENSG00000204256	protein_coding	CTG	5.30992					2.65496	0
ENST00000482914_32971767_32971973_207	uORF	207	ENST00000482914	nonsense_mediated_decay	ENSG00000204256	protein_coding	TTG	5.92557					2.96278	0
ENST00000482914_32972166_32972474_309	uORF	309	ENST00000482914	nonsense_mediated_decay	ENSG00000204256	protein_coding	ATA	1.32319	0.936092	1.34854	1.0248		1.12964	0.791111
ENST00000482914_32972178_32972474_297	uORF	297	ENST00000482914	nonsense_mediated_decay	ENSG00000204256	protein_coding	CTG	1.37665	0.973914	1.40302	1.0662		1.17528	0.823075
ENST00000482914_32972214_32972474_261	uORF	261	ENST00000482914	nonsense_mediated_decay	ENSG00000204256	protein_coding	GTG	1.56653	1.10825	1.59654	1.21327		1.33739	0.936603
ENST00000482914_32971603_32972226_624	uORF	624	ENST00000482914	nonsense_mediated_decay	ENSG00000204256	protein_coding	CTG	2.62092		0.667785			1.31046	0.222595
ENST00000482914_32971606_32972226_621	uORF	621	ENST00000482914	nonsense_mediated_decay	ENSG00000204256	protein_coding	CTG	2.63359		0.671011			1.31679	0.22367
ENST00000482914_32971609_32972226_618	uORF	618	ENST00000482914	nonsense_mediated_decay	ENSG00000204256	protein_coding	CTG	2.64637		0.674268			1.32319	0.224756
ENST00000482914_32971660_32972226_567	uORF	567	ENST00000482914	nonsense_mediated_decay	ENSG00000204256	protein_coding	CTG	2.8844		0.734917			1.4422	0.244972
ENST00000482914_32971711_32972226_516	uORF	516	ENST00000482914	nonsense_mediated_decay	ENSG00000204256	protein_coding	TTG	3.16949		0.807554			1.58474	0.269185
ENST00000482914_32971753_32972226_474	uORF	474	ENST00000482914	nonsense_mediated_decay	ENSG00000204256	protein_coding	TTG	3.45033		0.87911			1.72517	0.293037
[truncated: 15,566 more rows]
