# Supplementary material for: Global translational reprogramming in Trichophyton mentagrophytes-infected keratinocytes
Source: Virulence. 2026 Aug 2;17(1):2710548. doi: 10.1080/21505594.2026.2710548 (PMC13432870; doi:10.1080/21505594.2026.2710548)
Supplement: Supplemental Material [file KVIR_A_2710548_SM3764.zip › Supporting Tables/Table S14.xlsx]

## Sheet: TableS14
Table S14 dORF information
ORF_ID	ORF_type	length	transcript_id	transcript_type	gene_id	gene_type	start_codon	con1_FPKM	con3_FPKM	Inf1_FPKM	Inf2_FPKM	Inf3_FPKM	CK_mean	Inf_mean
ENST00000465727_1217375_1217707_333	dORF	333	ENST00000465727	nonsense_mediated_decay	ENSG00000078808	protein_coding	GTG	1.22782	0.868626	6.25673	1.90188		1.04822	2.71953
ENST00000465727_1217515_1217709_195	dORF	195	ENST00000465727	nonsense_mediated_decay	ENSG00000078808	protein_coding	CTG	2.09674	1.48335	10.6846	3.24782		1.79004	4.64413
ENST00000465727_1217515_1217682_168	dORF	168	ENST00000465727	nonsense_mediated_decay	ENSG00000078808	protein_coding	ATG	2.43372	1.72174	12.4017	3.76979		2.07773	5.3905
ENST00000465727_1217515_1217673_159	dORF	159	ENST00000465727	nonsense_mediated_decay	ENSG00000078808	protein_coding	ATG	2.57147	1.8192	13.1037	1.99159		2.19534	5.03177
ENST00000465727_1217515_1217655_141	dORF	141	ENST00000465727	nonsense_mediated_decay	ENSG00000078808	protein_coding	CTG	2.89975		11.8212			1.44987	3.94041
ENST00000465727_1217515_1217637_123	dORF	123	ENST00000465727	nonsense_mediated_decay	ENSG00000078808	protein_coding	ATG	3.3241		10.1634			1.66205	3.38779
ENST00000263741_1217515_1217655_141	dORF	141	ENST00000263741	protein_coding	ENSG00000078808	protein_coding	CTG	2.89975		11.8212			1.44987	3.94041
ENST00000263741_1217515_1217637_123	dORF	123	ENST00000263741	protein_coding	ENSG00000078808	protein_coding	ATG	3.3241		10.1634			1.66205	3.38779
ENST00000450390_1255206_1266270_819	dORF	819	ENST00000450390	nonsense_mediated_decay	ENSG00000160087	protein_coding	TTG	0.998447	0.706355	1.01758	0.386645		0.852401	0.468074
ENST00000450390_1255206_1266258_807	dORF	807	ENST00000450390	nonsense_mediated_decay	ENSG00000160087	protein_coding	GTG	1.01329	0.716859	1.03271	0.392394		0.865076	0.475034
ENST00000450390_1255206_1266189_738	dORF	738	ENST00000450390	nonsense_mediated_decay	ENSG00000160087	protein_coding	ATA	1.10803	0.783882	1.12926	0.429082		0.945958	0.519448
ENST00000450390_1255206_1266180_729	dORF	729	ENST00000450390	nonsense_mediated_decay	ENSG00000160087	protein_coding	GTG	1.12171	0.79356	1.1432	0.434379		0.957636	0.525861
ENST00000450390_1255206_1266165_714	dORF	714	ENST00000450390	nonsense_mediated_decay	ENSG00000160087	protein_coding	TTG	1.14528	0.810231	1.16722	0.443505		0.977754	0.536909
ENST00000450390_1255206_1266153_702	dORF	702	ENST00000450390	nonsense_mediated_decay	ENSG00000160087	protein_coding	GTG	1.16486	0.824081	1.18717	0.451086		0.994468	0.546086
ENST00000450390_1255206_1266123_672	dORF	672	ENST00000450390	nonsense_mediated_decay	ENSG00000160087	protein_coding	ATG	1.21686	0.860871	1.24017	0.471224		1.03886	0.570465
ENST00000450390_1255206_1263361_621	dORF	621	ENST00000450390	nonsense_mediated_decay	ENSG00000160087	protein_coding	ATG	1.31679	0.93157	1.34202	0.509923		1.12418	0.617315
ENST00000450390_1255206_1257245_540	dORF	540	ENST00000450390	nonsense_mediated_decay	ENSG00000160087	protein_coding	ATG	1.51431	1.07131	1.54333	0.586412		1.29281	0.709912
ENST00000450390_1255206_1257129_501	dORF	501	ENST00000450390	nonsense_mediated_decay	ENSG00000160087	protein_coding	CTG	1.63219	1.1547	1.66346	0.632061		1.39345	0.765175
ENST00000450390_1255206_1257063_435	dORF	435	ENST00000450390	nonsense_mediated_decay	ENSG00000160087	protein_coding	CTG	1.87984	1.3299	1.91585	0.727959		1.60487	0.881271
ENST00000450390_1255206_1257051_423	dORF	423	ENST00000450390	nonsense_mediated_decay	ENSG00000160087	protein_coding	CTG	1.93316	1.36762	1.9702	0.748611		1.65039	0.906271
ENST00000450390_1255206_1257042_414	dORF	414	ENST00000450390	nonsense_mediated_decay	ENSG00000160087	protein_coding	ATG	1.97519	1.39736	2.01303	0.764885		1.68627	0.925973
ENST00000450390_1255206_1257039_411	dORF	411	ENST00000450390	nonsense_mediated_decay	ENSG00000160087	protein_coding	GTG	1.98961	1.40755	2.02773	0.770468		1.69858	0.932732
ENST00000450390_1255206_1257021_393	dORF	393	ENST00000450390	nonsense_mediated_decay	ENSG00000160087	protein_coding	CTG	2.08073	1.47202	2.1206	0.805757		1.77638	0.975452
ENST00000450390_1255206_1257012_384	dORF	384	ENST00000450390	nonsense_mediated_decay	ENSG00000160087	protein_coding	ATA	2.1295	1.50652	2.1703	0.824641		1.81801	0.998314
ENST00000450390_1255206_1256116_354	dORF	354	ENST00000450390	nonsense_mediated_decay	ENSG00000160087	protein_coding	CTG	2.30997	0.817097				1.56353	0
ENST00000450390_1255206_1256110_348	dORF	348	ENST00000450390	nonsense_mediated_decay	ENSG00000160087	protein_coding	GTG	2.34979	0.831185				1.59049	0
ENST00000450390_1255206_1256089_327	dORF	327	ENST00000450390	nonsense_mediated_decay	ENSG00000160087	protein_coding	TTG	2.5007	0.884564				1.69263	0
ENST00000450390_1255206_1256050_288	dORF	288	ENST00000450390	nonsense_mediated_decay	ENSG00000160087	protein_coding	GTG	2.83933					1.41967	0
ENST00000450390_1255271_1256082_255	dORF	255	ENST00000450390	nonsense_mediated_decay	ENSG00000160087	protein_coding	ATA	3.20678	1.13432				2.17055	0
ENST00000450390_1255271_1256070_243	dORF	243	ENST00000450390	nonsense_mediated_decay	ENSG00000160087	protein_coding	GTG	3.36514	1.19034				2.27774	0
ENST00000450390_1255271_1256058_231	dORF	231	ENST00000450390	nonsense_mediated_decay	ENSG00000160087	protein_coding	CTG	3.53995					1.76997	0
ENST00000464036_1255206_1257245_540	dORF	540	ENST00000464036	nonsense_mediated_decay	ENSG00000160087	protein_coding	ATG	1.51431	1.07131	1.54333	0.586412		1.29281	0.709912
ENST00000464036_1255206_1257129_501	dORF	501	ENST00000464036	nonsense_mediated_decay	ENSG00000160087	protein_coding	CTG	1.63219	1.1547	1.66346	0.632061		1.39345	0.765175
ENST00000464036_1255206_1257063_435	dORF	435	ENST00000464036	nonsense_mediated_decay	ENSG00000160087	protein_coding	CTG	1.87984	1.3299	1.91585	0.727959		1.60487	0.881271
ENST00000464036_1255206_1257051_423	dORF	423	ENST00000464036	nonsense_mediated_decay	ENSG00000160087	protein_coding	CTG	1.93316	1.36762	1.9702	0.748611		1.65039	0.906271
ENST00000464036_1255206_1257042_414	dORF	414	ENST00000464036	nonsense_mediated_decay	ENSG00000160087	protein_coding	ATG	1.97519	1.39736	2.01303	0.764885		1.68627	0.925973
ENST00000464036_1255206_1257039_411	dORF	411	ENST00000464036	nonsense_mediated_decay	ENSG00000160087	protein_coding	GTG	1.98961	1.40755	2.02773	0.770468		1.69858	0.932732
ENST00000464036_1255206_1257021_393	dORF	393	ENST00000464036	nonsense_mediated_decay	ENSG00000160087	protein_coding	CTG	2.08073	1.47202	2.1206	0.805757		1.77638	0.975452
ENST00000464036_1255206_1257012_384	dORF	384	ENST00000464036	nonsense_mediated_decay	ENSG00000160087	protein_coding	ATA	2.1295	1.50652	2.1703	0.824641		1.81801	0.998314
ENST00000464036_1255206_1256116_354	dORF	354	ENST00000464036	nonsense_mediated_decay	ENSG00000160087	protein_coding	CTG	2.30997	0.817097				1.56353	0
ENST00000464036_1255206_1256110_348	dORF	348	ENST00000464036	nonsense_mediated_decay	ENSG00000160087	protein_coding	GTG	2.34979	0.831185				1.59049	0
ENST00000464036_1255206_1256089_327	dORF	327	ENST00000464036	nonsense_mediated_decay	ENSG00000160087	protein_coding	TTG	2.5007	0.884564				1.69263	0
ENST00000464036_1255206_1256050_288	dORF	288	ENST00000464036	nonsense_mediated_decay	ENSG00000160087	protein_coding	GTG	2.83933					1.41967	0
ENST00000464036_1255271_1256082_255	dORF	255	ENST00000464036	nonsense_mediated_decay	ENSG00000160087	protein_coding	ATA	3.20678	1.13432				2.17055	0
ENST00000464036_1255271_1256070_243	dORF	243	ENST00000464036	nonsense_mediated_decay	ENSG00000160087	protein_coding	GTG	3.36514	1.19034				2.27774	0
ENST00000464036_1255271_1256058_231	dORF	231	ENST00000464036	nonsense_mediated_decay	ENSG00000160087	protein_coding	CTG	3.53995					1.76997	0
ENST00000473215_1255271_1256082_255	dORF	255	ENST00000473215	nonsense_mediated_decay	ENSG00000160087	protein_coding	ATA	3.20678	1.13432				2.17055	0
ENST00000473215_1255271_1256070_243	dORF	243	ENST00000473215	nonsense_mediated_decay	ENSG00000160087	protein_coding	GTG	3.36514	1.19034				2.27774	0
ENST00000473215_1255271_1256058_231	dORF	231	ENST00000473215	nonsense_mediated_decay	ENSG00000160087	protein_coding	CTG	3.53995					1.76997	0
ENST00000458452_1320487_1321949_183	dORF	183	ENST00000458452	nonsense_mediated_decay	ENSG00000127054	protein_coding	GTG	4.46846	1.58061	4.55408			3.02454	1.51803
ENST00000458452_1320487_1321946_180	dORF	180	ENST00000458452	nonsense_mediated_decay	ENSG00000127054	protein_coding	GTG	4.54294	1.60696	4.62998			3.07495	1.54333
ENST00000458452_1320487_1321943_177	dORF	177	ENST00000458452	nonsense_mediated_decay	ENSG00000127054	protein_coding	CTG	4.61993	1.63419	4.70845			3.12706	1.56948
ENST00000458452_1320487_1321937_171	dORF	171	ENST00000458452	nonsense_mediated_decay	ENSG00000127054	protein_coding	TTG	4.78204	1.69154	4.87366			3.23679	1.62455
ENST00000458452_1320487_1321051_99	dORF	99	ENST00000458452	nonsense_mediated_decay	ENSG00000127054	protein_coding	TTG	8.25988	2.92174	8.41814			5.59081	2.80605
ENST00000458452_1320487_1321039_87	dORF	87	ENST00000458452	nonsense_mediated_decay	ENSG00000127054	protein_coding	ATG	9.39918	3.32474	9.57926			6.36196	3.19309
ENST00000458452_1320487_1321024_72	dORF	72	ENST00000458452	nonsense_mediated_decay	ENSG00000127054	protein_coding	GTG	5.67867	4.0174	5.78747			4.84803	1.92916
ENST00000458452_1311891_1312100_117	dORF	117	ENST00000458452	nonsense_mediated_decay	ENSG00000127054	protein_coding	CTG	3.49457	2.47224				2.9834	0
ENST00000458452_1321003_1323113_390	dORF	390	ENST00000458452	nonsense_mediated_decay	ENSG00000127054	protein_coding	GTG	2.09674	0.741673	1.06846			1.41921	0.356152
ENST00000458452_1321003_1323080_357	dORF	357	ENST00000458452	nonsense_mediated_decay	ENSG00000127054	protein_coding	ATG	2.29056	0.810231	1.16722			1.55039	0.389074
ENST00000458452_1321003_1323053_330	dORF	330	ENST00000458452	nonsense_mediated_decay	ENSG00000127054	protein_coding	CTG	2.47796	0.876523	1.26272			1.67724	0.420907
ENST00000458452_1321003_1323026_303	dORF	303	ENST00000458452	nonsense_mediated_decay	ENSG00000127054	protein_coding	CTG	2.69877	0.954629	1.37524			1.8267	0.458414
ENST00000458452_1321003_1323011_288	dORF	288	ENST00000458452	nonsense_mediated_decay	ENSG00000127054	protein_coding	TTG	2.83933	1.00435	1.44687			1.92184	0.482289
ENST00000458452_1321003_1322999_276	dORF	276	ENST00000458452	nonsense_mediated_decay	ENSG00000127054	protein_coding	CTG	2.96278	1.04802	1.50978			2.0054	0.503258
ENST00000458452_1321003_1322990_267	dORF	267	ENST00000458452	nonsense_mediated_decay	ENSG00000127054	protein_coding	CTG	3.06265	1.08334	1.56067			2.073	0.520222
ENST00000458452_1321003_1321972_156	dORF	156	ENST00000458452	nonsense_mediated_decay	ENSG00000127054	protein_coding	CTG	5.24185	1.85418	2.67114			3.54802	0.89038
ENST00000458452_1321003_1321951_135	dORF	135	ENST00000458452	nonsense_mediated_decay	ENSG00000127054	protein_coding	GTG	6.05725	2.14261	3.08665			4.09993	1.02888
ENST00000458452_1321003_1321924_108	dORF	108	ENST00000458452	nonsense_mediated_decay	ENSG00000127054	protein_coding	GTG	7.57156	2.67826	3.85831			5.12491	1.2861
ENST00000458452_1321003_1321068_66	dORF	66	ENST00000458452	nonsense_mediated_decay	ENSG00000127054	protein_coding	CTG	12.3898	4.38261	6.3136			8.38622	2.10453
ENST00000458452_1313790_1314881_255	dORF	255	ENST00000458452	nonsense_mediated_decay	ENSG00000127054	protein_coding	CTG	1.60339		1.63411	1.24181		0.801694	0.958641
ENST00000458452_1313790_1314324_156	dORF	156	ENST00000458452	nonsense_mediated_decay	ENSG00000127054	protein_coding	CTG	2.62092		2.67114	2.02989		1.31046	1.56701
ENST00000458452_1313790_1314303_135	dORF	135	ENST00000458452	nonsense_mediated_decay	ENSG00000127054	protein_coding	CTG	3.02862		3.08665	2.34565		1.51431	1.81077
ENST00000458452_1312064_1312132_69	dORF	69	ENST00000458452	nonsense_mediated_decay	ENSG00000127054	protein_coding	CTG	5.92557	8.38413				7.15485	0
ENST00000458452_1311862_1323115_2073	dORF	2073	ENST00000458452	nonsense_mediated_decay	ENSG00000127054	protein_coding	CTG	0.788932	1.39533	1.40708	1.06929	0.933728	1.09213	1.1367
ENST00000458452_1311862_1323094_2052	dORF	2052	ENST00000458452	nonsense_mediated_decay	ENSG00000127054	protein_coding	TTG	0.797006	1.40961	1.42148	1.08023	0.943283	1.10331	1.14833
ENST00000458452_1311862_1323088_2046	dORF	2046	ENST00000458452	nonsense_mediated_decay	ENSG00000127054	protein_coding	CTG	0.799343	1.41375	1.42565	1.0834	0.94605	1.10654	1.1517
ENST00000458452_1311862_1323070_2028	dORF	2028	ENST00000458452	nonsense_mediated_decay	ENSG00000127054	protein_coding	CTG	0.806438	1.42629	1.43831	1.09302	0.954446	1.11637	1.16192
ENST00000458452_1311862_1322995_1953	dORF	1953	ENST00000458452	nonsense_mediated_decay	ENSG00000127054	protein_coding	CTG	0.837407	1.48107	1.49354	1.13499	0.9911	1.15924	1.20654
ENST00000458452_1311862_1322971_1929	dORF	1929	ENST00000458452	nonsense_mediated_decay	ENSG00000127054	protein_coding	CTG	0.847826	1.49949	1.51212	1.14911	1.00343	1.17366	1.22156
ENST00000458452_1311862_1322962_1920	dORF	1920	ENST00000458452	nonsense_mediated_decay	ENSG00000127054	protein_coding	CTG	0.8518	1.50652	1.51921	1.1545	1.00813	1.17916	1.22728
ENST00000458452_1311862_1322950_1908	dORF	1908	ENST00000458452	nonsense_mediated_decay	ENSG00000127054	protein_coding	GTG	0.857158	1.516	1.52877	1.16176	1.01447	1.18658	1.235
ENST00000458452_1311862_1322929_1887	dORF	1887	ENST00000458452	nonsense_mediated_decay	ENSG00000127054	protein_coding	CTG	0.866697	1.53287	1.54578	1.17469	1.02576	1.19978	1.24874
ENST00000458452_1311862_1322923_1881	dORF	1881	ENST00000458452	nonsense_mediated_decay	ENSG00000127054	protein_coding	CTG	0.869461	1.53776	1.55071	1.17844	1.02904	1.20361	1.25273
ENST00000458452_1311862_1322917_1875	dORF	1875	ENST00000458452	nonsense_mediated_decay	ENSG00000127054	protein_coding	ATA	0.872244	1.54268	1.55567	1.18221	1.03233	1.20746	1.25674
ENST00000458452_1311862_1321956_1821	dORF	1821	ENST00000458452	nonsense_mediated_decay	ENSG00000127054	protein_coding	CTG	0.898109	1.58843	1.6018	1.21726	1.06294	1.24327	1.294
ENST00000458452_1311862_1321953_1818	dORF	1818	ENST00000458452	nonsense_mediated_decay	ENSG00000127054	protein_coding	ATG	0.899591	1.59105	1.60445	1.21927	1.0647	1.24532	1.29614
ENST00000458452_1311862_1321920_1785	dORF	1785	ENST00000458452	nonsense_mediated_decay	ENSG00000127054	protein_coding	CTG	0.916222	1.62046	1.63411	1.24181	1.08438	1.26834	1.3201
ENST00000458452_1311862_1321079_1758	dORF	1758	ENST00000458452	nonsense_mediated_decay	ENSG00000127054	protein_coding	GTG	0.930294	1.64535	1.65921	1.26089	1.10103	1.28782	1.34038
ENST00000458452_1311862_1321061_1740	dORF	1740	ENST00000458452	nonsense_mediated_decay	ENSG00000127054	protein_coding	CTG	0.939918	1.66237	1.67637	1.27393	1.11242	1.30114	1.35424
ENST00000458452_1311862_1321034_1713	dORF	1713	ENST00000458452	nonsense_mediated_decay	ENSG00000127054	protein_coding	ATG	0.954732	1.68857	1.70279	1.29401	1.12996	1.32165	1.37559
ENST00000458452_1311862_1321031_1710	dORF	1710	ENST00000458452	nonsense_mediated_decay	ENSG00000127054	protein_coding	CTG	0.956407	1.69154	1.4621	1.29628	1.13194	1.32397	1.29677
ENST00000458452_1311862_1321019_1698	dORF	1698	ENST00000458452	nonsense_mediated_decay	ENSG00000127054	protein_coding	ATG	0.722375	1.53314	1.47243	1.30544	1.13994	1.12776	1.30594
ENST00000458452_1311862_1321013_1692	dORF	1692	ENST00000458452	nonsense_mediated_decay	ENSG00000127054	protein_coding	ATG	0.483291	1.53858	1.47765	1.31007	1.14398	1.01093	1.31057
ENST00000458452_1311862_1320475_1620	dORF	1620	ENST00000458452	nonsense_mediated_decay	ENSG00000127054	protein_coding	CTG	0.504771	1.42841	1.2861	1.36829	1.19483	0.966589	1.28307
ENST00000458452_1311862_1320466_1611	dORF	1611	ENST00000458452	nonsense_mediated_decay	ENSG00000127054	protein_coding	GTG	0.507591	1.43639	1.29329	1.37594	1.2015	0.971989	1.29024
ENST00000458452_1311862_1319514_1590	dORF	1590	ENST00000458452	nonsense_mediated_decay	ENSG00000127054	protein_coding	CTG	0.514295	1.45536	1.31037	1.39411	1.21737	0.984827	1.30728
ENST00000458452_1311862_1319478_1554	dORF	1554	ENST00000458452	nonsense_mediated_decay	ENSG00000127054	protein_coding	ATG	0.526209	1.48907	1.34073	1.42641	1.24557	1.00764	1.33757
ENST00000458452_1311862_1319475_1551	dORF	1551	ENST00000458452	nonsense_mediated_decay	ENSG00000127054	protein_coding	GTG	0.527227	1.49195	1.34332	1.42917	1.24798	1.00959	1.34016
ENST00000458452_1311862_1319451_1527	dORF	1527	ENST00000458452	nonsense_mediated_decay	ENSG00000127054	protein_coding	ATG	0.535513	1.5154	1.36443	1.45163	1.26759	1.02546	1.36122
ENST00000458452_1311862_1319418_1494	dORF	1494	ENST00000458452	nonsense_mediated_decay	ENSG00000127054	protein_coding	TTG	0.547342	1.54888	1.39457	1.48369	1.29559	1.04811	1.39129
ENST00000458452_1311862_1319415_1491	dORF	1491	ENST00000458452	nonsense_mediated_decay	ENSG00000127054	protein_coding	CTG	0.548443	1.55199	1.39738	1.48668	1.2982	1.05022	1.39409
ENST00000458452_1311862_1319352_1428	dORF	1428	ENST00000458452	nonsense_mediated_decay	ENSG00000127054	protein_coding	ATG	0.572639	1.4179	1.45903	1.33051	1.35547	0.995272	1.38167
ENST00000458452_1311862_1319337_1413	dORF	1413	ENST00000458452	nonsense_mediated_decay	ENSG00000127054	protein_coding	ATG	0.578718	1.43296	1.47451	0.896426	1.36986	1.00584	1.24693
ENST00000458452_1311862_1319328_1404	dORF	1404	ENST00000458452	nonsense_mediated_decay	ENSG00000127054	protein_coding	GTG	0.582428	1.0301	0.89038	0.676629	1.37864	0.806265	0.981885
ENST00000458452_1311862_1319325_1401	dORF	1401	ENST00000458452	nonsense_mediated_decay	ENSG00000127054	protein_coding	GTG	0.583675	1.03231	0.892287	0.678078	1.3816	0.807991	0.983987
ENST00000458452_1311862_1315606_1359	dORF	1359	ENST00000458452	nonsense_mediated_decay	ENSG00000127054	protein_coding	CTG	0.601713	1.06421	0.919863	0.466023	1.4243	0.832962	0.936727
ENST00000458452_1311862_1315576_1329	dORF	1329	ENST00000458452	nonsense_mediated_decay	ENSG00000127054	protein_coding	GTG	0.615296	1.08823	0.627085	0.476542	1.45645	0.851765	0.853358
ENST00000458452_1311862_1315573_1326	dORF	1326	ENST00000458452	nonsense_mediated_decay	ENSG00000127054	protein_coding	CTG	0.616688	1.0907	0.628504	0.47762	1.45974	0.853692	0.855289
ENST00000458452_1311862_1315561_1314	dORF	1314	ENST00000458452	nonsense_mediated_decay	ENSG00000127054	protein_coding	ATG	0.62232	1.10066	0.634243	0.481982	1.47307	0.861488	0.863099
ENST00000458452_1311862_1315546_1299	dORF	1299	ENST00000458452	nonsense_mediated_decay	ENSG00000127054	protein_coding	GTG	0.629506	1.11337	0.641567	0.487548	1.49008	0.871436	0.873066
ENST00000458452_1311862_1315531_1284	dORF	1284	ENST00000458452	nonsense_mediated_decay	ENSG00000127054	protein_coding	GTG	0.63686	1.12637	0.649062	0.493244	1.50749	0.881616	0.883265
ENST00000458452_1311862_1315426_1260	dORF	1260	ENST00000458452	nonsense_mediated_decay	ENSG00000127054	protein_coding	ATG	0.648991	1.14783	0.661425	0.502639	1.5362	0.898409	0.900089
ENST00000458452_1311862_1314931_1206	dORF	1206	ENST00000458452	nonsense_mediated_decay	ENSG00000127054	protein_coding	CTG	0.67805	1.19922	0.691041	0.525145	1.60499	0.938636	0.940392
ENST00000458452_1311862_1314862_1137	dORF	1137	ENST00000458452	nonsense_mediated_decay	ENSG00000127054	protein_coding	CTG	0.719198	1.272	0.732978	0.557014	1.70239	0.995598	0.997461
ENST00000458452_1311862_1314841_1116	dORF	1116	ENST00000458452	nonsense_mediated_decay	ENSG00000127054	protein_coding	GTG	0.732731	1.29593	0.74677	0.567495	1.73442	1.01433	1.01623
ENST00000458452_1311862_1314365_1098	dORF	1098	ENST00000458452	nonsense_mediated_decay	ENSG00000127054	protein_coding	GTG	0.744743	1.31718	0.759013	0.576798	1.76286	1.03096	1.03289
ENST00000458452_1311862_1314362_1095	dORF	1095	ENST00000458452	nonsense_mediated_decay	ENSG00000127054	protein_coding	CTG	0.746784	1.32079	0.761092	0.578379	1.76769	1.03379	1.03572
ENST00000458452_1311862_1314359_1092	dORF	1092	ENST00000458452	nonsense_mediated_decay	ENSG00000127054	protein_coding	ATA	0.748835	1.32442	0.763183	0.579968	1.77254	1.03663	1.03856
ENST00000458452_1311862_1314353_1086	dORF	1086	ENST00000458452	nonsense_mediated_decay	ENSG00000127054	protein_coding	GTG	0.752973	1.33173	0.767399	0.583172	1.78234	1.04235	1.0443
ENST00000458452_1311862_1314344_1077	dORF	1077	ENST00000458452	nonsense_mediated_decay	ENSG00000127054	protein_coding	CTG	0.759265	1.34286	0.773812	0.588045	1.79723	1.05106	1.05303
ENST00000458452_1311862_1314314_1047	dORF	1047	ENST00000458452	nonsense_mediated_decay	ENSG00000127054	protein_coding	CTG	0.78102	1.38134	0.795985	0.604895	1.84873	1.08118	1.0832
ENST00000458452_1311862_1313914_1026	dORF	1026	ENST00000458452	nonsense_mediated_decay	ENSG00000127054	protein_coding	ATG	0.797006	1.40961	0.812277	0.617275	1.88657	1.10331	1.10537
ENST00000458452_1311862_1313908_1020	dORF	1020	ENST00000458452	nonsense_mediated_decay	ENSG00000127054	protein_coding	CTG	0.801694	1.4179	0.817055	0.620907	1.89766	1.1098	1.11188
ENST00000458452_1311862_1313902_1014	dORF	1014	ENST00000458452	nonsense_mediated_decay	ENSG00000127054	protein_coding	GTG	0.403219	1.42629	0.821889	0.31229	1.90889	0.914757	1.01436
ENST00000458452_1311862_1313878_990	dORF	990	ENST00000458452	nonsense_mediated_decay	ENSG00000127054	protein_coding	CTG	0.412994	1.46087	0.841814	0.319861	1.95517	0.936933	1.03895
ENST00000458452_1311862_1313848_960	dORF	960	ENST00000458452	nonsense_mediated_decay	ENSG00000127054	protein_coding	CTG	0.4259	1.50652	0.868121	0.329857	2.01627	0.966212	1.07142
ENST00000458452_1311862_1313806_918	dORF	918	ENST00000458452	nonsense_mediated_decay	ENSG00000127054	protein_coding	GTG	0.445386	1.57545	0.907839	0.344948	2.10852	1.01042	1.12043
ENST00000458452_1311862_1313794_906	dORF	906	ENST00000458452	nonsense_mediated_decay	ENSG00000127054	protein_coding	ATG	0.451285	1.59632	0.919863	0.349517	2.13644	1.0238	1.13527
ENST00000458452_1311862_1313734_846	dORF	846	ENST00000458452	nonsense_mediated_decay	ENSG00000127054	protein_coding	ATG	0.483291	1.36762	0.492551	0.374305	2.28796	0.925458	1.05161
ENST00000458452_1311862_1313589_840	dORF	840	ENST00000458452	nonsense_mediated_decay	ENSG00000127054	protein_coding	GTG	0.486743	1.37739	0.496069	0.376979	2.30431	0.932068	1.05912
ENST00000458452_1311862_1313571_822	dORF	822	ENST00000458452	nonsense_mediated_decay	ENSG00000127054	protein_coding	ATG	0.497402	1.40755	0.506932	0.385234	2.35477	0.952478	1.08231
ENST00000458452_1311862_1313568_819	dORF	819	ENST00000458452	nonsense_mediated_decay	ENSG00000127054	protein_coding	CTG	0.499224	1.41271	0.508789	0.386645	2.36339	0.955967	1.08628
ENST00000458452_1311862_1313550_801	dORF	801	ENST00000458452	nonsense_mediated_decay	ENSG00000127054	protein_coding	CTG	0.510442	1.44446	0.520222	0.395334	2.4165	0.97745	1.11069
ENST00000458452_1311862_1313511_762	dORF	762	ENST00000458452	nonsense_mediated_decay	ENSG00000127054	protein_coding	ATG	0.536567	1.13879	0.546848	0.415567	2.54018	0.837678	1.16753
ENST00000458452_1311862_1313118_753	dORF	753	ENST00000458452	nonsense_mediated_decay	ENSG00000127054	protein_coding	ATG	0.54298	1.1524	0.553384	0.420534	2.57054	0.84769	1.18149
ENST00000458452_1311862_1313103_738	dORF	738	ENST00000458452	nonsense_mediated_decay	ENSG00000127054	protein_coding	GTG	0.554016	1.17582	0.564631	0.429082	2.62279	0.86492	1.2055
ENST00000458452_1311862_1313052_687	dORF	687	ENST00000458452	nonsense_mediated_decay	ENSG00000127054	protein_coding	ATG	0.595144	1.26311	0.606547	0.460935	2.81749	0.929128	1.29499
ENST00000458452_1311862_1313037_672	dORF	672	ENST00000458452	nonsense_mediated_decay	ENSG00000127054	protein_coding	GTG	0.608429	1.29131	0.620086	0.471224	2.88038	0.949867	1.3239
ENST00000458452_1311862_1312949_669	dORF	669	ENST00000458452	nonsense_mediated_decay	ENSG00000127054	protein_coding	CTG	0.611157	1.2971	0.622867	0.473337	2.8933	0.954127	1.32983
ENST00000458452_1311862_1312937_657	dORF	657	ENST00000458452	nonsense_mediated_decay	ENSG00000127054	protein_coding	ATG	0.62232	1.32079	0.634243	0.481982	2.94615	0.971554	1.35412
ENST00000458452_1311862_1312931_651	dORF	651	ENST00000458452	nonsense_mediated_decay	ENSG00000127054	protein_coding	GTG	0.628056	1.33296	0.640089	0.486424	2.9733	0.980508	1.3666
ENST00000458452_1311862_1312922_642	dORF	642	ENST00000458452	nonsense_mediated_decay	ENSG00000127054	protein_coding	ATG	0.63686	1.35165	0.649062	0.493244	3.01498	0.994254	1.38576
ENST00000458452_1311862_1312886_606	dORF	606	ENST00000458452	nonsense_mediated_decay	ENSG00000127054	protein_coding	ATG	0.674693	1.43194	0.68762	0.522545	3.19409	1.05332	1.46808
ENST00000458452_1311862_1312880_600	dORF	600	ENST00000458452	nonsense_mediated_decay	ENSG00000127054	protein_coding	CTG	0.68144	1.44626	0.694497	0.527771	3.22603	1.06385	1.48277
ENST00000458452_1311862_1312877_597	dORF	597	ENST00000458452	nonsense_mediated_decay	ENSG00000127054	protein_coding	GTG	0.684865	1.45353	0.697986	0.530423	3.24224	1.0692	1.49022
ENST00000458452_1311862_1312853_573	dORF	573	ENST00000458452	nonsense_mediated_decay	ENSG00000127054	protein_coding	GTG	0.71355	1.51441	0.727221	0.552639		1.11398	0.42662
ENST00000458452_1311862_1312850_570	dORF	570	ENST00000458452	nonsense_mediated_decay	ENSG00000127054	protein_coding	CTG	0.717306	1.52238	0.731049	0.555548		1.11984	0.428866
ENST00000458452_1311862_1312847_567	dORF	567	ENST00000458452	nonsense_mediated_decay	ENSG00000127054	protein_coding	CTG	0.721101	1.53044	0.734917	0.558487		1.12577	0.431135
ENST00000458452_1311862_1312844_564	dORF	564	ENST00000458452	nonsense_mediated_decay	ENSG00000127054	protein_coding	GTG	0.724936	1.53858	0.738826	0.561458		1.13176	0.433428
ENST00000458452_1311862_1312823_543	dORF	543	ENST00000458452	nonsense_mediated_decay	ENSG00000127054	protein_coding	ATG	0.752973	1.59808	0.767399	0.583172		1.17553	0.45019
ENST00000458452_1311862_1312814_534	dORF	534	ENST00000458452	nonsense_mediated_decay	ENSG00000127054	protein_coding	CTG	0.765663	1.62501	0.780333	0.593001		1.19534	0.457778
ENST00000458452_1311862_1312686_492	dORF	492	ENST00000458452	nonsense_mediated_decay	ENSG00000127054	protein_coding	ATG	0.831025	1.76373	0.846947	0.643623		1.29738	0.496857
ENST00000458452_1311862_1312665_471	dORF	471	ENST00000458452	nonsense_mediated_decay	ENSG00000127054	protein_coding	GTG	0.868077	1.84237	0.884709	0.672319		1.35522	0.519009
ENST00000458452_1311862_1312659_465	dORF	465	ENST00000458452	nonsense_mediated_decay	ENSG00000127054	protein_coding	CTG	0.879278	1.86615	0.896125	0.680994		1.37271	0.525706
ENST00000458452_1311862_1312623_429	dORF	429	ENST00000458452	nonsense_mediated_decay	ENSG00000127054	protein_coding	CTG	0.953063	2.02274	0.971324	0.738141		1.4879	0.569821
ENST00000458452_1311862_1312617_423	dORF	423	ENST00000458452	nonsense_mediated_decay	ENSG00000127054	protein_coding	CTG	0.966582	2.05144	0.985101	0.748611		1.50901	0.577904
ENST00000458452_1311862_1312614_420	dORF	420	ENST00000458452	nonsense_mediated_decay	ENSG00000127054	protein_coding	CTG	0.973486	2.06609	0.992138	0.753958		1.51979	0.582032
ENST00000458452_1311862_1312602_408	dORF	408	ENST00000458452	nonsense_mediated_decay	ENSG00000127054	protein_coding	ATG	1.00212	2.12686	1.02132	0.776133		1.56449	0.599151
ENST00000458452_1311862_1312499_396	dORF	396	ENST00000458452	nonsense_mediated_decay	ENSG00000127054	protein_coding	CTG	1.03249	2.19131	1.05227	0.799652		1.6119	0.617307
ENST00000458452_1311862_1312469_366	dORF	366	ENST00000458452	nonsense_mediated_decay	ENSG00000127054	protein_coding	CTG	1.11712	2.37092	1.13852	0.865198		1.74402	0.667906
ENST00000458452_1311862_1312457_354	dORF	354	ENST00000458452	nonsense_mediated_decay	ENSG00000127054	protein_coding	CTG	1.15498	2.45129	1.17711	0.894526		1.80314	0.690546
ENST00000458452_1311862_1312451_348	dORF	348	ENST00000458452	nonsense_mediated_decay	ENSG00000127054	protein_coding	ATG	1.1749	2.49356	1.19741	0.909949		1.83423	0.702452
ENST00000458452_1311862_1312359_327	dORF	327	ENST00000458452	nonsense_mediated_decay	ENSG00000127054	protein_coding	CTG	1.25035	1.76913	1.27431			1.50974	0.424769
ENST00000458452_1311862_1312356_324	dORF	324	ENST00000458452	nonsense_mediated_decay	ENSG00000127054	protein_coding	GTG	1.26193	1.78551	1.2861			1.52372	0.428702
ENST00000458452_1311862_1312329_297	dORF	297	ENST00000458452	nonsense_mediated_decay	ENSG00000127054	protein_coding	CTG	1.37665	1.94783				1.66224	0
ENST00000458452_1311862_1312323_291	dORF	291	ENST00000458452	nonsense_mediated_decay	ENSG00000127054	protein_coding	CTG	1.40503	1.98799				1.69651	0
ENST00000458452_1311862_1312308_276	dORF	276	ENST00000458452	nonsense_mediated_decay	ENSG00000127054	protein_coding	CTG	1.48139	2.09603				1.78871	0
ENST00000458452_1311862_1312290_258	dORF	258	ENST00000458452	nonsense_mediated_decay	ENSG00000127054	protein_coding	GTG	1.58474	2.24227				1.91351	0
ENST00000458452_1311862_1312284_252	dORF	252	ENST00000458452	nonsense_mediated_decay	ENSG00000127054	protein_coding	CTG	1.62248	2.29565				1.95907	0
ENST00000458452_1311862_1312251_219	dORF	219	ENST00000458452	nonsense_mediated_decay	ENSG00000127054	protein_coding	TTG	1.86696	2.64158				2.25427	0
ENST00000458452_1311862_1312143_189	dORF	189	ENST00000458452	nonsense_mediated_decay	ENSG00000127054	protein_coding	CTG	2.1633	3.06087				2.61209	0
ENST00000458452_1311862_1312128_174	dORF	174	ENST00000458452	nonsense_mediated_decay	ENSG00000127054	protein_coding	GTG	2.34979	3.32474				2.83727	0
ENST00000458452_1311862_1312104_150	dORF	150	ENST00000458452	nonsense_mediated_decay	ENSG00000127054	protein_coding	GTG	2.72576	3.8567				3.29123	0
ENST00000458452_1311862_1312098_144	dORF	144	ENST00000458452	nonsense_mediated_decay	ENSG00000127054	protein_coding	GTG	2.83933	2.0087				2.42402	0
ENST00000532772_1311862_1314931_1206	dORF	1206	ENST00000532772	nonsense_mediated_decay	ENSG00000127054	protein_coding	CTG	0.67805	1.19922	0.691041	0.525145	1.60499	0.938636	0.940392
ENST00000532772_1311862_1314862_1137	dORF	1137	ENST00000532772	nonsense_mediated_decay	ENSG00000127054	protein_coding	CTG	0.719198	1.272	0.732978	0.557014	1.70239	0.995598	0.997461
ENST00000532772_1311862_1314841_1116	dORF	1116	ENST00000532772	nonsense_mediated_decay	ENSG00000127054	protein_coding	GTG	0.732731	1.29593	0.74677	0.567495	1.73442	1.01433	1.01623
ENST00000532772_1311862_1314365_1098	dORF	1098	ENST00000532772	nonsense_mediated_decay	ENSG00000127054	protein_coding	GTG	0.744743	1.31718	0.759013	0.576798	1.76286	1.03096	1.03289
ENST00000532772_1311862_1314362_1095	dORF	1095	ENST00000532772	nonsense_mediated_decay	ENSG00000127054	protein_coding	CTG	0.746784	1.32079	0.761092	0.578379	1.76769	1.03379	1.03572
ENST00000532772_1311862_1314359_1092	dORF	1092	ENST00000532772	nonsense_mediated_decay	ENSG00000127054	protein_coding	ATA	0.748835	1.32442	0.763183	0.579968	1.77254	1.03663	1.03856
ENST00000532772_1311862_1314353_1086	dORF	1086	ENST00000532772	nonsense_mediated_decay	ENSG00000127054	protein_coding	GTG	0.752973	1.33173	0.767399	0.583172	1.78234	1.04235	1.0443
ENST00000532772_1311862_1314344_1077	dORF	1077	ENST00000532772	nonsense_mediated_decay	ENSG00000127054	protein_coding	CTG	0.759265	1.34286	0.773812	0.588045	1.79723	1.05106	1.05303
ENST00000532772_1311862_1314314_1047	dORF	1047	ENST00000532772	nonsense_mediated_decay	ENSG00000127054	protein_coding	CTG	0.78102	1.38134	0.795985	0.604895	1.84873	1.08118	1.0832
ENST00000532772_1311862_1313914_1026	dORF	1026	ENST00000532772	nonsense_mediated_decay	ENSG00000127054	protein_coding	ATG	0.797006	1.40961	0.812277	0.617275	1.88657	1.10331	1.10537
ENST00000532772_1311862_1313908_1020	dORF	1020	ENST00000532772	nonsense_mediated_decay	ENSG00000127054	protein_coding	CTG	0.801694	1.4179	0.817055	0.620907	1.89766	1.1098	1.11188
ENST00000532772_1311862_1313902_1014	dORF	1014	ENST00000532772	nonsense_mediated_decay	ENSG00000127054	protein_coding	GTG	0.403219	1.42629	0.821889	0.31229	1.90889	0.914757	1.01436
ENST00000532772_1311862_1313878_990	dORF	990	ENST00000532772	nonsense_mediated_decay	ENSG00000127054	protein_coding	CTG	0.412994	1.46087	0.841814	0.319861	1.95517	0.936933	1.03895
ENST00000532772_1311862_1313848_960	dORF	960	ENST00000532772	nonsense_mediated_decay	ENSG00000127054	protein_coding	CTG	0.4259	1.50652	0.868121	0.329857	2.01627	0.966212	1.07142
ENST00000532772_1311862_1313806_918	dORF	918	ENST00000532772	nonsense_mediated_decay	ENSG00000127054	protein_coding	GTG	0.445386	1.57545	0.907839	0.344948	2.10852	1.01042	1.12043
ENST00000532772_1311862_1313794_906	dORF	906	ENST00000532772	nonsense_mediated_decay	ENSG00000127054	protein_coding	ATG	0.451285	1.59632	0.919863	0.349517	2.13644	1.0238	1.13527
ENST00000532772_1311862_1313734_846	dORF	846	ENST00000532772	nonsense_mediated_decay	ENSG00000127054	protein_coding	ATG	0.483291	1.36762	0.492551	0.374305	2.28796	0.925458	1.05161
ENST00000532772_1311862_1313589_840	dORF	840	ENST00000532772	nonsense_mediated_decay	ENSG00000127054	protein_coding	GTG	0.486743	1.37739	0.496069	0.376979	2.30431	0.932068	1.05912
ENST00000532772_1311862_1313571_822	dORF	822	ENST00000532772	nonsense_mediated_decay	ENSG00000127054	protein_coding	ATG	0.497402	1.40755	0.506932	0.385234	2.35477	0.952478	1.08231
ENST00000532772_1311862_1313568_819	dORF	819	ENST00000532772	nonsense_mediated_decay	ENSG00000127054	protein_coding	CTG	0.499224	1.41271	0.508789	0.386645	2.36339	0.955967	1.08628
ENST00000532772_1311862_1313550_801	dORF	801	ENST00000532772	nonsense_mediated_decay	ENSG00000127054	protein_coding	CTG	0.510442	1.44446	0.520222	0.395334	2.4165	0.97745	1.11069
ENST00000532772_1311862_1313511_762	dORF	762	ENST00000532772	nonsense_mediated_decay	ENSG00000127054	protein_coding	ATG	0.536567	1.13879	0.546848	0.415567	2.54018	0.837678	1.16753
ENST00000532772_1311862_1313118_753	dORF	753	ENST00000532772	nonsense_mediated_decay	ENSG00000127054	protein_coding	ATG	0.54298	1.1524	0.553384	0.420534	2.57054	0.84769	1.18149
ENST00000532772_1311862_1313103_738	dORF	738	ENST00000532772	nonsense_mediated_decay	ENSG00000127054	protein_coding	GTG	0.554016	1.17582	0.564631	0.429082	2.62279	0.86492	1.2055
ENST00000532772_1311862_1313052_687	dORF	687	ENST00000532772	nonsense_mediated_decay	ENSG00000127054	protein_coding	ATG	0.595144	1.26311	0.606547	0.460935	2.81749	0.929128	1.29499
ENST00000532772_1311862_1313037_672	dORF	672	ENST00000532772	nonsense_mediated_decay	ENSG00000127054	protein_coding	GTG	0.608429	1.29131	0.620086	0.471224	2.88038	0.949867	1.3239
ENST00000532772_1311862_1312949_669	dORF	669	ENST00000532772	nonsense_mediated_decay	ENSG00000127054	protein_coding	CTG	0.611157	1.2971	0.622867	0.473337	2.8933	0.954127	1.32983
ENST00000532772_1311862_1312937_657	dORF	657	ENST00000532772	nonsense_mediated_decay	ENSG00000127054	protein_coding	ATG	0.62232	1.32079	0.634243	0.481982	2.94615	0.971554	1.35412
ENST00000532772_1311862_1312931_651	dORF	651	ENST00000532772	nonsense_mediated_decay	ENSG00000127054	protein_coding	GTG	0.628056	1.33296	0.640089	0.486424	2.9733	0.980508	1.3666
ENST00000532772_1311862_1312922_642	dORF	642	ENST00000532772	nonsense_mediated_decay	ENSG00000127054	protein_coding	ATG	0.63686	1.35165	0.649062	0.493244	3.01498	0.994254	1.38576
ENST00000532772_1311862_1312886_606	dORF	606	ENST00000532772	nonsense_mediated_decay	ENSG00000127054	protein_coding	ATG	0.674693	1.43194	0.68762	0.522545	3.19409	1.05332	1.46808
ENST00000532772_1311862_1312880_600	dORF	600	ENST00000532772	nonsense_mediated_decay	ENSG00000127054	protein_coding	CTG	0.68144	1.44626	0.694497	0.527771	3.22603	1.06385	1.48277
ENST00000532772_1311862_1312877_597	dORF	597	ENST00000532772	nonsense_mediated_decay	ENSG00000127054	protein_coding	GTG	0.684865	1.45353	0.697986	0.530423	3.24224	1.0692	1.49022
ENST00000532772_1311862_1312853_573	dORF	573	ENST00000532772	nonsense_mediated_decay	ENSG00000127054	protein_coding	GTG	0.71355	1.51441	0.727221	0.552639		1.11398	0.42662
ENST00000532772_1311862_1312850_570	dORF	570	ENST00000532772	nonsense_mediated_decay	ENSG00000127054	protein_coding	CTG	0.717306	1.52238	0.731049	0.555548		1.11984	0.428866
ENST00000532772_1311862_1312847_567	dORF	567	ENST00000532772	nonsense_mediated_decay	ENSG00000127054	protein_coding	CTG	0.721101	1.53044	0.734917	0.558487		1.12577	0.431135
ENST00000532772_1311862_1312844_564	dORF	564	ENST00000532772	nonsense_mediated_decay	ENSG00000127054	protein_coding	GTG	0.724936	1.53858	0.738826	0.561458		1.13176	0.433428
ENST00000532772_1311862_1312823_543	dORF	543	ENST00000532772	nonsense_mediated_decay	ENSG00000127054	protein_coding	ATG	0.752973	1.59808	0.767399	0.583172		1.17553	0.45019
ENST00000532772_1311862_1312814_534	dORF	534	ENST00000532772	nonsense_mediated_decay	ENSG00000127054	protein_coding	CTG	0.765663	1.62501	0.780333	0.593001		1.19534	0.457778
ENST00000532772_1311862_1312686_492	dORF	492	ENST00000532772	nonsense_mediated_decay	ENSG00000127054	protein_coding	ATG	0.831025	1.76373	0.846947	0.643623		1.29738	0.496857
ENST00000532772_1311862_1312665_471	dORF	471	ENST00000532772	nonsense_mediated_decay	ENSG00000127054	protein_coding	GTG	0.868077	1.84237	0.884709	0.672319		1.35522	0.519009
ENST00000532772_1311862_1312659_465	dORF	465	ENST00000532772	nonsense_mediated_decay	ENSG00000127054	protein_coding	CTG	0.879278	1.86615	0.896125	0.680994		1.37271	0.525706
ENST00000532772_1311862_1312623_429	dORF	429	ENST00000532772	nonsense_mediated_decay	ENSG00000127054	protein_coding	CTG	0.953063	2.02274	0.971324	0.738141		1.4879	0.569821
ENST00000532772_1311862_1312617_423	dORF	423	ENST00000532772	nonsense_mediated_decay	ENSG00000127054	protein_coding	CTG	0.966582	2.05144	0.985101	0.748611		1.50901	0.577904
ENST00000532772_1311862_1312614_420	dORF	420	ENST00000532772	nonsense_mediated_decay	ENSG00000127054	protein_coding	CTG	0.973486	2.06609	0.992138	0.753958		1.51979	0.582032
ENST00000532772_1311862_1312602_408	dORF	408	ENST00000532772	nonsense_mediated_decay	ENSG00000127054	protein_coding	ATG	1.00212	2.12686	1.02132	0.776133		1.56449	0.599151
ENST00000532772_1311862_1312499_396	dORF	396	ENST00000532772	nonsense_mediated_decay	ENSG00000127054	protein_coding	CTG	1.03249	2.19131	1.05227	0.799652		1.6119	0.617307
ENST00000532772_1311862_1312469_366	dORF	366	ENST00000532772	nonsense_mediated_decay	ENSG00000127054	protein_coding	CTG	1.11712	2.37092	1.13852	0.865198		1.74402	0.667906
ENST00000532772_1311862_1312457_354	dORF	354	ENST00000532772	nonsense_mediated_decay	ENSG00000127054	protein_coding	CTG	1.15498	2.45129	1.17711	0.894526		1.80314	0.690546
ENST00000532772_1311862_1312451_348	dORF	348	ENST00000532772	nonsense_mediated_decay	ENSG00000127054	protein_coding	ATG	1.1749	2.49356	1.19741	0.909949		1.83423	0.702452
ENST00000532772_1311862_1312359_327	dORF	327	ENST00000532772	nonsense_mediated_decay	ENSG00000127054	protein_coding	CTG	1.25035	1.76913	1.27431			1.50974	0.424769
ENST00000532772_1311862_1312356_324	dORF	324	ENST00000532772	nonsense_mediated_decay	ENSG00000127054	protein_coding	GTG	1.26193	1.78551	1.2861			1.52372	0.428702
ENST00000532772_1311862_1312329_297	dORF	297	ENST00000532772	nonsense_mediated_decay	ENSG00000127054	protein_coding	CTG	1.37665	1.94783				1.66224	0
ENST00000532772_1311862_1312323_291	dORF	291	ENST00000532772	nonsense_mediated_decay	ENSG00000127054	protein_coding	CTG	1.40503	1.98799				1.69651	0
ENST00000532772_1311862_1312308_276	dORF	276	ENST00000532772	nonsense_mediated_decay	ENSG00000127054	protein_coding	CTG	1.48139	2.09603				1.78871	0
ENST00000532772_1311862_1312290_258	dORF	258	ENST00000532772	nonsense_mediated_decay	ENSG00000127054	protein_coding	GTG	1.58474	2.24227				1.91351	0
ENST00000532772_1311862_1312284_252	dORF	252	ENST00000532772	nonsense_mediated_decay	ENSG00000127054	protein_coding	CTG	1.62248	2.29565				1.95907	0
ENST00000532772_1311862_1312251_219	dORF	219	ENST00000532772	nonsense_mediated_decay	ENSG00000127054	protein_coding	TTG	1.86696	2.64158				2.25427	0
ENST00000532772_1311862_1312143_189	dORF	189	ENST00000532772	nonsense_mediated_decay	ENSG00000127054	protein_coding	CTG	2.1633	3.06087				2.61209	0
ENST00000532772_1311862_1312128_174	dORF	174	ENST00000532772	nonsense_mediated_decay	ENSG00000127054	protein_coding	GTG	2.34979	3.32474				2.83727	0
ENST00000532772_1311862_1312104_150	dORF	150	ENST00000532772	nonsense_mediated_decay	ENSG00000127054	protein_coding	GTG	2.72576	3.8567				3.29123	0
ENST00000532772_1311862_1312098_144	dORF	144	ENST00000532772	nonsense_mediated_decay	ENSG00000127054	protein_coding	GTG	2.83933	2.0087				2.42402	0
ENST00000532772_1311891_1312100_117	dORF	117	ENST00000532772	nonsense_mediated_decay	ENSG00000127054	protein_coding	CTG	3.49457	2.47224				2.9834	0
ENST00000532772_1313790_1314881_255	dORF	255	ENST00000532772	nonsense_mediated_decay	ENSG00000127054	protein_coding	CTG	1.60339		1.63411	1.24181		0.801694	0.958641
ENST00000532772_1313790_1314324_156	dORF	156	ENST00000532772	nonsense_mediated_decay	ENSG00000127054	protein_coding	CTG	2.62092		2.67114	2.02989		1.31046	1.56701
ENST00000532772_1313790_1314303_135	dORF	135	ENST00000532772	nonsense_mediated_decay	ENSG00000127054	protein_coding	CTG	3.02862		3.08665	2.34565		1.51431	1.81077
ENST00000532772_1312064_1312132_69	dORF	69	ENST00000532772	nonsense_mediated_decay	ENSG00000127054	protein_coding	CTG	5.92557	8.38413				7.15485	0
ENST00000527098_1311862_1320475_1620	dORF	1620	ENST00000527098	nonsense_mediated_decay	ENSG00000127054	protein_coding	CTG	0.504771	1.42841	1.2861	1.36829	1.19483	0.966589	1.28307
ENST00000527098_1311862_1320466_1611	dORF	1611	ENST00000527098	nonsense_mediated_decay	ENSG00000127054	protein_coding	GTG	0.507591	1.43639	1.29329	1.37594	1.2015	0.971989	1.29024
ENST00000527098_1311862_1319514_1590	dORF	1590	ENST00000527098	nonsense_mediated_decay	ENSG00000127054	protein_coding	CTG	0.514295	1.45536	1.31037	1.39411	1.21737	0.984827	1.30728
ENST00000527098_1311862_1319478_1554	dORF	1554	ENST00000527098	nonsense_mediated_decay	ENSG00000127054	protein_coding	ATG	0.526209	1.48907	1.34073	1.42641	1.24557	1.00764	1.33757
ENST00000527098_1311862_1319475_1551	dORF	1551	ENST00000527098	nonsense_mediated_decay	ENSG00000127054	protein_coding	GTG	0.527227	1.49195	1.34332	1.42917	1.24798	1.00959	1.34016
ENST00000527098_1311862_1319451_1527	dORF	1527	ENST00000527098	nonsense_mediated_decay	ENSG00000127054	protein_coding	ATG	0.535513	1.5154	1.36443	1.45163	1.26759	1.02546	1.36122
ENST00000527098_1311862_1319418_1494	dORF	1494	ENST00000527098	nonsense_mediated_decay	ENSG00000127054	protein_coding	TTG	0.547342	1.54888	1.39457	1.48369	1.29559	1.04811	1.39129
ENST00000527098_1311862_1319415_1491	dORF	1491	ENST00000527098	nonsense_mediated_decay	ENSG00000127054	protein_coding	CTG	0.548443	1.55199	1.39738	1.48668	1.2982	1.05022	1.39409
ENST00000527098_1311862_1319352_1428	dORF	1428	ENST00000527098	nonsense_mediated_decay	ENSG00000127054	protein_coding	ATG	0.572639	1.4179	1.45903	1.33051	1.35547	0.995272	1.38167
ENST00000527098_1311862_1319337_1413	dORF	1413	ENST00000527098	nonsense_mediated_decay	ENSG00000127054	protein_coding	ATG	0.578718	1.43296	1.47451	0.896426	1.36986	1.00584	1.24693
ENST00000527098_1311862_1319328_1404	dORF	1404	ENST00000527098	nonsense_mediated_decay	ENSG00000127054	protein_coding	GTG	0.582428	1.0301	0.89038	0.676629	1.37864	0.806265	0.981885
ENST00000527098_1311862_1319325_1401	dORF	1401	ENST00000527098	nonsense_mediated_decay	ENSG00000127054	protein_coding	GTG	0.583675	1.03231	0.892287	0.678078	1.3816	0.807991	0.983987
ENST00000527098_1311862_1315606_1359	dORF	1359	ENST00000527098	nonsense_mediated_decay	ENSG00000127054	protein_coding	CTG	0.601713	1.06421	0.919863	0.466023	1.4243	0.832962	0.936727
ENST00000527098_1311862_1315576_1329	dORF	1329	ENST00000527098	nonsense_mediated_decay	ENSG00000127054	protein_coding	GTG	0.615296	1.08823	0.627085	0.476542	1.45645	0.851765	0.853358
ENST00000527098_1311862_1315573_1326	dORF	1326	ENST00000527098	nonsense_mediated_decay	ENSG00000127054	protein_coding	CTG	0.616688	1.0907	0.628504	0.47762	1.45974	0.853692	0.855289
ENST00000527098_1311862_1315561_1314	dORF	1314	ENST00000527098	nonsense_mediated_decay	ENSG00000127054	protein_coding	ATG	0.62232	1.10066	0.634243	0.481982	1.47307	0.861488	0.863099
ENST00000527098_1311862_1315546_1299	dORF	1299	ENST00000527098	nonsense_mediated_decay	ENSG00000127054	protein_coding	GTG	0.629506	1.11337	0.641567	0.487548	1.49008	0.871436	0.873066
ENST00000527098_1311862_1315531_1284	dORF	1284	ENST00000527098	nonsense_mediated_decay	ENSG00000127054	protein_coding	GTG	0.63686	1.12637	0.649062	0.493244	1.50749	0.881616	0.883265
ENST00000527098_1311862_1315426_1260	dORF	1260	ENST00000527098	nonsense_mediated_decay	ENSG00000127054	protein_coding	ATG	0.648991	1.14783	0.661425	0.502639	1.5362	0.898409	0.900089
ENST00000527098_1311862_1314931_1206	dORF	1206	ENST00000527098	nonsense_mediated_decay	ENSG00000127054	protein_coding	CTG	0.67805	1.19922	0.691041	0.525145	1.60499	0.938636	0.940392
ENST00000527098_1311862_1314862_1137	dORF	1137	ENST00000527098	nonsense_mediated_decay	ENSG00000127054	protein_coding	CTG	0.719198	1.272	0.732978	0.557014	1.70239	0.995598	0.997461
ENST00000527098_1311862_1314841_1116	dORF	1116	ENST00000527098	nonsense_mediated_decay	ENSG00000127054	protein_coding	GTG	0.732731	1.29593	0.74677	0.567495	1.73442	1.01433	1.01623
ENST00000527098_1311862_1314365_1098	dORF	1098	ENST00000527098	nonsense_mediated_decay	ENSG00000127054	protein_coding	GTG	0.744743	1.31718	0.759013	0.576798	1.76286	1.03096	1.03289
ENST00000527098_1311862_1314362_1095	dORF	1095	ENST00000527098	nonsense_mediated_decay	ENSG00000127054	protein_coding	CTG	0.746784	1.32079	0.761092	0.578379	1.76769	1.03379	1.03572
ENST00000527098_1311862_1314359_1092	dORF	1092	ENST00000527098	nonsense_mediated_decay	ENSG00000127054	protein_coding	ATA	0.748835	1.32442	0.763183	0.579968	1.77254	1.03663	1.03856
ENST00000527098_1311862_1314353_1086	dORF	1086	ENST00000527098	nonsense_mediated_decay	ENSG00000127054	protein_coding	GTG	0.752973	1.33173	0.767399	0.583172	1.78234	1.04235	1.0443
ENST00000527098_1311862_1314344_1077	dORF	1077	ENST00000527098	nonsense_mediated_decay	ENSG00000127054	protein_coding	CTG	0.759265	1.34286	0.773812	0.588045	1.79723	1.05106	1.05303
ENST00000527098_1311862_1314314_1047	dORF	1047	ENST00000527098	nonsense_mediated_decay	ENSG00000127054	protein_coding	CTG	0.78102	1.38134	0.795985	0.604895	1.84873	1.08118	1.0832
ENST00000527098_1311862_1313914_1026	dORF	1026	ENST00000527098	nonsense_mediated_decay	ENSG00000127054	protein_coding	ATG	0.797006	1.40961	0.812277	0.617275	1.88657	1.10331	1.10537
ENST00000527098_1311862_1313908_1020	dORF	1020	ENST00000527098	nonsense_mediated_decay	ENSG00000127054	protein_coding	CTG	0.801694	1.4179	0.817055	0.620907	1.89766	1.1098	1.11188
ENST00000527098_1311862_1313902_1014	dORF	1014	ENST00000527098	nonsense_mediated_decay	ENSG00000127054	protein_coding	GTG	0.403219	1.42629	0.821889	0.31229	1.90889	0.914757	1.01436
ENST00000527098_1311862_1313878_990	dORF	990	ENST00000527098	nonsense_mediated_decay	ENSG00000127054	protein_coding	CTG	0.412994	1.46087	0.841814	0.319861	1.95517	0.936933	1.03895
ENST00000527098_1311862_1313848_960	dORF	960	ENST00000527098	nonsense_mediated_decay	ENSG00000127054	protein_coding	CTG	0.4259	1.50652	0.868121	0.329857	2.01627	0.966212	1.07142
ENST00000527098_1311862_1313806_918	dORF	918	ENST00000527098	nonsense_mediated_decay	ENSG00000127054	protein_coding	GTG	0.445386	1.57545	0.907839	0.344948	2.10852	1.01042	1.12043
ENST00000527098_1311862_1313794_906	dORF	906	ENST00000527098	nonsense_mediated_decay	ENSG00000127054	protein_coding	ATG	0.451285	1.59632	0.919863	0.349517	2.13644	1.0238	1.13527
ENST00000527098_1311862_1313734_846	dORF	846	ENST00000527098	nonsense_mediated_decay	ENSG00000127054	protein_coding	ATG	0.483291	1.36762	0.492551	0.374305	2.28796	0.925458	1.05161
ENST00000527098_1311862_1313589_840	dORF	840	ENST00000527098	nonsense_mediated_decay	ENSG00000127054	protein_coding	GTG	0.486743	1.37739	0.496069	0.376979	2.30431	0.932068	1.05912
ENST00000527098_1311862_1313571_822	dORF	822	ENST00000527098	nonsense_mediated_decay	ENSG00000127054	protein_coding	ATG	0.497402	1.40755	0.506932	0.385234	2.35477	0.952478	1.08231
ENST00000527098_1311862_1313568_819	dORF	819	ENST00000527098	nonsense_mediated_decay	ENSG00000127054	protein_coding	CTG	0.499224	1.41271	0.508789	0.386645	2.36339	0.955967	1.08628
ENST00000527098_1311862_1313550_801	dORF	801	ENST00000527098	nonsense_mediated_decay	ENSG00000127054	protein_coding	CTG	0.510442	1.44446	0.520222	0.395334	2.4165	0.97745	1.11069
ENST00000527098_1311862_1313511_762	dORF	762	ENST00000527098	nonsense_mediated_decay	ENSG00000127054	protein_coding	ATG	0.536567	1.13879	0.546848	0.415567	2.54018	0.837678	1.16753
ENST00000527098_1311862_1313118_753	dORF	753	ENST00000527098	nonsense_mediated_decay	ENSG00000127054	protein_coding	ATG	0.54298	1.1524	0.553384	0.420534	2.57054	0.84769	1.18149
ENST00000527098_1311862_1313103_738	dORF	738	ENST00000527098	nonsense_mediated_decay	ENSG00000127054	protein_coding	GTG	0.554016	1.17582	0.564631	0.429082	2.62279	0.86492	1.2055
ENST00000527098_1311862_1313052_687	dORF	687	ENST00000527098	nonsense_mediated_decay	ENSG00000127054	protein_coding	ATG	0.595144	1.26311	0.606547	0.460935	2.81749	0.929128	1.29499
ENST00000527098_1311862_1313037_672	dORF	672	ENST00000527098	nonsense_mediated_decay	ENSG00000127054	protein_coding	GTG	0.608429	1.29131	0.620086	0.471224	2.88038	0.949867	1.3239
ENST00000527098_1311862_1312949_669	dORF	669	ENST00000527098	nonsense_mediated_decay	ENSG00000127054	protein_coding	CTG	0.611157	1.2971	0.622867	0.473337	2.8933	0.954127	1.32983
ENST00000527098_1311862_1312937_657	dORF	657	ENST00000527098	nonsense_mediated_decay	ENSG00000127054	protein_coding	ATG	0.62232	1.32079	0.634243	0.481982	2.94615	0.971554	1.35412
ENST00000527098_1311862_1312931_651	dORF	651	ENST00000527098	nonsense_mediated_decay	ENSG00000127054	protein_coding	GTG	0.628056	1.33296	0.640089	0.486424	2.9733	0.980508	1.3666
ENST00000527098_1311862_1312922_642	dORF	642	ENST00000527098	nonsense_mediated_decay	ENSG00000127054	protein_coding	ATG	0.63686	1.35165	0.649062	0.493244	3.01498	0.994254	1.38576
ENST00000527098_1311862_1312886_606	dORF	606	ENST00000527098	nonsense_mediated_decay	ENSG00000127054	protein_coding	ATG	0.674693	1.43194	0.68762	0.522545	3.19409	1.05332	1.46808
ENST00000527098_1311862_1312880_600	dORF	600	ENST00000527098	nonsense_mediated_decay	ENSG00000127054	protein_coding	CTG	0.68144	1.44626	0.694497	0.527771	3.22603	1.06385	1.48277
ENST00000527098_1311862_1312877_597	dORF	597	ENST00000527098	nonsense_mediated_decay	ENSG00000127054	protein_coding	GTG	0.684865	1.45353	0.697986	0.530423	3.24224	1.0692	1.49022
ENST00000527098_1311862_1312853_573	dORF	573	ENST00000527098	nonsense_mediated_decay	ENSG00000127054	protein_coding	GTG	0.71355	1.51441	0.727221	0.552639		1.11398	0.42662
ENST00000527098_1311862_1312850_570	dORF	570	ENST00000527098	nonsense_mediated_decay	ENSG00000127054	protein_coding	CTG	0.717306	1.52238	0.731049	0.555548		1.11984	0.428866
ENST00000527098_1311862_1312847_567	dORF	567	ENST00000527098	nonsense_mediated_decay	ENSG00000127054	protein_coding	CTG	0.721101	1.53044	0.734917	0.558487		1.12577	0.431135
ENST00000527098_1311862_1312844_564	dORF	564	ENST00000527098	nonsense_mediated_decay	ENSG00000127054	protein_coding	GTG	0.724936	1.53858	0.738826	0.561458		1.13176	0.433428
ENST00000527098_1311862_1312823_543	dORF	543	ENST00000527098	nonsense_mediated_decay	ENSG00000127054	protein_coding	ATG	0.752973	1.59808	0.767399	0.583172		1.17553	0.45019
ENST00000527098_1311862_1312814_534	dORF	534	ENST00000527098	nonsense_mediated_decay	ENSG00000127054	protein_coding	CTG	0.765663	1.62501	0.780333	0.593001		1.19534	0.457778
ENST00000527098_1311862_1312686_492	dORF	492	ENST00000527098	nonsense_mediated_decay	ENSG00000127054	protein_coding	ATG	0.831025	1.76373	0.846947	0.643623		1.29738	0.496857
ENST00000527098_1311862_1312665_471	dORF	471	ENST00000527098	nonsense_mediated_decay	ENSG00000127054	protein_coding	GTG	0.868077	1.84237	0.884709	0.672319		1.35522	0.519009
ENST00000527098_1311862_1312659_465	dORF	465	ENST00000527098	nonsense_mediated_decay	ENSG00000127054	protein_coding	CTG	0.879278	1.86615	0.896125	0.680994		1.37271	0.525706
ENST00000527098_1311862_1312623_429	dORF	429	ENST00000527098	nonsense_mediated_decay	ENSG00000127054	protein_coding	CTG	0.953063	2.02274	0.971324	0.738141		1.4879	0.569821
ENST00000527098_1311862_1312617_423	dORF	423	ENST00000527098	nonsense_mediated_decay	ENSG00000127054	protein_coding	CTG	0.966582	2.05144	0.985101	0.748611		1.50901	0.577904
ENST00000527098_1311862_1312614_420	dORF	420	ENST00000527098	nonsense_mediated_decay	ENSG00000127054	protein_coding	CTG	0.973486	2.06609	0.992138	0.753958		1.51979	0.582032
ENST00000527098_1311862_1312602_408	dORF	408	ENST00000527098	nonsense_mediated_decay	ENSG00000127054	protein_coding	ATG	1.00212	2.12686	1.02132	0.776133		1.56449	0.599151
ENST00000527098_1311862_1312499_396	dORF	396	ENST00000527098	nonsense_mediated_decay	ENSG00000127054	protein_coding	CTG	1.03249	2.19131	1.05227	0.799652		1.6119	0.617307
ENST00000527098_1311862_1312469_366	dORF	366	ENST00000527098	nonsense_mediated_decay	ENSG00000127054	protein_coding	CTG	1.11712	2.37092	1.13852	0.865198		1.74402	0.667906
ENST00000527098_1311862_1312457_354	dORF	354	ENST00000527098	nonsense_mediated_decay	ENSG00000127054	protein_coding	CTG	1.15498	2.45129	1.17711	0.894526		1.80314	0.690546
ENST00000527098_1311862_1312451_348	dORF	348	ENST00000527098	nonsense_mediated_decay	ENSG00000127054	protein_coding	ATG	1.1749	2.49356	1.19741	0.909949		1.83423	0.702452
ENST00000527098_1311862_1312359_327	dORF	327	ENST00000527098	nonsense_mediated_decay	ENSG00000127054	protein_coding	CTG	1.25035	1.76913	1.27431			1.50974	0.424769
ENST00000527098_1311862_1312356_324	dORF	324	ENST00000527098	nonsense_mediated_decay	ENSG00000127054	protein_coding	GTG	1.26193	1.78551	1.2861			1.52372	0.428702
ENST00000527098_1311862_1312329_297	dORF	297	ENST00000527098	nonsense_mediated_decay	ENSG00000127054	protein_coding	CTG	1.37665	1.94783				1.66224	0
ENST00000527098_1311862_1312323_291	dORF	291	ENST00000527098	nonsense_mediated_decay	ENSG00000127054	protein_coding	CTG	1.40503	1.98799				1.69651	0
ENST00000527098_1311862_1312308_276	dORF	276	ENST00000527098	nonsense_mediated_decay	ENSG00000127054	protein_coding	CTG	1.48139	2.09603				1.78871	0
ENST00000527098_1311862_1312290_258	dORF	258	ENST00000527098	nonsense_mediated_decay	ENSG00000127054	protein_coding	GTG	1.58474	2.24227				1.91351	0
ENST00000527098_1311862_1312284_252	dORF	252	ENST00000527098	nonsense_mediated_decay	ENSG00000127054	protein_coding	CTG	1.62248	2.29565				1.95907	0
ENST00000527098_1311862_1312251_219	dORF	219	ENST00000527098	nonsense_mediated_decay	ENSG00000127054	protein_coding	TTG	1.86696	2.64158				2.25427	0
ENST00000527098_1311862_1312143_189	dORF	189	ENST00000527098	nonsense_mediated_decay	ENSG00000127054	protein_coding	CTG	2.1633	3.06087				2.61209	0
ENST00000527098_1311862_1312128_174	dORF	174	ENST00000527098	nonsense_mediated_decay	ENSG00000127054	protein_coding	GTG	2.34979	3.32474				2.83727	0
ENST00000527098_1311862_1312104_150	dORF	150	ENST00000527098	nonsense_mediated_decay	ENSG00000127054	protein_coding	GTG	2.72576	3.8567				3.29123	0
ENST00000527098_1311862_1312098_144	dORF	144	ENST00000527098	nonsense_mediated_decay	ENSG00000127054	protein_coding	GTG	2.83933	2.0087				2.42402	0
ENST00000527098_1311891_1312100_117	dORF	117	ENST00000527098	nonsense_mediated_decay	ENSG00000127054	protein_coding	CTG	3.49457	2.47224				2.9834	0
ENST00000527098_1313790_1314881_255	dORF	255	ENST00000527098	nonsense_mediated_decay	ENSG00000127054	protein_coding	CTG	1.60339		1.63411	1.24181		0.801694	0.958641
ENST00000527098_1313790_1314324_156	dORF	156	ENST00000527098	nonsense_mediated_decay	ENSG00000127054	protein_coding	CTG	2.62092		2.67114	2.02989		1.31046	1.56701
ENST00000527098_1313790_1314303_135	dORF	135	ENST00000527098	nonsense_mediated_decay	ENSG00000127054	protein_coding	CTG	3.02862		3.08665	2.34565		1.51431	1.81077
ENST00000527098_1312064_1312132_69	dORF	69	ENST00000527098	nonsense_mediated_decay	ENSG00000127054	protein_coding	CTG	5.92557	8.38413				7.15485	0
ENST00000531377_1313790_1314931_240	dORF	240	ENST00000531377	nonsense_mediated_decay	ENSG00000127054	protein_coding	CTG	1.7036		1.73624	1.31943		0.8518	1.01856
ENST00000531377_1313790_1314862_171	dORF	171	ENST00000531377	nonsense_mediated_decay	ENSG00000127054	protein_coding	CTG	2.39102		2.43683	1.85183		1.19551	1.42955
ENST00000531377_1313790_1314841_150	dORF	150	ENST00000531377	nonsense_mediated_decay	ENSG00000127054	protein_coding	GTG	2.72576		2.77799	2.11108		1.36288	1.62969
ENST00000527383_1313790_1314881_255	dORF	255	ENST00000527383	nonsense_mediated_decay	ENSG00000127054	protein_coding	CTG	1.60339		1.63411	1.24181		0.801694	0.958641
ENST00000527383_1313790_1314324_156	dORF	156	ENST00000527383	nonsense_mediated_decay	ENSG00000127054	protein_coding	CTG	2.62092		2.67114	2.02989		1.31046	1.56701
ENST00000527383_1313790_1314303_135	dORF	135	ENST00000527383	nonsense_mediated_decay	ENSG00000127054	protein_coding	CTG	3.02862		3.08665	2.34565		1.51431	1.81077
ENST00000525285_1320487_1323113_363	dORF	363	ENST00000525285	nonsense_mediated_decay	ENSG00000127054	protein_coding	GTG	2.2527	0.796839	2.29586			1.52477	0.765285
ENST00000525285_1320487_1323080_330	dORF	330	ENST00000525285	nonsense_mediated_decay	ENSG00000127054	protein_coding	ATG	2.47796	0.876523	2.52544			1.67724	0.841814
ENST00000525285_1320487_1323053_303	dORF	303	ENST00000525285	nonsense_mediated_decay	ENSG00000127054	protein_coding	CTG	2.69877	0.954629	2.75048			1.8267	0.916827
ENST00000525285_1320487_1323026_276	dORF	276	ENST00000525285	nonsense_mediated_decay	ENSG00000127054	protein_coding	CTG	2.96278	1.04802	3.01955			2.0054	1.00652
ENST00000525285_1320487_1323011_261	dORF	261	ENST00000525285	nonsense_mediated_decay	ENSG00000127054	protein_coding	TTG	3.13306	1.10825	3.19309			2.12065	1.06436
ENST00000525285_1320487_1322999_249	dORF	249	ENST00000525285	nonsense_mediated_decay	ENSG00000127054	protein_coding	CTG	3.28405	1.16166	3.34697			2.22285	1.11566
ENST00000525285_1320487_1322990_240	dORF	240	ENST00000525285	nonsense_mediated_decay	ENSG00000127054	protein_coding	CTG	3.4072	1.20522	3.47248			2.30621	1.15749
ENST00000525285_1320487_1321051_99	dORF	99	ENST00000525285	nonsense_mediated_decay	ENSG00000127054	protein_coding	TTG	8.25988	2.92174	8.41814			5.59081	2.80605
ENST00000525285_1320487_1321039_87	dORF	87	ENST00000525285	nonsense_mediated_decay	ENSG00000127054	protein_coding	ATG	9.39918	3.32474	9.57926			6.36196	3.19309
ENST00000525285_1320487_1321024_72	dORF	72	ENST00000525285	nonsense_mediated_decay	ENSG00000127054	protein_coding	GTG	5.67867	4.0174	5.78747			4.84803	1.92916
ENST00000525285_1321003_1323115_315	dORF	315	ENST00000525285	nonsense_mediated_decay	ENSG00000127054	protein_coding	CTG	2.59596	0.918262	1.32285			1.75711	0.44095
ENST00000525285_1321003_1323094_294	dORF	294	ENST00000525285	nonsense_mediated_decay	ENSG00000127054	protein_coding	TTG	2.78139	0.983852	1.41734			1.88262	0.472447
ENST00000525285_1321003_1323088_288	dORF	288	ENST00000525285	nonsense_mediated_decay	ENSG00000127054	protein_coding	CTG	2.83933	1.00435	1.44687			1.92184	0.482289
ENST00000525285_1321003_1323070_270	dORF	270	ENST00000525285	nonsense_mediated_decay	ENSG00000127054	protein_coding	CTG	3.02862	1.07131	1.54333			2.04996	0.514442
ENST00000525285_1321003_1322995_195	dORF	195	ENST00000525285	nonsense_mediated_decay	ENSG00000127054	protein_coding	CTG	4.19348	1.48335	2.13691			2.83841	0.712304
ENST00000525285_1321003_1322971_171	dORF	171	ENST00000525285	nonsense_mediated_decay	ENSG00000127054	protein_coding	CTG	4.78204	1.69154	2.43683			3.23679	0.812277
ENST00000525285_1321003_1322962_162	dORF	162	ENST00000525285	nonsense_mediated_decay	ENSG00000127054	protein_coding	CTG	5.04771	1.78551	2.57221			3.41661	0.857403
ENST00000525285_1321003_1322950_150	dORF	150	ENST00000525285	nonsense_mediated_decay	ENSG00000127054	protein_coding	GTG	5.45152	1.92835	2.77799			3.68994	0.925995
ENST00000525285_1321003_1322929_129	dORF	129	ENST00000525285	nonsense_mediated_decay	ENSG00000127054	protein_coding	CTG	6.33898	2.24227	3.23022			4.29062	1.07674
ENST00000525285_1321003_1322923_123	dORF	123	ENST00000525285	nonsense_mediated_decay	ENSG00000127054	protein_coding	CTG	6.6482	2.35165	3.38779			4.49992	1.12926
ENST00000525285_1321003_1322917_117	dORF	117	ENST00000525285	nonsense_mediated_decay	ENSG00000127054	protein_coding	ATA	6.98913	2.47224	3.56152			4.73069	1.18717
ENST00000525285_1321003_1321068_66	dORF	66	ENST00000525285	nonsense_mediated_decay	ENSG00000127054	protein_coding	CTG	12.3898	4.38261	6.3136			8.38622	2.10453
ENST00000482621_1392785_1395459_150	dORF	150	ENST00000482621	nonsense_mediated_decay	ENSG00000221978	protein_coding	ATA	2.72576					1.36288	0
ENST00000482621_1392785_1395429_120	dORF	120	ENST00000482621	nonsense_mediated_decay	ENSG00000221978	protein_coding	TTG	3.4072					1.7036	0
ENST00000482621_1390491_1390800_108	dORF	108	ENST00000482621	nonsense_mediated_decay	ENSG00000221978	protein_coding	GTG	7.57156					3.78578	0
ENST00000482621_1390491_1390785_93	dORF	93	ENST00000482621	nonsense_mediated_decay	ENSG00000221978	protein_coding	TTG	4.39639					2.19819	0
ENST00000482621_1390491_1390782_90	dORF	90	ENST00000482621	nonsense_mediated_decay	ENSG00000221978	protein_coding	CTG	4.54294					2.27147	0
ENST00000482621_1390517_1392684_153	dORF	153	ENST00000482621	nonsense_mediated_decay	ENSG00000221978	protein_coding	CTG	8.01694		2.72352			4.00847	0.907839
ENST00000482621_1390517_1392681_150	dORF	150	ENST00000482621	nonsense_mediated_decay	ENSG00000221978	protein_coding	GTG	8.17728		2.77799			4.08864	0.925995
ENST00000482621_1390517_1390802_84	dORF	84	ENST00000482621	nonsense_mediated_decay	ENSG00000221978	protein_coding	CTG	9.73486					4.86743	0
ENST00000482621_1390517_1390796_78	dORF	78	ENST00000482621	nonsense_mediated_decay	ENSG00000221978	protein_coding	CTG	10.4837					5.24185	0
ENST00000482621_1387040_1387234_195	dORF	195	ENST00000482621	nonsense_mediated_decay	ENSG00000221978	protein_coding	GTG	2.09674					1.04837	0
ENST00000482621_1387234_1392785_1008	dORF	1008	ENST00000482621	nonsense_mediated_decay	ENSG00000221978	protein_coding	GTG	1.21686	0.573914	1.24017	0.628298		0.895386	0.622824
ENST00000482621_1387234_1392767_990	dORF	990	ENST00000482621	nonsense_mediated_decay	ENSG00000221978	protein_coding	CTG	1.23898	0.584348	1.26272	0.639722		0.911665	0.634148
ENST00000482621_1387234_1392764_987	dORF	987	ENST00000482621	nonsense_mediated_decay	ENSG00000221978	protein_coding	CTG	1.24275	0.586125	1.26656	0.641666		0.914436	0.636075
ENST00000482621_1387234_1392716_939	dORF	939	ENST00000482621	nonsense_mediated_decay	ENSG00000221978	protein_coding	GTG	1.30628	0.616086	1.3313	0.674467		0.961181	0.66859
ENST00000482621_1387234_1392695_918	dORF	918	ENST00000482621	nonsense_mediated_decay	ENSG00000221978	protein_coding	CTG	1.33616	0.63018	1.36176	0.689896		0.983169	0.683885
ENST00000482621_1387234_1390858_894	dORF	894	ENST00000482621	nonsense_mediated_decay	ENSG00000221978	protein_coding	ATG	1.37203	0.647097	1.39832	0.708417		1.00956	0.702244
ENST00000482621_1387234_1390828_864	dORF	864	ENST00000482621	nonsense_mediated_decay	ENSG00000221978	protein_coding	GTG	1.41967	0.669566	1.44687	0.733015		1.04462	0.726627
ENST00000482621_1387234_1390771_807	dORF	807	ENST00000482621	nonsense_mediated_decay	ENSG00000221978	protein_coding	CTG	0.506647	0.716859	1.03271	0.784789		0.611753	0.605833
ENST00000481223_1387234_1390990_1026	dORF	1026	ENST00000481223	nonsense_mediated_decay	ENSG00000221978	protein_coding	CTG	1.19551	0.563845	1.21841	0.617275		0.879677	0.611897
ENST00000481223_1387234_1390894_930	dORF	930	ENST00000481223	nonsense_mediated_decay	ENSG00000221978	protein_coding	TTG	1.31892	0.622048	1.34419	0.680994		0.970483	0.67506
ENST00000481223_1387234_1390882_918	dORF	918	ENST00000481223	nonsense_mediated_decay	ENSG00000221978	protein_coding	CTG	1.33616	0.63018	1.36176	0.689896		0.983169	0.683885
ENST00000481223_1387234_1390876_912	dORF	912	ENST00000481223	nonsense_mediated_decay	ENSG00000221978	protein_coding	TTG	1.34495	0.634326	1.37072	0.694435		0.989637	0.688384
ENST00000481223_1387234_1390858_894	dORF	894	ENST00000481223	nonsense_mediated_decay	ENSG00000221978	protein_coding	ATG	1.37203	0.647097	1.39832	0.708417		1.00956	0.702244
ENST00000481223_1387234_1390828_864	dORF	864	ENST00000481223	nonsense_mediated_decay	ENSG00000221978	protein_coding	GTG	1.41967	0.669566	1.44687	0.733015		1.04462	0.726627
ENST00000481223_1387234_1390771_807	dORF	807	ENST00000481223	nonsense_mediated_decay	ENSG00000221978	protein_coding	CTG	0.506647	0.716859	1.03271	0.784789		0.611753	0.605833
ENST00000481223_1390491_1390800_108	dORF	108	ENST00000481223	nonsense_mediated_decay	ENSG00000221978	protein_coding	GTG	7.57156					3.78578	0
ENST00000481223_1390491_1390785_93	dORF	93	ENST00000481223	nonsense_mediated_decay	ENSG00000221978	protein_coding	TTG	4.39639					2.19819	0
ENST00000481223_1390491_1390782_90	dORF	90	ENST00000481223	nonsense_mediated_decay	ENSG00000221978	protein_coding	CTG	4.54294					2.27147	0
ENST00000481223_1390517_1390880_162	dORF	162	ENST00000481223	nonsense_mediated_decay	ENSG00000221978	protein_coding	GTG	7.57156		2.57221			3.78578	0.857403
ENST00000481223_1390517_1390802_84	dORF	84	ENST00000481223	nonsense_mediated_decay	ENSG00000221978	protein_coding	CTG	9.73486					4.86743	0
ENST00000481223_1390517_1390796_78	dORF	78	ENST00000481223	nonsense_mediated_decay	ENSG00000221978	protein_coding	CTG	10.4837					5.24185	0
ENST00000481223_1387040_1387234_195	dORF	195	ENST00000481223	nonsense_mediated_decay	ENSG00000221978	protein_coding	GTG	2.09674					1.04837	0
ENST00000488340_1390491_1390800_108	dORF	108	ENST00000488340	nonsense_mediated_decay	ENSG00000221978	protein_coding	GTG	7.57156					3.78578	0
ENST00000488340_1390491_1390785_93	dORF	93	ENST00000488340	nonsense_mediated_decay	ENSG00000221978	protein_coding	TTG	4.39639					2.19819	0
ENST00000488340_1390491_1390782_90	dORF	90	ENST00000488340	nonsense_mediated_decay	ENSG00000221978	protein_coding	CTG	4.54294					2.27147	0
ENST00000488340_1390517_1390802_84	dORF	84	ENST00000488340	nonsense_mediated_decay	ENSG00000221978	protein_coding	CTG	9.73486					4.86743	0
ENST00000488340_1390517_1390796_78	dORF	78	ENST00000488340	nonsense_mediated_decay	ENSG00000221978	protein_coding	CTG	10.4837					5.24185	0
ENST00000489635_1625316_1626704_276	dORF	276	ENST00000489635	nonsense_mediated_decay	ENSG00000197530	protein_coding	GTG	1.48139					0.740696	0
ENST00000489635_1625319_1626704_273	dORF	273	ENST00000489635	nonsense_mediated_decay	ENSG00000197530	protein_coding	CTG	1.49767					0.748835	0
ENST00000489635_1625370_1626704_222	dORF	222	ENST00000489635	nonsense_mediated_decay	ENSG00000197530	protein_coding	CTG	1.84173					0.920865	0
ENST00000489635_1625373_1626704_219	dORF	219	ENST00000489635	nonsense_mediated_decay	ENSG00000197530	protein_coding	ATG	1.86696					0.93348	0
ENST00000489635_1625407_1626696_177	dORF	177	ENST00000489635	nonsense_mediated_decay	ENSG00000197530	protein_coding	CTG	2.30997					1.15498	0
ENST00000489635_1629640_1630298_72	dORF	72	ENST00000489635	nonsense_mediated_decay	ENSG00000197530	protein_coding	GTG	5.67867					2.83933	0
ENST00000489635_1624862_1630527_2379	dORF	2379	ENST00000489635	nonsense_mediated_decay	ENSG00000197530	protein_coding	GTG	0.343728	0.243172		0.266215		0.29345	0.0887382
ENST00000489635_1624865_1630527_2376	dORF	2376	ENST00000489635	nonsense_mediated_decay	ENSG00000197530	protein_coding	GTG	0.344162	0.243479		0.266551		0.29382	0.0888503
ENST00000489635_1625014_1630527_2316	dORF	2316	ENST00000489635	nonsense_mediated_decay	ENSG00000197530	protein_coding	GTG	0.353078	0.249786		0.273456		0.301432	0.0911521
ENST00000489635_1625017_1630527_2313	dORF	2313	ENST00000489635	nonsense_mediated_decay	ENSG00000197530	protein_coding	GTG	0.353536	0.25011		0.273811		0.301823	0.0912703
ENST00000489635_1625038_1630527_2292	dORF	2292	ENST00000489635	nonsense_mediated_decay	ENSG00000197530	protein_coding	GTG	0.356775	0.252402		0.27632		0.304588	0.0921066
ENST00000489635_1625056_1630527_2274	dORF	2274	ENST00000489635	nonsense_mediated_decay	ENSG00000197530	protein_coding	GTG	0.359599	0.2544		0.278507		0.306999	0.0928356
ENST00000489635_1625065_1630527_2265	dORF	2265	ENST00000489635	nonsense_mediated_decay	ENSG00000197530	protein_coding	GTG	0.361028	0.255411		0.279614		0.308219	0.0932045
ENST00000489635_1625092_1630527_2238	dORF	2238	ENST00000489635	nonsense_mediated_decay	ENSG00000197530	protein_coding	GTG	0.365384	0.258492		0.282987		0.311938	0.094329
ENST00000489635_1625101_1630527_2229	dORF	2229	ENST00000489635	nonsense_mediated_decay	ENSG00000197530	protein_coding	GTG	0.366859	0.259536		0.28413		0.313197	0.0947098
ENST00000489635_1625119_1630527_2211	dORF	2211	ENST00000489635	nonsense_mediated_decay	ENSG00000197530	protein_coding	GTG	0.369845	0.261649		0.286443		0.315747	0.0954809
ENST00000489635_1625134_1630527_2196	dORF	2196	ENST00000489635	nonsense_mediated_decay	ENSG00000197530	protein_coding	GTG	0.372372	0.263436		0.288399		0.317904	0.0961331
ENST00000489635_1625300_1630527_2130	dORF	2130	ENST00000489635	nonsense_mediated_decay	ENSG00000197530	protein_coding	CTG	0.38391	0.271599		0.297336		0.327754	0.0991118
ENST00000489635_1625312_1630527_2118	dORF	2118	ENST00000489635	nonsense_mediated_decay	ENSG00000197530	protein_coding	GTG	0.386085	0.273137		0.29902		0.329611	0.0996734
ENST00000489635_1625360_1630527_2070	dORF	2070	ENST00000489635	nonsense_mediated_decay	ENSG00000197530	protein_coding	CTG	0.395038	0.279471		0.305954		0.337254	0.101985
ENST00000489635_1625363_1630527_2067	dORF	2067	ENST00000489635	nonsense_mediated_decay	ENSG00000197530	protein_coding	CTG	0.395611	0.279877		0.306398		0.337744	0.102133
ENST00000489635_1625378_1630527_2052	dORF	2052	ENST00000489635	nonsense_mediated_decay	ENSG00000197530	protein_coding	CTG	0.398503	0.281923		0.308638		0.340213	0.102879
ENST00000489635_1625387_1630527_2043	dORF	2043	ENST00000489635	nonsense_mediated_decay	ENSG00000197530	protein_coding	ATG	0.400259	0.283164		0.309997		0.341712	0.103332
ENST00000489635_1625420_1630527_2010	dORF	2010	ENST00000489635	nonsense_mediated_decay	ENSG00000197530	protein_coding	ATG	0.40683	0.287813		0.315087		0.347322	0.105029
ENST00000489635_1625567_1630527_1980	dORF	1980	ENST00000489635	nonsense_mediated_decay	ENSG00000197530	protein_coding	GTG	0.412994	0.292174		0.319861		0.352584	0.10662
ENST00000489635_1625594_1630527_1953	dORF	1953	ENST00000489635	nonsense_mediated_decay	ENSG00000197530	protein_coding	GTG	0.209352	0.296214		0.324283		0.252783	0.108094
ENST00000489635_1625600_1630527_1947	dORF	1947	ENST00000489635	nonsense_mediated_decay	ENSG00000197530	protein_coding	GTG	0.209997	0.297126		0.325282		0.253562	0.108427
ENST00000489635_1626665_1630527_1878	dORF	1878	ENST00000489635	nonsense_mediated_decay	ENSG00000197530	protein_coding	GTG	0.217713	0.308043		0.337234		0.262878	0.112411
ENST00000489635_1626674_1630527_1869	dORF	1869	ENST00000489635	nonsense_mediated_decay	ENSG00000197530	protein_coding	GTG	0.218761	0.309526		0.338857		0.264144	0.112952
ENST00000489635_1626704_1630527_1839	dORF	1839	ENST00000489635	nonsense_mediated_decay	ENSG00000197530	protein_coding	GTG	0.22233	0.314576		0.344385		0.268453	0.114795
ENST00000489635_1626713_1630527_1830	dORF	1830	ENST00000489635	nonsense_mediated_decay	ENSG00000197530	protein_coding	CTG	0.223423	0.316123		0.346079		0.269773	0.11536
ENST00000489635_1626746_1630527_1797	dORF	1797	ENST00000489635	nonsense_mediated_decay	ENSG00000197530	protein_coding	ATG	0.227526	0.321928		0.352434		0.274727	0.117478
ENST00000489635_1626840_1630527_1785	dORF	1785	ENST00000489635	nonsense_mediated_decay	ENSG00000197530	protein_coding	CTG	0.229056	0.324092		0.354804		0.276574	0.118268
ENST00000489635_1626858_1630527_1767	dORF	1767	ENST00000489635	nonsense_mediated_decay	ENSG00000197530	protein_coding	GTG	0.231389	0.327394		0.358418		0.279391	0.119473
ENST00000489635_1626861_1630527_1764	dORF	1764	ENST00000489635	nonsense_mediated_decay	ENSG00000197530	protein_coding	GTG	0.231782	0.327951		0.359028		0.279867	0.119676
ENST00000489635_1626867_1630527_1758	dORF	1758	ENST00000489635	nonsense_mediated_decay	ENSG00000197530	protein_coding	GTG	0.232573	0.32907		0.360253		0.280822	0.120084
ENST00000489635_1626885_1630527_1740	dORF	1740	ENST00000489635	nonsense_mediated_decay	ENSG00000197530	protein_coding	CTG	0.234979	0.332474		0.36398		0.283727	0.121327
ENST00000489635_1626933_1630527_1692	dORF	1692	ENST00000489635	nonsense_mediated_decay	ENSG00000197530	protein_coding	CTG	0.241645	0.341906		0.374305		0.291776	0.124768
ENST00000489635_1626936_1630527_1689	dORF	1689	ENST00000489635	nonsense_mediated_decay	ENSG00000197530	protein_coding	GTG	0.242075	0.342513		0.37497		0.292294	0.12499
ENST00000489635_1626966_1630527_1659	dORF	1659	ENST00000489635	nonsense_mediated_decay	ENSG00000197530	protein_coding	CTG	0.246452	0.174354		0.381751		0.210403	0.12725
ENST00000489635_1626972_1630527_1653	dORF	1653	ENST00000489635	nonsense_mediated_decay	ENSG00000197530	protein_coding	GTG	0.247347	0.174986		0.383137		0.211167	0.127712
ENST00000489635_1627079_1630527_1620	dORF	1620	ENST00000489635	nonsense_mediated_decay	ENSG00000197530	protein_coding	CTG	0.252385	0.178551		0.390941		0.215468	0.130314
ENST00000489635_1627085_1630527_1614	dORF	1614	ENST00000489635	nonsense_mediated_decay	ENSG00000197530	protein_coding	GTG	0.253324	0.179215		0.392394		0.216269	0.130798
ENST00000489635_1627091_1630527_1608	dORF	1608	ENST00000489635	nonsense_mediated_decay	ENSG00000197530	protein_coding	CTG	0.254269	0.179883		0.393859		0.217076	0.131286
ENST00000489635_1627139_1630527_1560	dORF	1560	ENST00000489635	nonsense_mediated_decay	ENSG00000197530	protein_coding	CTG	0.262092	0.185418		0.405977		0.223755	0.135326
ENST00000489635_1627142_1630527_1557	dORF	1557	ENST00000489635	nonsense_mediated_decay	ENSG00000197530	protein_coding	GTG	0.262597	0.185776		0.40676		0.224186	0.135587
ENST00000489635_1627145_1630527_1554	dORF	1554	ENST00000489635	nonsense_mediated_decay	ENSG00000197530	protein_coding	GTG	0.263104	0.186134		0.407545		0.224619	0.135848
ENST00000489635_1627151_1630527_1548	dORF	1548	ENST00000489635	nonsense_mediated_decay	ENSG00000197530	protein_coding	GTG	0.264124	0.186856		0.409124		0.22549	0.136375
ENST00000489635_1627157_1630527_1542	dORF	1542	ENST00000489635	nonsense_mediated_decay	ENSG00000197530	protein_coding	CTG	0.265152	0.187583		0.410716		0.226367	0.136905
ENST00000489635_1627178_1630527_1521	dORF	1521	ENST00000489635	nonsense_mediated_decay	ENSG00000197530	protein_coding	CTG	0.268813	0.190173		0.416387		0.229493	0.138796
ENST00000489635_1627184_1630527_1515	dORF	1515	ENST00000489635	nonsense_mediated_decay	ENSG00000197530	protein_coding	CTG	0.269877	0.190926		0.418036		0.230402	0.139345
ENST00000489635_1627187_1630527_1512	dORF	1512	ENST00000489635	nonsense_mediated_decay	ENSG00000197530	protein_coding	CTG	0.270413	0.191305		0.418866		0.230859	0.139622
ENST00000489635_1627296_1630527_1491	dORF	1491	ENST00000489635	nonsense_mediated_decay	ENSG00000197530	protein_coding	GTG	0.274221	0.193999		0.424765		0.23411	0.141588
ENST00000489635_1627326_1630527_1461	dORF	1461	ENST00000489635	nonsense_mediated_decay	ENSG00000197530	protein_coding	CTG	0.279852	0.197983		0.433487		0.238917	0.144496
ENST00000489635_1627332_1630527_1455	dORF	1455	ENST00000489635	nonsense_mediated_decay	ENSG00000197530	protein_coding	GTG	0.281006	0.198799		0.435275		0.239903	0.145092
ENST00000489635_1627344_1630527_1443	dORF	1443	ENST00000489635	nonsense_mediated_decay	ENSG00000197530	protein_coding	CTG	0.283343	0.200452		0.438894		0.241898	0.146298
ENST00000489635_1627353_1630527_1434	dORF	1434	ENST00000489635	nonsense_mediated_decay	ENSG00000197530	protein_coding	GTG	0.285121	0.20171		0.441649		0.243416	0.147216
ENST00000489635_1627359_1630527_1428	dORF	1428	ENST00000489635	nonsense_mediated_decay	ENSG00000197530	protein_coding	TTG	0.286319	0.202558		0.443505		0.244439	0.147835
ENST00000489635_1627362_1630527_1425	dORF	1425	ENST00000489635	nonsense_mediated_decay	ENSG00000197530	protein_coding	ATA	0.286922	0.202984		0.444438		0.244953	0.148146
ENST00000489635_1627368_1630527_1419	dORF	1419	ENST00000489635	nonsense_mediated_decay	ENSG00000197530	protein_coding	CTG	0.288135	0.203842		0.446318		0.245989	0.148773
ENST00000489635_1627371_1630527_1416	dORF	1416	ENST00000489635	nonsense_mediated_decay	ENSG00000197530	protein_coding	CTG	0.288746	0.204274		0.447263		0.24651	0.149088
ENST00000489635_1627392_1630527_1395	dORF	1395	ENST00000489635	nonsense_mediated_decay	ENSG00000197530	protein_coding	GTG	0.293093	0.207349		0.453996		0.250221	0.151332
ENST00000489635_1627398_1630527_1389	dORF	1389	ENST00000489635	nonsense_mediated_decay	ENSG00000197530	protein_coding	CTG	0.294359	0.208245		0.455957		0.251302	0.151986
ENST00000489635_1627425_1630527_1362	dORF	1362	ENST00000489635	nonsense_mediated_decay	ENSG00000197530	protein_coding	CTG	0.300194	0.212373		0.464996		0.256284	0.154999
ENST00000489635_1627440_1630527_1347	dORF	1347	ENST00000489635	nonsense_mediated_decay	ENSG00000197530	protein_coding	CTG	0.303537	0.214738		0.470174		0.259138	0.156725
ENST00000489635_1627695_1630527_1320	dORF	1320	ENST00000489635	nonsense_mediated_decay	ENSG00000197530	protein_coding	GTG	0.309746	0.219131		0.479791		0.264438	0.15993
ENST00000489635_1627701_1630527_1314	dORF	1314	ENST00000489635	nonsense_mediated_decay	ENSG00000197530	protein_coding	CTG	0.31116	0.220131		0.481982		0.265646	0.160661
ENST00000489635_1627752_1630527_1263	dORF	1263	ENST00000489635	nonsense_mediated_decay	ENSG00000197530	protein_coding	CTG	0.323725	0.22902		0.501445		0.276372	0.167148
ENST00000489635_1627758_1630527_1257	dORF	1257	ENST00000489635	nonsense_mediated_decay	ENSG00000197530	protein_coding	GTG	0.32527	0.230113		0.503838		0.277692	0.167946
ENST00000489635_1627764_1630527_1251	dORF	1251	ENST00000489635	nonsense_mediated_decay	ENSG00000197530	protein_coding	GTG	0.32683	0.231217		0.506255		0.279023	0.168752
ENST00000489635_1627779_1630527_1236	dORF	1236	ENST00000489635	nonsense_mediated_decay	ENSG00000197530	protein_coding	CTG	0.330796	0.234023		0.512399		0.28241	0.1708
ENST00000489635_1627785_1630527_1230	dORF	1230	ENST00000489635	nonsense_mediated_decay	ENSG00000197530	protein_coding	GTG	0.33241	0.235165		0.514898		0.283787	0.171633
ENST00000489635_1627788_1630527_1227	dORF	1227	ENST00000489635	nonsense_mediated_decay	ENSG00000197530	protein_coding	GTG	0.333223	0.23574		0.516157		0.284481	0.172052
ENST00000489635_1627797_1630527_1218	dORF	1218	ENST00000489635	nonsense_mediated_decay	ENSG00000197530	protein_coding	CTG	0.335685	0.237482		0.519971		0.286583	0.173324
ENST00000489635_1627824_1630527_1191	dORF	1191	ENST00000489635	nonsense_mediated_decay	ENSG00000197530	protein_coding	CTG	0.343295	0.242865		0.531759		0.29308	0.177253
ENST00000489635_1628040_1630527_1164	dORF	1164	ENST00000489635	nonsense_mediated_decay	ENSG00000197530	protein_coding	CTG	0.351258	0.248499		0.544093		0.299878	0.181364
ENST00000489635_1628100_1630527_1104	dORF	1104	ENST00000489635	nonsense_mediated_decay	ENSG00000197530	protein_coding	GTG	0.370348	0.262004		0.573664		0.316176	0.191221
ENST00000489635_1628145_1630527_1059	dORF	1059	ENST00000489635	nonsense_mediated_decay	ENSG00000197530	protein_coding	CTG	0.386085	0.273137		0.59804		0.329611	0.199347
ENST00000489635_1628148_1630527_1056	dORF	1056	ENST00000489635	nonsense_mediated_decay	ENSG00000197530	protein_coding	CTG	0.387182	0.273913		0.599739		0.330548	0.199913
ENST00000489635_1628277_1630527_1020	dORF	1020	ENST00000489635	nonsense_mediated_decay	ENSG00000197530	protein_coding	GTG	0.400847	0.283581		0.620907		0.342214	0.206969
ENST00000489635_1628289_1630527_1008	dORF	1008	ENST00000489635	nonsense_mediated_decay	ENSG00000197530	protein_coding	CTG	0.405619	0.286957		0.628298		0.346288	0.209433
ENST00000489635_1628307_1630527_990	dORF	990	ENST00000489635	nonsense_mediated_decay	ENSG00000197530	protein_coding	CTG	0.412994	0.292174		0.639722		0.352584	0.213241
ENST00000489635_1628310_1630527_987	dORF	987	ENST00000489635	nonsense_mediated_decay	ENSG00000197530	protein_coding	GTG	0.414249	0.293062		0.641666		0.353656	0.213889
ENST00000489635_1628343_1630527_954	dORF	954	ENST00000489635	nonsense_mediated_decay	ENSG00000197530	protein_coding	CTG	0.428579	0.3032		0.663862		0.365889	0.221287
ENST00000489635_1628349_1630527_948	dORF	948	ENST00000489635	nonsense_mediated_decay	ENSG00000197530	protein_coding	CTG	0.431291	0.305119		0.668064		0.368205	0.222688
ENST00000489635_1628376_1630527_921	dORF	921	ENST00000489635	nonsense_mediated_decay	ENSG00000197530	protein_coding	GTG	0.443935	0.314064		0.687649		0.378999	0.229216
ENST00000489635_1628501_1630527_885	dORF	885	ENST00000489635	nonsense_mediated_decay	ENSG00000197530	protein_coding	GTG	0.461993	0.326839		0.715621		0.394416	0.23854
ENST00000489635_1628507_1630527_879	dORF	879	ENST00000489635	nonsense_mediated_decay	ENSG00000197530	protein_coding	GTG	0.465147	0.32907		0.720506		0.397108	0.240169
ENST00000489635_1628522_1630527_864	dORF	864	ENST00000489635	nonsense_mediated_decay	ENSG00000197530	protein_coding	CTG	0.473222	0.334783		0.733015		0.404003	0.244338
ENST00000489635_1628534_1630527_852	dORF	852	ENST00000489635	nonsense_mediated_decay	ENSG00000197530	protein_coding	CTG	0.479888	0.339498		0.743339		0.409693	0.24778
ENST00000489635_1628546_1630527_840	dORF	840	ENST00000489635	nonsense_mediated_decay	ENSG00000197530	protein_coding	GTG	0.486743	0.344348		0.753958		0.415546	0.251319
ENST00000489635_1628561_1630527_825	dORF	825	ENST00000489635	nonsense_mediated_decay	ENSG00000197530	protein_coding	GTG	0.495593	0.350609		0.767666		0.423101	0.255889
ENST00000489635_1628567_1630527_819	dORF	819	ENST00000489635	nonsense_mediated_decay	ENSG00000197530	protein_coding	CTG	0.499224	0.353178		0.77329		0.426201	0.257763
ENST00000489635_1628570_1630527_816	dORF	816	ENST00000489635	nonsense_mediated_decay	ENSG00000197530	protein_coding	GTG	0.501059	0.354476		0.776133		0.427768	0.258711
ENST00000489635_1628579_1630527_807	dORF	807	ENST00000489635	nonsense_mediated_decay	ENSG00000197530	protein_coding	CTG	0.506647	0.358429		0.784789		0.432538	0.261596
ENST00000489635_1628582_1630527_804	dORF	804	ENST00000489635	nonsense_mediated_decay	ENSG00000197530	protein_coding	GTG	0.508538	0.359767		0.787717		0.434152	0.262572
ENST00000489635_1628633_1630527_753	dORF	753	ENST00000489635	nonsense_mediated_decay	ENSG00000197530	protein_coding	CTG	0.54298					0.27149	0
ENST00000489635_1628639_1630527_747	dORF	747	ENST00000489635	nonsense_mediated_decay	ENSG00000197530	protein_coding	GTG	0.547342					0.273671	0
ENST00000489635_1628645_1630527_741	dORF	741	ENST00000489635	nonsense_mediated_decay	ENSG00000197530	protein_coding	CTG	0.551774					0.275887	0
ENST00000489635_1628660_1630527_726	dORF	726	ENST00000489635	nonsense_mediated_decay	ENSG00000197530	protein_coding	CTG	0.563174					0.281587	0
ENST00000489635_1628663_1630527_723	dORF	723	ENST00000489635	nonsense_mediated_decay	ENSG00000197530	protein_coding	CTG	0.565511					0.282755	0
ENST00000489635_1628669_1630527_717	dORF	717	ENST00000489635	nonsense_mediated_decay	ENSG00000197530	protein_coding	CTG	0.570243					0.285121	0
ENST00000489635_1628672_1630527_714	dORF	714	ENST00000489635	nonsense_mediated_decay	ENSG00000197530	protein_coding	GTG	0.572639					0.286319	0
ENST00000489635_1628705_1630527_681	dORF	681	ENST00000489635	nonsense_mediated_decay	ENSG00000197530	protein_coding	TTG	0.600388					0.300194	0
ENST00000489635_1628711_1630527_675	dORF	675	ENST00000489635	nonsense_mediated_decay	ENSG00000197530	protein_coding	CTG	0.605725					0.302862	0
ENST00000489635_1628714_1630527_672	dORF	672	ENST00000489635	nonsense_mediated_decay	ENSG00000197530	protein_coding	CTG	0.608429					0.304214	0
ENST00000489635_1629166_1630527_630	dORF	630	ENST00000489635	nonsense_mediated_decay	ENSG00000197530	protein_coding	CTG	0.648991					0.324495	0
ENST00000489635_1629172_1630527_624	dORF	624	ENST00000489635	nonsense_mediated_decay	ENSG00000197530	protein_coding	GTG	0.655231					0.327616	0
ENST00000489635_1629196_1630527_600	dORF	600	ENST00000489635	nonsense_mediated_decay	ENSG00000197530	protein_coding	CTG	0.68144					0.34072	0
ENST00000489635_1629202_1630527_594	dORF	594	ENST00000489635	nonsense_mediated_decay	ENSG00000197530	protein_coding	CTG	0.688324					0.344162	0
ENST00000489635_1629217_1630527_579	dORF	579	ENST00000489635	nonsense_mediated_decay	ENSG00000197530	protein_coding	GTG	0.706156					0.353078	0
ENST00000489635_1629250_1630527_546	dORF	546	ENST00000489635	nonsense_mediated_decay	ENSG00000197530	protein_coding	CTG	0.748835					0.374418	0
ENST00000489635_1629256_1630527_540	dORF	540	ENST00000489635	nonsense_mediated_decay	ENSG00000197530	protein_coding	CTG	0.757156					0.378578	0
ENST00000489635_1629274_1630527_522	dORF	522	ENST00000489635	nonsense_mediated_decay	ENSG00000197530	protein_coding	GTG	0.783265					0.391632	0
ENST00000489635_1629449_1630527_420	dORF	420	ENST00000489635	nonsense_mediated_decay	ENSG00000197530	protein_coding	GTG	0.973486					0.486743	0
ENST00000489635_1629458_1630527_411	dORF	411	ENST00000489635	nonsense_mediated_decay	ENSG00000197530	protein_coding	CTG	0.994803					0.497402	0
ENST00000489635_1629464_1630527_405	dORF	405	ENST00000489635	nonsense_mediated_decay	ENSG00000197530	protein_coding	GTG	1.00954					0.504771	0
ENST00000489635_1629500_1630527_369	dORF	369	ENST00000489635	nonsense_mediated_decay	ENSG00000197530	protein_coding	CTG	1.10803					0.554016	0
ENST00000489635_1629503_1630527_366	dORF	366	ENST00000489635	nonsense_mediated_decay	ENSG00000197530	protein_coding	GTG	1.11712					0.558558	0
ENST00000489635_1629515_1630527_354	dORF	354	ENST00000489635	nonsense_mediated_decay	ENSG00000197530	protein_coding	CTG	1.15498					0.577492	0
ENST00000489635_1629521_1630527_348	dORF	348	ENST00000489635	nonsense_mediated_decay	ENSG00000197530	protein_coding	CTG	1.1749					0.587449	0
ENST00000489635_1629524_1630527_345	dORF	345	ENST00000489635	nonsense_mediated_decay	ENSG00000197530	protein_coding	CTG	1.18511					0.592557	0
ENST00000489635_1629527_1630527_342	dORF	342	ENST00000489635	nonsense_mediated_decay	ENSG00000197530	protein_coding	GTG	1.19551					0.597755	0
ENST00000489635_1629530_1630527_339	dORF	339	ENST00000489635	nonsense_mediated_decay	ENSG00000197530	protein_coding	CTG	1.20609					0.603045	0
ENST00000489635_1629557_1630527_312	dORF	312	ENST00000489635	nonsense_mediated_decay	ENSG00000197530	protein_coding	GTG	1.31046					0.655231	0
ENST00000489635_1629653_1630527_288	dORF	288	ENST00000489635	nonsense_mediated_decay	ENSG00000197530	protein_coding	ATG	1.41967					0.709834	0
ENST00000487053_1629640_1630298_72	dORF	72	ENST00000487053	nonsense_mediated_decay	ENSG00000197530	protein_coding	GTG	5.67867					2.83933	0
ENST00000487053_1629500_1630527_369	dORF	369	ENST00000487053	nonsense_mediated_decay	ENSG00000197530	protein_coding	CTG	1.10803					0.554016	0
ENST00000487053_1629503_1630527_366	dORF	366	ENST00000487053	nonsense_mediated_decay	ENSG00000197530	protein_coding	GTG	1.11712					0.558558	0
ENST00000487053_1629515_1630527_354	dORF	354	ENST00000487053	nonsense_mediated_decay	ENSG00000197530	protein_coding	CTG	1.15498					0.577492	0
ENST00000487053_1629521_1630527_348	dORF	348	ENST00000487053	nonsense_mediated_decay	ENSG00000197530	protein_coding	CTG	1.1749					0.587449	0
ENST00000487053_1629524_1630527_345	dORF	345	ENST00000487053	nonsense_mediated_decay	ENSG00000197530	protein_coding	CTG	1.18511					0.592557	0
ENST00000487053_1629527_1630527_342	dORF	342	ENST00000487053	nonsense_mediated_decay	ENSG00000197530	protein_coding	GTG	1.19551					0.597755	0
ENST00000487053_1629530_1630527_339	dORF	339	ENST00000487053	nonsense_mediated_decay	ENSG00000197530	protein_coding	CTG	1.20609					0.603045	0
ENST00000487053_1629557_1630527_312	dORF	312	ENST00000487053	nonsense_mediated_decay	ENSG00000197530	protein_coding	GTG	1.31046					0.655231	0
ENST00000487053_1629653_1630527_288	dORF	288	ENST00000487053	nonsense_mediated_decay	ENSG00000197530	protein_coding	ATG	1.41967					0.709834	0
ENST00000506488_1629640_1630298_72	dORF	72	ENST00000506488	nonsense_mediated_decay	ENSG00000197530	protein_coding	GTG	5.67867					2.83933	0
ENST00000506488_1627064_1630527_1635	dORF	1635	ENST00000506488	nonsense_mediated_decay	ENSG00000197530	protein_coding	CTG	0.25007	0.176913		0.387355		0.213491	0.129118
ENST00000506488_1627079_1630527_1620	dORF	1620	ENST00000506488	nonsense_mediated_decay	ENSG00000197530	protein_coding	CTG	0.252385	0.178551		0.390941		0.215468	0.130314
ENST00000506488_1627085_1630527_1614	dORF	1614	ENST00000506488	nonsense_mediated_decay	ENSG00000197530	protein_coding	GTG	0.253324	0.179215		0.392394		0.216269	0.130798
ENST00000506488_1627091_1630527_1608	dORF	1608	ENST00000506488	nonsense_mediated_decay	ENSG00000197530	protein_coding	CTG	0.254269	0.179883		0.393859		0.217076	0.131286
ENST00000506488_1627139_1630527_1560	dORF	1560	ENST00000506488	nonsense_mediated_decay	ENSG00000197530	protein_coding	CTG	0.262092	0.185418		0.405977		0.223755	0.135326
ENST00000506488_1627142_1630527_1557	dORF	1557	ENST00000506488	nonsense_mediated_decay	ENSG00000197530	protein_coding	GTG	0.262597	0.185776		0.40676		0.224186	0.135587
ENST00000506488_1627145_1630527_1554	dORF	1554	ENST00000506488	nonsense_mediated_decay	ENSG00000197530	protein_coding	GTG	0.263104	0.186134		0.407545		0.224619	0.135848
ENST00000506488_1627151_1630527_1548	dORF	1548	ENST00000506488	nonsense_mediated_decay	ENSG00000197530	protein_coding	GTG	0.264124	0.186856		0.409124		0.22549	0.136375
ENST00000506488_1627157_1630527_1542	dORF	1542	ENST00000506488	nonsense_mediated_decay	ENSG00000197530	protein_coding	CTG	0.265152	0.187583		0.410716		0.226367	0.136905
ENST00000506488_1627178_1630527_1521	dORF	1521	ENST00000506488	nonsense_mediated_decay	ENSG00000197530	protein_coding	CTG	0.268813	0.190173		0.416387		0.229493	0.138796
ENST00000506488_1627184_1630527_1515	dORF	1515	ENST00000506488	nonsense_mediated_decay	ENSG00000197530	protein_coding	CTG	0.269877	0.190926		0.418036		0.230402	0.139345
ENST00000506488_1627187_1630527_1512	dORF	1512	ENST00000506488	nonsense_mediated_decay	ENSG00000197530	protein_coding	CTG	0.270413	0.191305		0.418866		0.230859	0.139622
ENST00000506488_1627296_1630527_1491	dORF	1491	ENST00000506488	nonsense_mediated_decay	ENSG00000197530	protein_coding	GTG	0.274221	0.193999		0.424765		0.23411	0.141588
ENST00000506488_1627326_1630527_1461	dORF	1461	ENST00000506488	nonsense_mediated_decay	ENSG00000197530	protein_coding	CTG	0.279852	0.197983		0.433487		0.238917	0.144496
ENST00000506488_1627332_1630527_1455	dORF	1455	ENST00000506488	nonsense_mediated_decay	ENSG00000197530	protein_coding	GTG	0.281006	0.198799		0.435275		0.239903	0.145092
ENST00000506488_1627344_1630527_1443	dORF	1443	ENST00000506488	nonsense_mediated_decay	ENSG00000197530	protein_coding	CTG	0.283343	0.200452		0.438894		0.241898	0.146298
ENST00000506488_1627353_1630527_1434	dORF	1434	ENST00000506488	nonsense_mediated_decay	ENSG00000197530	protein_coding	GTG	0.285121	0.20171		0.441649		0.243416	0.147216
ENST00000506488_1627359_1630527_1428	dORF	1428	ENST00000506488	nonsense_mediated_decay	ENSG00000197530	protein_coding	TTG	0.286319	0.202558		0.443505		0.244439	0.147835
ENST00000506488_1627362_1630527_1425	dORF	1425	ENST00000506488	nonsense_mediated_decay	ENSG00000197530	protein_coding	ATA	0.286922	0.202984		0.444438		0.244953	0.148146
ENST00000506488_1627368_1630527_1419	dORF	1419	ENST00000506488	nonsense_mediated_decay	ENSG00000197530	protein_coding	CTG	0.288135	0.203842		0.446318		0.245989	0.148773
ENST00000506488_1627371_1630527_1416	dORF	1416	ENST00000506488	nonsense_mediated_decay	ENSG00000197530	protein_coding	CTG	0.288746	0.204274		0.447263		0.24651	0.149088
ENST00000506488_1627392_1630527_1395	dORF	1395	ENST00000506488	nonsense_mediated_decay	ENSG00000197530	protein_coding	GTG	0.293093	0.207349		0.453996		0.250221	0.151332
ENST00000506488_1627398_1630527_1389	dORF	1389	ENST00000506488	nonsense_mediated_decay	ENSG00000197530	protein_coding	CTG	0.294359	0.208245		0.455957		0.251302	0.151986
ENST00000506488_1627425_1630527_1362	dORF	1362	ENST00000506488	nonsense_mediated_decay	ENSG00000197530	protein_coding	CTG	0.300194	0.212373		0.464996		0.256284	0.154999
ENST00000506488_1627440_1630527_1347	dORF	1347	ENST00000506488	nonsense_mediated_decay	ENSG00000197530	protein_coding	CTG	0.303537	0.214738		0.470174		0.259138	0.156725
ENST00000506488_1627695_1630527_1320	dORF	1320	ENST00000506488	nonsense_mediated_decay	ENSG00000197530	protein_coding	GTG	0.309746	0.219131		0.479791		0.264438	0.15993
ENST00000506488_1627701_1630527_1314	dORF	1314	ENST00000506488	nonsense_mediated_decay	ENSG00000197530	protein_coding	CTG	0.31116	0.220131		0.481982		0.265646	0.160661
ENST00000506488_1627752_1630527_1263	dORF	1263	ENST00000506488	nonsense_mediated_decay	ENSG00000197530	protein_coding	CTG	0.323725	0.22902		0.501445		0.276372	0.167148
ENST00000506488_1627758_1630527_1257	dORF	1257	ENST00000506488	nonsense_mediated_decay	ENSG00000197530	protein_coding	GTG	0.32527	0.230113		0.503838		0.277692	0.167946
ENST00000506488_1627764_1630527_1251	dORF	1251	ENST00000506488	nonsense_mediated_decay	ENSG00000197530	protein_coding	GTG	0.32683	0.231217		0.506255		0.279023	0.168752
ENST00000506488_1627779_1630527_1236	dORF	1236	ENST00000506488	nonsense_mediated_decay	ENSG00000197530	protein_coding	CTG	0.330796	0.234023		0.512399		0.28241	0.1708
ENST00000506488_1627785_1630527_1230	dORF	1230	ENST00000506488	nonsense_mediated_decay	ENSG00000197530	protein_coding	GTG	0.33241	0.235165		0.514898		0.283787	0.171633
ENST00000506488_1627788_1630527_1227	dORF	1227	ENST00000506488	nonsense_mediated_decay	ENSG00000197530	protein_coding	GTG	0.333223	0.23574		0.516157		0.284481	0.172052
ENST00000506488_1627797_1630527_1218	dORF	1218	ENST00000506488	nonsense_mediated_decay	ENSG00000197530	protein_coding	CTG	0.335685	0.237482		0.519971		0.286583	0.173324
ENST00000506488_1627824_1630527_1191	dORF	1191	ENST00000506488	nonsense_mediated_decay	ENSG00000197530	protein_coding	CTG	0.343295	0.242865		0.531759		0.29308	0.177253
ENST00000506488_1628040_1630527_1164	dORF	1164	ENST00000506488	nonsense_mediated_decay	ENSG00000197530	protein_coding	CTG	0.351258	0.248499		0.544093		0.299878	0.181364
ENST00000506488_1628100_1630527_1104	dORF	1104	ENST00000506488	nonsense_mediated_decay	ENSG00000197530	protein_coding	GTG	0.370348	0.262004		0.573664		0.316176	0.191221
ENST00000506488_1628145_1630527_1059	dORF	1059	ENST00000506488	nonsense_mediated_decay	ENSG00000197530	protein_coding	CTG	0.386085	0.273137		0.59804		0.329611	0.199347
ENST00000506488_1628148_1630527_1056	dORF	1056	ENST00000506488	nonsense_mediated_decay	ENSG00000197530	protein_coding	CTG	0.387182	0.273913		0.599739		0.330548	0.199913
ENST00000506488_1628277_1630527_1020	dORF	1020	ENST00000506488	nonsense_mediated_decay	ENSG00000197530	protein_coding	GTG	0.400847	0.283581		0.620907		0.342214	0.206969
ENST00000506488_1628289_1630527_1008	dORF	1008	ENST00000506488	nonsense_mediated_decay	ENSG00000197530	protein_coding	CTG	0.405619	0.286957		0.628298		0.346288	0.209433
ENST00000506488_1628307_1630527_990	dORF	990	ENST00000506488	nonsense_mediated_decay	ENSG00000197530	protein_coding	CTG	0.412994	0.292174		0.639722		0.352584	0.213241
ENST00000506488_1628310_1630527_987	dORF	987	ENST00000506488	nonsense_mediated_decay	ENSG00000197530	protein_coding	GTG	0.414249	0.293062		0.641666		0.353656	0.213889
ENST00000506488_1628343_1630527_954	dORF	954	ENST00000506488	nonsense_mediated_decay	ENSG00000197530	protein_coding	CTG	0.428579	0.3032		0.663862		0.365889	0.221287
ENST00000506488_1628349_1630527_948	dORF	948	ENST00000506488	nonsense_mediated_decay	ENSG00000197530	protein_coding	CTG	0.431291	0.305119		0.668064		0.368205	0.222688
ENST00000506488_1628376_1630527_921	dORF	921	ENST00000506488	nonsense_mediated_decay	ENSG00000197530	protein_coding	GTG	0.443935	0.314064		0.687649		0.378999	0.229216
ENST00000506488_1628501_1630527_885	dORF	885	ENST00000506488	nonsense_mediated_decay	ENSG00000197530	protein_coding	GTG	0.461993	0.326839		0.715621		0.394416	0.23854
ENST00000506488_1628507_1630527_879	dORF	879	ENST00000506488	nonsense_mediated_decay	ENSG00000197530	protein_coding	GTG	0.465147	0.32907		0.720506		0.397108	0.240169
ENST00000506488_1628522_1630527_864	dORF	864	ENST00000506488	nonsense_mediated_decay	ENSG00000197530	protein_coding	CTG	0.473222	0.334783		0.733015		0.404003	0.244338
ENST00000506488_1628534_1630527_852	dORF	852	ENST00000506488	nonsense_mediated_decay	ENSG00000197530	protein_coding	CTG	0.479888	0.339498		0.743339		0.409693	0.24778
ENST00000506488_1628546_1630527_840	dORF	840	ENST00000506488	nonsense_mediated_decay	ENSG00000197530	protein_coding	GTG	0.486743	0.344348		0.753958		0.415546	0.251319
ENST00000506488_1628561_1630527_825	dORF	825	ENST00000506488	nonsense_mediated_decay	ENSG00000197530	protein_coding	GTG	0.495593	0.350609		0.767666		0.423101	0.255889
ENST00000506488_1628567_1630527_819	dORF	819	ENST00000506488	nonsense_mediated_decay	ENSG00000197530	protein_coding	CTG	0.499224	0.353178		0.77329		0.426201	0.257763
ENST00000506488_1628570_1630527_816	dORF	816	ENST00000506488	nonsense_mediated_decay	ENSG00000197530	protein_coding	GTG	0.501059	0.354476		0.776133		0.427768	0.258711
ENST00000506488_1628579_1630527_807	dORF	807	ENST00000506488	nonsense_mediated_decay	ENSG00000197530	protein_coding	CTG	0.506647	0.358429		0.784789		0.432538	0.261596
ENST00000506488_1628582_1630527_804	dORF	804	ENST00000506488	nonsense_mediated_decay	ENSG00000197530	protein_coding	GTG	0.508538	0.359767		0.787717		0.434152	0.262572
ENST00000506488_1628633_1630527_753	dORF	753	ENST00000506488	nonsense_mediated_decay	ENSG00000197530	protein_coding	CTG	0.54298					0.27149	0
ENST00000506488_1628639_1630527_747	dORF	747	ENST00000506488	nonsense_mediated_decay	ENSG00000197530	protein_coding	GTG	0.547342					0.273671	0
ENST00000506488_1628645_1630527_741	dORF	741	ENST00000506488	nonsense_mediated_decay	ENSG00000197530	protein_coding	CTG	0.551774					0.275887	0
ENST00000506488_1628660_1630527_726	dORF	726	ENST00000506488	nonsense_mediated_decay	ENSG00000197530	protein_coding	CTG	0.563174					0.281587	0
ENST00000506488_1628663_1630527_723	dORF	723	ENST00000506488	nonsense_mediated_decay	ENSG00000197530	protein_coding	CTG	0.565511					0.282755	0
ENST00000506488_1628669_1630527_717	dORF	717	ENST00000506488	nonsense_mediated_decay	ENSG00000197530	protein_coding	CTG	0.570243					0.285121	0
ENST00000506488_1628672_1630527_714	dORF	714	ENST00000506488	nonsense_mediated_decay	ENSG00000197530	protein_coding	GTG	0.572639					0.286319	0
ENST00000506488_1628705_1630527_681	dORF	681	ENST00000506488	nonsense_mediated_decay	ENSG00000197530	protein_coding	TTG	0.600388					0.300194	0
ENST00000506488_1628711_1630527_675	dORF	675	ENST00000506488	nonsense_mediated_decay	ENSG00000197530	protein_coding	CTG	0.605725					0.302862	0
ENST00000506488_1628714_1630527_672	dORF	672	ENST00000506488	nonsense_mediated_decay	ENSG00000197530	protein_coding	CTG	0.608429					0.304214	0
ENST00000506488_1629166_1630527_630	dORF	630	ENST00000506488	nonsense_mediated_decay	ENSG00000197530	protein_coding	CTG	0.648991					0.324495	0
ENST00000506488_1629172_1630527_624	dORF	624	ENST00000506488	nonsense_mediated_decay	ENSG00000197530	protein_coding	GTG	0.655231					0.327616	0
ENST00000506488_1629196_1630527_600	dORF	600	ENST00000506488	nonsense_mediated_decay	ENSG00000197530	protein_coding	CTG	0.68144					0.34072	0
ENST00000506488_1629202_1630527_594	dORF	594	ENST00000506488	nonsense_mediated_decay	ENSG00000197530	protein_coding	CTG	0.688324					0.344162	0
ENST00000506488_1629217_1630527_579	dORF	579	ENST00000506488	nonsense_mediated_decay	ENSG00000197530	protein_coding	GTG	0.706156					0.353078	0
ENST00000506488_1629250_1630527_546	dORF	546	ENST00000506488	nonsense_mediated_decay	ENSG00000197530	protein_coding	CTG	0.748835					0.374418	0
ENST00000506488_1629256_1630527_540	dORF	540	ENST00000506488	nonsense_mediated_decay	ENSG00000197530	protein_coding	CTG	0.757156					0.378578	0
ENST00000506488_1629274_1630527_522	dORF	522	ENST00000506488	nonsense_mediated_decay	ENSG00000197530	protein_coding	GTG	0.783265					0.391632	0
ENST00000506488_1629449_1630527_420	dORF	420	ENST00000506488	nonsense_mediated_decay	ENSG00000197530	protein_coding	GTG	0.973486					0.486743	0
ENST00000506488_1629458_1630527_411	dORF	411	ENST00000506488	nonsense_mediated_decay	ENSG00000197530	protein_coding	CTG	0.994803					0.497402	0
ENST00000506488_1629464_1630527_405	dORF	405	ENST00000506488	nonsense_mediated_decay	ENSG00000197530	protein_coding	GTG	1.00954					0.504771	0
ENST00000506488_1629500_1630527_369	dORF	369	ENST00000506488	nonsense_mediated_decay	ENSG00000197530	protein_coding	CTG	1.10803					0.554016	0
ENST00000506488_1629503_1630527_366	dORF	366	ENST00000506488	nonsense_mediated_decay	ENSG00000197530	protein_coding	GTG	1.11712					0.558558	0
ENST00000506488_1629515_1630527_354	dORF	354	ENST00000506488	nonsense_mediated_decay	ENSG00000197530	protein_coding	CTG	1.15498					0.577492	0
ENST00000506488_1629521_1630527_348	dORF	348	ENST00000506488	nonsense_mediated_decay	ENSG00000197530	protein_coding	CTG	1.1749					0.587449	0
ENST00000506488_1629524_1630527_345	dORF	345	ENST00000506488	nonsense_mediated_decay	ENSG00000197530	protein_coding	CTG	1.18511					0.592557	0
ENST00000506488_1629527_1630527_342	dORF	342	ENST00000506488	nonsense_mediated_decay	ENSG00000197530	protein_coding	GTG	1.19551					0.597755	0
ENST00000506488_1629530_1630527_339	dORF	339	ENST00000506488	nonsense_mediated_decay	ENSG00000197530	protein_coding	CTG	1.20609					0.603045	0
ENST00000506488_1629557_1630527_312	dORF	312	ENST00000506488	nonsense_mediated_decay	ENSG00000197530	protein_coding	GTG	1.31046					0.655231	0
ENST00000506488_1629653_1630527_288	dORF	288	ENST00000506488	nonsense_mediated_decay	ENSG00000197530	protein_coding	ATG	1.41967					0.709834	0
ENST00000615951_1635767_1641093_1317	dORF	1317	ENST00000615951	nonsense_mediated_decay	ENSG00000248333	protein_coding	ATG	1.2418	0.878519				1.06016	0
ENST00000615951_1635767_1641054_1278	dORF	1278	ENST00000615951	nonsense_mediated_decay	ENSG00000248333	protein_coding	TTG	1.2797	0.905329				1.09251	0
ENST00000615951_1635767_1640396_1215	dORF	1215	ENST00000615951	nonsense_mediated_decay	ENSG00000248333	protein_coding	GTG	1.34605	0.952272				1.14916	0
ENST00000615951_1635767_1640366_1185	dORF	1185	ENST00000615951	nonsense_mediated_decay	ENSG00000248333	protein_coding	CTG	1.38013	0.97638				1.17826	0
ENST00000615951_1635767_1640348_1167	dORF	1167	ENST00000615951	nonsense_mediated_decay	ENSG00000248333	protein_coding	GTG	1.40142	0.99144				1.19643	0
ENST00000615951_1635767_1640330_1149	dORF	1149	ENST00000615951	nonsense_mediated_decay	ENSG00000248333	protein_coding	CTG	1.42337	1.00697				1.21517	0
ENST00000615951_1635767_1640303_1122	dORF	1122	ENST00000615951	nonsense_mediated_decay	ENSG00000248333	protein_coding	CTG	1.45763	1.0312				1.24441	0
ENST00000615951_1635767_1640291_1110	dORF	1110	ENST00000615951	nonsense_mediated_decay	ENSG00000248333	protein_coding	CTG	1.47338	1.04235				1.25787	0
ENST00000615951_1635767_1640282_1101	dORF	1101	ENST00000615951	nonsense_mediated_decay	ENSG00000248333	protein_coding	CTG	1.48543	1.05087				1.26815	0
ENST00000615951_1635767_1638560_1065	dORF	1065	ENST00000615951	nonsense_mediated_decay	ENSG00000248333	protein_coding	CTG	1.53564	1.08639				1.31102	0
ENST00000615951_1635767_1638530_1035	dORF	1035	ENST00000615951	nonsense_mediated_decay	ENSG00000248333	protein_coding	GTG	1.58015	1.11788				1.34902	0
ENST00000615951_1635767_1637875_996	dORF	996	ENST00000615951	nonsense_mediated_decay	ENSG00000248333	protein_coding	GTG	1.64202	1.16166				1.40184	0
ENST00000615951_1635767_1637860_981	dORF	981	ENST00000615951	nonsense_mediated_decay	ENSG00000248333	protein_coding	CTG	1.66713	1.17942				1.42328	0
ENST00000615951_1635767_1637854_975	dORF	975	ENST00000615951	nonsense_mediated_decay	ENSG00000248333	protein_coding	ATG	1.67739	1.18668				1.43203	0
ENST00000615951_1635767_1637818_939	dORF	939	ENST00000615951	nonsense_mediated_decay	ENSG00000248333	protein_coding	CTG	0.87085	0.924129				0.89749	0
ENST00000615951_1635767_1637507_876	dORF	876	ENST00000615951	nonsense_mediated_decay	ENSG00000248333	protein_coding	GTG	0.93348	0.660394				0.796937	0
ENST00000615951_1635767_1637504_873	dORF	873	ENST00000615951	nonsense_mediated_decay	ENSG00000248333	protein_coding	GTG	0.936688	0.662663				0.799675	0
ENST00000615951_1635767_1637492_861	dORF	861	ENST00000615951	nonsense_mediated_decay	ENSG00000248333	protein_coding	ATG	0.949743	0.671899				0.810821	0
ENST00000615951_1635767_1637474_843	dORF	843	ENST00000615951	nonsense_mediated_decay	ENSG00000248333	protein_coding	GTG	0.970022	0.686246				0.828134	0
ENST00000615951_1635767_1637471_840	dORF	840	ENST00000615951	nonsense_mediated_decay	ENSG00000248333	protein_coding	ATG	0.973486	0.688696				0.831091	0
ENST00000615951_1635767_1637462_831	dORF	831	ENST00000615951	nonsense_mediated_decay	ENSG00000248333	protein_coding	GTG	0.984029	0.696155				0.840092	0
ENST00000611150_1635767_1641093_1317	dORF	1317	ENST00000611150	nonsense_mediated_decay	ENSG00000248333	protein_coding	ATG	1.2418	0.878519				1.06016	0
ENST00000611150_1635767_1641054_1278	dORF	1278	ENST00000611150	nonsense_mediated_decay	ENSG00000248333	protein_coding	TTG	1.2797	0.905329				1.09251	0
ENST00000611150_1635767_1640396_1215	dORF	1215	ENST00000611150	nonsense_mediated_decay	ENSG00000248333	protein_coding	GTG	1.34605	0.952272				1.14916	0
ENST00000611150_1635767_1640366_1185	dORF	1185	ENST00000611150	nonsense_mediated_decay	ENSG00000248333	protein_coding	CTG	1.38013	0.97638				1.17826	0
ENST00000611150_1635767_1640348_1167	dORF	1167	ENST00000611150	nonsense_mediated_decay	ENSG00000248333	protein_coding	GTG	1.40142	0.99144				1.19643	0
ENST00000611150_1635767_1640330_1149	dORF	1149	ENST00000611150	nonsense_mediated_decay	ENSG00000248333	protein_coding	CTG	1.42337	1.00697				1.21517	0
ENST00000611150_1635767_1640303_1122	dORF	1122	ENST00000611150	nonsense_mediated_decay	ENSG00000248333	protein_coding	CTG	1.45763	1.0312				1.24441	0
ENST00000611150_1635767_1640291_1110	dORF	1110	ENST00000611150	nonsense_mediated_decay	ENSG00000248333	protein_coding	CTG	1.47338	1.04235				1.25787	0
ENST00000611150_1635767_1640282_1101	dORF	1101	ENST00000611150	nonsense_mediated_decay	ENSG00000248333	protein_coding	CTG	1.48543	1.05087				1.26815	0
ENST00000611150_1635767_1638560_1065	dORF	1065	ENST00000611150	nonsense_mediated_decay	ENSG00000248333	protein_coding	CTG	1.53564	1.08639				1.31102	0
ENST00000611150_1635767_1638530_1035	dORF	1035	ENST00000611150	nonsense_mediated_decay	ENSG00000248333	protein_coding	GTG	1.58015	1.11788				1.34902	0
ENST00000611150_1635767_1637875_996	dORF	996	ENST00000611150	nonsense_mediated_decay	ENSG00000248333	protein_coding	GTG	1.64202	1.16166				1.40184	0
ENST00000611150_1635767_1637860_981	dORF	981	ENST00000611150	nonsense_mediated_decay	ENSG00000248333	protein_coding	CTG	1.66713	1.17942				1.42328	0
ENST00000611150_1635767_1637854_975	dORF	975	ENST00000611150	nonsense_mediated_decay	ENSG00000248333	protein_coding	ATG	1.67739	1.18668				1.43203	0
ENST00000611150_1635767_1637818_939	dORF	939	ENST00000611150	nonsense_mediated_decay	ENSG00000248333	protein_coding	CTG	0.87085	0.924129				0.89749	0
ENST00000611150_1635767_1637507_876	dORF	876	ENST00000611150	nonsense_mediated_decay	ENSG00000248333	protein_coding	GTG	0.93348	0.660394				0.796937	0
ENST00000611150_1635767_1637504_873	dORF	873	ENST00000611150	nonsense_mediated_decay	ENSG00000248333	protein_coding	GTG	0.936688	0.662663				0.799675	0
ENST00000611150_1635767_1637492_861	dORF	861	ENST00000611150	nonsense_mediated_decay	ENSG00000248333	protein_coding	ATG	0.949743	0.671899				0.810821	0
ENST00000611150_1635767_1637474_843	dORF	843	ENST00000611150	nonsense_mediated_decay	ENSG00000248333	protein_coding	GTG	0.970022	0.686246				0.828134	0
ENST00000611150_1635767_1637471_840	dORF	840	ENST00000611150	nonsense_mediated_decay	ENSG00000248333	protein_coding	ATG	0.973486	0.688696				0.831091	0
ENST00000611150_1635767_1637462_831	dORF	831	ENST00000611150	nonsense_mediated_decay	ENSG00000248333	protein_coding	GTG	0.984029	0.696155				0.840092	0
ENST00000509982_1702910_1705017_996	dORF	996	ENST00000509982	nonsense_mediated_decay	ENSG00000008128	protein_coding	GTG	0.410506	0.290414				0.35046	0
ENST00000509982_1702910_1705002_981	dORF	981	ENST00000509982	nonsense_mediated_decay	ENSG00000008128	protein_coding	CTG	0.416783	0.294855				0.355819	0
ENST00000509982_1702910_1704996_975	dORF	975	ENST00000509982	nonsense_mediated_decay	ENSG00000008128	protein_coding	ATG	0.419348	0.296669				0.358009	0
ENST00000509982_1702910_1704960_939	dORF	939	ENST00000509982	nonsense_mediated_decay	ENSG00000008128	protein_coding	CTG	0.435425					0.217713	0
ENST00000460465_1702910_1705017_996	dORF	996	ENST00000460465	nonsense_mediated_decay	ENSG00000008128	protein_coding	GTG	0.410506	0.290414				0.35046	0
ENST00000460465_1702910_1705002_981	dORF	981	ENST00000460465	nonsense_mediated_decay	ENSG00000008128	protein_coding	CTG	0.416783	0.294855				0.355819	0
ENST00000460465_1702910_1704996_975	dORF	975	ENST00000460465	nonsense_mediated_decay	ENSG00000008128	protein_coding	ATG	0.419348	0.296669				0.358009	0
ENST00000460465_1702910_1704960_939	dORF	939	ENST00000460465	nonsense_mediated_decay	ENSG00000008128	protein_coding	CTG	0.435425					0.217713	0
ENST00000498806_1753005_1753606_96	dORF	96	ENST00000498806	nonsense_mediated_decay	ENSG00000008130	protein_coding	TTG	4.259					2.1295	0
ENST00000498806_1753005_1753603_93	dORF	93	ENST00000498806	nonsense_mediated_decay	ENSG00000008130	protein_coding	ATG	4.39639					2.19819	0
ENST00000469045_1754380_1754617_78	dORF	78	ENST00000469045	protein_coding	ENSG00000008130	protein_coding	ATG	5.24185		5.34228			2.62092	1.78076
ENST00000469045_1754380_1754608_69	dORF	69	ENST00000469045	protein_coding	ENSG00000008130	protein_coding	GTG	5.92557		6.0391			2.96278	2.01303
ENST00000489538_1754380_1754617_78	dORF	78	ENST00000489538	nonsense_mediated_decay	ENSG00000008130	protein_coding	ATG	5.24185		5.34228			2.62092	1.78076
ENST00000489538_1754380_1754608_69	dORF	69	ENST00000489538	nonsense_mediated_decay	ENSG00000008130	protein_coding	GTG	5.92557		6.0391			2.96278	2.01303
ENST00000497186_1754380_1754617_78	dORF	78	ENST00000497186	nonsense_mediated_decay	ENSG00000008130	protein_coding	ATG	5.24185		5.34228			2.62092	1.78076
ENST00000497186_1754380_1754608_69	dORF	69	ENST00000497186	nonsense_mediated_decay	ENSG00000008130	protein_coding	GTG	5.92557		6.0391			2.96278	2.01303
ENST00000378513_2402295_2403121_135	dORF	135	ENST00000378513	protein_coding	ENSG00000157916	protein_coding	ATG	3.02862	2.14261				2.58562	0
ENST00000378513_2402307_2403121_123	dORF	123	ENST00000378513	protein_coding	ENSG00000157916	protein_coding	ATG	3.3241					1.66205	0
ENST00000378513_2402325_2403121_105	dORF	105	ENST00000378513	protein_coding	ENSG00000157916	protein_coding	ATG	3.89394					1.94697	0
ENST00000378512_2402295_2403121_135	dORF	135	ENST00000378512	protein_coding	ENSG00000157916	protein_coding	ATG	3.02862	2.14261				2.58562	0
ENST00000378512_2402307_2403121_123	dORF	123	ENST00000378512	protein_coding	ENSG00000157916	protein_coding	ATG	3.3241					1.66205	0
ENST00000378512_2402325_2403121_105	dORF	105	ENST00000378512	protein_coding	ENSG00000157916	protein_coding	ATG	3.89394					1.94697	0
ENST00000485002_3494004_3494414_165	dORF	165	ENST00000485002	nonsense_mediated_decay	ENSG00000162591	protein_coding	CTG	2.47796					1.23898	0
ENST00000485002_3494004_3494408_159	dORF	159	ENST00000485002	nonsense_mediated_decay	ENSG00000162591	protein_coding	CTG	2.57147					1.28574	0
ENST00000485002_3494004_3494381_132	dORF	132	ENST00000485002	nonsense_mediated_decay	ENSG00000162591	protein_coding	CTG	3.09746					1.54873	0
ENST00000485002_3494004_3494123_120	dORF	120	ENST00000485002	nonsense_mediated_decay	ENSG00000162591	protein_coding	CTG	3.4072					1.7036	0
ENST00000485002_3494004_3494096_93	dORF	93	ENST00000485002	nonsense_mediated_decay	ENSG00000162591	protein_coding	CTG	4.39639					2.19819	0
ENST00000479239_3781302_3781542_66	dORF	66	ENST00000479239	nonsense_mediated_decay	ENSG00000130764	protein_coding	TTG	6.19491					3.09746	0
ENST00000489498_6225083_6234415_579	dORF	579	ENST00000489498	nonsense_mediated_decay	ENSG00000116237	protein_coding	GTG	2.11847	2.49786	2.15906	2.18765	3.34304	2.30816	2.56325
ENST00000489498_6225083_6233639_564	dORF	564	ENST00000489498	nonsense_mediated_decay	ENSG00000116237	protein_coding	ATG	2.17481	2.5643	2.21648	2.24583	3.43195	2.36955	2.63142
ENST00000489498_6225083_6233630_555	dORF	555	ENST00000489498	nonsense_mediated_decay	ENSG00000116237	protein_coding	CTG	2.21008	2.60588	2.25242	2.28225	3.4876	2.40798	2.67409
ENST00000489498_6225083_6233624_549	dORF	549	ENST00000489498	nonsense_mediated_decay	ENSG00000116237	protein_coding	TTG	2.23423	2.63436	2.27704	2.30719	3.52571	2.43429	2.70332
ENST00000489498_6225083_6233603_528	dORF	528	ENST00000489498	nonsense_mediated_decay	ENSG00000116237	protein_coding	TTG	2.32309	2.19131	0.789201	1.19948	3.66594	2.2572	1.88487
ENST00000489498_6225083_6233600_525	dORF	525	ENST00000489498	nonsense_mediated_decay	ENSG00000116237	protein_coding	GTG	2.33637	2.20383	0.79371	1.20633	3.68689	2.2701	1.89564
ENST00000489498_6225083_6233573_498	dORF	498	ENST00000489498	nonsense_mediated_decay	ENSG00000116237	protein_coding	CTG	2.46304	2.32331		0.635868	3.88678	2.39318	1.50755
ENST00000489498_6225083_6233567_492	dORF	492	ENST00000489498	nonsense_mediated_decay	ENSG00000116237	protein_coding	TTG	2.49307	2.35165		0.643623	3.93418	2.42236	1.52593
ENST00000489498_6225083_6233552_477	dORF	477	ENST00000489498	nonsense_mediated_decay	ENSG00000116237	protein_coding	CTG	2.57147	2.4256		0.663862	4.0579	2.49854	1.57392
ENST00000489498_6225083_6233540_465	dORF	465	ENST00000489498	nonsense_mediated_decay	ENSG00000116237	protein_coding	CTG	2.63783	2.48819		0.680994	4.16262	2.56301	1.61454
ENST00000489498_6225083_6232117_396	dORF	396	ENST00000489498	nonsense_mediated_decay	ENSG00000116237	protein_coding	CTG	3.09746	2.19131		0.799652	4.88792	2.64438	1.89586
ENST00000489498_6225083_6232084_363	dORF	363	ENST00000489498	nonsense_mediated_decay	ENSG00000116237	protein_coding	CTG	3.37904	1.59368		0.872348	5.33228	2.48636	2.06821
ENST00000489498_6225083_6232081_360	dORF	360	ENST00000489498	nonsense_mediated_decay	ENSG00000116237	protein_coding	CTG	3.4072	1.60696		0.879618	5.37672	2.50708	2.08544
ENST00000489498_6225083_6232078_357	dORF	357	ENST00000489498	nonsense_mediated_decay	ENSG00000116237	protein_coding	ATG	3.43583	1.62046		0.887009	5.4219	2.52815	2.10297
ENST00000489498_6225083_6232075_354	dORF	354	ENST00000489498	nonsense_mediated_decay	ENSG00000116237	protein_coding	GTG	3.46495	1.63419		0.894526	5.46785	2.54957	2.12079
ENST00000489498_6225083_6232057_336	dORF	336	ENST00000489498	nonsense_mediated_decay	ENSG00000116237	protein_coding	CTG	3.65057	1.72174		0.942447	5.76077	2.68616	2.2344
ENST00000489498_6225083_6232042_321	dORF	321	ENST00000489498	nonsense_mediated_decay	ENSG00000116237	protein_coding	ATG	3.82116	1.8022		0.986487	6.02996	2.81168	2.33882
ENST00000489498_6225083_6232012_291	dORF	291	ENST00000489498	nonsense_mediated_decay	ENSG00000116237	protein_coding	GTG	4.21509	1.98799		1.08819	6.65161	3.10154	2.57993
ENST00000489498_6225083_6231979_258	dORF	258	ENST00000489498	nonsense_mediated_decay	ENSG00000116237	protein_coding	CTG	4.75423	2.24227		1.22737	7.50239	3.49825	2.90992
ENST00000489498_6225083_6231976_255	dORF	255	ENST00000489498	nonsense_mediated_decay	ENSG00000116237	protein_coding	GTG	4.81017	2.26865		1.24181	7.59066	3.53941	2.94416
ENST00000489498_6225083_6231964_243	dORF	243	ENST00000489498	nonsense_mediated_decay	ENSG00000116237	protein_coding	GTG	5.04771	2.38068		1.30314	7.9655	3.71419	3.08955
ENST00000489498_6225083_6225262_180	dORF	180	ENST00000489498	nonsense_mediated_decay	ENSG00000116237	protein_coding	GTG	6.8144	1.60696		1.75924		4.21068	0.586412
ENST00000489498_6225083_6225259_177	dORF	177	ENST00000489498	nonsense_mediated_decay	ENSG00000116237	protein_coding	ATG	6.9299	1.63419		1.78905		4.28205	0.596351
ENST00000489498_6225083_6225256_174	dORF	174	ENST00000489498	nonsense_mediated_decay	ENSG00000116237	protein_coding	CTG	7.04938	1.66237		1.8199		4.35588	0.606633
ENST00000489498_6225083_6225223_141	dORF	141	ENST00000489498	nonsense_mediated_decay	ENSG00000116237	protein_coding	CTG	8.69924	2.05144		2.24583		5.37534	0.748611
ENST00000489498_6225083_6225217_135	dORF	135	ENST00000489498	nonsense_mediated_decay	ENSG00000116237	protein_coding	GTG	9.08587	2.14261		2.34565		5.61424	0.781882
ENST00000489498_6225083_6225145_63	dORF	63	ENST00000489498	nonsense_mediated_decay	ENSG00000116237	protein_coding	CTG	6.48991			5.02639		3.24495	1.67546
ENST00000489498_6225138_6225242_105	dORF	105	ENST00000489498	nonsense_mediated_decay	ENSG00000116237	protein_coding	CTG	11.6818	2.75479		3.01583		7.21831	1.00528
ENST00000489498_6225138_6225215_78	dORF	78	ENST00000489498	nonsense_mediated_decay	ENSG00000116237	protein_coding	GTG	15.7255	3.70837		4.05977		9.71696	1.35326
ENST00000474756_6225138_6225242_105	dORF	105	ENST00000474756	nonsense_mediated_decay	ENSG00000116237	protein_coding	CTG	11.6818	2.75479		3.01583		7.21831	1.00528
ENST00000474756_6225138_6225215_78	dORF	78	ENST00000474756	nonsense_mediated_decay	ENSG00000116237	protein_coding	GTG	15.7255	3.70837		4.05977		9.71696	1.35326
ENST00000474756_6225083_6232117_396	dORF	396	ENST00000474756	nonsense_mediated_decay	ENSG00000116237	protein_coding	CTG	3.09746	2.19131		0.799652	4.88792	2.64438	1.89586
ENST00000474756_6225083_6232084_363	dORF	363	ENST00000474756	nonsense_mediated_decay	ENSG00000116237	protein_coding	CTG	3.37904	1.59368		0.872348	5.33228	2.48636	2.06821
ENST00000474756_6225083_6232081_360	dORF	360	ENST00000474756	nonsense_mediated_decay	ENSG00000116237	protein_coding	CTG	3.4072	1.60696		0.879618	5.37672	2.50708	2.08544
ENST00000474756_6225083_6232078_357	dORF	357	ENST00000474756	nonsense_mediated_decay	ENSG00000116237	protein_coding	ATG	3.43583	1.62046		0.887009	5.4219	2.52815	2.10297
ENST00000474756_6225083_6232075_354	dORF	354	ENST00000474756	nonsense_mediated_decay	ENSG00000116237	protein_coding	GTG	3.46495	1.63419		0.894526	5.46785	2.54957	2.12079
ENST00000474756_6225083_6232057_336	dORF	336	ENST00000474756	nonsense_mediated_decay	ENSG00000116237	protein_coding	CTG	3.65057	1.72174		0.942447	5.76077	2.68616	2.2344
ENST00000474756_6225083_6232042_321	dORF	321	ENST00000474756	nonsense_mediated_decay	ENSG00000116237	protein_coding	ATG	3.82116	1.8022		0.986487	6.02996	2.81168	2.33882
ENST00000474756_6225083_6232012_291	dORF	291	ENST00000474756	nonsense_mediated_decay	ENSG00000116237	protein_coding	GTG	4.21509	1.98799		1.08819	6.65161	3.10154	2.57993
ENST00000474756_6225083_6231979_258	dORF	258	ENST00000474756	nonsense_mediated_decay	ENSG00000116237	protein_coding	CTG	4.75423	2.24227		1.22737	7.50239	3.49825	2.90992
ENST00000474756_6225083_6231976_255	dORF	255	ENST00000474756	nonsense_mediated_decay	ENSG00000116237	protein_coding	GTG	4.81017	2.26865		1.24181	7.59066	3.53941	2.94416
ENST00000474756_6225083_6231964_243	dORF	243	ENST00000474756	nonsense_mediated_decay	ENSG00000116237	protein_coding	GTG	5.04771	2.38068		1.30314	7.9655	3.71419	3.08955
ENST00000474756_6225083_6225262_180	dORF	180	ENST00000474756	nonsense_mediated_decay	ENSG00000116237	protein_coding	GTG	6.8144	1.60696		1.75924		4.21068	0.586412
ENST00000474756_6225083_6225259_177	dORF	177	ENST00000474756	nonsense_mediated_decay	ENSG00000116237	protein_coding	ATG	6.9299	1.63419		1.78905		4.28205	0.596351
ENST00000474756_6225083_6225256_174	dORF	174	ENST00000474756	nonsense_mediated_decay	ENSG00000116237	protein_coding	CTG	7.04938	1.66237		1.8199		4.35588	0.606633
ENST00000474756_6225083_6225223_141	dORF	141	ENST00000474756	nonsense_mediated_decay	ENSG00000116237	protein_coding	CTG	8.69924	2.05144		2.24583		5.37534	0.748611
ENST00000474756_6225083_6225217_135	dORF	135	ENST00000474756	nonsense_mediated_decay	ENSG00000116237	protein_coding	GTG	9.08587	2.14261		2.34565		5.61424	0.781882
ENST00000474756_6225083_6225145_63	dORF	63	ENST00000474756	nonsense_mediated_decay	ENSG00000116237	protein_coding	CTG	6.48991			5.02639		3.24495	1.67546
ENST00000377860_6281143_6281205_63	dORF	63	ENST00000377860	nonsense_mediated_decay	ENSG00000097021	protein_coding	CTG	6.48991					3.24495	0
ENST00000377860_6281143_6281202_60	dORF	60	ENST00000377860	nonsense_mediated_decay	ENSG00000097021	protein_coding	TTG	6.8144					3.4072	0
ENST00000377860_6264600_6281236_231	dORF	231	ENST00000377860	nonsense_mediated_decay	ENSG00000097021	protein_coding	ATG	1.76997	3.75653	3.60777		8.3793	2.76325	3.99569
ENST00000377860_6264600_6281224_219	dORF	219	ENST00000377860	nonsense_mediated_decay	ENSG00000097021	protein_coding	GTG	1.86696	3.96236	3.80546		8.83844	2.91466	4.21463
ENST00000377860_6264600_6281221_216	dORF	216	ENST00000377860	nonsense_mediated_decay	ENSG00000097021	protein_coding	TTG	1.89289	4.0174	3.85831		8.96119	2.95514	4.27317
ENST00000377860_6264600_6281218_213	dORF	213	ENST00000377860	nonsense_mediated_decay	ENSG00000097021	protein_coding	GTG	1.91955	4.07398	3.91266		9.08741	2.99676	4.33335
ENST00000377860_6264600_6281200_195	dORF	195	ENST00000377860	nonsense_mediated_decay	ENSG00000097021	protein_coding	GTG	2.09674	4.45004	2.13691		9.92624	3.27339	4.02105
ENST00000377860_6264600_6281149_144	dORF	144	ENST00000377860	nonsense_mediated_decay	ENSG00000097021	protein_coding	GTG	2.83933	6.02609	2.89374		13.4418	4.43271	5.44517
ENST00000418124_6264600_6282784_342	dORF	342	ENST00000418124	nonsense_mediated_decay	ENSG00000097021	protein_coding	CTG	1.19551	2.5373	2.43683	0.925913	5.6597	1.86641	3.00748
ENST00000418124_6264600_6282781_339	dORF	339	ENST00000418124	nonsense_mediated_decay	ENSG00000097021	protein_coding	CTG	1.20609	2.55976	2.45839	0.934107	5.70979	1.88292	3.0341
ENST00000418124_6264600_6282775_333	dORF	333	ENST00000418124	nonsense_mediated_decay	ENSG00000097021	protein_coding	CTG	1.22782	2.60588	2.50269	0.950938	5.81267	1.91685	3.08876
ENST00000418124_6264600_6282742_300	dORF	300	ENST00000418124	nonsense_mediated_decay	ENSG00000097021	protein_coding	CTG	1.36288	2.89253	2.77799	1.05554	6.45206	2.1277	3.42853
ENST00000418124_6264600_6281260_255	dORF	255	ENST00000418124	nonsense_mediated_decay	ENSG00000097021	protein_coding	ATG	1.60339	3.40297	3.26822	1.24181	7.59066	2.50318	4.03356
ENST00000418124_6264600_6281236_231	dORF	231	ENST00000418124	nonsense_mediated_decay	ENSG00000097021	protein_coding	ATG	1.76997	3.75653	3.60777		8.3793	2.76325	3.99569
ENST00000418124_6264600_6281224_219	dORF	219	ENST00000418124	nonsense_mediated_decay	ENSG00000097021	protein_coding	GTG	1.86696	3.96236	3.80546		8.83844	2.91466	4.21463
ENST00000418124_6264600_6281221_216	dORF	216	ENST00000418124	nonsense_mediated_decay	ENSG00000097021	protein_coding	TTG	1.89289	4.0174	3.85831		8.96119	2.95514	4.27317
ENST00000418124_6264600_6281218_213	dORF	213	ENST00000418124	nonsense_mediated_decay	ENSG00000097021	protein_coding	GTG	1.91955	4.07398	3.91266		9.08741	2.99676	4.33335
ENST00000418124_6264600_6281200_195	dORF	195	ENST00000418124	nonsense_mediated_decay	ENSG00000097021	protein_coding	GTG	2.09674	4.45004	2.13691		9.92624	3.27339	4.02105
ENST00000418124_6264600_6281149_144	dORF	144	ENST00000418124	nonsense_mediated_decay	ENSG00000097021	protein_coding	GTG	2.83933	6.02609	2.89374		13.4418	4.43271	5.44517
ENST00000418124_6281143_6281244_102	dORF	102	ENST00000418124	nonsense_mediated_decay	ENSG00000097021	protein_coding	ATA	4.00847		4.08527	3.10453		2.00424	2.3966
ENST00000418124_6281143_6281205_63	dORF	63	ENST00000418124	nonsense_mediated_decay	ENSG00000097021	protein_coding	CTG	6.48991					3.24495	0
ENST00000418124_6281143_6281202_60	dORF	60	ENST00000418124	nonsense_mediated_decay	ENSG00000097021	protein_coding	TTG	6.8144					3.4072	0
ENST00000377663_6593368_6593652_285	dORF	285	ENST00000377663	protein_coding	ENSG00000162413	protein_coding	GTG	2.86922	1.01492			6.79164	1.94207	2.26388
ENST00000377663_6593368_6593640_273	dORF	273	ENST00000377663	protein_coding	ENSG00000162413	protein_coding	CTG	2.99534	1.05953			7.09017	2.02744	2.36339
ENST00000377663_6593368_6593619_252	dORF	252	ENST00000377663	protein_coding	ENSG00000162413	protein_coding	CTG	3.24495	1.14783			7.68102	2.19639	2.56034
ENST00000377663_6593368_6593574_207	dORF	207	ENST00000377663	protein_coding	ENSG00000162413	protein_coding	GTG	1.97519					0.987595	0
ENST00000377663_6593571_6593753_183	dORF	183	ENST00000377663	protein_coding	ENSG00000162413	protein_coding	CTG	4.46846	1.58061			10.5771	3.02454	3.52571
ENST00000377663_6593571_6593738_168	dORF	168	ENST00000377663	protein_coding	ENSG00000162413	protein_coding	TTG	4.86743	1.72174			11.5215	3.29459	3.84051
ENST00000377663_6593571_6593729_159	dORF	159	ENST00000377663	protein_coding	ENSG00000162413	protein_coding	GTG	5.14295	1.8192			12.1737	3.48107	4.0579
ENST00000377663_6593571_6593717_147	dORF	147	ENST00000377663	protein_coding	ENSG00000162413	protein_coding	GTG	5.56278	1.9677			13.1675	3.76524	4.38916
ENST00000377663_6593571_6593669_99	dORF	99	ENST00000377663	protein_coding	ENSG00000162413	protein_coding	TTG	8.25988	2.92174			19.5517	5.59081	6.51723
ENST00000377663_6593571_6593654_84	dORF	84	ENST00000377663	protein_coding	ENSG00000162413	protein_coding	ATG	9.73486	3.44348			23.0431	6.58917	7.68102
ENST00000377663_6593571_6593630_60	dORF	60	ENST00000377663	protein_coding	ENSG00000162413	protein_coding	TTG	13.6288	4.82088			32.2603	9.22484	10.7534
ENST00000377577_6635198_6635614_417	dORF	417	ENST00000377577	protein_coding	ENSG00000007923	protein_coding	TTG	0.98049					0.490245	0
ENST00000377577_6635198_6635608_411	dORF	411	ENST00000377577	protein_coding	ENSG00000007923	protein_coding	ATG	0.994803					0.497402	0
ENST00000377577_6635198_6635587_390	dORF	390	ENST00000377577	protein_coding	ENSG00000007923	protein_coding	ATG	1.04837					0.524185	0
ENST00000377577_6635198_6635563_366	dORF	366	ENST00000377577	protein_coding	ENSG00000007923	protein_coding	ATA	1.11712					0.558558	0
ENST00000377577_6635198_6635536_339	dORF	339	ENST00000377577	protein_coding	ENSG00000007923	protein_coding	GTG	1.20609					0.603045	0
ENST00000377577_6635198_6635473_276	dORF	276	ENST00000377577	protein_coding	ENSG00000007923	protein_coding	CTG	1.48139					0.740696	0
ENST00000377577_6635198_6635461_264	dORF	264	ENST00000377577	protein_coding	ENSG00000007923	protein_coding	CTG	1.54873					0.774364	0
ENST00000377577_6635198_6635443_246	dORF	246	ENST00000377577	protein_coding	ENSG00000007923	protein_coding	CTG	1.66205					0.831025	0
ENST00000377577_6635198_6635389_192	dORF	192	ENST00000377577	protein_coding	ENSG00000007923	protein_coding	GTG	2.1295					1.06475	0
ENST00000377577_6635371_6635526_156	dORF	156	ENST00000377577	protein_coding	ENSG00000007923	protein_coding	ATG	2.62092					1.31046	0
ENST00000377577_6635371_6635508_138	dORF	138	ENST00000377577	protein_coding	ENSG00000007923	protein_coding	TTG	2.96278					1.48139	0
ENST00000377577_6635371_6635502_132	dORF	132	ENST00000377577	protein_coding	ENSG00000007923	protein_coding	GTG	3.09746					1.54873	0
ENST00000377577_6635371_6635499_129	dORF	129	ENST00000377577	protein_coding	ENSG00000007923	protein_coding	CTG	3.16949					1.58474	0
ENST00000377577_6635371_6635487_117	dORF	117	ENST00000377577	protein_coding	ENSG00000007923	protein_coding	CTG	3.49457					1.74728	0
ENST00000377577_6635371_6635454_84	dORF	84	ENST00000377577	protein_coding	ENSG00000007923	protein_coding	CTG	4.86743					2.43372	0
ENST00000294401_6635198_6635614_417	dORF	417	ENST00000294401	protein_coding	ENSG00000007923	protein_coding	TTG	0.98049					0.490245	0
ENST00000294401_6635198_6635608_411	dORF	411	ENST00000294401	protein_coding	ENSG00000007923	protein_coding	ATG	0.994803					0.497402	0
ENST00000294401_6635198_6635587_390	dORF	390	ENST00000294401	protein_coding	ENSG00000007923	protein_coding	ATG	1.04837					0.524185	0
ENST00000294401_6635198_6635563_366	dORF	366	ENST00000294401	protein_coding	ENSG00000007923	protein_coding	ATA	1.11712					0.558558	0
ENST00000294401_6635198_6635536_339	dORF	339	ENST00000294401	protein_coding	ENSG00000007923	protein_coding	GTG	1.20609					0.603045	0
ENST00000294401_6635198_6635473_276	dORF	276	ENST00000294401	protein_coding	ENSG00000007923	protein_coding	CTG	1.48139					0.740696	0
ENST00000294401_6635198_6635461_264	dORF	264	ENST00000294401	protein_coding	ENSG00000007923	protein_coding	CTG	1.54873					0.774364	0
ENST00000294401_6635198_6635443_246	dORF	246	ENST00000294401	protein_coding	ENSG00000007923	protein_coding	CTG	1.66205					0.831025	0
ENST00000294401_6635198_6635389_192	dORF	192	ENST00000294401	protein_coding	ENSG00000007923	protein_coding	GTG	2.1295					1.06475	0
ENST00000294401_6635371_6635526_156	dORF	156	ENST00000294401	protein_coding	ENSG00000007923	protein_coding	ATG	2.62092					1.31046	0
ENST00000294401_6635371_6635508_138	dORF	138	ENST00000294401	protein_coding	ENSG00000007923	protein_coding	TTG	2.96278					1.48139	0
ENST00000294401_6635371_6635502_132	dORF	132	ENST00000294401	protein_coding	ENSG00000007923	protein_coding	GTG	3.09746					1.54873	0
ENST00000294401_6635371_6635499_129	dORF	129	ENST00000294401	protein_coding	ENSG00000007923	protein_coding	CTG	3.16949					1.58474	0
ENST00000294401_6635371_6635487_117	dORF	117	ENST00000294401	protein_coding	ENSG00000007923	protein_coding	CTG	3.49457					1.74728	0
ENST00000294401_6635371_6635454_84	dORF	84	ENST00000294401	protein_coding	ENSG00000007923	protein_coding	CTG	4.86743					2.43372	0
ENST00000486138_6825149_6871823_129	dORF	129	ENST00000486138	nonsense_mediated_decay	ENSG00000171735	protein_coding	TTG	3.16949	2.24227		2.45475		2.70588	0.818249
ENST00000486138_6820235_6871762_141	dORF	141	ENST00000486138	nonsense_mediated_decay	ENSG00000171735	protein_coding	GTG	2.89975	4.10287		2.24583		3.50131	0.748611
ENST00000486138_6820244_6871762_132	dORF	132	ENST00000486138	nonsense_mediated_decay	ENSG00000171735	protein_coding	ATA	3.09746	4.38261		2.39896		3.74003	0.799652
ENST00000486138_6825145_6871762_72	dORF	72	ENST00000486138	nonsense_mediated_decay	ENSG00000171735	protein_coding	CTG	5.67867	4.0174		4.39809		4.84803	1.46603
ENST00000486138_6825157_6871762_60	dORF	60	ENST00000486138	nonsense_mediated_decay	ENSG00000171735	protein_coding	CTG	6.8144			5.27771		3.4072	1.75924
ENST00000340305_9602700_9602873_174	dORF	174	ENST00000340305	protein_coding	ENSG00000188807	protein_coding	CTG	2.34979					1.1749	0
ENST00000340305_9602730_9602873_144	dORF	144	ENST00000340305	protein_coding	ENSG00000188807	protein_coding	CTG	2.83933					1.41967	0
ENST00000340305_9602748_9602873_126	dORF	126	ENST00000340305	protein_coding	ENSG00000188807	protein_coding	CTG	3.24495					1.62248	0
ENST00000340305_9602754_9602873_120	dORF	120	ENST00000340305	protein_coding	ENSG00000188807	protein_coding	GTG	3.4072					1.7036	0
ENST00000439080_11022464_11022679_216	dORF	216	ENST00000439080	nonsense_mediated_decay	ENSG00000120948	protein_coding	ATA	13.2502	17.4087	11.5749	7.33015	17.9224	15.3295	12.2758
ENST00000439080_11022515_11022679_165	dORF	165	ENST00000439080	nonsense_mediated_decay	ENSG00000120948	protein_coding	CTG	17.3458	22.7896	15.1527	9.59583	23.462	20.0677	16.0702
ENST00000439080_11022521_11022679_159	dORF	159	ENST00000439080	nonsense_mediated_decay	ENSG00000120948	protein_coding	ATA	15.4288	18.192	13.1037	5.97476		16.8104	6.35949
ENST00000439080_11018805_11022651_768	dORF	768	ENST00000439080	nonsense_mediated_decay	ENSG00000120948	protein_coding	GTG	4.79138	9.41577	10.3089	6.59713	5.04067	7.10357	7.31558
ENST00000439080_11018814_11022651_759	dORF	759	ENST00000439080	nonsense_mediated_decay	ENSG00000120948	protein_coding	ATG	4.84819	9.52742	10.4312	6.67536	5.10044	7.18781	7.40232
ENST00000439080_11018829_11022651_744	dORF	744	ENST00000439080	nonsense_mediated_decay	ENSG00000120948	protein_coding	ATG	4.94594	9.71951	10.6415	6.80994	5.20327	7.33272	7.55156
ENST00000439080_11018832_11022651_741	dORF	741	ENST00000439080	nonsense_mediated_decay	ENSG00000120948	protein_coding	ATA	4.96596	9.75886	10.6846	6.83751	5.22434	7.36241	7.58214
ENST00000439080_11020447_11022651_681	dORF	681	ENST00000439080	nonsense_mediated_decay	ENSG00000120948	protein_coding	TTG	4.20272	8.49493	5.50702	4.18496	5.68463	6.34882	5.12554
ENST00000439080_11020462_11022651_666	dORF	666	ENST00000439080	nonsense_mediated_decay	ENSG00000120948	protein_coding	GTG	4.29737	8.68626	5.63105	4.27922	5.81267	6.49182	5.24098
ENST00000439080_11020468_11022651_660	dORF	660	ENST00000439080	nonsense_mediated_decay	ENSG00000120948	protein_coding	GTG	4.33644	8.76523	5.68224	4.31812	5.86551	6.55083	5.28862
ENST00000439080_11020489_11022651_639	dORF	639	ENST00000439080	nonsense_mediated_decay	ENSG00000120948	protein_coding	ATG	4.47895	9.05329	5.86898	4.46003	6.05827	6.76612	5.46243
ENST00000439080_11020504_11022651_624	dORF	624	ENST00000439080	nonsense_mediated_decay	ENSG00000120948	protein_coding	CTG	4.58662	8.34382	6.01007	4.05977	6.2039	6.46522	5.42458
ENST00000439080_11020534_11022651_594	dORF	594	ENST00000439080	nonsense_mediated_decay	ENSG00000120948	protein_coding	GTG	4.81826	8.76523	6.3136	4.26481	6.51723	6.79175	5.69855
ENST00000439080_11020537_11022651_591	dORF	591	ENST00000439080	nonsense_mediated_decay	ENSG00000120948	protein_coding	ATG	4.84272	8.80972	6.34565	4.28646	6.55031	6.82622	5.72748
ENST00000439080_11022151_11022651_501	dORF	501	ENST00000439080	nonsense_mediated_decay	ENSG00000120948	protein_coding	TTG	5.71267	10.3923	7.48559	5.05648	7.72702	8.05249	6.75636
ENST00000439080_11022178_11022651_474	dORF	474	ENST00000439080	nonsense_mediated_decay	ENSG00000120948	protein_coding	ATA	6.03808	10.9843	7.91199	5.34451	8.16716	8.51118	7.14122
ENST00000439080_11022304_11022651_348	dORF	348	ENST00000439080	nonsense_mediated_decay	ENSG00000120948	protein_coding	TTG	8.22428	14.1302	8.38185	5.4597	11.1242	11.1772	8.32193
ENST00000439080_11022328_11022651_324	dORF	324	ENST00000439080	nonsense_mediated_decay	ENSG00000120948	protein_coding	ATG	8.83349	15.1768	9.00273	5.86412	11.9483	12.0052	8.93837
ENST00000439080_11022340_11022651_312	dORF	312	ENST00000439080	nonsense_mediated_decay	ENSG00000120948	protein_coding	ATG	9.17323	15.7606	9.34899	6.08966	12.4078	12.4669	9.28215
ENST00000439080_11022373_11022651_279	dORF	279	ENST00000439080	nonsense_mediated_decay	ENSG00000120948	protein_coding	ATG	10.2582	15.5512	8.96125	5.67495	13.8754	12.9047	9.50386
ENST00000439080_11022376_11022651_276	dORF	276	ENST00000439080	nonsense_mediated_decay	ENSG00000120948	protein_coding	ATG	10.3697	15.7202	9.05865	5.73664	14.0262	13.045	9.60717
ENST00000439080_11022415_11022651_237	dORF	237	ENST00000439080	nonsense_mediated_decay	ENSG00000120948	protein_coding	ATG	12.0762	17.0866	10.5493	6.68064	16.3343	14.5814	11.1881
ENST00000439080_11022418_11022651_234	dORF	234	ENST00000439080	nonsense_mediated_decay	ENSG00000120948	protein_coding	ATG	12.231	17.3057	10.6846	6.76629	16.5437	14.7683	11.3315
ENST00000439080_11022424_11022651_228	dORF	228	ENST00000439080	nonsense_mediated_decay	ENSG00000120948	protein_coding	ATG	12.5528	17.7611	10.9657	6.94435	16.9791	15.157	11.6297
ENST00000439080_11022484_11022651_168	dORF	168	ENST00000439080	nonsense_mediated_decay	ENSG00000120948	protein_coding	ATG	17.036	22.3826	14.8821	9.42447	23.0431	19.7093	15.7832
ENST00000459997_11058813_11059249_105	dORF	105	ENST00000459997	nonsense_mediated_decay	ENSG00000116649	protein_coding	CTG	3.89394			6.03166		1.94697	2.01055
ENST00000459997_11056694_11058813_78	dORF	78	ENST00000459997	nonsense_mediated_decay	ENSG00000116649	protein_coding	GTG	10.4837					5.24185	0
ENST00000376810_11287212_11287322_111	dORF	111	ENST00000376810	protein_coding	ENSG00000120942	protein_coding	CTG	3.68346					1.84173	0
ENST00000476512_11746119_11748590_387	dORF	387	ENST00000476512	nonsense_mediated_decay	ENSG00000177674	protein_coding	CTG	1.0565		1.07674	3.273		0.528248	1.44991
ENST00000476512_11746122_11748590_384	dORF	384	ENST00000476512	nonsense_mediated_decay	ENSG00000177674	protein_coding	TTG	1.06475		1.08515	3.29857		0.532375	1.46124
ENST00000476512_11746158_11748590_348	dORF	348	ENST00000476512	nonsense_mediated_decay	ENSG00000177674	protein_coding	CTG	1.1749		1.19741	2.72985		0.587449	1.30909
ENST00000476512_11747443_11748590_279	dORF	279	ENST00000476512	nonsense_mediated_decay	ENSG00000177674	protein_coding	CTG	1.46546		1.49354	3.40497		0.732731	1.63284
ENST00000476512_11747470_11748590_252	dORF	252	ENST00000476512	nonsense_mediated_decay	ENSG00000177674	protein_coding	CTG	1.62248		1.65356	3.76979		0.811238	1.80778
ENST00000476512_11746144_11750189_495	dORF	495	ENST00000476512	nonsense_mediated_decay	ENSG00000177674	protein_coding	CTG	0.825988		0.841814	2.55889		0.412994	1.13357
ENST00000476512_11746168_11750189_471	dORF	471	ENST00000476512	nonsense_mediated_decay	ENSG00000177674	protein_coding	TTG	0.868077		0.884709	2.01696		0.434038	0.967222
ENST00000476512_11746180_11750189_459	dORF	459	ENST00000476512	nonsense_mediated_decay	ENSG00000177674	protein_coding	GTG	0.890772		0.907839	2.06969		0.445386	0.992509
ENST00000476512_11746201_11750189_438	dORF	438	ENST00000476512	nonsense_mediated_decay	ENSG00000177674	protein_coding	GTG	0.93348		0.951365	2.16892		0.46674	1.0401
ENST00000476512_11746222_11750189_417	dORF	417	ENST00000476512	nonsense_mediated_decay	ENSG00000177674	protein_coding	CTG	0.98049		0.999276	2.27815		0.490245	1.09247
ENST00000476512_11747489_11750189_366	dORF	366	ENST00000476512	nonsense_mediated_decay	ENSG00000177674	protein_coding	CTG	1.11712		1.13852	2.59559		0.558558	1.2447
ENST00000476512_11746178_11747537_144	dORF	144	ENST00000476512	nonsense_mediated_decay	ENSG00000177674	protein_coding	CTG	2.83933					1.41967	0
ENST00000476512_11746187_11747537_135	dORF	135	ENST00000476512	nonsense_mediated_decay	ENSG00000177674	protein_coding	TTG	3.02862					1.51431	0
ENST00000476512_11747448_11747537_90	dORF	90	ENST00000476512	nonsense_mediated_decay	ENSG00000177674	protein_coding	TTG	4.54294					2.27147	0
ENST00000476512_11747466_11747537_72	dORF	72	ENST00000476512	nonsense_mediated_decay	ENSG00000177674	protein_coding	ATG	5.67867					2.83933	0
ENST00000320153_15649823_15651773_69	dORF	69	ENST00000320153	nonsense_mediated_decay	ENSG00000197312	protein_coding	GTG	5.92557					2.96278	0
ENST00000320153_15651792_15659846_177	dORF	177	ENST00000320153	nonsense_mediated_decay	ENSG00000197312	protein_coding	GTG	2.30997			1.78905		1.15498	0.596351
ENST00000320153_15651807_15659846_162	dORF	162	ENST00000320153	nonsense_mediated_decay	ENSG00000197312	protein_coding	ATA	2.52385			1.95471		1.26193	0.651569
ENST00000320153_15633843_15656630_474	dORF	474	ENST00000320153	nonsense_mediated_decay	ENSG00000197312	protein_coding	ATA	1.72517	0.610237	0.87911	0.668064		1.1677	0.515725
ENST00000320153_15643530_15656630_429	dORF	429	ENST00000320153	nonsense_mediated_decay	ENSG00000197312	protein_coding	ATG	1.90613	0.674248	0.971324	0.738141		1.29019	0.569821
ENST00000320153_15643539_15656630_420	dORF	420	ENST00000320153	nonsense_mediated_decay	ENSG00000197312	protein_coding	ATG	1.94697	0.688696	0.992138	0.753958		1.31783	0.582032
ENST00000320153_15643569_15656630_390	dORF	390	ENST00000320153	nonsense_mediated_decay	ENSG00000197312	protein_coding	ATA	2.09674	0.741673	1.06846	0.811955		1.41921	0.626804
ENST00000320153_15643572_15656630_387	dORF	387	ENST00000320153	nonsense_mediated_decay	ENSG00000197312	protein_coding	ATG	2.11299	0.747422	1.07674	0.818249		1.43021	0.631663
ENST00000320153_15643578_15656630_381	dORF	381	ENST00000320153	nonsense_mediated_decay	ENSG00000197312	protein_coding	CTG	2.14627	0.759193	1.0937	0.831135		1.45273	0.64161
ENST00000320153_15643581_15656630_378	dORF	378	ENST00000320153	nonsense_mediated_decay	ENSG00000197312	protein_coding	GTG	2.1633	0.765218	1.10238	0.837731		1.46426	0.646702
ENST00000320153_15643614_15656630_345	dORF	345	ENST00000320153	nonsense_mediated_decay	ENSG00000197312	protein_coding	GTG	2.37023	0.838413	1.20782	0.917862		1.60432	0.708561
ENST00000320153_15649746_15656630_282	dORF	282	ENST00000320153	nonsense_mediated_decay	ENSG00000197312	protein_coding	TTG	2.89975	1.02572	1.47765	1.12292		1.96273	0.866856
ENST00000320153_15649764_15656630_264	dORF	264	ENST00000320153	nonsense_mediated_decay	ENSG00000197312	protein_coding	ATA	3.09746	1.09565	1.5784	1.19948		2.09655	0.92596
ENST00000320153_15649782_15656630_246	dORF	246	ENST00000320153	nonsense_mediated_decay	ENSG00000197312	protein_coding	ATG	3.3241	1.17582	1.69389	1.28725		2.24996	0.993713
ENST00000320153_15649788_15656630_240	dORF	240	ENST00000320153	nonsense_mediated_decay	ENSG00000197312	protein_coding	ATG	3.4072	1.20522	1.73624	1.31943		2.30621	1.01856
ENST00000320153_15649794_15656630_234	dORF	234	ENST00000320153	nonsense_mediated_decay	ENSG00000197312	protein_coding	CTG	3.49457	1.23612	1.78076	1.35326		2.36534	1.04467
ENST00000320153_15649800_15656630_228	dORF	228	ENST00000320153	nonsense_mediated_decay	ENSG00000197312	protein_coding	CTG	3.58653	1.26865	1.82762	1.38887		2.42759	1.07216
ENST00000320153_15649806_15656630_222	dORF	222	ENST00000320153	nonsense_mediated_decay	ENSG00000197312	protein_coding	ATG	3.68346	1.30294	1.87702	1.42641		2.4932	1.10114
ENST00000320153_15651718_15656630_192	dORF	192	ENST00000320153	nonsense_mediated_decay	ENSG00000197312	protein_coding	CTG	4.259			1.64928		2.1295	0.549761
ENST00000320153_15651736_15656630_174	dORF	174	ENST00000320153	nonsense_mediated_decay	ENSG00000197312	protein_coding	GTG	2.34979			1.8199		1.1749	0.606633
ENST00000320153_15651802_15656630_108	dORF	108	ENST00000320153	nonsense_mediated_decay	ENSG00000197312	protein_coding	TTG	3.78578			2.93206		1.89289	0.977353
ENST00000459640_16451841_16458887_297	dORF	297	ENST00000459640	nonsense_mediated_decay	ENSG00000157191	protein_coding	ATG	1.37665	1.94783		1.0662		1.66224	0.355401
ENST00000459640_16451901_16458887_237	dORF	237	ENST00000459640	nonsense_mediated_decay	ENSG00000157191	protein_coding	CTG	1.72517	2.44095		1.33613		2.08306	0.445376
ENST00000459640_16451907_16458887_231	dORF	231	ENST00000459640	nonsense_mediated_decay	ENSG00000157191	protein_coding	CTG	1.76997	2.50435		1.37083		2.13716	0.456944
ENST00000459640_16451943_16458887_195	dORF	195	ENST00000459640	nonsense_mediated_decay	ENSG00000157191	protein_coding	CTG	2.09674	2.96669		1.62391		2.53172	0.541303
ENST00000459640_16451967_16458887_171	dORF	171	ENST00000459640	nonsense_mediated_decay	ENSG00000157191	protein_coding	TTG	2.39102			1.85183		1.19551	0.617275
ENST00000459640_16451973_16458887_165	dORF	165	ENST00000459640	nonsense_mediated_decay	ENSG00000157191	protein_coding	GTG	2.47796			1.91917		1.23898	0.639722
ENST00000459640_16455867_16458892_78	dORF	78	ENST00000459640	nonsense_mediated_decay	ENSG00000157191	protein_coding	CTG	5.24185			4.05977		2.62092	1.35326
ENST00000513161_16455867_16458892_78	dORF	78	ENST00000513161	nonsense_mediated_decay	ENSG00000157191	protein_coding	CTG	5.24185			4.05977		2.62092	1.35326
ENST00000513161_16449154_16458887_348	dORF	348	ENST00000513161	nonsense_mediated_decay	ENSG00000157191	protein_coding	CTG	1.1749	1.66237		0.909949		1.41863	0.303316
ENST00000513161_16449160_16458887_342	dORF	342	ENST00000513161	nonsense_mediated_decay	ENSG00000157191	protein_coding	CTG	1.19551	1.69154		0.925913		1.44352	0.308638
ENST00000513161_16451841_16458887_297	dORF	297	ENST00000513161	nonsense_mediated_decay	ENSG00000157191	protein_coding	ATG	1.37665	1.94783		1.0662		1.66224	0.355401
ENST00000513161_16451901_16458887_237	dORF	237	ENST00000513161	nonsense_mediated_decay	ENSG00000157191	protein_coding	CTG	1.72517	2.44095		1.33613		2.08306	0.445376
ENST00000513161_16451907_16458887_231	dORF	231	ENST00000513161	nonsense_mediated_decay	ENSG00000157191	protein_coding	CTG	1.76997	2.50435		1.37083		2.13716	0.456944
ENST00000513161_16451943_16458887_195	dORF	195	ENST00000513161	nonsense_mediated_decay	ENSG00000157191	protein_coding	CTG	2.09674	2.96669		1.62391		2.53172	0.541303
ENST00000513161_16451967_16458887_171	dORF	171	ENST00000513161	nonsense_mediated_decay	ENSG00000157191	protein_coding	TTG	2.39102			1.85183		1.19551	0.617275
ENST00000513161_16451973_16458887_165	dORF	165	ENST00000513161	nonsense_mediated_decay	ENSG00000157191	protein_coding	GTG	2.47796			1.91917		1.23898	0.639722
ENST00000513161_16451956_16458993_288	dORF	288	ENST00000513161	nonsense_mediated_decay	ENSG00000157191	protein_coding	CTG	1.41967	2.0087		1.09952		1.71418	0.366507
ENST00000513161_16451971_16458993_273	dORF	273	ENST00000513161	nonsense_mediated_decay	ENSG00000157191	protein_coding	CTG	1.49767			1.15994		0.748835	0.386645
ENST00000513161_16452001_16458993_243	dORF	243	ENST00000513161	nonsense_mediated_decay	ENSG00000157191	protein_coding	TTG	1.68257			1.30314		0.841284	0.434379
ENST00000513161_16455821_16458993_225	dORF	225	ENST00000513161	nonsense_mediated_decay	ENSG00000157191	protein_coding	GTG	1.81717			1.40739		0.908587	0.469129
ENST00000513161_16455827_16458993_219	dORF	219	ENST00000513161	nonsense_mediated_decay	ENSG00000157191	protein_coding	CTG	1.86696			1.44595		0.93348	0.481982
ENST00000513161_16455851_16458993_195	dORF	195	ENST00000513161	nonsense_mediated_decay	ENSG00000157191	protein_coding	CTG	2.09674			1.62391		1.04837	0.541303
ENST00000513161_16455857_16458993_189	dORF	189	ENST00000513161	nonsense_mediated_decay	ENSG00000157191	protein_coding	CTG	2.1633			1.67546		1.08165	0.558487
ENST00000513161_16455860_16458993_186	dORF	186	ENST00000513161	nonsense_mediated_decay	ENSG00000157191	protein_coding	CTG	2.19819			1.70249		1.0991	0.567495
ENST00000167825_17691180_17697377_666	dORF	666	ENST00000167825	nonsense_mediated_decay	ENSG00000074964	protein_coding	ATA	0.61391				2.90633	0.306955	0.968778
ENST00000167825_17691189_17697377_657	dORF	657	ENST00000167825	nonsense_mediated_decay	ENSG00000074964	protein_coding	TTG	0.62232				2.94615	0.31116	0.982048
ENST00000167825_17695169_17697377_642	dORF	642	ENST00000167825	nonsense_mediated_decay	ENSG00000074964	protein_coding	TTG	0.63686				3.01498	0.31843	1.00499
ENST00000167825_17695187_17697377_624	dORF	624	ENST00000167825	nonsense_mediated_decay	ENSG00000074964	protein_coding	CTG	0.655231				3.10195	0.327616	1.03398
ENST00000167825_17695202_17697377_609	dORF	609	ENST00000167825	nonsense_mediated_decay	ENSG00000074964	protein_coding	CTG	0.67137				3.17835	0.335685	1.05945
ENST00000167825_17695211_17697377_600	dORF	600	ENST00000167825	nonsense_mediated_decay	ENSG00000074964	protein_coding	GTG	0.68144				3.22603	0.34072	1.07534
ENST00000167825_17695238_17697377_573	dORF	573	ENST00000167825	nonsense_mediated_decay	ENSG00000074964	protein_coding	CTG	0.71355				3.37804	0.356775	1.12601
ENST00000167825_17695241_17697377_570	dORF	570	ENST00000167825	nonsense_mediated_decay	ENSG00000074964	protein_coding	CTG	0.717306				3.39582	0.358653	1.13194
ENST00000167825_17695247_17697377_564	dORF	564	ENST00000167825	nonsense_mediated_decay	ENSG00000074964	protein_coding	GTG	0.724936				3.43195	0.362468	1.14398
ENST00000167825_17695218_17697033_249	dORF	249	ENST00000167825	nonsense_mediated_decay	ENSG00000074964	protein_coding	CTG	1.64202				7.77356	0.821012	2.59119
ENST00000167825_17695227_17697033_240	dORF	240	ENST00000167825	nonsense_mediated_decay	ENSG00000074964	protein_coding	GTG	1.7036				8.06507	0.8518	2.68836
ENST00000375218_19112596_19112736_141	dORF	141	ENST00000375218	protein_coding	ENSG00000127481	protein_coding	CTG	2.89975	2.05144		2.24583		2.47559	0.748611
ENST00000375218_19112596_19112712_117	dORF	117	ENST00000375218	protein_coding	ENSG00000127481	protein_coding	GTG	3.49457	2.47224		2.70652		2.9834	0.902172
ENST00000375218_19112596_19112703_108	dORF	108	ENST00000375218	protein_coding	ENSG00000127481	protein_coding	CTG	3.78578	2.67826		2.93206		3.23202	0.977353
ENST00000375218_19112496_19112843_348	dORF	348	ENST00000375218	protein_coding	ENSG00000127481	protein_coding	TTG	1.1749	0.831185		0.909949		1.00304	0.303316
ENST00000375218_19112496_19112840_345	dORF	345	ENST00000375218	protein_coding	ENSG00000127481	protein_coding	TTG	1.18511	0.838413		0.917862		1.01176	0.305954
ENST00000375218_19112496_19112786_291	dORF	291	ENST00000375218	protein_coding	ENSG00000127481	protein_coding	GTG	1.40503	0.993995		1.08819		1.19951	0.362729
ENST00000375218_19112496_19112741_246	dORF	246	ENST00000375218	protein_coding	ENSG00000127481	protein_coding	CTG	1.66205	1.17582		1.28725		1.41894	0.429082
ENST00000375218_19112639_19112860_222	dORF	222	ENST00000375218	protein_coding	ENSG00000127481	protein_coding	TTG	1.84173	1.30294		1.42641		1.57233	0.475469
ENST00000375218_19112639_19112833_195	dORF	195	ENST00000375218	protein_coding	ENSG00000127481	protein_coding	ATG	2.09674	1.48335		1.62391		1.79004	0.541303
ENST00000375218_19112639_19112770_132	dORF	132	ENST00000375218	protein_coding	ENSG00000127481	protein_coding	CTG	3.09746	2.19131		2.39896		2.64438	0.799652
ENST00000375218_19112639_19112755_117	dORF	117	ENST00000375218	protein_coding	ENSG00000127481	protein_coding	GTG	3.49457	2.47224		2.70652		2.9834	0.902172
ENST00000375218_19112639_19112734_96	dORF	96	ENST00000375218	protein_coding	ENSG00000127481	protein_coding	GTG	4.259	3.01305		3.29857		3.63602	1.09952
ENST00000375218_19112639_19112707_69	dORF	69	ENST00000375218	protein_coding	ENSG00000127481	protein_coding	ATG	5.92557	4.19207		4.58931		5.05882	1.52977
ENST00000486238_19219419_19219481_63	dORF	63	ENST00000486238	nonsense_mediated_decay	ENSG00000127463	protein_coding	TTG	6.48991	4.59131				5.54061	0
ENST00000469076_19325534_19328640_540	dORF	540	ENST00000469076	nonsense_mediated_decay	ENSG00000040487	protein_coding	ATG	0.757156	0.535653	0.771663			0.646404	0.257221
ENST00000469076_19325537_19328640_537	dORF	537	ENST00000469076	nonsense_mediated_decay	ENSG00000040487	protein_coding	CTG	0.761386	0.538645	0.775974			0.650016	0.258658
ENST00000469076_19325543_19328640_531	dORF	531	ENST00000469076	nonsense_mediated_decay	ENSG00000040487	protein_coding	CTG	0.769989	0.544732	0.784742			0.65736	0.261581
ENST00000469076_19325579_19328640_495	dORF	495	ENST00000469076	nonsense_mediated_decay	ENSG00000040487	protein_coding	CTG	0.825988	0.584348	0.841814			0.705168	0.280605
ENST00000469076_19325582_19328640_492	dORF	492	ENST00000469076	nonsense_mediated_decay	ENSG00000040487	protein_coding	TTG	0.831025	0.587912	0.846947			0.709468	0.282316
ENST00000469076_19326265_19328640_471	dORF	471	ENST00000469076	nonsense_mediated_decay	ENSG00000040487	protein_coding	GTG	0.868077	0.614124	0.884709			0.741101	0.294903
ENST00000469076_19326268_19328640_468	dORF	468	ENST00000469076	nonsense_mediated_decay	ENSG00000040487	protein_coding	CTG	0.873641	0.618061	0.89038			0.745851	0.296793
ENST00000469076_19326271_19328640_465	dORF	465	ENST00000469076	nonsense_mediated_decay	ENSG00000040487	protein_coding	TTG	0.879278	0.622048	0.896125			0.750663	0.298708
ENST00000469076_19326280_19328640_456	dORF	456	ENST00000469076	nonsense_mediated_decay	ENSG00000040487	protein_coding	ATG	0.896632	0.634326	0.913811			0.765479	0.304604
ENST00000469076_19326286_19328640_450	dORF	450	ENST00000469076	nonsense_mediated_decay	ENSG00000040487	protein_coding	ATG	0.908587	0.642783	0.925995			0.775685	0.308665
ENST00000469076_19326304_19328640_432	dORF	432	ENST00000469076	nonsense_mediated_decay	ENSG00000040487	protein_coding	CTG	0.946445	0.669566	0.964579			0.808005	0.321526
ENST00000469076_19326307_19328640_429	dORF	429	ENST00000469076	nonsense_mediated_decay	ENSG00000040487	protein_coding	CTG	0.953063	0.674248	0.971324			0.813656	0.323775
ENST00000469076_19326325_19328640_411	dORF	411	ENST00000469076	nonsense_mediated_decay	ENSG00000040487	protein_coding	GTG	0.994803	0.703777	1.01386			0.84929	0.337955
ENST00000469076_19326364_19328640_372	dORF	372	ENST00000469076	nonsense_mediated_decay	ENSG00000040487	protein_coding	CTG	1.0991	0.77756	1.12016			0.938329	0.373385
ENST00000469076_19326370_19328640_366	dORF	366	ENST00000469076	nonsense_mediated_decay	ENSG00000040487	protein_coding	GTG	1.11712	0.790307	1.13852			0.953711	0.379506
ENST00000469076_19326582_19328640_297	dORF	297	ENST00000469076	nonsense_mediated_decay	ENSG00000040487	protein_coding	GTG	1.37665	0.973914	1.40302			1.17528	0.467674
ENST00000469076_19326585_19328640_294	dORF	294	ENST00000469076	nonsense_mediated_decay	ENSG00000040487	protein_coding	TTG	1.39069	0.983852	1.41734			1.18727	0.472447
ENST00000469076_19326591_19328640_288	dORF	288	ENST00000469076	nonsense_mediated_decay	ENSG00000040487	protein_coding	CTG	1.41967	1.00435	1.44687			1.21201	0.482289
ENST00000469076_19326603_19328640_276	dORF	276	ENST00000469076	nonsense_mediated_decay	ENSG00000040487	protein_coding	CTG	1.48139	1.04802	1.50978			1.2647	0.503258
ENST00000469076_19327263_19328640_219	dORF	219	ENST00000469076	nonsense_mediated_decay	ENSG00000040487	protein_coding	CTG	1.86696	1.32079				1.59387	0
ENST00000469076_19327272_19328640_210	dORF	210	ENST00000469076	nonsense_mediated_decay	ENSG00000040487	protein_coding	CTG	1.94697	1.37739				1.66218	0
ENST00000469076_19327275_19328640_207	dORF	207	ENST00000469076	nonsense_mediated_decay	ENSG00000040487	protein_coding	GTG	1.97519	1.39736				1.68627	0
ENST00000469076_19327278_19328640_204	dORF	204	ENST00000469076	nonsense_mediated_decay	ENSG00000040487	protein_coding	ATG	2.00424	1.4179				1.71107	0
ENST00000469076_19327281_19328640_201	dORF	201	ENST00000469076	nonsense_mediated_decay	ENSG00000040487	protein_coding	CTG	2.03415	1.43907				1.73661	0
ENST00000469076_19327293_19328640_189	dORF	189	ENST00000469076	nonsense_mediated_decay	ENSG00000040487	protein_coding	CTG	2.1633	1.53044				1.84687	0
ENST00000497827_19325534_19328640_540	dORF	540	ENST00000497827	nonsense_mediated_decay	ENSG00000040487	protein_coding	ATG	0.757156	0.535653	0.771663			0.646404	0.257221
ENST00000497827_19325537_19328640_537	dORF	537	ENST00000497827	nonsense_mediated_decay	ENSG00000040487	protein_coding	CTG	0.761386	0.538645	0.775974			0.650016	0.258658
ENST00000497827_19325543_19328640_531	dORF	531	ENST00000497827	nonsense_mediated_decay	ENSG00000040487	protein_coding	CTG	0.769989	0.544732	0.784742			0.65736	0.261581
ENST00000497827_19325579_19328640_495	dORF	495	ENST00000497827	nonsense_mediated_decay	ENSG00000040487	protein_coding	CTG	0.825988	0.584348	0.841814			0.705168	0.280605
ENST00000497827_19325582_19328640_492	dORF	492	ENST00000497827	nonsense_mediated_decay	ENSG00000040487	protein_coding	TTG	0.831025	0.587912	0.846947			0.709468	0.282316
ENST00000497827_19326265_19328640_471	dORF	471	ENST00000497827	nonsense_mediated_decay	ENSG00000040487	protein_coding	GTG	0.868077	0.614124	0.884709			0.741101	0.294903
ENST00000497827_19326268_19328640_468	dORF	468	ENST00000497827	nonsense_mediated_decay	ENSG00000040487	protein_coding	CTG	0.873641	0.618061	0.89038			0.745851	0.296793
ENST00000497827_19326271_19328640_465	dORF	465	ENST00000497827	nonsense_mediated_decay	ENSG00000040487	protein_coding	TTG	0.879278	0.622048	0.896125			0.750663	0.298708
ENST00000497827_19326280_19328640_456	dORF	456	ENST00000497827	nonsense_mediated_decay	ENSG00000040487	protein_coding	ATG	0.896632	0.634326	0.913811			0.765479	0.304604
ENST00000497827_19326286_19328640_450	dORF	450	ENST00000497827	nonsense_mediated_decay	ENSG00000040487	protein_coding	ATG	0.908587	0.642783	0.925995			0.775685	0.308665
ENST00000497827_19326304_19328640_432	dORF	432	ENST00000497827	nonsense_mediated_decay	ENSG00000040487	protein_coding	CTG	0.946445	0.669566	0.964579			0.808005	0.321526
ENST00000497827_19326307_19328640_429	dORF	429	ENST00000497827	nonsense_mediated_decay	ENSG00000040487	protein_coding	CTG	0.953063	0.674248	0.971324			0.813656	0.323775
ENST00000497827_19326325_19328640_411	dORF	411	ENST00000497827	nonsense_mediated_decay	ENSG00000040487	protein_coding	GTG	0.994803	0.703777	1.01386			0.84929	0.337955
ENST00000497827_19326364_19328640_372	dORF	372	ENST00000497827	nonsense_mediated_decay	ENSG00000040487	protein_coding	CTG	1.0991	0.77756	1.12016			0.938329	0.373385
ENST00000497827_19326370_19328640_366	dORF	366	ENST00000497827	nonsense_mediated_decay	ENSG00000040487	protein_coding	GTG	1.11712	0.790307	1.13852			0.953711	0.379506
ENST00000497827_19326582_19328640_297	dORF	297	ENST00000497827	nonsense_mediated_decay	ENSG00000040487	protein_coding	GTG	1.37665	0.973914	1.40302			1.17528	0.467674
ENST00000497827_19326585_19328640_294	dORF	294	ENST00000497827	nonsense_mediated_decay	ENSG00000040487	protein_coding	TTG	1.39069	0.983852	1.41734			1.18727	0.472447
ENST00000497827_19326591_19328640_288	dORF	288	ENST00000497827	nonsense_mediated_decay	ENSG00000040487	protein_coding	CTG	1.41967	1.00435	1.44687			1.21201	0.482289
ENST00000497827_19326603_19328640_276	dORF	276	ENST00000497827	nonsense_mediated_decay	ENSG00000040487	protein_coding	CTG	1.48139	1.04802	1.50978			1.2647	0.503258
ENST00000497827_19327263_19328640_219	dORF	219	ENST00000497827	nonsense_mediated_decay	ENSG00000040487	protein_coding	CTG	1.86696	1.32079				1.59387	0
ENST00000497827_19327272_19328640_210	dORF	210	ENST00000497827	nonsense_mediated_decay	ENSG00000040487	protein_coding	CTG	1.94697	1.37739				1.66218	0
ENST00000497827_19327275_19328640_207	dORF	207	ENST00000497827	nonsense_mediated_decay	ENSG00000040487	protein_coding	GTG	1.97519	1.39736				1.68627	0
ENST00000497827_19327278_19328640_204	dORF	204	ENST00000497827	nonsense_mediated_decay	ENSG00000040487	protein_coding	ATG	2.00424	1.4179				1.71107	0
ENST00000497827_19327281_19328640_201	dORF	201	ENST00000497827	nonsense_mediated_decay	ENSG00000040487	protein_coding	CTG	2.03415	1.43907				1.73661	0
ENST00000497827_19327293_19328640_189	dORF	189	ENST00000497827	nonsense_mediated_decay	ENSG00000040487	protein_coding	CTG	2.1633	1.53044				1.84687	0
ENST00000375142_19339533_19339613_81	dORF	81	ENST00000375142	protein_coding	ENSG00000077549	protein_coding	GTG	5.04771	14.2841	15.4333	7.81882		9.66589	7.75069
ENST00000602384_19640429_19655031_207	dORF	207	ENST00000602384	nonsense_mediated_decay	ENSG00000270136	protein_coding	CTG	1.97519					0.987595	0
ENST00000602384_19640432_19655031_204	dORF	204	ENST00000602384	nonsense_mediated_decay	ENSG00000270136	protein_coding	ATG	2.00424					1.00212	0
ENST00000602384_19640621_19655031_129	dORF	129	ENST00000602384	nonsense_mediated_decay	ENSG00000270136	protein_coding	CTG	3.16949					1.58474	0
ENST00000602384_19640648_19655031_102	dORF	102	ENST00000602384	nonsense_mediated_decay	ENSG00000270136	protein_coding	CTG	4.00847					2.00424	0
ENST00000602384_19640690_19655031_60	dORF	60	ENST00000602384	nonsense_mediated_decay	ENSG00000270136	protein_coding	CTG	6.8144					3.4072	0
ENST00000602384_19655056_19655331_153	dORF	153	ENST00000602384	nonsense_mediated_decay	ENSG00000270136	protein_coding	CTG	16.0339	15.1243	5.44703	16.5575	12.6511	15.5791	11.5519
ENST00000602384_19655065_19655331_144	dORF	144	ENST00000602384	nonsense_mediated_decay	ENSG00000270136	protein_coding	CTG	17.036	16.0696	5.78747	17.5924		16.5528	7.79327
ENST00000602384_19655080_19655331_129	dORF	129	ENST00000602384	nonsense_mediated_decay	ENSG00000270136	protein_coding	CTG	19.0169	17.9381	6.46043	19.638		18.4775	8.69947
ENST00000602384_19655119_19655331_90	dORF	90	ENST00000602384	nonsense_mediated_decay	ENSG00000270136	protein_coding	ATA	27.2576	25.7113	9.25995	28.1478		26.4845	12.4692
ENST00000602384_19655125_19655331_84	dORF	84	ENST00000602384	nonsense_mediated_decay	ENSG00000270136	protein_coding	GTG	29.2046	27.5479	9.92138	30.1583		28.3762	13.3599
ENST00000602384_19640661_19655119_177	dORF	177	ENST00000602384	nonsense_mediated_decay	ENSG00000270136	protein_coding	CTG	2.30997				10.9357	1.15498	3.64523
ENST00000602384_19655327_19655398_72	dORF	72	ENST00000602384	nonsense_mediated_decay	ENSG00000270136	protein_coding	GTG	5.67867	4.0174	5.78747	8.79618		4.84803	4.86122
ENST00000602384_19655339_19655398_60	dORF	60	ENST00000602384	nonsense_mediated_decay	ENSG00000270136	protein_coding	GTG	6.8144	4.82088	6.94497	10.5554		5.81764	5.83346
ENST00000602293_19655056_19655331_153	dORF	153	ENST00000602293	nonsense_mediated_decay	ENSG00000270136	protein_coding	CTG	16.0339	15.1243	5.44703	16.5575	12.6511	15.5791	11.5519
ENST00000602293_19655065_19655331_144	dORF	144	ENST00000602293	nonsense_mediated_decay	ENSG00000270136	protein_coding	CTG	17.036	16.0696	5.78747	17.5924		16.5528	7.79327
ENST00000602293_19655080_19655331_129	dORF	129	ENST00000602293	nonsense_mediated_decay	ENSG00000270136	protein_coding	CTG	19.0169	17.9381	6.46043	19.638		18.4775	8.69947
ENST00000602293_19655119_19655331_90	dORF	90	ENST00000602293	nonsense_mediated_decay	ENSG00000270136	protein_coding	ATA	27.2576	25.7113	9.25995	28.1478		26.4845	12.4692
ENST00000602293_19655125_19655331_84	dORF	84	ENST00000602293	nonsense_mediated_decay	ENSG00000270136	protein_coding	GTG	29.2046	27.5479	9.92138	30.1583		28.3762	13.3599
ENST00000602293_19626472_19655119_201	dORF	201	ENST00000602293	nonsense_mediated_decay	ENSG00000270136	protein_coding	CTG	2.03415				9.62994	1.01708	3.20998
ENST00000602293_19634489_19655119_144	dORF	144	ENST00000602293	nonsense_mediated_decay	ENSG00000270136	protein_coding	GTG	2.83933				13.4418	1.41967	4.4806
ENST00000602293_19634513_19655119_120	dORF	120	ENST00000602293	nonsense_mediated_decay	ENSG00000270136	protein_coding	CTG	3.4072				16.1301	1.7036	5.37672
ENST00000602293_19634522_19655119_111	dORF	111	ENST00000602293	nonsense_mediated_decay	ENSG00000270136	protein_coding	TTG	3.68346				17.438	1.84173	5.81267
ENST00000602293_19655327_19655398_72	dORF	72	ENST00000602293	nonsense_mediated_decay	ENSG00000270136	protein_coding	GTG	5.67867	4.0174	5.78747	8.79618		4.84803	4.86122
ENST00000602293_19655339_19655398_60	dORF	60	ENST00000602293	nonsense_mediated_decay	ENSG00000270136	protein_coding	GTG	6.8144	4.82088	6.94497	10.5554		5.81764	5.83346
ENST00000602450_19655056_19655331_153	dORF	153	ENST00000602450	nonsense_mediated_decay	ENSG00000270136	protein_coding	CTG	16.0339	15.1243	5.44703	16.5575	12.6511	15.5791	11.5519
ENST00000602450_19655065_19655331_144	dORF	144	ENST00000602450	nonsense_mediated_decay	ENSG00000270136	protein_coding	CTG	17.036	16.0696	5.78747	17.5924		16.5528	7.79327
ENST00000602450_19655080_19655331_129	dORF	129	ENST00000602450	nonsense_mediated_decay	ENSG00000270136	protein_coding	CTG	19.0169	17.9381	6.46043	19.638		18.4775	8.69947
ENST00000602450_19655119_19655331_90	dORF	90	ENST00000602450	nonsense_mediated_decay	ENSG00000270136	protein_coding	ATA	27.2576	25.7113	9.25995	28.1478		26.4845	12.4692
ENST00000602450_19655125_19655331_84	dORF	84	ENST00000602450	nonsense_mediated_decay	ENSG00000270136	protein_coding	GTG	29.2046	27.5479	9.92138	30.1583		28.3762	13.3599
ENST00000602450_19600921_19655119_159	dORF	159	ENST00000602450	nonsense_mediated_decay	ENSG00000270136	protein_coding	CTG	2.57147				12.1737	1.28574	4.0579
ENST00000602450_19600936_19655119_144	dORF	144	ENST00000602450	nonsense_mediated_decay	ENSG00000270136	protein_coding	CTG	2.83933				13.4418	1.41967	4.4806
ENST00000602450_19655327_19655398_72	dORF	72	ENST00000602450	nonsense_mediated_decay	ENSG00000270136	protein_coding	GTG	5.67867	4.0174	5.78747	8.79618		4.84803	4.86122
ENST00000602450_19655339_19655398_60	dORF	60	ENST00000602450	nonsense_mediated_decay	ENSG00000270136	protein_coding	GTG	6.8144	4.82088	6.94497	10.5554		5.81764	5.83346
ENST00000478691_23310329_23310421_93	dORF	93	ENST00000478691	protein_coding	ENSG00000125944	protein_coding	ATA	4.39639					2.19819	0
ENST00000478691_23310329_23310415_87	dORF	87	ENST00000478691	protein_coding	ENSG00000125944	protein_coding	TTG	4.69959					2.34979	0
ENST00000374616_23310329_23310421_93	dORF	93	ENST00000374616	protein_coding	ENSG00000125944	protein_coding	ATA	4.39639					2.19819	0
ENST00000374616_23310329_23310415_87	dORF	87	ENST00000374616	protein_coding	ENSG00000125944	protein_coding	TTG	4.69959					2.34979	0
ENST00000374612_23310329_23310421_93	dORF	93	ENST00000374612	protein_coding	ENSG00000125944	protein_coding	ATA	4.39639					2.19819	0
ENST00000374612_23310329_23310415_87	dORF	87	ENST00000374612	protein_coding	ENSG00000125944	protein_coding	TTG	4.69959					2.34979	0
ENST00000302271_23310329_23310421_93	dORF	93	ENST00000302271	protein_coding	ENSG00000125944	protein_coding	ATA	4.39639					2.19819	0
ENST00000302271_23310329_23310415_87	dORF	87	ENST00000302271	protein_coding	ENSG00000125944	protein_coding	TTG	4.69959					2.34979	0
ENST00000492982_23431898_23433232_177	dORF	177	ENST00000492982	nonsense_mediated_decay	ENSG00000088280	protein_coding	GTG	2.30997		2.35423			1.15498	0.784742
ENST00000492982_23431898_23433202_147	dORF	147	ENST00000492982	nonsense_mediated_decay	ENSG00000088280	protein_coding	ATG	2.78139		2.83468			1.39069	0.944893
ENST00000492982_23431898_23433196_141	dORF	141	ENST00000492982	nonsense_mediated_decay	ENSG00000088280	protein_coding	CTG	2.89975		2.9553			1.44987	0.985101
ENST00000492982_23431898_23433157_102	dORF	102	ENST00000492982	nonsense_mediated_decay	ENSG00000088280	protein_coding	GTG	4.00847		4.08527			2.00424	1.36176
ENST00000492982_23431912_23433150_81	dORF	81	ENST00000492982	nonsense_mediated_decay	ENSG00000088280	protein_coding	CTG	5.04771		5.14442			2.52385	1.71481
ENST00000492982_23429859_23456149_2598	dORF	2598	ENST00000492982	nonsense_mediated_decay	ENSG00000088280	protein_coding	GTG	0.157377	0.111337	0.320784	0.121887	0.745041	0.134357	0.395904
ENST00000492982_23429859_23456021_2565	dORF	2565	ENST00000492982	nonsense_mediated_decay	ENSG00000088280	protein_coding	GTG	0.159401	0.112769	0.324911	0.123455	0.754627	0.136085	0.400997
ENST00000492982_23429859_23455991_2535	dORF	2535	ENST00000492982	nonsense_mediated_decay	ENSG00000088280	protein_coding	GTG	0.161288	0.114104	0.328756	0.124916	0.763557	0.137696	0.405743
ENST00000492982_23429859_23455967_2511	dORF	2511	ENST00000492982	nonsense_mediated_decay	ENSG00000088280	protein_coding	CTG	0.162829	0.115194	0.331898	0.12611	0.770855	0.139012	0.409621
ENST00000492982_23429859_23455946_2490	dORF	2490	ENST00000492982	nonsense_mediated_decay	ENSG00000088280	protein_coding	CTG	0.164202	0.116166	0.334697	0.127174	0.777356	0.140184	0.413076
ENST00000492982_23429859_23455925_2469	dORF	2469	ENST00000492982	nonsense_mediated_decay	ENSG00000088280	protein_coding	TTG	0.165599	0.117154	0.337544	0.128255	0.783968	0.141376	0.416589
ENST00000492982_23429859_23455919_2463	dORF	2463	ENST00000492982	nonsense_mediated_decay	ENSG00000088280	protein_coding	GTG	0.166003	0.117439	0.338366	0.128568	0.785878	0.141721	0.417604
ENST00000492982_23429859_23455883_2427	dORF	2427	ENST00000492982	nonsense_mediated_decay	ENSG00000088280	protein_coding	CTG	0.168465	0.119181	0.343385	0.130475	0.797535	0.143823	0.423798
ENST00000492982_23429859_23452762_2415	dORF	2415	ENST00000492982	nonsense_mediated_decay	ENSG00000088280	protein_coding	TTG	0.169302	0.119773	0.345091	0.131123	0.801498	0.144538	0.425904
ENST00000492982_23429859_23452738_2391	dORF	2391	ENST00000492982	nonsense_mediated_decay	ENSG00000088280	protein_coding	CTG	0.171001	0.120976	0.348555	0.132439	0.809543	0.145988	0.430179
ENST00000492982_23429859_23452729_2382	dORF	2382	ENST00000492982	nonsense_mediated_decay	ENSG00000088280	protein_coding	CTG	0.171647	0.121433	0.349872	0.13294	0.812602	0.14654	0.431805
ENST00000492982_23429859_23452726_2379	dORF	2379	ENST00000492982	nonsense_mediated_decay	ENSG00000088280	protein_coding	ATG	0.171864	0.121586	0.350314	0.133107	0.813627	0.146725	0.432349
ENST00000492982_23429859_23452714_2367	dORF	2367	ENST00000492982	nonsense_mediated_decay	ENSG00000088280	protein_coding	CTG	0.172735	0.122202	0.352089	0.133782	0.817751	0.147469	0.434541
ENST00000492982_23429859_23451513_2334	dORF	2334	ENST00000492982	nonsense_mediated_decay	ENSG00000088280	protein_coding	CTG	0.175177	0.12393	0.357068	0.135674	0.829313	0.149554	0.440685
ENST00000492982_23429859_23451480_2301	dORF	2301	ENST00000492982	nonsense_mediated_decay	ENSG00000088280	protein_coding	ATG	0.17769	0.125707	0.362189	0.137619	0.841207	0.151699	0.447005
ENST00000492982_23429859_23442605_2292	dORF	2292	ENST00000492982	nonsense_mediated_decay	ENSG00000088280	protein_coding	CTG	0.178388	0.126201	0.363611	0.13816	0.84451	0.152294	0.44876
ENST00000492982_23429859_23442578_2265	dORF	2265	ENST00000492982	nonsense_mediated_decay	ENSG00000088280	protein_coding	GTG	0.180514	0.127705	0.367945	0.139807	0.854577	0.15411	0.45411
ENST00000492982_23429859_23442554_2241	dORF	2241	ENST00000492982	nonsense_mediated_decay	ENSG00000088280	protein_coding	GTG	0.182447	0.129073	0.371886	0.141304	0.863729	0.15576	0.458973
ENST00000492982_23429859_23442542_2229	dORF	2229	ENST00000492982	nonsense_mediated_decay	ENSG00000088280	protein_coding	ATG	0.183429	0.129768	0.373888	0.142065	0.868379	0.156599	0.461444
ENST00000492982_23429859_23442515_2202	dORF	2202	ENST00000492982	nonsense_mediated_decay	ENSG00000088280	protein_coding	CTG	0.185679	0.131359	0.378472	0.143807	0.879027	0.158519	0.467102
ENST00000492982_23429859_23442509_2196	dORF	2196	ENST00000492982	nonsense_mediated_decay	ENSG00000088280	protein_coding	ATG	0.186186	0.131718	0.379506	0.1442	0.881429	0.158952	0.468378
ENST00000492982_23429859_23442268_2184	dORF	2184	ENST00000492982	nonsense_mediated_decay	ENSG00000088280	protein_coding	CTG	0.187209	0.132442	0.381592	0.144992	0.886272	0.159825	0.470952
ENST00000492982_23429859_23442244_2160	dORF	2160	ENST00000492982	nonsense_mediated_decay	ENSG00000088280	protein_coding	ATG	0.189289	0.133913	0.385831	0.146603	0.896119	0.161601	0.476185
ENST00000492982_23429859_23441696_2067	dORF	2067	ENST00000492982	nonsense_mediated_decay	ENSG00000088280	protein_coding	CTG	0.197806	0.139938	0.403191	0.153199	0.936438	0.168872	0.497609
ENST00000492982_23429859_23441675_2046	dORF	2046	ENST00000492982	nonsense_mediated_decay	ENSG00000088280	protein_coding	CTG	0.199836	0.141375	0.407329	0.154771	0.94605	0.170605	0.502717
ENST00000492982_23429859_23441440_1992	dORF	1992	ENST00000492982	nonsense_mediated_decay	ENSG00000088280	protein_coding	CTG	0.205253	0.145207	0.418371		0.971696	0.17523	0.463356
ENST00000492982_23429859_23441407_1959	dORF	1959	ENST00000492982	nonsense_mediated_decay	ENSG00000088280	protein_coding	CTG	0.208711	0.147653	0.425419		0.988064	0.178182	0.471161
ENST00000492982_23429859_23441205_1932	dORF	1932	ENST00000492982	nonsense_mediated_decay	ENSG00000088280	protein_coding	CTG	0.211627	0.149717	0.431364		1.00187	0.180672	0.477746
ENST00000492982_23429859_23441130_1857	dORF	1857	ENST00000492982	nonsense_mediated_decay	ENSG00000088280	protein_coding	GTG	0.220175		0.448786		1.04234	0.110087	0.497041
ENST00000492982_23429859_23439181_1779	dORF	1779	ENST00000492982	nonsense_mediated_decay	ENSG00000088280	protein_coding	CTG	0.229828		0.468463		1.08804	0.114914	0.518833
ENST00000492982_23429859_23438834_1758	dORF	1758	ENST00000492982	nonsense_mediated_decay	ENSG00000088280	protein_coding	ATA	0.232573		0.474059		1.10103	0.116287	0.525031
ENST00000492982_23429859_23438819_1743	dORF	1743	ENST00000492982	nonsense_mediated_decay	ENSG00000088280	protein_coding	GTG	0.234575		0.478139		1.11051	0.117287	0.529549
ENST00000492982_23429859_23438813_1737	dORF	1737	ENST00000492982	nonsense_mediated_decay	ENSG00000088280	protein_coding	CTG	0.235385		0.47979		1.11435	0.117693	0.531378
ENST00000492982_23429859_23438807_1731	dORF	1731	ENST00000492982	nonsense_mediated_decay	ENSG00000088280	protein_coding	CTG	0.236201		0.481453		1.11821	0.118101	0.53322
ENST00000492982_23429859_23438804_1728	dORF	1728	ENST00000492982	nonsense_mediated_decay	ENSG00000088280	protein_coding	CTG	0.236611		0.482289		1.12015	0.118306	0.534146
ENST00000492982_23429859_23438792_1716	dORF	1716	ENST00000492982	nonsense_mediated_decay	ENSG00000088280	protein_coding	GTG	0.238266		0.485662		1.12798	0.119133	0.537881
ENST00000492982_23429859_23438756_1680	dORF	1680	ENST00000492982	nonsense_mediated_decay	ENSG00000088280	protein_coding	CTG	0.243372		0.496069		1.15215	0.121686	0.549407
ENST00000492982_23429859_23438753_1677	dORF	1677	ENST00000492982	nonsense_mediated_decay	ENSG00000088280	protein_coding	GTG	0.243807		0.496956		1.15421	0.121903	0.55039
ENST00000492982_23429859_23437316_1617	dORF	1617	ENST00000492982	nonsense_mediated_decay	ENSG00000088280	protein_coding	GTG	0.252854		0.515396		1.19704	0.126427	0.570813
ENST00000492982_23429859_23437310_1611	dORF	1611	ENST00000492982	nonsense_mediated_decay	ENSG00000088280	protein_coding	GTG	0.253795		0.517316		1.2015	0.126898	0.572939
ENST00000492982_23429859_23437307_1608	dORF	1608	ENST00000492982	nonsense_mediated_decay	ENSG00000088280	protein_coding	TTG	0.254269		0.518281		1.20374	0.127134	0.574008
ENST00000492982_23429859_23437283_1584	dORF	1584	ENST00000492982	nonsense_mediated_decay	ENSG00000088280	protein_coding	CTG	0.258121		0.526134		1.22198	0.129061	0.582705
ENST00000492982_23429859_23437193_1494	dORF	1494	ENST00000492982	nonsense_mediated_decay	ENSG00000088280	protein_coding	CTG	0.273671		0.557829		1.29559	0.136835	0.617808
ENST00000492982_23429859_23437178_1479	dORF	1479	ENST00000492982	nonsense_mediated_decay	ENSG00000088280	protein_coding	GTG	0.276446		0.563486		1.30873	0.138223	0.624073
ENST00000492982_23429859_23437021_1407	dORF	1407	ENST00000492982	nonsense_mediated_decay	ENSG00000088280	protein_coding	CTG	0.290593		0.592321		1.37571	0.145296	0.656009
ENST00000492982_23429859_23437015_1401	dORF	1401	ENST00000492982	nonsense_mediated_decay	ENSG00000088280	protein_coding	GTG	0.291837		0.594858		1.3816	0.145919	0.658818
ENST00000492982_23429859_23436976_1362	dORF	1362	ENST00000492982	nonsense_mediated_decay	ENSG00000088280	protein_coding	CTG	0.300194		0.611891		1.42116	0.150097	0.677683
ENST00000492982_23429859_23436970_1356	dORF	1356	ENST00000492982	nonsense_mediated_decay	ENSG00000088280	protein_coding	GTG	0.301522		0.614599		1.42745	0.150761	0.680682
ENST00000492982_23429859_23436955_1341	dORF	1341	ENST00000492982	nonsense_mediated_decay	ENSG00000088280	protein_coding	ATG	0.304895		0.621473		1.44341	0.152447	0.688296
ENST00000492982_23429859_23436940_1326	dORF	1326	ENST00000492982	nonsense_mediated_decay	ENSG00000088280	protein_coding	TTG	0.308344		0.628504		1.45974	0.154172	0.696082
ENST00000492982_23429859_23436934_1320	dORF	1320	ENST00000492982	nonsense_mediated_decay	ENSG00000088280	protein_coding	CTG	0.309746		0.63136		1.46638	0.154873	0.699246
ENST00000492982_23429859_23436931_1317	dORF	1317	ENST00000492982	nonsense_mediated_decay	ENSG00000088280	protein_coding	CTG	0.310451		0.632799		1.46972	0.155226	0.700839
ENST00000492982_23429859_23436916_1302	dORF	1302	ENST00000492982	nonsense_mediated_decay	ENSG00000088280	protein_coding	TTG	0.314028		0.640089		1.48665	0.157014	0.708913
ENST00000492982_23429859_23436913_1299	dORF	1299	ENST00000492982	nonsense_mediated_decay	ENSG00000088280	protein_coding	TTG	0.314753		0.641567		1.49008	0.157377	0.71055
ENST00000492982_23429859_23436654_1296	dORF	1296	ENST00000492982	nonsense_mediated_decay	ENSG00000088280	protein_coding	CTG	0.315482		0.643052		1.49353	0.157741	0.712195
ENST00000492982_23429859_23436648_1290	dORF	1290	ENST00000492982	nonsense_mediated_decay	ENSG00000088280	protein_coding	TTG	0.316949		0.646043		1.50048	0.158474	0.715507
ENST00000492982_23429859_23436642_1284	dORF	1284	ENST00000492982	nonsense_mediated_decay	ENSG00000088280	protein_coding	ATG	0.31843		0.649062		1.50749	0.159215	0.718851
ENST00000492982_23429859_23436615_1257	dORF	1257	ENST00000492982	nonsense_mediated_decay	ENSG00000088280	protein_coding	ATG	0.32527		0.663004		1.53987	0.162635	0.734292
ENST00000492982_23429859_23436561_1203	dORF	1203	ENST00000492982	nonsense_mediated_decay	ENSG00000088280	protein_coding	ATG	0.33987		0.692765		1.60899	0.169935	0.767252
ENST00000492982_23429859_23436006_1179	dORF	1179	ENST00000492982	nonsense_mediated_decay	ENSG00000088280	protein_coding	ATG	0.346789		0.706867		1.64175	0.173394	0.782871
ENST00000492982_23429859_23435994_1167	dORF	1167	ENST00000492982	nonsense_mediated_decay	ENSG00000088280	protein_coding	GTG	0.350355		0.714135		1.65863	0.175177	0.790921
ENST00000492982_23429859_23435919_1092	dORF	1092	ENST00000492982	nonsense_mediated_decay	ENSG00000088280	protein_coding	CTG	0.374418		0.763183		1.77254	0.187209	0.845242
ENST00000492982_23429859_23435910_1083	dORF	1083	ENST00000492982	nonsense_mediated_decay	ENSG00000088280	protein_coding	CTG	0.377529		0.769525		1.78727	0.188765	0.852266
ENST00000492982_23429859_23435871_1044	dORF	1044	ENST00000492982	nonsense_mediated_decay	ENSG00000088280	protein_coding	CTG	0.391632		0.798272		1.85404	0.195816	0.884104
ENST00000492982_23429859_23434600_1005	dORF	1005	ENST00000492982	nonsense_mediated_decay	ENSG00000088280	protein_coding	TTG	0.40683		0.82925		1.92599	0.203415	0.918412
ENST00000492982_23429859_23434594_999	dORF	999	ENST00000492982	nonsense_mediated_decay	ENSG00000088280	protein_coding	TTG	0.409273		0.83423		1.93756	0.204637	0.923928
ENST00000492982_23429859_23434564_969	dORF	969	ENST00000492982	nonsense_mediated_decay	ENSG00000088280	protein_coding	CTG	0.421944		0.860058		1.99754	0.210972	0.952533
ENST00000492982_23429859_23434558_963	dORF	963	ENST00000492982	nonsense_mediated_decay	ENSG00000088280	protein_coding	CTG	0.424573		0.865416		2.00999	0.212287	0.958468
ENST00000492982_23429859_23434555_960	dORF	960	ENST00000492982	nonsense_mediated_decay	ENSG00000088280	protein_coding	GTG	0.4259		0.868121		2.01627	0.21295	0.961463
ENST00000492982_23429859_23434362_930	dORF	930	ENST00000492982	nonsense_mediated_decay	ENSG00000088280	protein_coding	CTG	0.439639		0.896125		2.08131	0.219819	0.992478
ENST00000492982_23429859_23434329_897	dORF	897	ENST00000492982	nonsense_mediated_decay	ENSG00000088280	protein_coding	CTG	0.455813		0.929092		2.15788	0.227906	1.02899
ENST00000492982_23429859_23434287_855	dORF	855	ENST00000492982	nonsense_mediated_decay	ENSG00000088280	protein_coding	CTG	0.478204		0.974732		2.26388	0.239102	1.07954
ENST00000492982_23429859_23434284_852	dORF	852	ENST00000492982	nonsense_mediated_decay	ENSG00000088280	protein_coding	CTG	0.479888		0.978164		2.27185	0.239944	1.08334
ENST00000492982_23429859_23434281_849	dORF	849	ENST00000492982	nonsense_mediated_decay	ENSG00000088280	protein_coding	CTG	0.481583		0.981621		2.27988	0.240792	1.08717
ENST00000492982_23429859_23434266_834	dORF	834	ENST00000492982	nonsense_mediated_decay	ENSG00000088280	protein_coding	TTG	0.490245		0.999276		2.32088	0.245122	1.10672
ENST00000492982_23429859_23433670_798	dORF	798	ENST00000492982	nonsense_mediated_decay	ENSG00000088280	protein_coding	CTG	0.512361		1.04436		2.42559	0.256181	1.15665
ENST00000492982_23429859_23433664_792	dORF	792	ENST00000492982	nonsense_mediated_decay	ENSG00000088280	protein_coding	ATA	0.516243		1.05227		2.44396	0.258121	1.16541
ENST00000492982_23429859_23433628_756	dORF	756	ENST00000492982	nonsense_mediated_decay	ENSG00000088280	protein_coding	CTG	0.540826		1.10238		2.56034	0.270413	1.22091
ENST00000492982_23429859_23433532_753	dORF	753	ENST00000492982	nonsense_mediated_decay	ENSG00000088280	protein_coding	CTG	0.54298		1.10677		2.57054	0.27149	1.22577
ENST00000492982_23429859_23433490_711	dORF	711	ENST00000492982	nonsense_mediated_decay	ENSG00000088280	protein_coding	GTG	0.575055		1.17215		2.72239	0.287528	1.29818
ENST00000492982_23429859_23433424_645	dORF	645	ENST00000492982	nonsense_mediated_decay	ENSG00000088280	protein_coding	GTG	0.633898		1.29209		3.00096	0.316949	1.43101
ENST00000492982_23429859_23433370_591	dORF	591	ENST00000492982	nonsense_mediated_decay	ENSG00000088280	protein_coding	TTG	0.691818		1.41015		3.27516	0.345909	1.56177
ENST00000492982_23429859_23433364_585	dORF	585	ENST00000492982	nonsense_mediated_decay	ENSG00000088280	protein_coding	CTG	0.698913		1.42461		3.30875	0.349457	1.57779
ENST00000492982_23429859_23433266_576	dORF	576	ENST00000492982	nonsense_mediated_decay	ENSG00000088280	protein_coding	TTG	0.709834		1.44687		3.36045	0.354917	1.60244
ENST00000492982_23429859_23433263_573	dORF	573	ENST00000492982	nonsense_mediated_decay	ENSG00000088280	protein_coding	CTG	0.71355		1.45444		3.37804	0.356775	1.61083
ENST00000492982_23429859_23433224_534	dORF	534	ENST00000492982	nonsense_mediated_decay	ENSG00000088280	protein_coding	CTG	0.765663		1.56067		3.62475	0.382832	1.72847
ENST00000492982_23429859_23433185_495	dORF	495	ENST00000492982	nonsense_mediated_decay	ENSG00000088280	protein_coding	CTG	0.825988		1.68363		3.91034	0.412994	1.86466
ENST00000492982_23429859_23433137_447	dORF	447	ENST00000492982	nonsense_mediated_decay	ENSG00000088280	protein_coding	TTG	0.914685		1.86442		4.33024	0.457342	2.06489
ENST00000492982_23429859_23433110_420	dORF	420	ENST00000492982	nonsense_mediated_decay	ENSG00000088280	protein_coding	TTG	0.973486		1.98428		4.60861	0.486743	2.19763
ENST00000374505_23794412_23794669_258	dORF	258	ENST00000374505	protein_coding	ENSG00000011009	protein_coding	CTG	1.58474					0.792372	0
ENST00000374505_23794451_23794669_219	dORF	219	ENST00000374505	protein_coding	ENSG00000011009	protein_coding	CTG	1.86696					0.93348	0
ENST00000374505_23794457_23794669_213	dORF	213	ENST00000374505	protein_coding	ENSG00000011009	protein_coding	ATA	1.91955					0.959775	0
ENST00000374505_23794434_23794511_78	dORF	78	ENST00000374505	protein_coding	ENSG00000011009	protein_coding	ATG	5.24185					2.62092	0
ENST00000374505_23794440_23794511_72	dORF	72	ENST00000374505	protein_coding	ENSG00000011009	protein_coding	GTG	5.67867					2.83933	0
ENST00000374502_23794412_23794669_258	dORF	258	ENST00000374502	protein_coding	ENSG00000011009	protein_coding	CTG	1.58474					0.792372	0
ENST00000374502_23794451_23794669_219	dORF	219	ENST00000374502	protein_coding	ENSG00000011009	protein_coding	CTG	1.86696					0.93348	0
ENST00000374502_23794457_23794669_213	dORF	213	ENST00000374502	protein_coding	ENSG00000011009	protein_coding	ATA	1.91955					0.959775	0
ENST00000374502_23794434_23794511_78	dORF	78	ENST00000374502	protein_coding	ENSG00000011009	protein_coding	ATG	5.24185					2.62092	0
ENST00000374502_23794440_23794511_72	dORF	72	ENST00000374502	protein_coding	ENSG00000011009	protein_coding	GTG	5.67867					2.83933	0
ENST00000374487_23802466_23820578_900	dORF	900	ENST00000374487	nonsense_mediated_decay	ENSG00000117305	protein_coding	ATG	0.908587	1.28557	0.462998	0.703694		1.09708	0.388897
ENST00000374487_23802466_23820557_879	dORF	879	ENST00000374487	nonsense_mediated_decay	ENSG00000117305	protein_coding	GTG	0.930294	1.31628	0.474059	0.720506		1.12329	0.398188
ENST00000374487_23802466_23820548_870	dORF	870	ENST00000374487	nonsense_mediated_decay	ENSG00000117305	protein_coding	GTG	0.939918	1.3299	0.478963	0.727959		1.13491	0.402308
ENST00000374487_23802466_23817565_813	dORF	813	ENST00000374487	nonsense_mediated_decay	ENSG00000117305	protein_coding	GTG	1.00582	1.42314	0.512544	0.389499		1.21448	0.300681
ENST00000374487_23802466_23817553_801	dORF	801	ENST00000374487	nonsense_mediated_decay	ENSG00000117305	protein_coding	CTG	1.02088	1.44446	0.520222	0.395334		1.23267	0.305185
ENST00000374487_23802466_23817550_798	dORF	798	ENST00000374487	nonsense_mediated_decay	ENSG00000117305	protein_coding	ATA	1.02472	1.44989	0.522178	0.39682		1.2373	0.306333
ENST00000374487_23802466_23817544_792	dORF	792	ENST00000374487	nonsense_mediated_decay	ENSG00000117305	protein_coding	ATG	1.03249	1.46087	0.526134	0.399826		1.24668	0.308653
ENST00000374487_23802466_23817517_765	dORF	765	ENST00000374487	nonsense_mediated_decay	ENSG00000117305	protein_coding	ATA	0.534463	1.51243	0.544703	0.413938		1.02345	0.319547
ENST00000374487_23802466_23817499_747	dORF	747	ENST00000374487	nonsense_mediated_decay	ENSG00000117305	protein_coding	GTG	0.547342	1.54888	0.557829	0.423912		1.04811	0.327247
ENST00000374487_23802466_23816770_723	dORF	723	ENST00000374487	nonsense_mediated_decay	ENSG00000117305	protein_coding	ATG	0.565511	1.60029	0.576346	0.437984		1.0829	0.33811
ENST00000374487_23802466_23816749_702	dORF	702	ENST00000374487	nonsense_mediated_decay	ENSG00000117305	protein_coding	TTG	0.582428	1.64816	0.593587	0.451086		1.1153	0.348224
ENST00000374487_23802466_23816707_660	dORF	660	ENST00000374487	nonsense_mediated_decay	ENSG00000117305	protein_coding	CTG	0.619491	1.75305	0.63136	0.479791		1.18627	0.370384
ENST00000374487_23802466_23816695_648	dORF	648	ENST00000374487	nonsense_mediated_decay	ENSG00000117305	protein_coding	TTG	0.630963	1.78551	0.643052	0.488676		1.20824	0.377243
ENST00000374487_23802466_23814260_549	dORF	549	ENST00000374487	nonsense_mediated_decay	ENSG00000117305	protein_coding	ATA	0.744743	2.10749	0.759013	0.576798		1.42611	0.44527
ENST00000374487_23802466_23814227_516	dORF	516	ENST00000374487	nonsense_mediated_decay	ENSG00000117305	protein_coding	CTG	0.792372	2.24227		0.613687		1.51732	0.204562
ENST00000374487_23802466_23814197_486	dORF	486	ENST00000374487	nonsense_mediated_decay	ENSG00000117305	protein_coding	GTG	0.841284	2.38068		0.651569		1.61098	0.21719
ENST00000374487_23802466_23808302_393	dORF	393	ENST00000374487	nonsense_mediated_decay	ENSG00000117305	protein_coding	ATG	1.04037	2.20803		0.805757		1.6242	0.268586
ENST00000374487_23802466_23808281_372	dORF	372	ENST00000374487	nonsense_mediated_decay	ENSG00000117305	protein_coding	CTG	1.0991	2.33268		0.851243		1.71589	0.283748
ENST00000374487_23802466_23808263_354	dORF	354	ENST00000374487	nonsense_mediated_decay	ENSG00000117305	protein_coding	GTG	1.15498	2.45129		0.894526		1.80314	0.298175
ENST00000374487_23802466_23808245_336	dORF	336	ENST00000374487	nonsense_mediated_decay	ENSG00000117305	protein_coding	ATG	1.21686	2.58261		0.942447		1.89973	0.314149
ENST00000374487_23802466_23808236_327	dORF	327	ENST00000374487	nonsense_mediated_decay	ENSG00000117305	protein_coding	ATG	1.25035	2.65369		0.968386		1.95202	0.322795
ENST00000374487_23802466_23808221_312	dORF	312	ENST00000374487	nonsense_mediated_decay	ENSG00000117305	protein_coding	ATG	1.31046	2.78127		1.01494		2.04587	0.338314
ENST00000374487_23802466_23808212_303	dORF	303	ENST00000374487	nonsense_mediated_decay	ENSG00000117305	protein_coding	GTG	1.34939	2.86389		1.04509		2.10664	0.348363
ENST00000374487_23802466_23808206_297	dORF	297	ENST00000374487	nonsense_mediated_decay	ENSG00000117305	protein_coding	CTG	1.37665	2.92174		1.0662		2.14919	0.355401
ENST00000374487_23802466_23808197_288	dORF	288	ENST00000374487	nonsense_mediated_decay	ENSG00000117305	protein_coding	CTG	1.41967	3.01305		1.09952		2.21636	0.366507
ENST00000374487_23802466_23808161_252	dORF	252	ENST00000374487	nonsense_mediated_decay	ENSG00000117305	protein_coding	CTG	1.62248	3.44348		1.2566		2.53298	0.418866
ENST00000374487_23802466_23808149_240	dORF	240	ENST00000374487	nonsense_mediated_decay	ENSG00000117305	protein_coding	TTG	1.7036	3.61566		1.31943		2.65963	0.439809
ENST00000374487_23802466_23808146_237	dORF	237	ENST00000374487	nonsense_mediated_decay	ENSG00000117305	protein_coding	ATG	1.72517	3.66142		1.33613		2.69329	0.445376
ENST00000374487_23802466_23808140_231	dORF	231	ENST00000374487	nonsense_mediated_decay	ENSG00000117305	protein_coding	CTG	1.76997	3.75653		1.37083		2.76325	0.456944
ENST00000374487_23802466_23804525_225	dORF	225	ENST00000374487	nonsense_mediated_decay	ENSG00000117305	protein_coding	ATG	1.81717	3.8567		1.40739		2.83694	0.469129
ENST00000374487_23802466_23804519_219	dORF	219	ENST00000374487	nonsense_mediated_decay	ENSG00000117305	protein_coding	GTG	1.86696	3.96236		1.44595		2.91466	0.481982
ENST00000374487_23802466_23804510_210	dORF	210	ENST00000374487	nonsense_mediated_decay	ENSG00000117305	protein_coding	GTG	1.94697	4.13218		1.50792		3.03958	0.502639
ENST00000374487_23802466_23804498_198	dORF	198	ENST00000374487	nonsense_mediated_decay	ENSG00000117305	protein_coding	GTG	2.06497	2.92174		1.5993		2.49336	0.533102
ENST00000374487_23802466_23804450_150	dORF	150	ENST00000374487	nonsense_mediated_decay	ENSG00000117305	protein_coding	TTG	2.72576	1.92835		2.11108		2.32706	0.703694
ENST00000374487_23802466_23804435_135	dORF	135	ENST00000374487	nonsense_mediated_decay	ENSG00000117305	protein_coding	CTG	3.02862	2.14261		2.34565		2.58562	0.781882
ENST00000374487_23802466_23804426_126	dORF	126	ENST00000374487	nonsense_mediated_decay	ENSG00000117305	protein_coding	ATG	3.24495	2.29565		2.51319		2.7703	0.837731
ENST00000374487_23802466_23804414_114	dORF	114	ENST00000374487	nonsense_mediated_decay	ENSG00000117305	protein_coding	TTG	3.58653	2.5373		2.77774		3.06192	0.925913
ENST00000374487_23802500_23804481_147	dORF	147	ENST00000374487	nonsense_mediated_decay	ENSG00000117305	protein_coding	CTG	2.78139			2.15417		1.39069	0.718055
ENST00000473858_23967566_23971955_315	dORF	315	ENST00000473858	nonsense_mediated_decay	ENSG00000188529	protein_coding	ATG	2.59596	3.67305	5.2914	2.01055	6.14482	3.13451	4.48226
ENST00000473858_23967566_23971949_309	dORF	309	ENST00000473858	nonsense_mediated_decay	ENSG00000188529	protein_coding	ATG	2.64637	3.74437	5.39415	2.04959	6.26413	3.19537	4.56929
ENST00000473858_23967566_23971916_276	dORF	276	ENST00000473858	nonsense_mediated_decay	ENSG00000188529	protein_coding	ATG	2.96278	4.19207	4.52933	1.14733	7.01311	3.57742	4.22992
ENST00000473858_23967566_23971886_246	dORF	246	ENST00000473858	nonsense_mediated_decay	ENSG00000188529	protein_coding	TTG	3.3241	1.17582	1.69389			2.24996	0.564631
ENST00000473858_23967566_23971874_234	dORF	234	ENST00000473858	nonsense_mediated_decay	ENSG00000188529	protein_coding	ATA	3.49457	1.23612	1.78076			2.36534	0.593587
ENST00000473858_23967566_23971862_222	dORF	222	ENST00000473858	nonsense_mediated_decay	ENSG00000188529	protein_coding	ATA	3.68346	1.30294	1.87702			2.4932	0.625673
ENST00000473858_23967566_23971850_210	dORF	210	ENST00000473858	nonsense_mediated_decay	ENSG00000188529	protein_coding	ATA	3.89394		1.98428			1.94697	0.661425
ENST00000473858_23967566_23971615_201	dORF	201	ENST00000473858	nonsense_mediated_decay	ENSG00000188529	protein_coding	CTG	4.0683		2.07312			2.03415	0.691041
ENST00000473858_23967566_23971579_165	dORF	165	ENST00000473858	nonsense_mediated_decay	ENSG00000188529	protein_coding	ATG	2.47796		2.52544			1.23898	0.841814
ENST00000473858_23967566_23971576_162	dORF	162	ENST00000473858	nonsense_mediated_decay	ENSG00000188529	protein_coding	ATA	2.52385		2.57221			1.26193	0.857403
ENST00000473858_23967566_23967706_141	dORF	141	ENST00000473858	nonsense_mediated_decay	ENSG00000188529	protein_coding	ATA	2.89975					1.44987	0
ENST00000473858_23967566_23967691_126	dORF	126	ENST00000473858	nonsense_mediated_decay	ENSG00000188529	protein_coding	CTG	3.24495					1.62248	0
ENST00000473858_23967577_23967717_141	dORF	141	ENST00000473858	nonsense_mediated_decay	ENSG00000188529	protein_coding	CTG	2.89975					1.44987	0
ENST00000473858_23967577_23967711_135	dORF	135	ENST00000473858	nonsense_mediated_decay	ENSG00000188529	protein_coding	CTG	3.02862					1.51431	0
ENST00000374452_23967577_23967918_342	dORF	342	ENST00000374452	protein_coding	ENSG00000188529	protein_coding	GTG	1.19551					0.597755	0
ENST00000374452_23967577_23967897_321	dORF	321	ENST00000374452	protein_coding	ENSG00000188529	protein_coding	ATA	1.27372					0.63686	0
ENST00000374452_23967577_23967885_309	dORF	309	ENST00000374452	protein_coding	ENSG00000188529	protein_coding	CTG	1.32319					0.661593	0
ENST00000374452_23967577_23967834_258	dORF	258	ENST00000374452	protein_coding	ENSG00000188529	protein_coding	TTG	1.58474					0.792372	0
ENST00000374452_23967577_23967813_237	dORF	237	ENST00000374452	protein_coding	ENSG00000188529	protein_coding	CTG	1.72517					0.862583	0
ENST00000374452_23967577_23967780_204	dORF	204	ENST00000374452	protein_coding	ENSG00000188529	protein_coding	ATA	2.00424					1.00212	0
ENST00000374452_23967577_23967765_189	dORF	189	ENST00000374452	protein_coding	ENSG00000188529	protein_coding	ATA	2.1633					1.08165	0
ENST00000374452_23967577_23967750_174	dORF	174	ENST00000374452	protein_coding	ENSG00000188529	protein_coding	CTG	2.34979					1.1749	0
ENST00000374452_23967577_23967717_141	dORF	141	ENST00000374452	protein_coding	ENSG00000188529	protein_coding	CTG	2.89975					1.44987	0
ENST00000374452_23967577_23967711_135	dORF	135	ENST00000374452	protein_coding	ENSG00000188529	protein_coding	CTG	3.02862					1.51431	0
ENST00000374452_23967566_23967706_141	dORF	141	ENST00000374452	protein_coding	ENSG00000188529	protein_coding	ATA	2.89975					1.44987	0
ENST00000374452_23967566_23967691_126	dORF	126	ENST00000374452	protein_coding	ENSG00000188529	protein_coding	CTG	3.24495					1.62248	0
ENST00000495785_23971568_23971696_129	dORF	129	ENST00000495785	nonsense_mediated_decay	ENSG00000188529	protein_coding	TTG	3.16949		3.23022			1.58474	1.07674
ENST00000495785_23971568_23971669_102	dORF	102	ENST00000495785	nonsense_mediated_decay	ENSG00000188529	protein_coding	ATG	4.00847		4.08527			2.00424	1.36176
ENST00000495785_23971568_23971657_90	dORF	90	ENST00000495785	nonsense_mediated_decay	ENSG00000188529	protein_coding	TTG	4.54294		4.62998			2.27147	1.54333
ENST00000495785_23971568_23971651_84	dORF	84	ENST00000495785	nonsense_mediated_decay	ENSG00000188529	protein_coding	CTG	4.86743		4.96069			2.43372	1.65356
ENST00000495785_23971568_23971642_75	dORF	75	ENST00000495785	nonsense_mediated_decay	ENSG00000188529	protein_coding	CTG	5.45152		5.55597			2.72576	1.85199
ENST00000495785_23971568_23971639_72	dORF	72	ENST00000495785	nonsense_mediated_decay	ENSG00000188529	protein_coding	ATA	5.67867		5.78747			2.83933	1.92916
ENST00000495785_23971849_23977915_276	dORF	276	ENST00000495785	nonsense_mediated_decay	ENSG00000188529	protein_coding	CTG	7.40696	7.33611	15.0978	8.03129	7.01311	7.37154	10.0474
ENST00000495785_23972001_23975075_114	dORF	114	ENST00000495785	nonsense_mediated_decay	ENSG00000188529	protein_coding	TTG	17.9326	7.61191	25.5867	13.8887		12.7723	13.1585
ENST00000495785_23972001_23975069_108	dORF	108	ENST00000495785	nonsense_mediated_decay	ENSG00000188529	protein_coding	ATG	18.9289	8.03479	27.0082	14.6603		13.4818	13.8895
ENST00000495785_23972001_23975063_102	dORF	102	ENST00000495785	nonsense_mediated_decay	ENSG00000188529	protein_coding	GTG	20.0424	8.50743	28.5969	15.5227		14.2749	14.7065
ENST00000495785_23972001_23975060_99	dORF	99	ENST00000495785	nonsense_mediated_decay	ENSG00000188529	protein_coding	ATG	8.25988	5.84348	12.6272	9.59583		7.05168	7.40768
ENST00000495785_23971572_23971661_90	dORF	90	ENST00000495785	nonsense_mediated_decay	ENSG00000188529	protein_coding	ATA	4.54294		4.62998			2.27147	1.54333
ENST00000495785_23971572_23971637_66	dORF	66	ENST00000495785	nonsense_mediated_decay	ENSG00000188529	protein_coding	ATG	6.19491		6.3136			3.09746	2.10453
ENST00000474295_25829784_25832023_150	dORF	150	ENST00000474295	protein_coding	ENSG00000117640	protein_coding	ATG	5.45152	1.92835		2.11108		3.68994	0.703694
ENST00000474295_25829793_25832023_141	dORF	141	ENST00000474295	protein_coding	ENSG00000117640	protein_coding	CTG	5.79949	2.05144		2.24583		3.92546	0.748611
ENST00000474295_25829811_25832023_123	dORF	123	ENST00000474295	protein_coding	ENSG00000117640	protein_coding	ATG	6.6482	2.35165		2.57449		4.49992	0.858163
ENST00000474295_25829829_25832023_105	dORF	105	ENST00000474295	protein_coding	ENSG00000117640	protein_coding	CTG	7.78789	2.75479		3.01583		5.27134	1.00528
ENST00000474295_25831934_25832023_90	dORF	90	ENST00000474295	protein_coding	ENSG00000117640	protein_coding	TTG	9.08587	3.21392		3.51847		6.14989	1.17282
ENST00000474295_25831955_25832023_69	dORF	69	ENST00000474295	protein_coding	ENSG00000117640	protein_coding	GTG	11.8511	4.19207		4.58931		8.0216	1.52977
ENST00000474295_25832004_25832075_72	dORF	72	ENST00000474295	protein_coding	ENSG00000117640	protein_coding	ATA	5.67867	4.0174		4.39809		4.84803	1.46603
ENST00000466284_25829784_25832023_150	dORF	150	ENST00000466284	protein_coding	ENSG00000117640	protein_coding	ATG	5.45152	1.92835		2.11108		3.68994	0.703694
ENST00000466284_25829793_25832023_141	dORF	141	ENST00000466284	protein_coding	ENSG00000117640	protein_coding	CTG	5.79949	2.05144		2.24583		3.92546	0.748611
ENST00000466284_25829811_25832023_123	dORF	123	ENST00000466284	protein_coding	ENSG00000117640	protein_coding	ATG	6.6482	2.35165		2.57449		4.49992	0.858163
ENST00000466284_25829829_25832023_105	dORF	105	ENST00000466284	protein_coding	ENSG00000117640	protein_coding	CTG	7.78789	2.75479		3.01583		5.27134	1.00528
ENST00000466284_25831934_25832023_90	dORF	90	ENST00000466284	protein_coding	ENSG00000117640	protein_coding	TTG	9.08587	3.21392		3.51847		6.14989	1.17282
ENST00000466284_25831955_25832023_69	dORF	69	ENST00000466284	protein_coding	ENSG00000117640	protein_coding	GTG	11.8511	4.19207		4.58931		8.0216	1.52977
ENST00000466284_25832004_25832075_72	dORF	72	ENST00000466284	protein_coding	ENSG00000117640	protein_coding	ATA	5.67867	4.0174		4.39809		4.84803	1.46603
ENST00000319041_26280992_26281120_129	dORF	129	ENST00000319041	protein_coding	ENSG00000142669	protein_coding	ATA	12.678	17.9381	6.46043	22.0927		15.308	9.51772
ENST00000319041_26281010_26281120_111	dORF	111	ENST00000319041	protein_coding	ENSG00000142669	protein_coding	TTG	14.7338	20.847	7.50807	25.6753		17.7904	11.0611
ENST00000319041_26281019_26281120_102	dORF	102	ENST00000319041	protein_coding	ENSG00000142669	protein_coding	CTG	16.0339	22.6865	8.17055	27.9408		19.3602	12.0371
ENST00000319041_26280996_26281109_114	dORF	114	ENST00000319041	protein_coding	ENSG00000142669	protein_coding	CTG	10.7596	20.2984	7.31049	24.9997		15.529	10.77
ENST00000319041_26281029_26281109_81	dORF	81	ENST00000319041	protein_coding	ENSG00000142669	protein_coding	GTG	15.1431	28.5681	10.2888	35.1847		21.8556	15.1578
ENST00000434391_26446340_26447597_132	dORF	132	ENST00000434391	nonsense_mediated_decay	ENSG00000117682	protein_coding	GTG	3.09746		3.1568	2.39896		1.54873	1.85192
ENST00000434391_26442752_26469128_798	dORF	798	ENST00000434391	nonsense_mediated_decay	ENSG00000117682	protein_coding	CTG	0.512361		1.04436	0.79364	4.85117	0.256181	2.22972
ENST00000434391_26442767_26469128_783	dORF	783	ENST00000434391	nonsense_mediated_decay	ENSG00000117682	protein_coding	GTG	0.522176		1.06436	0.808844	2.47205	0.261088	1.44842
ENST00000434391_26442830_26469128_720	dORF	720	ENST00000434391	nonsense_mediated_decay	ENSG00000117682	protein_coding	ATG	0.567867		1.15749	0.879618	2.68836	0.283933	1.57516
ENST00000434391_26442836_26469128_714	dORF	714	ENST00000434391	nonsense_mediated_decay	ENSG00000117682	protein_coding	CTG	0.572639		1.16722	0.887009	2.71095	0.286319	1.58839
ENST00000434391_26442860_26469128_690	dORF	690	ENST00000434391	nonsense_mediated_decay	ENSG00000117682	protein_coding	TTG	0.592557		1.20782	0.917862	2.80524	0.296278	1.64364
ENST00000434391_26442863_26469128_687	dORF	687	ENST00000434391	nonsense_mediated_decay	ENSG00000117682	protein_coding	ATG	0.595144		1.21309	0.92187	2.81749	0.297572	1.65082
ENST00000434391_26446323_26469128_669	dORF	669	ENST00000434391	nonsense_mediated_decay	ENSG00000117682	protein_coding	CTG	0.611157		1.24573	0.946674	2.8933	0.305579	1.69524
ENST00000434391_26446338_26469128_654	dORF	654	ENST00000434391	nonsense_mediated_decay	ENSG00000117682	protein_coding	GTG	0.625175		1.27431	0.968386	2.95966	0.312587	1.73412
ENST00000434391_26446353_26469128_639	dORF	639	ENST00000434391	nonsense_mediated_decay	ENSG00000117682	protein_coding	CTG	0.63985		1.30422	0.991118	3.02914	0.319925	1.77482
ENST00000434391_26446362_26469128_630	dORF	630	ENST00000434391	nonsense_mediated_decay	ENSG00000117682	protein_coding	CTG	0.648991		1.32285	1.00528	3.07241	0.324495	1.80018
ENST00000434391_26446368_26469128_624	dORF	624	ENST00000434391	nonsense_mediated_decay	ENSG00000117682	protein_coding	TTG	0.655231		1.33557	1.01494	3.10195	0.327616	1.81749
ENST00000434391_26446371_26469128_621	dORF	621	ENST00000434391	nonsense_mediated_decay	ENSG00000117682	protein_coding	TTG	0.658396		1.34202	1.01985	3.11694	0.329198	1.82627
ENST00000434391_26446377_26469128_615	dORF	615	ENST00000434391	nonsense_mediated_decay	ENSG00000117682	protein_coding	TTG	0.66482		1.35512	1.0298	3.14735	0.33241	1.84409
ENST00000434391_26446392_26469128_600	dORF	600	ENST00000434391	nonsense_mediated_decay	ENSG00000117682	protein_coding	CTG	0.68144		1.38899	1.05554	3.22603	0.34072	1.89019
ENST00000434391_26447566_26469128_552	dORF	552	ENST00000434391	nonsense_mediated_decay	ENSG00000117682	protein_coding	CTG	0.740696		0.754888	1.14733	3.50655	0.370348	1.80292
ENST00000374163_26553433_26574198_1695	dORF	1695	ENST00000374163	nonsense_mediated_decay	ENSG00000117676	protein_coding	CTG	0.241218	0.17065		0.186821	1.14196	0.205934	0.442926
ENST00000374163_26553439_26574198_1689	dORF	1689	ENST00000374163	nonsense_mediated_decay	ENSG00000117676	protein_coding	CTG	0.242075	0.171257		0.187485	1.14601	0.206666	0.4445
ENST00000374163_26553445_26574198_1683	dORF	1683	ENST00000374163	nonsense_mediated_decay	ENSG00000117676	protein_coding	CTG	0.242938	0.171867		0.188153	1.1501	0.207402	0.446084
ENST00000374163_26553454_26574198_1674	dORF	1674	ENST00000374163	nonsense_mediated_decay	ENSG00000117676	protein_coding	CTG	0.244244	0.172791		0.189165	1.15628	0.208518	0.448483
ENST00000374163_26553463_26574198_1665	dORF	1665	ENST00000374163	nonsense_mediated_decay	ENSG00000117676	protein_coding	CTG	0.245564	0.173725		0.190188	1.16253	0.209645	0.450907
ENST00000374163_26554221_26574198_1623	dORF	1623	ENST00000374163	nonsense_mediated_decay	ENSG00000117676	protein_coding	CTG	0.251919	0.178221		0.195109	1.19262	0.21507	0.462575
ENST00000466382_26775600_26780753_1839	dORF	1839	ENST00000466382	nonsense_mediated_decay	ENSG00000117713	protein_coding	ATG	0.22233	0.78644	0.679768	0.516578		0.504385	0.398782
ENST00000466382_26775603_26780753_1836	dORF	1836	ENST00000466382	nonsense_mediated_decay	ENSG00000117713	protein_coding	ATG	0.222693	0.787725	0.680879	0.517422		0.505209	0.399434
ENST00000466382_26775624_26780753_1815	dORF	1815	ENST00000466382	nonsense_mediated_decay	ENSG00000117713	protein_coding	CTG	0.22527	0.796839	0.688757	0.523409		0.511054	0.404055
ENST00000466382_26775663_26780753_1776	dORF	1776	ENST00000466382	nonsense_mediated_decay	ENSG00000117713	protein_coding	CTG	0.230216	0.814337	0.703882	0.534903		0.522277	0.412928
ENST00000466382_26775666_26780753_1773	dORF	1773	ENST00000466382	nonsense_mediated_decay	ENSG00000117713	protein_coding	CTG	0.230606	0.815715	0.705073	0.535808		0.52316	0.413627
ENST00000466382_26775687_26780753_1752	dORF	1752	ENST00000466382	nonsense_mediated_decay	ENSG00000117713	protein_coding	ATG	0.23337	0.825492	0.713524	0.54223		0.529431	0.418585
ENST00000466382_26779032_26780753_1722	dORF	1722	ENST00000466382	nonsense_mediated_decay	ENSG00000117713	protein_coding	TTG	0.237436	0.839874	0.725955	0.551677		0.538655	0.425877
ENST00000466382_26779068_26780753_1686	dORF	1686	ENST00000466382	nonsense_mediated_decay	ENSG00000117713	protein_coding	CTG	0.242505	0.857807	0.741455	0.563456		0.550156	0.43497
ENST00000466382_26779104_26780753_1650	dORF	1650	ENST00000466382	nonsense_mediated_decay	ENSG00000117713	protein_coding	GTG	0.247796	0.701218	0.757633	0.57575		0.474507	0.444461
ENST00000466382_26779131_26780753_1623	dORF	1623	ENST00000466382	nonsense_mediated_decay	ENSG00000117713	protein_coding	CTG	0.251919	0.712884	0.770236	0.585328		0.482401	0.451855
ENST00000466382_26779155_26780753_1599	dORF	1599	ENST00000466382	nonsense_mediated_decay	ENSG00000117713	protein_coding	GTG	0.2557	0.723584	0.781797	0.594113		0.489642	0.458637
ENST00000466382_26779173_26780753_1581	dORF	1581	ENST00000466382	nonsense_mediated_decay	ENSG00000117713	protein_coding	ATG	0.258611	0.731822	0.790698	0.600877		0.495216	0.463858
ENST00000466382_26779260_26780753_1494	dORF	1494	ENST00000466382	nonsense_mediated_decay	ENSG00000117713	protein_coding	ATA	0.273671	0.774438	0.836743	0.635868		0.524054	0.49087
ENST00000466382_26779311_26780753_1443	dORF	1443	ENST00000466382	nonsense_mediated_decay	ENSG00000117713	protein_coding	CTG	0.283343	0.801809	0.866316	0.658342		0.542576	0.508219
ENST00000466382_26779368_26780753_1386	dORF	1386	ENST00000466382	nonsense_mediated_decay	ENSG00000117713	protein_coding	GTG	0.294996	0.834784	0.901944	0.685416		0.56489	0.52912
ENST00000466382_26779371_26780753_1383	dORF	1383	ENST00000466382	nonsense_mediated_decay	ENSG00000117713	protein_coding	GTG	0.295636	0.836594	0.9039	0.686903		0.566115	0.530268
ENST00000466382_26779398_26780753_1356	dORF	1356	ENST00000466382	nonsense_mediated_decay	ENSG00000117713	protein_coding	GTG	0.301522	0.853252	0.921898	0.70058		0.577387	0.540826
ENST00000466382_26779419_26780753_1335	dORF	1335	ENST00000466382	nonsense_mediated_decay	ENSG00000117713	protein_coding	CTG	0.306265	0.866674	0.9364	0.711601		0.58647	0.549334
ENST00000466382_26779422_26780753_1332	dORF	1332	ENST00000466382	nonsense_mediated_decay	ENSG00000117713	protein_coding	CTG	0.306955	0.868626	0.938509	0.713203		0.587791	0.550571
ENST00000466382_26779491_26780753_1263	dORF	1263	ENST00000466382	nonsense_mediated_decay	ENSG00000117713	protein_coding	CTG	0.323725	0.916081	0.989781	0.752167		0.619903	0.580649
ENST00000466382_26779494_26780753_1260	dORF	1260	ENST00000466382	nonsense_mediated_decay	ENSG00000117713	protein_coding	CTG	0.324495	0.918262	0.992138	0.753958		0.621379	0.582032
ENST00000466382_26779542_26780753_1212	dORF	1212	ENST00000466382	nonsense_mediated_decay	ENSG00000117713	protein_coding	GTG	0.337347	0.954629	1.03143	0.783818		0.645988	0.605083
ENST00000466382_26779629_26780753_1125	dORF	1125	ENST00000466382	nonsense_mediated_decay	ENSG00000117713	protein_coding	ATG	0.363435	1.02845	0.740796	0.844433		0.695944	0.52841
ENST00000466382_26779638_26780753_1116	dORF	1116	ENST00000466382	nonsense_mediated_decay	ENSG00000117713	protein_coding	ATG	0.366366	1.03675	0.74677	0.851243		0.701557	0.532671
ENST00000466382_26779641_26780753_1113	dORF	1113	ENST00000466382	nonsense_mediated_decay	ENSG00000117713	protein_coding	TTG	0.367353	1.03954	0.748783	0.853537		0.703448	0.534107
ENST00000466382_26779662_26780753_1092	dORF	1092	ENST00000466382	nonsense_mediated_decay	ENSG00000117713	protein_coding	TTG	0.374418	1.05953	0.763183	0.869951		0.716975	0.544378
ENST00000466382_26779797_26780753_957	dORF	957	ENST00000466382	nonsense_mediated_decay	ENSG00000117713	protein_coding	CTG	0.427235	0.302249	0.435421	0.661781		0.364742	0.365734
ENST00000466382_26779809_26780753_945	dORF	945	ENST00000466382	nonsense_mediated_decay	ENSG00000117713	protein_coding	CTG	0.432661	0.306087	0.44095	0.670185		0.369374	0.370378
ENST00000466382_26779848_26780753_906	dORF	906	ENST00000466382	nonsense_mediated_decay	ENSG00000117713	protein_coding	GTG	0.451285	0.319263	0.459931	0.699034		0.385274	0.386322
ENST00000466382_26779869_26780753_885	dORF	885	ENST00000466382	nonsense_mediated_decay	ENSG00000117713	protein_coding	CTG	0.461993	0.326839	0.470845	0.715621		0.394416	0.395489
ENST00000466382_26779878_26780753_876	dORF	876	ENST00000466382	nonsense_mediated_decay	ENSG00000117713	protein_coding	GTG	0.46674	0.330197	0.475683	0.722973		0.398468	0.399552
ENST00000466382_26779899_26780753_855	dORF	855	ENST00000466382	nonsense_mediated_decay	ENSG00000117713	protein_coding	ATG	0.478204	0.338307	0.487366	0.740731		0.408255	0.409366
ENST00000466382_26779917_26780753_837	dORF	837	ENST00000466382	nonsense_mediated_decay	ENSG00000117713	protein_coding	CTG	0.488488	0.345582	0.497847	0.75666		0.417035	0.418169
ENST00000466382_26779920_26780753_834	dORF	834	ENST00000466382	nonsense_mediated_decay	ENSG00000117713	protein_coding	CTG	0.490245	0.346826	0.499638	0.759382		0.418535	0.419673
ENST00000466382_26779929_26780753_825	dORF	825	ENST00000466382	nonsense_mediated_decay	ENSG00000117713	protein_coding	CTG	0.495593	0.350609	0.505088	0.767666		0.423101	0.424252
ENST00000466382_26779938_26780753_816	dORF	816	ENST00000466382	nonsense_mediated_decay	ENSG00000117713	protein_coding	CTG	0.501059	0.354476	0.510659	0.776133		0.427768	0.428931
ENST00000466382_26779944_26780753_810	dORF	810	ENST00000466382	nonsense_mediated_decay	ENSG00000117713	protein_coding	CTG	0.504771	0.357102	0.514442	0.781882		0.430936	0.432108
ENST00000466382_26779947_26780753_807	dORF	807	ENST00000466382	nonsense_mediated_decay	ENSG00000117713	protein_coding	CTG	0.506647	0.358429	0.516354	0.784789		0.432538	0.433714
ENST00000466382_26780019_26780753_735	dORF	735	ENST00000466382	nonsense_mediated_decay	ENSG00000117713	protein_coding	GTG	0.556278	0.393541	0.566936	0.861666		0.474909	0.476201
ENST00000466382_26780034_26780753_720	dORF	720	ENST00000466382	nonsense_mediated_decay	ENSG00000117713	protein_coding	GTG	0.567867	0.40174	0.578747	0.879618		0.484803	0.486122
ENST00000466382_26780055_26780753_699	dORF	699	ENST00000466382	nonsense_mediated_decay	ENSG00000117713	protein_coding	TTG	0.584927	0.413809	0.596134	0.906044		0.499368	0.500726
ENST00000466382_26780061_26780753_693	dORF	693	ENST00000466382	nonsense_mediated_decay	ENSG00000117713	protein_coding	ATG	0.589992	0.417392	0.601296	0.913888		0.503692	0.505061
ENST00000466382_26780079_26780753_675	dORF	675	ENST00000466382	nonsense_mediated_decay	ENSG00000117713	protein_coding	TTG	0.605725	0.428522	0.61733	0.938259		0.517123	0.51853
ENST00000466382_26780109_26780753_645	dORF	645	ENST00000466382	nonsense_mediated_decay	ENSG00000117713	protein_coding	TTG	0.633898	0.448453	0.646043	0.981899		0.541176	0.542647
ENST00000466382_26780142_26780753_612	dORF	612	ENST00000466382	nonsense_mediated_decay	ENSG00000117713	protein_coding	CTG	0.668079	0.472635	0.680879	1.03484		0.570357	0.571908
ENST00000466382_26780151_26780753_603	dORF	603	ENST00000466382	nonsense_mediated_decay	ENSG00000117713	protein_coding	CTG	0.67805	0.479689	0.691041	1.05029		0.57887	0.580444
ENST00000466382_26780214_26780753_540	dORF	540	ENST00000466382	nonsense_mediated_decay	ENSG00000117713	protein_coding	CTG	0.757156		0.771663	1.17282		0.378578	0.648162
ENST00000466382_26780247_26780753_507	dORF	507	ENST00000466382	nonsense_mediated_decay	ENSG00000117713	protein_coding	CTG	0.806438		0.821889	1.24916		0.403219	0.69035
ENST00000466382_26780253_26780753_501	dORF	501	ENST00000466382	nonsense_mediated_decay	ENSG00000117713	protein_coding	TTG	0.816096		0.831732	1.26412		0.408048	0.698618
ENST00000466382_26780292_26780753_462	dORF	462	ENST00000466382	nonsense_mediated_decay	ENSG00000117713	protein_coding	GTG	0.884987			1.37083		0.442494	0.456944
ENST00000466382_26780298_26780753_456	dORF	456	ENST00000466382	nonsense_mediated_decay	ENSG00000117713	protein_coding	CTG	0.896632			1.38887		0.448316	0.462957
ENST00000466382_26780304_26780753_450	dORF	450	ENST00000466382	nonsense_mediated_decay	ENSG00000117713	protein_coding	CTG	0.908587			1.40739		0.454294	0.469129
ENST00000466382_26780328_26780753_426	dORF	426	ENST00000466382	nonsense_mediated_decay	ENSG00000117713	protein_coding	CTG	0.959775			1.48668		0.479888	0.495559
ENST00000466382_26780337_26780753_417	dORF	417	ENST00000466382	nonsense_mediated_decay	ENSG00000117713	protein_coding	TTG	0.98049			1.51876		0.490245	0.506255
ENST00000466382_26780349_26780753_405	dORF	405	ENST00000466382	nonsense_mediated_decay	ENSG00000117713	protein_coding	ATG	1.00954			1.56376		0.504771	0.521255
ENST00000466382_26780352_26780753_402	dORF	402	ENST00000466382	nonsense_mediated_decay	ENSG00000117713	protein_coding	GTG	1.01708			1.57543		0.508538	0.525145
ENST00000466382_26780382_26780753_372	dORF	372	ENST00000466382	nonsense_mediated_decay	ENSG00000117713	protein_coding	GTG	1.0991			1.70249		0.549549	0.567495
ENST00000466382_26780394_26780753_360	dORF	360	ENST00000466382	nonsense_mediated_decay	ENSG00000117713	protein_coding	ATG	1.13573			1.75924		0.567867	0.586412
ENST00000466382_26780400_26780753_354	dORF	354	ENST00000466382	nonsense_mediated_decay	ENSG00000117713	protein_coding	GTG	1.15498			0.894526		0.577492	0.298175
ENST00000466382_26780406_26780753_348	dORF	348	ENST00000466382	nonsense_mediated_decay	ENSG00000117713	protein_coding	CTG	1.1749			0.909949		0.587449	0.303316
ENST00000466382_26780409_26780753_345	dORF	345	ENST00000466382	nonsense_mediated_decay	ENSG00000117713	protein_coding	CTG	1.18511			0.917862		0.592557	0.305954
ENST00000466382_26780418_26780753_336	dORF	336	ENST00000466382	nonsense_mediated_decay	ENSG00000117713	protein_coding	CTG	1.21686			0.942447		0.608429	0.314149
ENST00000466382_26780436_26780753_318	dORF	318	ENST00000466382	nonsense_mediated_decay	ENSG00000117713	protein_coding	CTG	1.28574			0.995793		0.642868	0.331931
ENST00000466382_26780457_26780753_297	dORF	297	ENST00000466382	nonsense_mediated_decay	ENSG00000117713	protein_coding	GTG	1.37665			1.0662		0.688324	0.355401
ENST00000466382_26780484_26780753_270	dORF	270	ENST00000466382	nonsense_mediated_decay	ENSG00000117713	protein_coding	CTG	1.51431			1.17282		0.757156	0.390941
ENST00000466382_26780550_26780753_204	dORF	204	ENST00000466382	nonsense_mediated_decay	ENSG00000117713	protein_coding	ATG	2.00424			1.55227		1.00212	0.517422
ENST00000466382_26780580_26780753_174	dORF	174	ENST00000466382	nonsense_mediated_decay	ENSG00000117713	protein_coding	GTG	2.34979			1.8199		1.1749	0.606633
ENST00000466382_26780586_26780753_168	dORF	168	ENST00000466382	nonsense_mediated_decay	ENSG00000117713	protein_coding	ATG	2.43372			1.88489		1.21686	0.628298
ENST00000466382_26780589_26780753_165	dORF	165	ENST00000466382	nonsense_mediated_decay	ENSG00000117713	protein_coding	ATG	2.47796			1.91917		1.23898	0.639722
ENST00000466382_26780610_26780753_144	dORF	144	ENST00000466382	nonsense_mediated_decay	ENSG00000117713	protein_coding	CTG	2.83933			2.19904		1.41967	0.733015
ENST00000466382_26780619_26780753_135	dORF	135	ENST00000466382	nonsense_mediated_decay	ENSG00000117713	protein_coding	TTG	3.02862			2.34565		1.51431	0.781882
ENST00000466382_26780628_26780753_126	dORF	126	ENST00000466382	nonsense_mediated_decay	ENSG00000117713	protein_coding	GTG	3.24495			2.51319		1.62248	0.837731
ENST00000466382_26780655_26780753_99	dORF	99	ENST00000466382	nonsense_mediated_decay	ENSG00000117713	protein_coding	CTG	4.12994			3.19861		2.06497	1.0662
ENST00000466382_26780670_26780753_84	dORF	84	ENST00000466382	nonsense_mediated_decay	ENSG00000117713	protein_coding	CTG	4.86743			3.76979		2.43372	1.2566
ENST00000466382_26780673_26780753_81	dORF	81	ENST00000466382	nonsense_mediated_decay	ENSG00000117713	protein_coding	TTG	5.04771			3.90941		2.52385	1.30314
ENST00000466382_26780694_26780753_60	dORF	60	ENST00000466382	nonsense_mediated_decay	ENSG00000117713	protein_coding	TTG	6.8144					3.4072	0
ENST00000466382_26780743_26780814_72	dORF	72	ENST00000466382	nonsense_mediated_decay	ENSG00000117713	protein_coding	TTG	5.67867					2.83933	0
ENST00000532781_26775948_26780753_1740	dORF	1740	ENST00000532781	nonsense_mediated_decay	ENSG00000117713	protein_coding	GTG	0.234979	0.831185	0.718445	0.54597		0.533082	0.421471
ENST00000532781_26779032_26780753_1722	dORF	1722	ENST00000532781	nonsense_mediated_decay	ENSG00000117713	protein_coding	TTG	0.237436	0.839874	0.725955	0.551677		0.538655	0.425877
ENST00000532781_26779068_26780753_1686	dORF	1686	ENST00000532781	nonsense_mediated_decay	ENSG00000117713	protein_coding	CTG	0.242505	0.857807	0.741455	0.563456		0.550156	0.43497
ENST00000532781_26779104_26780753_1650	dORF	1650	ENST00000532781	nonsense_mediated_decay	ENSG00000117713	protein_coding	GTG	0.247796	0.701218	0.757633	0.57575		0.474507	0.444461
ENST00000532781_26779131_26780753_1623	dORF	1623	ENST00000532781	nonsense_mediated_decay	ENSG00000117713	protein_coding	CTG	0.251919	0.712884	0.770236	0.585328		0.482401	0.451855
ENST00000532781_26779155_26780753_1599	dORF	1599	ENST00000532781	nonsense_mediated_decay	ENSG00000117713	protein_coding	GTG	0.2557	0.723584	0.781797	0.594113		0.489642	0.458637
ENST00000532781_26779173_26780753_1581	dORF	1581	ENST00000532781	nonsense_mediated_decay	ENSG00000117713	protein_coding	ATG	0.258611	0.731822	0.790698	0.600877		0.495216	0.463858
ENST00000532781_26779260_26780753_1494	dORF	1494	ENST00000532781	nonsense_mediated_decay	ENSG00000117713	protein_coding	ATA	0.273671	0.774438	0.836743	0.635868		0.524054	0.49087
ENST00000532781_26779311_26780753_1443	dORF	1443	ENST00000532781	nonsense_mediated_decay	ENSG00000117713	protein_coding	CTG	0.283343	0.801809	0.866316	0.658342		0.542576	0.508219
ENST00000532781_26779368_26780753_1386	dORF	1386	ENST00000532781	nonsense_mediated_decay	ENSG00000117713	protein_coding	GTG	0.294996	0.834784	0.901944	0.685416		0.56489	0.52912
ENST00000532781_26779371_26780753_1383	dORF	1383	ENST00000532781	nonsense_mediated_decay	ENSG00000117713	protein_coding	GTG	0.295636	0.836594	0.9039	0.686903		0.566115	0.530268
ENST00000532781_26779398_26780753_1356	dORF	1356	ENST00000532781	nonsense_mediated_decay	ENSG00000117713	protein_coding	GTG	0.301522	0.853252	0.921898	0.70058		0.577387	0.540826
ENST00000532781_26779419_26780753_1335	dORF	1335	ENST00000532781	nonsense_mediated_decay	ENSG00000117713	protein_coding	CTG	0.306265	0.866674	0.9364	0.711601		0.58647	0.549334
ENST00000532781_26779422_26780753_1332	dORF	1332	ENST00000532781	nonsense_mediated_decay	ENSG00000117713	protein_coding	CTG	0.306955	0.868626	0.938509	0.713203		0.587791	0.550571
ENST00000532781_26779491_26780753_1263	dORF	1263	ENST00000532781	nonsense_mediated_decay	ENSG00000117713	protein_coding	CTG	0.323725	0.916081	0.989781	0.752167		0.619903	0.580649
ENST00000532781_26779494_26780753_1260	dORF	1260	ENST00000532781	nonsense_mediated_decay	ENSG00000117713	protein_coding	CTG	0.324495	0.918262	0.992138	0.753958		0.621379	0.582032
ENST00000532781_26779542_26780753_1212	dORF	1212	ENST00000532781	nonsense_mediated_decay	ENSG00000117713	protein_coding	GTG	0.337347	0.954629	1.03143	0.783818		0.645988	0.605083
ENST00000532781_26779629_26780753_1125	dORF	1125	ENST00000532781	nonsense_mediated_decay	ENSG00000117713	protein_coding	ATG	0.363435	1.02845	0.740796	0.844433		0.695944	0.52841
ENST00000532781_26779638_26780753_1116	dORF	1116	ENST00000532781	nonsense_mediated_decay	ENSG00000117713	protein_coding	ATG	0.366366	1.03675	0.74677	0.851243		0.701557	0.532671
ENST00000532781_26779641_26780753_1113	dORF	1113	ENST00000532781	nonsense_mediated_decay	ENSG00000117713	protein_coding	TTG	0.367353	1.03954	0.748783	0.853537		0.703448	0.534107
ENST00000532781_26779662_26780753_1092	dORF	1092	ENST00000532781	nonsense_mediated_decay	ENSG00000117713	protein_coding	TTG	0.374418	1.05953	0.763183	0.869951		0.716975	0.544378
ENST00000532781_26779797_26780753_957	dORF	957	ENST00000532781	nonsense_mediated_decay	ENSG00000117713	protein_coding	CTG	0.427235	0.302249	0.435421	0.661781		0.364742	0.365734
ENST00000532781_26779809_26780753_945	dORF	945	ENST00000532781	nonsense_mediated_decay	ENSG00000117713	protein_coding	CTG	0.432661	0.306087	0.44095	0.670185		0.369374	0.370378
ENST00000532781_26779848_26780753_906	dORF	906	ENST00000532781	nonsense_mediated_decay	ENSG00000117713	protein_coding	GTG	0.451285	0.319263	0.459931	0.699034		0.385274	0.386322
ENST00000532781_26779869_26780753_885	dORF	885	ENST00000532781	nonsense_mediated_decay	ENSG00000117713	protein_coding	CTG	0.461993	0.326839	0.470845	0.715621		0.394416	0.395489
ENST00000532781_26779878_26780753_876	dORF	876	ENST00000532781	nonsense_mediated_decay	ENSG00000117713	protein_coding	GTG	0.46674	0.330197	0.475683	0.722973		0.398468	0.399552
ENST00000532781_26779899_26780753_855	dORF	855	ENST00000532781	nonsense_mediated_decay	ENSG00000117713	protein_coding	ATG	0.478204	0.338307	0.487366	0.740731		0.408255	0.409366
ENST00000532781_26779917_26780753_837	dORF	837	ENST00000532781	nonsense_mediated_decay	ENSG00000117713	protein_coding	CTG	0.488488	0.345582	0.497847	0.75666		0.417035	0.418169
ENST00000532781_26779920_26780753_834	dORF	834	ENST00000532781	nonsense_mediated_decay	ENSG00000117713	protein_coding	CTG	0.490245	0.346826	0.499638	0.759382		0.418535	0.419673
ENST00000532781_26779929_26780753_825	dORF	825	ENST00000532781	nonsense_mediated_decay	ENSG00000117713	protein_coding	CTG	0.495593	0.350609	0.505088	0.767666		0.423101	0.424252
ENST00000532781_26779938_26780753_816	dORF	816	ENST00000532781	nonsense_mediated_decay	ENSG00000117713	protein_coding	CTG	0.501059	0.354476	0.510659	0.776133		0.427768	0.428931
ENST00000532781_26779944_26780753_810	dORF	810	ENST00000532781	nonsense_mediated_decay	ENSG00000117713	protein_coding	CTG	0.504771	0.357102	0.514442	0.781882		0.430936	0.432108
ENST00000532781_26779947_26780753_807	dORF	807	ENST00000532781	nonsense_mediated_decay	ENSG00000117713	protein_coding	CTG	0.506647	0.358429	0.516354	0.784789		0.432538	0.433714
ENST00000532781_26780019_26780753_735	dORF	735	ENST00000532781	nonsense_mediated_decay	ENSG00000117713	protein_coding	GTG	0.556278	0.393541	0.566936	0.861666		0.474909	0.476201
ENST00000532781_26780034_26780753_720	dORF	720	ENST00000532781	nonsense_mediated_decay	ENSG00000117713	protein_coding	GTG	0.567867	0.40174	0.578747	0.879618		0.484803	0.486122
ENST00000532781_26780055_26780753_699	dORF	699	ENST00000532781	nonsense_mediated_decay	ENSG00000117713	protein_coding	TTG	0.584927	0.413809	0.596134	0.906044		0.499368	0.500726
ENST00000532781_26780061_26780753_693	dORF	693	ENST00000532781	nonsense_mediated_decay	ENSG00000117713	protein_coding	ATG	0.589992	0.417392	0.601296	0.913888		0.503692	0.505061
ENST00000532781_26780079_26780753_675	dORF	675	ENST00000532781	nonsense_mediated_decay	ENSG00000117713	protein_coding	TTG	0.605725	0.428522	0.61733	0.938259		0.517123	0.51853
ENST00000532781_26780109_26780753_645	dORF	645	ENST00000532781	nonsense_mediated_decay	ENSG00000117713	protein_coding	TTG	0.633898	0.448453	0.646043	0.981899		0.541176	0.542647
ENST00000532781_26780142_26780753_612	dORF	612	ENST00000532781	nonsense_mediated_decay	ENSG00000117713	protein_coding	CTG	0.668079	0.472635	0.680879	1.03484		0.570357	0.571908
ENST00000532781_26780151_26780753_603	dORF	603	ENST00000532781	nonsense_mediated_decay	ENSG00000117713	protein_coding	CTG	0.67805	0.479689	0.691041	1.05029		0.57887	0.580444
ENST00000532781_26780214_26780753_540	dORF	540	ENST00000532781	nonsense_mediated_decay	ENSG00000117713	protein_coding	CTG	0.757156		0.771663	1.17282		0.378578	0.648162
ENST00000532781_26780247_26780753_507	dORF	507	ENST00000532781	nonsense_mediated_decay	ENSG00000117713	protein_coding	CTG	0.806438		0.821889	1.24916		0.403219	0.69035
ENST00000532781_26780253_26780753_501	dORF	501	ENST00000532781	nonsense_mediated_decay	ENSG00000117713	protein_coding	TTG	0.816096		0.831732	1.26412		0.408048	0.698618
ENST00000532781_26780292_26780753_462	dORF	462	ENST00000532781	nonsense_mediated_decay	ENSG00000117713	protein_coding	GTG	0.884987			1.37083		0.442494	0.456944
ENST00000532781_26780298_26780753_456	dORF	456	ENST00000532781	nonsense_mediated_decay	ENSG00000117713	protein_coding	CTG	0.896632			1.38887		0.448316	0.462957
ENST00000532781_26780304_26780753_450	dORF	450	ENST00000532781	nonsense_mediated_decay	ENSG00000117713	protein_coding	CTG	0.908587			1.40739		0.454294	0.469129
ENST00000532781_26780328_26780753_426	dORF	426	ENST00000532781	nonsense_mediated_decay	ENSG00000117713	protein_coding	CTG	0.959775			1.48668		0.479888	0.495559
ENST00000532781_26780337_26780753_417	dORF	417	ENST00000532781	nonsense_mediated_decay	ENSG00000117713	protein_coding	TTG	0.98049			1.51876		0.490245	0.506255
ENST00000532781_26780349_26780753_405	dORF	405	ENST00000532781	nonsense_mediated_decay	ENSG00000117713	protein_coding	ATG	1.00954			1.56376		0.504771	0.521255
ENST00000532781_26780352_26780753_402	dORF	402	ENST00000532781	nonsense_mediated_decay	ENSG00000117713	protein_coding	GTG	1.01708			1.57543		0.508538	0.525145
ENST00000532781_26780382_26780753_372	dORF	372	ENST00000532781	nonsense_mediated_decay	ENSG00000117713	protein_coding	GTG	1.0991			1.70249		0.549549	0.567495
ENST00000532781_26780394_26780753_360	dORF	360	ENST00000532781	nonsense_mediated_decay	ENSG00000117713	protein_coding	ATG	1.13573			1.75924		0.567867	0.586412
ENST00000532781_26780400_26780753_354	dORF	354	ENST00000532781	nonsense_mediated_decay	ENSG00000117713	protein_coding	GTG	1.15498			0.894526		0.577492	0.298175
ENST00000532781_26780406_26780753_348	dORF	348	ENST00000532781	nonsense_mediated_decay	ENSG00000117713	protein_coding	CTG	1.1749			0.909949		0.587449	0.303316
ENST00000532781_26780409_26780753_345	dORF	345	ENST00000532781	nonsense_mediated_decay	ENSG00000117713	protein_coding	CTG	1.18511			0.917862		0.592557	0.305954
ENST00000532781_26780418_26780753_336	dORF	336	ENST00000532781	nonsense_mediated_decay	ENSG00000117713	protein_coding	CTG	1.21686			0.942447		0.608429	0.314149
ENST00000532781_26780436_26780753_318	dORF	318	ENST00000532781	nonsense_mediated_decay	ENSG00000117713	protein_coding	CTG	1.28574			0.995793		0.642868	0.331931
ENST00000532781_26780457_26780753_297	dORF	297	ENST00000532781	nonsense_mediated_decay	ENSG00000117713	protein_coding	GTG	1.37665			1.0662		0.688324	0.355401
ENST00000532781_26780484_26780753_270	dORF	270	ENST00000532781	nonsense_mediated_decay	ENSG00000117713	protein_coding	CTG	1.51431			1.17282		0.757156	0.390941
ENST00000532781_26780550_26780753_204	dORF	204	ENST00000532781	nonsense_mediated_decay	ENSG00000117713	protein_coding	ATG	2.00424			1.55227		1.00212	0.517422
ENST00000532781_26780580_26780753_174	dORF	174	ENST00000532781	nonsense_mediated_decay	ENSG00000117713	protein_coding	GTG	2.34979			1.8199		1.1749	0.606633
ENST00000532781_26780586_26780753_168	dORF	168	ENST00000532781	nonsense_mediated_decay	ENSG00000117713	protein_coding	ATG	2.43372			1.88489		1.21686	0.628298
ENST00000532781_26780589_26780753_165	dORF	165	ENST00000532781	nonsense_mediated_decay	ENSG00000117713	protein_coding	ATG	2.47796			1.91917		1.23898	0.639722
ENST00000532781_26780610_26780753_144	dORF	144	ENST00000532781	nonsense_mediated_decay	ENSG00000117713	protein_coding	CTG	2.83933			2.19904		1.41967	0.733015
ENST00000532781_26780619_26780753_135	dORF	135	ENST00000532781	nonsense_mediated_decay	ENSG00000117713	protein_coding	TTG	3.02862			2.34565		1.51431	0.781882
ENST00000532781_26780628_26780753_126	dORF	126	ENST00000532781	nonsense_mediated_decay	ENSG00000117713	protein_coding	GTG	3.24495			2.51319		1.62248	0.837731
ENST00000532781_26780655_26780753_99	dORF	99	ENST00000532781	nonsense_mediated_decay	ENSG00000117713	protein_coding	CTG	4.12994			3.19861		2.06497	1.0662
ENST00000532781_26780670_26780753_84	dORF	84	ENST00000532781	nonsense_mediated_decay	ENSG00000117713	protein_coding	CTG	4.86743			3.76979		2.43372	1.2566
ENST00000532781_26780673_26780753_81	dORF	81	ENST00000532781	nonsense_mediated_decay	ENSG00000117713	protein_coding	TTG	5.04771			3.90941		2.52385	1.30314
ENST00000532781_26780694_26780753_60	dORF	60	ENST00000532781	nonsense_mediated_decay	ENSG00000117713	protein_coding	TTG	6.8144					3.4072	0
ENST00000532781_26780743_26780814_72	dORF	72	ENST00000532781	nonsense_mediated_decay	ENSG00000117713	protein_coding	TTG	5.67867					2.83933	0
ENST00000374142_26855379_26855636_258	dORF	258	ENST00000374142	protein_coding	ENSG00000204160	protein_coding	CTG	1.58474					0.792372	0
ENST00000374142_26855382_26855636_255	dORF	255	ENST00000374142	protein_coding	ENSG00000204160	protein_coding	CTG	1.60339					0.801694	0
ENST00000374142_26855451_26855636_186	dORF	186	ENST00000374142	protein_coding	ENSG00000204160	protein_coding	CTG	2.19819					1.0991	0
ENST00000374142_26855460_26855636_177	dORF	177	ENST00000374142	protein_coding	ENSG00000204160	protein_coding	TTG	2.30997					1.15498	0
ENST00000374142_26855472_26855636_165	dORF	165	ENST00000374142	protein_coding	ENSG00000204160	protein_coding	ATA	2.47796					1.23898	0
ENST00000374142_26855490_26855636_147	dORF	147	ENST00000374142	protein_coding	ENSG00000204160	protein_coding	TTG	2.78139					1.39069	0
ENST00000431781_26886029_26888980_117	dORF	117	ENST00000431781	protein_coding	ENSG00000142751	protein_coding	ATG	3.49457					1.74728	0
ENST00000464720_27331091_27334196_222	dORF	222	ENST00000464720	nonsense_mediated_decay	ENSG00000186501	protein_coding	GTG	1.84173					0.920865	0
ENST00000464720_27332086_27334196_159	dORF	159	ENST00000464720	nonsense_mediated_decay	ENSG00000186501	protein_coding	TTG	2.57147					1.28574	0
ENST00000464720_27332095_27334196_150	dORF	150	ENST00000464720	nonsense_mediated_decay	ENSG00000186501	protein_coding	CTG	2.72576					1.36288	0
ENST00000464720_27333975_27334196_126	dORF	126	ENST00000464720	nonsense_mediated_decay	ENSG00000186501	protein_coding	CTG	3.24495					1.62248	0
ENST00000464720_27333987_27334196_114	dORF	114	ENST00000464720	nonsense_mediated_decay	ENSG00000186501	protein_coding	ATG	3.58653					1.79326	0
ENST00000464720_27334017_27334196_84	dORF	84	ENST00000464720	nonsense_mediated_decay	ENSG00000186501	protein_coding	CTG	4.86743					2.43372	0
ENST00000464720_27331123_27335463_360	dORF	360	ENST00000464720	nonsense_mediated_decay	ENSG00000186501	protein_coding	CTG	1.13573					0.567867	0
ENST00000464720_27332079_27335463_336	dORF	336	ENST00000464720	nonsense_mediated_decay	ENSG00000186501	protein_coding	ATG	1.21686					0.608429	0
ENST00000464720_27333968_27335463_303	dORF	303	ENST00000464720	nonsense_mediated_decay	ENSG00000186501	protein_coding	TTG	1.34939					0.674693	0
ENST00000464720_27334019_27335463_252	dORF	252	ENST00000464720	nonsense_mediated_decay	ENSG00000186501	protein_coding	GTG	1.62248					0.811238	0
ENST00000486082_27331123_27334688_297	dORF	297	ENST00000486082	nonsense_mediated_decay	ENSG00000186501	protein_coding	CTG	1.37665					0.688324	0
ENST00000486082_27332079_27334688_273	dORF	273	ENST00000486082	nonsense_mediated_decay	ENSG00000186501	protein_coding	ATG	1.49767					0.748835	0
ENST00000486082_27333968_27334688_240	dORF	240	ENST00000486082	nonsense_mediated_decay	ENSG00000186501	protein_coding	TTG	1.7036					0.8518	0
ENST00000486082_27334019_27334688_189	dORF	189	ENST00000486082	nonsense_mediated_decay	ENSG00000186501	protein_coding	GTG	2.1633					1.08165	0
ENST00000486082_27331091_27334196_222	dORF	222	ENST00000486082	nonsense_mediated_decay	ENSG00000186501	protein_coding	GTG	1.84173					0.920865	0
ENST00000486082_27332086_27334196_159	dORF	159	ENST00000486082	nonsense_mediated_decay	ENSG00000186501	protein_coding	TTG	2.57147					1.28574	0
ENST00000486082_27332095_27334196_150	dORF	150	ENST00000486082	nonsense_mediated_decay	ENSG00000186501	protein_coding	CTG	2.72576					1.36288	0
ENST00000486082_27333975_27334196_126	dORF	126	ENST00000486082	nonsense_mediated_decay	ENSG00000186501	protein_coding	CTG	3.24495					1.62248	0
ENST00000486082_27333987_27334196_114	dORF	114	ENST00000486082	nonsense_mediated_decay	ENSG00000186501	protein_coding	ATG	3.58653					1.79326	0
ENST00000486082_27334017_27334196_84	dORF	84	ENST00000486082	nonsense_mediated_decay	ENSG00000186501	protein_coding	CTG	4.86743					2.43372	0
ENST00000497986_28237802_28237975_174	dORF	174	ENST00000497986	protein_coding	ENSG00000130770	protein_coding	TTG	9.39918	16.6237	7.18445	5.4597		13.0114	4.21471
ENST00000497986_28237856_28237975_120	dORF	120	ENST00000497986	protein_coding	ENSG00000130770	protein_coding	CTG	10.2216	21.6939	10.4174	7.91656		15.9578	6.11134
ENST00000497986_28237865_28237975_111	dORF	111	ENST00000497986	protein_coding	ENSG00000130770	protein_coding	TTG	7.36692	18.2411	7.50807	5.70563		12.804	4.40457
ENST00000497986_28237979_28238044_66	dORF	66	ENST00000497986	protein_coding	ENSG00000130770	protein_coding	GTG	6.19491					3.09746	0
ENST00000497986_28237878_28237961_84	dORF	84	ENST00000497986	protein_coding	ENSG00000130770	protein_coding	ATG	9.73486	24.1044	9.92138	7.53958		16.9196	5.82032
ENST00000497986_28237968_28238027_60	dORF	60	ENST00000497986	protein_coding	ENSG00000130770	protein_coding	ATG	6.8144					3.4072	0
ENST00000335514_28237979_28238044_66	dORF	66	ENST00000335514	protein_coding	ENSG00000130770	protein_coding	GTG	6.19491					3.09746	0
ENST00000465645_28237778_28237975_198	dORF	198	ENST00000465645	protein_coding	ENSG00000130770	protein_coding	TTG	8.25988	14.6087	6.3136	4.79791		11.4343	3.70384
ENST00000465645_28237802_28237975_174	dORF	174	ENST00000465645	protein_coding	ENSG00000130770	protein_coding	TTG	9.39918	16.6237	7.18445	5.4597		13.0114	4.21471
ENST00000465645_28237856_28237975_120	dORF	120	ENST00000465645	protein_coding	ENSG00000130770	protein_coding	CTG	10.2216	21.6939	10.4174	7.91656		15.9578	6.11134
ENST00000465645_28237865_28237975_111	dORF	111	ENST00000465645	protein_coding	ENSG00000130770	protein_coding	TTG	7.36692	18.2411	7.50807	5.70563		12.804	4.40457
ENST00000465645_28237979_28238044_66	dORF	66	ENST00000465645	protein_coding	ENSG00000130770	protein_coding	GTG	6.19491					3.09746	0
ENST00000465645_28237878_28237961_84	dORF	84	ENST00000465645	protein_coding	ENSG00000130770	protein_coding	ATG	9.73486	24.1044	9.92138	7.53958		16.9196	5.82032
ENST00000465645_28237968_28238027_60	dORF	60	ENST00000465645	protein_coding	ENSG00000130770	protein_coding	ATG	6.8144					3.4072	0
ENST00000632421_28459117_28496546_2058	dORF	2058	ENST00000632421	nonsense_mediated_decay	ENSG00000204138	protein_coding	ATG	0.596012	1.54605	1.61982	0.769345	1.88107	1.07103	1.42341
ENST00000632421_28459123_28496546_2052	dORF	2052	ENST00000632421	nonsense_mediated_decay	ENSG00000204138	protein_coding	CTG	0.597755	1.55057	1.62455	0.771594	1.88657	1.07416	1.42757
ENST00000632421_28459132_28496546_2043	dORF	2043	ENST00000632421	nonsense_mediated_decay	ENSG00000204138	protein_coding	GTG	0.600388	1.5574	1.63171	0.774993	1.89488	1.0789	1.43386
ENST00000632421_28460226_28496546_1902	dORF	1902	ENST00000632421	nonsense_mediated_decay	ENSG00000204138	protein_coding	ATA	0.429931	1.52078	1.75267	0.832446	2.03535	0.975356	1.54016
ENST00000632421_28460232_28496546_1896	dORF	1896	ENST00000632421	nonsense_mediated_decay	ENSG00000204138	protein_coding	ATG	0.431291	1.52559	1.75822	0.83508	2.04179	0.978442	1.54503
ENST00000632421_28460253_28496546_1875	dORF	1875	ENST00000632421	nonsense_mediated_decay	ENSG00000204138	protein_coding	CTG	0.436122	1.54268	1.77791	0.844433	2.06466	0.989401	1.56233
ENST00000632421_28460271_28496546_1857	dORF	1857	ENST00000632421	nonsense_mediated_decay	ENSG00000204138	protein_coding	CTG	0.440349	1.55763	1.79514	0.852618	2.08467	0.998991	1.57748
ENST00000632421_28460274_28496546_1854	dORF	1854	ENST00000632421	nonsense_mediated_decay	ENSG00000204138	protein_coding	TTG	0.441062	1.56015	1.79805	0.853998	2.08804	1.00061	1.58003
ENST00000632421_28465717_28496546_1803	dORF	1803	ENST00000632421	nonsense_mediated_decay	ENSG00000204138	protein_coding	ATG	0.453538	1.60428	1.84891	0.878154	2.14711	1.02891	1.62472
ENST00000632421_28465744_28496546_1776	dORF	1776	ENST00000632421	nonsense_mediated_decay	ENSG00000204138	protein_coding	ATA	0.460433	1.62867	1.87702	0.891504	2.17975	1.04455	1.64942
ENST00000632421_28466468_28496546_1584	dORF	1584	ENST00000632421	nonsense_mediated_decay	ENSG00000204138	protein_coding	TTG	0.258121	1.64348	2.10453	0.999565	2.44396	0.950801	1.84935
ENST00000632421_28466645_28496546_1407	dORF	1407	ENST00000632421	nonsense_mediated_decay	ENSG00000204138	protein_coding	CTG	0.290593	1.64465	2.36928	0.900248	2.75141	0.967621	2.00698
ENST00000632421_28466699_28496546_1353	dORF	1353	ENST00000632421	nonsense_mediated_decay	ENSG00000204138	protein_coding	ATG	0.302191	1.71029	2.46385	0.936178	2.86122	1.00624	2.08708
ENST00000632421_28473559_28496546_1278	dORF	1278	ENST00000632421	nonsense_mediated_decay	ENSG00000204138	protein_coding	CTG	0.319925	1.81066	2.60844	0.991118	3.02914	1.06529	2.20956
ENST00000632421_28473571_28496546_1266	dORF	1266	ENST00000632421	nonsense_mediated_decay	ENSG00000204138	protein_coding	ATA	0.322957	1.82782	2.63316	1.00051	3.05785	1.07539	2.23051
ENST00000632421_28473586_28496546_1251	dORF	1251	ENST00000632421	nonsense_mediated_decay	ENSG00000204138	protein_coding	TTG	0.32683	1.84974	2.66473	1.01251	3.09451	1.08828	2.25725
ENST00000632421_28473652_28496546_1185	dORF	1185	ENST00000632421	nonsense_mediated_decay	ENSG00000204138	protein_coding	TTG	0.345033	1.95276	2.81315	1.0689	3.26686	1.1489	2.38297
ENST00000632421_28473718_28496546_1119	dORF	1119	ENST00000632421	nonsense_mediated_decay	ENSG00000204138	protein_coding	ATG	0.365384	2.06794	2.97907	1.13195	3.45955	1.21666	2.52352
ENST00000632421_28473739_28496546_1098	dORF	1098	ENST00000632421	nonsense_mediated_decay	ENSG00000204138	protein_coding	ATG	0.372372	2.10749	3.03605	1.1536	3.52571	1.23993	2.57179
ENST00000632421_28473769_28496546_1068	dORF	1068	ENST00000632421	nonsense_mediated_decay	ENSG00000204138	protein_coding	CTG	0.382832	2.16669	3.12133	1.186	3.62475	1.27476	2.64403
ENST00000632421_28473781_28496546_1056	dORF	1056	ENST00000632421	nonsense_mediated_decay	ENSG00000204138	protein_coding	ATA	0.387182	2.19131	3.1568	1.19948	3.66594	1.28924	2.67407
ENST00000632421_28473835_28496546_1002	dORF	1002	ENST00000632421	nonsense_mediated_decay	ENSG00000204138	protein_coding	GTG	0.408048	2.3094	3.32693	1.26412	3.86351	1.35872	2.81819
ENST00000632421_28473922_28496546_915	dORF	915	ENST00000632421	nonsense_mediated_decay	ENSG00000204138	protein_coding	ATA	0.446846	2.52898	3.64326	1.38432	4.23086	1.48791	3.08614
ENST00000632421_28473925_28496546_912	dORF	912	ENST00000632421	nonsense_mediated_decay	ENSG00000204138	protein_coding	CTG	0.448316	2.5373	3.65524	1.38887	4.24478	1.49281	3.0963
ENST00000632421_28473952_28496546_885	dORF	885	ENST00000632421	nonsense_mediated_decay	ENSG00000204138	protein_coding	ATA	0.461993	2.61471	2.35423	1.43124	4.37428	1.53835	2.71991
ENST00000632421_28473964_28496546_873	dORF	873	ENST00000632421	nonsense_mediated_decay	ENSG00000204138	protein_coding	CTG	0.468344	2.65065	2.38659	1.45092	4.4344	1.5595	2.7573
ENST00000632421_28473979_28496546_858	dORF	858	ENST00000632421	nonsense_mediated_decay	ENSG00000204138	protein_coding	CTG	0.476532	2.69699	2.42831	1.47628	4.51193	1.58676	2.80551
ENST00000632421_28474021_28496546_816	dORF	816	ENST00000632421	nonsense_mediated_decay	ENSG00000204138	protein_coding	ATG	0.501059	2.83581	2.5533	1.55227	4.74416	1.66843	2.94991
ENST00000632421_28474033_28496546_804	dORF	804	ENST00000632421	nonsense_mediated_decay	ENSG00000204138	protein_coding	CTG	0.508538	2.87813	2.5914	1.57543	4.81497	1.69334	2.99394
ENST00000632421_28474060_28496546_777	dORF	777	ENST00000632421	nonsense_mediated_decay	ENSG00000204138	protein_coding	TTG	0.526209	2.97815	2.68145	1.63018	4.98228	1.75218	3.09797
ENST00000632421_28474105_28496546_732	dORF	732	ENST00000632421	nonsense_mediated_decay	ENSG00000204138	protein_coding	CTG	0.558558	2.76608	2.27704	1.2978	5.28857	1.66232	2.95447
ENST00000632421_28474141_28496546_696	dORF	696	ENST00000632421	nonsense_mediated_decay	ENSG00000204138	protein_coding	ATG	0.587449	1.66237	2.39482	1.36492	5.56212	1.12491	3.10729
ENST00000632421_28476162_28496546_630	dORF	630	ENST00000632421	nonsense_mediated_decay	ENSG00000204138	protein_coding	ATG	0.648991	1.83652	2.6457	1.50792	6.14482	1.24276	3.43281
ENST00000632421_28459130_28460214_132	dORF	132	ENST00000632421	nonsense_mediated_decay	ENSG00000204138	protein_coding	GTG	3.09746	2.19131				2.64438	0
ENST00000632421_28459187_28460214_75	dORF	75	ENST00000632421	nonsense_mediated_decay	ENSG00000204138	protein_coding	TTG	5.45152	3.8567				4.65411	0
ENST00000632421_28476232_28480468_78	dORF	78	ENST00000632421	nonsense_mediated_decay	ENSG00000204138	protein_coding	CTG	5.24185	3.70837		8.11955	24.8156	4.47511	10.9784
ENST00000493669_28460226_28490951_1734	dORF	1734	ENST00000493669	nonsense_mediated_decay	ENSG00000204138	protein_coding	ATA	0.471585	1.66812	1.92248	0.913098	2.23255	1.06985	1.68938
ENST00000493669_28460232_28490951_1728	dORF	1728	ENST00000493669	nonsense_mediated_decay	ENSG00000204138	protein_coding	ATG	0.473222	1.67391	1.92916	0.916268	2.2403	1.07357	1.69524
ENST00000493669_28460253_28490951_1707	dORF	1707	ENST00000493669	nonsense_mediated_decay	ENSG00000204138	protein_coding	CTG	0.479044	1.69451	1.95289	0.927541	2.26786	1.08678	1.7161
ENST00000493669_28460271_28490951_1689	dORF	1689	ENST00000493669	nonsense_mediated_decay	ENSG00000204138	protein_coding	CTG	0.484149	1.71257	1.9737	0.937425	2.29203	1.09836	1.73439
ENST00000493669_28460274_28490951_1686	dORF	1686	ENST00000493669	nonsense_mediated_decay	ENSG00000204138	protein_coding	TTG	0.485011	1.71561	1.97721	0.939094	2.29611	1.10031	1.73747
ENST00000493669_28465717_28490951_1635	dORF	1635	ENST00000493669	nonsense_mediated_decay	ENSG00000204138	protein_coding	ATG	0.50014	1.76913	2.03889	0.968386	2.36773	1.13463	1.79167
ENST00000493669_28465744_28490951_1608	dORF	1608	ENST00000493669	nonsense_mediated_decay	ENSG00000204138	protein_coding	ATA	0.508538	1.79883	2.07312	0.984647	2.40748	1.15369	1.82175
ENST00000493669_28466468_28490951_1416	dORF	1416	ENST00000493669	nonsense_mediated_decay	ENSG00000204138	protein_coding	TTG	0.288746	1.83847	2.35423	1.11816	2.73392	1.06361	2.06877
ENST00000493669_28466645_28490951_1239	dORF	1239	ENST00000493669	nonsense_mediated_decay	ENSG00000204138	protein_coding	CTG	0.329995	1.86765	2.69054	1.02232	3.12448	1.09882	2.27911
ENST00000493669_28466699_28490951_1185	dORF	1185	ENST00000493669	nonsense_mediated_decay	ENSG00000204138	protein_coding	ATG	0.345033	1.95276	2.81315	1.0689	3.26686	1.1489	2.38297
ENST00000493669_28473559_28490951_1110	dORF	1110	ENST00000493669	nonsense_mediated_decay	ENSG00000204138	protein_coding	CTG	0.368346	2.0847	3.00323	1.14113	3.4876	1.22652	2.54398
ENST00000493669_28473571_28490951_1098	dORF	1098	ENST00000493669	nonsense_mediated_decay	ENSG00000204138	protein_coding	ATA	0.372372	2.10749	3.03605	1.1536	3.52571	1.23993	2.57179
ENST00000493669_28473586_28490951_1083	dORF	1083	ENST00000493669	nonsense_mediated_decay	ENSG00000204138	protein_coding	TTG	0.377529	2.13668	3.0781	1.16957	3.57455	1.2571	2.60741
ENST00000493669_28473652_28490951_1017	dORF	1017	ENST00000493669	nonsense_mediated_decay	ENSG00000204138	protein_coding	TTG	0.40203	2.27534	3.27786	1.24548	3.80652	1.33868	2.77662
ENST00000493669_28473718_28490951_951	dORF	951	ENST00000493669	nonsense_mediated_decay	ENSG00000204138	protein_coding	ATG	0.429931	2.43325	3.50535	1.33191	4.0707	1.43159	2.96932
ENST00000493669_28473739_28490951_930	dORF	930	ENST00000493669	nonsense_mediated_decay	ENSG00000204138	protein_coding	ATG	0.439639	2.48819	3.5845	1.36199	4.16262	1.46392	3.03637
ENST00000493669_28473769_28490951_900	dORF	900	ENST00000493669	nonsense_mediated_decay	ENSG00000204138	protein_coding	CTG	0.454294	2.57113	3.70398	1.40739	4.30137	1.51271	3.13758
ENST00000493669_28473781_28490951_888	dORF	888	ENST00000493669	nonsense_mediated_decay	ENSG00000204138	protein_coding	ATA	0.460433	2.60588	3.75404	1.42641	4.3595	1.53316	3.17998
ENST00000493669_28473835_28490951_834	dORF	834	ENST00000493669	nonsense_mediated_decay	ENSG00000204138	protein_coding	GTG	0.490245	2.7746	3.9971	1.51876	4.64177	1.63242	3.38588
ENST00000493669_28473922_28490951_747	dORF	747	ENST00000493669	nonsense_mediated_decay	ENSG00000204138	protein_coding	ATA	0.547342	3.09775	4.46263	1.69565	5.18238	1.82255	3.78022
ENST00000493669_28473925_28490951_744	dORF	744	ENST00000493669	nonsense_mediated_decay	ENSG00000204138	protein_coding	CTG	0.549549	3.11024	4.48062	1.70249	5.20327	1.8299	3.79546
ENST00000493669_28473952_28490951_717	dORF	717	ENST00000493669	nonsense_mediated_decay	ENSG00000204138	protein_coding	ATA	0.570243	3.22736	2.90584	1.7666	5.39921	1.8988	3.35722
ENST00000493669_28473964_28490951_705	dORF	705	ENST00000493669	nonsense_mediated_decay	ENSG00000204138	protein_coding	CTG	0.579949	3.2823	2.9553	1.79667	5.49111	1.93112	3.41436
ENST00000493669_28473979_28490951_690	dORF	690	ENST00000493669	nonsense_mediated_decay	ENSG00000204138	protein_coding	CTG	0.592557	3.35365	3.01955	1.83572	5.61049	1.9731	3.48859
ENST00000493669_28474021_28490951_648	dORF	648	ENST00000493669	nonsense_mediated_decay	ENSG00000204138	protein_coding	ATG	0.630963	3.57102	3.21526	1.95471	5.97413	2.10099	3.7147
ENST00000493669_28474033_28490951_636	dORF	636	ENST00000493669	nonsense_mediated_decay	ENSG00000204138	protein_coding	CTG	0.642868	3.6384	3.27593	1.99159	6.08685	2.14063	3.78479
ENST00000493669_28474060_28490951_609	dORF	609	ENST00000493669	nonsense_mediated_decay	ENSG00000204138	protein_coding	TTG	0.67137	3.7997	3.42117	2.07988	6.35671	2.23554	3.95259
ENST00000493669_28474105_28490951_564	dORF	564	ENST00000493669	nonsense_mediated_decay	ENSG00000204138	protein_coding	CTG	0.724936	3.59001	2.9553	1.68437	6.86389	2.15747	3.83452
ENST00000493669_28474141_28490951_528	dORF	528	ENST00000493669	nonsense_mediated_decay	ENSG00000204138	protein_coding	ATG	0.774364	2.19131	3.1568	1.79922	7.33188	1.48284	4.09597
ENST00000493669_28476162_28490951_462	dORF	462	ENST00000493669	nonsense_mediated_decay	ENSG00000204138	protein_coding	ATG	0.884987	2.50435	3.60777	2.05625	8.3793	1.69467	4.68111
ENST00000493669_28476232_28480468_78	dORF	78	ENST00000493669	nonsense_mediated_decay	ENSG00000204138	protein_coding	CTG	5.24185	3.70837		8.11955	24.8156	4.47511	10.9784
ENST00000605204_29160069_29165951_228	dORF	228	ENST00000605204	nonsense_mediated_decay	ENSG00000116350	protein_coding	TTG	1.79326			1.38887		0.896632	0.462957
ENST00000605204_29160069_29165927_204	dORF	204	ENST00000605204	nonsense_mediated_decay	ENSG00000116350	protein_coding	ATA	2.00424			1.55227		1.00212	0.517422
ENST00000605204_29160069_29160507_156	dORF	156	ENST00000605204	nonsense_mediated_decay	ENSG00000116350	protein_coding	GTG	2.62092			2.02989		1.31046	0.676629
ENST00000605204_29160069_29160492_141	dORF	141	ENST00000605204	nonsense_mediated_decay	ENSG00000116350	protein_coding	CTG	2.89975			2.24583		1.44987	0.748611
ENST00000605204_29159379_29159486_108	dORF	108	ENST00000605204	nonsense_mediated_decay	ENSG00000116350	protein_coding	GTG	3.78578	2.67826	7.71663	2.93206		3.23202	3.54956
ENST00000605204_29159379_29159480_102	dORF	102	ENST00000605204	nonsense_mediated_decay	ENSG00000116350	protein_coding	ATG	4.00847	2.83581	8.17055	3.10453		3.42214	3.75836
ENST00000605204_29159379_29159474_96	dORF	96	ENST00000605204	nonsense_mediated_decay	ENSG00000116350	protein_coding	ATA	4.259	3.01305	8.68121	3.29857		3.63602	3.99326
ENST00000605204_29159379_29159465_87	dORF	87	ENST00000605204	nonsense_mediated_decay	ENSG00000116350	protein_coding	GTG	4.69959		9.57926	3.6398		2.34979	4.40635
ENST00000605204_29159379_29159456_78	dORF	78	ENST00000605204	nonsense_mediated_decay	ENSG00000116350	protein_coding	ATA	5.24185		5.34228	4.05977		2.62092	3.13402
ENST00000605204_29159379_29159450_72	dORF	72	ENST00000605204	nonsense_mediated_decay	ENSG00000116350	protein_coding	ATG	5.67867		5.78747	4.39809		2.83933	3.39519
ENST00000605204_29154852_29159452_138	dORF	138	ENST00000605204	nonsense_mediated_decay	ENSG00000116350	protein_coding	ATA	2.96278		3.01955	2.29465		1.48139	1.7714
ENST00000470404_31908904_31910079_99	dORF	99	ENST00000470404	protein_coding	ENSG00000184007	protein_coding	ATG	8.25988	2.92174	37.8816	12.7944		5.59081	16.892
ENST00000532001_31908904_31910079_99	dORF	99	ENST00000532001	nonsense_mediated_decay	ENSG00000184007	protein_coding	ATG	8.25988	2.92174	37.8816	12.7944		5.59081	16.892
ENST00000532001_31908855_31912989_321	dORF	321	ENST00000532001	nonsense_mediated_decay	ENSG00000184007	protein_coding	TTG	2.54744	0.901098	11.6831	4.93244		1.72427	5.53852
ENST00000532001_31908855_31911787_273	dORF	273	ENST00000532001	nonsense_mediated_decay	ENSG00000184007	protein_coding	ATA	2.99534	1.05953	13.7373	5.79968		2.02744	6.51232
ENST00000532001_31908855_31911766_252	dORF	252	ENST00000532001	nonsense_mediated_decay	ENSG00000184007	protein_coding	CTG	3.24495	1.14783	14.8821	6.28298		2.19639	7.05502
ENST00000532001_31908855_31911721_207	dORF	207	ENST00000532001	nonsense_mediated_decay	ENSG00000184007	protein_coding	GTG	3.95038	1.39736	18.1173	7.64885		2.67387	8.58872
ENST00000532001_31908855_31911703_189	dORF	189	ENST00000532001	nonsense_mediated_decay	ENSG00000184007	protein_coding	TTG	4.32661	1.53044	19.8428	6.70185		2.92852	8.8482
ENST00000532001_31908855_31910105_174	dORF	174	ENST00000532001	nonsense_mediated_decay	ENSG00000184007	protein_coding	GTG	4.69959	1.66237	21.5533	7.27959		3.18098	9.61098
ENST00000532001_31908855_31910102_171	dORF	171	ENST00000532001	nonsense_mediated_decay	ENSG00000184007	protein_coding	CTG	4.78204	1.69154	21.9315	7.40731		3.23679	9.77959
ENST00000532001_31908855_31910087_156	dORF	156	ENST00000532001	nonsense_mediated_decay	ENSG00000184007	protein_coding	TTG	5.24185	1.85418	24.0403	8.11955		3.54802	10.7199
ENST00000471599_32160672_32170891_993	dORF	993	ENST00000471599	nonsense_mediated_decay	ENSG00000025800	protein_coding	TTG	1.64699	2.62162	3.77672	2.23226		2.1343	2.00299
ENST00000471599_32160696_32170891_969	dORF	969	ENST00000471599	nonsense_mediated_decay	ENSG00000025800	protein_coding	TTG	1.68778	2.08954	3.87026	1.96076		1.88866	1.94367
ENST00000471599_32161969_32170891_939	dORF	939	ENST00000471599	nonsense_mediated_decay	ENSG00000025800	protein_coding	CTG	1.7417	2.1563	3.99391	2.0234		1.949	2.00577
ENST00000471599_32161975_32170891_933	dORF	933	ENST00000471599	nonsense_mediated_decay	ENSG00000025800	protein_coding	ATG	1.7529	2.17017	4.01959	2.03641		1.96153	2.01867
ENST00000471599_32161999_32170891_909	dORF	909	ENST00000471599	nonsense_mediated_decay	ENSG00000025800	protein_coding	CTG	1.79918	1.90926	4.12572	2.09018		1.85422	2.07197
ENST00000471599_32162373_32170891_849	dORF	849	ENST00000471599	nonsense_mediated_decay	ENSG00000025800	protein_coding	TTG	1.92633	2.04419	4.41729	2.2379		1.98526	2.2184
ENST00000471599_32162382_32170891_840	dORF	840	ENST00000471599	nonsense_mediated_decay	ENSG00000025800	protein_coding	CTG	1.94697	1.72174	4.46462	2.26187		1.83436	2.24216
ENST00000471599_32162415_32170891_807	dORF	807	ENST00000471599	nonsense_mediated_decay	ENSG00000025800	protein_coding	TTG	2.02659	1.43372	4.64719	2.35437		1.73015	2.33385
ENST00000471599_32162418_32170891_804	dORF	804	ENST00000471599	nonsense_mediated_decay	ENSG00000025800	protein_coding	CTG	2.03415	1.43907	4.66453	2.36315		1.73661	2.34256
ENST00000471599_32162448_32170891_774	dORF	774	ENST00000471599	nonsense_mediated_decay	ENSG00000025800	protein_coding	CTG	1.58474	1.49484	4.84532	2.45475		1.53979	2.43336
ENST00000471599_32162484_32170891_738	dORF	738	ENST00000471599	nonsense_mediated_decay	ENSG00000025800	protein_coding	ATA	1.66205	1.17582	5.08168	2.57449		1.41894	2.55206
ENST00000471599_32162508_32170891_714	dORF	714	ENST00000471599	nonsense_mediated_decay	ENSG00000025800	protein_coding	TTG	1.71792	1.21535	5.25249	2.66103		1.46663	2.63784
ENST00000471599_32162517_32170891_705	dORF	705	ENST00000471599	nonsense_mediated_decay	ENSG00000025800	protein_coding	CTG	1.73985	1.23086	4.13743	2.695		1.48535	2.27747
ENST00000471599_32162520_32170891_702	dORF	702	ENST00000471599	nonsense_mediated_decay	ENSG00000025800	protein_coding	CTG	1.74728	1.23612	4.15511	2.70652		1.4917	2.28721
ENST00000471599_32162523_32170891_699	dORF	699	ENST00000471599	nonsense_mediated_decay	ENSG00000025800	protein_coding	ATG	1.75478	1.24143	4.17294	2.71813		1.4981	2.29702
ENST00000471599_32163251_32170891_681	dORF	681	ENST00000471599	nonsense_mediated_decay	ENSG00000025800	protein_coding	GTG	1.80116	1.27424	4.28324	2.78998		1.5377	2.35774
ENST00000471599_32163266_32170891_666	dORF	666	ENST00000471599	nonsense_mediated_decay	ENSG00000025800	protein_coding	CTG	1.84173	1.30294	4.37971	2.85281		1.57233	2.41084
ENST00000471599_32163275_32170891_657	dORF	657	ENST00000471599	nonsense_mediated_decay	ENSG00000025800	protein_coding	GTG	1.86696	1.32079	4.4397	2.89189		1.59387	2.44387
ENST00000471599_32166144_32170891_579	dORF	579	ENST00000471599	nonsense_mediated_decay	ENSG00000025800	protein_coding	TTG	2.11847	1.49872	5.0378	3.28147		1.80859	2.77309
ENST00000471599_32166147_32170891_576	dORF	576	ENST00000471599	nonsense_mediated_decay	ENSG00000025800	protein_coding	TTG	2.1295	1.50652	4.3406	3.29857		1.81801	2.54639
ENST00000471599_32166225_32170891_498	dORF	498	ENST00000471599	nonsense_mediated_decay	ENSG00000025800	protein_coding	ATA	2.46304	1.74248	4.18371	3.17934		2.10276	2.45435
ENST00000471599_32167175_32170891_486	dORF	486	ENST00000471599	nonsense_mediated_decay	ENSG00000025800	protein_coding	ATA	2.52385	1.78551	4.28702	3.25784		2.15468	2.51495
ENST00000471599_32167196_32170891_465	dORF	465	ENST00000471599	nonsense_mediated_decay	ENSG00000025800	protein_coding	GTG	2.63783	1.86615	4.48062	2.72398		2.25199	2.40153
ENST00000471599_32167199_32170891_462	dORF	462	ENST00000471599	nonsense_mediated_decay	ENSG00000025800	protein_coding	TTG	2.65496	1.87826	4.50972	2.74167		2.26661	2.41713
ENST00000471599_32169886_32170891_360	dORF	360	ENST00000471599	nonsense_mediated_decay	ENSG00000025800	protein_coding	CTG	3.4072	2.41044	5.78747	3.51847		2.90882	3.10198
ENST00000471599_32169895_32170891_351	dORF	351	ENST00000471599	nonsense_mediated_decay	ENSG00000025800	protein_coding	CTG	3.49457	2.47224	5.93587	3.60869		2.9834	3.18152
ENST00000471599_32169922_32170891_324	dORF	324	ENST00000471599	nonsense_mediated_decay	ENSG00000025800	protein_coding	TTG	3.78578	2.67826	5.14442	3.90941		3.23202	3.01794
ENST00000471599_32169925_32170891_321	dORF	321	ENST00000471599	nonsense_mediated_decay	ENSG00000025800	protein_coding	CTG	3.82116	2.70329	5.1925	3.94595		3.26223	3.04615
ENST00000471599_32169934_32170891_312	dORF	312	ENST00000471599	nonsense_mediated_decay	ENSG00000025800	protein_coding	ATG	3.93139	2.78127	5.34228	4.05977		3.35633	3.13402
ENST00000471599_32169949_32170891_297	dORF	297	ENST00000471599	nonsense_mediated_decay	ENSG00000025800	protein_coding	GTG	2.75329	2.92174	4.20907	1.0662		2.83752	1.75842
ENST00000471599_32169955_32170891_291	dORF	291	ENST00000471599	nonsense_mediated_decay	ENSG00000025800	protein_coding	GTG	2.81006	2.98198	4.29585	1.08819		2.89602	1.79468
ENST00000471599_32169970_32170891_276	dORF	276	ENST00000471599	nonsense_mediated_decay	ENSG00000025800	protein_coding	CTG	2.96278	3.14405	4.52933	1.14733		3.05342	1.89222
ENST00000471599_32169982_32170891_264	dORF	264	ENST00000471599	nonsense_mediated_decay	ENSG00000025800	protein_coding	CTG	1.54873	3.28696	3.1568	1.19948		2.41784	1.45209
ENST00000471599_32170045_32170891_201	dORF	201	ENST00000471599	nonsense_mediated_decay	ENSG00000025800	protein_coding	ATA	2.03415	4.3172	2.07312	1.57543		3.17568	1.21619
ENST00000471599_32170709_32170891_183	dORF	183	ENST00000471599	nonsense_mediated_decay	ENSG00000025800	protein_coding	TTG	2.23423	4.74184	2.27704	1.7304		3.48804	1.33581
ENST00000471599_32161985_32162484_186	dORF	186	ENST00000471599	nonsense_mediated_decay	ENSG00000025800	protein_coding	ATG	2.19819	4.66536				3.43178	0
ENST00000471599_32162039_32162484_132	dORF	132	ENST00000471599	nonsense_mediated_decay	ENSG00000025800	protein_coding	TTG	3.09746	6.57392				4.83569	0
ENST00000471599_32162377_32162484_108	dORF	108	ENST00000471599	nonsense_mediated_decay	ENSG00000025800	protein_coding	CTG	3.78578	8.03479				5.91029	0
ENST00000471599_32169947_32170045_99	dORF	99	ENST00000471599	nonsense_mediated_decay	ENSG00000025800	protein_coding	TTG	4.12994		8.41814			2.06497	2.80605
ENST00000471599_32169965_32170045_81	dORF	81	ENST00000471599	nonsense_mediated_decay	ENSG00000025800	protein_coding	ATG	5.04771		10.2888			2.52385	3.42961
ENST00000471599_32170058_32170793_90	dORF	90	ENST00000471599	nonsense_mediated_decay	ENSG00000025800	protein_coding	ATG	4.54294		4.62998			2.27147	1.54333
ENST00000471599_32170713_32170793_81	dORF	81	ENST00000471599	nonsense_mediated_decay	ENSG00000025800	protein_coding	ATA	5.04771		5.14442			2.52385	1.71481
ENST00000471599_32170719_32170793_75	dORF	75	ENST00000471599	nonsense_mediated_decay	ENSG00000025800	protein_coding	TTG	5.45152		5.55597			2.72576	1.85199
ENST00000471599_32161992_32162452_147	dORF	147	ENST00000471599	nonsense_mediated_decay	ENSG00000025800	protein_coding	CTG	2.78139	3.93541				3.3584	0
ENST00000471599_32162010_32162452_129	dORF	129	ENST00000471599	nonsense_mediated_decay	ENSG00000025800	protein_coding	CTG	3.16949	4.48453				3.82701	0
ENST00000471599_32162369_32162452_84	dORF	84	ENST00000471599	nonsense_mediated_decay	ENSG00000025800	protein_coding	TTG	4.86743	6.88696				5.8772	0
ENST00000373520_32368336_32383877_1062	dORF	1062	ENST00000373520	nonsense_mediated_decay	ENSG00000160058	protein_coding	CTG	0.384995	0.817097	0.784742	1.1927		0.601046	0.659148
ENST00000373520_32368336_32383874_1059	dORF	1059	ENST00000373520	nonsense_mediated_decay	ENSG00000160058	protein_coding	ATG	0.386085	0.819412	0.786965	1.19608		0.602749	0.661015
ENST00000373520_32368336_32381253_999	dORF	999	ENST00000373520	nonsense_mediated_decay	ENSG00000160058	protein_coding	CTG	0.409273	0.868626	0.83423	1.26792		0.63895	0.700716
ENST00000373520_32378762_32383861_165	dORF	165	ENST00000373520	nonsense_mediated_decay	ENSG00000160058	protein_coding	CTG	2.47796	1.75305		1.91917		2.11551	0.639722
ENST00000373520_32378762_32383852_156	dORF	156	ENST00000373520	nonsense_mediated_decay	ENSG00000160058	protein_coding	CTG	2.62092	1.85418		2.02989		2.23755	0.676629
ENST00000373520_32378762_32383843_147	dORF	147	ENST00000373520	nonsense_mediated_decay	ENSG00000160058	protein_coding	ATG	2.78139	1.9677		2.15417		2.37455	0.718055
ENST00000373520_32378762_32383840_144	dORF	144	ENST00000373520	nonsense_mediated_decay	ENSG00000160058	protein_coding	ATG	2.83933	2.0087		2.19904		2.42402	0.733015
ENST00000373520_32378762_32381258_123	dORF	123	ENST00000373520	nonsense_mediated_decay	ENSG00000160058	protein_coding	ATA	3.3241	2.35165		2.57449		2.83787	0.858163
ENST00000316459_32600321_32600416_96	dORF	96	ENST00000316459	protein_coding	ENSG00000160062	protein_coding	GTG	4.259		4.3406			2.1295	1.44687
ENST00000527118_32668309_32669020_255	dORF	255	ENST00000527118	nonsense_mediated_decay	ENSG00000162521	protein_coding	ATA	1.60339		3.26822	1.24181		0.801694	1.50334
ENST00000527118_32668354_32669020_210	dORF	210	ENST00000527118	nonsense_mediated_decay	ENSG00000162521	protein_coding	GTG	1.94697		1.98428	1.50792		0.973486	1.16406
ENST00000527118_32668357_32669020_207	dORF	207	ENST00000527118	nonsense_mediated_decay	ENSG00000162521	protein_coding	ATG	1.97519		2.01303	1.52977		0.987595	1.18093
ENST00000527118_32668363_32669020_201	dORF	201	ENST00000527118	nonsense_mediated_decay	ENSG00000162521	protein_coding	TTG	2.03415		2.07312	1.57543		1.01708	1.21619
ENST00000527118_32668369_32669020_195	dORF	195	ENST00000527118	nonsense_mediated_decay	ENSG00000162521	protein_coding	TTG	2.09674		2.13691	1.62391		1.04837	1.25361
ENST00000527118_32668375_32669020_189	dORF	189	ENST00000527118	nonsense_mediated_decay	ENSG00000162521	protein_coding	ATA	2.1633		2.20475	1.67546		1.08165	1.2934
ENST00000492348_32668981_32679702_666	dORF	666	ENST00000492348	nonsense_mediated_decay	ENSG00000162521	protein_coding	CTG	3.06955	4.77744	1.25135	4.27922	14.5317	3.9235	6.68741
ENST00000492348_32669017_32679702_630	dORF	630	ENST00000492348	nonsense_mediated_decay	ENSG00000162521	protein_coding	GTG	3.24495	5.05044	1.32285	4.52375	15.362	4.1477	7.06955
ENST00000492348_32669095_32679702_552	dORF	552	ENST00000492348	nonsense_mediated_decay	ENSG00000162521	protein_coding	CTG	3.70348	4.71607	1.50978	3.44198	10.5197	4.20978	5.15714
ENST00000492348_32669128_32679702_519	dORF	519	ENST00000492348	nonsense_mediated_decay	ENSG00000162521	protein_coding	ATG	3.93896	4.45861	0.802886	3.66084	11.1885	4.19879	5.21742
ENST00000492348_32669295_32679702_450	dORF	450	ENST00000492348	nonsense_mediated_decay	ENSG00000162521	protein_coding	GTG	4.54294	5.14227	0.925995	4.22216	8.60274	4.8426	4.58363
ENST00000492348_32669495_32679702_378	dORF	378	ENST00000492348	nonsense_mediated_decay	ENSG00000162521	protein_coding	TTG	4.32661	5.35653	1.10238	5.02639	5.12068	4.84157	3.74981
ENST00000492348_32669504_32679702_369	dORF	369	ENST00000492348	nonsense_mediated_decay	ENSG00000162521	protein_coding	CTG	4.43213	5.48717	1.12926	5.14898	5.24558	4.95965	3.84127
ENST00000492348_32669513_32679702_360	dORF	360	ENST00000492348	nonsense_mediated_decay	ENSG00000162521	protein_coding	CTG	4.54294	5.62435	1.15749	5.27771	5.37672	5.08364	3.9373
ENST00000492348_32669525_32679702_348	dORF	348	ENST00000492348	nonsense_mediated_decay	ENSG00000162521	protein_coding	TTG	4.69959	5.8183	1.19741	4.54975	5.56212	5.25894	3.76976
ENST00000492348_32669555_32679702_318	dORF	318	ENST00000492348	nonsense_mediated_decay	ENSG00000162521	protein_coding	ATA	5.14295	6.36719	1.31037	4.97897	6.08685	5.75507	4.1254
ENST00000492348_32672507_32679702_252	dORF	252	ENST00000492348	nonsense_mediated_decay	ENSG00000162521	protein_coding	CTG	4.86743	8.03479	1.65356	6.28298	7.68102	6.45111	5.20586
ENST00000492348_32672694_32679702_180	dORF	180	ENST00000492348	nonsense_mediated_decay	ENSG00000162521	protein_coding	TTG	4.54294	6.42783		3.51847	10.7534	5.48538	4.7573
ENST00000492348_32672697_32679702_177	dORF	177	ENST00000492348	nonsense_mediated_decay	ENSG00000162521	protein_coding	TTG	4.61993	6.53678		3.57811	10.9357	5.57836	4.83793
ENST00000492348_32672818_32679702_147	dORF	147	ENST00000492348	nonsense_mediated_decay	ENSG00000162521	protein_coding	ATA	5.56278	7.87082		2.15417	13.1675	6.7168	5.10721
ENST00000492348_32672854_32679702_111	dORF	111	ENST00000492348	nonsense_mediated_decay	ENSG00000162521	protein_coding	GTG	3.68346	10.4235		2.85281	17.438	7.05349	6.7636
ENST00000492348_32672884_32679702_81	dORF	81	ENST00000492348	nonsense_mediated_decay	ENSG00000162521	protein_coding	ATG	5.04771	14.2841		3.90941	23.8965	9.66589	9.26864
ENST00000492348_32672890_32679702_75	dORF	75	ENST00000492348	nonsense_mediated_decay	ENSG00000162521	protein_coding	GTG	5.45152	15.4268		4.22216	25.8082	10.4392	10.0101
ENST00000492348_32672899_32679702_66	dORF	66	ENST00000492348	nonsense_mediated_decay	ENSG00000162521	protein_coding	ATG	6.19491	17.5305		4.79791	29.3275	11.8627	11.3752
ENST00000492348_32672647_32672854_117	dORF	117	ENST00000492348	nonsense_mediated_decay	ENSG00000162521	protein_coding	TTG	3.49457		3.56152	8.11955		1.74728	3.89369
ENST00000492348_32672671_32672854_93	dORF	93	ENST00000492348	nonsense_mediated_decay	ENSG00000162521	protein_coding	ATG	4.39639		4.48062	10.2149		2.19819	4.89851
ENST00000492348_32672864_32679811_210	dORF	210	ENST00000492348	nonsense_mediated_decay	ENSG00000162521	protein_coding	CTG	1.94697	5.50957		1.50792	9.21723	3.72827	3.57505
ENST00000492348_32672879_32679811_195	dORF	195	ENST00000492348	nonsense_mediated_decay	ENSG00000162521	protein_coding	ATA	2.09674	5.93338		1.62391	9.92624	4.01506	3.85005
ENST00000492348_32679653_32679811_159	dORF	159	ENST00000492348	nonsense_mediated_decay	ENSG00000162521	protein_coding	ATA	2.57147	7.27679		1.99159	12.1737	4.92413	4.72176
ENST00000492348_32679656_32679811_156	dORF	156	ENST00000492348	nonsense_mediated_decay	ENSG00000162521	protein_coding	ATG	2.62092	7.41673		2.02989	12.4078	5.01883	4.81256
ENST00000492348_32679659_32679811_153	dORF	153	ENST00000492348	nonsense_mediated_decay	ENSG00000162521	protein_coding	ATG	2.67231	7.56216		2.06969	12.6511	5.11724	4.90693
ENST00000492348_32679668_32679811_144	dORF	144	ENST00000492348	nonsense_mediated_decay	ENSG00000162521	protein_coding	CTG	2.83933	8.03479		2.19904	13.4418	5.43706	5.21361
ENST00000356990_32937006_32937194_189	dORF	189	ENST00000356990	protein_coding	ENSG00000116514	protein_coding	GTG	2.1633					1.08165	0
ENST00000356990_32936809_32937246_438	dORF	438	ENST00000356990	protein_coding	ENSG00000116514	protein_coding	ATG	0.93348					0.46674	0
ENST00000356990_32936809_32937234_426	dORF	426	ENST00000356990	protein_coding	ENSG00000116514	protein_coding	GTG	0.959775					0.479888	0
ENST00000356990_32936809_32937201_393	dORF	393	ENST00000356990	protein_coding	ENSG00000116514	protein_coding	CTG	1.04037					0.520183	0
ENST00000356990_32936809_32937198_390	dORF	390	ENST00000356990	protein_coding	ENSG00000116514	protein_coding	GTG	1.04837					0.524185	0
ENST00000317538_35019023_35019118_96	dORF	96	ENST00000317538	protein_coding	ENSG00000163867	protein_coding	ATA	4.259		4.3406			2.1295	1.44687
ENST00000317538_35019023_35019106_84	dORF	84	ENST00000317538	protein_coding	ENSG00000163867	protein_coding	ATG	4.86743		4.96069			2.43372	1.65356
ENST00000317538_35019023_35019097_75	dORF	75	ENST00000317538	protein_coding	ENSG00000163867	protein_coding	TTG	5.45152		5.55597			2.72576	1.85199
ENST00000373333_35019023_35019118_96	dORF	96	ENST00000373333	protein_coding	ENSG00000163867	protein_coding	ATA	4.259		4.3406			2.1295	1.44687
ENST00000373333_35019023_35019106_84	dORF	84	ENST00000373333	protein_coding	ENSG00000163867	protein_coding	ATG	4.86743		4.96069			2.43372	1.65356
ENST00000373333_35019023_35019097_75	dORF	75	ENST00000373333	protein_coding	ENSG00000163867	protein_coding	TTG	5.45152		5.55597			2.72576	1.85199
ENST00000635259_35893729_35919604_2004	dORF	2004	ENST00000635259	nonsense_mediated_decay	ENSG00000092847	protein_coding	CTG	0.204024	0.288675				0.24635	0
ENST00000635259_35893771_35919604_1962	dORF	1962	ENST00000635259	nonsense_mediated_decay	ENSG00000092847	protein_coding	GTG	0.208392	0.294855				0.251623	0
ENST00000635259_35893783_35919604_1950	dORF	1950	ENST00000635259	nonsense_mediated_decay	ENSG00000092847	protein_coding	ATG	0.209674	0.296669				0.253172	0
ENST00000635259_35893792_35919604_1941	dORF	1941	ENST00000635259	nonsense_mediated_decay	ENSG00000092847	protein_coding	ATG	0.210646	0.298045				0.254345	0
ENST00000635259_35893795_35919604_1938	dORF	1938	ENST00000635259	nonsense_mediated_decay	ENSG00000092847	protein_coding	ATG	0.210972	0.298506				0.254739	0
ENST00000635259_35894069_35919604_1890	dORF	1890	ENST00000635259	nonsense_mediated_decay	ENSG00000092847	protein_coding	GTG	0.21633	0.306087				0.261209	0
ENST00000635259_35894081_35919604_1878	dORF	1878	ENST00000635259	nonsense_mediated_decay	ENSG00000092847	protein_coding	ATG	0.217713	0.308043				0.262878	0
ENST00000635259_35894090_35919604_1869	dORF	1869	ENST00000635259	nonsense_mediated_decay	ENSG00000092847	protein_coding	GTG	0.218761	0.309526				0.264144	0
ENST00000635259_35894093_35919604_1866	dORF	1866	ENST00000635259	nonsense_mediated_decay	ENSG00000092847	protein_coding	CTG	0.219113	0.310024				0.264568	0
ENST00000635259_35894108_35919604_1851	dORF	1851	ENST00000635259	nonsense_mediated_decay	ENSG00000092847	protein_coding	ATA	0.220888	0.312536				0.266712	0
ENST00000635259_35894317_35919604_1785	dORF	1785	ENST00000635259	nonsense_mediated_decay	ENSG00000092847	protein_coding	CTG	0.229056	0.324092				0.276574	0
ENST00000635259_35894323_35919604_1779	dORF	1779	ENST00000635259	nonsense_mediated_decay	ENSG00000092847	protein_coding	GTG	0.229828	0.325186				0.277507	0
ENST00000635259_35894347_35919604_1755	dORF	1755	ENST00000635259	nonsense_mediated_decay	ENSG00000092847	protein_coding	ATG	0.232971	0.329632				0.281302	0
ENST00000635259_35894365_35919604_1737	dORF	1737	ENST00000635259	nonsense_mediated_decay	ENSG00000092847	protein_coding	GTG	0.235385	0.333048				0.284217	0
ENST00000635259_35895135_35919604_1686	dORF	1686	ENST00000635259	nonsense_mediated_decay	ENSG00000092847	protein_coding	CTG	0.242505	0.343123				0.292814	0
ENST00000635259_35895153_35919604_1668	dORF	1668	ENST00000635259	nonsense_mediated_decay	ENSG00000092847	protein_coding	GTG	0.245122	0.346826				0.295974	0
ENST00000635259_35895165_35919604_1656	dORF	1656	ENST00000635259	nonsense_mediated_decay	ENSG00000092847	protein_coding	GTG	0.246899	0.349339				0.298119	0
ENST00000635259_35895216_35919604_1605	dORF	1605	ENST00000635259	nonsense_mediated_decay	ENSG00000092847	protein_coding	CTG	0.254744	0.360439				0.307592	0
ENST00000635259_35901486_35919604_1539	dORF	1539	ENST00000635259	nonsense_mediated_decay	ENSG00000092847	protein_coding	GTG	0.265669	0.375897				0.320783	0
ENST00000635259_35901513_35919604_1512	dORF	1512	ENST00000635259	nonsense_mediated_decay	ENSG00000092847	protein_coding	CTG	0.270413	0.382609				0.326511	0
ENST00000635259_35901537_35919604_1488	dORF	1488	ENST00000635259	nonsense_mediated_decay	ENSG00000092847	protein_coding	ATG	0.274774	0.38878				0.331777	0
ENST00000635259_35901540_35919604_1485	dORF	1485	ENST00000635259	nonsense_mediated_decay	ENSG00000092847	protein_coding	ATA	0.275329	0.194783				0.235056	0
ENST00000634486_36008692_36055742_1785	dORF	1785	ENST00000634486	nonsense_mediated_decay	ENSG00000126070	protein_coding	TTG	0.229056		0.233444	0.177402		0.114528	0.136949
ENST00000634486_36008704_36055742_1773	dORF	1773	ENST00000634486	nonsense_mediated_decay	ENSG00000126070	protein_coding	GTG	0.230606		0.235024	0.178603		0.115303	0.137876
ENST00000634486_36008722_36055742_1755	dORF	1755	ENST00000634486	nonsense_mediated_decay	ENSG00000126070	protein_coding	ATG	0.232971		0.237435	0.180434		0.116486	0.13929
ENST00000634486_36008928_36055742_1668	dORF	1668	ENST00000634486	nonsense_mediated_decay	ENSG00000126070	protein_coding	GTG	0.245122		0.249819	0.189846		0.122561	0.146555
ENST00000634486_36008976_36055742_1620	dORF	1620	ENST00000634486	nonsense_mediated_decay	ENSG00000126070	protein_coding	CTG	0.252385		0.257221	0.195471		0.126193	0.150897
ENST00000634486_36009000_36055742_1596	dORF	1596	ENST00000634486	nonsense_mediated_decay	ENSG00000126070	protein_coding	CTG	0.256181		0.261089	0.19841		0.12809	0.153166
ENST00000634486_36009033_36055742_1563	dORF	1563	ENST00000634486	nonsense_mediated_decay	ENSG00000126070	protein_coding	CTG	0.261589		0.266601	0.202599		0.130795	0.1564
ENST00000634486_36009487_36055742_1539	dORF	1539	ENST00000634486	nonsense_mediated_decay	ENSG00000126070	protein_coding	GTG	0.265669		0.270759	0.205758		0.132834	0.158839
ENST00000634486_36009538_36055742_1488	dORF	1488	ENST00000634486	nonsense_mediated_decay	ENSG00000126070	protein_coding	ATG	0.274774		0.280039	0.212811		0.137387	0.164283
ENST00000634486_36009592_36055742_1434	dORF	1434	ENST00000634486	nonsense_mediated_decay	ENSG00000126070	protein_coding	TTG	0.285121		0.290584	0.220824		0.142561	0.17047
ENST00000634486_36013696_36055742_1365	dORF	1365	ENST00000634486	nonsense_mediated_decay	ENSG00000126070	protein_coding	ATG	0.299534		0.305273	0.231987		0.149767	0.179087
ENST00000634486_36013732_36055742_1329	dORF	1329	ENST00000634486	nonsense_mediated_decay	ENSG00000126070	protein_coding	ATG	0.307648		0.313542	0.238271		0.153824	0.183938
ENST00000634486_36013954_36055742_1269	dORF	1269	ENST00000634486	nonsense_mediated_decay	ENSG00000126070	protein_coding	ATG	0.322194		0.328367	0.249537		0.161097	0.192635
ENST00000634486_36013993_36055742_1230	dORF	1230	ENST00000634486	nonsense_mediated_decay	ENSG00000126070	protein_coding	ATG	0.33241		0.338779	0.257449		0.166205	0.198743
ENST00000634486_36014041_36055742_1182	dORF	1182	ENST00000634486	nonsense_mediated_decay	ENSG00000126070	protein_coding	ATA	0.345909		0.352536	0.267904		0.172954	0.206813
ENST00000634486_36014044_36055742_1179	dORF	1179	ENST00000634486	nonsense_mediated_decay	ENSG00000126070	protein_coding	TTG	0.346789		0.353433	0.268586		0.173394	0.20734
ENST00000634486_36027130_36055742_1158	dORF	1158	ENST00000634486	nonsense_mediated_decay	ENSG00000126070	protein_coding	CTG	0.353078		0.359843	0.273456		0.176539	0.2111
ENST00000634486_36027157_36055742_1131	dORF	1131	ENST00000634486	nonsense_mediated_decay	ENSG00000126070	protein_coding	ATG	0.361507		0.368433	0.279984		0.180753	0.216139
ENST00000634486_36027220_36055742_1068	dORF	1068	ENST00000634486	nonsense_mediated_decay	ENSG00000126070	protein_coding	ATG	0.382832		0.390167	0.2965		0.191416	0.228889
ENST00000634486_36027274_36055742_1014	dORF	1014	ENST00000634486	nonsense_mediated_decay	ENSG00000126070	protein_coding	CTG	0.403219		0.410945	0.31229		0.20161	0.241078
ENST00000634486_36027292_36055742_996	dORF	996	ENST00000634486	nonsense_mediated_decay	ENSG00000126070	protein_coding	GTG	0.410506		0.418371	0.317934		0.205253	0.245435
ENST00000634486_36034179_36055742_984	dORF	984	ENST00000634486	nonsense_mediated_decay	ENSG00000126070	protein_coding	GTG	0.415512		0.423473	0.321811		0.207756	0.248428
ENST00000634486_36034203_36055742_960	dORF	960	ENST00000634486	nonsense_mediated_decay	ENSG00000126070	protein_coding	TTG	0.4259		0.43406	0.329857		0.21295	0.254639
ENST00000634486_36034209_36055742_954	dORF	954	ENST00000634486	nonsense_mediated_decay	ENSG00000126070	protein_coding	ATG	0.428579		0.43679	0.331931		0.214289	0.25624
ENST00000634486_36034242_36055742_921	dORF	921	ENST00000634486	nonsense_mediated_decay	ENSG00000126070	protein_coding	ATA	0.443935		0.452441	0.343824		0.221968	0.265422
ENST00000634486_36034263_36055742_900	dORF	900	ENST00000634486	nonsense_mediated_decay	ENSG00000126070	protein_coding	CTG	0.454294		0.462998	0.351847		0.227147	0.271615
ENST00000634486_36034272_36055742_891	dORF	891	ENST00000634486	nonsense_mediated_decay	ENSG00000126070	protein_coding	TTG	0.458882		0.467674	0.355401		0.229441	0.274358
ENST00000634486_36034284_36055742_879	dORF	879	ENST00000634486	nonsense_mediated_decay	ENSG00000126070	protein_coding	ATA	0.465147		0.474059	0.360253		0.232573	0.278104
ENST00000634486_36036184_36055742_822	dORF	822	ENST00000634486	nonsense_mediated_decay	ENSG00000126070	protein_coding	GTG	0.497402		0.506932	0.385234		0.248701	0.297389
ENST00000634486_36036199_36055742_807	dORF	807	ENST00000634486	nonsense_mediated_decay	ENSG00000126070	protein_coding	GTG	0.506647		0.516354	0.392394		0.253324	0.302916
ENST00000634486_36036208_36055742_798	dORF	798	ENST00000634486	nonsense_mediated_decay	ENSG00000126070	protein_coding	TTG	0.512361		0.522178	0.39682		0.256181	0.306333
ENST00000634486_36039802_36055742_726	dORF	726	ENST00000634486	nonsense_mediated_decay	ENSG00000126070	protein_coding	ATG	0.563174		0.573964	0.436174		0.281587	0.336713
ENST00000634486_36039874_36055742_654	dORF	654	ENST00000634486	nonsense_mediated_decay	ENSG00000126070	protein_coding	TTG	0.625175		0.637153	0.484193		0.312587	0.373782
ENST00000634486_36039883_36055742_645	dORF	645	ENST00000634486	nonsense_mediated_decay	ENSG00000126070	protein_coding	ATG	0.633898		0.646043	0.490949		0.316949	0.378998
ENST00000634486_36040352_36055742_498	dORF	498	ENST00000634486	nonsense_mediated_decay	ENSG00000126070	protein_coding	TTG	0.821012		0.836743	0.635868		0.410506	0.49087
ENST00000634486_36040376_36055742_474	dORF	474	ENST00000634486	nonsense_mediated_decay	ENSG00000126070	protein_coding	ATA	0.862583		0.87911	0.668064		0.431291	0.515725
ENST00000634486_36043543_36055742_312	dORF	312	ENST00000634486	nonsense_mediated_decay	ENSG00000126070	protein_coding	ATA	1.31046					0.655231	0
ENST00000634486_36055015_36055742_237	dORF	237	ENST00000634486	nonsense_mediated_decay	ENSG00000126070	protein_coding	CTG	1.72517					0.862583	0
ENST00000634486_36055069_36055742_183	dORF	183	ENST00000634486	nonsense_mediated_decay	ENSG00000126070	protein_coding	ATA	2.23423					1.11712	0
ENST00000634486_36055096_36055742_156	dORF	156	ENST00000634486	nonsense_mediated_decay	ENSG00000126070	protein_coding	CTG	2.62092					1.31046	0
ENST00000634486_36055126_36055742_126	dORF	126	ENST00000634486	nonsense_mediated_decay	ENSG00000126070	protein_coding	GTG	3.24495					1.62248	0
ENST00000634486_36055124_36055746_132	dORF	132	ENST00000634486	nonsense_mediated_decay	ENSG00000126070	protein_coding	TTG	3.09746					1.54873	0
ENST00000468040_37540359_37548900_477	dORF	477	ENST00000468040	nonsense_mediated_decay	ENSG00000163877	protein_coding	CTG	2.57147	0.606399	0.873581	1.32772	4.0579	1.58894	2.0864
ENST00000468040_37540359_37548828_405	dORF	405	ENST00000468040	nonsense_mediated_decay	ENSG00000163877	protein_coding	ATA	3.02862	0.714204	1.02888	1.56376	4.7793	1.87141	2.45732
ENST00000468040_37540359_37540751_393	dORF	393	ENST00000468040	nonsense_mediated_decay	ENSG00000163877	protein_coding	GTG	3.1211	0.736011	1.0603	1.61151	4.92524	1.92856	2.53235
ENST00000468040_37540359_37540670_312	dORF	312	ENST00000468040	nonsense_mediated_decay	ENSG00000163877	protein_coding	GTG	1.31046	0.927091	1.33557	1.01494		1.11878	0.783505
ENST00000494120_37683452_37686325_78	dORF	78	ENST00000494120	nonsense_mediated_decay	ENSG00000116922	protein_coding	GTG	5.24185		5.34228			2.62092	1.78076
ENST00000494120_37683452_37686316_69	dORF	69	ENST00000494120	nonsense_mediated_decay	ENSG00000116922	protein_coding	ATG	5.92557		6.0391			2.96278	2.01303
ENST00000494120_37683452_37686313_66	dORF	66	ENST00000494120	nonsense_mediated_decay	ENSG00000116922	protein_coding	TTG	6.19491		6.3136			3.09746	2.10453
ENST00000494120_37683463_37686327_69	dORF	69	ENST00000494120	nonsense_mediated_decay	ENSG00000116922	protein_coding	CTG	5.92557		6.0391			2.96278	2.01303
ENST00000494120_37683463_37686321_63	dORF	63	ENST00000494120	nonsense_mediated_decay	ENSG00000116922	protein_coding	CTG	6.48991		6.61425			3.24495	2.20475
ENST00000496804_39322642_39322919_84	dORF	84	ENST00000496804	nonsense_mediated_decay	ENSG00000127603	protein_coding	TTG	4.86743					2.43372	0
ENST00000496804_39322631_39322977_153	dORF	153	ENST00000496804	nonsense_mediated_decay	ENSG00000127603	protein_coding	ATA	2.67231		2.72352			1.33616	0.907839
ENST00000495526_39741960_39745611_492	dORF	492	ENST00000495526	nonsense_mediated_decay	ENSG00000084072	protein_coding	TTG	0.831025			0.643623	3.93418	0.415512	1.52593
ENST00000495526_39741963_39745611_489	dORF	489	ENST00000495526	nonsense_mediated_decay	ENSG00000084072	protein_coding	GTG	0.836123			0.647571	3.95832	0.418062	1.5353
ENST00000495526_39741987_39745611_465	dORF	465	ENST00000495526	nonsense_mediated_decay	ENSG00000084072	protein_coding	ATA	0.879278			0.680994	4.16262	0.439639	1.61454
ENST00000495526_39741993_39745611_459	dORF	459	ENST00000495526	nonsense_mediated_decay	ENSG00000084072	protein_coding	GTG	0.890772			0.689896	4.21703	0.445386	1.63564
ENST00000495526_39742020_39745611_432	dORF	432	ENST00000495526	nonsense_mediated_decay	ENSG00000084072	protein_coding	TTG	0.946445			0.733015	4.4806	0.473222	1.73787
ENST00000495526_39743255_39745611_381	dORF	381	ENST00000495526	nonsense_mediated_decay	ENSG00000084072	protein_coding	TTG	1.07313				5.08036	0.536567	1.69345
ENST00000495526_39743267_39745611_369	dORF	369	ENST00000495526	nonsense_mediated_decay	ENSG00000084072	protein_coding	ATG	1.10803				5.24558	0.554016	1.74853
ENST00000495526_39743844_39745611_318	dORF	318	ENST00000495526	nonsense_mediated_decay	ENSG00000084072	protein_coding	TTG	1.28574					0.642868	0
ENST00000475350_39741401_39753352_699	dORF	699	ENST00000475350	nonsense_mediated_decay	ENSG00000084072	protein_coding	TTG	0.584927		0.596134	0.453022	5.53825	0.292464	2.1958
ENST00000475350_39741919_39753352_666	dORF	666	ENST00000475350	nonsense_mediated_decay	ENSG00000084072	protein_coding	ATG	0.61391		0.625673	0.475469	5.81267	0.306955	2.3046
ENST00000475350_39743255_39753352_624	dORF	624	ENST00000475350	nonsense_mediated_decay	ENSG00000084072	protein_coding	TTG	0.655231		0.667785		6.2039	0.327616	2.29056
ENST00000475350_39743267_39753352_612	dORF	612	ENST00000475350	nonsense_mediated_decay	ENSG00000084072	protein_coding	ATG	0.668079		0.680879		6.32555	0.334039	2.33548
ENST00000475350_39743844_39753352_561	dORF	561	ENST00000475350	nonsense_mediated_decay	ENSG00000084072	protein_coding	TTG	0.728813		0.742777		3.4503	0.364407	1.39769
ENST00000462797_39841811_39844108_111	dORF	111	ENST00000462797	nonsense_mediated_decay	ENSG00000043514	protein_coding	ATG	3.68346			5.70563		1.84173	1.90188
ENST00000462797_39841747_39844149_216	dORF	216	ENST00000462797	nonsense_mediated_decay	ENSG00000043514	protein_coding	CTG	1.89289			2.93206		0.946445	0.977353
ENST00000462797_39841747_39841908_162	dORF	162	ENST00000462797	nonsense_mediated_decay	ENSG00000043514	protein_coding	ATA	2.52385			3.90941		1.26193	1.30314
ENST00000462797_39841747_39841890_144	dORF	144	ENST00000462797	nonsense_mediated_decay	ENSG00000043514	protein_coding	TTG	2.83933			4.39809		1.41967	1.46603
ENST00000462797_39841747_39841881_135	dORF	135	ENST00000462797	nonsense_mediated_decay	ENSG00000043514	protein_coding	CTG	3.02862			4.69129		1.51431	1.56376
ENST00000495175_39841747_39850167_747	dORF	747	ENST00000495175	nonsense_mediated_decay	ENSG00000043514	protein_coding	CTG	0.547342			0.847824		0.273671	0.282608
ENST00000495175_39841747_39848083_684	dORF	684	ENST00000495175	nonsense_mediated_decay	ENSG00000043514	protein_coding	TTG	0.597755			0.925913		0.298877	0.308638
ENST00000495175_39841747_39848071_672	dORF	672	ENST00000495175	nonsense_mediated_decay	ENSG00000043514	protein_coding	GTG	0.608429			0.942447		0.304214	0.314149
ENST00000495175_39841747_39848062_663	dORF	663	ENST00000495175	nonsense_mediated_decay	ENSG00000043514	protein_coding	ATG	0.616688			0.955241		0.308344	0.318414
ENST00000495175_39841747_39848044_645	dORF	645	ENST00000495175	nonsense_mediated_decay	ENSG00000043514	protein_coding	TTG	0.633898			0.981899		0.316949	0.3273
ENST00000495175_39841747_39847602_528	dORF	528	ENST00000495175	nonsense_mediated_decay	ENSG00000043514	protein_coding	CTG	0.774364			1.19948		0.387182	0.399826
ENST00000495175_39841747_39847578_504	dORF	504	ENST00000495175	nonsense_mediated_decay	ENSG00000043514	protein_coding	CTG	0.811238			1.2566		0.405619	0.418866
ENST00000495175_39841747_39847286_462	dORF	462	ENST00000495175	nonsense_mediated_decay	ENSG00000043514	protein_coding	CTG	0.884987			1.37083		0.442494	0.456944
ENST00000495175_39841747_39847226_402	dORF	402	ENST00000495175	nonsense_mediated_decay	ENSG00000043514	protein_coding	TTG	1.01708			1.57543		0.508538	0.525145
ENST00000495175_39841747_39844548_303	dORF	303	ENST00000495175	nonsense_mediated_decay	ENSG00000043514	protein_coding	GTG	1.34939			2.09018		0.674693	0.696727
ENST00000495175_39841747_39844194_261	dORF	261	ENST00000495175	nonsense_mediated_decay	ENSG00000043514	protein_coding	ATA	1.56653			2.42653		0.783265	0.808844
ENST00000495175_39841747_39844188_255	dORF	255	ENST00000495175	nonsense_mediated_decay	ENSG00000043514	protein_coding	ATG	1.60339			2.48363		0.801694	0.827875
ENST00000495175_39841747_39844149_216	dORF	216	ENST00000495175	nonsense_mediated_decay	ENSG00000043514	protein_coding	CTG	1.89289			2.93206		0.946445	0.977353
ENST00000495175_39841747_39841908_162	dORF	162	ENST00000495175	nonsense_mediated_decay	ENSG00000043514	protein_coding	ATA	2.52385			3.90941		1.26193	1.30314
ENST00000495175_39841747_39841890_144	dORF	144	ENST00000495175	nonsense_mediated_decay	ENSG00000043514	protein_coding	TTG	2.83933			4.39809		1.41967	1.46603
ENST00000495175_39841747_39841881_135	dORF	135	ENST00000495175	nonsense_mediated_decay	ENSG00000043514	protein_coding	CTG	3.02862			4.69129		1.51431	1.56376
ENST00000495175_39841811_39844108_111	dORF	111	ENST00000495175	nonsense_mediated_decay	ENSG00000043514	protein_coding	ATG	3.68346			5.70563		1.84173	1.90188
ENST00000530704_40074064_40089531_504	dORF	504	ENST00000530704	nonsense_mediated_decay	ENSG00000131238	protein_coding	TTG	8.11238	6.31305	4.13391	6.28298		7.21272	3.4723
ENST00000530704_40074064_40089447_420	dORF	420	ENST00000530704	nonsense_mediated_decay	ENSG00000131238	protein_coding	CTG	7.78789	6.88696	2.97641	6.78562		7.33743	3.25401
ENST00000530704_40074064_40080483_378	dORF	378	ENST00000530704	nonsense_mediated_decay	ENSG00000131238	protein_coding	GTG	8.65321	6.88696	3.30713	7.53958		7.77009	3.61557
ENST00000530704_40074064_40080456_351	dORF	351	ENST00000530704	nonsense_mediated_decay	ENSG00000131238	protein_coding	ATA	8.15399	7.41673	3.56152	8.11955		7.78536	3.89369
ENST00000530704_40074064_40080444_339	dORF	339	ENST00000530704	nonsense_mediated_decay	ENSG00000131238	protein_coding	GTG	8.44262	7.67927	3.68759	8.40696		8.06095	4.03152
ENST00000530704_40074064_40080420_315	dORF	315	ENST00000530704	nonsense_mediated_decay	ENSG00000131238	protein_coding	TTG	7.78789	8.26436	3.96855	9.0475		8.02612	4.33868
ENST00000530704_40074064_40080411_306	dORF	306	ENST00000530704	nonsense_mediated_decay	ENSG00000131238	protein_coding	ATA	8.01694	7.56216	4.08527	9.3136		7.78955	4.46629
ENST00000530704_40074064_40078631_264	dORF	264	ENST00000530704	nonsense_mediated_decay	ENSG00000131238	protein_coding	CTG	9.29237	8.76523	4.7352	10.7953		9.0288	5.17684
ENST00000530704_40074064_40078628_261	dORF	261	ENST00000530704	nonsense_mediated_decay	ENSG00000131238	protein_coding	ATG	9.39918	8.86598	4.78963	10.9194		9.13258	5.23634
ENST00000530704_40074064_40078622_255	dORF	255	ENST00000530704	nonsense_mediated_decay	ENSG00000131238	protein_coding	CTG	9.62033	9.07459	4.90233	11.1763		9.34746	5.35955
ENST00000530704_40074064_40078610_243	dORF	243	ENST00000530704	nonsense_mediated_decay	ENSG00000131238	protein_coding	GTG	5.04771	7.14204	1.71481	9.12196		6.09487	3.61226
ENST00000530704_40074064_40078607_240	dORF	240	ENST00000530704	nonsense_mediated_decay	ENSG00000131238	protein_coding	ATG	5.1108	7.23131	1.73624	9.23598		6.17106	3.65741
ENST00000530704_40074064_40078604_237	dORF	237	ENST00000530704	nonsense_mediated_decay	ENSG00000131238	protein_coding	GTG	5.1755	7.32285	1.75822	9.3529		6.24917	3.7037
ENST00000530704_40074064_40078580_213	dORF	213	ENST00000530704	nonsense_mediated_decay	ENSG00000131238	protein_coding	GTG	1.91955	8.14796	1.95633	10.4067		5.03375	4.12102
ENST00000530704_40074064_40076853_132	dORF	132	ENST00000530704	nonsense_mediated_decay	ENSG00000131238	protein_coding	CTG	3.09746	2.19131	3.1568	9.59583		2.64438	4.25088
ENST00000530704_40074064_40074177_114	dORF	114	ENST00000530704	nonsense_mediated_decay	ENSG00000131238	protein_coding	CTG	3.58653	2.5373	3.65524	11.111		3.06192	4.92207
ENST00000530704_40074064_40074162_99	dORF	99	ENST00000530704	nonsense_mediated_decay	ENSG00000131238	protein_coding	ATG	4.12994	2.92174	4.20907	12.7944		3.52584	5.66784
ENST00000530704_40074064_40074141_78	dORF	78	ENST00000530704	nonsense_mediated_decay	ENSG00000131238	protein_coding	GTG	5.24185		5.34228	16.2391		2.62092	7.19379
ENST00000530704_40074064_40074135_72	dORF	72	ENST00000530704	nonsense_mediated_decay	ENSG00000131238	protein_coding	CTG	5.67867		5.78747	13.1943		2.83933	6.32724
ENST00000530704_40089447_40089512_66	dORF	66	ENST00000530704	nonsense_mediated_decay	ENSG00000131238	protein_coding	GTG	12.3898	4.38261	12.6272	4.79791		8.38622	5.80837
ENST00000530704_40089447_40089506_60	dORF	60	ENST00000530704	nonsense_mediated_decay	ENSG00000131238	protein_coding	TTG	13.6288	4.82088	13.8899	5.27771		9.22484	6.38921
ENST00000530704_40080456_40089443_66	dORF	66	ENST00000530704	nonsense_mediated_decay	ENSG00000131238	protein_coding	ATG	6.19491	4.38261				5.28876	0
ENST00000530704_40080456_40089440_63	dORF	63	ENST00000530704	nonsense_mediated_decay	ENSG00000131238	protein_coding	CTG	6.48991	4.59131				5.54061	0
ENST00000530704_40074104_40078560_153	dORF	153	ENST00000530704	nonsense_mediated_decay	ENSG00000131238	protein_coding	GTG	2.67231	7.56216	2.72352	2.06969		5.11724	1.59773
ENST00000641319_40074064_40074177_114	dORF	114	ENST00000641319	protein_coding	ENSG00000131238	protein_coding	CTG	3.58653	2.5373	3.65524	11.111		3.06192	4.92207
ENST00000641319_40074064_40074162_99	dORF	99	ENST00000641319	protein_coding	ENSG00000131238	protein_coding	ATG	4.12994	2.92174	4.20907	12.7944		3.52584	5.66784
ENST00000641319_40074064_40074141_78	dORF	78	ENST00000641319	protein_coding	ENSG00000131238	protein_coding	GTG	5.24185		5.34228	16.2391		2.62092	7.19379
ENST00000641319_40074064_40074135_72	dORF	72	ENST00000641319	protein_coding	ENSG00000131238	protein_coding	CTG	5.67867		5.78747	13.1943		2.83933	6.32724
ENST00000641691_40074064_40092481_768	dORF	768	ENST00000641691	nonsense_mediated_decay	ENSG00000131238	protein_coding	ATG	5.32375	4.8962	3.79803	4.94785		5.10998	2.91529
ENST00000641691_40074064_40092463_750	dORF	750	ENST00000641691	nonsense_mediated_decay	ENSG00000131238	protein_coding	ATG	5.45152	5.01371	3.88918	5.0666		5.23262	2.98526
ENST00000641691_40074064_40092460_747	dORF	747	ENST00000641691	nonsense_mediated_decay	ENSG00000131238	protein_coding	GTG	5.47342	5.03385	3.9048	5.08695		5.25363	2.99725
ENST00000641691_40074064_40092448_735	dORF	735	ENST00000641691	nonsense_mediated_decay	ENSG00000131238	protein_coding	ATA	5.56278	5.11603	3.96855	5.17		5.3394	3.04618
ENST00000641691_40074064_40092406_693	dORF	693	ENST00000641691	nonsense_mediated_decay	ENSG00000131238	protein_coding	CTG	5.89992	5.42609	3.60777	4.56944		5.663	2.72574
ENST00000641691_40074064_40092403_690	dORF	690	ENST00000641691	nonsense_mediated_decay	ENSG00000131238	protein_coding	ATG	5.92557	5.44968	3.62346	4.58931		5.68763	2.73759
ENST00000641691_40074064_40092169_681	dORF	681	ENST00000641691	nonsense_mediated_decay	ENSG00000131238	protein_coding	GTG	6.00388	5.09696	3.67135	4.64996		5.55042	2.77377
ENST00000641691_40074064_40092151_663	dORF	663	ENST00000641691	nonsense_mediated_decay	ENSG00000131238	protein_coding	TTG	6.16688	5.23534	3.77102	4.7762		5.70111	2.84908
ENST00000641691_40074064_40092124_636	dORF	636	ENST00000641691	nonsense_mediated_decay	ENSG00000131238	protein_coding	GTG	6.42868	5.45759	3.93111	4.97897		5.94314	2.97003
ENST00000641691_40074064_40092094_606	dORF	606	ENST00000641691	nonsense_mediated_decay	ENSG00000131238	protein_coding	TTG	6.74693	5.72777	4.12572	5.22545		6.23735	3.11706
ENST00000641691_40074064_40092073_585	dORF	585	ENST00000641691	nonsense_mediated_decay	ENSG00000131238	protein_coding	ATG	6.98913	5.93338	4.27382	5.41303		6.46126	3.22895
ENST00000641691_40074064_40092046_558	dORF	558	ENST00000641691	nonsense_mediated_decay	ENSG00000131238	protein_coding	CTG	7.32731	6.22048	4.48062	5.67495		6.7739	3.38519
ENST00000641691_40074064_40091392_549	dORF	549	ENST00000641691	nonsense_mediated_decay	ENSG00000131238	protein_coding	GTG	7.44743	6.32246	4.55408	5.76798		6.88495	3.44069
ENST00000641691_40074064_40091365_522	dORF	522	ENST00000641691	nonsense_mediated_decay	ENSG00000131238	protein_coding	ATG	7.83265	6.64948	4.78963	6.06633		7.24106	3.61865
ENST00000641691_40074064_40091356_513	dORF	513	ENST00000641691	nonsense_mediated_decay	ENSG00000131238	protein_coding	CTG	7.97006	6.2023	4.06138	6.17275		7.08618	3.41138
ENST00000641691_40074064_40089447_420	dORF	420	ENST00000641691	nonsense_mediated_decay	ENSG00000131238	protein_coding	CTG	7.78789	6.88696	2.97641	6.78562		7.33743	3.25401
ENST00000641691_40074064_40080483_378	dORF	378	ENST00000641691	nonsense_mediated_decay	ENSG00000131238	protein_coding	GTG	8.65321	6.88696	3.30713	7.53958		7.77009	3.61557
ENST00000641691_40074064_40080456_351	dORF	351	ENST00000641691	nonsense_mediated_decay	ENSG00000131238	protein_coding	ATA	8.15399	7.41673	3.56152	8.11955		7.78536	3.89369
ENST00000641691_40074064_40080444_339	dORF	339	ENST00000641691	nonsense_mediated_decay	ENSG00000131238	protein_coding	GTG	8.44262	7.67927	3.68759	8.40696		8.06095	4.03152
ENST00000641691_40074064_40080420_315	dORF	315	ENST00000641691	nonsense_mediated_decay	ENSG00000131238	protein_coding	TTG	7.78789	8.26436	3.96855	9.0475		8.02612	4.33868
ENST00000641691_40074064_40080411_306	dORF	306	ENST00000641691	nonsense_mediated_decay	ENSG00000131238	protein_coding	ATA	8.01694	7.56216	4.08527	9.3136		7.78955	4.46629
ENST00000641691_40074064_40078631_264	dORF	264	ENST00000641691	nonsense_mediated_decay	ENSG00000131238	protein_coding	CTG	9.29237	8.76523	4.7352	10.7953		9.0288	5.17684
ENST00000641691_40074064_40078628_261	dORF	261	ENST00000641691	nonsense_mediated_decay	ENSG00000131238	protein_coding	ATG	9.39918	8.86598	4.78963	10.9194		9.13258	5.23634
ENST00000641691_40074064_40078622_255	dORF	255	ENST00000641691	nonsense_mediated_decay	ENSG00000131238	protein_coding	CTG	9.62033	9.07459	4.90233	11.1763		9.34746	5.35955
ENST00000641691_40074064_40078610_243	dORF	243	ENST00000641691	nonsense_mediated_decay	ENSG00000131238	protein_coding	GTG	5.04771	7.14204	1.71481	9.12196		6.09487	3.61226
ENST00000641691_40074064_40078607_240	dORF	240	ENST00000641691	nonsense_mediated_decay	ENSG00000131238	protein_coding	ATG	5.1108	7.23131	1.73624	9.23598		6.17106	3.65741
ENST00000641691_40074064_40078604_237	dORF	237	ENST00000641691	nonsense_mediated_decay	ENSG00000131238	protein_coding	GTG	5.1755	7.32285	1.75822	9.3529		6.24917	3.7037
ENST00000641691_40074064_40078580_213	dORF	213	ENST00000641691	nonsense_mediated_decay	ENSG00000131238	protein_coding	GTG	1.91955	8.14796	1.95633	10.4067		5.03375	4.12102
ENST00000641691_40074064_40076853_132	dORF	132	ENST00000641691	nonsense_mediated_decay	ENSG00000131238	protein_coding	CTG	3.09746	2.19131	3.1568	9.59583		2.64438	4.25088
ENST00000641691_40074064_40074177_114	dORF	114	ENST00000641691	nonsense_mediated_decay	ENSG00000131238	protein_coding	CTG	3.58653	2.5373	3.65524	11.111		3.06192	4.92207
ENST00000641691_40074064_40074162_99	dORF	99	ENST00000641691	nonsense_mediated_decay	ENSG00000131238	protein_coding	ATG	4.12994	2.92174	4.20907	12.7944		3.52584	5.66784
ENST00000641691_40074064_40074141_78	dORF	78	ENST00000641691	nonsense_mediated_decay	ENSG00000131238	protein_coding	GTG	5.24185		5.34228	16.2391		2.62092	7.19379
ENST00000641691_40074064_40074135_72	dORF	72	ENST00000641691	nonsense_mediated_decay	ENSG00000131238	protein_coding	CTG	5.67867		5.78747	13.1943		2.83933	6.32724
ENST00000641691_40089447_40091346_84	dORF	84	ENST00000641691	nonsense_mediated_decay	ENSG00000131238	protein_coding	TTG	9.73486	3.44348	9.92138	3.76979		6.58917	4.56372
ENST00000641691_40089447_40089512_66	dORF	66	ENST00000641691	nonsense_mediated_decay	ENSG00000131238	protein_coding	GTG	12.3898	4.38261	12.6272	4.79791		8.38622	5.80837
ENST00000641691_40089447_40089506_60	dORF	60	ENST00000641691	nonsense_mediated_decay	ENSG00000131238	protein_coding	TTG	13.6288	4.82088	13.8899	5.27771		9.22484	6.38921
ENST00000641691_40080456_40089443_66	dORF	66	ENST00000641691	nonsense_mediated_decay	ENSG00000131238	protein_coding	ATG	6.19491	4.38261				5.28876	0
ENST00000641691_40080456_40089440_63	dORF	63	ENST00000641691	nonsense_mediated_decay	ENSG00000131238	protein_coding	CTG	6.48991	4.59131				5.54061	0
ENST00000641691_40074104_40078560_153	dORF	153	ENST00000641691	nonsense_mediated_decay	ENSG00000131238	protein_coding	GTG	2.67231	7.56216	2.72352	2.06969		5.11724	1.59773
ENST00000641381_40074064_40074162_99	dORF	99	ENST00000641381	protein_coding	ENSG00000131238	protein_coding	ATG	4.12994	2.92174	4.20907	12.7944		3.52584	5.66784
ENST00000641381_40074064_40074141_78	dORF	78	ENST00000641381	protein_coding	ENSG00000131238	protein_coding	GTG	5.24185		5.34228	16.2391		2.62092	7.19379
ENST00000641381_40074064_40074135_72	dORF	72	ENST00000641381	protein_coding	ENSG00000131238	protein_coding	CTG	5.67867		5.78747	13.1943		2.83933	6.32724
ENST00000641924_40074064_40080444_339	dORF	339	ENST00000641924	nonsense_mediated_decay	ENSG00000131238	protein_coding	GTG	8.44262	7.67927	3.68759	8.40696		8.06095	4.03152
ENST00000641924_40074064_40080420_315	dORF	315	ENST00000641924	nonsense_mediated_decay	ENSG00000131238	protein_coding	TTG	7.78789	8.26436	3.96855	9.0475		8.02612	4.33868
ENST00000641924_40074064_40080411_306	dORF	306	ENST00000641924	nonsense_mediated_decay	ENSG00000131238	protein_coding	ATA	8.01694	7.56216	4.08527	9.3136		7.78955	4.46629
ENST00000641924_40074064_40078631_264	dORF	264	ENST00000641924	nonsense_mediated_decay	ENSG00000131238	protein_coding	CTG	9.29237	8.76523	4.7352	10.7953		9.0288	5.17684
ENST00000641924_40074064_40078628_261	dORF	261	ENST00000641924	nonsense_mediated_decay	ENSG00000131238	protein_coding	ATG	9.39918	8.86598	4.78963	10.9194		9.13258	5.23634
ENST00000641924_40074064_40078622_255	dORF	255	ENST00000641924	nonsense_mediated_decay	ENSG00000131238	protein_coding	CTG	9.62033	9.07459	4.90233	11.1763		9.34746	5.35955
ENST00000641924_40074064_40078610_243	dORF	243	ENST00000641924	nonsense_mediated_decay	ENSG00000131238	protein_coding	GTG	5.04771	7.14204	1.71481	9.12196		6.09487	3.61226
ENST00000641924_40074064_40078607_240	dORF	240	ENST00000641924	nonsense_mediated_decay	ENSG00000131238	protein_coding	ATG	5.1108	7.23131	1.73624	9.23598		6.17106	3.65741
ENST00000641924_40074064_40078604_237	dORF	237	ENST00000641924	nonsense_mediated_decay	ENSG00000131238	protein_coding	GTG	5.1755	7.32285	1.75822	9.3529		6.24917	3.7037
ENST00000641924_40074064_40078580_213	dORF	213	ENST00000641924	nonsense_mediated_decay	ENSG00000131238	protein_coding	GTG	1.91955	8.14796	1.95633	10.4067		5.03375	4.12102
ENST00000641924_40074064_40076853_132	dORF	132	ENST00000641924	nonsense_mediated_decay	ENSG00000131238	protein_coding	CTG	3.09746	2.19131	3.1568	9.59583		2.64438	4.25088
ENST00000641924_40074064_40074177_114	dORF	114	ENST00000641924	nonsense_mediated_decay	ENSG00000131238	protein_coding	CTG	3.58653	2.5373	3.65524	11.111		3.06192	4.92207
ENST00000641924_40074064_40074162_99	dORF	99	ENST00000641924	nonsense_mediated_decay	ENSG00000131238	protein_coding	ATG	4.12994	2.92174	4.20907	12.7944		3.52584	5.66784
ENST00000641924_40074064_40074141_78	dORF	78	ENST00000641924	nonsense_mediated_decay	ENSG00000131238	protein_coding	GTG	5.24185		5.34228	16.2391		2.62092	7.19379
ENST00000641924_40074064_40074135_72	dORF	72	ENST00000641924	nonsense_mediated_decay	ENSG00000131238	protein_coding	CTG	5.67867		5.78747	13.1943		2.83933	6.32724
ENST00000641924_40074104_40078560_153	dORF	153	ENST00000641924	nonsense_mediated_decay	ENSG00000131238	protein_coding	GTG	2.67231	7.56216	2.72352	2.06969		5.11724	1.59773
ENST00000372779_40089447_40091346_84	dORF	84	ENST00000372779	nonsense_mediated_decay	ENSG00000131238	protein_coding	TTG	9.73486	3.44348	9.92138	3.76979		6.58917	4.56372
ENST00000372779_40089447_40089512_66	dORF	66	ENST00000372779	nonsense_mediated_decay	ENSG00000131238	protein_coding	GTG	12.3898	4.38261	12.6272	4.79791		8.38622	5.80837
ENST00000372779_40089447_40089506_60	dORF	60	ENST00000372779	nonsense_mediated_decay	ENSG00000131238	protein_coding	TTG	13.6288	4.82088	13.8899	5.27771		9.22484	6.38921
ENST00000372779_40080456_40089443_66	dORF	66	ENST00000372779	nonsense_mediated_decay	ENSG00000131238	protein_coding	ATG	6.19491	4.38261				5.28876	0
ENST00000372779_40080456_40089440_63	dORF	63	ENST00000372779	nonsense_mediated_decay	ENSG00000131238	protein_coding	CTG	6.48991	4.59131				5.54061	0
ENST00000397054_42746700_42746831_132	dORF	132	ENST00000397054	protein_coding	ENSG00000117385	protein_coding	CTG	3.09746					1.54873	0
ENST00000397054_42746700_42746828_129	dORF	129	ENST00000397054	protein_coding	ENSG00000117385	protein_coding	GTG	3.16949					1.58474	0
ENST00000397054_42746700_42746822_123	dORF	123	ENST00000397054	protein_coding	ENSG00000117385	protein_coding	ATG	3.3241					1.66205	0
ENST00000397054_42746700_42746801_102	dORF	102	ENST00000397054	protein_coding	ENSG00000117385	protein_coding	ATG	4.00847					2.00424	0
ENST00000397054_42746700_42746777_78	dORF	78	ENST00000397054	protein_coding	ENSG00000117385	protein_coding	CTG	5.24185					2.62092	0
ENST00000397054_42746669_42746773_105	dORF	105	ENST00000397054	protein_coding	ENSG00000117385	protein_coding	ATG	3.89394					1.94697	0
ENST00000397054_42746669_42746749_81	dORF	81	ENST00000397054	protein_coding	ENSG00000117385	protein_coding	CTG	5.04771					2.52385	0
ENST00000236040_42746700_42746876_177	dORF	177	ENST00000236040	protein_coding	ENSG00000117385	protein_coding	ATG	2.30997					1.15498	0
ENST00000236040_42746700_42746864_165	dORF	165	ENST00000236040	protein_coding	ENSG00000117385	protein_coding	TTG	2.47796					1.23898	0
ENST00000236040_42746700_42746858_159	dORF	159	ENST00000236040	protein_coding	ENSG00000117385	protein_coding	TTG	2.57147					1.28574	0
ENST00000236040_42746700_42746846_147	dORF	147	ENST00000236040	protein_coding	ENSG00000117385	protein_coding	GTG	2.78139					1.39069	0
ENST00000236040_42746700_42746831_132	dORF	132	ENST00000236040	protein_coding	ENSG00000117385	protein_coding	CTG	3.09746					1.54873	0
ENST00000236040_42746700_42746828_129	dORF	129	ENST00000236040	protein_coding	ENSG00000117385	protein_coding	GTG	3.16949					1.58474	0
ENST00000236040_42746700_42746822_123	dORF	123	ENST00000236040	protein_coding	ENSG00000117385	protein_coding	ATG	3.3241					1.66205	0
ENST00000236040_42746700_42746801_102	dORF	102	ENST00000236040	protein_coding	ENSG00000117385	protein_coding	ATG	4.00847					2.00424	0
ENST00000236040_42746700_42746777_78	dORF	78	ENST00000236040	protein_coding	ENSG00000117385	protein_coding	CTG	5.24185					2.62092	0
ENST00000236040_42746669_42746773_105	dORF	105	ENST00000236040	protein_coding	ENSG00000117385	protein_coding	ATG	3.89394					1.94697	0
ENST00000236040_42746669_42746749_81	dORF	81	ENST00000236040	protein_coding	ENSG00000117385	protein_coding	CTG	5.04771					2.52385	0
ENST00000431412_42747748_42748268_120	dORF	120	ENST00000431412	nonsense_mediated_decay	ENSG00000117385	protein_coding	CTG	13.6288	7.23131	10.4174	15.8331		10.4301	8.75019
ENST00000431412_42747748_42748241_93	dORF	93	ENST00000431412	nonsense_mediated_decay	ENSG00000117385	protein_coding	GTG	17.5856	9.33073	13.4419	20.4298		13.4581	11.2906
ENST00000630287_42927044_42929769_786	dORF	786	ENST00000630287	nonsense_mediated_decay	ENSG00000117394	protein_coding	CTG	0.520183	0.736011	5.83165	2.01439		0.628097	2.61535
ENST00000630287_42927044_42929751_768	dORF	768	ENST00000630287	nonsense_mediated_decay	ENSG00000117394	protein_coding	GTG	0.532375	0.753262	5.96833	2.0616		0.642818	2.67664
ENST00000630287_42927044_42929739_756	dORF	756	ENST00000630287	nonsense_mediated_decay	ENSG00000117394	protein_coding	CTG	0.540826	0.765218	5.51188	2.09433		0.653022	2.5354
ENST00000630287_42927044_42929730_747	dORF	747	ENST00000630287	nonsense_mediated_decay	ENSG00000117394	protein_coding	ATG	0.547342	0.774438	5.57829	2.11956		0.66089	2.56595
ENST00000630287_42927044_42929709_726	dORF	726	ENST00000630287	nonsense_mediated_decay	ENSG00000117394	protein_coding	ATG	0.563174	0.796839	4.59171	1.7447		0.680006	2.11214
ENST00000630287_42927044_42929706_723	dORF	723	ENST00000630287	nonsense_mediated_decay	ENSG00000117394	protein_coding	ATG	0.565511	0.800145	4.61077	1.75194		0.682828	2.1209
ENST00000630287_42927044_42929682_699	dORF	699	ENST00000630287	nonsense_mediated_decay	ENSG00000117394	protein_coding	CTG	0.584927	0.413809	4.76907	1.81209		0.499368	2.19372
ENST00000630287_42927044_42929676_693	dORF	693	ENST00000630287	nonsense_mediated_decay	ENSG00000117394	protein_coding	CTG	0.589992	0.417392	4.81037	1.82778		0.503692	2.21271
ENST00000630287_42927044_42929634_651	dORF	651	ENST00000630287	nonsense_mediated_decay	ENSG00000117394	protein_coding	GTG	0.628056	0.44432	4.48062	1.45927		0.536188	1.97997
ENST00000630287_42927044_42929631_648	dORF	648	ENST00000630287	nonsense_mediated_decay	ENSG00000117394	protein_coding	GTG	0.630963	0.446377	4.50137	1.46603		0.53867	1.98913
ENST00000630287_42927044_42929628_645	dORF	645	ENST00000630287	nonsense_mediated_decay	ENSG00000117394	protein_coding	CTG	0.633898	0.448453	4.5223	1.47285		0.541176	1.99838
ENST00000630287_42927044_42929622_639	dORF	639	ENST00000630287	nonsense_mediated_decay	ENSG00000117394	protein_coding	CTG	0.63985	0.452664	4.56477	1.48668		0.546257	2.01715
ENST00000630287_42927044_42929610_627	dORF	627	ENST00000630287	nonsense_mediated_decay	ENSG00000117394	protein_coding	CTG	0.652096	0.461328	4.65213	1.51513		0.556712	2.05575
ENST00000630287_42927044_42929275_570	dORF	570	ENST00000630287	nonsense_mediated_decay	ENSG00000117394	protein_coding	GTG	0.717306	0.507461	5.11734	1.66664		0.612383	2.26133
ENST00000630287_42927044_42929263_558	dORF	558	ENST00000630287	nonsense_mediated_decay	ENSG00000117394	protein_coding	GTG	0.732731	0.518374	5.22739	1.70249		0.625553	2.30996
ENST00000630287_42927044_42929215_510	dORF	510	ENST00000630287	nonsense_mediated_decay	ENSG00000117394	protein_coding	GTG	0.801694		3.26822	1.24181		0.400847	1.50334
ENST00000630287_42927044_42929033_504	dORF	504	ENST00000630287	nonsense_mediated_decay	ENSG00000117394	protein_coding	CTG	0.811238		3.30713	1.2566		0.405619	1.52124
ENST00000630287_42927044_42929027_498	dORF	498	ENST00000630287	nonsense_mediated_decay	ENSG00000117394	protein_coding	GTG	0.821012		3.34697	1.27174		0.410506	1.53957
ENST00000630287_42927044_42929024_495	dORF	495	ENST00000630287	nonsense_mediated_decay	ENSG00000117394	protein_coding	GTG	0.825988		3.36726	1.27944		0.412994	1.5489
ENST00000630287_42927044_42929000_471	dORF	471	ENST00000630287	nonsense_mediated_decay	ENSG00000117394	protein_coding	CTG	0.868077		3.53884	1.34464		0.434038	1.62782
ENST00000630287_42927044_42928991_462	dORF	462	ENST00000630287	nonsense_mediated_decay	ENSG00000117394	protein_coding	ATA	0.884987		1.80389	1.37083		0.442494	1.05824
ENST00000630287_42927044_42928976_447	dORF	447	ENST00000630287	nonsense_mediated_decay	ENSG00000117394	protein_coding	ATG	0.914685		1.86442	1.41683		0.457342	1.09375
ENST00000630287_42927044_42928961_432	dORF	432	ENST00000630287	nonsense_mediated_decay	ENSG00000117394	protein_coding	ATA	0.946445		1.92916	1.46603		0.473222	1.13173
ENST00000630287_42927044_42928955_426	dORF	426	ENST00000630287	nonsense_mediated_decay	ENSG00000117394	protein_coding	ATG	0.959775		1.95633	1.48668		0.479888	1.14767
ENST00000630287_42927044_42928937_408	dORF	408	ENST00000630287	nonsense_mediated_decay	ENSG00000117394	protein_coding	CTG	1.00212		2.04264	1.55227		0.501059	1.1983
ENST00000630287_42927044_42928934_405	dORF	405	ENST00000630287	nonsense_mediated_decay	ENSG00000117394	protein_coding	CTG	1.00954		2.05777	1.56376		0.504771	1.20718
ENST00000630287_42927044_42927793_387	dORF	387	ENST00000630287	nonsense_mediated_decay	ENSG00000117394	protein_coding	ATG	1.0565		1.07674	1.6365		0.528248	0.904412
ENST00000630287_42927044_42927784_378	dORF	378	ENST00000630287	nonsense_mediated_decay	ENSG00000117394	protein_coding	CTG	1.08165		1.10238	1.67546		0.540826	0.925946
ENST00000630287_42927044_42927775_369	dORF	369	ENST00000630287	nonsense_mediated_decay	ENSG00000117394	protein_coding	GTG	1.10803		1.12926	1.71633		0.554016	0.94853
ENST00000630287_42927044_42927757_351	dORF	351	ENST00000630287	nonsense_mediated_decay	ENSG00000117394	protein_coding	GTG	1.16486		1.18717	1.80434		0.582428	0.997172
ENST00000630287_42927044_42927742_336	dORF	336	ENST00000630287	nonsense_mediated_decay	ENSG00000117394	protein_coding	GTG	1.21686		1.24017	1.88489		0.608429	1.04169
ENST00000630287_42927001_42927765_402	dORF	402	ENST00000630287	nonsense_mediated_decay	ENSG00000117394	protein_coding	TTG	1.01708		1.03656	1.57543		0.508538	0.870665
ENST00000630287_42927001_42927759_396	dORF	396	ENST00000630287	nonsense_mediated_decay	ENSG00000117394	protein_coding	TTG	1.03249		1.05227	1.5993		0.516243	0.883857
ENST00000630287_42927001_42927747_384	dORF	384	ENST00000630287	nonsense_mediated_decay	ENSG00000117394	protein_coding	TTG	1.06475		1.08515	1.64928		0.532375	0.911478
ENST00000630287_42927001_42927735_372	dORF	372	ENST00000630287	nonsense_mediated_decay	ENSG00000117394	protein_coding	CTG	1.0991		1.12016	1.70249		0.549549	0.94088
ENST00000532140_43970630_43971036_150	dORF	150	ENST00000532140	nonsense_mediated_decay	ENSG00000132768	protein_coding	ATG	2.72576					1.36288	0
ENST00000532140_43970633_43971036_147	dORF	147	ENST00000532140	nonsense_mediated_decay	ENSG00000132768	protein_coding	CTG	2.78139					1.39069	0
ENST00000532140_43970639_43971036_141	dORF	141	ENST00000532140	nonsense_mediated_decay	ENSG00000132768	protein_coding	CTG	2.89975					1.44987	0
ENST00000532140_43970645_43971036_135	dORF	135	ENST00000532140	nonsense_mediated_decay	ENSG00000132768	protein_coding	CTG	3.02862					1.51431	0
ENST00000461670_43975846_43976601_177	dORF	177	ENST00000461670	nonsense_mediated_decay	ENSG00000117410	protein_coding	ATG	6.9299	3.26839		3.57811		5.09915	1.1927
ENST00000461670_43976117_43976601_147	dORF	147	ENST00000461670	nonsense_mediated_decay	ENSG00000117410	protein_coding	GTG	8.34417	3.93541				6.13979	0
ENST00000461670_43976171_43976601_93	dORF	93	ENST00000461670	nonsense_mediated_decay	ENSG00000117410	protein_coding	CTG	4.39639	3.11024				3.75332	0
ENST00000488865_44635598_44636173_213	dORF	213	ENST00000488865	nonsense_mediated_decay	ENSG00000187147	protein_coding	CTG	3.8391			1.48668		1.91955	0.495559
ENST00000488865_44635613_44636173_198	dORF	198	ENST00000488865	nonsense_mediated_decay	ENSG00000187147	protein_coding	CTG	4.12994			1.5993		2.06497	0.533102
ENST00000488865_44635634_44636173_177	dORF	177	ENST00000488865	nonsense_mediated_decay	ENSG00000187147	protein_coding	ATG	4.61993			1.78905		2.30997	0.596351
ENST00000488865_44635646_44636173_165	dORF	165	ENST00000488865	nonsense_mediated_decay	ENSG00000187147	protein_coding	GTG	4.95593			1.91917		2.47796	0.639722
ENST00000488865_44636045_44636173_129	dORF	129	ENST00000488865	nonsense_mediated_decay	ENSG00000187147	protein_coding	ATG	6.33898			2.45475		3.16949	0.818249
ENST00000488865_44635644_44636180_174	dORF	174	ENST00000488865	nonsense_mediated_decay	ENSG00000187147	protein_coding	ATG	4.69959			1.8199		2.34979	0.606633
ENST00000488865_44636049_44636180_132	dORF	132	ENST00000488865	nonsense_mediated_decay	ENSG00000187147	protein_coding	CTG	6.19491			2.39896		3.09746	0.799652
ENST00000488865_44636055_44636180_126	dORF	126	ENST00000488865	nonsense_mediated_decay	ENSG00000187147	protein_coding	ATG	6.48991			2.51319		3.24495	0.837731
ENST00000480675_44925146_44941638_390	dORF	390	ENST00000480675	nonsense_mediated_decay	ENSG00000070785	protein_coding	CTG	2.09674	2.96669	2.13691	2.43586		2.53172	1.52426
ENST00000480675_44925146_44941635_387	dORF	387	ENST00000480675	nonsense_mediated_decay	ENSG00000070785	protein_coding	ATA	2.11299	2.98969	2.15348	2.45475		2.55134	1.53607
ENST00000480675_44925146_44941608_360	dORF	360	ENST00000480675	nonsense_mediated_decay	ENSG00000070785	protein_coding	GTG	2.27147	3.21392	2.31499	2.63885		2.74269	1.65128
ENST00000480675_44925146_44941602_354	dORF	354	ENST00000480675	nonsense_mediated_decay	ENSG00000070785	protein_coding	CTG	2.30997	3.26839	2.35423	2.68358		2.78918	1.67927
ENST00000480675_44925146_44941572_324	dORF	324	ENST00000480675	nonsense_mediated_decay	ENSG00000070785	protein_coding	ATG	1.26193	1.78551	2.57221	2.93206		1.52372	1.83476
ENST00000480675_44925146_44941569_321	dORF	321	ENST00000480675	nonsense_mediated_decay	ENSG00000070785	protein_coding	TTG	1.27372	1.8022	2.59625	2.95946		1.53796	1.8519
ENST00000480675_44925146_44941566_318	dORF	318	ENST00000480675	nonsense_mediated_decay	ENSG00000070785	protein_coding	ATG	1.28574	1.8192	2.62074	2.98738		1.55247	1.86937
ENST00000480675_44925146_44941545_297	dORF	297	ENST00000480675	nonsense_mediated_decay	ENSG00000070785	protein_coding	ATA	1.37665	1.94783	2.80605			1.66224	0.935349
ENST00000480675_44925146_44941506_258	dORF	258	ENST00000480675	nonsense_mediated_decay	ENSG00000070785	protein_coding	GTG	1.58474	1.12113	1.61511			1.35294	0.538369
ENST00000480675_44925146_44926716_234	dORF	234	ENST00000480675	nonsense_mediated_decay	ENSG00000070785	protein_coding	GTG	1.74728	1.23612				1.4917	0
ENST00000480675_44925286_44941538_150	dORF	150	ENST00000480675	nonsense_mediated_decay	ENSG00000070785	protein_coding	CTG	2.72576	1.92835	2.77799			2.32706	0.925995
ENST00000480675_44925286_44926730_108	dORF	108	ENST00000480675	nonsense_mediated_decay	ENSG00000070785	protein_coding	GTG	3.78578	2.67826	3.85831			3.23202	1.2861
ENST00000480675_44925286_44926721_99	dORF	99	ENST00000480675	nonsense_mediated_decay	ENSG00000070785	protein_coding	TTG	4.12994	2.92174				3.52584	0
ENST00000636836_45015364_45015495_132	dORF	132	ENST00000636836	protein_coding	ENSG00000126088	protein_coding	ATG	15.4873	19.7218	12.6272	23.9896		17.6045	12.2056
ENST00000636836_45015367_45015495_129	dORF	129	ENST00000636836	protein_coding	ENSG00000126088	protein_coding	CTG	15.8474	20.1804	12.9209	24.5475		18.0139	12.4894
ENST00000636836_45015403_45015495_93	dORF	93	ENST00000636836	protein_coding	ENSG00000126088	protein_coding	CTG	13.1892	21.7717	13.4419	27.2398		17.4804	13.5605
ENST00000636836_45015427_45015495_69	dORF	69	ENST00000636836	protein_coding	ENSG00000126088	protein_coding	ATG	17.7767	29.3445	18.1173	36.7145		23.5606	18.2773
ENST00000636836_45015371_45015538_168	dORF	168	ENST00000636836	protein_coding	ENSG00000126088	protein_coding	ATG	12.1686	13.7739	9.92138	15.0792		12.9713	8.33351
ENST00000636836_45015377_45015538_162	dORF	162	ENST00000636836	protein_coding	ENSG00000126088	protein_coding	TTG	10.0954	14.2841	10.2888	15.6376		12.1897	8.64216
ENST00000636836_45015395_45015538_144	dORF	144	ENST00000636836	protein_coding	ENSG00000126088	protein_coding	TTG	8.518	14.0609	8.68121	17.5924		11.2894	8.75785
ENST00000636836_45015410_45015538_129	dORF	129	ENST00000636836	protein_coding	ENSG00000126088	protein_coding	ATG	9.50847	15.6959	9.69065	19.638		12.6022	9.77621
ENST00000636836_45015422_45015538_117	dORF	117	ENST00000636836	protein_coding	ENSG00000126088	protein_coding	CTG	10.4837	17.3057	10.6846	21.6521		13.8947	10.7789
ENST00000636836_45015440_45015538_99	dORF	99	ENST00000636836	protein_coding	ENSG00000126088	protein_coding	ATG	12.3898	20.4522	12.6272	25.5889		16.421	12.7387
ENST00000636836_45015452_45015538_87	dORF	87	ENST00000636836	protein_coding	ENSG00000126088	protein_coding	TTG	14.0988	23.2732	14.3689	29.1184		18.686	14.4958
ENST00000636836_45015458_45015538_81	dORF	81	ENST00000636836	protein_coding	ENSG00000126088	protein_coding	ATG	15.1431	24.9971	15.4333	31.2753		20.0701	15.5695
ENST00000636836_45015461_45015538_78	dORF	78	ENST00000636836	protein_coding	ENSG00000126088	protein_coding	CTG	15.7255	25.9586	16.0268	32.4782		20.8421	16.1683
ENST00000636836_45015467_45015538_72	dORF	72	ENST00000636836	protein_coding	ENSG00000126088	protein_coding	ATA	17.036	4.0174		8.79618		10.5267	2.93206
ENST00000437362_45604947_45606567_156	dORF	156	ENST00000437362	nonsense_mediated_decay	ENSG00000132780	protein_coding	ATG	2.62092	3.70837	2.67114	8.11955		3.16464	3.5969
ENST00000437362_45604962_45606567_141	dORF	141	ENST00000437362	nonsense_mediated_decay	ENSG00000132780	protein_coding	ATG	2.89975	4.10287	2.9553	8.98333		3.50131	3.97954
ENST00000437362_45604968_45606567_135	dORF	135	ENST00000437362	nonsense_mediated_decay	ENSG00000132780	protein_coding	GTG	3.02862	4.28522	3.08665	9.38259		3.65692	4.15641
ENST00000437362_45604989_45606567_114	dORF	114	ENST00000437362	nonsense_mediated_decay	ENSG00000132780	protein_coding	ATG	3.58653	5.07461	3.65524	11.111		4.33057	4.92207
ENST00000437362_45604966_45606556_126	dORF	126	ENST00000437362	nonsense_mediated_decay	ENSG00000132780	protein_coding	GTG	3.24495	4.59131	3.30713	10.0528		3.91813	4.4533
ENST00000527359_45614319_45615310_243	dORF	243	ENST00000527359	nonsense_mediated_decay	ENSG00000132780	protein_coding	ATG	3.36514	3.57102	3.42961	2.60627		3.46808	2.01196
ENST00000527359_45614322_45615310_240	dORF	240	ENST00000527359	nonsense_mediated_decay	ENSG00000132780	protein_coding	CTG	3.4072	3.61566	3.47248	2.63885		3.51143	2.03711
ENST00000527359_45614355_45615310_207	dORF	207	ENST00000527359	nonsense_mediated_decay	ENSG00000132780	protein_coding	GTG	1.97519	4.19207	4.02607			3.08363	1.34202
ENST00000529333_45604917_45606567_186	dORF	186	ENST00000529333	nonsense_mediated_decay	ENSG00000132780	protein_coding	ATG	2.19819	3.11024	2.24031	6.80994		2.65422	3.01675
ENST00000529333_45604947_45606567_156	dORF	156	ENST00000529333	nonsense_mediated_decay	ENSG00000132780	protein_coding	ATG	2.62092	3.70837	2.67114	8.11955		3.16464	3.5969
ENST00000529333_45604962_45606567_141	dORF	141	ENST00000529333	nonsense_mediated_decay	ENSG00000132780	protein_coding	ATG	2.89975	4.10287	2.9553	8.98333		3.50131	3.97954
ENST00000529333_45604968_45606567_135	dORF	135	ENST00000529333	nonsense_mediated_decay	ENSG00000132780	protein_coding	GTG	3.02862	4.28522	3.08665	9.38259		3.65692	4.15641
ENST00000529333_45604989_45606567_114	dORF	114	ENST00000529333	nonsense_mediated_decay	ENSG00000132780	protein_coding	ATG	3.58653	5.07461	3.65524	11.111		4.33057	4.92207
ENST00000529333_45600396_45604932_189	dORF	189	ENST00000529333	nonsense_mediated_decay	ENSG00000132780	protein_coding	CTG	2.1633	3.06087	2.20475			2.61209	0.734917
ENST00000529333_45600420_45604932_165	dORF	165	ENST00000529333	nonsense_mediated_decay	ENSG00000132780	protein_coding	TTG	2.47796	3.50609	2.52544			2.99203	0.841814
ENST00000529333_45600453_45604932_132	dORF	132	ENST00000529333	nonsense_mediated_decay	ENSG00000132780	protein_coding	ATA	3.09746	4.38261	3.1568			3.74003	1.05227
ENST00000529333_45602256_45604932_126	dORF	126	ENST00000529333	nonsense_mediated_decay	ENSG00000132780	protein_coding	CTG	3.24495	4.59131	3.30713			3.91813	1.10238
ENST00000529333_45602262_45604932_120	dORF	120	ENST00000529333	nonsense_mediated_decay	ENSG00000132780	protein_coding	GTG	3.4072	4.82088	3.47248			4.11404	1.15749
ENST00000529333_45602286_45604932_96	dORF	96	ENST00000529333	nonsense_mediated_decay	ENSG00000132780	protein_coding	TTG	4.259	6.02609	4.3406			5.14255	1.44687
ENST00000529333_45604966_45606556_126	dORF	126	ENST00000529333	nonsense_mediated_decay	ENSG00000132780	protein_coding	GTG	3.24495	4.59131	3.30713	10.0528		3.91813	4.4533
ENST00000453748_45604966_45606556_126	dORF	126	ENST00000453748	nonsense_mediated_decay	ENSG00000132780	protein_coding	GTG	3.24495	4.59131	3.30713	10.0528		3.91813	4.4533
ENST00000453748_45607670_45607873_204	dORF	204	ENST00000453748	nonsense_mediated_decay	ENSG00000132780	protein_coding	GTG	2.00424		2.04264	1.55227		1.00212	1.1983
ENST00000453748_45604947_45606567_156	dORF	156	ENST00000453748	nonsense_mediated_decay	ENSG00000132780	protein_coding	ATG	2.62092	3.70837	2.67114	8.11955		3.16464	3.5969
ENST00000453748_45604962_45606567_141	dORF	141	ENST00000453748	nonsense_mediated_decay	ENSG00000132780	protein_coding	ATG	2.89975	4.10287	2.9553	8.98333		3.50131	3.97954
ENST00000453748_45604968_45606567_135	dORF	135	ENST00000453748	nonsense_mediated_decay	ENSG00000132780	protein_coding	GTG	3.02862	4.28522	3.08665	9.38259		3.65692	4.15641
ENST00000453748_45604989_45606567_114	dORF	114	ENST00000453748	nonsense_mediated_decay	ENSG00000132780	protein_coding	ATG	3.58653	5.07461	3.65524	11.111		4.33057	4.92207
ENST00000453748_45607987_45608067_81	dORF	81	ENST00000453748	nonsense_mediated_decay	ENSG00000132780	protein_coding	CTG	5.04771		5.14442	3.90941		2.52385	3.01794
ENST00000453748_45608002_45608067_66	dORF	66	ENST00000453748	nonsense_mediated_decay	ENSG00000132780	protein_coding	CTG	6.19491		6.3136	4.79791		3.09746	3.70384
ENST00000453748_45614319_45615310_243	dORF	243	ENST00000453748	nonsense_mediated_decay	ENSG00000132780	protein_coding	ATG	3.36514	3.57102	3.42961	2.60627		3.46808	2.01196
ENST00000453748_45614322_45615310_240	dORF	240	ENST00000453748	nonsense_mediated_decay	ENSG00000132780	protein_coding	CTG	3.4072	3.61566	3.47248	2.63885		3.51143	2.03711
ENST00000453748_45614355_45615310_207	dORF	207	ENST00000453748	nonsense_mediated_decay	ENSG00000132780	protein_coding	GTG	1.97519	4.19207	4.02607			3.08363	1.34202
ENST00000307089_46352903_46361843_525	dORF	525	ENST00000307089	nonsense_mediated_decay	ENSG00000117481	protein_coding	ATA	0.778789		0.79371	0.603166		0.389394	0.465626
ENST00000307089_46352936_46361843_492	dORF	492	ENST00000307089	nonsense_mediated_decay	ENSG00000117481	protein_coding	GTG	0.831025		0.846947	0.643623		0.415512	0.496857
ENST00000307089_46353005_46361843_423	dORF	423	ENST00000307089	nonsense_mediated_decay	ENSG00000117481	protein_coding	CTG	0.966582		0.985101	0.748611		0.483291	0.577904
ENST00000307089_46360704_46361843_399	dORF	399	ENST00000307089	nonsense_mediated_decay	ENSG00000117481	protein_coding	GTG	1.02472		1.04436	0.79364		0.512361	0.612665
ENST00000307089_46360707_46361843_396	dORF	396	ENST00000307089	nonsense_mediated_decay	ENSG00000117481	protein_coding	CTG	1.03249		1.05227	0.799652		0.516243	0.617307
ENST00000307089_46360710_46361843_393	dORF	393	ENST00000307089	nonsense_mediated_decay	ENSG00000117481	protein_coding	GTG	1.04037		1.0603	0.805757		0.520183	0.622019
ENST00000307089_46360716_46361843_387	dORF	387	ENST00000307089	nonsense_mediated_decay	ENSG00000117481	protein_coding	GTG	1.0565		1.07674	0.818249		0.528248	0.631663
ENST00000307089_46360797_46361843_306	dORF	306	ENST00000307089	nonsense_mediated_decay	ENSG00000117481	protein_coding	ATA	1.33616			1.03484		0.668079	0.344948
ENST00000307089_46360800_46361843_303	dORF	303	ENST00000307089	nonsense_mediated_decay	ENSG00000117481	protein_coding	TTG	1.34939			1.04509		0.674693	0.348363
ENST00000307089_46360806_46361843_297	dORF	297	ENST00000307089	nonsense_mediated_decay	ENSG00000117481	protein_coding	GTG	1.37665			1.0662		0.688324	0.355401
ENST00000307089_46360809_46361843_294	dORF	294	ENST00000307089	nonsense_mediated_decay	ENSG00000117481	protein_coding	CTG	1.39069			1.07708		0.695347	0.359028
ENST00000307089_46360815_46361843_288	dORF	288	ENST00000307089	nonsense_mediated_decay	ENSG00000117481	protein_coding	GTG	1.41967			1.09952		0.709834	0.366507
ENST00000307089_46352934_46361712_363	dORF	363	ENST00000307089	nonsense_mediated_decay	ENSG00000117481	protein_coding	ATG	1.12635		1.14793			0.563174	0.382643
ENST00000307089_46352940_46361712_357	dORF	357	ENST00000307089	nonsense_mediated_decay	ENSG00000117481	protein_coding	CTG	1.14528		1.16722			0.572639	0.389074
ENST00000307089_46352955_46361712_342	dORF	342	ENST00000307089	nonsense_mediated_decay	ENSG00000117481	protein_coding	ATG	1.19551		1.21841			0.597755	0.406138
ENST00000307089_46352985_46361712_312	dORF	312	ENST00000307089	nonsense_mediated_decay	ENSG00000117481	protein_coding	ATG	1.31046		1.33557			0.655231	0.44519
ENST00000307089_46353021_46361712_276	dORF	276	ENST00000307089	nonsense_mediated_decay	ENSG00000117481	protein_coding	ATG	1.48139		1.50978			0.740696	0.503258
ENST00000307089_46360714_46361712_258	dORF	258	ENST00000307089	nonsense_mediated_decay	ENSG00000117481	protein_coding	ATG	1.58474		1.61511			0.792372	0.538369
ENST00000307089_46360747_46361712_225	dORF	225	ENST00000307089	nonsense_mediated_decay	ENSG00000117481	protein_coding	ATG	1.81717		1.85199			0.908587	0.61733
ENST00000307089_46360804_46361712_168	dORF	168	ENST00000307089	nonsense_mediated_decay	ENSG00000117481	protein_coding	CTG	2.43372					1.21686	0
ENST00000307089_46360825_46361712_147	dORF	147	ENST00000307089	nonsense_mediated_decay	ENSG00000117481	protein_coding	TTG	2.78139					1.39069	0
ENST00000307089_46361572_46361712_141	dORF	141	ENST00000307089	nonsense_mediated_decay	ENSG00000117481	protein_coding	CTG	2.89975					1.44987	0
ENST00000307089_46361581_46361712_132	dORF	132	ENST00000307089	nonsense_mediated_decay	ENSG00000117481	protein_coding	TTG	3.09746					1.54873	0
ENST00000307089_46361602_46361712_111	dORF	111	ENST00000307089	nonsense_mediated_decay	ENSG00000117481	protein_coding	ATG	3.68346					1.84173	0
ENST00000307089_46361605_46361712_108	dORF	108	ENST00000307089	nonsense_mediated_decay	ENSG00000117481	protein_coding	TTG	3.78578					1.89289	0
ENST00000498008_46352934_46361712_363	dORF	363	ENST00000498008	protein_coding	ENSG00000117481	protein_coding	ATG	1.12635		1.14793			0.563174	0.382643
ENST00000498008_46352940_46361712_357	dORF	357	ENST00000498008	protein_coding	ENSG00000117481	protein_coding	CTG	1.14528		1.16722			0.572639	0.389074
ENST00000498008_46352955_46361712_342	dORF	342	ENST00000498008	protein_coding	ENSG00000117481	protein_coding	ATG	1.19551		1.21841			0.597755	0.406138
ENST00000498008_46352985_46361712_312	dORF	312	ENST00000498008	protein_coding	ENSG00000117481	protein_coding	ATG	1.31046		1.33557			0.655231	0.44519
ENST00000498008_46353021_46361712_276	dORF	276	ENST00000498008	protein_coding	ENSG00000117481	protein_coding	ATG	1.48139		1.50978			0.740696	0.503258
ENST00000498008_46360714_46361712_258	dORF	258	ENST00000498008	protein_coding	ENSG00000117481	protein_coding	ATG	1.58474		1.61511			0.792372	0.538369
ENST00000498008_46360747_46361712_225	dORF	225	ENST00000498008	protein_coding	ENSG00000117481	protein_coding	ATG	1.81717		1.85199			0.908587	0.61733
ENST00000498008_46360804_46361712_168	dORF	168	ENST00000498008	protein_coding	ENSG00000117481	protein_coding	CTG	2.43372					1.21686	0
ENST00000498008_46360825_46361712_147	dORF	147	ENST00000498008	protein_coding	ENSG00000117481	protein_coding	TTG	2.78139					1.39069	0
ENST00000498008_46361572_46361712_141	dORF	141	ENST00000498008	protein_coding	ENSG00000117481	protein_coding	CTG	2.89975					1.44987	0
ENST00000498008_46361581_46361712_132	dORF	132	ENST00000498008	protein_coding	ENSG00000117481	protein_coding	TTG	3.09746					1.54873	0
ENST00000498008_46361602_46361712_111	dORF	111	ENST00000498008	protein_coding	ENSG00000117481	protein_coding	ATG	3.68346					1.84173	0
ENST00000498008_46361605_46361712_108	dORF	108	ENST00000498008	protein_coding	ENSG00000117481	protein_coding	TTG	3.78578					1.89289	0
ENST00000498008_46344834_46361843_1026	dORF	1026	ENST00000498008	protein_coding	ENSG00000117481	protein_coding	CTG	0.797006	0.563845	0.812277	0.617275	1.88657	0.680426	1.10537
ENST00000498008_46344840_46361843_1020	dORF	1020	ENST00000498008	protein_coding	ENSG00000117481	protein_coding	TTG	0.801694	0.567162	0.817055	0.620907	1.89766	0.684428	1.11188
ENST00000498008_46344855_46361843_1005	dORF	1005	ENST00000498008	protein_coding	ENSG00000117481	protein_coding	ATG	0.81366	0.575627	0.82925	0.630174	1.92599	0.694643	1.12847
ENST00000498008_46344867_46361843_993	dORF	993	ENST00000498008	protein_coding	ENSG00000117481	protein_coding	GTG	0.823493	0.582583	0.839271	0.637789	1.94926	0.703038	1.14211
ENST00000498008_46344933_46361843_927	dORF	927	ENST00000498008	protein_coding	ENSG00000117481	protein_coding	CTG	0.882123	0.624061	0.899025	0.683198	2.08804	0.753092	1.22342
ENST00000498008_46344975_46361843_885	dORF	885	ENST00000498008	protein_coding	ENSG00000117481	protein_coding	CTG	0.923987	0.653678	0.470845	0.715621	2.18714	0.788832	1.12453
ENST00000498008_46344984_46361843_876	dORF	876	ENST00000498008	protein_coding	ENSG00000117481	protein_coding	CTG	0.93348	0.660394	0.475683	0.722973	2.20961	0.796937	1.13609
ENST00000498008_46345002_46361843_858	dORF	858	ENST00000498008	protein_coding	ENSG00000117481	protein_coding	GTG	0.476532	0.674248	0.485662	0.738141	2.25596	0.57539	1.15992
ENST00000498008_46345029_46361843_831	dORF	831	ENST00000498008	protein_coding	ENSG00000117481	protein_coding	CTG	0.492015	0.696155	0.501442	0.762124	2.32926	0.594085	1.19761
ENST00000498008_46346931_46361843_705	dORF	705	ENST00000498008	protein_coding	ENSG00000117481	protein_coding	CTG	0.579949	0.820574	0.591061	0.898333	2.74556	0.700262	1.41165
ENST00000498008_46346940_46361843_696	dORF	696	ENST00000498008	protein_coding	ENSG00000117481	protein_coding	ATG	0.587449	0.831185	0.598704	0.909949	2.78106	0.709317	1.4299
ENST00000498008_46346952_46361843_684	dORF	684	ENST00000498008	protein_coding	ENSG00000117481	protein_coding	CTG	0.597755	0.845768	0.609207	0.925913	2.82985	0.721761	1.45499
ENST00000498008_46346955_46361843_681	dORF	681	ENST00000498008	protein_coding	ENSG00000117481	protein_coding	ATG	0.600388	0.849493	0.611891	0.929992	2.84232	0.724941	1.4614
ENST00000498008_46346970_46361843_666	dORF	666	ENST00000498008	protein_coding	ENSG00000117481	protein_coding	TTG	0.61391	0.868626	0.625673	0.950938		0.741268	0.525537
ENST00000498008_46346973_46361843_663	dORF	663	ENST00000498008	protein_coding	ENSG00000117481	protein_coding	CTG	0.616688	0.872557	0.628504	0.955241		0.744622	0.527915
ENST00000498008_46346982_46361843_654	dORF	654	ENST00000498008	protein_coding	ENSG00000117481	protein_coding	CTG	0.625175	0.884564	0.637153	0.968386		0.754869	0.53518
ENST00000498008_46346994_46361843_642	dORF	642	ENST00000498008	protein_coding	ENSG00000117481	protein_coding	CTG	0.63686	0.901098	0.649062	0.986487		0.768979	0.545183
ENST00000498008_46347012_46361843_624	dORF	624	ENST00000498008	protein_coding	ENSG00000117481	protein_coding	GTG	0.655231	0.927091	0.667785	1.01494		0.791161	0.560909
ENST00000498008_46347054_46361843_582	dORF	582	ENST00000498008	protein_coding	ENSG00000117481	protein_coding	TTG	0.702516		0.715976	1.08819		0.351258	0.601388
ENST00000498008_46352903_46361843_525	dORF	525	ENST00000498008	protein_coding	ENSG00000117481	protein_coding	ATA	0.778789		0.79371	0.603166		0.389394	0.465626
ENST00000498008_46352936_46361843_492	dORF	492	ENST00000498008	protein_coding	ENSG00000117481	protein_coding	GTG	0.831025		0.846947	0.643623		0.415512	0.496857
ENST00000498008_46353005_46361843_423	dORF	423	ENST00000498008	protein_coding	ENSG00000117481	protein_coding	CTG	0.966582		0.985101	0.748611		0.483291	0.577904
ENST00000498008_46360704_46361843_399	dORF	399	ENST00000498008	protein_coding	ENSG00000117481	protein_coding	GTG	1.02472		1.04436	0.79364		0.512361	0.612665
ENST00000498008_46360707_46361843_396	dORF	396	ENST00000498008	protein_coding	ENSG00000117481	protein_coding	CTG	1.03249		1.05227	0.799652		0.516243	0.617307
[truncated: 186,359 more rows]
