# Supplementary material for: Global translational reprogramming in Trichophyton mentagrophytes-infected keratinocytes
Source: Virulence. 2026 Aug 2;17(1):2710548. doi: 10.1080/21505594.2026.2710548 (PMC13432870; doi:10.1080/21505594.2026.2710548)
Supplement: Supplemental Material [file KVIR_A_2710548_SM3764.zip › Supporting Tables/Table S15.xlsx]

## Sheet: TableS15
Table S15 LncORF information
ORF_ID	ORF_type	length	transcript_id	transcript_type	gene_id	gene_type	start_codon	con1_FPKM	con3_FPKM	Inf1_FPKM	Inf2_FPKM	Inf3_FPKM	CK_mean	Inf_mean
ENST00000173785_3779222_3779281_60	LncORF	60	ENST00000173785	processed_transcript	ENSG00000067082	protein_coding	GTG		4.82088				2.41044	0
ENST00000173785_3779542_3781834_213	LncORF	213	ENST00000173785	processed_transcript	ENSG00000067082	protein_coding	GTG				1.48668		0	0.495559
ENST00000173785_3780167_3781836_105	LncORF	105	ENST00000173785	processed_transcript	ENSG00000067082	protein_coding	CTG				3.01583		0	1.00528
ENST00000173785_3780167_3781857_126	LncORF	126	ENST00000173785	processed_transcript	ENSG00000067082	protein_coding	CTG				5.02639		0	1.67546
ENST00000173785_3780167_3781899_168	LncORF	168	ENST00000173785	processed_transcript	ENSG00000067082	protein_coding	TTG				3.76979		0	1.2566
ENST00000173785_3780167_3781917_186	LncORF	186	ENST00000173785	processed_transcript	ENSG00000067082	protein_coding	TTG	2.19819			8.51243		1.0991	2.83748
ENST00000173785_3780167_3782007_276	LncORF	276	ENST00000173785	processed_transcript	ENSG00000067082	protein_coding	CTG	5.92557	1.04802		8.03129		3.48679	2.6771
ENST00000173785_3781899_3781979_81	LncORF	81	ENST00000173785	processed_transcript	ENSG00000067082	protein_coding	CTG	10.0954			11.7282		5.04771	3.90941
ENST00000173785_3781899_3781997_99	LncORF	99	ENST00000173785	processed_transcript	ENSG00000067082	protein_coding	ATG	12.3898			9.59583		6.19491	3.19861
ENST00000214893_5785220_5785366_147	LncORF	147	ENST00000214893	processed_transcript	ENSG00000099219	protein_coding	TTG	2.78139					1.39069	0
ENST00000214893_5785220_5785378_159	LncORF	159	ENST00000214893	processed_transcript	ENSG00000099219	protein_coding	ATA	2.57147					1.28574	0
ENST00000214893_5785220_5785387_168	LncORF	168	ENST00000214893	processed_transcript	ENSG00000099219	protein_coding	ATA	2.43372					1.21686	0
ENST00000214893_5785220_5785405_186	LncORF	186	ENST00000214893	processed_transcript	ENSG00000099219	protein_coding	ATA	2.19819					1.0991	0
ENST00000214893_5785353_5785439_87	LncORF	87	ENST00000214893	processed_transcript	ENSG00000099219	protein_coding	CTG	4.69959					2.34979	0
ENST00000214893_5785353_5785478_126	LncORF	126	ENST00000214893	processed_transcript	ENSG00000099219	protein_coding	CTG	3.24495					1.62248	0
ENST00000214893_5785353_5785487_135	LncORF	135	ENST00000214893	processed_transcript	ENSG00000099219	protein_coding	TTG	3.02862					1.51431	0
ENST00000214893_5785353_5785496_144	LncORF	144	ENST00000214893	processed_transcript	ENSG00000099219	protein_coding	CTG	2.83933					1.41967	0
ENST00000214893_5785353_5785514_162	LncORF	162	ENST00000214893	processed_transcript	ENSG00000099219	protein_coding	ATG	2.52385					1.26193	0
ENST00000214893_5785353_5785529_177	LncORF	177	ENST00000214893	processed_transcript	ENSG00000099219	protein_coding	ATG	2.30997					1.15498	0
ENST00000214893_5785353_5785538_186	LncORF	186	ENST00000214893	processed_transcript	ENSG00000099219	protein_coding	CTG	2.19819					1.0991	0
ENST00000214893_5785353_5785550_198	LncORF	198	ENST00000214893	processed_transcript	ENSG00000099219	protein_coding	CTG	2.06497					1.03249	0
ENST00000214893_5785353_5785556_204	LncORF	204	ENST00000214893	processed_transcript	ENSG00000099219	protein_coding	ATG	2.00424					1.00212	0
ENST00000214893_5787147_5798984_621	LncORF	621	ENST00000214893	processed_transcript	ENSG00000099219	protein_coding	TTG					3.11694	0	1.03898
ENST00000214893_5787147_5799005_642	LncORF	642	ENST00000214893	processed_transcript	ENSG00000099219	protein_coding	ATG					3.01498	0	1.00499
ENST00000214893_5787147_5801187_657	LncORF	657	ENST00000214893	processed_transcript	ENSG00000099219	protein_coding	GTG					2.94615	0	0.982048
ENST00000214893_5787147_5801274_744	LncORF	744	ENST00000214893	processed_transcript	ENSG00000099219	protein_coding	TTG					2.60164	0	0.867212
ENST00000214893_5787147_5801289_759	LncORF	759	ENST00000214893	processed_transcript	ENSG00000099219	protein_coding	ATG					2.55022	0	0.850074
ENST00000214893_5787147_5805047_819	LncORF	819	ENST00000214893	processed_transcript	ENSG00000099219	protein_coding	ATG					2.36339	0	0.787797
ENST00000214893_5787147_5805062_834	LncORF	834	ENST00000214893	processed_transcript	ENSG00000099219	protein_coding	TTG		0.346826			2.32088	0.173413	0.773628
ENST00000214893_5787147_5805074_846	LncORF	846	ENST00000214893	processed_transcript	ENSG00000099219	protein_coding	CTG		0.341906			2.28796	0.170953	0.762655
ENST00000214893_5787147_5805077_849	LncORF	849	ENST00000214893	processed_transcript	ENSG00000099219	protein_coding	GTG		0.340698			2.27988	0.170349	0.75996
ENST00000214893_5787147_5805128_900	LncORF	900	ENST00000214893	processed_transcript	ENSG00000099219	protein_coding	ATG		0.321392			2.15069	0.160696	0.716895
ENST00000214893_5787147_5805155_927	LncORF	927	ENST00000214893	processed_transcript	ENSG00000099219	protein_coding	TTG		0.312031			2.08804	0.156015	0.696015
ENST00000214893_5787147_5805179_951	LncORF	951	ENST00000214893	processed_transcript	ENSG00000099219	protein_coding	ATG		0.304156			2.03535	0.152078	0.67845
ENST00000214893_5787147_5805185_957	LncORF	957	ENST00000214893	processed_transcript	ENSG00000099219	protein_coding	TTG		0.302249			2.02259	0.151125	0.674196
ENST00000214893_5787147_5805635_1014	LncORF	1014	ENST00000214893	processed_transcript	ENSG00000099219	protein_coding	GTG	0.403219	0.285259		0.624581	1.90889	0.344239	0.844491
ENST00000214893_5787147_5805653_1032	LncORF	1032	ENST00000214893	processed_transcript	ENSG00000099219	protein_coding	TTG	0.396186	0.280283		0.613687	1.8756	0.338235	0.829762
ENST00000214893_5787147_5805740_1119	LncORF	1119	ENST00000214893	processed_transcript	ENSG00000099219	protein_coding	CTG	0.365384	0.258492		0.565974	1.72977	0.311938	0.765249
ENST00000214893_5787147_5805767_1146	LncORF	1146	ENST00000214893	processed_transcript	ENSG00000099219	protein_coding	CTG	0.356775	0.504804		0.552639	1.68902	0.430789	0.74722
ENST00000214893_5787147_5810013_1167	LncORF	1167	ENST00000214893	processed_transcript	ENSG00000099219	protein_coding	ATG	0.350355	0.49572		0.542695	1.65863	0.423037	0.733774
ENST00000214893_5787147_5810043_1197	LncORF	1197	ENST00000214893	processed_transcript	ENSG00000099219	protein_coding	ATA	0.341574	0.483296		0.529093	1.61706	0.412435	0.715383
ENST00000214893_5787147_5810049_1203	LncORF	1203	ENST00000214893	processed_transcript	ENSG00000099219	protein_coding	ATA	0.33987	0.480885		0.526454	1.60899	0.410378	0.711816
ENST00000214893_5787147_5810052_1206	LncORF	1206	ENST00000214893	processed_transcript	ENSG00000099219	protein_coding	ATA	0.339025	0.479689		0.525145	1.60499	0.409357	0.710045
ENST00000214893_5787147_5810079_1233	LncORF	1233	ENST00000214893	processed_transcript	ENSG00000099219	protein_coding	CTG	0.331601	0.469185		0.513645	1.56984	0.400393	0.694496
ENST00000214893_5787147_5810142_1296	LncORF	1296	ENST00000214893	processed_transcript	ENSG00000099219	protein_coding	GTG	0.315482	0.446377		0.488676	1.49353	0.380929	0.660736
ENST00000214893_5787147_5810148_1302	LncORF	1302	ENST00000214893	processed_transcript	ENSG00000099219	protein_coding	ATA	0.314028	0.44432		0.486424	1.48665	0.379174	0.657691
ENST00000214893_5787147_5810187_1341	LncORF	1341	ENST00000214893	processed_transcript	ENSG00000099219	protein_coding	TTG	0.304895	0.431398		0.472278	1.44341	0.368147	0.638564
ENST00000214893_5787147_5810208_1362	LncORF	1362	ENST00000214893	processed_transcript	ENSG00000099219	protein_coding	TTG	0.300194	0.424747		0.464996	1.42116	0.36247	0.628718
ENST00000214893_5787147_5811129_1404	LncORF	1404	ENST00000214893	processed_transcript	ENSG00000099219	protein_coding	TTG	0.291214	0.412041		0.451086	1.37864	0.351627	0.60991
ENST00000214893_5787147_5811144_1419	LncORF	1419	ENST00000214893	processed_transcript	ENSG00000099219	protein_coding	CTG	0.288135	0.407685		0.446318	1.36407	0.34791	0.603463
ENST00000214893_5787147_5811150_1425	LncORF	1425	ENST00000214893	processed_transcript	ENSG00000099219	protein_coding	TTG	0.286922	0.405968		0.444438	1.35833	0.346445	0.600922
ENST00000214893_5787147_5811162_1437	LncORF	1437	ENST00000214893	processed_transcript	ENSG00000099219	protein_coding	ATG	0.284526	0.402578		0.440727	1.34699	0.343552	0.595904
ENST00000214893_5787147_5811168_1443	LncORF	1443	ENST00000214893	processed_transcript	ENSG00000099219	protein_coding	GTG	0.283343	0.400904		0.438894	1.34138	0.342124	0.593426
ENST00000214893_5787147_5811171_1446	LncORF	1446	ENST00000214893	processed_transcript	ENSG00000099219	protein_coding	ATG	0.282755	0.400073		0.437984	1.3386	0.341414	0.592195
ENST00000214893_5787147_5811180_1455	LncORF	1455	ENST00000214893	processed_transcript	ENSG00000099219	protein_coding	ATA	0.281006	0.397598		0.435275	1.33032	0.339302	0.588532
ENST00000214893_5787147_5811219_1494	LncORF	1494	ENST00000214893	processed_transcript	ENSG00000099219	protein_coding	CTG	0.273671	0.387219		0.423912	1.29559	0.330445	0.573169
ENST00000214893_5787147_5811225_1500	LncORF	1500	ENST00000214893	processed_transcript	ENSG00000099219	protein_coding	CTG	0.272576	0.38567		0.422216	1.29041	0.329123	0.570876
ENST00000214893_5787147_5811228_1503	LncORF	1503	ENST00000214893	processed_transcript	ENSG00000099219	protein_coding	GTG	0.272032	0.3849		0.421374	1.28784	0.328466	0.569737
ENST00000214893_5787147_5811243_1518	LncORF	1518	ENST00000214893	processed_transcript	ENSG00000099219	protein_coding	ATG	0.269344	0.381097		0.41721	1.27511	0.32522	0.564107
ENST00000214893_5787147_5811276_1551	LncORF	1551	ENST00000214893	processed_transcript	ENSG00000099219	protein_coding	CTG	0.263613	0.372988		0.408333	1.24798	0.318301	0.552104
ENST00000214893_5787147_5811279_1554	LncORF	1554	ENST00000214893	processed_transcript	ENSG00000099219	protein_coding	ATG	0.263104	0.372268		0.407545	1.24557	0.317686	0.551039
ENST00000214893_5787147_5812215_1689	LncORF	1689	ENST00000214893	processed_transcript	ENSG00000099219	protein_coding	ATA	0.242075	0.51377		0.37497	1.14601	0.377922	0.506995
ENST00000214893_5787147_5812970_1773	LncORF	1773	ENST00000214893	processed_transcript	ENSG00000099219	protein_coding	GTG	0.230606	0.489429		0.357205	1.09172	0.360017	0.482975
ENST00000214893_5787147_5812973_1776	LncORF	1776	ENST00000214893	processed_transcript	ENSG00000099219	protein_coding	GTG	0.230216	0.488602		0.356602	1.08987	0.359409	0.482159
ENST00000214893_5787147_5813018_1821	LncORF	1821	ENST00000214893	processed_transcript	ENSG00000099219	protein_coding	TTG	0.224527	0.476528		0.347789	1.06294	0.350528	0.470244
ENST00000214893_5787147_5823962_1905	LncORF	1905	ENST00000214893	processed_transcript	ENSG00000099219	protein_coding	TTG	0.214627	0.455516		0.332454	1.01607	0.335071	0.449509
ENST00000214893_5798912_5798974_63	LncORF	63	ENST00000214893	processed_transcript	ENSG00000099219	protein_coding	ATG					30.7241	0	10.2414
ENST00000214893_5798912_5798989_78	LncORF	78	ENST00000214893	processed_transcript	ENSG00000099219	protein_coding	ATG					24.8156	0	8.27187
ENST00000214893_5805047_5805133_87	LncORF	87	ENST00000214893	processed_transcript	ENSG00000099219	protein_coding	TTG		3.32474				1.66237	0
ENST00000214893_5805047_5805160_114	LncORF	114	ENST00000214893	processed_transcript	ENSG00000099219	protein_coding	ATG		2.5373				1.26865	0
ENST00000214893_5805047_5805199_153	LncORF	153	ENST00000214893	processed_transcript	ENSG00000099219	protein_coding	TTG		1.89054				0.94527	0
ENST00000214893_5805047_5805217_171	LncORF	171	ENST00000214893	processed_transcript	ENSG00000099219	protein_coding	GTG		1.69154				0.845768	0
ENST00000214893_5805047_5805613_174	LncORF	174	ENST00000214893	processed_transcript	ENSG00000099219	protein_coding	ATG		1.66237				0.831185	0
ENST00000214893_5805047_5805631_192	LncORF	192	ENST00000214893	processed_transcript	ENSG00000099219	protein_coding	ATA	2.1295	1.50652		3.29857		1.81801	1.09952
ENST00000214893_5805047_5805637_198	LncORF	198	ENST00000214893	processed_transcript	ENSG00000099219	protein_coding	GTG	2.06497	1.46087		3.19861		1.76292	1.0662
ENST00000214893_5805665_5805778_114	LncORF	114	ENST00000214893	processed_transcript	ENSG00000099219	protein_coding	GTG		2.5373				1.26865	0
ENST00000214893_5805665_5805784_120	LncORF	120	ENST00000214893	processed_transcript	ENSG00000099219	protein_coding	ATG		2.41044				1.20522	0
ENST00000214893_5805751_5810083_108	LncORF	108	ENST00000214893	processed_transcript	ENSG00000099219	protein_coding	TTG		2.67826				1.33913	0
ENST00000214893_5823967_5830766_75	LncORF	75	ENST00000214893	processed_transcript	ENSG00000099219	protein_coding	TTG					25.8082	0	8.60274
ENST00000214893_5823967_5830799_108	LncORF	108	ENST00000214893	processed_transcript	ENSG00000099219	protein_coding	CTG					17.9224	0	5.97413
ENST00000214893_5823967_5830808_117	LncORF	117	ENST00000214893	processed_transcript	ENSG00000099219	protein_coding	GTG					16.5437	0	5.51458
ENST00000214893_5823967_5830850_159	LncORF	159	ENST00000214893	processed_transcript	ENSG00000099219	protein_coding	TTG					12.1737	0	4.0579
ENST00000214893_5823967_5830922_231	LncORF	231	ENST00000214893	processed_transcript	ENSG00000099219	protein_coding	GTG					8.3793	0	2.7931
ENST00000214893_5823967_5830931_240	LncORF	240	ENST00000214893	processed_transcript	ENSG00000099219	protein_coding	CTG					8.06507	0	2.68836
ENST00000214893_5823967_5830946_255	LncORF	255	ENST00000214893	processed_transcript	ENSG00000099219	protein_coding	TTG					7.59066	0	2.53022
ENST00000214893_5823967_5830958_267	LncORF	267	ENST00000214893	processed_transcript	ENSG00000099219	protein_coding	GTG					7.2495	0	2.4165
ENST00000214893_5823967_5830964_273	LncORF	273	ENST00000214893	processed_transcript	ENSG00000099219	protein_coding	CTG					7.09017	0	2.36339
ENST00000214893_5823967_5831012_321	LncORF	321	ENST00000214893	processed_transcript	ENSG00000099219	protein_coding	ATA					6.02996	0	2.00999
ENST00000214893_5823967_5832742_390	LncORF	390	ENST00000214893	processed_transcript	ENSG00000099219	protein_coding	GTG					4.96312	0	1.65437
ENST00000214893_5823967_5832754_402	LncORF	402	ENST00000214893	processed_transcript	ENSG00000099219	protein_coding	CTG					4.81497	0	1.60499
ENST00000214893_5823967_5832766_414	LncORF	414	ENST00000214893	processed_transcript	ENSG00000099219	protein_coding	GTG					4.6754	0	1.55847
ENST00000214893_5823967_5832769_417	LncORF	417	ENST00000214893	processed_transcript	ENSG00000099219	protein_coding	CTG					4.64177	0	1.54726
ENST00000214893_5823967_5832778_426	LncORF	426	ENST00000214893	processed_transcript	ENSG00000099219	protein_coding	CTG					4.5437	0	1.51457
ENST00000214893_5823967_5832787_435	LncORF	435	ENST00000214893	processed_transcript	ENSG00000099219	protein_coding	CTG					4.4497	0	1.48323
ENST00000214893_5823967_5832805_453	LncORF	453	ENST00000214893	processed_transcript	ENSG00000099219	protein_coding	CTG					4.27289	0	1.4243
ENST00000214893_5823967_5832817_465	LncORF	465	ENST00000214893	processed_transcript	ENSG00000099219	protein_coding	GTG					4.16262	0	1.38754
ENST00000214893_5823967_5832826_474	LncORF	474	ENST00000214893	processed_transcript	ENSG00000099219	protein_coding	CTG					4.08358	0	1.36119
ENST00000216414_54399903_54420075_318	LncORF	318	ENST00000216414	processed_transcript	ENSG00000100526	protein_coding	ATA		1.8192	1.31037	0.995793	6.08685	0.909599	2.79767
ENST00000216414_54399969_54420075_252	LncORF	252	ENST00000216414	processed_transcript	ENSG00000100526	protein_coding	ATA		2.29565	1.65356	1.2566	7.68102	1.14783	3.53039
ENST00000216414_54399974_54417875_87	LncORF	87	ENST00000216414	processed_transcript	ENSG00000100526	protein_coding	ATG				3.6398		0	1.21327
ENST00000216414_54401531_54420075_237	LncORF	237	ENST00000216414	processed_transcript	ENSG00000100526	protein_coding	TTG		2.44095	1.75822	1.33613	8.16716	1.22047	3.75384
ENST00000216414_54401540_54420075_228	LncORF	228	ENST00000216414	processed_transcript	ENSG00000100526	protein_coding	GTG		2.5373	1.82762	1.38887	8.48955	1.26865	3.90201
ENST00000216414_54401545_54417875_63	LncORF	63	ENST00000216414	processed_transcript	ENSG00000100526	protein_coding	TTG				5.02639		0	1.67546
ENST00000216414_54417871_54420075_165	LncORF	165	ENST00000216414	processed_transcript	ENSG00000100526	protein_coding	CTG		3.50609	2.52544		11.731	1.75305	4.75215
ENST00000216414_54417883_54420075_153	LncORF	153	ENST00000216414	processed_transcript	ENSG00000100526	protein_coding	ATA		3.78108	2.72352		12.6511	1.89054	5.12487
ENST00000216414_54417901_54420075_135	LncORF	135	ENST00000216414	processed_transcript	ENSG00000100526	protein_coding	ATA		4.28522	3.08665		14.3379	2.14261	5.80819
ENST00000216414_54417910_54420075_126	LncORF	126	ENST00000216414	processed_transcript	ENSG00000100526	protein_coding	CTG		4.59131	3.30713		15.362	2.29565	6.22306
ENST00000216414_54417937_54420075_99	LncORF	99	ENST00000216414	processed_transcript	ENSG00000100526	protein_coding	ATA		5.84348	4.20907		19.5517	2.92174	7.92025
ENST00000216414_54420029_54420100_72	LncORF	72	ENST00000216414	processed_transcript	ENSG00000100526	protein_coding	CTG			5.78747			0	1.92916
ENST00000216463_58408735_58408797_63	LncORF	63	ENST00000216463	processed_transcript	ENSG00000100575	protein_coding	ATG	6.48991		6.61425			3.24495	2.20475
ENST00000216463_58408827_58408982_156	LncORF	156	ENST00000216463	processed_transcript	ENSG00000100575	protein_coding	TTG		1.85418				0.927091	0
ENST00000216463_58408827_58409000_174	LncORF	174	ENST00000216463	processed_transcript	ENSG00000100575	protein_coding	TTG		1.66237				0.831185	0
ENST00000216463_58408976_58409050_75	LncORF	75	ENST00000216463	processed_transcript	ENSG00000100575	protein_coding	TTG		3.8567	5.55597			1.92835	1.85199
ENST00000216463_58408976_58409080_105	LncORF	105	ENST00000216463	processed_transcript	ENSG00000100575	protein_coding	ATG		2.75479	3.96855			1.37739	1.32285
ENST00000216463_58408976_58409092_117	LncORF	117	ENST00000216463	processed_transcript	ENSG00000100575	protein_coding	ATA		2.47224	3.56152			1.23612	1.18717
ENST00000216463_58410857_58424021_96	LncORF	96	ENST00000216463	processed_transcript	ENSG00000100575	protein_coding	ATG		3.01305				1.50652	0
ENST00000216463_58410857_58424057_132	LncORF	132	ENST00000216463	processed_transcript	ENSG00000100575	protein_coding	TTG	3.09746	2.19131				2.64438	0
ENST00000216463_58410857_58424078_153	LncORF	153	ENST00000216463	processed_transcript	ENSG00000100575	protein_coding	TTG	2.67231	1.89054				2.28143	0
ENST00000216463_58410857_58427063_180	LncORF	180	ENST00000216463	processed_transcript	ENSG00000100575	protein_coding	CTG	2.27147	1.60696				1.93921	0
ENST00000216463_58410857_58427135_252	LncORF	252	ENST00000216463	processed_transcript	ENSG00000100575	protein_coding	CTG	1.62248	1.14783				1.38515	0
ENST00000216463_58410857_58427162_279	LncORF	279	ENST00000216463	processed_transcript	ENSG00000100575	protein_coding	CTG	1.46546	1.03675				1.25111	0
ENST00000216463_58410857_58427186_303	LncORF	303	ENST00000216463	processed_transcript	ENSG00000100575	protein_coding	CTG	1.34939	0.954629				1.15201	0
ENST00000216463_58410857_58427195_312	LncORF	312	ENST00000216463	processed_transcript	ENSG00000100575	protein_coding	TTG	1.31046	0.927091				1.11878	0
ENST00000216463_58427229_58427455_78	LncORF	78	ENST00000216463	processed_transcript	ENSG00000100575	protein_coding	TTG			5.34228			0	1.78076
ENST00000216463_58427395_58427520_126	LncORF	126	ENST00000216463	processed_transcript	ENSG00000100575	protein_coding	TTG			3.30713			0	1.10238
ENST00000216520_69380306_69380404_99	LncORF	99	ENST00000216520	processed_transcript	ENSG00000100632	protein_coding	ATG		2.92174				1.46087	0
ENST00000216520_69380326_69380388_63	LncORF	63	ENST00000216520	processed_transcript	ENSG00000100632	protein_coding	TTG		4.59131				2.29565	0
ENST00000216520_69380326_69380397_72	LncORF	72	ENST00000216520	processed_transcript	ENSG00000100632	protein_coding	GTG		4.0174				2.0087	0
ENST00000216520_69380417_69380548_132	LncORF	132	ENST00000216520	processed_transcript	ENSG00000100632	protein_coding	CTG		4.38261				2.19131	0
ENST00000216520_69380417_69380608_192	LncORF	192	ENST00000216520	processed_transcript	ENSG00000100632	protein_coding	ATA		10.5457	6.5109	8.24641		5.27283	4.91911
ENST00000216520_69380417_69380629_213	LncORF	213	ENST00000216520	processed_transcript	ENSG00000100632	protein_coding	ATA		9.50595	5.86898	7.43339		4.75298	4.43412
ENST00000216520_69380417_69380632_216	LncORF	216	ENST00000216520	processed_transcript	ENSG00000100632	protein_coding	CTG		9.37392	5.78747	7.33015		4.68696	4.37254
ENST00000216520_69380417_69386990_252	LncORF	252	ENST00000216520	processed_transcript	ENSG00000100632	protein_coding	ATG	4.86743	10.3304	8.26782	8.79618		7.59894	5.688
ENST00000216520_69380417_69387002_264	LncORF	264	ENST00000216520	processed_transcript	ENSG00000100632	protein_coding	TTG	4.64618	9.86088	7.89201	8.39635		7.25353	5.42945
ENST00000216520_69380417_69387020_282	LncORF	282	ENST00000216520	processed_transcript	ENSG00000100632	protein_coding	ATG	4.34962	9.23146	7.38826	7.86041		6.79054	5.08289
ENST00000216520_69380541_69386967_105	LncORF	105	ENST00000216520	processed_transcript	ENSG00000100632	protein_coding	CTG		19.2835	11.9057	15.0792		9.64175	8.99494
ENST00000216520_69380541_69386985_123	LncORF	123	ENST00000216520	processed_transcript	ENSG00000100632	protein_coding	CTG	6.6482	18.8132	16.9389	18.0214		12.7307	11.6535
ENST00000216520_69380541_69387006_144	LncORF	144	ENST00000216520	processed_transcript	ENSG00000100632	protein_coding	TTG	8.518	18.0783	14.4687	15.3933		13.2981	9.954
ENST00000216520_69380541_69387048_186	LncORF	186	ENST00000216520	processed_transcript	ENSG00000100632	protein_coding	ATG	8.79278	13.9961	11.2016	11.9174		11.3944	7.70632
ENST00000216520_69380541_69387057_195	LncORF	195	ENST00000216520	processed_transcript	ENSG00000100632	protein_coding	CTG	10.4837	13.3501	10.6846	12.9913		11.9169	7.89195
ENST00000216520_69380541_69387072_210	LncORF	210	ENST00000216520	processed_transcript	ENSG00000100632	protein_coding	ATG	11.6818	13.7739	11.9057	15.0792		12.7279	8.99494
ENST00000216520_69380541_69398270_261	LncORF	261	ENST00000216520	processed_transcript	ENSG00000100632	protein_coding	GTG	9.39918	11.0825	9.57926	13.3459		10.2408	7.64173
ENST00000217890_2914628_2921972_900	LncORF	900	ENST00000217890	processed_transcript	ENSG00000006756	protein_coding	CTG	0.454294				2.15069	0.227147	0.716895
ENST00000217890_2914628_2921990_918	LncORF	918	ENST00000217890	processed_transcript	ENSG00000006756	protein_coding	GTG	0.445386				2.10852	0.222693	0.702839
ENST00000217890_2914628_2925620_957	LncORF	957	ENST00000217890	processed_transcript	ENSG00000006756	protein_coding	CTG	0.427235			0.330891	2.02259	0.213618	0.784493
ENST00000217890_2914628_2925671_1008	LncORF	1008	ENST00000217890	processed_transcript	ENSG00000006756	protein_coding	ATG	0.405619			0.314149	1.92026	0.20281	0.744802
ENST00000217890_2914628_2925677_1014	LncORF	1014	ENST00000217890	processed_transcript	ENSG00000006756	protein_coding	CTG	0.403219			0.31229	1.90889	0.20161	0.740394
ENST00000217890_2914628_2925728_1065	LncORF	1065	ENST00000217890	processed_transcript	ENSG00000006756	protein_coding	CTG	0.38391			0.297336	1.81748	0.191955	0.704939
ENST00000217890_2914628_2925734_1071	LncORF	1071	ENST00000217890	processed_transcript	ENSG00000006756	protein_coding	TTG	0.381759			0.29567	1.8073	0.19088	0.70099
ENST00000217890_2914628_2925746_1083	LncORF	1083	ENST00000217890	processed_transcript	ENSG00000006756	protein_coding	CTG	0.377529			0.292394	1.78727	0.188765	0.693222
ENST00000217890_2914628_2925752_1089	LncORF	1089	ENST00000217890	processed_transcript	ENSG00000006756	protein_coding	GTG	0.375449			0.290783	1.77743	0.187725	0.689403
ENST00000217890_2914628_2925758_1095	LncORF	1095	ENST00000217890	processed_transcript	ENSG00000006756	protein_coding	TTG	0.373392			0.289189	1.76769	0.186696	0.685626
ENST00000217890_2914628_2929275_1146	LncORF	1146	ENST00000217890	processed_transcript	ENSG00000006756	protein_coding	ATG	0.356775			0.27632	1.68902	0.178388	0.655113
ENST00000217890_2920604_2921938_156	LncORF	156	ENST00000217890	processed_transcript	ENSG00000006756	protein_coding	CTG	2.62092				12.4078	1.31046	4.13593
ENST00000217890_2920663_2921955_114	LncORF	114	ENST00000217890	processed_transcript	ENSG00000006756	protein_coding	CTG	3.58653				16.9791	1.79326	5.6597
ENST00000218328_53584281_53588420_441	LncORF	441	ENST00000218328	processed_transcript	ENSG00000086758	protein_coding	TTG	0.92713					0.463565	0
ENST00000218328_53584281_53588438_459	LncORF	459	ENST00000218328	processed_transcript	ENSG00000086758	protein_coding	CTG	0.890772					0.445386	0
ENST00000218328_53584281_53588447_468	LncORF	468	ENST00000218328	processed_transcript	ENSG00000086758	protein_coding	ATG	0.873641					0.436821	0
ENST00000218328_53584281_53588456_477	LncORF	477	ENST00000218328	processed_transcript	ENSG00000086758	protein_coding	ATA	0.857158	1.2128				1.03498	0
ENST00000218328_53584281_53588468_489	LncORF	489	ENST00000218328	processed_transcript	ENSG00000086758	protein_coding	GTG	0.836123	1.18304	0.852143			1.00958	0.284048
ENST00000218328_53584281_53588492_513	LncORF	513	ENST00000218328	processed_transcript	ENSG00000086758	protein_coding	CTG	0.797006	1.12769	0.812277			0.962348	0.270759
ENST00000218328_53584281_53588513_534	LncORF	534	ENST00000218328	processed_transcript	ENSG00000086758	protein_coding	TTG	0.765663	1.08334	0.780333			0.924503	0.260111
ENST00000218328_53584281_53588534_555	LncORF	555	ENST00000218328	processed_transcript	ENSG00000086758	protein_coding	GTG	0.736692	1.04235	0.750807			0.889522	0.250269
ENST00000218328_53584281_53589567_576	LncORF	576	ENST00000218328	processed_transcript	ENSG00000086758	protein_coding	CTG	0.709834	1.00435	0.723434			0.857091	0.241145
ENST00000218328_53584281_53589573_582	LncORF	582	ENST00000218328	processed_transcript	ENSG00000086758	protein_coding	ATG	0.702516	0.993995	0.715976			0.848255	0.238659
ENST00000218328_53584281_53589612_621	LncORF	621	ENST00000218328	processed_transcript	ENSG00000086758	protein_coding	ATG	0.658396	1.39736	0.671011			1.02788	0.22367
ENST00000218328_53584281_53589618_627	LncORF	627	ENST00000218328	processed_transcript	ENSG00000086758	protein_coding	CTG	0.652096	1.38398	0.66459			1.01804	0.22153
ENST00000218328_53584281_53589627_636	LncORF	636	ENST00000218328	processed_transcript	ENSG00000086758	protein_coding	GTG	0.642868	1.8192	0.655185			1.23103	0.218395
ENST00000218328_53584281_53589648_657	LncORF	657	ENST00000218328	processed_transcript	ENSG00000086758	protein_coding	CTG	0.62232	1.76105	1.26849			1.19169	0.422829
ENST00000218328_53584281_53589678_687	LncORF	687	ENST00000218328	processed_transcript	ENSG00000086758	protein_coding	TTG	0.595144	1.68415	1.21309			1.13965	0.404365
ENST00000218328_53584281_53589681_690	LncORF	690	ENST00000218328	processed_transcript	ENSG00000086758	protein_coding	ATG	0.592557	2.09603	1.20782			1.34429	0.402607
ENST00000218328_53584281_53589717_726	LncORF	726	ENST00000218328	processed_transcript	ENSG00000086758	protein_coding	TTG	1.12635	2.39052	1.14793			1.75843	0.382643
ENST00000218328_53584281_53590430_852	LncORF	852	ENST00000218328	processed_transcript	ENSG00000086758	protein_coding	ATG	1.91955	2.71599	0.978164	0.371669		2.31777	0.449945
ENST00000218328_53584281_53590448_870	LncORF	870	ENST00000218328	processed_transcript	ENSG00000086758	protein_coding	CTG	1.87984	2.65979	1.43689	0.36398		2.26981	0.60029
ENST00000218328_53584281_53590454_876	LncORF	876	ENST00000218328	processed_transcript	ENSG00000086758	protein_coding	ATG	1.86696	2.64158	1.42705	0.361487		2.25427	0.596178
ENST00000218328_53584281_53590469_891	LncORF	891	ENST00000218328	processed_transcript	ENSG00000086758	protein_coding	ATG	1.83553	2.5971	1.40302	0.355401		2.21632	0.586141
ENST00000218328_53584281_53590472_894	LncORF	894	ENST00000218328	processed_transcript	ENSG00000086758	protein_coding	ATG	1.82937	2.58839	1.39832	0.354208		2.20888	0.584175
ENST00000218328_53584281_53590490_912	LncORF	912	ENST00000218328	processed_transcript	ENSG00000086758	protein_coding	ATG	1.79326	2.5373	1.37072	0.347217		2.16528	0.572645
ENST00000218328_53584281_53591017_939	LncORF	939	ENST00000218328	processed_transcript	ENSG00000086758	protein_coding	ATG	1.7417	2.46435	1.3313	0.337234		2.10302	0.556179
ENST00000218328_53584281_53591062_984	LncORF	984	ENST00000218328	processed_transcript	ENSG00000086758	protein_coding	ATG	1.66205	2.35165	1.27042	0.321811		2.00685	0.530744
ENST00000218328_53584281_53591077_999	LncORF	999	ENST00000218328	processed_transcript	ENSG00000086758	protein_coding	TTG	2.04637	2.31634	1.25135	0.316979		2.18135	0.522775
ENST00000218328_53584281_53591080_1002	LncORF	1002	ENST00000218328	processed_transcript	ENSG00000086758	protein_coding	CTG	2.04024	2.3094	1.2476	0.31603		2.17482	0.52121
ENST00000218328_53584281_53591089_1011	LncORF	1011	ENST00000218328	processed_transcript	ENSG00000086758	protein_coding	ATG	2.02208	2.28884	1.23649	0.313217		2.15546	0.51657
ENST00000218328_53584281_53591113_1035	LncORF	1035	ENST00000218328	processed_transcript	ENSG00000086758	protein_coding	ATG	1.97519	2.23577	1.20782	0.305954		2.10548	0.504591
ENST00000218328_53584281_53591119_1041	LncORF	1041	ENST00000218328	processed_transcript	ENSG00000086758	protein_coding	ATG	1.9638	2.22288	1.20086	0.304191		2.09334	0.501683
ENST00000218328_53584281_53592406_1053	LncORF	1053	ENST00000218328	processed_transcript	ENSG00000086758	protein_coding	CTG	1.94143	2.19755	1.18717	0.300724		2.06949	0.495966
ENST00000218328_53584281_53592514_1161	LncORF	1161	ENST00000218328	processed_transcript	ENSG00000086758	protein_coding	GTG	1.76083	1.99313	1.07674	0.818249		1.87698	0.631663
ENST00000218328_53584281_53592550_1197	LncORF	1197	ENST00000218328	processed_transcript	ENSG00000086758	protein_coding	CTG	1.70787	1.93318	1.04436	0.79364		1.82053	0.612665
ENST00000218328_53584281_53592553_1200	LncORF	1200	ENST00000218328	processed_transcript	ENSG00000086758	protein_coding	ATG	1.7036	1.92835	1.04174	0.791656		1.81598	0.611134
ENST00000218328_53584281_53592565_1212	LncORF	1212	ENST00000218328	processed_transcript	ENSG00000086758	protein_coding	ATG	1.68673	1.90926	1.03143	1.04509		1.798	0.692174
ENST00000218328_53584281_53592586_1233	LncORF	1233	ENST00000218328	processed_transcript	ENSG00000086758	protein_coding	CTG	1.65801	1.87674	1.01386	1.02729		1.76737	0.680385
ENST00000218328_53584281_53593378_1290	LncORF	1290	ENST00000218328	processed_transcript	ENSG00000086758	protein_coding	GTG	1.90169	2.01804	0.969065	1.22737		1.95987	0.732146
ENST00000218328_53584281_53593390_1302	LncORF	1302	ENST00000218328	processed_transcript	ENSG00000086758	protein_coding	CTG	1.88417	1.99944	0.960133	1.21606		1.9418	0.725398
ENST00000218328_53584281_53593429_1341	LncORF	1341	ENST00000218328	processed_transcript	ENSG00000086758	protein_coding	TTG	1.82937	1.94129	0.93221	1.18069		1.88533	0.704302
ENST00000218328_53584281_53593441_1353	LncORF	1353	ENST00000218328	processed_transcript	ENSG00000086758	protein_coding	CTG	1.81314	1.92407	0.923942	1.17022		1.86861	0.698055
ENST00000218328_53584281_53593462_1374	LncORF	1374	ENST00000218328	processed_transcript	ENSG00000086758	protein_coding	GTG	1.78543	1.89467	0.909821	1.15234		1.84005	0.687386
ENST00000218328_53584281_53593477_1389	LncORF	1389	ENST00000218328	processed_transcript	ENSG00000086758	protein_coding	GTG	1.76615	1.87421	0.899996	1.13989		1.82018	0.679963
ENST00000218328_53584281_53593480_1392	LncORF	1392	ENST00000218328	processed_transcript	ENSG00000086758	protein_coding	ATG	1.76235	1.87017	0.898056	1.13744		1.81626	0.678497
ENST00000218328_53584281_53593489_1401	LncORF	1401	ENST00000218328	processed_transcript	ENSG00000086758	protein_coding	GTG	1.75102	1.85815	0.892287	1.13013		1.80459	0.674139
ENST00000218328_53584281_53593492_1404	LncORF	1404	ENST00000218328	processed_transcript	ENSG00000086758	protein_coding	CTG	1.74728	1.85418	0.89038	1.12771		1.80073	0.672698
ENST00000218328_53584281_53593495_1407	LncORF	1407	ENST00000218328	processed_transcript	ENSG00000086758	protein_coding	ATG	1.74356	1.85023	0.888482	1.12531		1.79689	0.671264
ENST00000218328_53584281_53593534_1446	LncORF	1446	ENST00000218328	processed_transcript	ENSG00000086758	protein_coding	TTG	1.69653	1.80033	0.864519	1.09496		1.74843	0.653159
ENST00000218328_53584281_53593549_1461	LncORF	1461	ENST00000218328	processed_transcript	ENSG00000086758	protein_coding	TTG	1.67911	1.78184	1.42607	1.08372		1.73048	0.836596
ENST00000218328_53584281_53593579_1491	LncORF	1491	ENST00000218328	processed_transcript	ENSG00000086758	protein_coding	ATG	1.64533	1.74599	1.39738	1.06191		1.69566	0.819763
ENST00000218328_53584281_53593585_1497	LncORF	1497	ENST00000218328	processed_transcript	ENSG00000086758	protein_coding	CTG	1.63873	1.73899	1.39178	1.05766		1.68886	0.816478
ENST00000218328_53584281_53594542_1557	LncORF	1557	ENST00000218328	processed_transcript	ENSG00000086758	protein_coding	CTG	1.57558	1.67198	1.33814	1.0169		1.62378	0.785014
ENST00000218328_53584281_53594545_1560	LncORF	1560	ENST00000218328	processed_transcript	ENSG00000086758	protein_coding	ATG	1.57255	1.66876	1.33557	1.01494		1.62066	0.783505
ENST00000218328_53584281_53594578_1593	LncORF	1593	ENST00000218328	processed_transcript	ENSG00000086758	protein_coding	CTG	1.53998	1.63419	1.3079	0.993918		1.58709	0.767274
ENST00000218328_53584281_53594581_1596	LncORF	1596	ENST00000218328	processed_transcript	ENSG00000086758	protein_coding	ATG	1.53708	1.63112	1.30544	0.99205		1.5841	0.765832
ENST00000218328_53584281_53594620_1635	LncORF	1635	ENST00000218328	processed_transcript	ENSG00000086758	protein_coding	CTG	1.50042	1.59222	1.27431	0.968386		1.54632	0.747564
ENST00000218328_53584281_53595242_1692	LncORF	1692	ENST00000218328	processed_transcript	ENSG00000086758	protein_coding	TTG	1.44987	1.53858	1.23138	0.935763		1.49423	0.72238
ENST00000218328_53584281_53595344_1794	LncORF	1794	ENST00000218328	processed_transcript	ENSG00000086758	protein_coding	GTG	1.36744	1.4511	1.16137	0.882559		1.40927	0.681308
ENST00000218328_53584281_53600127_1863	LncORF	1863	ENST00000218328	processed_transcript	ENSG00000086758	protein_coding	TTG	1.31679	1.39736	1.11835	1.01985		1.35707	0.712733
ENST00000218328_53584281_53600157_1893	LncORF	1893	ENST00000218328	processed_transcript	ENSG00000086758	protein_coding	ATG	1.29592	1.37521	1.10063	1.00368		1.33557	0.701438
ENST00000218328_53584281_53600217_1953	LncORF	1953	ENST00000218328	processed_transcript	ENSG00000086758	protein_coding	ATG	1.25611	1.33296	1.06681	0.972849		1.29454	0.679888
ENST00000218328_53584281_53600226_1962	LncORF	1962	ENST00000218328	processed_transcript	ENSG00000086758	protein_coding	TTG	1.25035	1.32685	1.06192	0.968386		1.2886	0.676769
ENST00000218328_53584281_53600280_2016	LncORF	2016	ENST00000218328	processed_transcript	ENSG00000086758	protein_coding	ATG	1.21686	1.29131	1.03348	0.942447		1.25408	0.658641
ENST00000218328_53584281_53602615_2097	LncORF	2097	ENST00000218328	processed_transcript	ENSG00000086758	protein_coding	CTG	1.16985	1.24143	1.19227	0.906044		1.20564	0.699438
ENST00000218328_53584281_53602624_2106	LncORF	2106	ENST00000218328	processed_transcript	ENSG00000086758	protein_coding	ATG	1.16486	1.23612	1.18717	0.902172		1.20049	0.696448
ENST00000218328_53584281_53603384_2157	LncORF	2157	ENST00000218328	processed_transcript	ENSG00000086758	protein_coding	CTG	1.13731	1.2069	1.1591	0.880841		1.1721	0.679982
ENST00000218328_53584281_53603411_2184	LncORF	2184	ENST00000218328	processed_transcript	ENSG00000086758	protein_coding	GTG	1.12325	1.19197	1.14477	0.869951		1.15761	0.671575
ENST00000218328_53584281_53603414_2187	LncORF	2187	ENST00000218328	processed_transcript	ENSG00000086758	protein_coding	CTG	1.12171	1.19034	1.1432	0.868758		1.15603	0.670654
ENST00000218328_53584281_53603435_2208	LncORF	2208	ENST00000218328	processed_transcript	ENSG00000086758	protein_coding	CTG	1.11104	1.17902	1.13233	1.00391		1.14503	0.712081
ENST00000218328_53584281_53603444_2217	LncORF	2217	ENST00000218328	processed_transcript	ENSG00000086758	protein_coding	TTG	1.10653	1.17423	1.12773	0.999836		1.14038	0.70919
ENST00000218328_53584281_53603453_2226	LncORF	2226	ENST00000218328	processed_transcript	ENSG00000086758	protein_coding	CTG	1.10206	1.16948	1.12317	0.995793		1.13577	0.706323
ENST00000218328_53584281_53603459_2232	LncORF	2232	ENST00000218328	processed_transcript	ENSG00000086758	protein_coding	TTG	1.0991	1.16634	1.12016	0.993117		1.13272	0.704424
ENST00000218328_53584281_53604618_2304	LncORF	2304	ENST00000218328	processed_transcript	ENSG00000086758	protein_coding	ATG	1.06475	1.25544	1.08515	1.09952		1.16009	0.728224
ENST00000218328_53584281_53604621_2307	LncORF	2307	ENST00000218328	processed_transcript	ENSG00000086758	protein_coding	ATG	1.06337	1.2538	1.08374	1.09809		1.15858	0.727277
ENST00000218328_53584281_53604654_2340	LncORF	2340	ENST00000218328	processed_transcript	ENSG00000086758	protein_coding	CTG	1.04837	1.23612	1.06846	1.08261		1.14225	0.717021
ENST00000218328_53584281_53604657_2343	LncORF	2343	ENST00000218328	processed_transcript	ENSG00000086758	protein_coding	CTG	1.04703	1.23454	1.06709	1.08122		1.14078	0.716103
ENST00000218328_53584281_53604711_2397	LncORF	2397	ENST00000218328	processed_transcript	ENSG00000086758	protein_coding	CTG	1.02344	1.20673	1.04305	1.05686		1.11508	0.69997
ENST00000218328_53584281_53604720_2406	LncORF	2406	ENST00000218328	processed_transcript	ENSG00000086758	protein_coding	TTG	1.01961	1.20221	1.03915	1.05291		1.11091	0.697352
ENST00000218328_53584281_53604723_2409	LncORF	2409	ENST00000218328	processed_transcript	ENSG00000086758	protein_coding	TTG	1.01834	1.20072	1.03785	1.0516		1.10953	0.696483
ENST00000218328_53584281_53604726_2412	LncORF	2412	ENST00000218328	processed_transcript	ENSG00000086758	protein_coding	GTG	1.01708	1.19922	1.03656	1.05029		1.10815	0.695617
ENST00000218328_53584281_53604768_2454	LncORF	2454	ENST00000218328	processed_transcript	ENSG00000086758	protein_coding	CTG	0.999668	1.1787	1.01882	1.03231		1.08918	0.683712
ENST00000218328_53584281_53604789_2475	LncORF	2475	ENST00000218328	processed_transcript	ENSG00000086758	protein_coding	TTG	0.991186	1.1687	1.01018	1.02356		1.07994	0.677911
ENST00000218328_53584281_53604831_2517	LncORF	2517	ENST00000218328	processed_transcript	ENSG00000086758	protein_coding	CTG	0.974646	1.26412	0.99332	1.00648		1.11938	0.666599
ENST00000218328_53584281_53607525_2523	LncORF	2523	ENST00000218328	processed_transcript	ENSG00000086758	protein_coding	TTG	0.972329	1.26111	0.990958	1.00408		1.11672	0.665013
ENST00000218328_53584281_53607528_2526	LncORF	2526	ENST00000218328	processed_transcript	ENSG00000086758	protein_coding	ATA	0.971174	1.25961	0.989781	1.00289		1.11539	0.664224
ENST00000218328_53584281_53607588_2586	LncORF	2586	ENST00000218328	processed_transcript	ENSG00000086758	protein_coding	CTG	0.948641	1.23039	0.966817	0.979621	0.748499	1.08951	0.898312
ENST00000218328_53584281_53607603_2601	LncORF	2601	ENST00000218328	processed_transcript	ENSG00000086758	protein_coding	TTG	0.94317	1.22329	0.961241	0.973971	0.744182	1.08323	0.893131
ENST00000218328_53584281_53607615_2613	LncORF	2613	ENST00000218328	processed_transcript	ENSG00000086758	protein_coding	TTG	0.938839	1.21767	0.956826	0.969498	0.740764	1.07826	0.88903
ENST00000218328_53584281_53607621_2619	LncORF	2619	ENST00000218328	processed_transcript	ENSG00000086758	protein_coding	TTG	0.936688	1.21488	0.954634	0.967277	0.739067	1.07579	0.886993
ENST00000218328_53584281_53607624_2622	LncORF	2622	ENST00000218328	processed_transcript	ENSG00000086758	protein_coding	CTG	0.935616	1.21349	0.953542	0.96617	0.738222	1.07455	0.885978
ENST00000218328_53584281_53607639_2637	LncORF	2637	ENST00000218328	processed_transcript	ENSG00000086758	protein_coding	GTG	1.08534	1.64535	0.948118	1.44101	0.734023	1.36535	1.04105
ENST00000218328_53584281_53607678_2676	LncORF	2676	ENST00000218328	processed_transcript	ENSG00000086758	protein_coding	CTG	1.06953	1.62137	0.9343	1.42001	0.723325	1.34545	1.02588
ENST00000218328_53584281_53607690_2688	LncORF	2688	ENST00000218328	processed_transcript	ENSG00000086758	protein_coding	GTG	1.06475	1.61413	0.930129	1.41367	0.720096	1.33944	1.0213
ENST00000218328_53584281_53607699_2697	LncORF	2697	ENST00000218328	processed_transcript	ENSG00000086758	protein_coding	ATG	1.0612	1.60875	0.927025	1.40895	0.717693	1.33497	1.01789
ENST00000218328_53584281_53608854_2700	LncORF	2700	ENST00000218328	processed_transcript	ENSG00000086758	protein_coding	GTG	1.06002	1.60696	0.925995	1.40739	0.716895	1.33349	1.01676
ENST00000218328_53584281_53608872_2718	LncORF	2718	ENST00000218328	processed_transcript	ENSG00000086758	protein_coding	ATG	1.053	1.59632	0.919863	1.39807	0.712148	1.32466	1.01003
ENST00000218328_53584281_53614583_2805	LncORF	2805	ENST00000218328	processed_transcript	ENSG00000086758	protein_coding	ATG	1.02034	1.5468	0.891332	1.35471	0.69006	1.28357	0.978699
ENST00000218328_53584281_53615794_3018	LncORF	3018	ENST00000218328	processed_transcript	ENSG00000086758	protein_coding	ATG	0.948326	1.53348	0.828425	1.36402	0.641358	1.2409	0.944601
ENST00000218328_53584281_53615818_3042	LncORF	3042	ENST00000218328	processed_transcript	ENSG00000086758	protein_coding	CTG	0.940845	1.52138	0.821889	1.35326	0.636298	1.23111	0.937148
ENST00000218328_53584281_53617000_3090	LncORF	3090	ENST00000218328	processed_transcript	ENSG00000086758	protein_coding	ATG	0.92623	1.49775	0.809122	1.33224	0.626413	1.21199	0.922591
ENST00000218328_53584281_53617024_3114	LncORF	3114	ENST00000218328	processed_transcript	ENSG00000086758	protein_coding	CTG	0.919091	1.4862	0.802886	1.32197	0.621586	1.20265	0.91548
ENST00000218328_53584281_53617090_3180	LncORF	3180	ENST00000218328	processed_transcript	ENSG00000086758	protein_coding	TTG	0.900015	1.45536	0.786222	1.29453	0.608685	1.17769	0.89648
ENST00000218328_53584281_53617354_3252	LncORF	3252	ENST00000218328	processed_transcript	ENSG00000086758	protein_coding	CTG	0.880089	1.51208	0.768815	1.26587	0.595208	1.19609	0.876631
ENST00000218328_53584281_53617363_3261	LncORF	3261	ENST00000218328	processed_transcript	ENSG00000086758	protein_coding	CTG	0.87766	1.50791	0.766694	1.26238	0.593566	1.19278	0.874212
ENST00000218328_53584281_53617366_3264	LncORF	3264	ENST00000218328	processed_transcript	ENSG00000086758	protein_coding	ATG	0.876853	1.50652	0.765989	1.26122	0.59302	1.19169	0.873408
ENST00000218328_53584281_53617378_3276	LncORF	3276	ENST00000218328	processed_transcript	ENSG00000086758	protein_coding	TTG	0.873641	1.50101	0.763183	1.2566	0.590848	1.18732	0.870209
ENST00000218328_53584281_53617405_3303	LncORF	3303	ENST00000218328	processed_transcript	ENSG00000086758	protein_coding	CTG	0.8665	1.48874	0.756944	1.24632	0.586018	1.17762	0.863096
ENST00000218328_53584281_53617429_3327	LncORF	3327	ENST00000218328	processed_transcript	ENSG00000086758	protein_coding	GTG	0.983142	1.56494	1.00198	1.23733	0.581791	1.27404	0.940368
ENST00000218328_53584281_53617435_3333	LncORF	3333	ENST00000218328	processed_transcript	ENSG00000086758	protein_coding	GTG	0.981372	1.56212	1.1252	1.23511	0.580743	1.27175	0.980349
ENST00000218328_53584281_53617438_3336	LncORF	3336	ENST00000218328	processed_transcript	ENSG00000086758	protein_coding	GTG	0.98049	1.56071	1.12419	1.234	0.580221	1.2706	0.979467
ENST00000218328_53584281_53624649_3399	LncORF	3399	ENST00000218328	processed_transcript	ENSG00000086758	protein_coding	CTG	0.962316	1.53179	1.10335	1.30429	0.569467	1.24705	0.992367
ENST00000218328_53584281_53624661_3411	LncORF	3411	ENST00000218328	processed_transcript	ENSG00000086758	protein_coding	CTG	0.958931	1.5264	1.09947	1.2997	0.567463	1.24266	0.988876
ENST00000218328_53584281_53624673_3423	LncORF	3423	ENST00000218328	processed_transcript	ENSG00000086758	protein_coding	ATG	0.955569	1.52105	1.09561	1.29514	0.565474	1.23831	0.98541
ENST00000218328_53584281_53625157_3426	LncORF	3426	ENST00000218328	processed_transcript	ENSG00000086758	protein_coding	GTG	0.954732	1.51972	1.09465	1.29401	0.564979	1.23722	0.984547
ENST00000218328_53584281_53625166_3435	LncORF	3435	ENST00000218328	processed_transcript	ENSG00000086758	protein_coding	ATA	0.952231	1.51573	1.09178	1.29062	0.563499	1.23398	0.981967
ENST00000218328_53584281_53625214_3483	LncORF	3483	ENST00000218328	processed_transcript	ENSG00000086758	protein_coding	TTG	0.939108	1.49484	1.07674	1.36375	0.555733	1.21698	0.99874
ENST00000218328_53584281_53625217_3486	LncORF	3486	ENST00000218328	processed_transcript	ENSG00000086758	protein_coding	ATG	0.9383	1.49356	1.07581	1.36257	0.555255	1.21593	0.99788
ENST00000218328_53584281_53625226_3495	LncORF	3495	ENST00000218328	processed_transcript	ENSG00000086758	protein_coding	CTG	0.935884	1.48971	1.19227	1.35907	0.553825	1.2128	1.03505
ENST00000218328_53584281_53627416_3534	LncORF	3534	ENST00000218328	processed_transcript	ENSG00000086758	protein_coding	ATG	0.925556	1.47327	1.17911	1.34407	0.547713	1.19941	1.02363
ENST00000218328_53584281_53627428_3546	LncORF	3546	ENST00000218328	processed_transcript	ENSG00000086758	protein_coding	ATG	0.922423	1.46829	1.17512	1.42882	0.545859	1.19536	1.04993
ENST00000218328_53584281_53627479_3597	LncORF	3597	ENST00000218328	processed_transcript	ENSG00000086758	protein_coding	GTG	0.909345	1.44747	1.15846	1.4966	0.53812	1.17841	1.06439
ENST00000218328_53584281_53627503_3621	LncORF	3621	ENST00000218328	processed_transcript	ENSG00000086758	protein_coding	TTG	1.01623	1.43787	1.15078	1.48668	0.534553	1.22705	1.05734
ENST00000218328_53584281_53627792_3687	LncORF	3687	ENST00000218328	processed_transcript	ENSG00000086758	protein_coding	ATG	1.10893	1.41214	1.13018	1.54595	0.524984	1.26054	1.06704
ENST00000218328_53584281_53627798_3693	LncORF	3693	ENST00000218328	processed_transcript	ENSG00000086758	protein_coding	CTG	1.10713	1.40984	1.12835	1.54344	0.524131	1.25849	1.06531
ENST00000218328_53584281_53627819_3714	LncORF	3714	ENST00000218328	processed_transcript	ENSG00000086758	protein_coding	GTG	1.10087	1.40187	1.12197	1.53471	0.521168	1.25137	1.05928
ENST00000218328_53584281_53627846_3741	LncORF	3741	ENST00000218328	processed_transcript	ENSG00000086758	protein_coding	ATA	1.09293	1.39175	1.11387	1.52364	0.517406	1.24234	1.05164
ENST00000218328_53584281_53627876_3771	LncORF	3771	ENST00000218328	processed_transcript	ENSG00000086758	protein_coding	ATA	1.08423	1.38068	1.10501	1.51151	0.51329	1.23246	1.04327
ENST00000218328_53584281_53628498_3780	LncORF	3780	ENST00000218328	processed_transcript	ENSG00000086758	protein_coding	TTG	1.08165	1.37739	1.10238	1.50792	0.512068	1.22952	1.04079
ENST00000218328_53584281_53628510_3792	LncORF	3792	ENST00000218328	processed_transcript	ENSG00000086758	protein_coding	ATG	1.18605	1.37303	1.09889	1.50314	0.510448	1.27954	1.03749
ENST00000218328_53584281_53628513_3795	LncORF	3795	ENST00000218328	processed_transcript	ENSG00000086758	protein_coding	ATG	1.18511	1.37195	1.09802	1.50196	0.510044	1.27853	1.03667
ENST00000218328_53584281_53628528_3810	LncORF	3810	ENST00000218328	processed_transcript	ENSG00000086758	protein_coding	TTG	1.18045	1.36655	1.20306	1.49604	0.508036	1.2735	1.06905
ENST00000218328_53584281_53628558_3840	LncORF	3840	ENST00000218328	processed_transcript	ENSG00000086758	protein_coding	CTG	1.17123	1.35587	1.19367	1.48435	0.504067	1.26355	1.0607
ENST00000218328_53584281_53628612_3894	LncORF	3894	ENST00000218328	processed_transcript	ENSG00000086758	protein_coding	ATG	1.15498	1.33707	1.17711	1.46377	0.497077	1.24603	1.04599
ENST00000218328_53584281_53628758_3909	LncORF	3909	ENST00000218328	processed_transcript	ENSG00000086758	protein_coding	ATG	1.15055	1.33194	1.1726	1.45815	0.495169	1.24124	1.04197
ENST00000218328_53584281_53628785_3936	LncORF	3936	ENST00000218328	processed_transcript	ENSG00000086758	protein_coding	GTG	1.14266	1.3228	1.16455	1.44815	0.491773	1.23273	1.03483
ENST00000218328_53584281_53628791_3942	LncORF	3942	ENST00000218328	processed_transcript	ENSG00000086758	protein_coding	TTG	1.14092	1.32079	1.16278	1.44595	0.491024	1.23085	1.03325
ENST00000218328_53584281_53628857_4008	LncORF	4008	ENST00000218328	processed_transcript	ENSG00000086758	protein_coding	TTG	1.12213	1.37121	1.14363	1.42214	0.482938	1.24667	1.01624
ENST00000218328_53584281_53629518_4056	LncORF	4056	ENST00000218328	processed_transcript	ENSG00000086758	protein_coding	ATG	1.10885	1.35498	1.1301	1.40531	0.477223	1.23192	1.00421
ENST00000218328_53584281_53629536_4074	LncORF	4074	ENST00000218328	processed_transcript	ENSG00000086758	protein_coding	ATA	1.10395	1.34899	1.1251	1.3991	0.475115	1.22647	0.999772
ENST00000218328_53584281_53629554_4092	LncORF	4092	ENST00000218328	processed_transcript	ENSG00000086758	protein_coding	TTG	1.0991	1.34306	1.12016	1.39294	0.473025	1.22108	0.995374
ENST00000218328_53584281_53629563_4101	LncORF	4101	ENST00000218328	processed_transcript	ENSG00000086758	protein_coding	ATA	1.09669	1.34011	1.1177	1.38989	0.471987	1.2184	0.99319
ENST00000218328_53584281_53629566_4104	LncORF	4104	ENST00000218328	processed_transcript	ENSG00000086758	protein_coding	TTG	1.09588	1.33913	1.11688	1.38887	0.471642	1.21751	0.992464
ENST00000218328_53584281_53629578_4116	LncORF	4116	ENST00000218328	processed_transcript	ENSG00000086758	protein_coding	TTG	1.09269	1.33523	1.11362	1.38482	0.470267	1.21396	0.98957
ENST00000218328_53584281_53629602_4140	LncORF	4140	ENST00000218328	processed_transcript	ENSG00000086758	protein_coding	TTG	1.08635	1.32749	1.10717	1.37679	0.46754	1.20692	0.983834
ENST00000218328_53584281_53630935_4155	LncORF	4155	ENST00000218328	processed_transcript	ENSG00000086758	protein_coding	GTG	1.08243	1.32269	1.10317	1.37182	0.465853	1.20256	0.980282
ENST00000218328_53584281_53630941_4161	LncORF	4161	ENST00000218328	processed_transcript	ENSG00000086758	protein_coding	ATA	1.08087	1.32079	1.10158	1.36984	0.465181	1.20083	0.978869
ENST00000218328_53584281_53630947_4167	LncORF	4167	ENST00000218328	processed_transcript	ENSG00000086758	protein_coding	ATA	1.07932	1.31889	1.09999	1.36787	0.464511	1.1991	0.977459
ENST00000218328_53584281_53630956_4176	LncORF	4176	ENST00000218328	processed_transcript	ENSG00000086758	protein_coding	CTG	1.07699	1.31604	1.09762	1.36492	0.46351	1.19652	0.975353
ENST00000218328_53584281_53630977_4197	LncORF	4197	ENST00000218328	processed_transcript	ENSG00000086758	protein_coding	TTG	1.0716	1.30946	1.09213	1.35809	0.461191	1.19053	0.970472
ENST00000218328_53584281_53631010_4230	LncORF	4230	ENST00000218328	processed_transcript	ENSG00000086758	protein_coding	CTG	1.06324	1.29924	1.08361	1.3475	0.457593	1.18124	0.962901
ENST00000218328_53584281_53631016_4236	LncORF	4236	ENST00000218328	processed_transcript	ENSG00000086758	protein_coding	ATA	1.06173	1.2974	1.08208	1.34559	0.456945	1.17957	0.961537
ENST00000218328_53584281_53631031_4251	LncORF	4251	ENST00000218328	processed_transcript	ENSG00000086758	protein_coding	CTG	1.05799	1.29282	1.07826	1.34084	0.455332	1.17541	0.958144
ENST00000218328_53584281_53631034_4254	LncORF	4254	ENST00000218328	processed_transcript	ENSG00000086758	protein_coding	ATG	1.05724	1.29191	1.0775	1.3399	0.455011	1.17458	0.957469
ENST00000218328_53584281_53631440_4281	LncORF	4281	ENST00000218328	processed_transcript	ENSG00000086758	protein_coding	ATG	1.05057	1.28376	1.0707	1.33145	0.452141	1.16717	0.95143
ENST00000218328_53584281_53631458_4299	LncORF	4299	ENST00000218328	processed_transcript	ENSG00000086758	protein_coding	ATG	1.04617	1.27839	1.06622	1.32587	0.450248	1.16228	0.947446
ENST00000218328_53584281_53631584_4341	LncORF	4341	ENST00000218328	processed_transcript	ENSG00000086758	protein_coding	ATA	1.03605	1.26602	1.0559	1.31304	0.445892	1.15104	0.93828
ENST00000218328_53584281_53634238_4452	LncORF	4452	ENST00000218328	processed_transcript	ENSG00000086758	protein_coding	ATG	1.01022	1.29943	1.02958	1.28031	0.434775	1.15482	0.914886
ENST00000218328_53584281_53634241_4455	LncORF	4455	ENST00000218328	processed_transcript	ENSG00000086758	protein_coding	ATG	1.00954	1.29855	1.02888	1.27944	0.434482	1.15405	0.91427
ENST00000218328_53584281_53634247_4461	LncORF	4461	ENST00000218328	processed_transcript	ENSG00000086758	protein_coding	TTG	1.00818	1.29681	1.0275	1.27772	0.433898	1.15249	0.91304
ENST00000218328_53584281_53645319_4521	LncORF	4521	ENST00000218328	processed_transcript	ENSG00000086758	protein_coding	TTG	0.994803	1.2796	1.01386	1.26077	0.428139	1.1372	0.900923
ENST00000218328_53584281_53645340_4542	LncORF	4542	ENST00000218328	processed_transcript	ENSG00000086758	protein_coding	CTG	0.990204	1.27368	1.00918	1.25494	0.42616	1.13194	0.896757
ENST00000218328_53584281_53645364_4566	LncORF	4566	ENST00000218328	processed_transcript	ENSG00000086758	protein_coding	CTG	0.984999	1.26698	1.00387	1.31769	0.42392	1.12599	0.915161
ENST00000218328_53584281_53645421_4623	LncORF	4623	ENST00000218328	processed_transcript	ENSG00000086758	protein_coding	CTG	0.972854	1.25136	0.991494	1.30145	0.418693	1.11211	0.903878
ENST00000218328_53584281_53645424_4626	LncORF	4626	ENST00000218328	processed_transcript	ENSG00000086758	protein_coding	GTG	0.972224	1.25055	0.990851	1.3006	0.418421	1.11139	0.903291
ENST00000218328_53584281_53645427_4629	LncORF	4629	ENST00000218328	processed_transcript	ENSG00000086758	protein_coding	GTG	0.971593	1.24974	0.990209	1.29976	0.41815	1.11067	0.902706
ENST00000218328_53584281_53645433_4635	LncORF	4635	ENST00000218328	processed_transcript	ENSG00000086758	protein_coding	ATG	0.970336	1.24812	0.988927	1.29808	0.417609	1.10923	0.901537
ENST00000218328_53584281_53645448_4650	LncORF	4650	ENST00000218328	processed_transcript	ENSG00000086758	protein_coding	TTG	0.967206	1.2441	0.985737	1.29389	0.416262	1.10565	0.898629
ENST00000218328_53584281_53645460_4662	LncORF	4662	ENST00000218328	processed_transcript	ENSG00000086758	protein_coding	TTG	0.964716	1.24089	0.9832	1.29056	0.41519	1.10281	0.896316
ENST00000218328_53584281_53647373_4671	LncORF	4671	ENST00000218328	processed_transcript	ENSG00000086758	protein_coding	ATA	0.962857	1.2385	0.981305	1.28807	0.41439	1.10068	0.894589
ENST00000218328_53584281_53647385_4683	LncORF	4683	ENST00000218328	processed_transcript	ENSG00000086758	protein_coding	CTG	0.96039	1.23533	0.978791	1.35239	0.413329	1.09786	0.914837
ENST00000218328_53584281_53647415_4713	LncORF	4713	ENST00000218328	processed_transcript	ENSG00000086758	protein_coding	TTG	0.954277	1.22747	0.97256	1.34378	0.410698	1.09087	0.909013
ENST00000218328_53584281_53647430_4728	LncORF	4728	ENST00000218328	processed_transcript	ENSG00000086758	protein_coding	TTG	0.951249	1.22357	0.969475	1.33952	0.409395	1.08741	0.90613
ENST00000218328_53584281_53647433_4731	LncORF	4731	ENST00000218328	processed_transcript	ENSG00000086758	protein_coding	GTG	0.950646	1.2228	0.96886	1.33867	0.409135	1.08672	0.905555
ENST00000218328_53584281_53647439_4737	LncORF	4737	ENST00000218328	processed_transcript	ENSG00000086758	protein_coding	TTG	0.949442	1.22125	0.967633	1.33697	0.408617	1.08534	0.904408
ENST00000218328_53584281_53647448_4746	LncORF	4746	ENST00000218328	processed_transcript	ENSG00000086758	protein_coding	ATG	0.947641	1.21893	0.965798	1.33444	0.407842	1.08329	0.902693
ENST00000218328_53584281_53647454_4752	LncORF	4752	ENST00000218328	processed_transcript	ENSG00000086758	protein_coding	CTG	0.946445	1.21739	0.964579	1.33275	0.407327	1.08192	0.901553
ENST00000218328_53584281_53647487_4785	LncORF	4785	ENST00000218328	processed_transcript	ENSG00000086758	protein_coding	ATG	1.02536	1.209	0.957926	1.32356	0.404518	1.11718	0.895336
ENST00000218328_53584281_53647496_4794	LncORF	4794	ENST00000218328	processed_transcript	ENSG00000086758	protein_coding	ATG	1.02344	1.20673	0.956128	1.32108	0.403758	1.11508	0.893655
ENST00000218328_53584281_53647505_4803	LncORF	4803	ENST00000218328	processed_transcript	ENSG00000086758	protein_coding	GTG	1.02152	1.20447	0.954336	1.3186	0.403002	1.11299	0.89198
ENST00000218328_53584281_53647526_4824	LncORF	4824	ENST00000218328	processed_transcript	ENSG00000086758	protein_coding	CTG	1.01708	1.25918	0.950182	1.31286	0.401247	1.13813	0.888097
ENST00000218328_53584281_53647529_4827	LncORF	4827	ENST00000218328	processed_transcript	ENSG00000086758	protein_coding	ATA	1.01644	1.2584	0.949591	1.31205	0.400998	1.13742	0.887545
ENST00000218328_53584281_53647547_4845	LncORF	4845	ENST00000218328	processed_transcript	ENSG00000086758	protein_coding	TTG	1.01267	1.25373	0.946063	1.30717	0.399508	1.1332	0.884248
ENST00000218328_53584281_53647550_4848	LncORF	4848	ENST00000218328	processed_transcript	ENSG00000086758	protein_coding	CTG	1.01204	1.25295	0.945478	1.30636	0.399261	1.1325	0.883701
ENST00000218328_53584281_53647556_4854	LncORF	4854	ENST00000218328	processed_transcript	ENSG00000086758	protein_coding	GTG	1.01079	1.2514	0.944309	1.30475	0.398768	1.1311	0.882608
ENST00000218328_53584281_53648244_4905	LncORF	4905	ENST00000218328	processed_transcript	ENSG00000086758	protein_coding	CTG	1.08364	1.47427	0.934491	1.48486	0.394621	1.27895	0.93799
ENST00000218328_53584281_53648250_4911	LncORF	4911	ENST00000218328	processed_transcript	ENSG00000086758	protein_coding	TTG	1.08231	1.47247	0.933349	1.48304	0.394139	1.27739	0.936844
ENST00000218328_53584281_53648289_4950	LncORF	4950	ENST00000218328	processed_transcript	ENSG00000086758	protein_coding	ATA	1.07378	1.51931	0.925995	1.5993	0.391034	1.29655	0.972111
ENST00000218328_53584281_53654086_4995	LncORF	4995	ENST00000218328	processed_transcript	ENSG00000086758	protein_coding	CTG	1.06411	1.50562	0.917653	1.64829	0.387511	1.28486	0.984485
ENST00000218328_53584281_53654107_5016	LncORF	5016	ENST00000218328	processed_transcript	ENSG00000086758	protein_coding	ATG	1.05966	1.49932	0.913811	1.64139	0.385889	1.27949	0.980364
ENST00000218328_53584281_53654122_5031	LncORF	5031	ENST00000218328	processed_transcript	ENSG00000086758	protein_coding	CTG	1.0565	1.55234	0.911087	1.6365	0.384738	1.30442	0.977441
ENST00000218328_53589618_53589686_69	LncORF	69	ENST00000218328	processed_transcript	ENSG00000086758	protein_coding	ATA		8.38413	6.0391			4.19207	2.01303
ENST00000218328_53589618_53589707_90	LncORF	90	ENST00000218328	processed_transcript	ENSG00000086758	protein_coding	ATG		6.42783	4.62998			3.21392	1.54333
ENST00000218328_53589618_53589725_108	LncORF	108	ENST00000218328	processed_transcript	ENSG00000086758	protein_coding	CTG	3.78578	10.7131	3.85831			7.24942	1.2861
ENST00000218328_53589618_53589728_111	LncORF	111	ENST00000218328	processed_transcript	ENSG00000086758	protein_coding	ATG	3.68346	10.4235	3.75404			7.05349	1.25135
ENST00000218328_53589744_53589812_69	LncORF	69	ENST00000218328	processed_transcript	ENSG00000086758	protein_coding	TTG	11.8511					5.92557	0
ENST00000218328_53589744_53590408_78	LncORF	78	ENST00000218328	processed_transcript	ENSG00000086758	protein_coding	CTG	10.4837					5.24185	0
ENST00000218328_53589744_53590438_108	LncORF	108	ENST00000218328	processed_transcript	ENSG00000086758	protein_coding	ATA	7.57156	2.67826	3.85831	2.93206		5.12491	2.26346
ENST00000218328_53589744_53590459_129	LncORF	129	ENST00000218328	processed_transcript	ENSG00000086758	protein_coding	TTG	6.33898	2.24227	3.23022	2.45475		4.29062	1.89499
ENST00000218328_53590486_53592539_279	LncORF	279	ENST00000218328	processed_transcript	ENSG00000086758	protein_coding	ATG	1.46546			2.26998		0.732731	0.75666
ENST00000218328_53591077_53592444_93	LncORF	93	ENST00000218328	processed_transcript	ENSG00000086758	protein_coding	GTG				3.40497		0	1.13499
ENST00000218328_53591077_53592462_111	LncORF	111	ENST00000218328	processed_transcript	ENSG00000086758	protein_coding	ATA				2.85281		0	0.950938
ENST00000218328_53592514_53592573_60	LncORF	60	ENST00000218328	processed_transcript	ENSG00000086758	protein_coding	GTG				5.27771		0	1.75924
ENST00000218328_53592514_53592576_63	LncORF	63	ENST00000218328	processed_transcript	ENSG00000086758	protein_coding	ATG				5.02639		0	1.67546
ENST00000218328_53593510_53594502_96	LncORF	96	ENST00000218328	processed_transcript	ENSG00000086758	protein_coding	TTG			8.68121			0	2.89374
ENST00000218328_53593510_53594511_105	LncORF	105	ENST00000218328	processed_transcript	ENSG00000086758	protein_coding	ATG			7.9371			0	2.6457
ENST00000218328_53593510_53594571_165	LncORF	165	ENST00000218328	processed_transcript	ENSG00000086758	protein_coding	ATG			5.05088			0	1.68363
ENST00000218328_53593510_53594574_168	LncORF	168	ENST00000218328	processed_transcript	ENSG00000086758	protein_coding	TTG			4.96069			0	1.65356
ENST00000218328_53593510_53594598_192	LncORF	192	ENST00000218328	processed_transcript	ENSG00000086758	protein_coding	TTG			4.3406			0	1.44687
ENST00000218328_53595242_53595358_117	LncORF	117	ENST00000218328	processed_transcript	ENSG00000086758	protein_coding	TTG				2.70652		0	0.902172
ENST00000218328_53595242_53595367_126	LncORF	126	ENST00000218328	processed_transcript	ENSG00000086758	protein_coding	TTG				2.51319		0	0.837731
ENST00000218328_53595242_53595376_135	LncORF	135	ENST00000218328	processed_transcript	ENSG00000086758	protein_coding	CTG				2.34565		0	0.781882
ENST00000218328_53595242_53595379_138	LncORF	138	ENST00000218328	processed_transcript	ENSG00000086758	protein_coding	TTG				2.29465		0	0.764885
ENST00000218328_53600256_53602602_93	LncORF	93	ENST00000218328	processed_transcript	ENSG00000086758	protein_coding	ATG			4.48062			0	1.49354
ENST00000218328_53600256_53602626_117	LncORF	117	ENST00000218328	processed_transcript	ENSG00000086758	protein_coding	ATA			3.56152			0	1.18717
ENST00000218328_53600256_53602638_129	LncORF	129	ENST00000218328	processed_transcript	ENSG00000086758	protein_coding	TTG			3.23022			0	1.07674
ENST00000218328_53600256_53602644_135	LncORF	135	ENST00000218328	processed_transcript	ENSG00000086758	protein_coding	GTG			3.08665			0	1.02888
ENST00000218328_53600256_53602650_141	LncORF	141	ENST00000218328	processed_transcript	ENSG00000086758	protein_coding	CTG			2.9553			0	0.985101
ENST00000218328_53600256_53603398_180	LncORF	180	ENST00000218328	processed_transcript	ENSG00000086758	protein_coding	CTG			2.31499			0	0.771663
ENST00000218328_53602644_53603472_120	LncORF	120	ENST00000218328	processed_transcript	ENSG00000086758	protein_coding	GTG				2.63885		0	0.879618
ENST00000218328_53604621_53604824_204	LncORF	204	ENST00000218328	processed_transcript	ENSG00000086758	protein_coding	ATG		1.4179				0.708952	0
ENST00000218328_53607581_53607652_72	LncORF	72	ENST00000218328	processed_transcript	ENSG00000086758	protein_coding	CTG	5.67867	16.0696		17.5924		10.8741	5.86412
ENST00000218328_53608854_53614723_246	LncORF	246	ENST00000218328	processed_transcript	ENSG00000086758	protein_coding	TTG		1.17582		1.28725		0.587912	0.429082
ENST00000218328_53608854_53614741_264	LncORF	264	ENST00000218328	processed_transcript	ENSG00000086758	protein_coding	TTG		1.09565		1.19948		0.547827	0.399826
ENST00000218328_53608854_53615757_282	LncORF	282	ENST00000218328	processed_transcript	ENSG00000086758	protein_coding	CTG		1.02572		1.12292		0.512859	0.374305
ENST00000218328_53608854_53615766_291	LncORF	291	ENST00000218328	processed_transcript	ENSG00000086758	protein_coding	ATG		0.993995		1.08819		0.496997	0.362729
ENST00000218328_53614642_53614707_66	LncORF	66	ENST00000218328	processed_transcript	ENSG00000086758	protein_coding	ATA		4.38261		4.79791		2.19131	1.5993
ENST00000218328_53617090_53617341_60	LncORF	60	ENST00000218328	processed_transcript	ENSG00000086758	protein_coding	ATG		4.82088				2.41044	0
ENST00000218328_53617090_53617359_78	LncORF	78	ENST00000218328	processed_transcript	ENSG00000086758	protein_coding	ATG		3.70837				1.85418	0
ENST00000218328_53617090_53617371_90	LncORF	90	ENST00000218328	processed_transcript	ENSG00000086758	protein_coding	ATG		3.21392				1.60696	0
ENST00000218328_53617443_53625251_180	LncORF	180	ENST00000218328	processed_transcript	ENSG00000086758	protein_coding	GTG			2.31499	3.51847		0	1.94449
ENST00000218328_53625226_53627451_75	LncORF	75	ENST00000218328	processed_transcript	ENSG00000086758	protein_coding	ATA				4.22216		0	1.40739
ENST00000218328_53627421_53627489_69	LncORF	69	ENST00000218328	processed_transcript	ENSG00000086758	protein_coding	ATG				9.17862		0	3.05954
ENST00000218328_53627421_53627501_81	LncORF	81	ENST00000218328	processed_transcript	ENSG00000086758	protein_coding	GTG	5.04771			7.81882		2.52385	2.60627
ENST00000218328_53627509_53627794_63	LncORF	63	ENST00000218328	processed_transcript	ENSG00000086758	protein_coding	ATA	6.48991			5.02639		3.24495	1.67546
ENST00000218328_53627509_53627815_84	LncORF	84	ENST00000218328	processed_transcript	ENSG00000086758	protein_coding	TTG	4.86743			3.76979		2.43372	1.2566
ENST00000218328_53627509_53627839_108	LncORF	108	ENST00000218328	processed_transcript	ENSG00000086758	protein_coding	TTG	3.78578			2.93206		1.89289	0.977353
ENST00000218328_53628513_53628584_72	LncORF	72	ENST00000218328	processed_transcript	ENSG00000086758	protein_coding	CTG			5.78747			0	1.92916
ENST00000218328_53628513_53628590_78	LncORF	78	ENST00000218328	processed_transcript	ENSG00000086758	protein_coding	TTG			5.34228			0	1.78076
ENST00000218328_53628513_53628754_111	LncORF	111	ENST00000218328	processed_transcript	ENSG00000086758	protein_coding	TTG			3.75404			0	1.25135
ENST00000218328_53628779_53628865_87	LncORF	87	ENST00000218328	processed_transcript	ENSG00000086758	protein_coding	TTG		3.32474				1.66237	0
ENST00000218328_53631584_53632515_60	LncORF	60	ENST00000218328	processed_transcript	ENSG00000086758	protein_coding	CTG		4.82088				2.41044	0
ENST00000218328_53631584_53632524_69	LncORF	69	ENST00000218328	processed_transcript	ENSG00000086758	protein_coding	ATG		4.19207				2.09603	0
ENST00000218328_53631584_53632533_78	LncORF	78	ENST00000218328	processed_transcript	ENSG00000086758	protein_coding	TTG		3.70837				1.85418	0
ENST00000218328_53631584_53632551_96	LncORF	96	ENST00000218328	processed_transcript	ENSG00000086758	protein_coding	GTG		3.01305				1.50652	0
ENST00000218328_53645337_53645399_63	LncORF	63	ENST00000218328	processed_transcript	ENSG00000086758	protein_coding	ATG				5.02639		0	1.67546
ENST00000218328_53645337_53645435_99	LncORF	99	ENST00000218328	processed_transcript	ENSG00000086758	protein_coding	ATA				3.19861		0	1.0662
ENST00000218328_53645337_53645438_102	LncORF	102	ENST00000218328	processed_transcript	ENSG00000086758	protein_coding	CTG				3.10453		0	1.03484
ENST00000218328_53647454_53647516_63	LncORF	63	ENST00000218328	processed_transcript	ENSG00000086758	protein_coding	CTG	6.48991					3.24495	0
ENST00000218328_53647454_53647519_66	LncORF	66	ENST00000218328	processed_transcript	ENSG00000086758	protein_coding	ATG	6.19491					3.09746	0
ENST00000218328_53647454_53647534_81	LncORF	81	ENST00000218328	processed_transcript	ENSG00000086758	protein_coding	ATG	5.04771	3.57102				4.30936	0
ENST00000218328_53647454_53648219_129	LncORF	129	ENST00000218328	processed_transcript	ENSG00000086758	protein_coding	TTG	3.16949	2.24227				2.70588	0
ENST00000218328_53647454_53648264_174	LncORF	174	ENST00000218328	processed_transcript	ENSG00000086758	protein_coding	ATG	4.69959	9.97422		9.09949		7.33691	3.03316
ENST00000218328_53647454_53648267_177	LncORF	177	ENST00000218328	processed_transcript	ENSG00000086758	protein_coding	ATG	4.61993	9.80517		8.94526		7.21255	2.98175
ENST00000218328_53647477_53647560_84	LncORF	84	ENST00000218328	processed_transcript	ENSG00000086758	protein_coding	CTG		3.44348				1.72174	0
ENST00000218328_53647477_53647566_90	LncORF	90	ENST00000218328	processed_transcript	ENSG00000086758	protein_coding	ATA		3.21392				1.60696	0
ENST00000218328_53647477_53648212_99	LncORF	99	ENST00000218328	processed_transcript	ENSG00000086758	protein_coding	GTG		2.92174				1.46087	0
ENST00000218328_53647477_53648227_114	LncORF	114	ENST00000218328	processed_transcript	ENSG00000086758	protein_coding	ATG	3.58653	12.6865		2.77774		8.13652	0.925913
ENST00000218328_53654128_53680104_60	LncORF	60	ENST00000218328	processed_transcript	ENSG00000086758	protein_coding	TTG	20.4432	4.82088	6.94497	5.27771		12.632	4.07422
ENST00000218328_53654128_53680107_63	LncORF	63	ENST00000218328	processed_transcript	ENSG00000086758	protein_coding	CTG	19.4697	4.59131	6.61425	5.02639		12.0305	3.88021
ENST00000218328_53680058_53680129_72	LncORF	72	ENST00000218328	processed_transcript	ENSG00000086758	protein_coding	TTG	17.036	4.0174	5.78747	4.39809		10.5267	3.39519
ENST00000218328_53680058_53680156_99	LncORF	99	ENST00000218328	processed_transcript	ENSG00000086758	protein_coding	GTG	12.3898	2.92174	4.20907	3.19861		7.65578	2.46923
ENST00000218328_53680058_53680168_111	LncORF	111	ENST00000218328	processed_transcript	ENSG00000086758	protein_coding	CTG	11.0504	2.60588	3.75404	2.85281		6.82813	2.20228
ENST00000230914_44817562_44817666_105	LncORF	105	ENST00000230914	processed_transcript	ENSG00000112996	protein_coding	TTG	7.78789					3.89394	0
ENST00000230914_44817601_44817666_66	LncORF	66	ENST00000230914	processed_transcript	ENSG00000112996	protein_coding	ATG	12.3898					6.19491	0
ENST00000230914_44817607_44817666_60	LncORF	60	ENST00000230914	processed_transcript	ENSG00000112996	protein_coding	ATA	13.6288					6.8144	0
ENST00000231504_134205933_134206004_72	LncORF	72	ENST00000231504	processed_transcript	ENSG00000113575	protein_coding	ATA			5.78747	4.39809		0	3.39519
ENST00000231504_134205933_134206019_87	LncORF	87	ENST00000231504	processed_transcript	ENSG00000113575	protein_coding	GTG			4.78963	3.6398		0	2.80981
ENST00000231504_134205933_134206022_90	LncORF	90	ENST00000231504	processed_transcript	ENSG00000113575	protein_coding	TTG			4.62998	3.51847		0	2.71615
ENST00000231504_134205933_134206046_114	LncORF	114	ENST00000231504	processed_transcript	ENSG00000113575	protein_coding	ATG	3.58653	7.61191	3.65524	11.111	33.9582	5.59922	16.2415
ENST00000231504_134205933_134206058_126	LncORF	126	ENST00000231504	processed_transcript	ENSG00000113575	protein_coding	ATG	3.24495	6.88696	3.30713	10.0528	30.7241	5.06596	14.6947
ENST00000231504_134205933_134206064_132	LncORF	132	ENST00000231504	processed_transcript	ENSG00000113575	protein_coding	ATG	3.09746	6.57392	3.1568	9.59583	29.3275	4.83569	14.0267
ENST00000231504_134205933_134206070_138	LncORF	138	ENST00000231504	processed_transcript	ENSG00000113575	protein_coding	GTG	2.96278	6.2881	3.01955	9.17862	28.0524	4.62544	13.4169
ENST00000231504_134205933_134206076_144	LncORF	144	ENST00000231504	processed_transcript	ENSG00000113575	protein_coding	CTG	2.83933	8.03479	2.89374	10.9952	26.8836	5.43706	13.5908
ENST00000231504_134206130_134225826_69	LncORF	69	ENST00000231504	processed_transcript	ENSG00000113575	protein_coding	GTG		4.19207	6.0391	4.58931		2.09603	3.5428
ENST00000231504_134206130_134225919_162	LncORF	162	ENST00000231504	processed_transcript	ENSG00000113575	protein_coding	GTG	5.04771	7.14204	2.57221	1.95471	11.9483	6.09487	5.49172
ENST00000231504_134225813_134225878_66	LncORF	66	ENST00000231504	processed_transcript	ENSG00000113575	protein_coding	CTG	12.3898	17.5305	6.3136	4.79791	29.3275	14.9601	13.4797
ENST00000231504_134225813_134225935_123	LncORF	123	ENST00000231504	processed_transcript	ENSG00000113575	protein_coding	GTG	6.6482	9.40659	3.38779	2.57449	15.7367	8.02739	7.233
ENST00000231504_134225813_134226058_246	LncORF	246	ENST00000231504	processed_transcript	ENSG00000113575	protein_coding	CTG	3.3241	4.70329	1.69389	2.57449	7.86836	4.0137	4.04558
ENST00000233699_74958800_74969419_282	LncORF	282	ENST00000233699	processed_transcript	ENSG00000115350	protein_coding	TTG		2.05144	1.47765	1.12292		1.02572	0.866856
ENST00000233699_74958806_74969419_276	LncORF	276	ENST00000233699	processed_transcript	ENSG00000115350	protein_coding	CTG		2.09603	1.50978	1.14733		1.04802	0.885701
ENST00000233699_74958815_74969419_267	LncORF	267	ENST00000233699	processed_transcript	ENSG00000115350	protein_coding	GTG		2.16669	1.56067	1.186		1.08334	0.915556
ENST00000233699_74958824_74969419_258	LncORF	258	ENST00000233699	processed_transcript	ENSG00000115350	protein_coding	TTG		2.24227	1.61511	1.22737		1.12113	0.947494
ENST00000233699_74958827_74969419_255	LncORF	255	ENST00000233699	processed_transcript	ENSG00000115350	protein_coding	GTG		2.26865	1.63411	1.24181		1.13432	0.958641
ENST00000233699_74958845_74969419_237	LncORF	237	ENST00000233699	processed_transcript	ENSG00000115350	protein_coding	GTG		2.44095		1.33613		1.22047	0.445376
ENST00000233699_74958878_74969419_204	LncORF	204	ENST00000233699	processed_transcript	ENSG00000115350	protein_coding	CTG		2.83581		1.55227		1.4179	0.517422
ENST00000233699_74959344_74969419_186	LncORF	186	ENST00000233699	processed_transcript	ENSG00000115350	protein_coding	CTG		3.11024		1.70249		1.55512	0.567495
ENST00000233699_74959348_74959717_90	LncORF	90	ENST00000233699	processed_transcript	ENSG00000115350	protein_coding	TTG		6.42783		3.51847		3.21392	1.17282
ENST00000233699_74959350_74969419_180	LncORF	180	ENST00000233699	processed_transcript	ENSG00000115350	protein_coding	GTG		3.21392		1.75924		1.60696	0.586412
ENST00000233699_74959360_74959717_78	LncORF	78	ENST00000233699	processed_transcript	ENSG00000115350	protein_coding	TTG		7.41673		4.05977		3.70837	1.35326
ENST00000233699_74959369_74959717_69	LncORF	69	ENST00000233699	processed_transcript	ENSG00000115350	protein_coding	ATG		8.38413		4.58931		4.19207	1.52977
ENST00000233699_74959376_74959724_69	LncORF	69	ENST00000233699	processed_transcript	ENSG00000115350	protein_coding	CTG		8.38413		4.58931		4.19207	1.52977
ENST00000233699_74959379_74959724_66	LncORF	66	ENST00000233699	processed_transcript	ENSG00000115350	protein_coding	TTG		8.76523		4.79791		4.38261	1.5993
ENST00000233699_74959422_74969419_108	LncORF	108	ENST00000233699	processed_transcript	ENSG00000115350	protein_coding	TTG		2.67826				1.33913	0
ENST00000237177_89830097_89854876_222	LncORF	222	ENST00000237177	processed_transcript	ENSG00000118412	protein_coding	CTG	1.84173			1.42641		0.920865	0.475469
ENST00000237177_89846582_89854876_192	LncORF	192	ENST00000237177	processed_transcript	ENSG00000118412	protein_coding	ATA	2.1295			1.64928		1.06475	0.549761
ENST00000237177_89846590_89873814_5901	LncORF	5901	ENST00000237177	processed_transcript	ENSG00000118412	protein_coding	ATG	0.277149	0.0490175	0.14123	0.268312	0.328015	0.163083	0.245852
ENST00000237177_89846600_89854876_174	LncORF	174	ENST00000237177	processed_transcript	ENSG00000118412	protein_coding	ATG	2.34979			1.8199		1.1749	0.606633
ENST00000237177_89846603_89854876_171	LncORF	171	ENST00000237177	processed_transcript	ENSG00000118412	protein_coding	ATG				1.85183		0	0.617275
ENST00000237177_89846609_89854876_165	LncORF	165	ENST00000237177	processed_transcript	ENSG00000118412	protein_coding	ATG				1.91917		0	0.639722
ENST00000237177_89846612_89854876_162	LncORF	162	ENST00000237177	processed_transcript	ENSG00000118412	protein_coding	GTG				1.95471		0	0.651569
ENST00000237177_89846615_89854876_159	LncORF	159	ENST00000237177	processed_transcript	ENSG00000118412	protein_coding	ATG				1.99159		0	0.663862
ENST00000237177_89846630_89854876_144	LncORF	144	ENST00000237177	processed_transcript	ENSG00000118412	protein_coding	TTG				2.19904		0	0.733015
ENST00000237177_89846633_89854876_141	LncORF	141	ENST00000237177	processed_transcript	ENSG00000118412	protein_coding	ATG				2.24583		0	0.748611
ENST00000237177_89846642_89854876_132	LncORF	132	ENST00000237177	processed_transcript	ENSG00000118412	protein_coding	CTG				2.39896		0	0.799652
ENST00000237177_89853184_89854876_111	LncORF	111	ENST00000237177	processed_transcript	ENSG00000118412	protein_coding	ATG				2.85281		0	0.950938
ENST00000237177_89853187_89854876_108	LncORF	108	ENST00000237177	processed_transcript	ENSG00000118412	protein_coding	ATG				2.93206		0	0.977353
ENST00000237177_89853198_89873814_5814	LncORF	5814	ENST00000237177	processed_transcript	ENSG00000118412	protein_coding	CTG	0.210972	0.049751	0.143343	0.217862	0.332924	0.130362	0.231376
ENST00000237177_89853204_89873814_5808	LncORF	5808	ENST00000237177	processed_transcript	ENSG00000118412	protein_coding	ATA	0.21119	0.0498024	0.143491	0.218087	0.333267	0.130496	0.231615
ENST00000237177_89853216_89873814_5796	LncORF	5796	ENST00000237177	processed_transcript	ENSG00000118412	protein_coding	TTG	0.211627	0.0499055	0.143788	0.218539	0.333957	0.130766	0.232095
ENST00000237177_89854855_89873814_5739	LncORF	5739	ENST00000237177	processed_transcript	ENSG00000118412	protein_coding	TTG	0.213729	0.0504012	0.145216	0.220709	0.337274	0.132065	0.2344
ENST00000237177_89854876_89873814_5718	LncORF	5718	ENST00000237177	processed_transcript	ENSG00000118412	protein_coding	CTG	0.214514	0.0505863	0.14575	0.22152	0.338513	0.13255	0.235261
ENST00000237177_89855470_89873814_5676	LncORF	5676	ENST00000237177	processed_transcript	ENSG00000118412	protein_coding	TTG	0.144068	0.0509606	0.073414	0.167369	0.341018	0.0975142	0.193934
ENST00000237177_89855503_89873814_5643	LncORF	5643	ENST00000237177	processed_transcript	ENSG00000118412	protein_coding	ATG	0.14491	0.0512586	0.0738433	0.168348	0.343012	0.0980844	0.195068
ENST00000237177_89855512_89873814_5634	LncORF	5634	ENST00000237177	processed_transcript	ENSG00000118412	protein_coding	CTG	0.145142	0.0513405	0.0739613	0.168617	0.34356	0.0982411	0.195379
ENST00000237177_89855515_89873814_5631	LncORF	5631	ENST00000237177	processed_transcript	ENSG00000118412	protein_coding	ATG	0.145219	0.0513679	0.0740007	0.168707	0.343743	0.0982935	0.195483
ENST00000237177_89855533_89873814_5613	LncORF	5613	ENST00000237177	processed_transcript	ENSG00000118412	protein_coding	ATA	0.145685	0.0515326	0.074238	0.169248	0.344845	0.0986087	0.19611
ENST00000237177_89857096_89873814_5589	LncORF	5589	ENST00000237177	processed_transcript	ENSG00000118412	protein_coding	ATA	0.14631	0.0517539	0.0745568	0.169974	0.346326	0.0990321	0.196952
ENST00000237177_89857153_89873814_5532	LncORF	5532	ENST00000237177	processed_transcript	ENSG00000118412	protein_coding	GTG	0.147818	0.0522871	0.075325	0.171726	0.349895	0.100052	0.198982
ENST00000237177_89857159_89873814_5526	LncORF	5526	ENST00000237177	processed_transcript	ENSG00000118412	protein_coding	ATA	0.147978	0.0523439	0.0754068	0.171912	0.350275	0.100161	0.199198
ENST00000237177_89857180_89873814_5505	LncORF	5505	ENST00000237177	processed_transcript	ENSG00000118412	protein_coding	ATA	0.148543	0.0525436	0.0756944	0.172568	0.351611	0.100543	0.199958
ENST00000237177_89862127_89873814_5484	LncORF	5484	ENST00000237177	processed_transcript	ENSG00000118412	protein_coding	TTG	0.149112	0.0527448	0.0759843	0.173229	0.352957	0.100928	0.200723
ENST00000237177_89862220_89873814_5391	LncORF	5391	ENST00000237177	processed_transcript	ENSG00000118412	protein_coding	TTG	0.151684	0.0536547	0.0772951	0.176217	0.359046	0.102669	0.204186
ENST00000237177_89862292_89873814_5319	LncORF	5319	ENST00000237177	processed_transcript	ENSG00000118412	protein_coding	CTG	0.153737	0.054381	0.0783414	0.178603	0.363906	0.104059	0.20695
ENST00000237177_89862301_89873814_5310	LncORF	5310	ENST00000237177	processed_transcript	ENSG00000118412	protein_coding	CTG	0.153998	0.0544732	0.0784742	0.178905	0.364523	0.104235	0.207301
ENST00000237177_89862538_89873814_5073	LncORF	5073	ENST00000237177	processed_transcript	ENSG00000118412	protein_coding	ATA	0.161192	0.057018	0.0821403	0.187263	0.381553	0.109105	0.216986
ENST00000237177_89862541_89873814_5070	LncORF	5070	ENST00000237177	processed_transcript	ENSG00000118412	protein_coding	TTG	0.161288	0.0570518	0.0821889	0.187374	0.381779	0.10917	0.217114
ENST00000237177_89862766_89873814_4845	LncORF	4845	ENST00000237177	processed_transcript	ENSG00000118412	protein_coding	ATA	0.168778	0.0597012	0.0860058	0.196076	0.399508	0.11424	0.227197
ENST00000237177_89862770_89862832_63	LncORF	63	ENST00000237177	processed_transcript	ENSG00000118412	protein_coding	ATA	6.48991			5.02639		3.24495	1.67546
ENST00000237177_89862898_89873814_4713	LncORF	4713	ENST00000237177	processed_transcript	ENSG00000118412	protein_coding	ATA		0.0613733	0.0884146	0.134378	0.410698	0.0306867	0.211163
ENST00000237177_89863069_89873814_4542	LncORF	4542	ENST00000237177	processed_transcript	ENSG00000118412	protein_coding	ATG		0.063684	0.0917433	0.139437	0.42616	0.031842	0.219113
ENST00000237177_89863109_89863240_132	LncORF	132	ENST00000237177	processed_transcript	ENSG00000118412	protein_coding	ATA					14.6638	0	4.88792
ENST00000237177_89863198_89873814_4413	LncORF	4413	ENST00000237177	processed_transcript	ENSG00000118412	protein_coding	TTG		0.0655455	0.0944251	0.143513		0.0327728	0.0793128
ENST00000237177_89863327_89873814_4284	LncORF	4284	ENST00000237177	processed_transcript	ENSG00000118412	protein_coding	ATG		0.0675193	0.0972684	0.147835		0.0337596	0.0817011
ENST00000237177_89863375_89873814_4236	LncORF	4236	ENST00000237177	processed_transcript	ENSG00000118412	protein_coding	TTG		0.0682843	0.0983706	0.14951		0.0341422	0.0826269
ENST00000237177_89863384_89873814_4227	LncORF	4227	ENST00000237177	processed_transcript	ENSG00000118412	protein_coding	ATG		0.0684297	0.0985801	0.149828		0.0342149	0.0828028
ENST00000237177_89863393_89873814_4218	LncORF	4218	ENST00000237177	processed_transcript	ENSG00000118412	protein_coding	TTG		0.0685757	0.0987904	0.150148		0.0342879	0.0829795
ENST00000237177_89863453_89873814_4158	LncORF	4158	ENST00000237177	processed_transcript	ENSG00000118412	protein_coding	ATA		0.0695653	0.100216	0.152315		0.0347826	0.0841769
ENST00000237177_89863501_89873814_4110	LncORF	4110	ENST00000237177	processed_transcript	ENSG00000118412	protein_coding	ATG		0.0703777	0.101386	0.154094		0.0351889	0.08516
ENST00000237177_89863516_89873814_4095	LncORF	4095	ENST00000237177	processed_transcript	ENSG00000118412	protein_coding	GTG		0.0706355	0.101758	0.154658		0.0353178	0.0854719
ENST00000237177_89863534_89873814_4077	LncORF	4077	ENST00000237177	processed_transcript	ENSG00000118412	protein_coding	ATA		0.0709474	0.102207	0.155341		0.0354737	0.0858493
ENST00000237177_89863549_89873814_4062	LncORF	4062	ENST00000237177	processed_transcript	ENSG00000118412	protein_coding	TTG		0.0712094	0.102584	0.155914		0.0356047	0.0861663
ENST00000237177_89863579_89873814_4032	LncORF	4032	ENST00000237177	processed_transcript	ENSG00000118412	protein_coding	ATG		0.0717392	0.103348	0.157075		0.0358696	0.0868074
ENST00000237177_89863603_89873814_4008	LncORF	4008	ENST00000237177	processed_transcript	ENSG00000118412	protein_coding	TTG		0.0721688	0.103967	0.158015		0.0360844	0.0873272
ENST00000237177_89863630_89873814_3981	LncORF	3981	ENST00000237177	processed_transcript	ENSG00000118412	protein_coding	GTG		0.0726583	0.104672	0.159087		0.0363291	0.0879195
ENST00000237177_89863684_89873814_3927	LncORF	3927	ENST00000237177	processed_transcript	ENSG00000118412	protein_coding	TTG			0.106111	0.161274		0	0.0891285
ENST00000237177_89863711_89873814_3900	LncORF	3900	ENST00000237177	processed_transcript	ENSG00000118412	protein_coding	ATG			0.106846	0.162391		0	0.0897455
ENST00000237177_89863762_89873814_3849	LncORF	3849	ENST00000237177	processed_transcript	ENSG00000118412	protein_coding	ATG			0.108261	0.164543		0	0.0909347
ENST00000237177_89863768_89873814_3843	LncORF	3843	ENST00000237177	processed_transcript	ENSG00000118412	protein_coding	ATA			0.10843	0.1648		0	0.0910766
ENST00000237177_89863786_89873814_3825	LncORF	3825	ENST00000237177	processed_transcript	ENSG00000118412	protein_coding	TTG			0.108941	0.165575		0	0.0915052
ENST00000237177_89863804_89873814_3807	LncORF	3807	ENST00000237177	processed_transcript	ENSG00000118412	protein_coding	ATG			0.109456	0.166358		0	0.0919379
ENST00000237177_89863843_89873814_3768	LncORF	3768	ENST00000237177	processed_transcript	ENSG00000118412	protein_coding	GTG			0.110589	0.16808		0	0.0928895
ENST00000237177_89863849_89873814_3762	LncORF	3762	ENST00000237177	processed_transcript	ENSG00000118412	protein_coding	ATG			0.110765	0.168348		0	0.0930376
ENST00000237177_89863870_89873814_3741	LncORF	3741	ENST00000237177	processed_transcript	ENSG00000118412	protein_coding	GTG			0.111387	0.169293		0	0.0935599
ENST00000237177_89863888_89873814_3723	LncORF	3723	ENST00000237177	processed_transcript	ENSG00000118412	protein_coding	TTG			0.111925	0.170111		0	0.0940122
ENST00000237177_89863894_89873814_3717	LncORF	3717	ENST00000237177	processed_transcript	ENSG00000118412	protein_coding	TTG			0.112106	0.170386		0	0.094164
ENST00000237177_89863945_89873814_3666	LncORF	3666	ENST00000237177	processed_transcript	ENSG00000118412	protein_coding	ATG			0.113666	0.172756		0	0.095474
ENST00000237177_89863951_89873814_3660	LncORF	3660	ENST00000237177	processed_transcript	ENSG00000118412	protein_coding	ATG			0.113852	0.17304		0	0.0956305
ENST00000237177_89863957_89873814_3654	LncORF	3654	ENST00000237177	processed_transcript	ENSG00000118412	protein_coding	GTG			0.114039	0.173324		0	0.0957875
ENST00000237177_89863975_89873814_3636	LncORF	3636	ENST00000237177	processed_transcript	ENSG00000118412	protein_coding	GTG			0.114603	0.174182		0	0.0962617
ENST00000237177_89863999_89873814_3612	LncORF	3612	ENST00000237177	processed_transcript	ENSG00000118412	protein_coding	TTG			0.115365	0.175339		0	0.0969013
ENST00000237177_89864029_89873814_3582	LncORF	3582	ENST00000237177	processed_transcript	ENSG00000118412	protein_coding	TTG			0.116331	0.176808		0	0.0977129
ENST00000237177_89864035_89873814_3576	LncORF	3576	ENST00000237177	processed_transcript	ENSG00000118412	protein_coding	ATA			0.116526	0.177104		0	0.0978768
ENST00000237177_89864038_89873814_3573	LncORF	3573	ENST00000237177	processed_transcript	ENSG00000118412	protein_coding	ATG			0.116624	0.177253		0	0.097959
ENST00000237177_89864080_89873814_3531	LncORF	3531	ENST00000237177	processed_transcript	ENSG00000118412	protein_coding	ATA			0.118011	0.179361		0	0.0991242
ENST00000237177_89864092_89873814_3519	LncORF	3519	ENST00000237177	processed_transcript	ENSG00000118412	protein_coding	CTG			0.118414	0.179973		0	0.0994622
ENST00000237177_89864116_89873814_3495	LncORF	3495	ENST00000237177	processed_transcript	ENSG00000118412	protein_coding	CTG			0.119227	0.181209		0	0.100145
ENST00000237177_89864173_89873814_3438	LncORF	3438	ENST00000237177	processed_transcript	ENSG00000118412	protein_coding	ATG			0.121204	0.184213		0	0.101806
ENST00000237177_89864185_89873814_3426	LncORF	3426	ENST00000237177	processed_transcript	ENSG00000118412	protein_coding	ATG			0.121628	0.184858		0	0.102162
ENST00000237177_89864236_89873814_3375	LncORF	3375	ENST00000237177	processed_transcript	ENSG00000118412	protein_coding	TTG			0.123466	0.187652		0	0.103706
ENST00000237177_89864257_89873814_3354	LncORF	3354	ENST00000237177	processed_transcript	ENSG00000118412	protein_coding	CTG			0.124239	0.188827		0	0.104355
ENST00000237177_89864287_89873814_3324	LncORF	3324	ENST00000237177	processed_transcript	ENSG00000118412	protein_coding	CTG			0.12536	0.190531		0	0.105297
ENST00000237177_89864299_89873814_3312	LncORF	3312	ENST00000237177	processed_transcript	ENSG00000118412	protein_coding	GTG			0.125815	0.191221		0	0.105679
ENST00000237177_89864350_89873814_3261	LncORF	3261	ENST00000237177	processed_transcript	ENSG00000118412	protein_coding	GTG			0.127782	0.0971059		0	0.0749627
ENST00000237177_89865955_89873814_3237	LncORF	3237	ENST00000237177	processed_transcript	ENSG00000118412	protein_coding	GTG			0.12873	0.0978259		0	0.0755185
ENST00000237177_89866165_89873814_3027	LncORF	3027	ENST00000237177	processed_transcript	ENSG00000118412	protein_coding	GTG			0.13766	0.104613		0	0.0807577
ENST00000237177_89866177_89873814_3015	LncORF	3015	ENST00000237177	processed_transcript	ENSG00000118412	protein_coding	GTG			0.138208	0.105029		0	0.0810791
ENST00000237177_89866219_89873814_2973	LncORF	2973	ENST00000237177	processed_transcript	ENSG00000118412	protein_coding	GTG			0.140161	0.106513		0	0.0822245
ENST00000237177_89866336_89873814_2856	LncORF	2856	ENST00000237177	processed_transcript	ENSG00000118412	protein_coding	GTG			0.145903	0.110876		0	0.0855929
ENST00000237177_89866339_89873814_2853	LncORF	2853	ENST00000237177	processed_transcript	ENSG00000118412	protein_coding	ATG			0.146056	0.110993		0	0.0856829
ENST00000237177_89866354_89873814_2838	LncORF	2838	ENST00000237177	processed_transcript	ENSG00000118412	protein_coding	TTG			0.146828	0.111579		0	0.0861358
ENST00000237177_89866363_89873814_2829	LncORF	2829	ENST00000237177	processed_transcript	ENSG00000118412	protein_coding	ATA			0.147295	0.111934		0	0.0864098
ENST00000237177_89866405_89873814_2787	LncORF	2787	ENST00000237177	processed_transcript	ENSG00000118412	protein_coding	ATG			0.149515	0.113621		0	0.087712
ENST00000237177_89866411_89873814_2781	LncORF	2781	ENST00000237177	processed_transcript	ENSG00000118412	protein_coding	ATG			0.149837	0.113866		0	0.0879013
ENST00000237177_89866420_89873814_2772	LncORF	2772	ENST00000237177	processed_transcript	ENSG00000118412	protein_coding	ATG			0.150324	0.114236		0	0.0881867
ENST00000237177_89866423_89873814_2769	LncORF	2769	ENST00000237177	processed_transcript	ENSG00000118412	protein_coding	ATA			0.150487	0.11436		0	0.0882822
ENST00000237177_89866450_89873814_2742	LncORF	2742	ENST00000237177	processed_transcript	ENSG00000118412	protein_coding	ATG			0.151969	0.115486		0	0.0891515
ENST00000237177_89866477_89873814_2715	LncORF	2715	ENST00000237177	processed_transcript	ENSG00000118412	protein_coding	ATA			0.15348	0.116634		0	0.0900381
ENST00000237177_89866510_89873814_2682	LncORF	2682	ENST00000237177	processed_transcript	ENSG00000118412	protein_coding	TTG			0.155368	0.118069		0	0.0911459
ENST00000237177_89866564_89873814_2628	LncORF	2628	ENST00000237177	processed_transcript	ENSG00000118412	protein_coding	GTG			0.158561	0.120496		0	0.0930188
ENST00000237177_89866597_89873814_2595	LncORF	2595	ENST00000237177	processed_transcript	ENSG00000118412	protein_coding	ATA			0.160577	0.122028		0	0.0942017
ENST00000237177_89866633_89873814_2559	LncORF	2559	ENST00000237177	processed_transcript	ENSG00000118412	protein_coding	ATA			0.162836	0.123745		0	0.0955269
ENST00000237177_89866669_89873814_2523	LncORF	2523	ENST00000237177	processed_transcript	ENSG00000118412	protein_coding	ATG			0.16516	0.12551		0	0.09689
ENST00000237177_89866681_89873814_2511	LncORF	2511	ENST00000237177	processed_transcript	ENSG00000118412	protein_coding	TTG			0.165949	0.12611		0	0.097353
ENST00000237177_89866714_89873814_2478	LncORF	2478	ENST00000237177	processed_transcript	ENSG00000118412	protein_coding	TTG			0.168159	0.127789		0	0.0986495
ENST00000237177_89866840_89873814_2352	LncORF	2352	ENST00000237177	processed_transcript	ENSG00000118412	protein_coding	GTG			0.177167	0.134635		0	0.103934
ENST00000237177_89866861_89873814_2331	LncORF	2331	ENST00000237177	processed_transcript	ENSG00000118412	protein_coding	TTG			0.178764	0.135848		0	0.104871
ENST00000237177_89866864_89873814_2328	LncORF	2328	ENST00000237177	processed_transcript	ENSG00000118412	protein_coding	CTG			0.178994	0.136023		0	0.105006
ENST00000237177_89866915_89873814_2277	LncORF	2277	ENST00000237177	processed_transcript	ENSG00000118412	protein_coding	GTG			0.183003	0.13907		0	0.107358
ENST00000237177_89867020_89873814_2172	LncORF	2172	ENST00000237177	processed_transcript	ENSG00000118412	protein_coding	ATA			0.19185	0.145793		0	0.112548
ENST00000237177_89867050_89873814_2142	LncORF	2142	ENST00000237177	processed_transcript	ENSG00000118412	protein_coding	TTG			0.194537	0.147835		0	0.114124
ENST00000237177_89867104_89873814_2088	LncORF	2088	ENST00000237177	processed_transcript	ENSG00000118412	protein_coding	ATA			0.199568	0.151658		0	0.117075
ENST00000237177_89867137_89873814_2055	LncORF	2055	ENST00000237177	processed_transcript	ENSG00000118412	protein_coding	TTG			0.202773	0.154094		0	0.118955
ENST00000237177_89867203_89873814_1989	LncORF	1989	ENST00000237177	processed_transcript	ENSG00000118412	protein_coding	GTG			0.209501	0.159207		0	0.122903
ENST00000237177_89867218_89873814_1974	LncORF	1974	ENST00000237177	processed_transcript	ENSG00000118412	protein_coding	ATG			0.211093	0.160417		0	0.123837
ENST00000237177_89867227_89873814_1965	LncORF	1965	ENST00000237177	processed_transcript	ENSG00000118412	protein_coding	ATA			0.21206	0.161151		0	0.124404
ENST00000237177_89867239_89873814_1953	LncORF	1953	ENST00000237177	processed_transcript	ENSG00000118412	protein_coding	TTG			0.213363	0.162141		0	0.125168
ENST00000237177_89867242_89873814_1950	LncORF	1950	ENST00000237177	processed_transcript	ENSG00000118412	protein_coding	TTG			0.213691	0.162391		0	0.125361
ENST00000237177_89867323_89873814_1869	LncORF	1869	ENST00000237177	processed_transcript	ENSG00000118412	protein_coding	CTG			0.222952	0.169429		0	0.130794
ENST00000237177_89867350_89873814_1842	LncORF	1842	ENST00000237177	processed_transcript	ENSG00000118412	protein_coding	ATA			0.22622	0.171912		0	0.132711
ENST00000237177_89867386_89873814_1806	LncORF	1806	ENST00000237177	processed_transcript	ENSG00000118412	protein_coding	GTG			0.23073	0.175339		0	0.135356
ENST00000237177_89867407_89873814_1785	LncORF	1785	ENST00000237177	processed_transcript	ENSG00000118412	protein_coding	ATG			0.233444	0.177402		0	0.136949
ENST00000237177_89867458_89873814_1734	LncORF	1734	ENST00000237177	processed_transcript	ENSG00000118412	protein_coding	CTG			0.24031	0.18262		0	0.140977
ENST00000237177_89867476_89873814_1716	LncORF	1716	ENST00000237177	processed_transcript	ENSG00000118412	protein_coding	TTG			0.242831	0.184535		0	0.142455
ENST00000237177_89867494_89873814_1698	LncORF	1698	ENST00000237177	processed_transcript	ENSG00000118412	protein_coding	GTG			0.245405	0.186491		0	0.143965
ENST00000237177_89867497_89873814_1695	LncORF	1695	ENST00000237177	processed_transcript	ENSG00000118412	protein_coding	TTG			0.245839	0.186821		0	0.14422
ENST00000237177_89867512_89873814_1680	LncORF	1680	ENST00000237177	processed_transcript	ENSG00000118412	protein_coding	ATG			0.248034	0.188489		0	0.145508
ENST00000237177_89867521_89873814_1671	LncORF	1671	ENST00000237177	processed_transcript	ENSG00000118412	protein_coding	GTG			0.24937	0.189505		0	0.146292
ENST00000237177_89867554_89873814_1638	LncORF	1638	ENST00000237177	processed_transcript	ENSG00000118412	protein_coding	GTG			0.254394	0.193323		0	0.149239
ENST00000237177_89867593_89873814_1599	LncORF	1599	ENST00000237177	processed_transcript	ENSG00000118412	protein_coding	ATA			0.260599	0.198038		0	0.152879
ENST00000237177_89867638_89873814_1554	LncORF	1554	ENST00000237177	processed_transcript	ENSG00000118412	protein_coding	CTG			0.268145	0.203772		0	0.157306
ENST00000237177_89867672_89867773_102	LncORF	102	ENST00000237177	processed_transcript	ENSG00000118412	protein_coding	CTG			4.08527			0	1.36176
ENST00000237177_89867675_89867773_99	LncORF	99	ENST00000237177	processed_transcript	ENSG00000118412	protein_coding	ATA			4.20907			0	1.40302
ENST00000237177_89867677_89873814_1515	LncORF	1515	ENST00000237177	processed_transcript	ENSG00000118412	protein_coding	ATG			0.275048	0.209018		0	0.161355
ENST00000237177_89867779_89873814_1413	LncORF	1413	ENST00000237177	processed_transcript	ENSG00000118412	protein_coding	CTG				0.224106		0	0.0747021
ENST00000237177_89867875_89873814_1317	LncORF	1317	ENST00000237177	processed_transcript	ENSG00000118412	protein_coding	ATG				0.240442		0	0.0801474
ENST00000237177_89867887_89873814_1305	LncORF	1305	ENST00000237177	processed_transcript	ENSG00000118412	protein_coding	ATA				0.242653		0	0.0808844
ENST00000237177_89867890_89873814_1302	LncORF	1302	ENST00000237177	processed_transcript	ENSG00000118412	protein_coding	ATG				0.243212		0	0.0810707
ENST00000237177_89867917_89873814_1275	LncORF	1275	ENST00000237177	processed_transcript	ENSG00000118412	protein_coding	GTG				0.248363		0	0.0827875
ENST00000237177_89867923_89873814_1269	LncORF	1269	ENST00000237177	processed_transcript	ENSG00000118412	protein_coding	ATA				0.249537		0	0.083179
ENST00000237177_89867968_89873814_1224	LncORF	1224	ENST00000237177	processed_transcript	ENSG00000118412	protein_coding	ATG				0.258711		0	0.086237
ENST00000237177_89867971_89873814_1221	LncORF	1221	ENST00000237177	processed_transcript	ENSG00000118412	protein_coding	ATG				0.259347		0	0.0864489
ENST00000237177_89867986_89873814_1206	LncORF	1206	ENST00000237177	processed_transcript	ENSG00000118412	protein_coding	TTG				0.262572		0	0.0875241
ENST00000237177_89867995_89873814_1197	LncORF	1197	ENST00000237177	processed_transcript	ENSG00000118412	protein_coding	TTG				0.264547		0	0.0881822
ENST00000237177_89868073_89873814_1119	LncORF	1119	ENST00000237177	processed_transcript	ENSG00000118412	protein_coding	GTG				0.282987		0	0.094329
ENST00000237177_89868082_89873814_1110	LncORF	1110	ENST00000237177	processed_transcript	ENSG00000118412	protein_coding	TTG				0.285281		0	0.0950938
ENST00000237177_89868142_89873814_1050	LncORF	1050	ENST00000237177	processed_transcript	ENSG00000118412	protein_coding	ATG				0.301583		0	0.100528
ENST00000237177_89868145_89873814_1047	LncORF	1047	ENST00000237177	processed_transcript	ENSG00000118412	protein_coding	ATA				0.302447		0	0.100816
ENST00000237177_89868166_89873814_1026	LncORF	1026	ENST00000237177	processed_transcript	ENSG00000118412	protein_coding	ATA				0.308638		0	0.102879
ENST00000237177_89868199_89873814_993	LncORF	993	ENST00000237177	processed_transcript	ENSG00000118412	protein_coding	ATG				0.318895		0	0.106298
ENST00000237177_89868217_89873814_975	LncORF	975	ENST00000237177	processed_transcript	ENSG00000118412	protein_coding	GTG				0.324782		0	0.108261
ENST00000237177_89868238_89873814_954	LncORF	954	ENST00000237177	processed_transcript	ENSG00000118412	protein_coding	TTG				0.331931		0	0.110644
ENST00000237177_89868262_89873814_930	LncORF	930	ENST00000237177	processed_transcript	ENSG00000118412	protein_coding	GTG				0.340497		0	0.113499
ENST00000237177_89868283_89873814_909	LncORF	909	ENST00000237177	processed_transcript	ENSG00000118412	protein_coding	TTG				0.348363		0	0.116121
ENST00000237177_89868292_89873814_900	LncORF	900	ENST00000237177	processed_transcript	ENSG00000118412	protein_coding	ATG				0.351847		0	0.117282
ENST00000237177_89868379_89873814_813	LncORF	813	ENST00000237177	processed_transcript	ENSG00000118412	protein_coding	TTG				0.389499		0	0.129833
ENST00000237177_89868391_89873814_801	LncORF	801	ENST00000237177	processed_transcript	ENSG00000118412	protein_coding	ATA				0.395334		0	0.131778
ENST00000244070_58245961_58272784_969	LncORF	969	ENST00000244070	processed_transcript	ENSG00000124224	transcribed_unprocessed_pseudogene	TTG			0.430029			0	0.143343
ENST00000244070_58245961_58272802_987	LncORF	987	ENST00000244070	processed_transcript	ENSG00000124224	transcribed_unprocessed_pseudogene	ATG			0.422186			0	0.140729
ENST00000244070_58245961_58272856_1041	LncORF	1041	ENST00000244070	processed_transcript	ENSG00000124224	transcribed_unprocessed_pseudogene	CTG			0.400286			0	0.133429
ENST00000244070_58245961_58286351_1098	LncORF	1098	ENST00000244070	processed_transcript	ENSG00000124224	transcribed_unprocessed_pseudogene	CTG			0.379506			0	0.126502
ENST00000244070_58245961_58286369_1116	LncORF	1116	ENST00000244070	processed_transcript	ENSG00000124224	transcribed_unprocessed_pseudogene	CTG			0.373385			0	0.124462
ENST00000244070_58245961_58286393_1140	LncORF	1140	ENST00000244070	processed_transcript	ENSG00000124224	transcribed_unprocessed_pseudogene	TTG			0.365524			0	0.121841
ENST00000244070_58245961_58286411_1158	LncORF	1158	ENST00000244070	processed_transcript	ENSG00000124224	transcribed_unprocessed_pseudogene	ATG			0.359843			0	0.119948
ENST00000244070_58245961_58309247_1215	LncORF	1215	ENST00000244070	processed_transcript	ENSG00000124224	transcribed_unprocessed_pseudogene	TTG			0.342961			0	0.11432
ENST00000244070_58245961_58309253_1221	LncORF	1221	ENST00000244070	processed_transcript	ENSG00000124224	transcribed_unprocessed_pseudogene	GTG			0.341276			0	0.113759
ENST00000244070_58245961_58309262_1230	LncORF	1230	ENST00000244070	processed_transcript	ENSG00000124224	transcribed_unprocessed_pseudogene	CTG			0.338779			0	0.112926
ENST00000244070_58245961_58309425_1245	LncORF	1245	ENST00000244070	processed_transcript	ENSG00000124224	transcribed_unprocessed_pseudogene	ATG			0.334697			0	0.111566
ENST00000254109_31705916_31706918_147	LncORF	147	ENST00000254109	processed_transcript	ENSG00000131797	transcribed_unprocessed_pseudogene	CTG			8.50404		13.1675	0	7.22384
ENST00000254109_31705937_31706918_126	LncORF	126	ENST00000254109	processed_transcript	ENSG00000131797	transcribed_unprocessed_pseudogene	CTG			9.92138		15.362	0	8.42781
ENST00000254109_31705958_31706918_105	LncORF	105	ENST00000254109	processed_transcript	ENSG00000131797	transcribed_unprocessed_pseudogene	GTG			11.9057		18.4345	0	10.1134
ENST00000254109_31705964_31706918_99	LncORF	99	ENST00000254109	processed_transcript	ENSG00000131797	transcribed_unprocessed_pseudogene	CTG			12.6272		19.5517	0	10.7263
ENST00000254109_31705970_31706918_93	LncORF	93	ENST00000254109	processed_transcript	ENSG00000131797	transcribed_unprocessed_pseudogene	GTG			13.4419		20.8131	0	11.4183
ENST00000254109_31706028_31706949_66	LncORF	66	ENST00000254109	processed_transcript	ENSG00000131797	transcribed_unprocessed_pseudogene	ATA			18.9408		29.3275	0	16.0895
ENST00000254109_31706032_31707004_117	LncORF	117	ENST00000254109	processed_transcript	ENSG00000131797	transcribed_unprocessed_pseudogene	CTG			10.6846		16.5437	0	9.0761
ENST00000254109_31706912_31707004_93	LncORF	93	ENST00000254109	processed_transcript	ENSG00000131797	transcribed_unprocessed_pseudogene	CTG			8.96125		20.8131	0	9.92478
ENST00000254109_31706918_31707004_87	LncORF	87	ENST00000254109	processed_transcript	ENSG00000131797	transcribed_unprocessed_pseudogene	ATG			9.57926			0	3.19309
ENST00000254299_54844020_54845805_162	LncORF	162	ENST00000254299	processed_transcript	ENSG00000131979	protein_coding	TTG			2.57221			0	0.857403
ENST00000254299_54844020_54865347_318	LncORF	318	ENST00000254299	processed_transcript	ENSG00000131979	protein_coding	TTG			1.31037			0	0.43679
ENST00000254299_54844020_54865362_333	LncORF	333	ENST00000254299	processed_transcript	ENSG00000131979	protein_coding	ATG			1.25135			0	0.417115
ENST00000254299_54844020_54865371_342	LncORF	342	ENST00000254299	processed_transcript	ENSG00000131979	protein_coding	ATG			1.21841			0	0.406138
ENST00000254299_54844020_54865377_348	LncORF	348	ENST00000254299	processed_transcript	ENSG00000131979	protein_coding	ATA			1.19741			0	0.399136
ENST00000254299_54844020_54865386_357	LncORF	357	ENST00000254299	processed_transcript	ENSG00000131979	protein_coding	GTG	1.14528		1.16722			0.572639	0.389074
ENST00000254299_54844020_54865392_363	LncORF	363	ENST00000254299	processed_transcript	ENSG00000131979	protein_coding	GTG	1.12635		1.14793			0.563174	0.382643
ENST00000254299_54844020_54865395_366	LncORF	366	ENST00000254299	processed_transcript	ENSG00000131979	protein_coding	ATG	1.11712		1.13852			0.558558	0.379506
ENST00000254299_54844020_54865419_390	LncORF	390	ENST00000254299	processed_transcript	ENSG00000131979	protein_coding	ATA	1.04837		1.06846			0.524185	0.356152
ENST00000254299_54844020_54902360_447	LncORF	447	ENST00000254299	processed_transcript	ENSG00000131979	protein_coding	ATG	0.914685		0.93221			0.457342	0.310737
ENST00000254299_54844020_54902393_480	LncORF	480	ENST00000254299	processed_transcript	ENSG00000131979	protein_coding	CTG	0.8518		0.868121			0.4259	0.289374
ENST00000254299_54844020_54902420_507	LncORF	507	ENST00000254299	processed_transcript	ENSG00000131979	protein_coding	CTG	0.806438		0.821889			0.403219	0.273963
ENST00000254299_54844020_54902429_516	LncORF	516	ENST00000254299	processed_transcript	ENSG00000131979	protein_coding	CTG	0.792372		0.807554			0.396186	0.269185
ENST00000254299_54844020_54902453_540	LncORF	540	ENST00000254299	processed_transcript	ENSG00000131979	protein_coding	CTG	0.757156		0.771663			0.378578	0.257221
ENST00000254299_54844020_54902468_555	LncORF	555	ENST00000254299	processed_transcript	ENSG00000131979	protein_coding	CTG	0.736692		0.750807			0.368346	0.250269
ENST00000254299_54844020_54902648_735	LncORF	735	ENST00000254299	processed_transcript	ENSG00000131979	protein_coding	GTG	0.556278		0.566936			0.278139	0.188979
ENST00000254299_54844020_54902663_750	LncORF	750	ENST00000254299	processed_transcript	ENSG00000131979	protein_coding	ATG	1.0903		0.555597			0.545152	0.185199
ENST00000254299_54844020_54902768_855	LncORF	855	ENST00000254299	processed_transcript	ENSG00000131979	protein_coding	GTG	0.956407		0.487366			0.478204	0.162455
ENST00000254299_54902476_54902676_201	LncORF	201	ENST00000254299	processed_transcript	ENSG00000131979	protein_coding	CTG	2.03415					1.01708	0
ENST00000257504_86035602_86036422_99	LncORF	99	ENST00000257504	processed_transcript	ENSG00000135052	protein_coding	TTG		2.92174	4.20907			1.46087	1.40302
ENST00000257504_86035602_86036494_171	LncORF	171	ENST00000257504	processed_transcript	ENSG00000135052	protein_coding	GTG		3.38307	2.43683	1.85183		1.69154	1.42955
ENST00000257504_86035602_86040764_210	LncORF	210	ENST00000257504	processed_transcript	ENSG00000135052	protein_coding	GTG		2.75479	1.98428	1.50792		1.37739	1.16406
ENST00000257504_86052582_86077479_78	LncORF	78	ENST00000257504	processed_transcript	ENSG00000135052	protein_coding	TTG	15.7255					7.86277	0
ENST00000257504_86077479_86077891_120	LncORF	120	ENST00000257504	processed_transcript	ENSG00000135052	protein_coding	ATG	3.4072	4.82088	6.94497			4.11404	2.31499
ENST00000257504_86077479_86077909_138	LncORF	138	ENST00000257504	processed_transcript	ENSG00000135052	protein_coding	ATA	2.96278	4.19207	6.0391			3.57742	2.01303
ENST00000261834_96290199_96292037_384	LncORF	384	ENST00000261834	processed_transcript	ENSG00000066739	protein_coding	ATG				0.824641		0	0.27488
ENST00000261834_96290199_96294970_456	LncORF	456	ENST00000261834	processed_transcript	ENSG00000066739	protein_coding	GTG				0.694435		0	0.231478
ENST00000261834_96290199_96295021_507	LncORF	507	ENST00000261834	processed_transcript	ENSG00000066739	protein_coding	ATG				0.624581		0	0.208194
ENST00000261834_96290199_96295033_519	LncORF	519	ENST00000261834	processed_transcript	ENSG00000066739	protein_coding	GTG				0.610139		0	0.20338
ENST00000261834_96290199_96295039_525	LncORF	525	ENST00000261834	processed_transcript	ENSG00000066739	protein_coding	GTG				0.603166		0	0.201055
ENST00000261834_96290199_96295096_582	LncORF	582	ENST00000261834	processed_transcript	ENSG00000066739	protein_coding	CTG				0.544093		0	0.181364
ENST00000261834_96290199_96295120_606	LncORF	606	ENST00000261834	processed_transcript	ENSG00000066739	protein_coding	TTG				0.522545		0	0.174182
ENST00000261834_96290199_96295132_618	LncORF	618	ENST00000261834	processed_transcript	ENSG00000066739	protein_coding	TTG				0.512399		0	0.1708
ENST00000261834_96290199_96295500_672	LncORF	672	ENST00000261834	processed_transcript	ENSG00000066739	protein_coding	ATG				0.471224		0	0.157075
ENST00000261834_96290199_96295545_717	LncORF	717	ENST00000261834	processed_transcript	ENSG00000066739	protein_coding	CTG				0.441649		0	0.147216
ENST00000261834_96290199_96295554_726	LncORF	726	ENST00000261834	processed_transcript	ENSG00000066739	protein_coding	TTG				0.436174		0	0.145391
ENST00000261834_96290199_96302033_759	LncORF	759	ENST00000261834	processed_transcript	ENSG00000066739	protein_coding	ATG				0.41721		0	0.13907
ENST00000261834_96290199_96302036_762	LncORF	762	ENST00000261834	processed_transcript	ENSG00000066739	protein_coding	CTG				0.415567		0	0.138522
ENST00000261834_96290199_96302042_768	LncORF	768	ENST00000261834	processed_transcript	ENSG00000066739	protein_coding	GTG				0.412321		0	0.13744
ENST00000261834_96290199_96302048_774	LncORF	774	ENST00000261834	processed_transcript	ENSG00000066739	protein_coding	TTG				0.409124		0	0.136375
ENST00000261834_96290199_96302087_813	LncORF	813	ENST00000261834	processed_transcript	ENSG00000066739	protein_coding	GTG				0.389499		0	0.129833
ENST00000261834_96290199_96302102_828	LncORF	828	ENST00000261834	processed_transcript	ENSG00000066739	protein_coding	GTG				0.382442		0	0.127481
ENST00000261834_96290199_96302108_834	LncORF	834	ENST00000261834	processed_transcript	ENSG00000066739	protein_coding	TTG				0.379691		0	0.126564
ENST00000261834_96290199_96303063_837	LncORF	837	ENST00000261834	processed_transcript	ENSG00000066739	protein_coding	ATG				0.37833		0	0.12611
ENST00000261834_96290199_96303087_861	LncORF	861	ENST00000261834	processed_transcript	ENSG00000066739	protein_coding	ATG				0.367784		0	0.122595
ENST00000261834_96290199_96303105_879	LncORF	879	ENST00000261834	processed_transcript	ENSG00000066739	protein_coding	CTG				0.360253		0	0.120084
ENST00000261834_96290199_96303123_897	LncORF	897	ENST00000261834	processed_transcript	ENSG00000066739	protein_coding	ATG			0.464546	0.353024		0	0.272523
ENST00000261834_96290199_96303138_912	LncORF	912	ENST00000261834	processed_transcript	ENSG00000066739	protein_coding	TTG			0.456906	0.347217		0	0.268041
ENST00000261834_96290199_96303174_948	LncORF	948	ENST00000261834	processed_transcript	ENSG00000066739	protein_coding	GTG			0.439555	0.334032		0	0.257862
ENST00000261834_96290199_96303255_1029	LncORF	1029	ENST00000261834	processed_transcript	ENSG00000066739	protein_coding	GTG			0.404954	0.307738		0	0.237564
ENST00000261834_96290199_96304509_1044	LncORF	1044	ENST00000261834	processed_transcript	ENSG00000066739	protein_coding	ATA			0.399136	0.303316		0	0.234151
ENST00000261834_96290199_96304515_1050	LncORF	1050	ENST00000261834	processed_transcript	ENSG00000066739	protein_coding	ATG			0.396855	0.301583		0	0.232813
ENST00000261834_96290199_96305623_1173	LncORF	1173	ENST00000261834	processed_transcript	ENSG00000066739	protein_coding	ATA			0.355241	0.269959		0	0.2084
ENST00000261834_96290199_96305674_1224	LncORF	1224	ENST00000261834	processed_transcript	ENSG00000066739	protein_coding	GTG			0.340439	0.258711		0	0.199717
ENST00000261834_96290199_96305677_1227	LncORF	1227	ENST00000261834	processed_transcript	ENSG00000066739	protein_coding	GTG			0.339607	0.258079		0	0.199229
ENST00000261834_96290199_96305689_1239	LncORF	1239	ENST00000261834	processed_transcript	ENSG00000066739	protein_coding	GTG			0.336318	0.255579		0	0.197299
ENST00000261834_96290199_96305743_1293	LncORF	1293	ENST00000261834	processed_transcript	ENSG00000066739	protein_coding	CTG			0.322272	0.244905		0	0.189059
ENST00000261834_96290199_96305764_1314	LncORF	1314	ENST00000261834	processed_transcript	ENSG00000066739	protein_coding	ATA			0.317122	0.240991		0	0.186038
ENST00000261834_96290199_96305767_1317	LncORF	1317	ENST00000261834	processed_transcript	ENSG00000066739	protein_coding	GTG			0.316399	0.240442		0	0.185614
ENST00000261834_96290199_96305785_1335	LncORF	1335	ENST00000261834	processed_transcript	ENSG00000066739	protein_coding	ATG			0.312133	0.2372		0	0.183111
ENST00000261834_96290199_96305794_1344	LncORF	1344	ENST00000261834	processed_transcript	ENSG00000066739	protein_coding	ATA			0.310043	0.235612		0	0.181885
ENST00000261834_96290199_96306719_1371	LncORF	1371	ENST00000261834	processed_transcript	ENSG00000066739	protein_coding	ATG			0.303937	0.230972		0	0.178303
ENST00000261834_96290199_96306770_1422	LncORF	1422	ENST00000261834	processed_transcript	ENSG00000066739	protein_coding	GTG			0.293037	0.222688		0	0.171908
ENST00000261834_96290199_96306779_1431	LncORF	1431	ENST00000261834	processed_transcript	ENSG00000066739	protein_coding	ATG			0.291194	0.221287		0	0.170827
ENST00000261834_96290199_96306863_1515	LncORF	1515	ENST00000261834	processed_transcript	ENSG00000066739	protein_coding	CTG			0.275048	0.209018		0	0.161355
ENST00000261834_96290199_96306911_1563	LncORF	1563	ENST00000261834	processed_transcript	ENSG00000066739	protein_coding	TTG			0.266601	0.202599		0	0.1564
ENST00000261834_96290199_96309492_1608	LncORF	1608	ENST00000261834	processed_transcript	ENSG00000066739	protein_coding	ATG			0.25914	0.196929		0	0.152023
ENST00000261834_96290199_96309507_1623	LncORF	1623	ENST00000261834	processed_transcript	ENSG00000066739	protein_coding	ATG			0.256745	0.195109		0	0.150618
ENST00000261834_96290199_96309519_1635	LncORF	1635	ENST00000261834	processed_transcript	ENSG00000066739	protein_coding	ATG			0.254861	0.193677		0	0.149513
ENST00000261834_96290199_96309522_1638	LncORF	1638	ENST00000261834	processed_transcript	ENSG00000066739	protein_coding	CTG			0.254394	0.193323		0	0.149239
ENST00000261834_96290199_96309534_1650	LncORF	1650	ENST00000261834	processed_transcript	ENSG00000066739	protein_coding	ATG			0.252544	0.191917		0	0.148154
ENST00000261834_96290199_96311149_1743	LncORF	1743	ENST00000261834	processed_transcript	ENSG00000066739	protein_coding	ATG			0.239069	0.363353		0	0.200808
ENST00000261834_96290199_96311173_1767	LncORF	1767	ENST00000261834	processed_transcript	ENSG00000066739	protein_coding	TTG			0.235822	0.358418		0	0.19808
ENST00000261834_96290199_96311209_1803	LncORF	1803	ENST00000261834	processed_transcript	ENSG00000066739	protein_coding	ATG			0.231114	0.351262		0	0.194125
ENST00000261834_96291676_96294972_90	LncORF	90	ENST00000261834	processed_transcript	ENSG00000066739	protein_coding	CTG				3.51847		0	1.17282
ENST00000261834_96291676_96294999_117	LncORF	117	ENST00000261834	processed_transcript	ENSG00000066739	protein_coding	CTG				2.70652		0	0.902172
ENST00000261834_96291676_96295002_120	LncORF	120	ENST00000261834	processed_transcript	ENSG00000066739	protein_coding	CTG				2.63885		0	0.879618
ENST00000261834_96291676_96295026_144	LncORF	144	ENST00000261834	processed_transcript	ENSG00000066739	protein_coding	ATG				2.19904		0	0.733015
ENST00000261834_96291676_96295050_168	LncORF	168	ENST00000261834	processed_transcript	ENSG00000066739	protein_coding	GTG				1.88489		0	0.628298
ENST00000261834_96291676_96295053_171	LncORF	171	ENST00000261834	processed_transcript	ENSG00000066739	protein_coding	ATA				1.85183		0	0.617275
ENST00000261834_96291676_96295056_174	LncORF	174	ENST00000261834	processed_transcript	ENSG00000066739	protein_coding	ATG				1.8199		0	0.606633
ENST00000261834_96291676_96295080_198	LncORF	198	ENST00000261834	processed_transcript	ENSG00000066739	protein_coding	CTG				1.5993		0	0.533102
ENST00000261834_96302108_96303119_60	LncORF	60	ENST00000261834	processed_transcript	ENSG00000066739	protein_coding	ATA			6.94497			0	2.31499
ENST00000264785_10099125_10103973_93	LncORF	93	ENST00000264785	processed_transcript	ENSG00000071127	protein_coding	CTG	4.39639		4.48062		41.6262	2.19819	15.3689
ENST00000264785_10099125_10103976_96	LncORF	96	ENST00000264785	processed_transcript	ENSG00000071127	protein_coding	TTG	4.259		4.3406		40.3254	2.1295	14.8887
ENST00000264785_10099125_10106490_168	LncORF	168	ENST00000264785	processed_transcript	ENSG00000071127	protein_coding	CTG	2.43372		2.48034		23.0431	1.21686	8.5078
ENST00000265450_80516078_80517973_315	LncORF	315	ENST00000265450	processed_transcript	ENSG00000108219	protein_coding	TTG				1.00528		0	0.335092
ENST00000265450_80516114_80517973_279	LncORF	279	ENST00000265450	processed_transcript	ENSG00000108219	protein_coding	TTG				1.13499		0	0.37833
ENST00000265450_80516162_80517973_231	LncORF	231	ENST00000265450	processed_transcript	ENSG00000108219	protein_coding	GTG				1.37083		0	0.456944
ENST00000265450_80516198_80517973_195	LncORF	195	ENST00000265450	processed_transcript	ENSG00000108219	protein_coding	CTG				1.62391		0	0.541303
ENST00000265450_80516204_80517973_189	LncORF	189	ENST00000265450	processed_transcript	ENSG00000108219	protein_coding	CTG				1.67546		0	0.558487
ENST00000265450_80516220_80517932_132	LncORF	132	ENST00000265450	processed_transcript	ENSG00000108219	protein_coding	ATG				2.39896		0	0.799652
ENST00000265450_80518769_80518840_72	LncORF	72	ENST00000265450	processed_transcript	ENSG00000108219	protein_coding	ATA	5.67867					2.83933	0
ENST00000265450_80518781_80518840_60	LncORF	60	ENST00000265450	processed_transcript	ENSG00000108219	protein_coding	ATG	6.8144					3.4072	0
ENST00000265619_58389411_58390128_108	LncORF	108	ENST00000265619	processed_transcript	ENSG00000124164	protein_coding	GTG	3.78578					1.89289	0
ENST00000265619_58389460_58390168_99	LncORF	99	ENST00000265619	processed_transcript	ENSG00000124164	protein_coding	ATG	4.12994					2.06497	0
ENST00000265619_58389469_58390168_90	LncORF	90	ENST00000265619	processed_transcript	ENSG00000124164	protein_coding	GTG	4.54294					2.27147	0
ENST00000265619_58389481_58390168_78	LncORF	78	ENST00000265619	processed_transcript	ENSG00000124164	protein_coding	CTG	5.24185					2.62092	0
ENST00000265619_58390208_58438985_327	LncORF	327	ENST00000265619	processed_transcript	ENSG00000124164	protein_coding	ATG		2.65369	3.82292	0.968386		1.32685	1.5971
ENST00000265619_58390211_58438985_324	LncORF	324	ENST00000265619	processed_transcript	ENSG00000124164	protein_coding	CTG		2.67826	3.85831	0.977353		1.33913	1.61189
ENST00000265619_58390238_58438985_297	LncORF	297	ENST00000265619	processed_transcript	ENSG00000124164	protein_coding	CTG		2.92174	4.20907	1.0662		1.46087	1.75842
ENST00000265619_58390277_58438985_258	LncORF	258	ENST00000265619	processed_transcript	ENSG00000124164	protein_coding	CTG		3.3634	4.84532	1.22737		1.6817	2.02423
ENST00000265619_58390289_58438985_246	LncORF	246	ENST00000265619	processed_transcript	ENSG00000124164	protein_coding	CTG		3.52747	5.08168	1.28725		1.76373	2.12298
ENST00000265619_58390307_58438985_228	LncORF	228	ENST00000265619	processed_transcript	ENSG00000124164	protein_coding	ATG		3.80595	5.48287	1.38887		1.90298	2.29058
ENST00000265619_58390313_58438985_222	LncORF	222	ENST00000265619	processed_transcript	ENSG00000124164	protein_coding	CTG		3.90882	5.63105	1.42641		1.95441	2.35249
ENST00000265619_58418270_58438985_135	LncORF	135	ENST00000265619	processed_transcript	ENSG00000124164	protein_coding	GTG		6.42783	9.25995	2.34565		3.21392	3.86853
ENST00000265619_58418282_58438985_123	LncORF	123	ENST00000265619	processed_transcript	ENSG00000124164	protein_coding	GTG		7.05494	10.1634	2.57449		3.52747	4.24595
ENST00000265619_58418312_58438985_93	LncORF	93	ENST00000265619	processed_transcript	ENSG00000124164	protein_coding	GTG		9.33073	13.4419	3.40497		4.66536	5.61561
ENST00000265619_58418337_58444232_441	LncORF	441	ENST00000265619	processed_transcript	ENSG00000124164	protein_coding	ATG	2.78139	4.59131	6.61425	9.33472		3.68635	5.31632
ENST00000265619_58418355_58444232_423	LncORF	423	ENST00000265619	processed_transcript	ENSG00000124164	protein_coding	ATG	2.89975	4.78668	6.89571	9.73194		3.84322	5.54255
ENST00000265619_58418361_58444232_417	LncORF	417	ENST00000265619	processed_transcript	ENSG00000124164	protein_coding	CTG	2.94147	4.85556	6.99493	9.87197		3.89851	5.6223
ENST00000265619_58438972_58444232_387	LncORF	387	ENST00000265619	processed_transcript	ENSG00000124164	protein_coding	ATG	3.16949	5.23196	7.53717	10.6372		4.20072	6.05814
ENST00000265619_58438993_58444232_366	LncORF	366	ENST00000265619	processed_transcript	ENSG00000124164	protein_coding	GTG	3.35135	2.37092	4.55408	10.3824		2.86113	4.97882
ENST00000265619_58439002_58444232_357	LncORF	357	ENST00000265619	processed_transcript	ENSG00000124164	protein_coding	TTG	3.43583	2.43069	4.66888	10.6441		2.93326	5.10433
ENST00000265619_58440919_58444232_321	LncORF	321	ENST00000265619	processed_transcript	ENSG00000124164	protein_coding	ATA	3.82116	2.70329	3.89437	11.8378		3.26223	5.24407
ENST00000265619_58440931_58444232_309	LncORF	309	ENST00000265619	processed_transcript	ENSG00000124164	protein_coding	ATA	3.96956	2.80828	4.04561	12.2976		3.38892	5.44773
ENST00000265619_58440964_58444232_276	LncORF	276	ENST00000265619	processed_transcript	ENSG00000124164	protein_coding	ATA	4.44418	3.14405	4.52933	13.7679		3.79411	6.09908
ENST00000265619_58440967_58444232_273	LncORF	273	ENST00000265619	processed_transcript	ENSG00000124164	protein_coding	GTG	4.49301	3.1786	4.5791	13.9192		3.83581	6.16611
ENST00000265619_58440979_58444232_261	LncORF	261	ENST00000265619	processed_transcript	ENSG00000124164	protein_coding	CTG	4.69959	2.21649	4.78963	12.1327		3.45804	5.64076
ENST00000265619_58440991_58444232_249	LncORF	249	ENST00000265619	processed_transcript	ENSG00000124164	protein_coding	TTG	4.92607	2.32331	5.02046	12.7174		3.62469	5.91261
ENST00000265619_58440995_58444095_108	LncORF	108	ENST00000265619	processed_transcript	ENSG00000124164	protein_coding	ATG	7.57156		11.5749	5.86412		3.78578	5.81302
ENST00000265619_58441018_58444232_222	LncORF	222	ENST00000265619	processed_transcript	ENSG00000124164	protein_coding	ATG	5.52519	2.60588	5.63105	12.8377		4.06553	6.15624
ENST00000265619_58441036_58444232_204	LncORF	204	ENST00000265619	processed_transcript	ENSG00000124164	protein_coding	CTG	4.00847	2.83581		12.4181		3.42214	4.13938
ENST00000265619_58441043_58444095_60	LncORF	60	ENST00000265619	processed_transcript	ENSG00000124164	protein_coding	GTG	6.8144					3.4072	0
ENST00000265619_58444089_58444232_144	LncORF	144	ENST00000265619	processed_transcript	ENSG00000124164	protein_coding	CTG	5.67867	4.0174		17.5924		4.84803	5.86412
ENST00000265619_58444095_58444232_138	LncORF	138	ENST00000265619	processed_transcript	ENSG00000124164	protein_coding	ATG	2.96278	4.19207		18.3572		3.57742	6.11908
ENST00000265619_58444107_58444232_126	LncORF	126	ENST00000265619	processed_transcript	ENSG00000124164	protein_coding	GTG		4.59131		15.0792		2.29565	5.02639
ENST00000265619_58444144_58444209_66	LncORF	66	ENST00000265619	processed_transcript	ENSG00000124164	protein_coding	CTG		4.38261		23.9896		2.19131	7.99652
ENST00000265619_58444216_58444302_87	LncORF	87	ENST00000265619	processed_transcript	ENSG00000124164	protein_coding	TTG	4.69959					2.34979	0
ENST00000265619_58444225_58444302_78	LncORF	78	ENST00000265619	processed_transcript	ENSG00000124164	protein_coding	TTG	5.24185					2.62092	0
ENST00000265619_58444243_58444302_60	LncORF	60	ENST00000265619	processed_transcript	ENSG00000124164	protein_coding	ATG	6.8144					3.4072	0
ENST00000265619_58444894_58445151_258	LncORF	258	ENST00000265619	processed_transcript	ENSG00000124164	protein_coding	TTG			1.61511			0	0.538369
ENST00000265619_58444906_58445151_246	LncORF	246	ENST00000265619	processed_transcript	ENSG00000124164	protein_coding	GTG			1.69389			0	0.564631
ENST00000265619_58444930_58445151_222	LncORF	222	ENST00000265619	processed_transcript	ENSG00000124164	protein_coding	ATG			1.87702			0	0.625673
ENST00000265619_58444941_58445015_75	LncORF	75	ENST00000265619	processed_transcript	ENSG00000124164	protein_coding	ATA			5.55597			0	1.85199
ENST00000265619_58444957_58445151_195	LncORF	195	ENST00000265619	processed_transcript	ENSG00000124164	protein_coding	ATG			2.13691			0	0.712304
ENST00000265619_58445002_58445151_150	LncORF	150	ENST00000265619	processed_transcript	ENSG00000124164	protein_coding	ATG			2.77799			0	0.925995
ENST00000265619_58445005_58445151_147	LncORF	147	ENST00000265619	processed_transcript	ENSG00000124164	protein_coding	CTG			2.83468			0	0.944893
ENST00000265619_58445251_58445364_114	LncORF	114	ENST00000265619	processed_transcript	ENSG00000124164	protein_coding	ATA		2.5373				1.26865	0
ENST00000265619_58445299_58445364_66	LncORF	66	ENST00000265619	processed_transcript	ENSG00000124164	protein_coding	CTG		4.38261				2.19131	0
ENST00000265619_58445305_58445364_60	LncORF	60	ENST00000265619	processed_transcript	ENSG00000124164	protein_coding	CTG		4.82088				2.41044	0
ENST00000265870_68483435_68483572_138	LncORF	138	ENST00000265870	processed_transcript	ENSG00000122912	protein_coding	ATG				2.29465		0	0.764885
ENST00000265870_68483435_68483584_150	LncORF	150	ENST00000265870	processed_transcript	ENSG00000122912	protein_coding	ATG				2.11108		0	0.703694
ENST00000265870_68483435_68487166_177	LncORF	177	ENST00000265870	processed_transcript	ENSG00000122912	protein_coding	CTG				3.57811		0	1.1927
ENST00000265870_68483435_68487184_195	LncORF	195	ENST00000265870	processed_transcript	ENSG00000122912	protein_coding	ATG				3.24782		0	1.08261
ENST00000265870_68483435_68487199_210	LncORF	210	ENST00000265870	processed_transcript	ENSG00000122912	protein_coding	GTG				3.01583		0	1.00528
ENST00000265870_68483435_68488471_228	LncORF	228	ENST00000265870	processed_transcript	ENSG00000122912	protein_coding	ATA				2.77774		0	0.925913
ENST00000265870_68483435_68488483_240	LncORF	240	ENST00000265870	processed_transcript	ENSG00000122912	protein_coding	ATA				2.63885		0	0.879618
ENST00000265870_68483435_68488528_285	LncORF	285	ENST00000265870	processed_transcript	ENSG00000122912	protein_coding	TTG				2.22219		0	0.740731
ENST00000265870_68483435_68488603_360	LncORF	360	ENST00000265870	processed_transcript	ENSG00000122912	protein_coding	TTG				1.75924		0	0.586412
ENST00000265870_68483435_68493147_402	LncORF	402	ENST00000265870	processed_transcript	ENSG00000122912	protein_coding	ATG				1.57543		0	0.525145
ENST00000265870_68483435_68493165_420	LncORF	420	ENST00000265870	processed_transcript	ENSG00000122912	protein_coding	ATG				1.50792		0	0.502639
ENST00000265870_68483435_68493168_423	LncORF	423	ENST00000265870	processed_transcript	ENSG00000122912	protein_coding	CTG				1.49722		0	0.499074
ENST00000265870_68483435_68503646_468	LncORF	468	ENST00000265870	processed_transcript	ENSG00000122912	protein_coding	CTG				1.35326		0	0.451086
ENST00000265870_68483458_68483550_93	LncORF	93	ENST00000265870	processed_transcript	ENSG00000122912	protein_coding	ATG				3.40497		0	1.13499
ENST00000265870_68483458_68483559_102	LncORF	102	ENST00000265870	processed_transcript	ENSG00000122912	protein_coding	ATG				3.10453		0	1.03484
ENST00000265870_68483458_68483565_108	LncORF	108	ENST00000265870	processed_transcript	ENSG00000122912	protein_coding	ATG				2.93206		0	0.977353
ENST00000265870_68483514_68487149_81	LncORF	81	ENST00000265870	processed_transcript	ENSG00000122912	protein_coding	GTG				3.90941		0	1.30314
ENST00000265870_68488542_68506668_303	LncORF	303	ENST00000265870	processed_transcript	ENSG00000122912	protein_coding	TTG		2.86389				1.43194	0
ENST00000265870_68488542_68506704_339	LncORF	339	ENST00000265870	processed_transcript	ENSG00000122912	protein_coding	TTG		2.55976				1.27988	0
ENST00000265870_68488542_68516805_408	LncORF	408	ENST00000265870	processed_transcript	ENSG00000122912	protein_coding	TTG		2.12686				1.06343	0
ENST00000265870_68506647_68506709_63	LncORF	63	ENST00000265870	processed_transcript	ENSG00000122912	protein_coding	CTG		13.7739				6.88696	0
ENST00000265870_68506664_68516830_135	LncORF	135	ENST00000265870	processed_transcript	ENSG00000122912	protein_coding	CTG		2.14261				1.07131	0
ENST00000265870_68506664_68516833_138	LncORF	138	ENST00000265870	processed_transcript	ENSG00000122912	protein_coding	ATG		2.09603				1.04802	0
ENST00000266078_64272191_64273597_417	LncORF	417	ENST00000266078	processed_transcript	ENSG00000203880	protein_coding	GTG	0.98049		1.99855	1.51876		0.490245	1.17244
ENST00000266078_64272197_64273597_411	LncORF	411	ENST00000266078	processed_transcript	ENSG00000203880	protein_coding	ATG	0.994803		2.02773	1.54094		0.497402	1.18955
ENST00000266078_64272200_64273597_408	LncORF	408	ENST00000266078	processed_transcript	ENSG00000203880	protein_coding	CTG	1.00212		2.04264	1.55227		0.501059	1.1983
ENST00000266078_64272210_64273304_105	LncORF	105	ENST00000266078	processed_transcript	ENSG00000203880	protein_coding	GTG				3.01583		0	1.00528
ENST00000266078_64272222_64273304_93	LncORF	93	ENST00000266078	processed_transcript	ENSG00000203880	protein_coding	CTG				3.40497		0	1.13499
ENST00000266078_64272228_64273304_87	LncORF	87	ENST00000266078	processed_transcript	ENSG00000203880	protein_coding	TTG				3.6398		0	1.21327
ENST00000266078_64273226_64273597_372	LncORF	372	ENST00000266078	processed_transcript	ENSG00000203880	protein_coding	GTG	1.0991		2.24031	1.70249		0.549549	1.31427
ENST00000266078_64273250_64273597_348	LncORF	348	ENST00000266078	processed_transcript	ENSG00000203880	protein_coding	TTG	1.1749		2.39482	1.8199		0.587449	1.4049
ENST00000266078_64273304_64273597_294	LncORF	294	ENST00000266078	processed_transcript	ENSG00000203880	protein_coding	GTG	1.39069		2.83468	1.07708		0.695347	1.30392
ENST00000266078_64273373_64273597_225	LncORF	225	ENST00000266078	processed_transcript	ENSG00000203880	protein_coding	ATG	1.81717		1.85199	1.40739		0.908587	1.08646
ENST00000266078_64273383_64273517_135	LncORF	135	ENST00000266078	processed_transcript	ENSG00000203880	protein_coding	TTG	3.02862		3.08665	2.34565		1.51431	1.81077
ENST00000266078_64273391_64273597_207	LncORF	207	ENST00000266078	processed_transcript	ENSG00000203880	protein_coding	TTG	1.97519		2.01303	1.52977		0.987595	1.18093
ENST00000266078_64273407_64273517_111	LncORF	111	ENST00000266078	processed_transcript	ENSG00000203880	protein_coding	TTG	3.68346		3.75404	2.85281		1.84173	2.20228
ENST00000266078_64273434_64273517_84	LncORF	84	ENST00000266078	processed_transcript	ENSG00000203880	protein_coding	ATG	4.86743		4.96069	3.76979		2.43372	2.91016
ENST00000266078_64273446_64273517_72	LncORF	72	ENST00000266078	processed_transcript	ENSG00000203880	protein_coding	GTG	5.67867		5.78747	4.39809		2.83933	3.39519
ENST00000266078_64273454_64273597_144	LncORF	144	ENST00000266078	processed_transcript	ENSG00000203880	protein_coding	TTG	2.83933		2.89374	2.19904		1.41967	1.69759
ENST00000266078_64273754_64273900_147	LncORF	147	ENST00000266078	processed_transcript	ENSG00000203880	protein_coding	TTG		1.9677				0.983852	0
ENST00000266078_64273781_64273900_120	LncORF	120	ENST00000266078	processed_transcript	ENSG00000203880	protein_coding	ATG		2.41044				1.20522	0
ENST00000266078_64273794_64273889_96	LncORF	96	ENST00000266078	processed_transcript	ENSG00000203880	protein_coding	ATA		3.01305				1.50652	0
ENST00000266078_64273814_64273900_87	LncORF	87	ENST00000266078	processed_transcript	ENSG00000203880	protein_coding	TTG		3.32474				1.66237	0
ENST00000266078_64273818_64273889_72	LncORF	72	ENST00000266078	processed_transcript	ENSG00000203880	protein_coding	ATA		4.0174				2.0087	0
ENST00000266078_64273826_64273900_75	LncORF	75	ENST00000266078	processed_transcript	ENSG00000203880	protein_coding	TTG		3.8567				1.92835	0
ENST00000267869_59639135_59642172_60	LncORF	60	ENST00000267869	processed_transcript	ENSG00000140307	protein_coding	GTG	20.4432	14.4626		10.5554	32.2603	17.4529	14.2719
ENST00000267869_59639135_59642190_78	LncORF	78	ENST00000267869	processed_transcript	ENSG00000140307	protein_coding	GTG	15.7255	11.1251		8.11955	24.8156	13.4253	10.9784
ENST00000267869_59639135_59642214_102	LncORF	102	ENST00000267869	processed_transcript	ENSG00000140307	protein_coding	CTG	28.0593	19.8507	16.3411	27.9408	18.9766	23.955	21.0862
ENST00000267869_59639135_59642229_117	LncORF	117	ENST00000267869	processed_transcript	ENSG00000140307	protein_coding	GTG	31.4511	22.2502	14.2461	37.8912	33.0875	26.8506	28.4083
ENST00000267869_59639135_59657441_186	LncORF	186	ENST00000267869	processed_transcript	ENSG00000140307	protein_coding	CTG	19.7838	13.9961	11.2016	25.5373	20.8131	16.8899	19.184
ENST00000267869_59639135_59657462_207	LncORF	207	ENST00000267869	processed_transcript	ENSG00000140307	protein_coding	CTG	17.7767	12.5762	10.0652	22.9465	28.0524	15.1764	20.3547
ENST00000267869_59642234_59657451_75	LncORF	75	ENST00000267869	processed_transcript	ENSG00000140307	protein_coding	GTG			5.55597	4.22216	25.8082	0	11.8621
ENST00000267869_59642256_59657485_87	LncORF	87	ENST00000267869	processed_transcript	ENSG00000140307	protein_coding	GTG					22.2485	0	7.41616
ENST00000267918_68780065_68780412_81	LncORF	81	ENST00000267918	processed_transcript	ENSG00000140350	protein_coding	GTG	50.4771	24.9971	30.8665	15.6376		37.7371	15.5014
ENST00000267918_68780065_68780415_84	LncORF	84	ENST00000267918	processed_transcript	ENSG00000140350	protein_coding	TTG	58.4092	24.1044	29.7641	15.0792		41.2568	14.9478
ENST00000267918_68780065_68780427_96	LncORF	96	ENST00000267918	processed_transcript	ENSG00000140350	protein_coding	ATG	63.885	27.1174	43.406	19.7914		45.5012	21.0658
ENST00000267918_68780065_68780439_108	LncORF	108	ENST00000267918	processed_transcript	ENSG00000140350	protein_coding	ATG	56.7867	24.1044	38.5831	20.5244		40.4455	19.7025
ENST00000267918_68780084_68782973_141	LncORF	141	ENST00000267918	processed_transcript	ENSG00000140350	protein_coding	GTG	52.1954	20.5144	29.553	17.9667		36.3549	15.8399
ENST00000267918_68780084_68783024_192	LncORF	192	ENST00000267918	processed_transcript	ENSG00000140350	protein_coding	GTG	38.331	19.5848	21.703	14.8435		28.9579	12.1822
ENST00000267918_68780084_68784424_249	LncORF	249	ENST00000267918	processed_transcript	ENSG00000140350	protein_coding	CTG	29.5564	15.1015	16.7349	11.4456		22.329	9.39349
ENST00000267918_68780084_68784433_258	LncORF	258	ENST00000267918	processed_transcript	ENSG00000140350	protein_coding	GTG	28.5254	14.5747	16.1511	11.0464		21.5501	9.06581
ENST00000267918_68780084_68784520_345	LncORF	345	ENST00000267918	processed_transcript	ENSG00000140350	protein_coding	GTG	22.5172	13.4146	14.4938	9.17862	11.221	17.9659	11.6311
ENST00000267918_68780084_68784541_366	LncORF	366	ENST00000267918	processed_transcript	ENSG00000140350	protein_coding	CTG	21.2252	12.6449	13.6622	8.65198	10.5771	16.9351	10.9638
ENST00000267918_68780084_68787415_423	LncORF	423	ENST00000267918	processed_transcript	ENSG00000140350	protein_coding	CTG	18.3651	10.941	11.8212	8.23472	9.15186	14.653	9.73593
ENST00000267918_68780084_68787424_432	LncORF	432	ENST00000267918	processed_transcript	ENSG00000140350	protein_coding	ATA	17.9825	10.7131	11.5749	8.79618	8.96119	14.3478	9.77744
ENST00000267918_68780084_68787493_501	LncORF	501	ENST00000267918	processed_transcript	ENSG00000140350	protein_coding	TTG	15.5058	9.2376	9.98079	7.58473	7.72702	12.3717	8.43084
ENST00000267918_68780084_68787502_510	LncORF	510	ENST00000267918	processed_transcript	ENSG00000140350	protein_coding	CTG	15.2322	9.07459	9.80466	7.45088	7.59066	12.1534	8.28206
ENST00000267918_68780084_68787844_618	LncORF	618	ENST00000267918	processed_transcript	ENSG00000140350	protein_coding	CTG	12.5703	7.95678	8.09122	7.17358	9.3962	10.2635	8.22033
ENST00000267918_68780084_68787904_678	LncORF	678	ENST00000267918	processed_transcript	ENSG00000140350	protein_coding	CTG	11.4578	7.25264	7.37518	6.53875	8.56468	9.35524	7.49287
ENST00000267918_68780084_68787919_693	LncORF	693	ENST00000267918	processed_transcript	ENSG00000140350	protein_coding	GTG	11.2098	7.09566	7.21555	6.39722	8.3793	9.15275	7.33069
ENST00000267918_68783027_68784444_75	LncORF	75	ENST00000267918	processed_transcript	ENSG00000140350	protein_coding	CTG		7.7134	5.55597			3.8567	1.85199
ENST00000267918_68783027_68784447_78	LncORF	78	ENST00000267918	processed_transcript	ENSG00000140350	protein_coding	ATG		7.41673	5.34228			3.70837	1.78076
ENST00000267918_68783027_68784456_87	LncORF	87	ENST00000267918	processed_transcript	ENSG00000140350	protein_coding	CTG		6.64948	4.78963		22.2485	3.32474	9.0127
ENST00000267918_68783027_68784480_111	LncORF	111	ENST00000267918	processed_transcript	ENSG00000140350	protein_coding	ATG		7.81764	7.50807		34.876	3.90882	14.128
ENST00000267918_68783027_68784522_153	LncORF	153	ENST00000267918	processed_transcript	ENSG00000140350	protein_coding	ATG	2.67231	5.67162	5.44703	2.06969	25.3022	4.17197	10.9396
ENST00000267918_68784480_68784557_78	LncORF	78	ENST00000267918	processed_transcript	ENSG00000140350	protein_coding	TTG	5.24185			4.05977		2.62092	1.35326
ENST00000267918_68787835_68787909_75	LncORF	75	ENST00000267918	processed_transcript	ENSG00000140350	protein_coding	TTG				4.22216		0	1.40739
ENST00000276096_48521835_48528454_612	LncORF	612	ENST00000276096	processed_transcript	ENSG00000147155	protein_coding	GTG	2.00424	0.94527	2.04264	1.55227	3.16277	1.47475	2.25256
ENST00000276096_48521879_48527157_219	LncORF	219	ENST00000276096	processed_transcript	ENSG00000147155	protein_coding	GTG	5.60088	1.32079		1.44595		3.46083	0.481982
ENST00000276096_48521890_48524003_99	LncORF	99	ENST00000276096	processed_transcript	ENSG00000147155	protein_coding	CTG	12.3898	2.92174		3.19861		7.65578	1.0662
ENST00000276096_48521905_48524003_84	LncORF	84	ENST00000276096	processed_transcript	ENSG00000147155	protein_coding	TTG	14.6023	3.44348		3.76979		9.02289	1.2566
ENST00000276096_48523926_48524003_78	LncORF	78	ENST00000276096	processed_transcript	ENSG00000147155	protein_coding	GTG	10.4837	3.70837		4.05977		7.09603	1.35326
ENST00000276096_48523929_48524003_75	LncORF	75	ENST00000276096	processed_transcript	ENSG00000147155	protein_coding	CTG	10.903	3.8567		4.22216		7.37987	1.40739
ENST00000276096_48523935_48524003_69	LncORF	69	ENST00000276096	processed_transcript	ENSG00000147155	protein_coding	TTG	11.8511	4.19207		4.58931		8.0216	1.52977
ENST00000276096_48523943_48528454_519	LncORF	519	ENST00000276096	processed_transcript	ENSG00000147155	protein_coding	TTG	1.57558	1.11465	2.40866	1.83042	3.72951	1.34512	2.6562
ENST00000276096_48523951_48527157_162	LncORF	162	ENST00000276096	processed_transcript	ENSG00000147155	protein_coding	TTG	5.04771	1.78551		1.95471		3.41661	0.651569
ENST00000276096_48523961_48528454_501	LncORF	501	ENST00000276096	processed_transcript	ENSG00000147155	protein_coding	CTG	1.63219	1.1547	2.4952	1.89618	3.86351	1.39345	2.75163
ENST00000276096_48523967_48528454_495	LncORF	495	ENST00000276096	processed_transcript	ENSG00000147155	protein_coding	CTG	1.65198	1.1687	2.52544	1.91917	3.91034	1.41034	2.78498
ENST00000276096_48523969_48527157_144	LncORF	144	ENST00000276096	processed_transcript	ENSG00000147155	protein_coding	GTG	5.67867	2.0087		2.19904		3.84368	0.733015
ENST00000276096_48523972_48527157_141	LncORF	141	ENST00000276096	processed_transcript	ENSG00000147155	protein_coding	CTG	2.89975	2.05144		2.24583		2.47559	0.748611
ENST00000276096_48523982_48528454_480	LncORF	480	ENST00000276096	processed_transcript	ENSG00000147155	protein_coding	GTG	0.8518	1.20522	2.60436	1.97914	4.03254	1.02851	2.87201
ENST00000276096_48523984_48527157_129	LncORF	129	ENST00000276096	processed_transcript	ENSG00000147155	protein_coding	GTG	3.16949	2.24227		2.45475		2.70588	0.818249
ENST00000276096_48524000_48528454_462	LncORF	462	ENST00000276096	processed_transcript	ENSG00000147155	protein_coding	CTG		1.25218	2.70583	2.05625	4.18965	0.626088	2.98391
ENST00000276096_48524003_48528454_459	LncORF	459	ENST00000276096	processed_transcript	ENSG00000147155	protein_coding	GTG		0.63018	2.72352	1.37979	4.21703	0.31509	2.77345
ENST00000276096_48524039_48528454_423	LncORF	423	ENST00000276096	processed_transcript	ENSG00000147155	protein_coding	CTG		0.683812	2.9553	1.49722	4.57593	0.341906	3.00948
ENST00000276096_48527024_48528454_354	LncORF	354	ENST00000276096	processed_transcript	ENSG00000147155	protein_coding	CTG		0.817097	3.53134	1.78905	5.46785	0.408549	3.59608
ENST00000276096_48527171_48528454_336	LncORF	336	ENST00000276096	processed_transcript	ENSG00000147155	protein_coding	GTG		0.860871	3.72052	1.88489	5.76077	0.430435	3.78873
ENST00000276096_48527173_48528378_258	LncORF	258	ENST00000276096	processed_transcript	ENSG00000147155	protein_coding	GTG		1.12113	3.23022		7.50239	0.560567	3.57754
ENST00000276096_48527177_48528454_330	LncORF	330	ENST00000276096	processed_transcript	ENSG00000147155	protein_coding	ATG		0.876523	3.78816	1.91917	5.86551	0.438261	3.85761
ENST00000276096_48527194_48528378_237	LncORF	237	ENST00000276096	processed_transcript	ENSG00000147155	protein_coding	TTG		1.22047	3.51644		8.16716	0.610237	3.89453
ENST00000276096_48527198_48528454_309	LncORF	309	ENST00000276096	processed_transcript	ENSG00000147155	protein_coding	CTG		0.936092	4.04561	2.04959	6.26413	0.468046	4.11978
ENST00000276096_48527200_48528378_231	LncORF	231	ENST00000276096	processed_transcript	ENSG00000147155	protein_coding	GTG		1.25218	3.60777		8.3793	0.626088	3.99569
ENST00000276096_48527216_48528454_291	LncORF	291	ENST00000276096	processed_transcript	ENSG00000147155	protein_coding	CTG		0.993995	4.29585	2.17637	6.65161	0.496997	4.37461
ENST00000276096_48527218_48528378_213	LncORF	213	ENST00000276096	processed_transcript	ENSG00000147155	protein_coding	GTG		1.35799	3.91266		9.08741	0.678996	4.33335
ENST00000276096_48527222_48528454_285	LncORF	285	ENST00000276096	processed_transcript	ENSG00000147155	protein_coding	GTG		1.01492	4.38629	2.22219	6.79164	0.507461	4.46671
ENST00000276096_48527225_48528454_282	LncORF	282	ENST00000276096	processed_transcript	ENSG00000147155	protein_coding	GTG		1.02572	4.43296	2.24583	6.86389	0.512859	4.51423
ENST00000276096_48527273_48528454_234	LncORF	234	ENST00000276096	processed_transcript	ENSG00000147155	protein_coding	GTG			5.34228	2.70652	8.27187	0	5.44022
ENST00000276096_48527282_48528454_225	LncORF	225	ENST00000276096	processed_transcript	ENSG00000147155	protein_coding	GTG			5.55597	2.81478	8.60274	0	5.65783
ENST00000276096_48528251_48528454_204	LncORF	204	ENST00000276096	processed_transcript	ENSG00000147155	protein_coding	GTG			2.04264	3.10453		0	1.71572
ENST00000276096_48528263_48528454_192	LncORF	192	ENST00000276096	processed_transcript	ENSG00000147155	protein_coding	CTG			2.1703	3.29857		0	1.82296
ENST00000276096_48528299_48528454_156	LncORF	156	ENST00000276096	processed_transcript	ENSG00000147155	protein_coding	CTG			2.67114	4.05977		0	2.24364
ENST00000276096_48528338_48528454_117	LncORF	117	ENST00000276096	processed_transcript	ENSG00000147155	protein_coding	ATG			3.56152	5.41303		0	2.99152
ENST00000276096_48528347_48528454_108	LncORF	108	ENST00000276096	processed_transcript	ENSG00000147155	protein_coding	CTG			3.85831	5.86412		0	3.24081
ENST00000276096_48528353_48528454_102	LncORF	102	ENST00000276096	processed_transcript	ENSG00000147155	protein_coding	CTG			4.08527	6.20907		0	3.43145
ENST00000276096_48528356_48528454_99	LncORF	99	ENST00000276096	processed_transcript	ENSG00000147155	protein_coding	GTG			4.20907	6.39722		0	3.53543
ENST00000276096_48528359_48528454_96	LncORF	96	ENST00000276096	processed_transcript	ENSG00000147155	protein_coding	CTG			4.3406	6.59713		0	3.64591
ENST00000276096_48528374_48528454_81	LncORF	81	ENST00000276096	processed_transcript	ENSG00000147155	protein_coding	GTG			5.14442	7.81882		0	4.32108
ENST00000276096_48528386_48528454_69	LncORF	69	ENST00000276096	processed_transcript	ENSG00000147155	protein_coding	GTG			6.0391	9.17862		0	5.07257
ENST00000276096_48528402_48528518_117	LncORF	117	ENST00000276096	processed_transcript	ENSG00000147155	protein_coding	ATG			3.56152	5.41303		0	2.99152
ENST00000276096_48528420_48528518_99	LncORF	99	ENST00000276096	processed_transcript	ENSG00000147155	protein_coding	ATG			4.20907	6.39722		0	3.53543
ENST00000282169_162498085_162500280_510	LncORF	510	ENST00000282169	processed_transcript	ENSG00000152332	protein_coding	CTG	0.801694	0.567162	1.63411	1.86272		0.684428	1.16561
ENST00000282169_162498109_162500280_486	LncORF	486	ENST00000282169	processed_transcript	ENSG00000152332	protein_coding	GTG	0.841284	0.59517	1.71481	1.95471		0.718227	1.22317
ENST00000282169_162498123_162500018_210	LncORF	210	ENST00000282169	processed_transcript	ENSG00000152332	protein_coding	CTG	1.94697		1.98428			0.973486	0.661425
ENST00000282169_162498126_162500018_207	LncORF	207	ENST00000282169	processed_transcript	ENSG00000152332	protein_coding	CTG	1.97519		2.01303			0.987595	0.671011
ENST00000282169_162498137_162498268_132	LncORF	132	ENST00000282169	processed_transcript	ENSG00000152332	protein_coding	CTG			3.1568			0	1.05227
ENST00000282169_162498169_162500280_426	LncORF	426	ENST00000282169	processed_transcript	ENSG00000152332	protein_coding	TTG	0.959775	0.678996	1.95633	2.23002		0.819386	1.39545
ENST00000282169_162498191_162498268_78	LncORF	78	ENST00000282169	processed_transcript	ENSG00000152332	protein_coding	CTG			5.34228			0	1.78076
ENST00000282169_162498200_162498268_69	LncORF	69	ENST00000282169	processed_transcript	ENSG00000152332	protein_coding	CTG			6.0391			0	2.01303
ENST00000282169_162498238_162500280_357	LncORF	357	ENST00000282169	processed_transcript	ENSG00000152332	protein_coding	CTG	1.14528	0.810231	2.33444	2.66103		0.977754	1.66516
ENST00000282169_162498247_162500280_348	LncORF	348	ENST00000282169	processed_transcript	ENSG00000152332	protein_coding	TTG	1.1749	0.831185	2.39482	2.72985		1.00304	1.70822
ENST00000282169_162498268_162500280_327	LncORF	327	ENST00000282169	processed_transcript	ENSG00000152332	protein_coding	GTG	1.25035	0.884564	1.27431	2.90516		1.06746	1.39315
ENST00000282169_162499960_162500280_321	LncORF	321	ENST00000282169	processed_transcript	ENSG00000152332	protein_coding	TTG	1.27372	0.901098	1.29812	2.95946		1.08741	1.4192
ENST00000282169_162499964_162500086_123	LncORF	123	ENST00000282169	processed_transcript	ENSG00000152332	protein_coding	ATG	3.3241					1.66205	0
ENST00000282169_162499969_162500280_312	LncORF	312	ENST00000282169	processed_transcript	ENSG00000152332	protein_coding	GTG	1.31046	0.927091	1.33557	3.04483		1.11878	1.46013
ENST00000282169_162499994_162500086_93	LncORF	93	ENST00000282169	processed_transcript	ENSG00000152332	protein_coding	ATG	4.39639					2.19819	0
ENST00000282169_162499996_162500280_285	LncORF	285	ENST00000282169	processed_transcript	ENSG00000152332	protein_coding	GTG	1.43461	1.01492	1.4621	3.33329		1.22477	1.59846
ENST00000282169_162500011_162500280_270	LncORF	270	ENST00000282169	processed_transcript	ENSG00000152332	protein_coding	CTG	1.51431	1.07131	1.54333	3.51847		1.29281	1.68727
ENST00000282169_162500014_162500280_267	LncORF	267	ENST00000282169	processed_transcript	ENSG00000152332	protein_coding	TTG		1.08334	1.56067	3.558		0.541671	1.70622
ENST00000282169_162500026_162500280_255	LncORF	255	ENST00000282169	processed_transcript	ENSG00000152332	protein_coding	CTG		1.13432	1.63411	3.72544		0.567162	1.78652
ENST00000282169_162500047_162500280_234	LncORF	234	ENST00000282169	processed_transcript	ENSG00000152332	protein_coding	TTG		1.23612	1.78076	4.05977		0.618061	1.94684
ENST00000282169_162500055_162500138_84	LncORF	84	ENST00000282169	processed_transcript	ENSG00000152332	protein_coding	ATA			4.96069	7.53958		0	4.16676
ENST00000282169_162500073_162500138_66	LncORF	66	ENST00000282169	processed_transcript	ENSG00000152332	protein_coding	TTG			6.3136	9.59583		0	5.30314
ENST00000282169_162500080_162500280_201	LncORF	201	ENST00000282169	processed_transcript	ENSG00000152332	protein_coding	ATG		1.43907	2.07312	4.7263		0.719534	2.26648
ENST00000282169_162500086_162500280_195	LncORF	195	ENST00000282169	processed_transcript	ENSG00000152332	protein_coding	ATG		1.48335	2.13691	4.87173		0.741673	2.33621
ENST00000282169_162500089_162500280_192	LncORF	192	ENST00000282169	processed_transcript	ENSG00000152332	protein_coding	ATA		1.50652	2.1703	4.94785		0.753262	2.37272
ENST00000282169_162500099_162500248_150	LncORF	150	ENST00000282169	processed_transcript	ENSG00000152332	protein_coding	GTG		1.92835	2.77799	6.33325		0.964175	3.03708
ENST00000282169_162500108_162500248_141	LncORF	141	ENST00000282169	processed_transcript	ENSG00000152332	protein_coding	ATG		2.05144	2.9553	6.7375		1.02572	3.23093
ENST00000282169_162500113_162500280_168	LncORF	168	ENST00000282169	processed_transcript	ENSG00000152332	protein_coding	TTG		1.72174		1.88489		0.860871	0.628298
ENST00000282169_162500123_162500248_126	LncORF	126	ENST00000282169	processed_transcript	ENSG00000152332	protein_coding	TTG		2.29565		2.51319		1.14783	0.837731
ENST00000282169_162500138_162500248_111	LncORF	111	ENST00000282169	processed_transcript	ENSG00000152332	protein_coding	ATG		2.60588		2.85281		1.30294	0.950938
ENST00000282169_162500147_162500248_102	LncORF	102	ENST00000282169	processed_transcript	ENSG00000152332	protein_coding	ATG		2.83581		3.10453		1.4179	1.03484
ENST00000282169_162500153_162500248_96	LncORF	96	ENST00000282169	processed_transcript	ENSG00000152332	protein_coding	ATG		3.01305		3.29857		1.50652	1.09952
ENST00000282169_162500176_162500280_105	LncORF	105	ENST00000282169	processed_transcript	ENSG00000152332	protein_coding	ATA		2.75479		3.01583		1.37739	1.00528
ENST00000282169_162500179_162500280_102	LncORF	102	ENST00000282169	processed_transcript	ENSG00000152332	protein_coding	TTG		2.83581		3.10453		1.4179	1.03484
ENST00000282169_162500186_162500248_63	LncORF	63	ENST00000282169	processed_transcript	ENSG00000152332	protein_coding	GTG		4.59131		5.02639		2.29565	1.67546
ENST00000282169_162500961_162522547_648	LncORF	648	ENST00000282169	processed_transcript	ENSG00000152332	protein_coding	TTG	1.89289	0.892755	1.92916	1.46603	2.98706	1.39282	2.12742
ENST00000282169_162500973_162522547_636	LncORF	636	ENST00000282169	processed_transcript	ENSG00000152332	protein_coding	TTG	1.9286	0.909599	1.96556	1.49369	3.04342	1.4191	2.16756
ENST00000282169_162500988_162522547_621	LncORF	621	ENST00000282169	processed_transcript	ENSG00000152332	protein_coding	CTG	1.97519	0.93157	2.01303	1.52977	3.11694	1.45338	2.21991
ENST00000282169_162501024_162522547_585	LncORF	585	ENST00000282169	processed_transcript	ENSG00000152332	protein_coding	CTG	2.09674	0.988897	2.13691	1.62391	3.30875	1.54282	2.35652
ENST00000282169_162501026_162503773_99	LncORF	99	ENST00000282169	processed_transcript	ENSG00000152332	protein_coding	GTG			4.20907			0	1.40302
ENST00000282169_162501048_162522547_561	LncORF	561	ENST00000282169	processed_transcript	ENSG00000152332	protein_coding	CTG	2.18644	1.0312	2.22833	1.69338	3.4503	1.60882	2.45734
ENST00000282169_162501054_162522547_555	LncORF	555	ENST00000282169	processed_transcript	ENSG00000152332	protein_coding	ATG	2.21008	1.04235	2.25242	1.71169	3.4876	1.62621	2.4839
ENST00000282169_162501066_162522547_543	LncORF	543	ENST00000282169	processed_transcript	ENSG00000152332	protein_coding	ATG	2.25892	1.06539	2.3022	1.74952	3.56467	1.66215	2.5388
ENST00000282169_162501072_162522547_537	LncORF	537	ENST00000282169	processed_transcript	ENSG00000152332	protein_coding	CTG	2.28416	1.07729	2.32792	1.76906	3.6045	1.68072	2.56716
ENST00000282169_162503781_162522547_477	LncORF	477	ENST00000282169	processed_transcript	ENSG00000152332	protein_coding	ATA	2.57147	1.2128	1.74716	1.99159	4.0579	1.89214	2.59888
ENST00000282169_162503799_162522547_459	LncORF	459	ENST00000282169	processed_transcript	ENSG00000152332	protein_coding	GTG	2.67231	1.26036	1.81568	2.06969	4.21703	1.96634	2.7008
ENST00000282169_162503802_162522547_456	LncORF	456	ENST00000282169	processed_transcript	ENSG00000152332	protein_coding	GTG	2.6899	1.26865	1.82762	2.0833	4.24478	1.97927	2.71857
ENST00000282169_162512501_162522547_408	LncORF	408	ENST00000282169	processed_transcript	ENSG00000152332	protein_coding	ATG	3.00635	1.4179	2.04264	2.3284	4.74416	2.21213	3.0384
ENST00000282169_162512508_162512766_111	LncORF	111	ENST00000282169	processed_transcript	ENSG00000152332	protein_coding	ATG		2.60588				1.30294	0
ENST00000282169_162512511_162512766_108	LncORF	108	ENST00000282169	processed_transcript	ENSG00000152332	protein_coding	ATG		2.67826				1.33913	0
ENST00000282169_162512532_162512766_87	LncORF	87	ENST00000282169	processed_transcript	ENSG00000152332	protein_coding	CTG		3.32474				1.66237	0
ENST00000282169_162512535_162512766_84	LncORF	84	ENST00000282169	processed_transcript	ENSG00000152332	protein_coding	CTG		3.44348				1.72174	0
ENST00000282169_162512540_162522547_369	LncORF	369	ENST00000282169	processed_transcript	ENSG00000152332	protein_coding	ATG	3.3241	1.56776	2.25853	2.57449	5.24558	2.44593	3.35953
ENST00000282169_162512546_162522547_363	LncORF	363	ENST00000282169	processed_transcript	ENSG00000152332	protein_coding	TTG	3.37904	1.59368	2.29586	2.61704	5.33228	2.48636	3.41506
ENST00000282169_162512742_162522547_315	LncORF	315	ENST00000282169	processed_transcript	ENSG00000152332	protein_coding	CTG	3.89394	0.918262	2.6457	3.01583	6.14482	2.4061	3.93545
ENST00000282169_162512748_162522547_309	LncORF	309	ENST00000282169	processed_transcript	ENSG00000152332	protein_coding	ATG	3.96956	0.936092	2.69707	3.07439	6.26413	2.45282	4.01187
ENST00000282169_162512763_162522547_294	LncORF	294	ENST00000282169	processed_transcript	ENSG00000152332	protein_coding	GTG	4.17208	0.983852	2.83468	3.23125	6.58373	2.57797	4.21655
ENST00000282169_162512772_162522547_285	LncORF	285	ENST00000282169	processed_transcript	ENSG00000152332	protein_coding	CTG	4.30383	1.01492	2.9242	3.33329	6.79164	2.65938	4.34971
ENST00000282169_162512775_162522547_282	LncORF	282	ENST00000282169	processed_transcript	ENSG00000152332	protein_coding	CTG	4.34962	1.02572	2.9553	3.36875	6.86389	2.68767	4.39598
ENST00000282169_162512781_162522547_276	LncORF	276	ENST00000282169	processed_transcript	ENSG00000152332	protein_coding	GTG	4.44418	1.04802	3.01955	3.44198	7.01311	2.7461	4.49155
ENST00000282169_162512784_162522547_273	LncORF	273	ENST00000282169	processed_transcript	ENSG00000152332	protein_coding	CTG	4.49301	1.05953	3.05273	3.47981	7.09017	2.77627	4.5409
ENST00000282169_162518146_162522547_189	LncORF	189	ENST00000282169	processed_transcript	ENSG00000152332	protein_coding	GTG	4.32661	1.53044	4.4095	5.02639		2.92852	3.1453
ENST00000282169_162522455_162522547_93	LncORF	93	ENST00000282169	processed_transcript	ENSG00000152332	protein_coding	CTG	8.79278	3.11024	8.96125	10.2149		5.95151	6.39205
ENST00000282169_162522467_162522547_81	LncORF	81	ENST00000282169	processed_transcript	ENSG00000152332	protein_coding	ATG			10.2888	7.81882		0	6.03589
ENST00000282169_162522488_162522547_60	LncORF	60	ENST00000282169	processed_transcript	ENSG00000152332	protein_coding	GTG			6.94497			0	2.31499
ENST00000282169_162522526_162522663_138	LncORF	138	ENST00000282169	processed_transcript	ENSG00000152332	protein_coding	ATA			3.01955			0	1.00652
ENST00000282943_22388883_22389136_114	LncORF	114	ENST00000282943	processed_transcript	ENSG00000152990	protein_coding	CTG	3.58653					1.79326	0
ENST00000282943_22389176_22392626_90	LncORF	90	ENST00000282943	processed_transcript	ENSG00000152990	protein_coding	ATA				3.51847		0	1.17282
ENST00000282943_22413237_22413305_69	LncORF	69	ENST00000282943	processed_transcript	ENSG00000152990	protein_coding	GTG			6.0391			0	2.01303
ENST00000282943_22424220_22424300_81	LncORF	81	ENST00000282943	processed_transcript	ENSG00000152990	protein_coding	GTG			5.14442			0	1.71481
ENST00000282943_22424220_22424306_87	LncORF	87	ENST00000282943	processed_transcript	ENSG00000152990	protein_coding	ATG			4.78963			0	1.59654
ENST00000282943_22424220_22424309_90	LncORF	90	ENST00000282943	processed_transcript	ENSG00000152990	protein_coding	CTG			4.62998			0	1.54333
ENST00000282943_22424220_22424330_111	LncORF	111	ENST00000282943	processed_transcript	ENSG00000152990	protein_coding	TTG			3.75404			0	1.25135
ENST00000282943_22424220_22424336_117	LncORF	117	ENST00000282943	processed_transcript	ENSG00000152990	protein_coding	TTG			3.56152			0	1.18717
ENST00000283627_33359301_33385605_1131	LncORF	1131	ENST00000283627	processed_transcript	ENSG00000153558	protein_coding	CTG		0.511499		0.559969		0.255749	0.186656
ENST00000283627_33359325_33385605_1107	LncORF	1107	ENST00000283627	processed_transcript	ENSG00000153558	protein_coding	ATA		0.522588		0.572109		0.261294	0.190703
ENST00000283627_33364631_33385605_1068	LncORF	1068	ENST00000283627	processed_transcript	ENSG00000153558	protein_coding	GTG		0.541671		0.593001		0.270836	0.197667
ENST00000283627_33364634_33385605_1065	LncORF	1065	ENST00000283627	processed_transcript	ENSG00000153558	protein_coding	GTG		0.543197		0.594671		0.271599	0.198224
ENST00000283627_33364654_33373118_93	LncORF	93	ENST00000283627	processed_transcript	ENSG00000153558	protein_coding	ATG				3.40497		0	1.13499
ENST00000283627_33364667_33385605_1032	LncORF	1032	ENST00000283627	processed_transcript	ENSG00000153558	protein_coding	CTG		0.560567		0.613687		0.280283	0.204562
ENST00000283627_33364682_33385605_1017	LncORF	1017	ENST00000283627	processed_transcript	ENSG00000153558	protein_coding	TTG		0.568835		0.622738		0.284417	0.207579
ENST00000283627_33364715_33385605_984	LncORF	984	ENST00000283627	processed_transcript	ENSG00000153558	protein_coding	TTG		0.587912		0.643623		0.293956	0.214541
ENST00000283627_33373126_33385605_945	LncORF	945	ENST00000283627	processed_transcript	ENSG00000153558	protein_coding	TTG		0.612175				0.306087	0
ENST00000283627_33373294_33385605_876	LncORF	876	ENST00000283627	processed_transcript	ENSG00000153558	protein_coding	CTG		0.660394				0.330197	0
ENST00000283627_33373303_33385605_867	LncORF	867	ENST00000283627	processed_transcript	ENSG00000153558	protein_coding	CTG		0.667249				0.333625	0
ENST00000283627_33373309_33385605_861	LncORF	861	ENST00000283627	processed_transcript	ENSG00000153558	protein_coding	CTG		0.671899				0.335949	0
ENST00000283627_33373321_33385605_849	LncORF	849	ENST00000283627	processed_transcript	ENSG00000153558	protein_coding	GTG		0.681396				0.340698	0
ENST00000283627_33373342_33385605_828	LncORF	828	ENST00000283627	processed_transcript	ENSG00000153558	protein_coding	TTG		0.698678				0.349339	0
ENST00000283627_33373594_33385605_798	LncORF	798	ENST00000283627	processed_transcript	ENSG00000153558	protein_coding	CTG		0.724944				0.362472	0
ENST00000283627_33373603_33385605_789	LncORF	789	ENST00000283627	processed_transcript	ENSG00000153558	protein_coding	CTG		0.366606				0.183303	0
ENST00000283627_33373651_33385605_741	LncORF	741	ENST00000283627	processed_transcript	ENSG00000153558	protein_coding	CTG		0.390354				0.195177	0
ENST00000283627_33373654_33385605_738	LncORF	738	ENST00000283627	processed_transcript	ENSG00000153558	protein_coding	GTG		0.391941				0.195971	0
ENST00000283627_33373672_33385605_720	LncORF	720	ENST00000283627	processed_transcript	ENSG00000153558	protein_coding	CTG		0.40174				0.20087	0
ENST00000283627_33373681_33385605_711	LncORF	711	ENST00000283627	processed_transcript	ENSG00000153558	protein_coding	CTG		0.406825				0.203412	0
ENST00000283627_33373687_33385605_705	LncORF	705	ENST00000283627	processed_transcript	ENSG00000153558	protein_coding	CTG		0.410287				0.205144	0
ENST00000283627_33373862_33385605_672	LncORF	672	ENST00000283627	processed_transcript	ENSG00000153558	protein_coding	CTG		0.430435				0.215218	0
ENST00000283627_33373895_33385605_639	LncORF	639	ENST00000283627	processed_transcript	ENSG00000153558	protein_coding	GTG		0.452664				0.226332	0
ENST00000284041_66159254_66178865_1542	LncORF	1542	ENST00000284041	processed_transcript	ENSG00000153914	protein_coding	TTG	1.59091	2.43857	2.43209	2.4643	2.51053	2.01474	2.46897
ENST00000284041_66159272_66178865_1524	LncORF	1524	ENST00000284041	processed_transcript	ENSG00000153914	protein_coding	ATG	1.6097	2.46738	2.46081	2.4934	2.54018	2.03854	2.49813
ENST00000284041_66159281_66178865_1515	LncORF	1515	ENST00000284041	processed_transcript	ENSG00000153914	protein_coding	CTG	1.61926	2.48203	2.47543	2.50822	2.55527	2.05065	2.51297
ENST00000284041_66159284_66178865_1512	LncORF	1512	ENST00000284041	processed_transcript	ENSG00000153914	protein_coding	ATG	1.62248	2.48696	2.48034	2.51319	2.56034	2.05472	2.51796
ENST00000284041_66159299_66178865_1497	LncORF	1497	ENST00000284041	processed_transcript	ENSG00000153914	protein_coding	TTG	1.63873	2.51188	2.5052	2.53838	2.586	2.07531	2.54319
ENST00000284041_66159308_66178865_1488	LncORF	1488	ENST00000284041	processed_transcript	ENSG00000153914	protein_coding	ATA	1.64865	2.52707	2.52035	2.55373	2.60164	2.08786	2.55857
ENST00000284041_66159326_66178865_1470	LncORF	1470	ENST00000284041	processed_transcript	ENSG00000153914	protein_coding	TTG	1.66883	2.55802	2.55121	2.585	2.63349	2.11342	2.5899
ENST00000284041_66162130_66178865_1440	LncORF	1440	ENST00000284041	processed_transcript	ENSG00000153914	protein_coding	TTG	1.7036	2.61131	2.60436	2.63885	2.68836	2.15745	2.64386
ENST00000284041_66162139_66178865_1431	LncORF	1431	ENST00000284041	processed_transcript	ENSG00000153914	protein_coding	ATA	1.71432	2.62773	2.62074	2.65545	2.70527	2.17102	2.66049
ENST00000284041_66162167_66162226_60	LncORF	60	ENST00000284041	processed_transcript	ENSG00000153914	protein_coding	TTG		4.82088				2.41044	0
ENST00000284041_66162184_66178865_1386	LncORF	1386	ENST00000284041	processed_transcript	ENSG00000153914	protein_coding	ATA	1.76997	2.71305	2.70583	2.74167	2.7931	2.24151	2.74686
ENST00000284041_66162202_66178865_1368	LncORF	1368	ENST00000284041	processed_transcript	ENSG00000153914	protein_coding	ATG	1.79326	2.74874	2.74143	2.77774	2.82985	2.271	2.78301
ENST00000284041_66162211_66178865_1359	LncORF	1359	ENST00000284041	processed_transcript	ENSG00000153914	protein_coding	GTG	1.80514	2.76695	2.75959	2.79614	2.84859	2.28604	2.80144
ENST00000284041_66162226_66178865_1344	LncORF	1344	ENST00000284041	processed_transcript	ENSG00000153914	protein_coding	ATA	1.82529	2.58261	2.79039	2.82734	2.88038	2.20395	2.8327
ENST00000284041_66162262_66178865_1308	LncORF	1308	ENST00000284041	processed_transcript	ENSG00000153914	protein_coding	CTG	1.87552	2.43255	2.54861	2.42097	2.95966	2.15404	2.64308
ENST00000284041_66162462_66178865_1248	LncORF	1248	ENST00000284041	processed_transcript	ENSG00000153914	protein_coding	GTG	1.96569	2.5495	2.67114	2.53736	3.10195	2.2576	2.77015
ENST00000284041_66162469_66162588_120	LncORF	120	ENST00000284041	processed_transcript	ENSG00000153914	protein_coding	TTG	3.4072					1.7036	0
ENST00000284041_66162471_66178865_1239	LncORF	1239	ENST00000284041	processed_transcript	ENSG00000153914	protein_coding	GTG	1.97997	2.56802	2.69054	2.55579	3.12448	2.274	2.79027
ENST00000284041_66162477_66178865_1233	LncORF	1233	ENST00000284041	processed_transcript	ENSG00000153914	protein_coding	ATG	1.98961	2.58052	2.70364	2.56823	3.13969	2.28506	2.80385
ENST00000284041_66162484_66162588_105	LncORF	105	ENST00000284041	processed_transcript	ENSG00000153914	protein_coding	GTG	3.89394					1.94697	0
ENST00000284041_66162487_66162588_102	LncORF	102	ENST00000284041	processed_transcript	ENSG00000153914	protein_coding	ATG	4.00847					2.00424	0
ENST00000284041_66162508_66162588_81	LncORF	81	ENST00000284041	processed_transcript	ENSG00000153914	protein_coding	TTG	5.04771					2.52385	0
ENST00000284041_66162516_66178865_1194	LncORF	1194	ENST00000284041	processed_transcript	ENSG00000153914	protein_coding	GTG	1.71216	2.66481	2.79195	2.65211	3.24224	2.18848	2.89543
ENST00000284041_66162570_66178865_1140	LncORF	1140	ENST00000284041	processed_transcript	ENSG00000153914	protein_coding	ATG	1.79326	2.79103	2.9242	2.77774	3.39582	2.29215	3.03259
ENST00000284041_66162588_66178865_1122	LncORF	1122	ENST00000284041	processed_transcript	ENSG00000153914	protein_coding	CTG	1.82203	2.83581	2.97111	2.8223	3.4503	2.32892	3.08124
ENST00000284041_66163793_66178865_1116	LncORF	1116	ENST00000284041	processed_transcript	ENSG00000153914	protein_coding	ATA	1.83183	2.85106	2.98708	2.83748	3.46885	2.34144	3.0978
ENST00000284041_66163814_66178865_1095	LncORF	1095	ENST00000284041	processed_transcript	ENSG00000153914	protein_coding	ATA	1.86696	2.90573	3.04437	2.89189	3.53537	2.38635	3.15721
ENST00000284041_66163832_66178865_1077	LncORF	1077	ENST00000284041	processed_transcript	ENSG00000153914	protein_coding	ATG	1.89816	2.9543	3.09525	2.94023	3.59446	2.42623	3.20998
ENST00000284041_66163871_66178865_1038	LncORF	1038	ENST00000284041	processed_transcript	ENSG00000153914	protein_coding	ATG	1.96948	3.0653	2.8101	3.0507	3.72951	2.51739	3.19677
ENST00000284041_66163914_66170631_291	LncORF	291	ENST00000284041	processed_transcript	ENSG00000153914	protein_coding	TTG	2.81006	1.98799	2.8639	3.26456		2.39903	2.04282
ENST00000284041_66164786_66170631_279	LncORF	279	ENST00000284041	processed_transcript	ENSG00000153914	protein_coding	CTG	2.93093	2.07349	2.98708	3.40497		2.50221	2.13068
ENST00000284041_66164798_66170631_267	LncORF	267	ENST00000284041	processed_transcript	ENSG00000153914	protein_coding	ATG	3.06265	1.08334	1.56067	2.372		2.073	1.31089
ENST00000284041_66164828_66170631_237	LncORF	237	ENST00000284041	processed_transcript	ENSG00000153914	protein_coding	ATA		1.22047	1.75822	2.67226		0.610237	1.47683
ENST00000284041_66170062_66170631_156	LncORF	156	ENST00000284041	processed_transcript	ENSG00000153914	protein_coding	ATA		1.85418	2.67114	4.05977		0.927091	2.24364
ENST00000284041_66170065_66170631_153	LncORF	153	ENST00000284041	processed_transcript	ENSG00000153914	protein_coding	ATA		1.89054	2.72352	4.13938		0.94527	2.28763
ENST00000284041_66170113_66170631_105	LncORF	105	ENST00000284041	processed_transcript	ENSG00000153914	protein_coding	ATA		2.75479	3.96855	6.03166		1.37739	3.33341
ENST00000284041_66170631_66178865_705	LncORF	705	ENST00000284041	processed_transcript	ENSG00000153914	protein_coding	GTG	1.73985	3.69259	2.9553	3.59333	5.49111	2.71622	4.01325
ENST00000284041_66170677_66170862_186	LncORF	186	ENST00000284041	processed_transcript	ENSG00000153914	protein_coding	GTG	2.19819	6.22048		6.80994		4.20934	2.26998
ENST00000284041_66170785_66170862_78	LncORF	78	ENST00000284041	processed_transcript	ENSG00000153914	protein_coding	ATG		3.70837		8.11955		1.85418	2.70652
ENST00000284041_66170862_66178865_474	LncORF	474	ENST00000284041	processed_transcript	ENSG00000153914	protein_coding	ATA	1.72517	3.05119	3.51644	2.00419	8.16716	2.38818	4.5626
ENST00000284041_66170866_66175004_141	LncORF	141	ENST00000284041	processed_transcript	ENSG00000153914	protein_coding	ATG	5.79949	2.05144	8.86591	2.24583	13.7278	3.92546	8.27984
ENST00000284041_66170884_66175004_123	LncORF	123	ENST00000284041	processed_transcript	ENSG00000153914	protein_coding	ATA	6.6482	2.35165	6.77558	2.57449	15.7367	4.49992	8.36226
ENST00000284041_66170917_66175004_90	LncORF	90	ENST00000284041	processed_transcript	ENSG00000153914	protein_coding	ATG	9.08587	3.21392	4.62998	3.51847	21.5069	6.14989	9.8851
ENST00000284041_66175004_66178865_330	LncORF	330	ENST00000284041	processed_transcript	ENSG00000153914	protein_coding	ATA		3.50609	1.26272	1.91917	5.86551	1.75305	3.0158
ENST00000284041_66177519_66177593_75	LncORF	75	ENST00000284041	processed_transcript	ENSG00000153914	protein_coding	ATA		7.7134		4.22216		3.8567	1.40739
ENST00000284041_66177528_66177593_66	LncORF	66	ENST00000284041	processed_transcript	ENSG00000153914	protein_coding	ATA		8.76523		4.79791		4.38261	1.5993
ENST00000284041_66177593_66178865_213	LncORF	213	ENST00000284041	processed_transcript	ENSG00000153914	protein_coding	ATG		2.71599	1.95633	1.48668	9.08741	1.35799	4.1768
ENST00000284041_66177632_66178865_174	LncORF	174	ENST00000284041	processed_transcript	ENSG00000153914	protein_coding	TTG		3.32474	2.39482	1.8199	11.1242	1.66237	5.11298
ENST00000284041_66178752_66178865_114	LncORF	114	ENST00000284041	processed_transcript	ENSG00000153914	protein_coding	GTG		5.07461	3.65524	2.77774	16.9791	2.5373	7.80403
ENST00000284041_66178768_66178827_60	LncORF	60	ENST00000284041	processed_transcript	ENSG00000153914	protein_coding	ATG			6.94497	5.27771	32.2603	0	14.8277
ENST00000284041_66178803_66178865_63	LncORF	63	ENST00000284041	processed_transcript	ENSG00000153914	protein_coding	ATA		9.18262				4.59131	0
ENST00000284041_66178831_66178938_108	LncORF	108	ENST00000284041	processed_transcript	ENSG00000153914	protein_coding	ATG		5.35653				2.67826	0
ENST00000284054_86650185_86650316_132	LncORF	132	ENST00000284054	processed_transcript	ENSG00000153923	transcribed_unprocessed_pseudogene	CTG		2.19131				1.09565	0
ENST00000284054_86650197_86650316_120	LncORF	120	ENST00000284054	processed_transcript	ENSG00000153923	transcribed_unprocessed_pseudogene	ATG		2.41044				1.20522	0
ENST00000284054_86650200_86650316_117	LncORF	117	ENST00000284054	processed_transcript	ENSG00000153923	transcribed_unprocessed_pseudogene	ATG		2.47224				1.23612	0
ENST00000286777_29006420_29007801_273	LncORF	273	ENST00000286777	processed_transcript	ENSG00000156253	protein_coding	GTG	1.49767	1.05953				1.2786	0
ENST00000286777_29006420_29007828_300	LncORF	300	ENST00000286777	processed_transcript	ENSG00000156253	protein_coding	ATG	1.36288	0.964175				1.16353	0
ENST00000286777_29006420_29007843_315	LncORF	315	ENST00000286777	processed_transcript	ENSG00000156253	protein_coding	CTG	1.29798	0.918262				1.10812	0
ENST00000286777_29006420_29008032_504	LncORF	504	ENST00000286777	processed_transcript	ENSG00000156253	protein_coding	CTG	0.811238	0.573914				0.692576	0
ENST00000286777_29006420_29008035_507	LncORF	507	ENST00000286777	processed_transcript	ENSG00000156253	protein_coding	ATA	0.806438	0.570518				0.688478	0
ENST00000286777_29006420_29008065_537	LncORF	537	ENST00000286777	processed_transcript	ENSG00000156253	protein_coding	CTG	0.761386	1.07729				0.919338	0
ENST00000286777_29006420_29008077_549	LncORF	549	ENST00000286777	processed_transcript	ENSG00000156253	protein_coding	CTG	0.744743	1.05374				0.899243	0
ENST00000286777_29006420_29008089_561	LncORF	561	ENST00000286777	processed_transcript	ENSG00000156253	protein_coding	CTG	0.728813	1.0312				0.880008	0
ENST00000286777_29006420_29008113_585	LncORF	585	ENST00000286777	processed_transcript	ENSG00000156253	protein_coding	TTG	0.698913	0.988897				0.843905	0
ENST00000286777_29006641_29007809_60	LncORF	60	ENST00000286777	processed_transcript	ENSG00000156253	protein_coding	TTG	6.8144	4.82088				5.81764	0
ENST00000286777_29006641_29007812_63	LncORF	63	ENST00000286777	processed_transcript	ENSG00000156253	protein_coding	GTG	6.48991	4.59131				5.54061	0
ENST00000286777_29006641_29007815_66	LncORF	66	ENST00000286777	processed_transcript	ENSG00000156253	protein_coding	CTG	6.19491	4.38261				5.28876	0
ENST00000286777_29006641_29007824_75	LncORF	75	ENST00000286777	processed_transcript	ENSG00000156253	protein_coding	CTG	5.45152	3.8567				4.65411	0
ENST00000286777_29006641_29007839_90	LncORF	90	ENST00000286777	processed_transcript	ENSG00000156253	protein_coding	CTG	4.54294	3.21392				3.87843	0
ENST00000286777_29019270_29019335_66	LncORF	66	ENST00000286777	processed_transcript	ENSG00000156253	protein_coding	CTG				4.79791		0	1.5993
ENST00000292748_21009093_21009164_72	LncORF	72	ENST00000292748	processed_transcript	ENSG00000161149	processed_transcript	ATG	5.67867					2.83933	0
ENST00000292748_21009093_21009182_90	LncORF	90	ENST00000292748	processed_transcript	ENSG00000161149	processed_transcript	CTG	4.54294					2.27147	0
ENST00000292748_21009093_21009200_108	LncORF	108	ENST00000292748	processed_transcript	ENSG00000161149	processed_transcript	ATG	3.78578					1.89289	0
ENST00000292748_21009109_21009171_63	LncORF	63	ENST00000292748	processed_transcript	ENSG00000161149	processed_transcript	GTG	6.48991					3.24495	0
ENST00000292748_21009109_21009195_87	LncORF	87	ENST00000292748	processed_transcript	ENSG00000161149	processed_transcript	ATG	4.69959					2.34979	0
ENST00000292748_21009109_21009222_114	LncORF	114	ENST00000292748	processed_transcript	ENSG00000161149	processed_transcript	ATA	3.58653					1.79326	0
ENST00000292748_21009109_21009246_138	LncORF	138	ENST00000292748	processed_transcript	ENSG00000161149	processed_transcript	CTG	2.96278					1.48139	0
ENST00000292748_21009109_21009264_156	LncORF	156	ENST00000292748	processed_transcript	ENSG00000161149	processed_transcript	CTG	2.62092					1.31046	0
ENST00000292748_21009109_21009288_180	LncORF	180	ENST00000292748	processed_transcript	ENSG00000161149	processed_transcript	ATG	2.27147					1.13573	0
ENST00000292748_21009109_21009294_186	LncORF	186	ENST00000292748	processed_transcript	ENSG00000161149	processed_transcript	ATG	2.19819					1.0991	0
ENST00000292748_21009109_21009330_222	LncORF	222	ENST00000292748	processed_transcript	ENSG00000161149	processed_transcript	CTG	1.84173					0.920865	0
ENST00000292748_21009109_21009354_246	LncORF	246	ENST00000292748	processed_transcript	ENSG00000161149	processed_transcript	GTG	1.66205					0.831025	0
ENST00000292748_21009109_21009369_261	LncORF	261	ENST00000292748	processed_transcript	ENSG00000161149	processed_transcript	ATG	1.56653					0.783265	0
ENST00000292748_21009109_21009375_267	LncORF	267	ENST00000292748	processed_transcript	ENSG00000161149	processed_transcript	CTG	1.53133					0.765663	0
ENST00000292748_21009109_21009381_273	LncORF	273	ENST00000292748	processed_transcript	ENSG00000161149	processed_transcript	GTG	1.49767					0.748835	0
ENST00000292748_21009109_21009435_327	LncORF	327	ENST00000292748	processed_transcript	ENSG00000161149	processed_transcript	CTG	1.25035					0.625175	0
ENST00000292748_21009109_21009441_333	LncORF	333	ENST00000292748	processed_transcript	ENSG00000161149	processed_transcript	ATG	1.22782					0.61391	0
ENST00000292748_21009109_21009447_339	LncORF	339	ENST00000292748	processed_transcript	ENSG00000161149	processed_transcript	CTG	1.20609					0.603045	0
ENST00000292748_21009109_21011395_357	LncORF	357	ENST00000292748	processed_transcript	ENSG00000161149	processed_transcript	ATG	1.14528					0.572639	0
ENST00000294661_85252632_85258608_156	LncORF	156	ENST00000294661	processed_transcript	ENSG00000162642	protein_coding	ATA			2.67114			0	0.89038
ENST00000294661_85252632_85258623_171	LncORF	171	ENST00000294661	processed_transcript	ENSG00000162642	protein_coding	ATA			2.43683			0	0.812277
ENST00000294661_85252632_85258629_177	LncORF	177	ENST00000294661	processed_transcript	ENSG00000162642	protein_coding	ATG			2.35423			0	0.784742
ENST00000294661_85252632_85258704_252	LncORF	252	ENST00000294661	processed_transcript	ENSG00000162642	protein_coding	ATA			1.65356			0	0.551188
ENST00000294661_85252632_85258937_273	LncORF	273	ENST00000294661	processed_transcript	ENSG00000162642	protein_coding	TTG			1.52637			0	0.508789
ENST00000294661_85252632_85258949_285	LncORF	285	ENST00000294661	processed_transcript	ENSG00000162642	protein_coding	CTG			1.4621			0	0.487366
ENST00000294661_85252632_85258955_291	LncORF	291	ENST00000294661	processed_transcript	ENSG00000162642	protein_coding	CTG			1.43195			0	0.477317
ENST00000294661_85252632_85258994_330	LncORF	330	ENST00000294661	processed_transcript	ENSG00000162642	protein_coding	CTG			1.26272			0	0.420907
ENST00000294661_85252632_85258997_333	LncORF	333	ENST00000294661	processed_transcript	ENSG00000162642	protein_coding	CTG			1.25135			0	0.417115
ENST00000294661_85252632_85259015_351	LncORF	351	ENST00000294661	processed_transcript	ENSG00000162642	protein_coding	CTG			1.18717			0	0.395725
ENST00000294661_85252632_85259018_354	LncORF	354	ENST00000294661	processed_transcript	ENSG00000162642	protein_coding	GTG			1.17711			0	0.392371
ENST00000294661_85252632_85259027_363	LncORF	363	ENST00000294661	processed_transcript	ENSG00000162642	protein_coding	GTG			1.14793			0	0.382643
ENST00000294661_85252632_85259054_390	LncORF	390	ENST00000294661	processed_transcript	ENSG00000162642	protein_coding	CTG			1.06846			0	0.356152
ENST00000294661_85252632_85259365_405	LncORF	405	ENST00000294661	processed_transcript	ENSG00000162642	protein_coding	CTG			1.02888			0	0.342961
ENST00000294661_85252664_85258574_90	LncORF	90	ENST00000294661	processed_transcript	ENSG00000162642	protein_coding	ATG			4.62998			0	1.54333
ENST00000294661_85252664_85258586_102	LncORF	102	ENST00000294661	processed_transcript	ENSG00000162642	protein_coding	ATG			4.08527			0	1.36176
ENST00000294661_85252664_85258589_105	LncORF	105	ENST00000294661	processed_transcript	ENSG00000162642	protein_coding	ATG			3.96855			0	1.32285
ENST00000294661_85252664_85258592_108	LncORF	108	ENST00000294661	processed_transcript	ENSG00000162642	protein_coding	GTG			3.85831			0	1.2861
ENST00000294661_85252664_85258595_111	LncORF	111	ENST00000294661	processed_transcript	ENSG00000162642	protein_coding	ATG			3.75404			0	1.25135
ENST00000294661_85252664_85258604_120	LncORF	120	ENST00000294661	processed_transcript	ENSG00000162642	protein_coding	ATG			3.47248			0	1.15749
ENST00000294661_85259038_85259438_105	LncORF	105	ENST00000294661	processed_transcript	ENSG00000162642	protein_coding	GTG				3.01583		0	1.00528
ENST00000294661_85259038_85259450_117	LncORF	117	ENST00000294661	processed_transcript	ENSG00000162642	protein_coding	CTG				2.70652		0	0.902172
ENST00000294661_85259038_85259609_276	LncORF	276	ENST00000294661	processed_transcript	ENSG00000162642	protein_coding	CTG			3.01955	1.14733	7.01311	0	3.72666
ENST00000294661_85259038_85259633_300	LncORF	300	ENST00000294661	processed_transcript	ENSG00000162642	protein_coding	ATG		0.964175	2.77799	1.05554	6.45206	0.482088	3.42853
ENST00000294661_85259038_85259651_318	LncORF	318	ENST00000294661	processed_transcript	ENSG00000162642	protein_coding	TTG		0.909599	2.62074	0.995793	6.08685	0.4548	3.23446
ENST00000294661_85259438_85259554_117	LncORF	117	ENST00000294661	processed_transcript	ENSG00000162642	protein_coding	ATA			7.12304			0	2.37435
ENST00000294661_85259438_85259599_162	LncORF	162	ENST00000294661	processed_transcript	ENSG00000162642	protein_coding	TTG			5.14442			0	1.71481
ENST00000295748_28324045_28326859_438	LncORF	438	ENST00000295748	processed_transcript	ENSG00000163512	protein_coding	CTG				0.722973		0	0.240991
ENST00000295748_28324045_28326892_471	LncORF	471	ENST00000295748	processed_transcript	ENSG00000163512	protein_coding	GTG	0.868077			0.672319		0.434038	0.224106
ENST00000295748_28324045_28326895_474	LncORF	474	ENST00000295748	processed_transcript	ENSG00000163512	protein_coding	CTG	0.862583			0.668064		0.431291	0.222688
ENST00000295748_28324045_28326910_489	LncORF	489	ENST00000295748	processed_transcript	ENSG00000163512	protein_coding	ATG	0.836123			0.647571		0.418062	0.215857
ENST00000295748_28324045_28326922_501	LncORF	501	ENST00000295748	processed_transcript	ENSG00000163512	protein_coding	CTG	0.816096			0.632061		0.408048	0.210687
ENST00000295748_28324045_28326943_522	LncORF	522	ENST00000295748	processed_transcript	ENSG00000163512	protein_coding	ATG	0.783265		0.798272	0.606633		0.391632	0.468302
ENST00000295748_28324045_28332406_567	LncORF	567	ENST00000295748	processed_transcript	ENSG00000163512	protein_coding	CTG	0.721101	0.510146	0.734917	0.558487		0.615623	0.431135
ENST00000295748_28324045_28336763_615	LncORF	615	ENST00000295748	processed_transcript	ENSG00000163512	protein_coding	ATA	0.66482	0.470329	0.677558	1.0298		0.567575	0.569118
ENST00000295748_28324045_28336790_642	LncORF	642	ENST00000295748	processed_transcript	ENSG00000163512	protein_coding	ATG	0.63686	0.450549	0.649062	0.986487		0.543705	0.545183
ENST00000295748_28324045_28336793_645	LncORF	645	ENST00000295748	processed_transcript	ENSG00000163512	protein_coding	CTG	0.633898	0.448453	0.646043	0.981899		0.541176	0.542647
ENST00000295748_28324045_28336799_651	LncORF	651	ENST00000295748	processed_transcript	ENSG00000163512	protein_coding	CTG	0.628056	0.44432	0.640089	0.972849		0.536188	0.537646
ENST00000295748_28324045_28336811_663	LncORF	663	ENST00000295748	processed_transcript	ENSG00000163512	protein_coding	TTG	0.616688	0.436278	0.628504	0.955241		0.526483	0.527915
ENST00000295748_28324045_28336826_678	LncORF	678	ENST00000295748	processed_transcript	ENSG00000163512	protein_coding	CTG	0.603045	0.426626	0.614599	0.934107		0.514835	0.516235
ENST00000295748_28324045_28336838_690	LncORF	690	ENST00000295748	processed_transcript	ENSG00000163512	protein_coding	TTG	0.592557	0.419207	0.60391	0.917862		0.505882	0.507257
ENST00000295748_28324045_28336847_699	LncORF	699	ENST00000295748	processed_transcript	ENSG00000163512	protein_coding	GTG	0.584927	0.413809	0.596134	0.906044		0.499368	0.500726
ENST00000295748_28324045_28336883_735	LncORF	735	ENST00000295748	processed_transcript	ENSG00000163512	protein_coding	ATG	0.556278	0.393541	0.566936	0.861666		0.474909	0.476201
ENST00000295748_28324045_28337937_738	LncORF	738	ENST00000295748	processed_transcript	ENSG00000163512	protein_coding	GTG	0.554016	0.391941	0.564631	0.858163		0.472979	0.474265
ENST00000295748_28324045_28337952_753	LncORF	753	ENST00000295748	processed_transcript	ENSG00000163512	protein_coding	GTG	0.54298	0.384133	0.553384	0.841069		0.463557	0.464817
ENST00000295748_28324045_28337964_765	LncORF	765	ENST00000295748	processed_transcript	ENSG00000163512	protein_coding	CTG	0.534463	0.378108	0.544703	0.827875		0.456285	0.457526
ENST00000295748_28324045_28338006_807	LncORF	807	ENST00000295748	processed_transcript	ENSG00000163512	protein_coding	TTG	0.506647	0.358429	0.516354	0.784789		0.432538	0.433714
ENST00000295748_28324045_28338015_816	LncORF	816	ENST00000295748	processed_transcript	ENSG00000163512	protein_coding	TTG	0.501059	0.354476	0.510659	0.776133		0.427768	0.428931
ENST00000295748_28324045_28338495_840	LncORF	840	ENST00000295748	processed_transcript	ENSG00000163512	protein_coding	ATG	0.486743	0.344348	0.496069	0.753958		0.415546	0.416676
ENST00000295748_28324045_28338504_849	LncORF	849	ENST00000295748	processed_transcript	ENSG00000163512	protein_coding	CTG	0.481583	0.340698	0.49081	0.745965		0.411141	0.412259
ENST00000295748_28324045_28338516_861	LncORF	861	ENST00000295748	processed_transcript	ENSG00000163512	protein_coding	TTG	0.474871	0.335949	0.48397	0.735569		0.40541	0.406513
ENST00000295748_28324045_28338582_927	LncORF	927	ENST00000295748	processed_transcript	ENSG00000163512	protein_coding	GTG	0.441062	0.312031	0.899025	1.3664		0.376546	0.75514
ENST00000295748_28324045_28338612_957	LncORF	957	ENST00000295748	processed_transcript	ENSG00000163512	protein_coding	ATA	0.427235	0.302249	0.870842	1.32356		0.364742	0.731468
ENST00000295748_28324045_28340413_972	LncORF	972	ENST00000295748	processed_transcript	ENSG00000163512	protein_coding	TTG	0.420642	0.297585	0.857403	1.30314		0.359114	0.72018
ENST00000295748_28324045_28340422_981	LncORF	981	ENST00000295748	processed_transcript	ENSG00000163512	protein_coding	ATA	0.416783	0.294855	0.849537	1.29118		0.355819	0.713573
ENST00000295748_28324045_28340437_996	LncORF	996	ENST00000295748	processed_transcript	ENSG00000163512	protein_coding	TTG	0.410506	0.290414	0.836743	1.27174		0.35046	0.702826
ENST00000295748_28324045_28340536_1095	LncORF	1095	ENST00000295748	processed_transcript	ENSG00000163512	protein_coding	ATA	0.373392	0.264158	0.761092	1.15676		0.318775	0.639283
ENST00000295748_28324045_28340551_1110	LncORF	1110	ENST00000295748	processed_transcript	ENSG00000163512	protein_coding	GTG	0.368346	0.260588	0.750807	1.14113		0.314467	0.630644
ENST00000295748_28324045_28340584_1143	LncORF	1143	ENST00000295748	processed_transcript	ENSG00000163512	protein_coding	CTG	0.357711	0.253064	0.72913	1.10818		0.305388	0.612437
ENST00000296325_3512977_3514832_141	LncORF	141	ENST00000296325	processed_transcript	ENSG00000163956	protein_coding	GTG	2.89975					1.44987	0
ENST00000296325_3512977_3514850_159	LncORF	159	ENST00000296325	processed_transcript	ENSG00000163956	protein_coding	CTG	2.57147					1.28574	0
ENST00000296325_3512977_3514871_180	LncORF	180	ENST00000296325	processed_transcript	ENSG00000163956	protein_coding	CTG	4.54294	1.60696				3.07495	0
ENST00000296325_3512977_3516130_252	LncORF	252	ENST00000296325	processed_transcript	ENSG00000163956	protein_coding	CTG	3.24495	2.29565				2.7703	0
ENST00000296325_3512977_3516163_285	LncORF	285	ENST00000296325	processed_transcript	ENSG00000163956	protein_coding	CTG	2.86922	2.02984		3.33329		2.44953	1.1111
ENST00000296325_3512977_3516172_294	LncORF	294	ENST00000296325	processed_transcript	ENSG00000163956	protein_coding	CTG	2.78139	2.95156		3.23125		2.86647	1.07708
ENST00000296325_3512977_3516181_303	LncORF	303	ENST00000296325	processed_transcript	ENSG00000163956	protein_coding	GTG	2.69877	2.86389		3.13527		2.78133	1.04509
ENST00000296325_3512977_3518073_360	LncORF	360	ENST00000296325	processed_transcript	ENSG00000163956	protein_coding	CTG	2.27147	2.41044		2.63885		2.34095	0.879618
ENST00000296325_3512977_3518082_369	LncORF	369	ENST00000296325	processed_transcript	ENSG00000163956	protein_coding	CTG	3.3241	2.35165		2.57449		2.83787	0.858163
ENST00000296325_3512977_3518103_390	LncORF	390	ENST00000296325	processed_transcript	ENSG00000163956	protein_coding	CTG	3.14511	2.22502		2.43586		2.68506	0.811955
ENST00000296325_3512977_3518115_402	LncORF	402	ENST00000296325	processed_transcript	ENSG00000163956	protein_coding	CTG	3.05123	2.1586		3.15087		2.60491	1.05029
ENST00000296325_3512977_3518136_423	LncORF	423	ENST00000296325	processed_transcript	ENSG00000163956	protein_coding	CTG	2.89975	2.73525		2.99444		2.8175	0.998148
ENST00000296325_3512977_3518160_447	LncORF	447	ENST00000296325	processed_transcript	ENSG00000163956	protein_coding	CTG	3.65874	2.58839	0.93221	2.83367		3.12356	1.25529
ENST00000296325_3512977_3518886_495	LncORF	495	ENST00000296325	processed_transcript	ENSG00000163956	protein_coding	CTG	5.78192	4.67479	1.68363	4.47805		5.22835	2.05389
ENST00000296325_3512977_3518895_504	LncORF	504	ENST00000296325	processed_transcript	ENSG00000163956	protein_coding	CTG	5.67867	4.59131	1.65356	4.39809		5.13499	2.01722
ENST00000296325_3512977_3518898_507	LncORF	507	ENST00000296325	processed_transcript	ENSG00000163956	protein_coding	CTG	5.64507	4.56414	1.64378	4.37206		5.1046	2.00528
ENST00000296325_3512977_3518934_543	LncORF	543	ENST00000296325	processed_transcript	ENSG00000163956	protein_coding	CTG	5.27081	4.79424	1.5348	4.66538		5.03252	2.06672
ENST00000296325_3512977_3518958_567	LncORF	567	ENST00000296325	processed_transcript	ENSG00000163956	protein_coding	CTG	5.76881	5.10146	2.93967	5.02639		5.43513	2.65535
ENST00000296325_3512977_3520083_612	LncORF	612	ENST00000296325	processed_transcript	ENSG00000163956	protein_coding	CTG	5.34463	4.72635	2.72352	4.6568		5.03549	2.4601
ENST00000296325_3512977_3520092_621	LncORF	621	ENST00000296325	processed_transcript	ENSG00000163956	protein_coding	CTG	5.26717	4.65785	2.68404	4.58931		4.96251	2.42445
ENST00000296325_3512977_3520107_636	LncORF	636	ENST00000296325	processed_transcript	ENSG00000163956	protein_coding	CTG	5.14295	4.548	2.62074	4.48107		4.84547	2.36727
ENST00000296325_3512977_3520146_675	LncORF	675	ENST00000296325	processed_transcript	ENSG00000163956	protein_coding	GTG	5.45152	4.28522	2.46932	4.22216		4.86837	2.2305
ENST00000296325_3512977_3520173_702	LncORF	702	ENST00000296325	processed_transcript	ENSG00000163956	protein_coding	CTG	6.4067	5.35653	3.56152	4.51086	5.51458	5.88162	4.52899
ENST00000296325_3512977_3520188_717	LncORF	717	ENST00000296325	processed_transcript	ENSG00000163956	protein_coding	TTG	6.27267	5.24447	3.48701	4.41649	5.39921	5.75857	4.43424
ENST00000296325_3512977_3524922_738	LncORF	738	ENST00000296325	processed_transcript	ENSG00000163956	protein_coding	ATA	6.09418	5.48717	3.38779	4.29082	5.24558	5.79068	4.30806
ENST00000296325_3512977_3524955_771	LncORF	771	ENST00000296325	processed_transcript	ENSG00000163956	protein_coding	TTG	5.83334	5.25232	3.78325	4.51788	5.02106	5.54283	4.44073
ENST00000296325_3512977_3525003_819	LncORF	819	ENST00000296325	processed_transcript	ENSG00000163956	protein_coding	ATA	7.48835	6.71038	5.08789	4.2531	4.72678	7.09937	4.68926
ENST00000296325_3512977_3525009_825	LncORF	825	ENST00000296325	processed_transcript	ENSG00000163956	protein_coding	CTG	7.43389	7.01218	5.55597	4.606	4.69241	7.22304	4.95146
ENST00000296325_3512977_3525030_846	LncORF	846	ENST00000296325	processed_transcript	ENSG00000163956	protein_coding	CTG	7.24936	7.18003	5.41806	4.49166	4.57593	7.2147	4.82855
ENST00000296325_3512977_3525036_852	LncORF	852	ENST00000296325	processed_transcript	ENSG00000163956	protein_coding	GTG	7.19831	7.12946	5.3799	4.46003	4.5437	7.16389	4.79455
ENST00000296325_3512977_3525051_867	LncORF	867	ENST00000296325	processed_transcript	ENSG00000163956	protein_coding	CTG	7.07377	7.00612	5.28682	4.38287	4.46509	7.03995	4.7116
ENST00000296325_3512977_3531991_876	LncORF	876	ENST00000296325	processed_transcript	ENSG00000163956	protein_coding	GTG	7.0011	6.93414	5.23251	4.33784	4.41922	6.96762	4.66319
ENST00000296325_3512977_3532030_915	LncORF	915	ENST00000296325	processed_transcript	ENSG00000163956	protein_coding	CTG	6.70269	6.63858	5.00948	4.15295	4.23086	6.67064	4.46443
ENST00000296325_3512977_3532057_942	LncORF	942	ENST00000296325	processed_transcript	ENSG00000163956	protein_coding	GTG	6.51058	6.4483	4.8659	4.03392	4.10959	6.47944	4.33647
ENST00000296325_3512977_3532096_981	LncORF	981	ENST00000296325	processed_transcript	ENSG00000163956	protein_coding	GTG	6.25175	6.19195	4.67245	3.87355	3.94621	6.22185	4.16407
ENST00000296325_3514850_3516177_141	LncORF	141	ENST00000296325	processed_transcript	ENSG00000163956	protein_coding	TTG	2.89975	6.15431		6.7375		4.52703	2.24583
ENST00000296325_3518174_3518947_96	LncORF	96	ENST00000296325	processed_transcript	ENSG00000163956	protein_coding	CTG	12.777	15.0652	4.3406	13.1943		13.9211	5.84496
ENST00000296325_3518174_3520081_150	LncORF	150	ENST00000296325	processed_transcript	ENSG00000163956	protein_coding	GTG	10.903	11.5701	8.33396	10.5554		11.2366	6.29646
ENST00000296325_3518886_3518981_96	LncORF	96	ENST00000296325	processed_transcript	ENSG00000163956	protein_coding	CTG	4.259	6.02609	8.68121	6.59713		5.14255	5.09278
ENST00000296325_3518886_3520103_138	LncORF	138	ENST00000296325	processed_transcript	ENSG00000163956	protein_coding	ATG	2.96278	4.19207	6.0391	4.58931		3.57742	3.5428
ENST00000296325_3518886_3520127_162	LncORF	162	ENST00000296325	processed_transcript	ENSG00000163956	protein_coding	GTG	2.52385	3.57102	5.14442	3.90941		3.04744	3.01794
ENST00000296325_3520146_3524945_87	LncORF	87	ENST00000296325	processed_transcript	ENSG00000163956	protein_coding	ATG	9.39918	13.299	9.57926	3.6398	44.497	11.3491	19.2387
ENST00000296325_3520146_3524963_105	LncORF	105	ENST00000296325	processed_transcript	ENSG00000163956	protein_coding	TTG	7.78789	11.0191	11.9057	6.03166	36.8689	9.40352	18.2687
ENST00000296642_115216951_115236392_72	LncORF	72	ENST00000296642	processed_transcript	ENSG00000164219	protein_coding	ATG	11.3573					5.67867	0
ENST00000296642_115216951_115236425_105	LncORF	105	ENST00000296642	processed_transcript	ENSG00000164219	protein_coding	ATG	7.78789					3.89394	0
ENST00000296642_115216951_115236431_111	LncORF	111	ENST00000296642	processed_transcript	ENSG00000164219	protein_coding	ATG	7.36692					3.68346	0
ENST00000296642_115216951_115236452_132	LncORF	132	ENST00000296642	processed_transcript	ENSG00000164219	protein_coding	ATG	6.19491					3.09746	0
ENST00000296642_115216951_115236479_159	LncORF	159	ENST00000296642	processed_transcript	ENSG00000164219	protein_coding	GTG	5.14295					2.57147	0
ENST00000296642_115216951_115236488_168	LncORF	168	ENST00000296642	processed_transcript	ENSG00000164219	protein_coding	ATG	4.86743					2.43372	0
ENST00000296642_115216951_115237871_216	LncORF	216	ENST00000296642	processed_transcript	ENSG00000164219	protein_coding	CTG	3.78578					1.89289	0
ENST00000296642_115216951_115237886_231	LncORF	231	ENST00000296642	processed_transcript	ENSG00000164219	protein_coding	TTG	3.53995					1.76997	0
ENST00000296642_115216951_115237967_312	LncORF	312	ENST00000296642	processed_transcript	ENSG00000164219	protein_coding	ATG	2.62092					1.31046	0
ENST00000296642_115216951_115241565_381	LncORF	381	ENST00000296642	processed_transcript	ENSG00000164219	protein_coding	CTG	2.14627					1.07313	0
ENST00000296642_115216951_115253136_426	LncORF	426	ENST00000296642	processed_transcript	ENSG00000164219	protein_coding	GTG	1.91955					0.959775	0
ENST00000299673_8713893_8713970_78	LncORF	78	ENST00000299673	processed_transcript	ENSG00000166532	protein_coding	GTG	5.24185		5.34228			2.62092	1.78076
ENST00000299906_104186141_104189775_543	LncORF	543	ENST00000299906	processed_transcript	ENSG00000123575	protein_coding	CTG	2.25892		0.767399	1.16634		1.12946	0.644581
ENST00000299906_104186198_104189775_486	LncORF	486	ENST00000299906	processed_transcript	ENSG00000123575	protein_coding	ATG	2.52385			1.30314		1.26193	0.434379
ENST00000299906_104186460_104189775_468	LncORF	468	ENST00000299906	processed_transcript	ENSG00000123575	protein_coding	GTG	2.62092			1.35326		1.31046	0.451086
ENST00000299906_104186478_104189775_450	LncORF	450	ENST00000299906	processed_transcript	ENSG00000123575	protein_coding	CTG	2.72576			1.40739		1.36288	0.469129
ENST00000299906_104186490_104189775_438	LncORF	438	ENST00000299906	processed_transcript	ENSG00000123575	protein_coding	GTG	2.80044			1.44595		1.40022	0.481982
ENST00000299906_104186497_104186613_117	LncORF	117	ENST00000299906	processed_transcript	ENSG00000123575	protein_coding	CTG	3.49457			2.70652		1.74728	0.902172
ENST00000299906_104186502_104189775_426	LncORF	426	ENST00000299906	processed_transcript	ENSG00000123575	protein_coding	ATG	2.87933			0.743339		1.43966	0.24778
ENST00000299906_104186521_104186613_93	LncORF	93	ENST00000299906	processed_transcript	ENSG00000123575	protein_coding	TTG				3.40497		0	1.13499
ENST00000299906_104186524_104186613_90	LncORF	90	ENST00000299906	processed_transcript	ENSG00000123575	protein_coding	ATA				3.51847		0	1.17282
ENST00000299906_104186539_104186613_75	LncORF	75	ENST00000299906	processed_transcript	ENSG00000123575	protein_coding	TTG				4.22216		0	1.40739
ENST00000299906_104186548_104186613_66	LncORF	66	ENST00000299906	processed_transcript	ENSG00000123575	protein_coding	CTG				4.79791		0	1.5993
ENST00000299906_104186613_104189775_315	LncORF	315	ENST00000299906	processed_transcript	ENSG00000123575	protein_coding	CTG	2.59596					1.29798	0
ENST00000299906_104188133_104189775_213	LncORF	213	ENST00000299906	processed_transcript	ENSG00000123575	protein_coding	GTG	3.8391					1.91955	0
ENST00000299906_104188175_104189775_171	LncORF	171	ENST00000299906	processed_transcript	ENSG00000123575	protein_coding	ATG	4.78204					2.39102	0
ENST00000299906_104189659_104189775_117	LncORF	117	ENST00000299906	processed_transcript	ENSG00000123575	protein_coding	CTG	6.98913					3.49457	0
ENST00000299906_104189778_104189885_108	LncORF	108	ENST00000299906	processed_transcript	ENSG00000123575	protein_coding	ATA				2.93206		0	0.977353
ENST00000299906_104189784_104189885_102	LncORF	102	ENST00000299906	processed_transcript	ENSG00000123575	protein_coding	GTG				3.10453		0	1.03484
ENST00000299906_104189805_104189885_81	LncORF	81	ENST00000299906	processed_transcript	ENSG00000123575	protein_coding	GTG				3.90941		0	1.30314
ENST00000299906_104189817_104189885_69	LncORF	69	ENST00000299906	processed_transcript	ENSG00000123575	protein_coding	ATA				4.58931		0	1.52977
ENST00000299906_104190043_104190162_120	LncORF	120	ENST00000299906	processed_transcript	ENSG00000123575	protein_coding	GTG	3.4072					1.7036	0
ENST00000299906_104190046_104190162_117	LncORF	117	ENST00000299906	processed_transcript	ENSG00000123575	protein_coding	CTG	3.49457					1.74728	0
ENST00000299906_104190088_104190162_75	LncORF	75	ENST00000299906	processed_transcript	ENSG00000123575	protein_coding	TTG	5.45152					2.72576	0
ENST00000299906_104191022_104191108_87	LncORF	87	ENST00000299906	processed_transcript	ENSG00000123575	protein_coding	CTG	4.69959					2.34979	0
ENST00000299906_104191025_104191108_84	LncORF	84	ENST00000299906	processed_transcript	ENSG00000123575	protein_coding	ATA	4.86743					2.43372	0
ENST00000299906_104191031_104191108_78	LncORF	78	ENST00000299906	processed_transcript	ENSG00000123575	protein_coding	CTG	5.24185					2.62092	0
ENST00000299906_104191043_104191108_66	LncORF	66	ENST00000299906	processed_transcript	ENSG00000123575	protein_coding	CTG	6.19491					3.09746	0
ENST00000300434_127943128_127943205_78	LncORF	78	ENST00000300434	processed_transcript	ENSG00000167106	protein_coding	TTG				4.05977		0	1.35326
ENST00000300434_127943195_127944640_69	LncORF	69	ENST00000300434	processed_transcript	ENSG00000167106	protein_coding	CTG				4.58931		0	1.52977
ENST00000300434_127943195_127944664_93	LncORF	93	ENST00000300434	processed_transcript	ENSG00000167106	protein_coding	GTG				3.40497		0	1.13499
ENST00000300434_127943195_127944670_99	LncORF	99	ENST00000300434	processed_transcript	ENSG00000167106	protein_coding	CTG				3.19861		0	1.0662
ENST00000300434_127943195_127944816_153	LncORF	153	ENST00000300434	processed_transcript	ENSG00000167106	protein_coding	GTG				2.06969		0	0.689896
ENST00000300434_127943195_127944828_165	LncORF	165	ENST00000300434	processed_transcript	ENSG00000167106	protein_coding	GTG				1.91917		0	0.639722
ENST00000300434_127943195_127944861_198	LncORF	198	ENST00000300434	processed_transcript	ENSG00000167106	protein_coding	GTG				1.5993	9.77585	0	3.79172
ENST00000300434_127943195_127944882_219	LncORF	219	ENST00000300434	processed_transcript	ENSG00000167106	protein_coding	GTG				1.44595	8.83844	0	3.42813
ENST00000300434_127943195_127945386_255	LncORF	255	ENST00000300434	processed_transcript	ENSG00000167106	protein_coding	CTG		1.13432		1.24181	7.59066	0.567162	2.94416
ENST00000300434_127943195_127945392_261	LncORF	261	ENST00000300434	processed_transcript	ENSG00000167106	protein_coding	CTG		1.10825		1.21327	7.41616	0.554124	2.87647
ENST00000300434_127943195_127945461_330	LncORF	330	ENST00000300434	processed_transcript	ENSG00000167106	protein_coding	GTG		0.876523		0.959583	5.86551	0.438261	2.27503
ENST00000300434_127943195_127945467_336	LncORF	336	ENST00000300434	processed_transcript	ENSG00000167106	protein_coding	ATG		0.860871		0.942447	5.76077	0.430435	2.2344
ENST00000300434_127943195_127945521_390	LncORF	390	ENST00000300434	processed_transcript	ENSG00000167106	protein_coding	CTG		0.741673		0.811955	4.96312	0.370837	1.92503
ENST00000300434_127943195_127945709_492	LncORF	492	ENST00000300434	processed_transcript	ENSG00000167106	protein_coding	GTG		0.587912		0.643623	3.93418	0.293956	1.52593
ENST00000300434_127943195_127945727_510	LncORF	510	ENST00000300434	processed_transcript	ENSG00000167106	protein_coding	CTG		0.567162		0.620907	3.79533	0.283581	1.47208
ENST00000300434_127943195_127945751_534	LncORF	534	ENST00000300434	processed_transcript	ENSG00000167106	protein_coding	CTG		0.541671		0.593001	3.62475	0.270836	1.40592
ENST00000300434_127943205_127944865_192	LncORF	192	ENST00000300434	processed_transcript	ENSG00000167106	protein_coding	CTG					10.0813	0	3.36045
ENST00000300434_127944664_127944842_87	LncORF	87	ENST00000300434	processed_transcript	ENSG00000167106	protein_coding	ATG					22.2485	0	7.41616
ENST00000300434_127944664_127945442_219	LncORF	219	ENST00000300434	processed_transcript	ENSG00000167106	protein_coding	GTG		1.32079			8.83844	0.660394	2.94615
ENST00000300434_127944664_127945451_228	LncORF	228	ENST00000300434	processed_transcript	ENSG00000167106	protein_coding	CTG		1.26865			8.48955	0.634326	2.82985
ENST00000302432_120444543_120444614_72	LncORF	72	ENST00000302432	processed_transcript	ENSG00000170855	protein_coding	GTG					26.8836	0	8.96119
ENST00000302432_120444543_120444623_81	LncORF	81	ENST00000302432	processed_transcript	ENSG00000170855	protein_coding	ATA					23.8965	0	7.9655
ENST00000302432_120444543_120444632_90	LncORF	90	ENST00000302432	processed_transcript	ENSG00000170855	protein_coding	ATG					21.5069	0	7.16895
ENST00000302432_120444543_120444653_111	LncORF	111	ENST00000302432	processed_transcript	ENSG00000170855	protein_coding	TTG					17.438	0	5.81267
ENST00000302432_120444543_120444662_120	LncORF	120	ENST00000302432	processed_transcript	ENSG00000170855	protein_coding	GTG					16.1301	0	5.37672
ENST00000302432_120444543_120444683_141	LncORF	141	ENST00000302432	processed_transcript	ENSG00000170855	protein_coding	GTG					13.7278	0	4.57593
ENST00000302432_120444566_120444628_63	LncORF	63	ENST00000302432	processed_transcript	ENSG00000170855	protein_coding	TTG					30.7241	0	10.2414
ENST00000302432_120444566_120444640_75	LncORF	75	ENST00000302432	processed_transcript	ENSG00000170855	protein_coding	TTG					25.8082	0	8.60274
ENST00000302432_120444659_120444778_120	LncORF	120	ENST00000302432	processed_transcript	ENSG00000170855	protein_coding	ATG	3.4072			2.63885		1.7036	0.879618
ENST00000302432_120444659_120444781_123	LncORF	123	ENST00000302432	processed_transcript	ENSG00000170855	protein_coding	TTG	3.3241			2.57449		1.66205	0.858163
ENST00000302432_120444714_120444794_81	LncORF	81	ENST00000302432	processed_transcript	ENSG00000170855	protein_coding	ATA	5.04771			3.90941		2.52385	1.30314
ENST00000302432_120444714_120444800_87	LncORF	87	ENST00000302432	processed_transcript	ENSG00000170855	protein_coding	GTG	4.69959			3.6398		2.34979	1.21327
ENST00000302432_120444714_120444815_102	LncORF	102	ENST00000302432	processed_transcript	ENSG00000170855	protein_coding	TTG	4.00847			3.10453		2.00424	1.03484
ENST00000302432_120444714_120444857_144	LncORF	144	ENST00000302432	processed_transcript	ENSG00000170855	protein_coding	TTG	2.83933			2.19904		1.41967	0.733015
ENST00000302432_120444714_120444869_156	LncORF	156	ENST00000302432	processed_transcript	ENSG00000170855	protein_coding	TTG	2.62092			2.02989		1.31046	0.676629
ENST00000302432_120444714_120444875_162	LncORF	162	ENST00000302432	processed_transcript	ENSG00000170855	protein_coding	TTG	2.52385			1.95471		1.26193	0.651569
ENST00000302432_120444832_120444927_96	LncORF	96	ENST00000302432	processed_transcript	ENSG00000170855	protein_coding	TTG		3.01305				1.50652	0
ENST00000302432_120444875_120444949_75	LncORF	75	ENST00000302432	processed_transcript	ENSG00000170855	protein_coding	ATA		3.8567		4.22216		1.92835	1.40739
ENST00000302432_120444927_120445999_63	LncORF	63	ENST00000302432	processed_transcript	ENSG00000170855	protein_coding	TTG				5.02639		0	1.67546
ENST00000302432_120444927_120446062_126	LncORF	126	ENST00000302432	processed_transcript	ENSG00000170855	protein_coding	TTG				2.51319		0	0.837731
ENST00000302432_120444927_120446128_192	LncORF	192	ENST00000302432	processed_transcript	ENSG00000170855	protein_coding	GTG				1.64928		0	0.549761
ENST00000302432_120444927_120446182_246	LncORF	246	ENST00000302432	processed_transcript	ENSG00000170855	protein_coding	CTG				1.28725		0	0.429082
ENST00000302432_120444927_120446209_273	LncORF	273	ENST00000302432	processed_transcript	ENSG00000170855	protein_coding	CTG				1.15994		0	0.386645
ENST00000302432_120445978_120446235_258	LncORF	258	ENST00000302432	processed_transcript	ENSG00000170855	protein_coding	GTG				2.45475		0	0.818249
ENST00000302432_120445978_120446265_288	LncORF	288	ENST00000302432	processed_transcript	ENSG00000170855	protein_coding	GTG				2.19904		0	0.733015
ENST00000302432_120445978_120446310_333	LncORF	333	ENST00000302432	processed_transcript	ENSG00000170855	protein_coding	CTG				2.85281		0	0.950938
ENST00000302432_120445978_120446322_345	LncORF	345	ENST00000302432	processed_transcript	ENSG00000170855	protein_coding	GTG				2.75359		0	0.917862
ENST00000302432_120445978_120446352_375	LncORF	375	ENST00000302432	processed_transcript	ENSG00000170855	protein_coding	ATG				3.37773		0	1.12591
ENST00000302432_120446112_120446342_231	LncORF	231	ENST00000302432	processed_transcript	ENSG00000170855	protein_coding	ATG				4.1125		0	1.37083
ENST00000302432_120446112_120446363_252	LncORF	252	ENST00000302432	processed_transcript	ENSG00000170855	protein_coding	GTG				5.02639		0	1.67546
ENST00000302533_55901726_55901866_141	LncORF	141	ENST00000302533	processed_transcript	ENSG00000170473	protein_coding	TTG			2.9553			0	0.985101
ENST00000302533_55901726_55901875_150	LncORF	150	ENST00000302533	processed_transcript	ENSG00000170473	protein_coding	CTG			2.77799			0	0.925995
ENST00000302533_55901875_55902027_153	LncORF	153	ENST00000302533	processed_transcript	ENSG00000170473	protein_coding	ATA			2.72352			0	0.907839
ENST00000302533_55901875_55902135_261	LncORF	261	ENST00000302533	processed_transcript	ENSG00000170473	protein_coding	CTG	1.56653		1.59654			0.783265	0.532181
ENST00000302533_55901875_55902141_267	LncORF	267	ENST00000302533	processed_transcript	ENSG00000170473	protein_coding	GTG	1.53133		1.56067			0.765663	0.520222
ENST00000302533_55901875_55902162_288	LncORF	288	ENST00000302533	processed_transcript	ENSG00000170473	protein_coding	TTG	1.41967		1.44687			0.709834	0.482289
ENST00000302533_55901875_55902216_342	LncORF	342	ENST00000302533	processed_transcript	ENSG00000170473	protein_coding	CTG	1.19551		1.21841			0.597755	0.406138
ENST00000302533_55901875_55902312_438	LncORF	438	ENST00000302533	processed_transcript	ENSG00000170473	protein_coding	TTG	0.93348		0.951365			0.46674	0.317122
ENST00000302533_55901875_55902339_465	LncORF	465	ENST00000302533	processed_transcript	ENSG00000170473	protein_coding	GTG	0.879278		0.896125			0.439639	0.298708
ENST00000302533_55901875_55903409_504	LncORF	504	ENST00000302533	processed_transcript	ENSG00000170473	protein_coding	GTG	0.811238		0.826782			0.405619	0.275594
ENST00000302533_55901875_55903424_519	LncORF	519	ENST00000302533	processed_transcript	ENSG00000170473	protein_coding	GTG	0.787792		0.802886			0.393896	0.267629
ENST00000302533_55901875_55914279_579	LncORF	579	ENST00000302533	processed_transcript	ENSG00000170473	protein_coding	ATA	0.706156		0.719686			0.353078	0.239895
ENST00000302533_55902027_55902110_84	LncORF	84	ENST00000302533	processed_transcript	ENSG00000170473	protein_coding	GTG	4.86743					2.43372	0
ENST00000302533_55902027_55902146_120	LncORF	120	ENST00000302533	processed_transcript	ENSG00000170473	protein_coding	ATA	3.4072					1.7036	0
ENST00000302533_55902027_55902149_123	LncORF	123	ENST00000302533	processed_transcript	ENSG00000170473	protein_coding	TTG	3.3241					1.66205	0
ENST00000302533_55914289_55927096_99	LncORF	99	ENST00000302533	processed_transcript	ENSG00000170473	protein_coding	ATG		2.92174				1.46087	0
ENST00000302533_55914335_55927109_66	LncORF	66	ENST00000302533	processed_transcript	ENSG00000170473	protein_coding	ATG		4.38261				2.19131	0
ENST00000305481_11951763_11956172_489	LncORF	489	ENST00000305481	processed_transcript	ENSG00000170242	protein_coding	TTG	1.67225	0.591518	1.70429			1.13188	0.568095
ENST00000305481_11952752_11956172_471	LncORF	471	ENST00000305481	processed_transcript	ENSG00000170242	protein_coding	ATG	1.73615	0.614124	1.76942			1.17514	0.589806
ENST00000305481_11952761_11956172_462	LncORF	462	ENST00000305481	processed_transcript	ENSG00000170242	protein_coding	ATG	1.76997	0.626088	1.80389			1.19803	0.601296
ENST00000305481_11952779_11956172_444	LncORF	444	ENST00000305481	processed_transcript	ENSG00000170242	protein_coding	TTG	1.84173	0.65147	1.87702			1.2466	0.625673
ENST00000305481_11952806_11956172_417	LncORF	417	ENST00000305481	processed_transcript	ENSG00000170242	protein_coding	ATG	1.96098	0.693651	1.99855			1.32732	0.666184
ENST00000305481_11952812_11956172_411	LncORF	411	ENST00000305481	processed_transcript	ENSG00000170242	protein_coding	TTG	1.98961	0.703777	2.02773			1.34669	0.675909
ENST00000305481_11952831_11955085_141	LncORF	141	ENST00000305481	processed_transcript	ENSG00000170242	protein_coding	TTG	2.89975		2.9553			1.44987	0.985101
ENST00000305481_11952836_11956172_387	LncORF	387	ENST00000305481	processed_transcript	ENSG00000170242	protein_coding	TTG	2.11299	0.747422	1.07674			1.43021	0.358913
ENST00000305481_11952849_11955085_123	LncORF	123	ENST00000305481	processed_transcript	ENSG00000170242	protein_coding	GTG	3.3241		3.38779			1.66205	1.12926
ENST00000305481_11952851_11956172_372	LncORF	372	ENST00000305481	processed_transcript	ENSG00000170242	protein_coding	GTG	2.19819	0.77756	1.12016			1.48788	0.373385
ENST00000305481_11952860_11956172_363	LncORF	363	ENST00000305481	processed_transcript	ENSG00000170242	protein_coding	TTG	2.2527	0.796839	1.14793			1.52477	0.382643
ENST00000305481_11954921_11956172_327	LncORF	327	ENST00000305481	processed_transcript	ENSG00000170242	protein_coding	TTG	1.25035	0.884564				1.06746	0
ENST00000305481_11955112_11956172_225	LncORF	225	ENST00000305481	processed_transcript	ENSG00000170242	protein_coding	CTG	1.81717	1.28557				1.55137	0
ENST00000305481_11955116_11956017_66	LncORF	66	ENST00000305481	processed_transcript	ENSG00000170242	protein_coding	ATG	6.19491					3.09746	0
ENST00000305481_11955154_11956172_183	LncORF	183	ENST00000305481	processed_transcript	ENSG00000170242	protein_coding	ATA		1.58061				0.790307	0
ENST00000305481_11956020_11956172_153	LncORF	153	ENST00000305481	processed_transcript	ENSG00000170242	protein_coding	ATG		1.89054				0.94527	0
ENST00000305481_11956026_11956172_147	LncORF	147	ENST00000305481	processed_transcript	ENSG00000170242	protein_coding	TTG		1.9677				0.983852	0
ENST00000306167_150619092_150671592_1410	LncORF	1410	ENST00000306167	processed_transcript	ENSG00000171100	protein_coding	ATG	0.579949	0.410287	0.29553	0.898333	1.37278	0.495118	0.855547
ENST00000306167_150619125_150671592_1377	LncORF	1377	ENST00000306167	processed_transcript	ENSG00000171100	protein_coding	CTG	0.593848	0.42012	0.302613	0.919862	1.40568	0.506984	0.876051
ENST00000306167_150619137_150671592_1365	LncORF	1365	ENST00000306167	processed_transcript	ENSG00000171100	protein_coding	CTG	0.599068	0.423813	0.305273	0.927948	1.41803	0.511441	0.883752
ENST00000306167_150638979_150671592_1326	LncORF	1326	ENST00000306167	processed_transcript	ENSG00000171100	protein_coding	GTG	0.616688	0.436278	0.314252	0.955241	1.45974	0.526483	0.909745
ENST00000306167_150639006_150671592_1299	LncORF	1299	ENST00000306167	processed_transcript	ENSG00000171100	protein_coding	GTG	0.629506	0.445346	0.320784	0.975096	1.49008	0.537426	0.928654
ENST00000306167_150641272_150671592_1275	LncORF	1275	ENST00000306167	processed_transcript	ENSG00000171100	protein_coding	TTG	0.641356	0.453729	0.326822	0.99345	1.51813	0.547542	0.946135
ENST00000306167_150641293_150671592_1254	LncORF	1254	ENST00000306167	processed_transcript	ENSG00000171100	protein_coding	ATA	0.652096	0.461328	0.332295	1.01009	1.54355	0.556712	0.961979
ENST00000306167_150641306_150645749_180	LncORF	180	ENST00000306167	processed_transcript	ENSG00000171100	protein_coding	ATA		1.60696		3.51847		0.803479	1.17282
ENST00000306167_150641315_150645749_171	LncORF	171	ENST00000306167	processed_transcript	ENSG00000171100	protein_coding	ATG		1.69154		3.70365		0.845768	1.23455
ENST00000306167_150641324_150645749_162	LncORF	162	ENST00000306167	processed_transcript	ENSG00000171100	protein_coding	GTG		1.78551		3.90941		0.892755	1.30314
ENST00000306167_150641336_150645749_150	LncORF	150	ENST00000306167	processed_transcript	ENSG00000171100	protein_coding	CTG		1.92835		4.22216		0.964175	1.40739
ENST00000306167_150641344_150671592_1203	LncORF	1203	ENST00000306167	processed_transcript	ENSG00000171100	protein_coding	TTG	0.679741	0.480885	0.346382	1.05291	1.60899	0.580313	1.00276
ENST00000306167_150641347_150671592_1200	LncORF	1200	ENST00000306167	processed_transcript	ENSG00000171100	protein_coding	GTG	0.68144	0.482088	0.347248	1.05554	1.61301	0.581764	1.00527
ENST00000306167_150641360_150645749_126	LncORF	126	ENST00000306167	processed_transcript	ENSG00000171100	protein_coding	GTG		2.29565		5.02639		1.14783	1.67546
ENST00000306167_150641369_150645749_117	LncORF	117	ENST00000306167	processed_transcript	ENSG00000171100	protein_coding	ATG		2.47224		5.41303		1.23612	1.80434
ENST00000306167_150641372_150645749_114	LncORF	114	ENST00000306167	processed_transcript	ENSG00000171100	protein_coding	ATG		2.5373		5.55548		1.26865	1.85183
ENST00000306167_150641387_150645749_99	LncORF	99	ENST00000306167	processed_transcript	ENSG00000171100	protein_coding	TTG		2.92174		6.39722		1.46087	2.13241
ENST00000306167_150645683_150671592_1128	LncORF	1128	ENST00000306167	processed_transcript	ENSG00000171100	protein_coding	GTG	0.724936	0.25643	0.369413	1.12292	1.71597	0.490683	1.06943
ENST00000306167_150645686_150671592_1125	LncORF	1125	ENST00000306167	processed_transcript	ENSG00000171100	protein_coding	CTG	0.72687	0.257113	0.370398	1.12591	1.72055	0.491991	1.07229
ENST00000306167_150645722_150671592_1089	LncORF	1089	ENST00000306167	processed_transcript	ENSG00000171100	protein_coding	GTG	0.750898	0.265613	0.382643	0.581565	1.77743	0.508256	0.913878
ENST00000306167_150645749_150671592_1062	LncORF	1062	ENST00000306167	processed_transcript	ENSG00000171100	protein_coding	ATG	0.769989	0.272366	0.392371	0.596351	1.82262	0.521177	0.937112
ENST00000306167_150645753_150645851_99	LncORF	99	ENST00000306167	processed_transcript	ENSG00000171100	protein_coding	GTG				3.19861		0	1.0662
ENST00000306167_150645860_150671592_951	LncORF	951	ENST00000306167	processed_transcript	ENSG00000171100	protein_coding	GTG	0.859862	0.304156	0.438168	0.332978	2.03535	0.582009	0.935499
ENST00000306167_150649797_150671592_858	LncORF	858	ENST00000306167	processed_transcript	ENSG00000171100	protein_coding	ATG	0.953063	0.337124	0.485662	0.36907	2.25596	0.645094	1.0369
ENST00000306167_150649818_150671592_837	LncORF	837	ENST00000306167	processed_transcript	ENSG00000171100	protein_coding	GTG	0.976975	0.345582	0.497847	0.37833	2.31257	0.661279	1.06291
ENST00000306167_150649860_150671592_795	LncORF	795	ENST00000306167	processed_transcript	ENSG00000171100	protein_coding	TTG	1.02859	0.36384	0.524148	0.398317	2.43474	0.696214	1.11907
ENST00000306167_150649869_150671592_786	LncORF	786	ENST00000306167	processed_transcript	ENSG00000171100	protein_coding	TTG	1.04037	0.368006	0.53015	0.402878	2.46262	0.704186	1.13188
ENST00000306167_150657827_150671592_747	LncORF	747	ENST00000306167	processed_transcript	ENSG00000171100	protein_coding	TTG	1.09468	0.387219	0.557829	0.423912	2.59119	0.740951	1.19098
ENST00000306167_150657878_150671592_696	LncORF	696	ENST00000306167	processed_transcript	ENSG00000171100	protein_coding	GTG	1.1749	0.415593	0.598704	0.454975	2.78106	0.795245	1.27825
ENST00000306167_150657884_150671592_690	LncORF	690	ENST00000306167	processed_transcript	ENSG00000171100	protein_coding	GTG	1.18511	0.419207	0.60391	0.458931	2.80524	0.80216	1.28936
ENST00000306167_150657920_150671592_654	LncORF	654	ENST00000306167	processed_transcript	ENSG00000171100	protein_coding	CTG	1.25035	0.442282	0.637153	0.484193	2.95966	0.846316	1.36034
ENST00000306167_150657929_150671592_645	LncORF	645	ENST00000306167	processed_transcript	ENSG00000171100	protein_coding	TTG	1.2678	0.448453	0.646043	0.490949	3.00096	0.858125	1.37932
ENST00000306167_150657935_150671592_639	LncORF	639	ENST00000306167	processed_transcript	ENSG00000171100	protein_coding	ATG	1.2797	0.452664	0.652109	0.495559	3.02914	0.866182	1.39227
ENST00000306167_150657938_150671592_636	LncORF	636	ENST00000306167	processed_transcript	ENSG00000171100	protein_coding	CTG	1.28574	0.4548	0.655185	0.497897	3.04342	0.870268	1.39884
ENST00000306167_150657941_150671592_633	LncORF	633	ENST00000306167	processed_transcript	ENSG00000171100	protein_coding	ATG	1.29183	0.456955	0.658291	0.500256	3.05785	0.874392	1.40546
ENST00000306167_150657944_150671592_630	LncORF	630	ENST00000306167	processed_transcript	ENSG00000171100	protein_coding	TTG	1.29798	0.459131	0.661425	0.502639	3.07241	0.878556	1.41216
ENST00000306167_150657980_150671592_594	LncORF	594	ENST00000306167	processed_transcript	ENSG00000171100	protein_coding	ATA	1.37665	0.486957	0.701512	0.533102	3.25862	0.931802	1.49774
ENST00000306167_150657983_150671592_591	LncORF	591	ENST00000306167	processed_transcript	ENSG00000171100	protein_coding	CTG	1.38364	0.489429	0.705073	0.535808	3.27516	0.936532	1.50535
ENST00000306167_150658001_150671592_573	LncORF	573	ENST00000306167	processed_transcript	ENSG00000171100	protein_coding	ATA	0.71355	0.504804	0.727221	0.552639	3.37804	0.609177	1.55263
ENST00000306167_150659667_150671592_543	LncORF	543	ENST00000306167	processed_transcript	ENSG00000171100	protein_coding	ATA	0.752973	0.532693	0.767399	0.583172	3.56467	0.642833	1.63841
ENST00000306167_150659736_150671592_474	LncORF	474	ENST00000306167	processed_transcript	ENSG00000171100	protein_coding	GTG	0.862583	0.610237	0.87911	0.668064	4.08358	0.73641	1.87692
ENST00000306167_150659745_150671592_465	LncORF	465	ENST00000306167	processed_transcript	ENSG00000171100	protein_coding	ATG	0.879278	0.622048	0.896125	0.680994	4.16262	0.750663	1.91325
ENST00000306167_150660404_150671592_420	LncORF	420	ENST00000306167	processed_transcript	ENSG00000171100	protein_coding	TTG	0.973486	0.688696	0.992138	0.753958	4.60861	0.831091	2.11824
ENST00000306167_150660410_150671592_414	LncORF	414	ENST00000306167	processed_transcript	ENSG00000171100	protein_coding	ATA	0.987595	0.698678	1.00652	0.764885	4.6754	0.843136	2.14894
ENST00000306167_150660416_150671592_408	LncORF	408	ENST00000306167	processed_transcript	ENSG00000171100	protein_coding	TTG	1.00212	0.708952	1.02132	0.776133	4.74416	0.855535	2.18054
ENST00000306167_150660425_150671592_399	LncORF	399	ENST00000306167	processed_transcript	ENSG00000171100	protein_coding	CTG	1.02472	0.724944	1.04436	0.79364	4.85117	0.874833	2.22972
ENST00000306167_150660429_150663466_90	LncORF	90	ENST00000306167	processed_transcript	ENSG00000171100	protein_coding	ATA			4.62998	3.51847	21.5069	0	9.8851
ENST00000306167_150660441_150663466_78	LncORF	78	ENST00000306167	processed_transcript	ENSG00000171100	protein_coding	TTG			5.34228	4.05977	24.8156	0	11.4059
ENST00000306167_150663466_150671592_306	LncORF	306	ENST00000306167	processed_transcript	ENSG00000171100	protein_coding	CTG		0.94527				0.472635	0
ENST00000306167_150663469_150671592_303	LncORF	303	ENST00000306167	processed_transcript	ENSG00000171100	protein_coding	ATA		0.954629				0.477314	0
ENST00000306167_150663547_150671592_225	LncORF	225	ENST00000306167	processed_transcript	ENSG00000171100	protein_coding	ATG		1.28557				0.642783	0
ENST00000306167_150663556_150671592_216	LncORF	216	ENST00000306167	processed_transcript	ENSG00000171100	protein_coding	TTG		1.33913				0.669566	0
ENST00000306167_150663568_150671592_204	LncORF	204	ENST00000306167	processed_transcript	ENSG00000171100	protein_coding	GTG		1.4179				0.708952	0
ENST00000306167_150663585_150671495_90	LncORF	90	ENST00000306167	processed_transcript	ENSG00000171100	protein_coding	ATG		3.21392				1.60696	0
ENST00000306167_150671440_150671592_153	LncORF	153	ENST00000306167	processed_transcript	ENSG00000171100	protein_coding	GTG		1.89054				0.94527	0
ENST00000306167_150671455_150671592_138	LncORF	138	ENST00000306167	processed_transcript	ENSG00000171100	protein_coding	ATG		2.09603				1.04802	0
ENST00000306167_150671485_150671592_108	LncORF	108	ENST00000306167	processed_transcript	ENSG00000171100	protein_coding	ATA		2.67826				1.33913	0
ENST00000307714_32013952_32014026_75	LncORF	75	ENST00000307714	processed_transcript	ENSG00000121774	protein_coding	CTG		3.8567	5.55597			1.92835	1.85199
ENST00000307714_32013975_32038072_1164	LncORF	1164	ENST00000307714	processed_transcript	ENSG00000121774	protein_coding	TTG	7.72767	8.94595	7.15976	12.2421	8.31451	8.33681	9.23879
ENST00000307714_32013996_32038072_1143	LncORF	1143	ENST00000307714	processed_transcript	ENSG00000121774	protein_coding	ATG	7.86965	9.11032	7.2913	12.467	8.46727	8.48998	9.40853
ENST00000307714_32014026_32038072_1113	LncORF	1113	ENST00000307714	processed_transcript	ENSG00000121774	protein_coding	ATG	8.08177	9.09599	7.11344	12.8031	8.6955	8.58888	9.53733
ENST00000307714_32014056_32038072_1083	LncORF	1083	ENST00000307714	processed_transcript	ENSG00000121774	protein_coding	ATG	8.30564	9.34796	7.31049	13.1577	8.93637	8.8268	9.80152
ENST00000307714_32014069_32014368_300	LncORF	300	ENST00000307714	processed_transcript	ENSG00000121774	protein_coding	GTG	1.36288			2.11108		0.68144	0.703694
ENST00000307714_32014083_32038072_1056	LncORF	1056	ENST00000307714	processed_transcript	ENSG00000121774	protein_coding	GTG	8.518	9.31305	7.49741	13.4941	9.16486	8.91553	10.0521
ENST00000307714_32014113_32038072_1026	LncORF	1026	ENST00000307714	processed_transcript	ENSG00000121774	protein_coding	CTG	8.76707	9.58537	7.71663	13.8887	9.43283	9.17622	10.3461
ENST00000307714_32014191_32038072_948	LncORF	948	ENST00000307714	processed_transcript	ENSG00000121774	protein_coding	CTG	9.48841	10.374	8.35154	15.0314	10.209	9.93122	11.1973
ENST00000307714_32014194_32038072_945	LncORF	945	ENST00000307714	processed_transcript	ENSG00000121774	protein_coding	CTG	9.51853	10.407	8.37805	15.0792	10.2414	9.96275	11.2329
ENST00000307714_32014227_32038072_912	LncORF	912	ENST00000307714	processed_transcript	ENSG00000121774	protein_coding	GTG	9.86295	10.7835	8.68121	15.6248	10.6119	10.3232	11.6393
ENST00000307714_32014251_32038072_888	LncORF	888	ENST00000307714	processed_transcript	ENSG00000121774	protein_coding	CTG	10.1295	11.075	8.91583	16.0471	10.8987	10.6023	11.9539
ENST00000307714_32014254_32038072_885	LncORF	885	ENST00000307714	processed_transcript	ENSG00000121774	protein_coding	CTG	10.1639	11.1125	8.94606	16.1015	10.9357	10.6382	11.9944
ENST00000307714_32014284_32038072_855	LncORF	855	ENST00000307714	processed_transcript	ENSG00000121774	protein_coding	ATG	10.5205	11.5024	9.25995	16.6664	11.3194	11.0115	12.4153
ENST00000307714_32014305_32038072_834	LncORF	834	ENST00000307714	processed_transcript	ENSG00000121774	protein_coding	CTG	10.7854	11.7921	9.49312	16.3267	11.6044	11.2887	12.4748
ENST00000307714_32014317_32038072_822	LncORF	822	ENST00000307714	processed_transcript	ENSG00000121774	protein_coding	ATG	10.9428	11.9642	9.6317	16.5651	11.7738	11.4535	12.6569
ENST00000307714_32014359_32038072_780	LncORF	780	ENST00000307714	processed_transcript	ENSG00000121774	protein_coding	ATG	11.0079	12.6084	10.1503	17.457	12.4078	11.8082	13.3384
ENST00000307714_32014365_32038072_774	LncORF	774	ENST00000307714	processed_transcript	ENSG00000121774	protein_coding	CTG	11.0932	12.7062	10.229	17.5924	12.504	11.8997	13.4418
ENST00000307714_32014368_32038072_771	LncORF	771	ENST00000307714	processed_transcript	ENSG00000121774	protein_coding	CTG	11.1364	12.7556	10.2688	17.6608	12.5526	11.946	13.4941
ENST00000307714_32030301_32030375_75	LncORF	75	ENST00000307714	processed_transcript	ENSG00000121774	protein_coding	TTG	10.903	23.1402	22.2239	8.44433		17.0216	10.2227
ENST00000307714_32030351_32038072_708	LncORF	708	ENST00000307714	processed_transcript	ENSG00000121774	protein_coding	TTG	10.9723	11.4394	8.82835	18.3378	13.6696	11.2059	13.6119
ENST00000307714_32030375_32038072_684	LncORF	684	ENST00000307714	processed_transcript	ENSG00000121774	protein_coding	ATG	11.3573	11.8407	9.13811	18.9812	14.1493	11.599	14.0895
ENST00000307714_32030381_32038072_678	LncORF	678	ENST00000307714	processed_transcript	ENSG00000121774	protein_coding	CTG	10.8548	11.5189	9.21898	19.1492	14.2745	11.1869	14.2142
ENST00000307714_32030393_32038072_666	LncORF	666	ENST00000307714	processed_transcript	ENSG00000121774	protein_coding	GTG	11.0504	10.8578	9.38509	17.5924	11.6253	10.9541	12.8676
ENST00000307714_32030396_32038072_663	LncORF	663	ENST00000307714	processed_transcript	ENSG00000121774	protein_coding	CTG	11.1004	10.4707	9.42755	17.672	11.6779	10.7855	12.9258
ENST00000307714_32030399_32038072_660	LncORF	660	ENST00000307714	processed_transcript	ENSG00000121774	protein_coding	ATA	11.1508	10.5183	9.47041	17.7523	11.731	10.8346	12.9846
ENST00000307714_32030403_32031623_120	LncORF	120	ENST00000307714	processed_transcript	ENSG00000121774	protein_coding	CTG	3.4072	2.41044	6.94497	5.27771	16.1301	2.90882	9.45094
ENST00000307714_32031531_32031623_93	LncORF	93	ENST00000307714	processed_transcript	ENSG00000121774	protein_coding	TTG	4.39639	3.11024	8.96125	6.80994	20.8131	3.75332	12.1948
ENST00000307714_32031533_32038072_627	LncORF	627	ENST00000307714	processed_transcript	ENSG00000121774	protein_coding	GTG	11.7377	11.0719	9.96885	18.6866	12.3484	11.4048	13.668
ENST00000307714_32031546_32031623_78	LncORF	78	ENST00000307714	processed_transcript	ENSG00000121774	protein_coding	TTG	5.24185	3.70837	10.6846	8.11955	24.8156	4.47511	14.5399
ENST00000307714_32031561_32031623_63	LncORF	63	ENST00000307714	processed_transcript	ENSG00000121774	protein_coding	ATA	6.48991	4.59131	13.2285	10.0528	30.7241	5.54061	18.0018
ENST00000307714_32031575_32038072_585	LncORF	585	ENST00000307714	processed_transcript	ENSG00000121774	protein_coding	CTG	12.5804	11.8668	10.6846	19.4869	9.92624	12.2236	13.3659
ENST00000307714_32031608_32038072_552	LncORF	552	ENST00000307714	processed_transcript	ENSG00000121774	protein_coding	TTG	12.5918	12.0522	10.5684	20.0782	10.5197	12.322	13.7221
ENST00000307714_32031623_32038072_537	LncORF	537	ENST00000307714	processed_transcript	ENSG00000121774	protein_coding	ATG	12.9436	12.3888	10.0877	20.6391	10.8135	12.6662	13.8467
ENST00000307714_32033197_32038072_510	LncORF	510	ENST00000307714	processed_transcript	ENSG00000121774	protein_coding	CTG	13.6288	13.0447	10.6217	21.7317	11.386	13.3368	14.5798
ENST00000307714_32033230_32038072_477	LncORF	477	ENST00000307714	processed_transcript	ENSG00000121774	protein_coding	TTG	14.5717	13.9472	11.3565	23.2352	12.1737	14.2594	15.5885
ENST00000307714_32033234_32033326_93	LncORF	93	ENST00000307714	processed_transcript	ENSG00000121774	protein_coding	ATA	35.1711	15.5512	22.4031	51.0746		25.3612	24.4926
ENST00000307714_32033236_32038072_471	LncORF	471	ENST00000307714	processed_transcript	ENSG00000121774	protein_coding	ATG	14.7573	14.1249	11.5012	23.5312	12.3288	14.4411	15.7871
ENST00000307714_32033242_32038072_465	LncORF	465	ENST00000307714	processed_transcript	ENSG00000121774	protein_coding	CTG	14.9477	14.3071	11.6496	23.8348	12.4879	14.6274	15.9908
ENST00000307714_32033246_32033326_81	LncORF	81	ENST00000307714	processed_transcript	ENSG00000121774	protein_coding	ATG	40.3816	17.8551	25.7221	58.6412		29.1184	28.1211
ENST00000307714_32033255_32033326_72	LncORF	72	ENST00000307714	processed_transcript	ENSG00000121774	protein_coding	TTG	45.4294	20.087	28.9374	57.1751		32.7582	28.7042
ENST00000307714_32033264_32033326_63	LncORF	63	ENST00000307714	processed_transcript	ENSG00000121774	protein_coding	TTG	38.9394	22.9565	33.0713	60.3166		30.948	31.1293
ENST00000307714_32033293_32038072_414	LncORF	414	ENST00000307714	processed_transcript	ENSG00000121774	protein_coding	ATG	14.8139	16.0696	13.0847	24.4763	14.0262	15.4418	17.1957
ENST00000307714_32033305_32038072_402	LncORF	402	ENST00000307714	processed_transcript	ENSG00000121774	protein_coding	ATG	15.2561	16.5493	13.4753	25.207	14.4449	15.9027	17.7091
ENST00000307714_32036913_32038072_369	LncORF	369	ENST00000307714	processed_transcript	ENSG00000121774	protein_coding	ATG	9.9723	13.326	9.0341	16.3051	15.7367	11.6491	13.692
ENST00000307714_32036916_32038072_366	LncORF	366	ENST00000307714	processed_transcript	ENSG00000121774	protein_coding	ATG	10.054	13.4352	9.10815	16.4388	15.8657	11.7446	13.8042
ENST00000307714_32036949_32038072_333	LncORF	333	ENST00000307714	processed_transcript	ENSG00000121774	protein_coding	CTG	7.36692	10.4235	6.25673	11.4113	17.438	8.89522	11.702
ENST00000307714_32036958_32038072_324	LncORF	324	ENST00000307714	processed_transcript	ENSG00000121774	protein_coding	TTG	7.57156	10.7131	5.14442	7.81882	17.9224	9.14231	10.2952
ENST00000307714_32036994_32038072_288	LncORF	288	ENST00000307714	processed_transcript	ENSG00000121774	protein_coding	GTG	2.83933	7.03044		3.29857	13.4418	4.93489	5.58012
ENST00000307714_32037000_32038072_282	LncORF	282	ENST00000307714	processed_transcript	ENSG00000121774	protein_coding	GTG	2.89975	6.15431		3.36875	13.7278	4.52703	5.69884
ENST00000307714_32037016_32037884_78	LncORF	78	ENST00000307714	processed_transcript	ENSG00000121774	protein_coding	CTG	5.24185	7.41673		4.05977	24.8156	6.32929	9.62513
ENST00000307714_32037034_32037884_60	LncORF	60	ENST00000307714	processed_transcript	ENSG00000121774	protein_coding	CTG	6.8144	9.64175		5.27771		8.22808	1.75924
ENST00000307714_32037866_32038072_207	LncORF	207	ENST00000307714	processed_transcript	ENSG00000121774	protein_coding	TTG	3.95038	5.58942		4.58931	9.35081	4.7699	4.64671
ENST00000307714_32037914_32038072_159	LncORF	159	ENST00000307714	processed_transcript	ENSG00000121774	protein_coding	GTG		7.27679		1.99159	12.1737	3.6384	4.72176
ENST00000307714_32037926_32038072_147	LncORF	147	ENST00000307714	processed_transcript	ENSG00000121774	protein_coding	GTG		1.9677				0.983852	0
ENST00000307714_32037944_32038072_129	LncORF	129	ENST00000307714	processed_transcript	ENSG00000121774	protein_coding	GTG		2.24227				1.12113	0
ENST00000307714_32037951_32038037_87	LncORF	87	ENST00000307714	processed_transcript	ENSG00000121774	protein_coding	GTG		3.32474				1.66237	0
ENST00000307714_32038093_32042621_249	LncORF	249	ENST00000307714	processed_transcript	ENSG00000121774	protein_coding	TTG	11.4942	9.29325	6.69394	22.8913	15.5471	10.3937	15.0441
ENST00000307714_32038097_32042559_183	LncORF	183	ENST00000307714	processed_transcript	ENSG00000121774	protein_coding	ATG	13.4054	11.0643	6.83111	24.2255	10.5771	12.2348	13.8779
ENST00000307714_32038118_32042559_162	LncORF	162	ENST00000307714	processed_transcript	ENSG00000121774	protein_coding	ATG	15.1431	12.4986	7.71663	27.3659	11.9483	13.8208	15.6769
ENST00000307714_32038556_32042559_156	LncORF	156	ENST00000307714	processed_transcript	ENSG00000121774	protein_coding	ATG	15.7255	12.9793	8.01342	28.4184	12.4078	14.3524	16.2799
ENST00000307714_32038559_32042559_153	LncORF	153	ENST00000307714	processed_transcript	ENSG00000121774	protein_coding	ATG	16.0339	13.2338	8.17055	28.9756	12.6511	14.6338	16.5991
ENST00000307714_32038562_32042559_150	LncORF	150	ENST00000307714	processed_transcript	ENSG00000121774	protein_coding	ATA	16.3546	13.4985	8.33396	29.5552	12.9041	14.9265	16.9311
ENST00000307714_32038566_32039529_69	LncORF	69	ENST00000307714	processed_transcript	ENSG00000121774	protein_coding	ATA	35.5534	20.9603	18.1173	50.4824	28.0524	28.2569	32.2174
ENST00000307714_32039529_32042559_78	LncORF	78	ENST00000307714	processed_transcript	ENSG00000121774	protein_coding	ATG		7.41673		12.1793		3.70837	4.05977
ENST00000307714_32039535_32042559_72	LncORF	72	ENST00000307714	processed_transcript	ENSG00000121774	protein_coding	ATG		4.0174		13.1943		2.0087	4.39809
ENST00000307714_32039541_32042559_66	LncORF	66	ENST00000307714	processed_transcript	ENSG00000121774	protein_coding	ATG		4.38261		14.3937		2.19131	4.79791
ENST00000307714_32042559_32042621_63	LncORF	63	ENST00000307714	processed_transcript	ENSG00000121774	protein_coding	CTG	6.48991	4.59131	6.61425	20.1055	30.7241	5.54061	19.148
ENST00000307714_32042594_32042653_60	LncORF	60	ENST00000307714	processed_transcript	ENSG00000121774	protein_coding	ATA	6.8144	4.82088	6.94497	21.1108	32.2603	5.81764	20.1054
ENST00000308080_2906261_2913401_858	LncORF	858	ENST00000308080	processed_transcript	ENSG00000132205	protein_coding	CTG			1.45699	1.10721		0	0.854732
ENST00000308080_2906276_2913401_843	LncORF	843	ENST00000308080	processed_transcript	ENSG00000132205	protein_coding	CTG			1.48291	1.12691		0	0.869941
ENST00000308080_2906300_2913401_819	LncORF	819	ENST00000308080	processed_transcript	ENSG00000132205	protein_coding	CTG			1.52637	1.15994		0	0.895434
ENST00000308080_2906330_2913401_789	LncORF	789	ENST00000308080	processed_transcript	ENSG00000132205	protein_coding	CTG			1.5844	1.20404		0	0.929481
ENST00000308080_2906375_2913401_744	LncORF	744	ENST00000308080	processed_transcript	ENSG00000132205	protein_coding	GTG			1.68023	1.27686		0	0.985699
ENST00000308080_2906408_2913401_711	LncORF	711	ENST00000308080	processed_transcript	ENSG00000132205	protein_coding	GTG			1.75822	1.33613		0	1.03145
ENST00000308080_2906420_2913401_699	LncORF	699	ENST00000308080	processed_transcript	ENSG00000132205	protein_coding	GTG			1.7884	1.35907		0	1.04916
ENST00000308080_2906474_2913401_645	LncORF	645	ENST00000308080	processed_transcript	ENSG00000132205	protein_coding	GTG			1.93813	1.47285		0	1.13699
ENST00000308080_2906487_2908963_156	LncORF	156	ENST00000308080	processed_transcript	ENSG00000132205	protein_coding	TTG			2.67114			0	0.89038
ENST00000308080_2906490_2908963_153	LncORF	153	ENST00000308080	processed_transcript	ENSG00000132205	protein_coding	TTG			2.72352			0	0.907839
ENST00000308080_2906493_2908963_150	LncORF	150	ENST00000308080	processed_transcript	ENSG00000132205	protein_coding	ATG			2.77799			0	0.925995
ENST00000308080_2906508_2908963_135	LncORF	135	ENST00000308080	processed_transcript	ENSG00000132205	protein_coding	GTG			3.08665			0	1.02888
ENST00000308080_2906519_2913401_600	LncORF	600	ENST00000308080	processed_transcript	ENSG00000132205	protein_coding	TTG			2.08349	1.58331		0	1.22227
ENST00000308080_2906998_2913401_585	LncORF	585	ENST00000308080	processed_transcript	ENSG00000132205	protein_coding	GTG			2.13691	1.62391		0	1.25361
ENST00000308080_2907002_2908963_105	LncORF	105	ENST00000308080	processed_transcript	ENSG00000132205	protein_coding	CTG			3.96855			0	1.32285
ENST00000308080_2907013_2913401_570	LncORF	570	ENST00000308080	processed_transcript	ENSG00000132205	protein_coding	CTG			2.19315	1.66664		0	1.2866
ENST00000308080_2907025_2913401_558	LncORF	558	ENST00000308080	processed_transcript	ENSG00000132205	protein_coding	GTG			2.24031	1.70249		0	1.31427
ENST00000308080_2908944_2909751_93	LncORF	93	ENST00000308080	processed_transcript	ENSG00000132205	protein_coding	ATA				3.40497		0	1.13499
ENST00000308080_2909699_2913401_456	LncORF	456	ENST00000308080	processed_transcript	ENSG00000132205	protein_coding	GTG			1.82762	2.0833		0	1.30364
ENST00000308080_2909708_2913401_447	LncORF	447	ENST00000308080	processed_transcript	ENSG00000132205	protein_coding	CTG			1.86442	2.12525		0	1.32989
ENST00000308080_2909711_2913401_444	LncORF	444	ENST00000308080	processed_transcript	ENSG00000132205	protein_coding	GTG			1.87702	2.13961		0	1.33888
ENST00000308080_2909721_2909786_66	LncORF	66	ENST00000308080	processed_transcript	ENSG00000132205	protein_coding	CTG				4.79791		0	1.5993
ENST00000308080_2909780_2913401_375	LncORF	375	ENST00000308080	processed_transcript	ENSG00000132205	protein_coding	GTG			2.22239	1.68887		0	1.30375
ENST00000308080_2909783_2913401_372	LncORF	372	ENST00000308080	processed_transcript	ENSG00000132205	protein_coding	CTG			2.24031	1.70249		0	1.31427
ENST00000308080_2909786_2913401_369	LncORF	369	ENST00000308080	processed_transcript	ENSG00000132205	protein_coding	GTG			2.25853	1.71633		0	1.32495
ENST00000308080_2913099_2913401_303	LncORF	303	ENST00000308080	processed_transcript	ENSG00000132205	protein_coding	CTG			1.37524	2.09018		0	1.15514
ENST00000308080_2913138_2913401_264	LncORF	264	ENST00000308080	processed_transcript	ENSG00000132205	protein_coding	GTG			1.5784	2.39896		0	1.32579
ENST00000308080_2913147_2913401_255	LncORF	255	ENST00000308080	processed_transcript	ENSG00000132205	protein_coding	GTG			1.63411	2.48363		0	1.37258
ENST00000308080_2913150_2913401_252	LncORF	252	ENST00000308080	processed_transcript	ENSG00000132205	protein_coding	CTG			1.65356	2.51319		0	1.38892
ENST00000308080_2913171_2913401_231	LncORF	231	ENST00000308080	processed_transcript	ENSG00000132205	protein_coding	GTG			1.80389	2.74167		0	1.51518
ENST00000308080_2913180_2913401_222	LncORF	222	ENST00000308080	processed_transcript	ENSG00000132205	protein_coding	CTG			1.87702	2.85281		0	1.57661
ENST00000308080_2913210_2913401_192	LncORF	192	ENST00000308080	processed_transcript	ENSG00000132205	protein_coding	CTG			2.1703	3.29857		0	1.82296
ENST00000308080_2913215_2913343_129	LncORF	129	ENST00000308080	processed_transcript	ENSG00000132205	protein_coding	ATA			3.23022	4.90949		0	2.71324
ENST00000308080_2913237_2913401_165	LncORF	165	ENST00000308080	processed_transcript	ENSG00000132205	protein_coding	TTG			2.52544	3.83833		0	2.12126
ENST00000308080_2913245_2913343_99	LncORF	99	ENST00000308080	processed_transcript	ENSG00000132205	protein_coding	CTG			4.20907	6.39722		0	3.53543
ENST00000308080_2913276_2913401_126	LncORF	126	ENST00000308080	processed_transcript	ENSG00000132205	protein_coding	GTG			3.30713	5.02639		0	2.77784
ENST00000308080_2913282_2913401_120	LncORF	120	ENST00000308080	processed_transcript	ENSG00000132205	protein_coding	CTG			3.47248	5.27771		0	2.91673
ENST00000308080_2913309_2913401_93	LncORF	93	ENST00000308080	processed_transcript	ENSG00000132205	protein_coding	GTG			4.48062	6.80994		0	3.76352
ENST00000308080_2913312_2913401_90	LncORF	90	ENST00000308080	processed_transcript	ENSG00000132205	protein_coding	GTG			4.62998	7.03694		0	3.88897
ENST00000308080_2913316_2913432_117	LncORF	117	ENST00000308080	processed_transcript	ENSG00000132205	protein_coding	CTG				2.70652		0	0.902172
ENST00000308080_2913327_2913401_75	LncORF	75	ENST00000308080	processed_transcript	ENSG00000132205	protein_coding	CTG				4.22216		0	1.40739
ENST00000308080_2913630_2913929_300	LncORF	300	ENST00000308080	processed_transcript	ENSG00000132205	protein_coding	CTG				1.05554		0	0.351847
ENST00000308080_2913663_2913929_267	LncORF	267	ENST00000308080	processed_transcript	ENSG00000132205	protein_coding	CTG				1.186		0	0.395334
ENST00000308080_2913690_2913929_240	LncORF	240	ENST00000308080	processed_transcript	ENSG00000132205	protein_coding	CTG				1.31943		0	0.439809
ENST00000308080_2913696_2913929_234	LncORF	234	ENST00000308080	processed_transcript	ENSG00000132205	protein_coding	CTG				1.35326		0	0.451086
ENST00000308347_22454755_22459447_204	LncORF	204	ENST00000308347	processed_transcript	ENSG00000237296	transcribed_unprocessed_pseudogene	ATA		1.4179				0.708952	0
ENST00000308347_22454761_22459447_198	LncORF	198	ENST00000308347	processed_transcript	ENSG00000237296	transcribed_unprocessed_pseudogene	GTG		1.46087				0.730436	0
ENST00000308347_22454800_22459447_159	LncORF	159	ENST00000308347	processed_transcript	ENSG00000237296	transcribed_unprocessed_pseudogene	CTG		1.8192				0.909599	0
ENST00000308347_22454824_22459447_135	LncORF	135	ENST00000308347	processed_transcript	ENSG00000237296	transcribed_unprocessed_pseudogene	ATG		2.14261				1.07131	0
ENST00000308347_22454827_22459447_132	LncORF	132	ENST00000308347	processed_transcript	ENSG00000237296	transcribed_unprocessed_pseudogene	ATA		2.19131				1.09565	0
ENST00000308347_22454842_22459447_117	LncORF	117	ENST00000308347	processed_transcript	ENSG00000237296	transcribed_unprocessed_pseudogene	CTG		2.47224				1.23612	0
ENST00000308347_22454854_22459447_105	LncORF	105	ENST00000308347	processed_transcript	ENSG00000237296	transcribed_unprocessed_pseudogene	ATG		2.75479				1.37739	0
ENST00000310189_37955116_37980864_603	LncORF	603	ENST00000310189	processed_transcript	ENSG00000144677	protein_coding	CTG	2.03415	0.479689		0.525145		1.25692	0.175048
ENST00000310189_37955155_37980864_564	LncORF	564	ENST00000310189	processed_transcript	ENSG00000144677	protein_coding	CTG	2.17481	0.512859		0.561458		1.34383	0.187153
ENST00000310189_37964598_37980864_534	LncORF	534	ENST00000310189	processed_transcript	ENSG00000144677	protein_coding	GTG	2.29699	0.541671		0.593001		1.41933	0.197667
ENST00000310189_37964604_37980864_528	LncORF	528	ENST00000310189	processed_transcript	ENSG00000144677	protein_coding	GTG	2.32309	0.547827		0.599739		1.43546	0.199913
ENST00000310189_37964628_37980864_504	LncORF	504	ENST00000310189	processed_transcript	ENSG00000144677	protein_coding	GTG	2.43372	0.573914		0.628298		1.50381	0.209433
ENST00000310189_37964652_37980864_480	LncORF	480	ENST00000310189	processed_transcript	ENSG00000144677	protein_coding	TTG	2.5554	0.602609		0.659713		1.57901	0.219904
ENST00000310189_37964655_37980864_477	LncORF	477	ENST00000310189	processed_transcript	ENSG00000144677	protein_coding	GTG	2.57147	0.606399		0.663862		1.58894	0.221287
ENST00000310189_37967874_37980864_411	LncORF	411	ENST00000310189	processed_transcript	ENSG00000144677	protein_coding	ATA	2.98441	0.703777		0.770468		1.84409	0.256823
ENST00000310189_37971407_37980864_402	LncORF	402	ENST00000310189	processed_transcript	ENSG00000144677	protein_coding	GTG	3.05123	0.719534		0.787717		1.88538	0.262572
ENST00000310189_37971413_37980864_396	LncORF	396	ENST00000310189	processed_transcript	ENSG00000144677	protein_coding	GTG	3.09746	0.730436		0.799652		1.91395	0.266551
ENST00000310189_37971416_37980864_393	LncORF	393	ENST00000310189	processed_transcript	ENSG00000144677	protein_coding	CTG	3.1211	0.736011		0.805757		1.92856	0.268586
ENST00000310189_37971429_37975733_96	LncORF	96	ENST00000310189	processed_transcript	ENSG00000144677	protein_coding	ATG	4.259					2.1295	0
ENST00000310189_37971431_37980864_378	LncORF	378	ENST00000310189	processed_transcript	ENSG00000144677	protein_coding	GTG	3.24495	0.765218		0.837731		2.00509	0.279244
ENST00000310189_37971452_37980864_357	LncORF	357	ENST00000310189	processed_transcript	ENSG00000144677	protein_coding	ATG	3.43583	0.810231		0.887009		2.12303	0.29567
ENST00000310189_37971465_37975733_60	LncORF	60	ENST00000310189	processed_transcript	ENSG00000144677	protein_coding	TTG	6.8144					3.4072	0
ENST00000310189_37971473_37980864_336	LncORF	336	ENST00000310189	processed_transcript	ENSG00000144677	protein_coding	GTG	3.65057	0.860871		0.942447		2.25572	0.314149
ENST00000310189_37971491_37980864_318	LncORF	318	ENST00000310189	processed_transcript	ENSG00000144677	protein_coding	TTG	3.85721	0.909599		0.995793		2.3834	0.331931
ENST00000310189_37975721_37980864_297	LncORF	297	ENST00000310189	processed_transcript	ENSG00000144677	protein_coding	GTG	4.12994	0.973914		1.0662		2.55193	0.355401
ENST00000310189_37975748_37980864_270	LncORF	270	ENST00000310189	processed_transcript	ENSG00000144677	protein_coding	GTG	3.02862	1.07131		1.17282		2.04996	0.390941
ENST00000310189_37975802_37980864_216	LncORF	216	ENST00000310189	processed_transcript	ENSG00000144677	protein_coding	GTG	3.78578	1.33913		1.46603		2.56246	0.488676
ENST00000310189_37975811_37980864_207	LncORF	207	ENST00000310189	processed_transcript	ENSG00000144677	protein_coding	CTG	3.95038	1.39736		1.52977		2.67387	0.509923
ENST00000310189_37975832_37980864_186	LncORF	186	ENST00000310189	processed_transcript	ENSG00000144677	protein_coding	CTG	4.39639	1.55512		1.70249		2.97575	0.567495
ENST00000310189_37975841_37980864_177	LncORF	177	ENST00000310189	processed_transcript	ENSG00000144677	protein_coding	GTG	4.61993	1.63419		1.78905		3.12706	0.596351
ENST00000310189_37975848_37980769_75	LncORF	75	ENST00000310189	processed_transcript	ENSG00000144677	protein_coding	TTG				4.22216		0	1.40739
ENST00000310189_37975851_37980769_72	LncORF	72	ENST00000310189	processed_transcript	ENSG00000144677	protein_coding	TTG				4.39809		0	1.46603
ENST00000310189_37975863_37980769_60	LncORF	60	ENST00000310189	processed_transcript	ENSG00000144677	protein_coding	CTG				5.27771		0	1.75924
ENST00000310189_37980742_37980864_123	LncORF	123	ENST00000310189	processed_transcript	ENSG00000144677	protein_coding	GTG	6.6482	2.35165				4.49992	0
ENST00000310189_37980748_37980864_117	LncORF	117	ENST00000310189	processed_transcript	ENSG00000144677	protein_coding	GTG	6.98913	2.47224				4.73069	0
ENST00000310189_37980769_37980864_96	LncORF	96	ENST00000310189	processed_transcript	ENSG00000144677	protein_coding	ATG	8.518	3.01305				5.76553	0
ENST00000310189_37980784_37980864_81	LncORF	81	ENST00000310189	processed_transcript	ENSG00000144677	protein_coding	CTG	5.04771	3.57102				4.30936	0
ENST00000310189_37980787_37980864_78	LncORF	78	ENST00000310189	processed_transcript	ENSG00000144677	protein_coding	CTG		3.70837				1.85418	0
ENST00000310771_100336139_100338195_216	LncORF	216	ENST00000310771	processed_transcript	ENSG00000272752	processed_transcript	GTG		1.33913				0.669566	0
ENST00000310771_100336149_100338223_234	LncORF	234	ENST00000310771	processed_transcript	ENSG00000272752	processed_transcript	GTG		1.23612				0.618061	0
ENST00000310771_100336163_100338195_192	LncORF	192	ENST00000310771	processed_transcript	ENSG00000272752	processed_transcript	TTG		1.50652				0.753262	0
ENST00000310771_100336166_100338195_189	LncORF	189	ENST00000310771	processed_transcript	ENSG00000272752	processed_transcript	GTG		1.53044				0.765218	0
ENST00000310771_100336170_100338223_213	LncORF	213	ENST00000310771	processed_transcript	ENSG00000272752	processed_transcript	CTG		1.35799				0.678996	0
ENST00000310771_100336187_100338195_168	LncORF	168	ENST00000310771	processed_transcript	ENSG00000272752	processed_transcript	TTG		1.72174				0.860871	0
ENST00000310771_100336190_100338195_165	LncORF	165	ENST00000310771	processed_transcript	ENSG00000272752	processed_transcript	GTG		1.75305				0.876523	0
ENST00000310771_100336194_100338223_189	LncORF	189	ENST00000310771	processed_transcript	ENSG00000272752	processed_transcript	CTG		1.53044				0.765218	0
ENST00000310771_100336212_100338223_171	LncORF	171	ENST00000310771	processed_transcript	ENSG00000272752	processed_transcript	ATG		1.69154				0.845768	0
ENST00000310771_100336255_100338200_105	LncORF	105	ENST00000310771	processed_transcript	ENSG00000272752	processed_transcript	GTG		2.75479				1.37739	0
ENST00000310771_100336257_100338223_126	LncORF	126	ENST00000310771	processed_transcript	ENSG00000272752	processed_transcript	GTG		2.29565				1.14783	0
ENST00000310771_100336268_100338195_87	LncORF	87	ENST00000310771	processed_transcript	ENSG00000272752	processed_transcript	CTG		3.32474				1.66237	0
ENST00000310771_100336272_100338223_111	LncORF	111	ENST00000310771	processed_transcript	ENSG00000272752	processed_transcript	ATG		2.60588				1.30294	0
ENST00000310771_100336277_100338195_78	LncORF	78	ENST00000310771	processed_transcript	ENSG00000272752	processed_transcript	CTG		3.70837				1.85418	0
ENST00000310771_100336290_100338223_93	LncORF	93	ENST00000310771	processed_transcript	ENSG00000272752	processed_transcript	ATG		3.11024				1.55512	0
ENST00000310771_100338816_100349815_195	LncORF	195	ENST00000310771	processed_transcript	ENSG00000272752	processed_transcript	ATA	2.09674					1.04837	0
ENST00000310771_100338846_100349815_165	LncORF	165	ENST00000310771	processed_transcript	ENSG00000272752	processed_transcript	ATG	2.47796					1.23898	0
ENST00000310771_100338858_100349815_153	LncORF	153	ENST00000310771	processed_transcript	ENSG00000272752	processed_transcript	ATG	2.67231					1.33616	0
ENST00000310771_100338861_100349815_150	LncORF	150	ENST00000310771	processed_transcript	ENSG00000272752	processed_transcript	CTG	2.72576					1.36288	0
ENST00000310771_100338870_100349815_141	LncORF	141	ENST00000310771	processed_transcript	ENSG00000272752	processed_transcript	CTG	2.89975					1.44987	0
ENST00000310771_100338879_100349815_132	LncORF	132	ENST00000310771	processed_transcript	ENSG00000272752	processed_transcript	GTG	3.09746					1.54873	0
ENST00000310771_100345866_100349815_120	LncORF	120	ENST00000310771	processed_transcript	ENSG00000272752	processed_transcript	GTG	3.4072					1.7036	0
ENST00000310771_100345872_100349815_114	LncORF	114	ENST00000310771	processed_transcript	ENSG00000272752	processed_transcript	ATG	3.58653					1.79326	0
ENST00000310771_100345893_100349815_93	LncORF	93	ENST00000310771	processed_transcript	ENSG00000272752	processed_transcript	TTG	4.39639					2.19819	0
ENST00000310771_100345896_100349815_90	LncORF	90	ENST00000310771	processed_transcript	ENSG00000272752	processed_transcript	TTG	4.54294					2.27147	0
ENST00000310771_100345899_100349815_87	LncORF	87	ENST00000310771	processed_transcript	ENSG00000272752	processed_transcript	GTG	4.69959					2.34979	0
ENST00000310771_100349811_100351285_111	LncORF	111	ENST00000310771	processed_transcript	ENSG00000272752	processed_transcript	CTG	3.68346					1.84173	0
ENST00000310771_100353267_100353773_405	LncORF	405	ENST00000310771	processed_transcript	ENSG00000272752	processed_transcript	ATG			1.02888			0	0.342961
ENST00000310771_100353395_100353598_204	LncORF	204	ENST00000310771	processed_transcript	ENSG00000272752	processed_transcript	CTG			2.04264			0	0.680879
ENST00000310771_100353413_100353598_186	LncORF	186	ENST00000310771	processed_transcript	ENSG00000272752	processed_transcript	ATG			2.24031			0	0.74677
ENST00000310771_100353432_100353773_342	LncORF	342	ENST00000310771	processed_transcript	ENSG00000272752	processed_transcript	CTG			1.21841			0	0.406138
ENST00000310771_100353435_100353773_339	LncORF	339	ENST00000310771	processed_transcript	ENSG00000272752	processed_transcript	CTG			1.2292			0	0.409732
ENST00000310771_100353528_100353773_246	LncORF	246	ENST00000310771	processed_transcript	ENSG00000272752	processed_transcript	CTG			1.69389			0	0.564631
ENST00000310771_100353531_100353773_243	LncORF	243	ENST00000310771	processed_transcript	ENSG00000272752	processed_transcript	CTG			1.71481			0	0.571602
ENST00000310771_100353555_100353773_219	LncORF	219	ENST00000310771	processed_transcript	ENSG00000272752	processed_transcript	CTG			1.90273			0	0.634243
ENST00000310771_100353561_100353773_213	LncORF	213	ENST00000310771	processed_transcript	ENSG00000272752	processed_transcript	ATG			1.95633			0	0.652109
ENST00000310771_100353570_100353773_204	LncORF	204	ENST00000310771	processed_transcript	ENSG00000272752	processed_transcript	TTG			2.04264			0	0.680879
ENST00000310771_100353576_100353773_198	LncORF	198	ENST00000310771	processed_transcript	ENSG00000272752	processed_transcript	CTG			2.10453			0	0.701512
ENST00000310771_100353579_100353773_195	LncORF	195	ENST00000310771	processed_transcript	ENSG00000272752	processed_transcript	TTG			2.13691			0	0.712304
ENST00000310771_100353585_100353773_189	LncORF	189	ENST00000310771	processed_transcript	ENSG00000272752	processed_transcript	ATG			2.20475			0	0.734917
ENST00000310771_100355173_100367374_966	LncORF	966	ENST00000310771	processed_transcript	ENSG00000272752	processed_transcript	GTG	0.423255					0.211627	0
ENST00000310771_100355186_100358806_453	LncORF	453	ENST00000310771	processed_transcript	ENSG00000272752	processed_transcript	GTG	0.90257					0.451285	0
ENST00000310771_100355200_100367374_939	LncORF	939	ENST00000310771	processed_transcript	ENSG00000272752	processed_transcript	CTG	0.435425					0.217713	0
ENST00000310771_100355213_100358806_426	LncORF	426	ENST00000310771	processed_transcript	ENSG00000272752	processed_transcript	CTG	0.959775					0.479888	0
ENST00000310771_100356774_100367349_849	LncORF	849	ENST00000310771	processed_transcript	ENSG00000272752	processed_transcript	CTG	0.481583					0.240792	0
ENST00000310837_41688929_41690823_285	LncORF	285	ENST00000310837	processed_transcript	ENSG00000173812	protein_coding	TTG	20.0846	23.3432	23.3936	26.6663	27.1666	21.7139	25.7421
ENST00000310837_41688964_41690113_132	LncORF	132	ENST00000310837	processed_transcript	ENSG00000173812	protein_coding	CTG	21.6822	21.9131	9.47041	31.1864	43.9913	21.7976	28.2161
ENST00000310837_41690169_41690823_63	LncORF	63	ENST00000310837	processed_transcript	ENSG00000173812	protein_coding	ATA	6.48991	9.18262	6.61425		30.7241	7.83626	12.4461
ENST00000310837_41691080_41691205_126	LncORF	126	ENST00000310837	processed_transcript	ENSG00000173812	protein_coding	ATA			3.30713			0	1.10238
ENST00000312970_154157587_154157649_63	LncORF	63	ENST00000312970	processed_transcript	ENSG00000143549	protein_coding	ATG		4.59131		5.02639		2.29565	1.67546
ENST00000312970_154157642_154157716_75	LncORF	75	ENST00000312970	processed_transcript	ENSG00000143549	protein_coding	CTG	16.3546	30.8536	11.1119	21.1108	51.6165	23.6041	27.9464
ENST00000312970_154157642_154170406_87	LncORF	87	ENST00000312970	processed_transcript	ENSG00000143549	protein_coding	CTG	56.3951	99.7422	67.0548	83.7153	155.739	78.0687	102.17
ENST00000312970_154157642_154170427_108	LncORF	108	ENST00000312970	processed_transcript	ENSG00000143549	protein_coding	CTG	45.4294	83.0262	61.733	76.2335	125.457	64.2278	87.8077
ENST00000312970_154157642_154172049_234	LncORF	234	ENST00000312970	processed_transcript	ENSG00000143549	protein_coding	CTG	22.7147	43.2643	30.2729	41.951	82.7187	32.9895	51.6475
ENST00000312970_154157642_154172058_243	LncORF	243	ENST00000312970	processed_transcript	ENSG00000143549	protein_coding	CTG	21.8734	41.6619	29.1517	40.3973	79.655	31.7676	49.7347
ENST00000312970_154157642_154172070_255	LncORF	255	ENST00000312970	processed_transcript	ENSG00000143549	protein_coding	ATG	20.8441	39.7013	27.7799	38.4962	75.9066	30.2727	47.3942
ENST00000312970_154157642_154172073_258	LncORF	258	ENST00000312970	processed_transcript	ENSG00000143549	protein_coding	CTG	20.6017	39.2397	27.4568	38.0486	75.0239	29.9207	46.8431
ENST00000312970_154157642_154172091_276	LncORF	276	ENST00000312970	processed_transcript	ENSG00000143549	protein_coding	ATG	19.2581	36.6806	25.6662	35.5671	70.1311	27.9693	43.7881
ENST00000312970_154157642_154172918_300	LncORF	300	ENST00000312970	processed_transcript	ENSG00000143549	protein_coding	CTG	19.0803	34.7103	23.6129	32.7218	64.5206	26.8953	40.2851
ENST00000312970_154157642_154172945_327	LncORF	327	ENST00000312970	processed_transcript	ENSG00000143549	protein_coding	TTG	17.5049	31.8443	21.6632	30.02	59.1932	24.6746	36.9588
ENST00000312970_154157642_154172963_345	LncORF	345	ENST00000312970	processed_transcript	ENSG00000143549	protein_coding	GTG	16.5916	30.1829	20.5329	28.4537	56.1049	23.3872	35.0305
ENST00000312970_154157642_154172966_348	LncORF	348	ENST00000312970	processed_transcript	ENSG00000143549	protein_coding	TTG	16.4486	29.9227	20.3559	28.2084	55.6212	23.1856	34.7285
ENST00000312970_154157642_154172978_360	LncORF	360	ENST00000312970	processed_transcript	ENSG00000143549	protein_coding	GTG	15.9003	28.9253	19.6774	27.2681	53.7672	22.4128	33.5709
ENST00000312970_154157642_154173155_432	LncORF	432	ENST00000312970	processed_transcript	ENSG00000143549	protein_coding	ATG	16.0896	24.7739	16.3978	22.7235	44.806	20.4318	27.9757
ENST00000312970_154157642_154173197_474	LncORF	474	ENST00000312970	processed_transcript	ENSG00000143549	protein_coding	ATG	14.6639	22.5788	14.9449	20.71	40.8358	18.6213	25.4969
ENST00000312970_154157642_154176152_516	LncORF	516	ENST00000312970	processed_transcript	ENSG00000143549	protein_coding	CTG	15.0551	21.8621	15.3435	20.2517	37.512	18.4586	24.3691
ENST00000312970_154157642_154176161_525	LncORF	525	ENST00000312970	processed_transcript	ENSG00000143549	protein_coding	CTG	14.797	21.4873	15.0805	19.9045	36.8689	18.1422	23.9513
ENST00000312970_154157642_154176173_537	LncORF	537	ENST00000312970	processed_transcript	ENSG00000143549	protein_coding	CTG	14.4663	21.0072	14.7435	19.4597	36.045	17.7367	23.4161
ENST00000312970_154157642_154183071_627	LncORF	627	ENST00000312970	processed_transcript	ENSG00000143549	protein_coding	CTG	12.3898	17.9918	12.6272	16.6664	30.8711	15.1908	20.0549
ENST00000312970_154170436_154170689_75	LncORF	75	ENST00000312970	processed_transcript	ENSG00000143549	protein_coding	ATG	5.45152	15.4268		16.8887	77.4247	10.4392	31.4378
ENST00000312970_154170436_154170695_81	LncORF	81	ENST00000312970	processed_transcript	ENSG00000143549	protein_coding	ATA	5.04771	14.2841		15.6376	71.6895	9.66589	29.1091
ENST00000312970_154170436_154172039_108	LncORF	108	ENST00000312970	processed_transcript	ENSG00000143549	protein_coding	CTG	3.78578	10.7131	3.85831	14.6603	53.7672	7.24942	24.0953
ENST00000312970_154170436_154172042_111	LncORF	111	ENST00000312970	processed_transcript	ENSG00000143549	protein_coding	CTG	3.68346	10.4235	3.75404	14.2641	52.314	7.05349	23.444
ENST00000312970_154170436_154172045_114	LncORF	114	ENST00000312970	processed_transcript	ENSG00000143549	protein_coding	GTG	3.58653	10.1492	3.65524	13.8887	50.9373	6.86787	22.8271
ENST00000312970_154172073_154172956_81	LncORF	81	ENST00000312970	processed_transcript	ENSG00000143549	protein_coding	TTG	5.04771	3.57102				4.30936	0
ENST00000312970_154172963_154173166_99	LncORF	99	ENST00000312970	processed_transcript	ENSG00000143549	protein_coding	ATG	12.3898	2.92174				7.65578	0
ENST00000312970_154173197_154183016_99	LncORF	99	ENST00000312970	processed_transcript	ENSG00000143549	protein_coding	TTG	8.25988	5.84348	8.41814	6.39722		7.05168	4.93845
ENST00000312970_154173197_154183037_120	LncORF	120	ENST00000312970	processed_transcript	ENSG00000143549	protein_coding	CTG	6.8144	4.82088	6.94497	5.27771		5.81764	4.07422
ENST00000312970_154173197_154183052_135	LncORF	135	ENST00000312970	processed_transcript	ENSG00000143549	protein_coding	ATG	6.05725	4.28522	6.1733	4.69129		5.17123	3.62153
ENST00000312970_154173197_154183055_138	LncORF	138	ENST00000312970	processed_transcript	ENSG00000143549	protein_coding	ATG	5.92557	4.19207	6.0391	4.58931		5.05882	3.5428
ENST00000313771_88991535_89003077_141	LncORF	141	ENST00000313771	processed_transcript	ENSG00000026103	protein_coding	ATG	2.89975					1.44987	0
ENST00000313771_88991568_89003077_108	LncORF	108	ENST00000313771	processed_transcript	ENSG00000026103	protein_coding	TTG	3.78578					1.89289	0
ENST00000313771_89003117_89008891_219	LncORF	219	ENST00000313771	processed_transcript	ENSG00000026103	protein_coding	CTG	1.86696	2.64158	3.80546	5.78379	8.83844	2.25427	6.14256
ENST00000313771_89003129_89008891_207	LncORF	207	ENST00000313771	processed_transcript	ENSG00000026103	protein_coding	TTG	1.97519	2.79471	4.02607	6.11908	9.35081	2.38495	6.49865
ENST00000313771_89003159_89008891_177	LncORF	177	ENST00000313771	processed_transcript	ENSG00000026103	protein_coding	ATG			2.35423	3.57811	10.9357	0	5.62267
ENST00000313771_89003162_89008891_174	LncORF	174	ENST00000313771	processed_transcript	ENSG00000026103	protein_coding	ATG			2.39482	3.6398	11.1242	0	5.71962
ENST00000313771_89003177_89008891_159	LncORF	159	ENST00000313771	processed_transcript	ENSG00000026103	protein_coding	ATA			2.62074	3.98317	12.1737	0	6.2592
ENST00000313771_89007700_89008891_141	LncORF	141	ENST00000313771	processed_transcript	ENSG00000026103	protein_coding	GTG			2.9553	4.49166	13.7278	0	7.05825
ENST00000313771_89007730_89008891_111	LncORF	111	ENST00000313771	processed_transcript	ENSG00000026103	protein_coding	ATG			3.75404	5.70563	17.438	0	8.96589
ENST00000313771_89007736_89008891_105	LncORF	105	ENST00000313771	processed_transcript	ENSG00000026103	protein_coding	ATG			3.96855	6.03166	18.4345	0	9.47822
ENST00000313771_89007746_89007814_69	LncORF	69	ENST00000313771	processed_transcript	ENSG00000026103	protein_coding	CTG					28.0524	0	9.35081
ENST00000313771_89007755_89007814_60	LncORF	60	ENST00000313771	processed_transcript	ENSG00000026103	protein_coding	CTG					32.2603	0	10.7534
ENST00000313771_89008925_89010803_186	LncORF	186	ENST00000313771	processed_transcript	ENSG00000026103	protein_coding	ATA	2.19819		2.24031			1.0991	0.74677
ENST00000313771_89008967_89010803_144	LncORF	144	ENST00000313771	processed_transcript	ENSG00000026103	protein_coding	CTG	2.83933					1.41967	0
ENST00000313771_89008973_89010803_138	LncORF	138	ENST00000313771	processed_transcript	ENSG00000026103	protein_coding	GTG	2.96278					1.48139	0
ENST00000313771_89010772_89012059_105	LncORF	105	ENST00000313771	processed_transcript	ENSG00000026103	protein_coding	GTG		2.75479				1.37739	0
ENST00000313771_89010778_89012059_99	LncORF	99	ENST00000313771	processed_transcript	ENSG00000026103	protein_coding	TTG		2.92174				1.46087	0
ENST00000313771_89010811_89012059_66	LncORF	66	ENST00000313771	processed_transcript	ENSG00000026103	protein_coding	TTG		4.38261				2.19131	0
ENST00000314351_65151839_65188114_540	LncORF	540	ENST00000314351	processed_transcript	ENSG00000049192	protein_coding	CTG				0.586412		0	0.195471
ENST00000314351_65151839_65188156_582	LncORF	582	ENST00000314351	processed_transcript	ENSG00000049192	protein_coding	GTG				0.544093		0	0.181364
ENST00000314351_65151839_65188171_597	LncORF	597	ENST00000314351	processed_transcript	ENSG00000049192	protein_coding	ATG				0.530423		0	0.176808
ENST00000314351_65151839_65188201_627	LncORF	627	ENST00000314351	processed_transcript	ENSG00000049192	protein_coding	TTG				0.505044		0	0.168348
ENST00000314351_65151839_65197119_744	LncORF	744	ENST00000314351	processed_transcript	ENSG00000049192	protein_coding	TTG				0.425621		0	0.141874
ENST00000314351_65151839_65197134_759	LncORF	759	ENST00000314351	processed_transcript	ENSG00000049192	protein_coding	GTG				0.41721		0	0.13907
ENST00000314351_65151839_65198570_816	LncORF	816	ENST00000314351	processed_transcript	ENSG00000049192	protein_coding	TTG				0.388067		0	0.129356
ENST00000314351_65151839_65198618_864	LncORF	864	ENST00000314351	processed_transcript	ENSG00000049192	protein_coding	ATG				0.366507		0	0.122169
ENST00000314351_65151839_65198633_879	LncORF	879	ENST00000314351	processed_transcript	ENSG00000049192	protein_coding	CTG				0.360253		0	0.120084
ENST00000314351_65188020_65188100_81	LncORF	81	ENST00000314351	processed_transcript	ENSG00000049192	protein_coding	TTG				3.90941		0	1.30314
ENST00000315994_103600103_103600393_291	LncORF	291	ENST00000315994	processed_transcript	ENSG00000107957	protein_coding	ATG				2.17637		0	0.725458
ENST00000315994_103600103_103600405_303	LncORF	303	ENST00000315994	processed_transcript	ENSG00000107957	protein_coding	GTG				2.09018		0	0.696727
ENST00000315994_103600103_103600414_312	LncORF	312	ENST00000315994	processed_transcript	ENSG00000107957	protein_coding	ATG				2.02989		0	0.676629
ENST00000315994_103600103_103600420_318	LncORF	318	ENST00000315994	processed_transcript	ENSG00000107957	protein_coding	CTG				1.99159		0	0.663862
ENST00000315994_103600103_103600423_321	LncORF	321	ENST00000315994	processed_transcript	ENSG00000107957	protein_coding	CTG				1.97297		0	0.657658
ENST00000315994_103600103_103600456_354	LncORF	354	ENST00000315994	processed_transcript	ENSG00000107957	protein_coding	CTG				1.78905		0	0.596351
ENST00000315994_103600103_103600474_372	LncORF	372	ENST00000315994	processed_transcript	ENSG00000107957	protein_coding	CTG				1.70249		0	0.567495
ENST00000315994_103600103_103600495_393	LncORF	393	ENST00000315994	processed_transcript	ENSG00000107957	protein_coding	ATG				1.61151		0	0.537171
ENST00000315994_103600103_103600528_426	LncORF	426	ENST00000315994	processed_transcript	ENSG00000107957	protein_coding	ATG				1.48668		0	0.495559
ENST00000315994_103600103_103600543_441	LncORF	441	ENST00000315994	processed_transcript	ENSG00000107957	protein_coding	CTG				1.43611		0	0.478703
ENST00000315994_103600103_103600564_462	LncORF	462	ENST00000315994	processed_transcript	ENSG00000107957	protein_coding	GTG				1.37083		0	0.456944
ENST00000315994_103600103_103600570_468	LncORF	468	ENST00000315994	processed_transcript	ENSG00000107957	protein_coding	CTG				1.35326		0	0.451086
ENST00000315994_103600103_103600582_480	LncORF	480	ENST00000315994	processed_transcript	ENSG00000107957	protein_coding	GTG				1.31943		0	0.439809
ENST00000315994_103600103_103600612_510	LncORF	510	ENST00000315994	processed_transcript	ENSG00000107957	protein_coding	TTG				1.24181		0	0.413938
ENST00000315994_103600103_103600684_582	LncORF	582	ENST00000315994	processed_transcript	ENSG00000107957	protein_coding	CTG			0.715976	1.08819		0	0.601388
ENST00000315994_103600318_103600380_63	LncORF	63	ENST00000315994	processed_transcript	ENSG00000107957	protein_coding	GTG				10.0528		0	3.35092
ENST00000315994_103600318_103600428_111	LncORF	111	ENST00000315994	processed_transcript	ENSG00000107957	protein_coding	CTG				5.70563		0	1.90188
ENST00000315994_103600318_103600506_189	LncORF	189	ENST00000315994	processed_transcript	ENSG00000107957	protein_coding	TTG				3.35092		0	1.11697
ENST00000315994_103600318_103600521_204	LncORF	204	ENST00000315994	processed_transcript	ENSG00000107957	protein_coding	ATG				3.10453		0	1.03484
ENST00000315994_103600338_103600706_369	LncORF	369	ENST00000315994	processed_transcript	ENSG00000107957	protein_coding	GTG			1.12926			0	0.376421
ENST00000315994_103600338_103600709_372	LncORF	372	ENST00000315994	processed_transcript	ENSG00000107957	protein_coding	ATG			1.12016			0	0.373385
ENST00000315994_103600338_103600739_402	LncORF	402	ENST00000315994	processed_transcript	ENSG00000107957	protein_coding	TTG			1.03656			0	0.345521
ENST00000315994_103600338_103600766_429	LncORF	429	ENST00000315994	processed_transcript	ENSG00000107957	protein_coding	CTG			0.971324			0	0.323775
ENST00000315994_103600338_103600769_432	LncORF	432	ENST00000315994	processed_transcript	ENSG00000107957	protein_coding	GTG			0.964579			0	0.321526
ENST00000315994_103600338_103600778_441	LncORF	441	ENST00000315994	processed_transcript	ENSG00000107957	protein_coding	GTG			0.944893			0	0.314964
ENST00000315994_103600338_103600790_453	LncORF	453	ENST00000315994	processed_transcript	ENSG00000107957	protein_coding	TTG			0.919863			0	0.306621
ENST00000315994_103600582_103600677_96	LncORF	96	ENST00000315994	processed_transcript	ENSG00000107957	protein_coding	CTG			4.3406			0	1.44687
ENST00000315994_103600582_103600692_111	LncORF	111	ENST00000315994	processed_transcript	ENSG00000107957	protein_coding	CTG			3.75404			0	1.25135
ENST00000315994_103600582_103600752_171	LncORF	171	ENST00000315994	processed_transcript	ENSG00000107957	protein_coding	CTG			2.43683			0	0.812277
ENST00000315994_103600582_103600776_195	LncORF	195	ENST00000315994	processed_transcript	ENSG00000107957	protein_coding	GTG			2.13691			0	0.712304
ENST00000315994_103600582_103600833_252	LncORF	252	ENST00000315994	processed_transcript	ENSG00000107957	protein_coding	TTG			1.65356			0	0.551188
ENST00000315994_103600582_103600839_258	LncORF	258	ENST00000315994	processed_transcript	ENSG00000107957	protein_coding	TTG			1.61511			0	0.538369
ENST00000315994_103600582_103600845_264	LncORF	264	ENST00000315994	processed_transcript	ENSG00000107957	protein_coding	TTG			1.5784			0	0.526134
ENST00000315994_103600582_103600851_270	LncORF	270	ENST00000315994	processed_transcript	ENSG00000107957	protein_coding	GTG			1.54333			0	0.514442
ENST00000315994_103600582_103600884_303	LncORF	303	ENST00000315994	processed_transcript	ENSG00000107957	protein_coding	GTG			1.37524			0	0.458414
ENST00000315994_103600582_103600902_321	LncORF	321	ENST00000315994	processed_transcript	ENSG00000107957	protein_coding	ATG			1.29812			0	0.432708
ENST00000315994_103600582_103600920_339	LncORF	339	ENST00000315994	processed_transcript	ENSG00000107957	protein_coding	CTG			1.2292			0	0.409732
ENST00000315994_103600582_103600932_351	LncORF	351	ENST00000315994	processed_transcript	ENSG00000107957	protein_coding	TTG			1.18717			0	0.395725
ENST00000315994_103601612_103601722_111	LncORF	111	ENST00000315994	processed_transcript	ENSG00000107957	protein_coding	GTG			3.75404			0	1.25135
ENST00000315994_103601612_103601728_117	LncORF	117	ENST00000315994	processed_transcript	ENSG00000107957	protein_coding	ATG			3.56152			0	1.18717
ENST00000315994_103601634_103601708_75	LncORF	75	ENST00000315994	processed_transcript	ENSG00000107957	protein_coding	GTG			5.55597			0	1.85199
ENST00000315994_103601634_103601756_123	LncORF	123	ENST00000315994	processed_transcript	ENSG00000107957	protein_coding	GTG			3.38779			0	1.12926
ENST00000315994_103601680_103601763_84	LncORF	84	ENST00000315994	processed_transcript	ENSG00000107957	protein_coding	ATG			4.96069			0	1.65356
ENST00000315994_103601680_103601778_99	LncORF	99	ENST00000315994	processed_transcript	ENSG00000107957	protein_coding	CTG			4.20907			0	1.40302
ENST00000315994_103601680_103601832_153	LncORF	153	ENST00000315994	processed_transcript	ENSG00000107957	protein_coding	TTG			2.72352			0	0.907839
ENST00000315994_103601819_103601917_99	LncORF	99	ENST00000315994	processed_transcript	ENSG00000107957	protein_coding	CTG					19.5517	0	6.51723
ENST00000315994_103601819_103601926_108	LncORF	108	ENST00000315994	processed_transcript	ENSG00000107957	protein_coding	ATG					17.9224	0	5.97413
ENST00000315994_103601819_103601932_114	LncORF	114	ENST00000315994	processed_transcript	ENSG00000107957	protein_coding	GTG					16.9791	0	5.6597
ENST00000315994_103601819_103601992_174	LncORF	174	ENST00000315994	processed_transcript	ENSG00000107957	protein_coding	GTG					11.1242	0	3.70808
ENST00000315994_103601819_103602046_228	LncORF	228	ENST00000315994	processed_transcript	ENSG00000107957	protein_coding	GTG					8.48955	0	2.82985
ENST00000315994_103601819_103602055_237	LncORF	237	ENST00000315994	processed_transcript	ENSG00000107957	protein_coding	GTG					8.16716	0	2.72239
ENST00000315994_103601819_103602061_243	LncORF	243	ENST00000315994	processed_transcript	ENSG00000107957	protein_coding	ATA					7.9655	0	2.65517
ENST00000315994_103601819_103602082_264	LncORF	264	ENST00000315994	processed_transcript	ENSG00000107957	protein_coding	CTG					7.33188	0	2.44396
ENST00000315994_103601819_103602124_306	LncORF	306	ENST00000315994	processed_transcript	ENSG00000107957	protein_coding	CTG					6.32555	0	2.10852
ENST00000315994_103601819_103602229_411	LncORF	411	ENST00000315994	processed_transcript	ENSG00000107957	protein_coding	CTG					4.70953	0	1.56984
ENST00000315994_103601819_103602241_423	LncORF	423	ENST00000315994	processed_transcript	ENSG00000107957	protein_coding	CTG					4.57593	0	1.52531
ENST00000315994_103601819_103602268_450	LncORF	450	ENST00000315994	processed_transcript	ENSG00000107957	protein_coding	GTG					4.30137	0	1.43379
ENST00000315994_103601819_103602274_456	LncORF	456	ENST00000315994	processed_transcript	ENSG00000107957	protein_coding	GTG			0.913811		4.24478	0	1.71953
ENST00000315994_103601819_103602295_477	LncORF	477	ENST00000315994	processed_transcript	ENSG00000107957	protein_coding	GTG			0.873581		4.0579	0	1.64383
ENST00000315994_103601819_103602304_486	LncORF	486	ENST00000315994	processed_transcript	ENSG00000107957	protein_coding	GTG			0.857403		3.98275	0	1.61339
ENST00000315994_103601819_103602316_498	LncORF	498	ENST00000315994	processed_transcript	ENSG00000107957	protein_coding	ATG			0.836743		3.88678	0	1.57451
ENST00000315994_103601819_103602322_504	LncORF	504	ENST00000315994	processed_transcript	ENSG00000107957	protein_coding	GTG			0.826782		3.84051	0	1.55576
ENST00000315994_103601819_103602412_594	LncORF	594	ENST00000315994	processed_transcript	ENSG00000107957	protein_coding	CTG			0.701512		3.25862	0	1.32004
ENST00000315994_103601819_103602442_624	LncORF	624	ENST00000315994	processed_transcript	ENSG00000107957	protein_coding	CTG			0.667785		3.10195	0	1.25658
ENST00000315994_103601819_103602484_666	LncORF	666	ENST00000315994	processed_transcript	ENSG00000107957	protein_coding	GTG			0.625673		2.90633	0	1.17734
ENST00000315994_103601819_103602493_675	LncORF	675	ENST00000315994	processed_transcript	ENSG00000107957	protein_coding	CTG			0.61733		2.86758	0	1.16164
ENST00000315994_103601819_103602532_714	LncORF	714	ENST00000315994	processed_transcript	ENSG00000107957	protein_coding	CTG			0.583611	0.443505	2.71095	0	1.24602
ENST00000315994_103601819_103602535_717	LncORF	717	ENST00000315994	processed_transcript	ENSG00000107957	protein_coding	GTG			0.581169	0.441649	2.69961	0	1.24081
ENST00000315994_103601819_103602538_720	LncORF	720	ENST00000315994	processed_transcript	ENSG00000107957	protein_coding	TTG			0.578747	0.439809	2.68836	0	1.23564
ENST00000315994_103601819_103602565_747	LncORF	747	ENST00000315994	processed_transcript	ENSG00000107957	protein_coding	CTG			1.11566	0.423912	2.59119	0	1.37692
ENST00000315994_103601819_103602580_762	LncORF	762	ENST00000315994	processed_transcript	ENSG00000107957	protein_coding	GTG			1.0937	0.415567	2.54018	0	1.34981
ENST00000315994_103601819_103602610_792	LncORF	792	ENST00000315994	processed_transcript	ENSG00000107957	protein_coding	CTG			1.05227	0.399826	2.44396	0	1.29869
ENST00000315994_103601819_103602613_795	LncORF	795	ENST00000315994	processed_transcript	ENSG00000107957	protein_coding	GTG			1.0483	0.398317	2.43474	0	1.29378
ENST00000315994_103601819_103602619_801	LncORF	801	ENST00000315994	processed_transcript	ENSG00000107957	protein_coding	GTG			1.04044	0.395334	2.4165	0	1.28409
ENST00000315994_103601819_103602625_807	LncORF	807	ENST00000315994	processed_transcript	ENSG00000107957	protein_coding	GTG			1.03271	0.392394	2.39853	0	1.27455
ENST00000315994_103601819_103602682_864	LncORF	864	ENST00000315994	processed_transcript	ENSG00000107957	protein_coding	ATG			1.44687	0.366507	2.2403	0	1.35122
ENST00000315994_103601819_103602814_996	LncORF	996	ENST00000315994	processed_transcript	ENSG00000107957	protein_coding	CTG			1.25511	0.317934	1.94339	0	1.17215
ENST00000315994_103601819_103602874_1056	LncORF	1056	ENST00000315994	processed_transcript	ENSG00000107957	protein_coding	CTG			1.1838	0.29987	1.83297	0	1.10555
ENST00000315994_103601819_103602901_1083	LncORF	1083	ENST00000315994	processed_transcript	ENSG00000107957	protein_coding	ATG			1.15429	0.292394	1.78727	0	1.07799
ENST00000315994_103601819_103602982_1164	LncORF	1164	ENST00000315994	processed_transcript	ENSG00000107957	protein_coding	CTG			1.07396	0.272047	1.6629	0	1.00297
ENST00000315994_103601819_103603066_1248	LncORF	1248	ENST00000315994	processed_transcript	ENSG00000107957	protein_coding	CTG			1.00168	0.761208	1.55098	0	1.10462
ENST00000315994_103601819_103603087_1269	LncORF	1269	ENST00000315994	processed_transcript	ENSG00000107957	protein_coding	TTG			0.985101	0.748611	1.52531	0	1.08634
ENST00000315994_103601819_103603177_1359	LncORF	1359	ENST00000315994	processed_transcript	ENSG00000107957	protein_coding	ATG			0.919863	0.699034	1.4243	0	1.0144
ENST00000315994_103601819_103603264_1446	LncORF	1446	ENST00000315994	processed_transcript	ENSG00000107957	protein_coding	CTG			0.864519	0.656976	1.3386	0	0.953365
ENST00000315994_103601819_103603270_1452	LncORF	1452	ENST00000315994	processed_transcript	ENSG00000107957	protein_coding	CTG			0.860946	0.654261	1.33307	0	0.949426
ENST00000315994_103601819_103603321_1503	LncORF	1503	ENST00000315994	processed_transcript	ENSG00000107957	protein_coding	CTG			0.831732	0.632061	1.28784	0	0.91721
ENST00000315994_103601819_103603378_1560	LncORF	1560	ENST00000315994	processed_transcript	ENSG00000107957	protein_coding	CTG			0.801342	0.608966	1.24078	0	0.883696
ENST00000315994_103601819_103603384_1566	LncORF	1566	ENST00000315994	processed_transcript	ENSG00000107957	protein_coding	GTG			0.798272	0.606633	1.23603	0	0.88031
ENST00000315994_103601819_103603405_1587	LncORF	1587	ENST00000315994	processed_transcript	ENSG00000107957	protein_coding	GTG			0.787709	0.598606	1.21967	0	0.868662
ENST00000315994_103601819_103603426_1608	LncORF	1608	ENST00000315994	processed_transcript	ENSG00000107957	protein_coding	CTG			0.777421	0.590788	1.20374	0	0.857317
ENST00000315994_103601819_103603492_1674	LncORF	1674	ENST00000315994	processed_transcript	ENSG00000107957	protein_coding	GTG			0.74677	0.567495	1.15628	0	0.823516
ENST00000315994_103601819_103603507_1689	LncORF	1689	ENST00000315994	processed_transcript	ENSG00000107957	protein_coding	CTG			0.740138	0.562455	1.14601	0	0.816203
ENST00000315994_103601819_103603654_1836	LncORF	1836	ENST00000315994	processed_transcript	ENSG00000107957	protein_coding	GTG	0.222693		0.680879	0.517422	1.05426	0.111346	0.750853
ENST00000315994_103601819_103603669_1851	LncORF	1851	ENST00000315994	processed_transcript	ENSG00000107957	protein_coding	CTG	0.220888		0.675361	0.513229	1.04571	0.110444	0.744768
ENST00000315994_103601819_103603690_1872	LncORF	1872	ENST00000315994	processed_transcript	ENSG00000107957	protein_coding	CTG	0.21841		0.667785	0.507472	1.03398	0.109205	0.736414
ENST00000315994_103601819_103603756_1938	LncORF	1938	ENST00000315994	processed_transcript	ENSG00000107957	protein_coding	GTG	0.210972		0.645043	0.490189	0.998771	0.105486	0.711334
ENST00000315994_103601819_103605875_2049	LncORF	2049	ENST00000315994	processed_transcript	ENSG00000107957	protein_coding	GTG	0.199543		0.610099	0.463634	0.944664	0.0997716	0.672799
ENST00000315994_103601819_103605908_2082	LncORF	2082	ENST00000315994	processed_transcript	ENSG00000107957	protein_coding	CTG	0.19638		0.600429	0.456286	0.929691	0.0981902	0.662135
ENST00000315994_103601819_103611583_2094	LncORF	2094	ENST00000315994	processed_transcript	ENSG00000107957	protein_coding	CTG	0.195255		0.596988	0.453671	0.924364	0.0976275	0.658341
ENST00000315994_103601819_103612886_2175	LncORF	2175	ENST00000315994	processed_transcript	ENSG00000107957	protein_coding	GTG	0.187984		0.574756	0.436776	0.889939	0.0939918	0.633823
ENST00000315994_103601819_103612907_2196	LncORF	2196	ENST00000315994	processed_transcript	ENSG00000107957	protein_coding	CTG	0.186186		0.569259	0.432599	0.881429	0.0930929	0.627762
ENST00000315994_103601819_103612937_2226	LncORF	2226	ENST00000315994	processed_transcript	ENSG00000107957	protein_coding	GTG	0.183677		0.935979	0.426769	0.86955	0.0918383	0.744099
ENST00000315994_103601819_103612973_2262	LncORF	2262	ENST00000315994	processed_transcript	ENSG00000107957	protein_coding	CTG	0.180753		1.1053	0.419977	0.855711	0.0903767	0.793662
ENST00000315994_103601819_103613060_2349	LncORF	2349	ENST00000315994	processed_transcript	ENSG00000107957	protein_coding	CTG	0.348118		1.06436	0.539229	0.824018	0.174059	0.809203
ENST00000315994_103601819_103613063_2352	LncORF	2352	ENST00000315994	processed_transcript	ENSG00000107957	protein_coding	CTG	0.347674		1.063	0.538541	0.822967	0.173837	0.808171
ENST00000315994_103601819_103613078_2367	LncORF	2367	ENST00000315994	processed_transcript	ENSG00000107957	protein_coding	ATG	0.34547	0.122202	1.05627	0.535129	0.817751	0.233836	0.803049
ENST00000315994_103601819_103613099_2388	LncORF	2388	ENST00000315994	processed_transcript	ENSG00000107957	protein_coding	GTG	0.342432	0.121128	1.04698	0.530423	0.81056	0.23178	0.795987
ENST00000315994_103601819_103613111_2400	LncORF	2400	ENST00000315994	processed_transcript	ENSG00000107957	protein_coding	CTG	0.34072	0.120522	1.04174	0.527771	0.806507	0.230621	0.792008
ENST00000315994_103601819_103613132_2421	LncORF	2421	ENST00000315994	processed_transcript	ENSG00000107957	protein_coding	CTG	0.337765	0.119476	1.03271	0.523193	0.799512	0.228621	0.785138
ENST00000315994_103601819_103613153_2442	LncORF	2442	ENST00000315994	processed_transcript	ENSG00000107957	protein_coding	CTG	0.33486	0.118449	1.02383	0.518693	0.792636	0.226655	0.778386
ENST00000315994_103601819_103613186_2475	LncORF	2475	ENST00000315994	processed_transcript	ENSG00000107957	protein_coding	CTG	0.330395	0.11687	1.01018	0.511778	0.782068	0.223632	0.768007
ENST00000315994_103601819_103617219_2502	LncORF	2502	ENST00000315994	processed_transcript	ENSG00000107957	protein_coding	CTG	0.490245	0.231217	0.999276	0.759382	0.773628	0.360731	0.844095
ENST00000315994_103601819_103617234_2517	LncORF	2517	ENST00000315994	processed_transcript	ENSG00000107957	protein_coding	GTG	0.487323	0.344759	0.99332	0.754857	0.769018	0.416041	0.839065
ENST00000315994_103601819_103617240_2523	LncORF	2523	ENST00000315994	processed_transcript	ENSG00000107957	protein_coding	GTG	0.486164	0.343939	0.990958	0.753061	0.767189	0.415052	0.837069
ENST00000315994_103601819_103617297_2580	LncORF	2580	ENST00000315994	processed_transcript	ENSG00000107957	protein_coding	GTG	0.475423	0.33634	0.969065	0.736424	0.750239	0.405882	0.818576
ENST00000315994_103601819_103627149_2658	LncORF	2658	ENST00000315994	processed_transcript	ENSG00000107957	protein_coding	CTG	0.461472	0.32647	1.0974	0.714813	0.728223	0.393971	0.846812
ENST00000315994_103601819_103627191_2700	LncORF	2700	ENST00000315994	processed_transcript	ENSG00000107957	protein_coding	GTG	0.454294	0.321392	1.08033	0.703694	0.716895	0.387843	0.833639
ENST00000315994_103601819_103661010_2739	LncORF	2739	ENST00000315994	processed_transcript	ENSG00000107957	protein_coding	GTG	0.447825	0.528026	1.97776	0.924899	0.706688	0.487925	1.20311
ENST00000315994_103601819_103661013_2742	LncORF	2742	ENST00000315994	processed_transcript	ENSG00000107957	protein_coding	GTG	0.447335	0.527448	1.97559	0.923887	0.705914	0.487392	1.2018
ENST00000315994_103601819_103661034_2763	LncORF	2763	ENST00000315994	processed_transcript	ENSG00000107957	protein_coding	CTG	0.443935	0.523439	1.96058	0.916865	0.700549	0.483687	1.19266
ENST00000315994_103601819_103661067_2796	LncORF	2796	ENST00000315994	processed_transcript	ENSG00000107957	protein_coding	GTG	0.438695	0.517261	2.08647	1.0193	0.692281	0.477978	1.26602
ENST00000315994_103601819_103661070_2799	LncORF	2799	ENST00000315994	processed_transcript	ENSG00000107957	protein_coding	GTG	0.438225	0.516707	2.08423	1.01821	0.691539	0.477466	1.26466
ENST00000315994_103601819_103661073_2802	LncORF	2802	ENST00000315994	processed_transcript	ENSG00000107957	protein_coding	GTG	0.437756	0.516154	2.082	1.01712	0.690799	0.476955	1.26331
ENST00000315994_103601819_103661085_2814	LncORF	2814	ENST00000315994	processed_transcript	ENSG00000107957	protein_coding	CTG	0.435889	0.616743	2.07312	1.01278	0.687853	0.526316	1.25792
ENST00000315994_103601819_103661091_2820	LncORF	2820	ENST00000315994	processed_transcript	ENSG00000107957	protein_coding	ATG	0.434962	0.615431	2.06871	1.01062	0.686389	0.525196	1.25524
ENST00000315994_103601819_103668614_2850	LncORF	2850	ENST00000315994	processed_transcript	ENSG00000107957	protein_coding	GTG	0.430383	0.608953	2.04694	0.999986	0.679164	0.519668	1.24203
ENST00000315994_103601819_103668647_2883	LncORF	2883	ENST00000315994	processed_transcript	ENSG00000107957	protein_coding	CTG	0.425457	0.601982	2.02351	0.98854	0.67139	0.51372	1.22781
ENST00000315994_103601819_103673438_2889	LncORF	2889	ENST00000315994	processed_transcript	ENSG00000107957	protein_coding	GTG	0.424573	0.600732	2.0193	0.986487	0.669996	0.512653	1.22526
ENST00000315994_103601819_103673489_2940	LncORF	2940	ENST00000315994	processed_transcript	ENSG00000107957	protein_coding	CTG	0.417208	0.590311	1.98428	0.969374	0.658373	0.50376	1.20401
ENST00000315994_103601832_103601894_63	LncORF	63	ENST00000315994	processed_transcript	ENSG00000107957	protein_coding	GTG					30.7241	0	10.2414
ENST00000315994_103601832_103601897_66	LncORF	66	ENST00000315994	processed_transcript	ENSG00000107957	protein_coding	CTG					29.3275	0	9.77585
ENST00000315994_103601869_103601961_93	LncORF	93	ENST00000315994	processed_transcript	ENSG00000107957	protein_coding	ATG					20.8131	0	6.9377
ENST00000315994_103601869_103601994_126	LncORF	126	ENST00000315994	processed_transcript	ENSG00000107957	protein_coding	ATG					15.362	0	5.12068
ENST00000315994_103601869_103602006_138	LncORF	138	ENST00000315994	processed_transcript	ENSG00000107957	protein_coding	ATA					14.0262	0	4.6754
ENST00000315994_103601869_103602048_180	LncORF	180	ENST00000315994	processed_transcript	ENSG00000107957	protein_coding	CTG					10.7534	0	3.58448
ENST00000315994_103601869_103602111_243	LncORF	243	ENST00000315994	processed_transcript	ENSG00000107957	protein_coding	CTG					7.9655	0	2.65517
ENST00000315994_103601869_103602147_279	LncORF	279	ENST00000315994	processed_transcript	ENSG00000107957	protein_coding	CTG					6.9377	0	2.31257
ENST00000315994_103601869_103602159_291	LncORF	291	ENST00000315994	processed_transcript	ENSG00000107957	protein_coding	CTG					6.65161	0	2.2172
ENST00000315994_103601869_103602198_330	LncORF	330	ENST00000315994	processed_transcript	ENSG00000107957	protein_coding	ATG					5.86551	0	1.95517
ENST00000315994_103601869_103602201_333	LncORF	333	ENST00000315994	processed_transcript	ENSG00000107957	protein_coding	CTG					5.81267	0	1.93756
ENST00000315994_103601869_103602219_351	LncORF	351	ENST00000315994	processed_transcript	ENSG00000107957	protein_coding	ATG					5.51458	0	1.83819
ENST00000315994_103601869_103602270_402	LncORF	402	ENST00000315994	processed_transcript	ENSG00000107957	protein_coding	TTG					4.81497	0	1.60499
ENST00000315994_103602412_103602528_117	LncORF	117	ENST00000315994	processed_transcript	ENSG00000107957	protein_coding	ATG				2.70652		0	0.902172
ENST00000315994_103602412_103602573_162	LncORF	162	ENST00000315994	processed_transcript	ENSG00000107957	protein_coding	TTG			2.57221	1.95471		0	1.50897
ENST00000315994_103602528_103602587_60	LncORF	60	ENST00000315994	processed_transcript	ENSG00000107957	protein_coding	GTG			6.94497			0	2.31499
ENST00000315994_103602528_103602590_63	LncORF	63	ENST00000315994	processed_transcript	ENSG00000107957	protein_coding	GTG			6.61425			0	2.20475
ENST00000315994_103602528_103602677_150	LncORF	150	ENST00000315994	processed_transcript	ENSG00000107957	protein_coding	ATG			5.55597			0	1.85199
ENST00000315994_103602528_103602707_180	LncORF	180	ENST00000315994	processed_transcript	ENSG00000107957	protein_coding	ATG			4.62998			0	1.54333
ENST00000315994_103602528_103602725_198	LncORF	198	ENST00000315994	processed_transcript	ENSG00000107957	protein_coding	ATG			4.20907			0	1.40302
ENST00000315994_103602982_103603053_72	LncORF	72	ENST00000315994	processed_transcript	ENSG00000107957	protein_coding	CTG				8.79618		0	2.93206
ENST00000315994_103603690_103612918_336	LncORF	336	ENST00000315994	processed_transcript	ENSG00000107957	protein_coding	CTG			1.24017			0	0.413391
ENST00000315994_103603690_103612927_345	LncORF	345	ENST00000315994	processed_transcript	ENSG00000107957	protein_coding	CTG			2.41564			0	0.805213
ENST00000315994_103603690_103612942_360	LncORF	360	ENST00000315994	processed_transcript	ENSG00000107957	protein_coding	GTG			2.31499			0	0.771663
ENST00000315994_103603690_103612948_366	LncORF	366	ENST00000315994	processed_transcript	ENSG00000107957	protein_coding	ATG			2.27704			0	0.759013
ENST00000315994_103603690_103612957_375	LncORF	375	ENST00000315994	processed_transcript	ENSG00000107957	protein_coding	ATG			3.33358			0	1.11119
ENST00000315994_103603690_103612993_411	LncORF	411	ENST00000315994	processed_transcript	ENSG00000107957	protein_coding	TTG			3.04159			0	1.01386
ENST00000315994_103603690_103613005_423	LncORF	423	ENST00000315994	processed_transcript	ENSG00000107957	protein_coding	ATG			2.9553			0	0.985101
ENST00000315994_103603690_103613044_462	LncORF	462	ENST00000315994	processed_transcript	ENSG00000107957	protein_coding	CTG			2.70583			0	0.901944
ENST00000315994_103613060_103613137_78	LncORF	78	ENST00000315994	processed_transcript	ENSG00000107957	protein_coding	ATG		3.70837				1.85418	0
ENST00000315994_103617234_103617305_72	LncORF	72	ENST00000315994	processed_transcript	ENSG00000107957	protein_coding	ATG		4.0174				2.0087	0
ENST00000315994_103617234_103627097_90	LncORF	90	ENST00000315994	processed_transcript	ENSG00000107957	protein_coding	CTG		3.21392				1.60696	0
ENST00000315994_103617234_103627124_117	LncORF	117	ENST00000315994	processed_transcript	ENSG00000107957	protein_coding	ATG		2.47224	3.56152			1.23612	1.18717
ENST00000315994_103617234_103627136_129	LncORF	129	ENST00000315994	processed_transcript	ENSG00000107957	protein_coding	ATG		2.24227	3.23022			1.12113	1.07674
ENST00000315994_103617234_103627160_153	LncORF	153	ENST00000315994	processed_transcript	ENSG00000107957	protein_coding	CTG		1.89054	2.72352			0.94527	0.907839
ENST00000315994_103617234_103627181_174	LncORF	174	ENST00000315994	processed_transcript	ENSG00000107957	protein_coding	CTG		1.66237	2.39482			0.831185	0.798272
ENST00000316543_125105794_125114495_168	LncORF	168	ENST00000316543	processed_transcript	ENSG00000081760	protein_coding	GTG		1.72174				0.860871	0
ENST00000316543_125107122_125124819_468	LncORF	468	ENST00000316543	processed_transcript	ENSG00000081760	protein_coding	GTG	0.873641	1.23612				1.05488	0
ENST00000316543_125107128_125124819_462	LncORF	462	ENST00000316543	processed_transcript	ENSG00000081760	protein_coding	CTG	0.884987	1.25218				1.06858	0
ENST00000316543_125107132_125114495_156	LncORF	156	ENST00000316543	processed_transcript	ENSG00000081760	protein_coding	ATG		1.85418				0.927091	0
ENST00000316543_125107141_125114495_147	LncORF	147	ENST00000316543	processed_transcript	ENSG00000081760	protein_coding	TTG		1.9677				0.983852	0
ENST00000316543_125107156_125114495_132	LncORF	132	ENST00000316543	processed_transcript	ENSG00000081760	protein_coding	GTG		2.19131				1.09565	0
ENST00000316543_125107173_125124819_417	LncORF	417	ENST00000316543	processed_transcript	ENSG00000081760	protein_coding	CTG	0.98049	1.3873				1.1839	0
ENST00000316543_125107188_125124819_402	LncORF	402	ENST00000316543	processed_transcript	ENSG00000081760	protein_coding	CTG	1.01708	1.43907				1.22807	0
ENST00000316543_125107206_125124819_384	LncORF	384	ENST00000316543	processed_transcript	ENSG00000081760	protein_coding	CTG	1.06475	1.50652				1.28564	0
ENST00000316543_125107215_125124819_375	LncORF	375	ENST00000316543	processed_transcript	ENSG00000081760	protein_coding	ATG	1.0903	0.77134				0.930822	0
ENST00000316543_125107251_125124819_339	LncORF	339	ENST00000316543	processed_transcript	ENSG00000081760	protein_coding	ATG	1.20609	0.853252				1.02967	0
ENST00000316543_125107254_125124819_336	LncORF	336	ENST00000316543	processed_transcript	ENSG00000081760	protein_coding	GTG	1.21686	0.860871				1.03886	0
ENST00000316543_125114495_125124819_303	LncORF	303	ENST00000316543	processed_transcript	ENSG00000081760	protein_coding	CTG	1.34939	0.954629				1.15201	0
ENST00000316543_125114507_125124819_291	LncORF	291	ENST00000316543	processed_transcript	ENSG00000081760	protein_coding	CTG	1.40503	0.993995				1.19951	0
ENST00000316543_125114510_125124819_288	LncORF	288	ENST00000316543	processed_transcript	ENSG00000081760	protein_coding	CTG	1.41967	1.00435				1.21201	0
ENST00000316543_125114522_125124819_276	LncORF	276	ENST00000316543	processed_transcript	ENSG00000081760	protein_coding	ATG	1.48139	1.04802				1.2647	0
ENST00000316543_125114543_125124819_255	LncORF	255	ENST00000316543	processed_transcript	ENSG00000081760	protein_coding	CTG	1.60339	1.13432				1.36886	0
ENST00000316543_125114545_125118753_126	LncORF	126	ENST00000316543	processed_transcript	ENSG00000081760	protein_coding	GTG	3.24495	2.29565				2.7703	0
ENST00000316543_125118646_125118753_108	LncORF	108	ENST00000316543	processed_transcript	ENSG00000081760	protein_coding	CTG	3.78578	2.67826				3.23202	0
ENST00000316543_125118650_125124819_231	LncORF	231	ENST00000316543	processed_transcript	ENSG00000081760	protein_coding	ATG	1.76997	1.25218				1.51108	0
ENST00000316543_125118653_125124819_228	LncORF	228	ENST00000316543	processed_transcript	ENSG00000081760	protein_coding	ATG	1.79326	1.26865				1.53096	0
ENST00000316543_125118655_125118753_99	LncORF	99	ENST00000316543	processed_transcript	ENSG00000081760	protein_coding	GTG	4.12994	2.92174				3.52584	0
ENST00000316543_125124901_125142226_831	LncORF	831	ENST00000316543	processed_transcript	ENSG00000081760	protein_coding	GTG	0.984029	0.348078	0.501442			0.666053	0.167147
ENST00000316543_125124922_125142226_810	LncORF	810	ENST00000316543	processed_transcript	ENSG00000081760	protein_coding	ATG	1.00954	0.357102	0.514442			0.683322	0.171481
ENST00000316543_125124937_125142226_795	LncORF	795	ENST00000316543	processed_transcript	ENSG00000081760	protein_coding	CTG	1.02859	0.36384	0.524148			0.696214	0.174716
ENST00000316543_125124955_125142226_777	LncORF	777	ENST00000316543	processed_transcript	ENSG00000081760	protein_coding	CTG	1.05242	0.372268	0.536291			0.712343	0.178764
ENST00000316543_125124977_125136730_486	LncORF	486	ENST00000316543	processed_transcript	ENSG00000081760	protein_coding	ATG	0.841284	0.59517	0.857403			0.718227	0.285801
ENST00000316543_125125009_125142226_723	LncORF	723	ENST00000316543	processed_transcript	ENSG00000081760	protein_coding	CTG	1.13102	0.400073	0.576346			0.765547	0.192115
ENST00000316543_125128187_125142226_681	LncORF	681	ENST00000316543	processed_transcript	ENSG00000081760	protein_coding	ATG	1.20078	0.424747	0.611891			0.812761	0.203964
ENST00000316543_125128209_125136730_390	LncORF	390	ENST00000316543	processed_transcript	ENSG00000081760	protein_coding	CTG	1.04837	0.741673	1.06846			0.895021	0.356152
ENST00000316543_125128211_125142226_657	LncORF	657	ENST00000316543	processed_transcript	ENSG00000081760	protein_coding	GTG	1.24464	0.440263	0.634243			0.842451	0.211414
ENST00000316543_125128215_125136730_384	LncORF	384	ENST00000316543	processed_transcript	ENSG00000081760	protein_coding	ATA	1.06475	0.753262	1.08515			0.909006	0.361717
ENST00000316543_125128241_125142226_627	LncORF	627	ENST00000316543	processed_transcript	ENSG00000081760	protein_coding	CTG	1.30419	0.461328	0.66459			0.88276	0.22153
ENST00000316543_125128247_125142226_621	LncORF	621	ENST00000316543	processed_transcript	ENSG00000081760	protein_coding	ATG	1.31679	0.465785	0.671011			0.891289	0.22367
ENST00000316543_125128253_125142226_615	LncORF	615	ENST00000316543	processed_transcript	ENSG00000081760	protein_coding	GTG	1.32964	0.470329	0.677558			0.899984	0.225853
ENST00000316543_125129364_125142226_564	LncORF	564	ENST00000316543	processed_transcript	ENSG00000081760	protein_coding	CTG	1.44987	0.512859	0.738826			0.981366	0.246275
ENST00000316543_125129367_125142226_561	LncORF	561	ENST00000316543	processed_transcript	ENSG00000081760	protein_coding	GTG	1.45763	0.515602	0.742777			0.986614	0.247592
ENST00000316543_125129413_125136730_246	LncORF	246	ENST00000316543	processed_transcript	ENSG00000081760	protein_coding	ATG	1.66205	1.17582	1.69389			1.41894	0.564631
ENST00000316543_125134007_125134072_66	LncORF	66	ENST00000316543	processed_transcript	ENSG00000081760	protein_coding	CTG			6.3136			0	2.10453
ENST00000316543_125134015_125136730_186	LncORF	186	ENST00000316543	processed_transcript	ENSG00000081760	protein_coding	ATG	2.19819	1.55512	2.24031			1.87666	0.74677
ENST00000316543_125134059_125142226_411	LncORF	411	ENST00000316543	processed_transcript	ENSG00000081760	protein_coding	ATG	1.98961	0.703777				1.34669	0
ENST00000316543_125134063_125136730_138	LncORF	138	ENST00000316543	processed_transcript	ENSG00000081760	protein_coding	TTG	2.96278	2.09603				2.52941	0
ENST00000316543_125134072_125136730_129	LncORF	129	ENST00000316543	processed_transcript	ENSG00000081760	protein_coding	GTG	3.16949	2.24227				2.70588	0
ENST00000316543_125134819_125142226_372	LncORF	372	ENST00000316543	processed_transcript	ENSG00000081760	protein_coding	GTG	2.19819					1.0991	0
ENST00000316543_125134852_125142226_339	LncORF	339	ENST00000316543	processed_transcript	ENSG00000081760	protein_coding	GTG	1.20609					0.603045	0
ENST00000316543_125136679_125142226_321	LncORF	321	ENST00000316543	processed_transcript	ENSG00000081760	protein_coding	GTG	1.27372					0.63686	0
ENST00000316543_125136691_125142226_309	LncORF	309	ENST00000316543	processed_transcript	ENSG00000081760	protein_coding	CTG	1.32319					0.661593	0
ENST00000316543_125136730_125142226_270	LncORF	270	ENST00000316543	processed_transcript	ENSG00000081760	protein_coding	GTG	1.51431					0.757156	0
ENST00000316543_125136742_125142226_258	LncORF	258	ENST00000316543	processed_transcript	ENSG00000081760	protein_coding	CTG	1.58474					0.792372	0
ENST00000316543_125136748_125142226_252	LncORF	252	ENST00000316543	processed_transcript	ENSG00000081760	protein_coding	ATG	1.62248					0.811238	0
ENST00000316543_125136773_125142347_348	LncORF	348	ENST00000316543	processed_transcript	ENSG00000081760	protein_coding	CTG	1.1749					0.587449	0
ENST00000316543_125136778_125142226_222	LncORF	222	ENST00000316543	processed_transcript	ENSG00000081760	protein_coding	TTG	1.84173					0.920865	0
ENST00000316543_125136794_125142347_327	LncORF	327	ENST00000316543	processed_transcript	ENSG00000081760	protein_coding	GTG	1.25035					0.625175	0
ENST00000316543_125136808_125142226_192	LncORF	192	ENST00000316543	processed_transcript	ENSG00000081760	protein_coding	ATG	2.1295					1.06475	0
ENST00000316543_125136814_125142226_186	LncORF	186	ENST00000316543	processed_transcript	ENSG00000081760	protein_coding	TTG	2.19819					1.0991	0
ENST00000316543_125136818_125142347_303	LncORF	303	ENST00000316543	processed_transcript	ENSG00000081760	protein_coding	CTG	1.34939					0.674693	0
ENST00000316543_125136829_125142226_171	LncORF	171	ENST00000316543	processed_transcript	ENSG00000081760	protein_coding	GTG	2.39102					1.19551	0
ENST00000316543_125136844_125142226_156	LncORF	156	ENST00000316543	processed_transcript	ENSG00000081760	protein_coding	CTG	2.62092					1.31046	0
ENST00000316543_125142093_125142347_255	LncORF	255	ENST00000316543	processed_transcript	ENSG00000081760	protein_coding	ATA	1.60339					0.801694	0
ENST00000316543_125142113_125142226_114	LncORF	114	ENST00000316543	processed_transcript	ENSG00000081760	protein_coding	GTG	3.58653					1.79326	0
ENST00000316543_125142120_125142347_228	LncORF	228	ENST00000316543	processed_transcript	ENSG00000081760	protein_coding	TTG	1.79326					0.896632	0
ENST00000316543_125142141_125142347_207	LncORF	207	ENST00000316543	processed_transcript	ENSG00000081760	protein_coding	CTG	1.97519					0.987595	0
ENST00000316543_125142152_125142226_75	LncORF	75	ENST00000316543	processed_transcript	ENSG00000081760	protein_coding	GTG	5.45152					2.72576	0
ENST00000316543_125142165_125142347_183	LncORF	183	ENST00000316543	processed_transcript	ENSG00000081760	protein_coding	GTG	2.23423					1.11712	0
ENST00000316543_125142280_125142474_195	LncORF	195	ENST00000316543	processed_transcript	ENSG00000081760	protein_coding	TTG			2.13691			0	0.712304
ENST00000316543_125142298_125142474_177	LncORF	177	ENST00000316543	processed_transcript	ENSG00000081760	protein_coding	ATA			2.35423			0	0.784742
ENST00000316543_125142340_125142474_135	LncORF	135	ENST00000316543	processed_transcript	ENSG00000081760	protein_coding	GTG			3.08665			0	1.02888
ENST00000316543_125142353_125142688_336	LncORF	336	ENST00000316543	processed_transcript	ENSG00000081760	protein_coding	TTG			1.24017			0	0.413391
ENST00000316543_125142377_125142688_312	LncORF	312	ENST00000316543	processed_transcript	ENSG00000081760	protein_coding	TTG			1.33557			0	0.44519
ENST00000316543_125142386_125142688_303	LncORF	303	ENST00000316543	processed_transcript	ENSG00000081760	protein_coding	CTG			1.37524			0	0.458414
ENST00000316543_125142389_125142688_300	LncORF	300	ENST00000316543	processed_transcript	ENSG00000081760	protein_coding	GTG			1.38899			0	0.462998
ENST00000316543_125142397_125142474_78	LncORF	78	ENST00000316543	processed_transcript	ENSG00000081760	protein_coding	CTG			5.34228			0	1.78076
ENST00000316543_125142414_125142602_189	LncORF	189	ENST00000316543	processed_transcript	ENSG00000081760	protein_coding	GTG			2.20475			0	0.734917
ENST00000316543_125142422_125142688_267	LncORF	267	ENST00000316543	processed_transcript	ENSG00000081760	protein_coding	CTG			1.56067			0	0.520222
ENST00000316543_125142685_125142891_207	LncORF	207	ENST00000316543	processed_transcript	ENSG00000081760	protein_coding	CTG	1.97519					0.987595	0
ENST00000316853_87707917_87708400_207	LncORF	207	ENST00000316853	processed_transcript	ENSG00000104731	protein_coding	GTG			2.01303			0	0.671011
ENST00000316853_87707917_87708415_222	LncORF	222	ENST00000316853	processed_transcript	ENSG00000104731	protein_coding	TTG			1.87702			0	0.625673
ENST00000316853_87707917_87708424_231	LncORF	231	ENST00000316853	processed_transcript	ENSG00000104731	protein_coding	GTG			1.80389			0	0.601296
ENST00000316853_87707917_87711240_279	LncORF	279	ENST00000316853	processed_transcript	ENSG00000104731	protein_coding	CTG			2.98708			0	0.995694
ENST00000316853_87707917_87711285_324	LncORF	324	ENST00000316853	processed_transcript	ENSG00000104731	protein_coding	CTG			2.57221			0	0.857403
ENST00000316853_87707917_87711309_348	LncORF	348	ENST00000316853	processed_transcript	ENSG00000104731	protein_coding	CTG			2.39482			0	0.798272
ENST00000316853_87707917_87711351_390	LncORF	390	ENST00000316853	processed_transcript	ENSG00000104731	protein_coding	CTG			2.13691			0	0.712304
ENST00000316853_87707917_87711372_411	LncORF	411	ENST00000316853	processed_transcript	ENSG00000104731	protein_coding	ATG			2.02773			0	0.675909
ENST00000316853_87707917_87711378_417	LncORF	417	ENST00000316853	processed_transcript	ENSG00000104731	protein_coding	GTG			1.99855			0	0.666184
ENST00000316853_87707917_87711423_462	LncORF	462	ENST00000316853	processed_transcript	ENSG00000104731	protein_coding	ATG			1.80389	0.685416		0	0.829768
ENST00000316853_87707917_87714522_507	LncORF	507	ENST00000316853	processed_transcript	ENSG00000104731	protein_coding	CTG			1.64378	1.24916		0	0.964313
ENST00000316853_87707917_87714525_510	LncORF	510	ENST00000316853	processed_transcript	ENSG00000104731	protein_coding	CTG			1.63411	1.24181		0	0.958641
ENST00000316853_87707917_87714531_516	LncORF	516	ENST00000316853	processed_transcript	ENSG00000104731	protein_coding	ATG			1.61511	1.22737		0	0.947494
ENST00000316853_87707917_87714558_543	LncORF	543	ENST00000316853	processed_transcript	ENSG00000104731	protein_coding	GTG			1.5348	1.16634		0	0.900381
ENST00000316853_87707917_87726818_612	LncORF	612	ENST00000316853	processed_transcript	ENSG00000104731	protein_coding	ATG			1.36176	1.03484		0	0.798867
ENST00000316853_87707917_87726863_657	LncORF	657	ENST00000316853	processed_transcript	ENSG00000104731	protein_coding	CTG			1.26849	0.963964		0	0.74415
ENST00000316853_87707917_87726887_681	LncORF	681	ENST00000316853	processed_transcript	ENSG00000104731	protein_coding	CTG			1.22378	0.929992		0	0.717925
ENST00000316853_87707917_87726902_696	LncORF	696	ENST00000316853	processed_transcript	ENSG00000104731	protein_coding	GTG		0.415593	1.19741	0.909949		0.207796	0.702452
ENST00000316853_87707917_87730580_747	LncORF	747	ENST00000316853	processed_transcript	ENSG00000104731	protein_coding	CTG		0.387219	1.11566	0.847824		0.193609	0.654494
ENST00000316853_87707917_87730586_753	LncORF	753	ENST00000316853	processed_transcript	ENSG00000104731	protein_coding	TTG		0.384133	1.10677	1.2616		0.192067	0.789457
ENST00000316853_87707917_87730604_771	LncORF	771	ENST00000316853	processed_transcript	ENSG00000104731	protein_coding	GTG		0.750331	1.08093	1.23215		0.375165	0.771026
ENST00000316853_87707917_87730607_774	LncORF	774	ENST00000316853	processed_transcript	ENSG00000104731	protein_coding	ATG		0.747422	1.07674	1.22737		0.373711	0.768037
ENST00000316853_87707917_87748701_840	LncORF	840	ENST00000316853	processed_transcript	ENSG00000104731	protein_coding	TTG		1.03304	0.992138	1.13094		0.516522	0.707692
ENST00000316853_87707917_87748707_846	LncORF	846	ENST00000316853	processed_transcript	ENSG00000104731	protein_coding	CTG		1.02572	0.985101	1.12292		0.512859	0.702673
ENST00000316853_87707917_87748779_918	LncORF	918	ENST00000316853	processed_transcript	ENSG00000104731	protein_coding	CTG		0.94527	0.907839	1.03484		0.472635	0.647561
ENST00000316853_87707917_87748800_939	LncORF	939	ENST00000316853	processed_transcript	ENSG00000104731	protein_coding	GTG		0.924129	0.887536	1.0117		0.462065	0.633079
ENST00000316853_87707917_87748806_945	LncORF	945	ENST00000316853	processed_transcript	ENSG00000104731	protein_coding	GTG		0.918262	0.8819	1.00528		0.459131	0.629059
ENST00000316853_87707917_87750242_954	LncORF	954	ENST00000316853	processed_transcript	ENSG00000104731	protein_coding	TTG		0.909599	0.873581	0.995793		0.4548	0.623125
ENST00000316853_87707917_87750251_963	LncORF	963	ENST00000316853	processed_transcript	ENSG00000104731	protein_coding	CTG		0.901098	0.865416	0.986487		0.450549	0.617301
ENST00000316853_87707917_87750308_1020	LncORF	1020	ENST00000316853	processed_transcript	ENSG00000104731	protein_coding	GTG		0.850743	0.817055	0.93136		0.425371	0.582805
ENST00000316853_87707917_87750326_1038	LncORF	1038	ENST00000316853	processed_transcript	ENSG00000104731	protein_coding	CTG		0.83599	0.802886	0.915209		0.417995	0.572698
ENST00000316853_87708354_87708452_99	LncORF	99	ENST00000316853	processed_transcript	ENSG00000104731	protein_coding	CTG			4.20907			0	1.40302
ENST00000316853_87711332_87711433_102	LncORF	102	ENST00000316853	processed_transcript	ENSG00000104731	protein_coding	TTG				6.20907		0	2.06969
ENST00000316853_87711332_87711439_108	LncORF	108	ENST00000316853	processed_transcript	ENSG00000104731	protein_coding	GTG				5.86412		0	1.95471
ENST00000316853_87714522_87730564_225	LncORF	225	ENST00000316853	processed_transcript	ENSG00000104731	protein_coding	ATG		1.28557				0.642783	0
ENST00000316853_87714522_87730573_234	LncORF	234	ENST00000316853	processed_transcript	ENSG00000104731	protein_coding	GTG		1.23612				0.618061	0
ENST00000316853_87714522_87730576_237	LncORF	237	ENST00000316853	processed_transcript	ENSG00000104731	protein_coding	TTG		1.22047				0.610237	0
ENST00000316853_87730564_87748687_96	LncORF	96	ENST00000316853	processed_transcript	ENSG00000104731	protein_coding	CTG		6.02609		3.29857		3.01305	1.09952
ENST00000316853_87730564_87748714_123	LncORF	123	ENST00000316853	processed_transcript	ENSG00000104731	protein_coding	CTG		4.70329		2.57449		2.35165	0.858163
ENST00000316853_87730564_87748777_186	LncORF	186	ENST00000316853	processed_transcript	ENSG00000104731	protein_coding	GTG		3.11024		1.70249		1.55512	0.567495
ENST00000316853_87730586_87748757_144	LncORF	144	ENST00000316853	processed_transcript	ENSG00000104731	protein_coding	TTG		4.0174		2.19904		2.0087	0.733015
ENST00000316853_87730586_87748769_156	LncORF	156	ENST00000316853	processed_transcript	ENSG00000104731	protein_coding	TTG		3.70837		2.02989		1.85418	0.676629
ENST00000316853_87730586_87748790_177	LncORF	177	ENST00000316853	processed_transcript	ENSG00000104731	protein_coding	GTG		3.26839		1.78905		1.63419	0.596351
ENST00000317114_3594119_3596580_189	LncORF	189	ENST00000317114	antisense_RNA	ENSG00000177337	antisense_RNA	CTG			2.20475	1.67546		0	1.2934
ENST00000317114_3594125_3596580_183	LncORF	183	ENST00000317114	antisense_RNA	ENSG00000177337	antisense_RNA	CTG			2.27704	1.7304		0	1.33581
ENST00000317114_3594131_3596580_177	LncORF	177	ENST00000317114	antisense_RNA	ENSG00000177337	antisense_RNA	ATG			2.35423	1.78905		0	1.38109
ENST00000317114_3594159_3596593_162	LncORF	162	ENST00000317114	antisense_RNA	ENSG00000177337	antisense_RNA	TTG			2.57221	1.95471		0	1.50897
ENST00000317114_3594182_3596580_126	LncORF	126	ENST00000317114	antisense_RNA	ENSG00000177337	antisense_RNA	CTG			3.30713			0	1.10238
ENST00000317114_3594184_3596684_228	LncORF	228	ENST00000317114	antisense_RNA	ENSG00000177337	antisense_RNA	GTG	1.79326	2.5373	1.82762			2.16528	0.609207
ENST00000317114_3594187_3596684_225	LncORF	225	ENST00000317114	antisense_RNA	ENSG00000177337	antisense_RNA	CTG	1.81717	2.57113	1.85199			2.19415	0.61733
ENST00000317114_3594189_3596593_132	LncORF	132	ENST00000317114	antisense_RNA	ENSG00000177337	antisense_RNA	GTG			3.1568			0	1.05227
ENST00000317114_3594231_3596593_90	LncORF	90	ENST00000317114	antisense_RNA	ENSG00000177337	antisense_RNA	CTG			4.62998			0	1.54333
ENST00000317114_3594240_3596593_81	LncORF	81	ENST00000317114	antisense_RNA	ENSG00000177337	antisense_RNA	GTG			5.14442			0	1.71481
ENST00000317114_3594427_3596580_60	LncORF	60	ENST00000317114	antisense_RNA	ENSG00000177337	antisense_RNA	TTG			6.94497			0	2.31499
ENST00000317114_3594429_3596684_162	LncORF	162	ENST00000317114	antisense_RNA	ENSG00000177337	antisense_RNA	GTG	2.52385	3.57102	2.57221			3.04744	0.857403
ENST00000317114_3594453_3596684_138	LncORF	138	ENST00000317114	antisense_RNA	ENSG00000177337	antisense_RNA	CTG	2.96278	4.19207	3.01955			3.57742	1.00652
ENST00000317114_3596580_3596684_105	LncORF	105	ENST00000317114	antisense_RNA	ENSG00000177337	antisense_RNA	CTG	3.89394	5.50957				4.70176	0
ENST00000317114_3596601_3596684_84	LncORF	84	ENST00000317114	antisense_RNA	ENSG00000177337	antisense_RNA	ATG	4.86743					2.43372	0
ENST00000317704_77282060_77282176_117	LncORF	117	ENST00000317704	processed_transcript	ENSG00000154027	protein_coding	CTG			3.56152			0	1.18717
ENST00000317704_77282071_77282181_111	LncORF	111	ENST00000317704	processed_transcript	ENSG00000154027	protein_coding	CTG			3.75404			0	1.25135
ENST00000317704_77282091_77282369_279	LncORF	279	ENST00000317704	processed_transcript	ENSG00000154027	protein_coding	CTG			1.49354			0	0.497847
ENST00000317704_77282185_77313890_852	LncORF	852	ENST00000317704	processed_transcript	ENSG00000154027	protein_coding	GTG		0.678996	0.978164			0.339498	0.326055
ENST00000317704_77282191_77313890_846	LncORF	846	ENST00000317704	processed_transcript	ENSG00000154027	protein_coding	GTG		0.683812	0.985101			0.341906	0.328367
ENST00000317704_77282212_77313890_825	LncORF	825	ENST00000317704	processed_transcript	ENSG00000154027	protein_coding	CTG		0.701218	1.01018			0.350609	0.336726
ENST00000317704_77282314_77313890_723	LncORF	723	ENST00000317704	processed_transcript	ENSG00000154027	protein_coding	ATG		0.800145	1.15269			0.400073	0.38423
ENST00000317704_77282341_77313890_696	LncORF	696	ENST00000317704	processed_transcript	ENSG00000154027	protein_coding	CTG		0.831185	1.19741			0.415593	0.399136
ENST00000317704_77286947_77313890_657	LncORF	657	ENST00000317704	processed_transcript	ENSG00000154027	protein_coding	TTG		0.880525	1.26849			0.440263	0.422829
ENST00000317704_77286956_77313890_648	LncORF	648	ENST00000317704	processed_transcript	ENSG00000154027	protein_coding	CTG		0.892755	1.2861			0.446377	0.428702
ENST00000317704_77286959_77313890_645	LncORF	645	ENST00000317704	processed_transcript	ENSG00000154027	protein_coding	ATG		0.896907	1.29209			0.448453	0.430696
ENST00000317704_77286992_77313890_612	LncORF	612	ENST00000317704	processed_transcript	ENSG00000154027	protein_coding	TTG		0.94527	1.36176			0.472635	0.453919
ENST00000317704_77287022_77313890_582	LncORF	582	ENST00000317704	processed_transcript	ENSG00000154027	protein_coding	CTG		0.993995	1.43195			0.496997	0.477317
ENST00000317704_77287040_77313890_564	LncORF	564	ENST00000317704	processed_transcript	ENSG00000154027	protein_coding	GTG		1.02572	1.47765			0.512859	0.492551
ENST00000317704_77293897_77313890_444	LncORF	444	ENST00000317704	processed_transcript	ENSG00000154027	protein_coding	TTG		1.30294	1.87702			0.65147	0.625673
ENST00000317704_77293957_77313890_384	LncORF	384	ENST00000317704	processed_transcript	ENSG00000154027	protein_coding	ATA		0.753262	2.1703			0.376631	0.723434
ENST00000317704_77297591_77313890_348	LncORF	348	ENST00000317704	processed_transcript	ENSG00000154027	protein_coding	TTG		0.831185	2.39482			0.415593	0.798272
ENST00000317704_77297630_77313890_309	LncORF	309	ENST00000317704	processed_transcript	ENSG00000154027	protein_coding	GTG		0.936092				0.468046	0
ENST00000317704_77297699_77313890_240	LncORF	240	ENST00000317704	processed_transcript	ENSG00000154027	protein_coding	ATA		1.20522				0.602609	0
ENST00000317704_77297717_77313890_222	LncORF	222	ENST00000317704	processed_transcript	ENSG00000154027	protein_coding	TTG		1.30294				0.65147	0
ENST00000317704_77297852_77313890_192	LncORF	192	ENST00000317704	processed_transcript	ENSG00000154027	protein_coding	ATA		1.50652				0.753262	0
ENST00000317704_77297864_77313890_180	LncORF	180	ENST00000317704	processed_transcript	ENSG00000154027	protein_coding	TTG		1.60696				0.803479	0
ENST00000317704_77297867_77313890_177	LncORF	177	ENST00000317704	processed_transcript	ENSG00000154027	protein_coding	ATG		1.63419				0.817097	0
ENST00000317704_77297873_77313890_171	LncORF	171	ENST00000317704	processed_transcript	ENSG00000154027	protein_coding	ATA		1.69154				0.845768	0
ENST00000317704_77297877_77313957_234	LncORF	234	ENST00000317704	processed_transcript	ENSG00000154027	protein_coding	CTG		1.23612				0.618061	0
ENST00000317704_77297880_77313957_231	LncORF	231	ENST00000317704	processed_transcript	ENSG00000154027	protein_coding	ATG		1.25218				0.626088	0
ENST00000317704_77297892_77313957_219	LncORF	219	ENST00000317704	processed_transcript	ENSG00000154027	protein_coding	TTG		1.32079				0.660394	0
ENST00000317704_77297898_77313957_213	LncORF	213	ENST00000317704	processed_transcript	ENSG00000154027	protein_coding	TTG		1.35799				0.678996	0
ENST00000317704_77297901_77313957_210	LncORF	210	ENST00000317704	processed_transcript	ENSG00000154027	protein_coding	ATG		1.37739				0.688696	0
ENST00000317704_77297916_77313957_195	LncORF	195	ENST00000317704	processed_transcript	ENSG00000154027	protein_coding	ATG		1.48335				0.741673	0
ENST00000317704_77297919_77313957_192	LncORF	192	ENST00000317704	processed_transcript	ENSG00000154027	protein_coding	TTG		1.50652				0.753262	0
ENST00000317704_77297937_77313957_174	LncORF	174	ENST00000317704	processed_transcript	ENSG00000154027	protein_coding	TTG		1.66237				0.831185	0
ENST00000318186_84966867_84969769_306	LncORF	306	ENST00000318186	antisense_RNA	ENSG00000180769	processed_transcript	CTG	1.33616					0.668079	0
ENST00000318186_84966882_84969769_291	LncORF	291	ENST00000318186	antisense_RNA	ENSG00000180769	processed_transcript	CTG	1.40503					0.702516	0
ENST00000318186_84967044_84969769_129	LncORF	129	ENST00000318186	antisense_RNA	ENSG00000180769	processed_transcript	CTG	3.16949					1.58474	0
ENST00000318186_84967058_84969729_75	LncORF	75	ENST00000318186	antisense_RNA	ENSG00000180769	processed_transcript	CTG	5.45152					2.72576	0
ENST00000318186_84967093_84969872_183	LncORF	183	ENST00000318186	antisense_RNA	ENSG00000180769	processed_transcript	CTG	2.23423					1.11712	0
ENST00000319429_68747993_68760082_333	LncORF	333	ENST00000319429	processed_transcript	ENSG00000175782	protein_coding	ATG	1.22782	0.868626		2.85281		1.04822	0.950938
ENST00000319429_68747996_68760082_330	LncORF	330	ENST00000319429	processed_transcript	ENSG00000175782	protein_coding	GTG	1.23898	0.876523		2.87875		1.05775	0.959583
ENST00000319429_68748038_68760082_288	LncORF	288	ENST00000319429	processed_transcript	ENSG00000175782	protein_coding	GTG	1.41967	1.00435		3.29857		1.21201	1.09952
ENST00000319429_68752062_68760082_255	LncORF	255	ENST00000319429	processed_transcript	ENSG00000175782	protein_coding	GTG	1.60339	1.13432		3.72544		1.36886	1.24181
ENST00000319429_68752071_68760082_246	LncORF	246	ENST00000319429	processed_transcript	ENSG00000175782	protein_coding	ATG	1.66205	1.17582		3.86174		1.41894	1.28725
ENST00000319429_68752077_68760082_240	LncORF	240	ENST00000319429	processed_transcript	ENSG00000175782	protein_coding	CTG	1.7036	1.20522		3.95828		1.45441	1.31943
ENST00000319429_68752080_68760082_237	LncORF	237	ENST00000319429	processed_transcript	ENSG00000175782	protein_coding	CTG	1.72517	1.22047		4.00838		1.47282	1.33613
ENST00000319429_68752098_68760082_219	LncORF	219	ENST00000319429	processed_transcript	ENSG00000175782	protein_coding	ATG	1.86696	1.32079		2.89189		1.59387	0.963964
ENST00000319429_68752105_68759178_108	LncORF	108	ENST00000319429	processed_transcript	ENSG00000175782	protein_coding	CTG	3.78578	2.67826		5.86412		3.23202	1.95471
ENST00000319429_68752110_68760082_207	LncORF	207	ENST00000319429	processed_transcript	ENSG00000175782	protein_coding	ATG	1.97519	1.39736		1.52977		1.68627	0.509923
ENST00000319429_68752113_68760082_204	LncORF	204	ENST00000319429	processed_transcript	ENSG00000175782	protein_coding	TTG	2.00424	1.4179		1.55227		1.71107	0.517422
ENST00000319429_68752116_68760082_201	LncORF	201	ENST00000319429	processed_transcript	ENSG00000175782	protein_coding	CTG	2.03415	1.43907		1.57543		1.73661	0.525145
ENST00000319429_68752120_68759178_93	LncORF	93	ENST00000319429	processed_transcript	ENSG00000175782	protein_coding	TTG	4.39639	3.11024		3.40497		3.75332	1.13499
ENST00000319429_68752123_68759178_90	LncORF	90	ENST00000319429	processed_transcript	ENSG00000175782	protein_coding	CTG	4.54294	3.21392		3.51847		3.87843	1.17282
ENST00000319429_68752125_68760082_192	LncORF	192	ENST00000319429	processed_transcript	ENSG00000175782	protein_coding	GTG	2.1295	1.50652		1.64928		1.81801	0.549761
ENST00000319429_68752135_68759178_78	LncORF	78	ENST00000319429	processed_transcript	ENSG00000175782	protein_coding	TTG	5.24185	3.70837		4.05977		4.47511	1.35326
ENST00000319429_68752143_68760082_174	LncORF	174	ENST00000319429	processed_transcript	ENSG00000175782	protein_coding	GTG	2.34979	1.66237				2.00608	0
ENST00000319429_68752147_68759178_66	LncORF	66	ENST00000319429	processed_transcript	ENSG00000175782	protein_coding	TTG	6.19491	4.38261				5.28876	0
ENST00000319429_68752161_68760082_156	LncORF	156	ENST00000319429	processed_transcript	ENSG00000175782	protein_coding	ATA	2.62092					1.31046	0
ENST00000319429_68752172_68760156_219	LncORF	219	ENST00000319429	processed_transcript	ENSG00000175782	protein_coding	CTG	1.86696					0.93348	0
ENST00000319429_68752188_68760082_129	LncORF	129	ENST00000319429	processed_transcript	ENSG00000175782	protein_coding	TTG	3.16949					1.58474	0
ENST00000319429_68759160_68760082_123	LncORF	123	ENST00000319429	processed_transcript	ENSG00000175782	protein_coding	ATG	3.3241					1.66205	0
ENST00000319429_68759163_68760082_120	LncORF	120	ENST00000319429	processed_transcript	ENSG00000175782	protein_coding	GTG	3.4072					1.7036	0
ENST00000319429_68759166_68760082_117	LncORF	117	ENST00000319429	processed_transcript	ENSG00000175782	protein_coding	CTG	3.49457					1.74728	0
ENST00000319685_29506849_29517531_582	LncORF	582	ENST00000319685	processed_transcript	ENSG00000133687	protein_coding	TTG		0.496997				0.248499	0
ENST00000319685_29506849_29517540_591	LncORF	591	ENST00000319685	processed_transcript	ENSG00000133687	protein_coding	TTG		0.489429				0.244714	0
ENST00000319685_29506849_29517543_594	LncORF	594	ENST00000319685	processed_transcript	ENSG00000133687	protein_coding	ATA		0.486957				0.243479	0
ENST00000319685_29506849_29517561_612	LncORF	612	ENST00000319685	processed_transcript	ENSG00000133687	protein_coding	GTG		0.472635				0.236317	0
ENST00000319685_29506849_29517567_618	LncORF	618	ENST00000319685	processed_transcript	ENSG00000133687	protein_coding	CTG		0.468046				0.234023	0
ENST00000319685_29506849_29518494_645	LncORF	645	ENST00000319685	processed_transcript	ENSG00000133687	protein_coding	ATG		0.448453				0.224227	0
ENST00000319685_29506849_29518509_660	LncORF	660	ENST00000319685	processed_transcript	ENSG00000133687	protein_coding	CTG		0.438261				0.219131	0
ENST00000319685_29506849_29518530_681	LncORF	681	ENST00000319685	processed_transcript	ENSG00000133687	protein_coding	TTG		0.424747				0.212373	0
ENST00000319685_29506849_29518536_687	LncORF	687	ENST00000319685	processed_transcript	ENSG00000133687	protein_coding	GTG		0.421037				0.210519	0
ENST00000319685_29506849_29518539_690	LncORF	690	ENST00000319685	processed_transcript	ENSG00000133687	protein_coding	ATG		0.419207				0.209603	0
ENST00000319685_29506849_29518545_696	LncORF	696	ENST00000319685	processed_transcript	ENSG00000133687	protein_coding	GTG		0.415593				0.207796	0
ENST00000319685_29506849_29518590_741	LncORF	741	ENST00000319685	processed_transcript	ENSG00000133687	protein_coding	GTG		0.390354				0.195177	0
ENST00000319685_29506849_29520681_822	LncORF	822	ENST00000319685	processed_transcript	ENSG00000133687	protein_coding	ATA		0.351889				0.175944	0
ENST00000319685_29506849_29520696_837	LncORF	837	ENST00000319685	processed_transcript	ENSG00000133687	protein_coding	ATA		0.345582				0.172791	0
ENST00000319685_29506849_29536220_873	LncORF	873	ENST00000319685	processed_transcript	ENSG00000133687	protein_coding	TTG		0.331332				0.165666	0
ENST00000319685_29506849_29536283_936	LncORF	936	ENST00000319685	processed_transcript	ENSG00000133687	protein_coding	CTG		0.30903				0.154515	0
ENST00000319685_29506849_29556873_987	LncORF	987	ENST00000319685	processed_transcript	ENSG00000133687	protein_coding	CTG		0.293062				0.146531	0
ENST00000319685_29506849_29556930_1044	LncORF	1044	ENST00000319685	processed_transcript	ENSG00000133687	protein_coding	ATG		0.277062				0.138531	0
ENST00000319685_29506849_29556957_1071	LncORF	1071	ENST00000319685	processed_transcript	ENSG00000133687	protein_coding	CTG		0.270077				0.135039	0
ENST00000319685_29506849_29556999_1113	LncORF	1113	ENST00000319685	processed_transcript	ENSG00000133687	protein_coding	TTG		0.259885				0.129943	0
ENST00000319685_29506849_29572160_1170	LncORF	1170	ENST00000319685	processed_transcript	ENSG00000133687	protein_coding	CTG		0.247224		0.541303		0.123612	0.180434
ENST00000319685_29506849_29572202_1212	LncORF	1212	ENST00000319685	processed_transcript	ENSG00000133687	protein_coding	CTG		0.238657		0.522545		0.119329	0.174182
ENST00000319685_29506849_29583429_1251	LncORF	1251	ENST00000319685	processed_transcript	ENSG00000133687	protein_coding	CTG		0.231217		0.506255		0.115609	0.168752
ENST00000319685_29506849_29583450_1272	LncORF	1272	ENST00000319685	processed_transcript	ENSG00000133687	protein_coding	GTG		0.2274		0.497897		0.1137	0.165966
ENST00000319685_29506849_29583471_1293	LncORF	1293	ENST00000319685	processed_transcript	ENSG00000133687	protein_coding	TTG		0.223707		0.48981		0.111853	0.16327
ENST00000319685_29506849_29583474_1296	LncORF	1296	ENST00000319685	processed_transcript	ENSG00000133687	protein_coding	CTG		0.223189		0.488676		0.111594	0.162892
ENST00000319685_29506849_29583477_1299	LncORF	1299	ENST00000319685	processed_transcript	ENSG00000133687	protein_coding	CTG		0.222673		0.487548		0.111337	0.162516
ENST00000319685_29506849_29583480_1302	LncORF	1302	ENST00000319685	processed_transcript	ENSG00000133687	protein_coding	TTG		0.22216		0.486424		0.11108	0.162141
ENST00000319685_29506849_29583483_1305	LncORF	1305	ENST00000319685	processed_transcript	ENSG00000133687	protein_coding	GTG		0.221649		0.485306		0.110825	0.161769
ENST00000319685_29506849_29583492_1314	LncORF	1314	ENST00000319685	processed_transcript	ENSG00000133687	protein_coding	GTG		0.220131		0.481982		0.110066	0.160661
ENST00000319685_29506849_29583498_1320	LncORF	1320	ENST00000319685	processed_transcript	ENSG00000133687	protein_coding	CTG		0.219131		0.479791		0.109565	0.15993
[truncated: 183,706 more rows]
