# Supplementary material for: Global translational reprogramming in Trichophyton mentagrophytes-infected keratinocytes
Source: Virulence. 2026 Aug 2;17(1):2710548. doi: 10.1080/21505594.2026.2710548 (PMC13432870; doi:10.1080/21505594.2026.2710548)
Supplement: Supplemental Material [file KVIR_A_2710548_SM3764.zip › Supporting Tables/Table S16.xlsx]

## Sheet: Table S16
Table S16 Length distribution and Start-codon usage of ORFs
ORF_ID	ORF_type	length	start_codon
ENST00000000233_127588499_127591296_540	mORF	540	ATG
ENST00000000412_8941821_8946404_831	mORF	831	ATG
ENST00000000442_64307180_64315963_1269	mORF	1269	ATG
ENST00000001008_2795140_2803255_1377	mORF	1377	ATG
ENST00000002125_37231706_37248347_1323	mORF	1323	ATG
ENST00000002165_143495710_143511634_1401	mORF	1401	ATG
ENST00000002501_90006338_90019341_474	mORF	474	ATG
ENST00000002829_50159623_50188112_2355	mORF	2355	ATG
ENST00000003100_92113668_92134364_1527	mORF	1527	ATG
ENST00000003302_113799243_113875501_3231	mORF	3231	ATG
ENST00000003912_24442139_24469182_972	mORF	972	ATG
ENST00000004531_17538825_17565143_2094	mORF	2094	ATG
ENST00000004982_35755525_35757008_480	mORF	480	ATG
ENST00000005082_3359121_3379040_1818	mORF	1818	ATG
ENST00000005257_39686668_39706242_618	mORF	618	ATG
ENST00000005259_107580773_107618360_723	mORF	723	ATG
ENST00000005259_107621566_107621721_156	dORF	156	ATG
ENST00000005259_107621626_107621721_96	dORF	96	ATA
ENST00000005260_98293524_98400852_1533	mORF	1533	ATG
ENST00000005286_60924634_60936904_3072	mORF	3072	ATG
ENST00000005340_7225868_7234262_2208	mORF	2208	ATG
ENST00000005374_30497181_30504709_342	mORF	342	ATG
ENST00000005386_47663508_47702840_1995	mORF	1995	ATG
ENST00000005558_112450689_112475516_1353	mORF	1353	ATG
ENST00000006053_57372569_57383029_1191	mORF	1191	ATG
ENST00000006251_44702502_44737244_1137	mORF	1137	ATG
ENST00000006658_50547209_50555659_2406	mORF	2406	ATG
ENST00000006777_75879083_75888346_1092	mORF	1092	ATG
ENST00000007264_785953_787737_936	mORF	936	ATG
ENST00000007390_1349440_1351804_936	mORF	936	ATG
ENST00000007414_47808294_47820278_2526	mORF	2526	ATG
ENST00000007516_23582287_23596290_468	mORF	468	ATG
ENST00000007708_50097497_50110094_1029	mORF	1029	ATG
ENST00000007722_50056440_50089262_3198	mORF	3198	ATG
ENST00000007722_50089456_50089674_219	dORF	219	GTG
ENST00000007722_50089480_50089674_195	dORF	195	CTG
ENST00000007722_50089499_50089642_144	dORF	144	ATG
ENST00000007722_50089505_50089642_138	dORF	138	GTG
ENST00000007722_50089526_50089642_117	dORF	117	CTG
ENST00000007722_50089528_50089674_147	dORF	147	GTG
ENST00000007722_50089531_50089674_144	dORF	144	CTG
ENST00000007722_50089534_50089674_141	dORF	141	GTG
ENST00000007722_50089552_50089674_123	dORF	123	ATG
ENST00000008180_3065812_3069352_504	mORF	504	ATG
ENST00000008180_3069401_3069580_180	dORF	180	CTG
ENST00000008180_3069417_3069548_132	dORF	132	CTG
ENST00000008180_3069422_3069580_159	dORF	159	CTG
ENST00000008180_3069456_3069548_93	dORF	93	CTG
ENST00000008180_3069480_3069548_69	dORF	69	CTG
ENST00000008180_3069485_3069580_96	dORF	96	CTG
ENST00000008180_3069488_3069580_93	dORF	93	GTG
ENST00000008180_3069491_3069580_90	dORF	90	CTG
ENST00000008180_3069517_3069645_129	dORF	129	CTG
ENST00000008180_3069523_3069645_123	dORF	123	ATA
ENST00000008440_231338384_231351603_621	mORF	621	ATG
ENST00000008440_231352393_231352488_96	dORF	96	ATG
ENST00000008440_231352429_231352488_60	dORF	60	ATA
ENST00000008527_106992790_107092961_1758	mORF	1758	ATG
ENST00000009041_38207505_38228851_702	mORF	702	ATG
ENST00000009180_6200500_6237825_684	mORF	684	ATG
ENST00000009530_150402243_150412749_888	mORF	888	ATG
ENST00000009589_56073093_56074383_357	mORF	357	ATG
ENST00000010132_4591181_4613750_1560	mORF	1560	ATG
ENST00000010299_27726081_27760578_1023	mORF	1023	ATG
ENST00000010404_16354253_16364038_465	mORF	465	ATG
ENST00000011473_106091808_106112529_777	mORF	777	ATG
ENST00000011619_13622365_13711505_2187	mORF	2187	ATG
ENST00000011653_6800139_6819326_1374	mORF	1374	ATG
ENST00000011691_42590898_42594506_231	mORF	231	ATG
ENST00000011898_3083655_3201180_69	uORF	69	ATA
ENST00000011898_3201194_3283113_717	mORF	717	ATG
ENST00000012049_45692704_45703046_1146	mORF	1146	ATG
ENST00000012134_142753110_142774738_7338	mORF	7338	ATG
ENST00000012443_46347097_46390343_1497	mORF	1497	ATG
ENST00000013034_51154374_51161842_531	mORF	531	ATG
ENST00000013070_93207292_93227032_1275	mORF	1275	ATG
ENST00000013125_50420022_50532049_2538	mORF	2538	ATG
ENST00000013807_45413551_45423374_969	mORF	969	ATG
ENST00000013894_43702000_43702277_72	dORF	72	TTG
ENST00000013894_43702215_43702277_63	dORF	63	GTG
ENST00000013894_43702365_43702505_141	dORF	141	TTG
ENST00000013894_43702389_43702505_117	dORF	117	CTG
ENST00000013894_43702395_43702505_111	dORF	111	ATG
ENST00000013894_43702401_43702505_105	dORF	105	TTG
ENST00000013894_43702416_43702505_90	dORF	90	TTG
ENST00000014914_12908250_12912536_1071	mORF	1071	ATG
ENST00000014930_12975311_13000114_567	mORF	567	ATG
ENST00000014935_154402710_154405568_906	mORF	906	ATG
ENST00000016171_99714590_99732049_1230	mORF	1230	ATG
ENST00000017003_50346141_50360288_2595	mORF	2595	ATG
ENST00000017003_50360312_50360554_243	dORF	243	GTG
ENST00000017003_50360329_50360448_120	dORF	120	TTG
ENST00000017003_50360345_50360554_210	dORF	210	GTG
ENST00000017003_50360353_50360448_96	dORF	96	GTG
ENST00000017003_50360389_50360448_60	dORF	60	CTG
ENST00000017003_50360614_50360895_282	dORF	282	TTG
ENST00000017003_50360638_50360895_258	dORF	258	ATG
ENST00000017003_50360670_50360828_159	dORF	159	GTG
ENST00000017003_50360677_50360895_219	dORF	219	ATG
ENST00000017003_50360683_50360895_213	dORF	213	GTG
ENST00000017003_50360698_50360895_198	dORF	198	TTG
ENST00000017003_50360701_50360895_195	dORF	195	CTG
ENST00000017003_50360711_50360791_81	dORF	81	CTG
ENST00000017003_50360717_50360791_75	dORF	75	TTG
ENST00000017003_50360722_50360895_174	dORF	174	CTG
ENST00000017003_50360732_50360791_60	dORF	60	CTG
ENST00000019019_48478048_48483015_981	mORF	981	ATG
ENST00000019317_9513046_9535934_1965	mORF	1965	ATG
ENST00000020945_48918810_48921265_804	mORF	804	ATG
ENST00000022615_42394212_42405459_849	mORF	849	ATG
ENST00000023939_56468698_56518262_1008	mORF	1008	ATG
ENST00000024061_141211445_141228266_2394	mORF	2394	ATG
ENST00000025008_52623785_52685469_4782	mORF	4782	ATG
ENST00000025008_52686901_52714130_123	uORF	123	GTG
ENST00000025008_52686901_52714133_126	uORF	126	ATG
ENST00000025008_52686901_52714160_153	uORF	153	CTG
ENST00000025008_52686963_52714201_132	uORF	132	TTG
ENST00000025008_52686963_52714273_204	uORF	204	TTG
ENST00000025008_52686963_52714285_216	uORF	216	CTG
ENST00000025301_42286349_42319225_5703	mORF	5703	ATG
ENST00000025399_15882708_15902975_1089	mORF	1089	ATG
ENST00000026218_574075_583631_2280	mORF	2280	ATG
ENST00000028008_166929591_166931076_234	dORF	234	ATA
ENST00000028008_166929591_166931079_237	dORF	237	GTG
ENST00000028008_166929591_166934117_303	dORF	303	ATA
ENST00000028008_166929591_166934123_309	dORF	309	TTG
ENST00000028008_166929591_166934135_321	dORF	321	GTG
ENST00000028008_166929591_166938908_336	dORF	336	CTG
ENST00000028008_166929591_166938926_354	dORF	354	CTG
ENST00000028008_166929591_166938968_396	dORF	396	GTG
ENST00000028008_166929591_166943074_492	dORF	492	ATG
ENST00000028008_166929591_166943083_501	dORF	501	TTG
ENST00000028008_166946734_166956182_213	mORF	213	ATG
ENST00000029410_177600211_177609692_981	mORF	981	ATG
ENST00000031146_69399370_69458590_723	mORF	723	ATG
ENST00000031146_69460534_69460653_120	dORF	120	ATA
ENST00000031146_69460614_69460754_141	dORF	141	CTG
ENST00000031146_69460641_69460754_114	dORF	114	TTG
ENST00000033079_137940228_138019111_2745	mORF	2745	ATG
ENST00000034275_5917613_5978082_1497	mORF	1497	ATG
ENST00000035307_151232511_151232804_294	uORF	294	GTG
ENST00000035307_151232553_151232804_252	uORF	252	CTG
ENST00000035307_151232580_151232804_225	uORF	225	CTG
ENST00000035307_151232598_151232804_207	uORF	207	GTG
ENST00000035307_151232729_151232905_177	uORF	177	TTG
ENST00000035307_151232765_151232905_141	uORF	141	ATG
ENST00000035307_151232768_151232905_138	uORF	138	CTG
ENST00000035307_151232774_151232905_132	uORF	132	CTG
ENST00000035307_151232804_151232905_102	uORF	102	CTG
ENST00000035307_151232817_151232930_114	uORF	114	CTG
ENST00000035307_151232819_151232905_87	uORF	87	GTG
ENST00000035307_151232905_151233357_453	uORF	453	GTG
ENST00000035307_151232980_151233357_378	uORF	378	TTG
ENST00000035307_151233013_151233357_345	uORF	345	CTG
ENST00000035307_151233061_151233357_297	uORF	297	TTG
ENST00000035307_151233100_151233357_258	uORF	258	TTG
ENST00000035307_151233124_151233357_234	uORF	234	TTG
ENST00000035307_151233133_151233357_225	uORF	225	TTG
ENST00000035307_151233148_151233357_210	uORF	210	CTG
ENST00000035307_151233238_151233357_120	uORF	120	CTG
ENST00000035307_151233277_151233357_81	uORF	81	CTG
ENST00000035307_151233283_151233357_75	uORF	75	GTG
ENST00000035307_151233286_151233357_72	uORF	72	CTG
ENST00000035307_151234012_151238678_2316	mORF	2316	ATG
ENST00000035383_69760205_70121884_4611	mORF	4611	ATG
ENST00000037243_75566487_75577366_351	mORF	351	ATG
ENST00000037869_70297292_70302011_414	mORF	414	ATG
ENST00000038176_58584109_58659631_2751	mORF	2751	ATG
ENST00000039989_43358955_43493901_3423	mORF	3423	ATG
ENST00000040584_54009285_54011378_726	mORF	726	ATG
ENST00000040663_13764589_13772278_1107	mORF	1107	ATG
ENST00000040738_13570014_13627587_9153	mORF	9153	ATG
ENST00000040877_234391580_234479103_4863	mORF	4863	ATG
ENST00000042381_67538447_67546460_3657	mORF	3657	ATG
ENST00000044462_78541928_78548941_783	mORF	783	ATG
ENST00000045347_88385819_88438419_1374	mORF	1374	ATG
ENST00000046640_3640207_3660366_1101	mORF	1101	ATG
ENST00000046640_3660410_3660814_405	dORF	405	CTG
ENST00000046640_3660413_3660814_402	dORF	402	CTG
ENST00000046640_3660458_3660814_357	dORF	357	CTG
ENST00000046640_3660479_3660814_336	dORF	336	GTG
ENST00000046640_3660533_3660814_282	dORF	282	CTG
ENST00000046640_3660554_3660814_261	dORF	261	CTG
ENST00000046640_3660590_3660814_225	dORF	225	TTG
ENST00000046640_3660640_3660723_84	dORF	84	CTG
ENST00000052569_117563257_117602288_1362	mORF	1362	ATG
ENST00000052754_91146061_91178552_1077	mORF	1077	ATG
ENST00000053468_42208292_42217849_603	mORF	603	ATG
ENST00000053867_44349165_44352795_1779	mORF	1779	ATG
ENST00000054650_6625219_6633074_717	mORF	717	ATG
ENST00000054650_6633317_6633529_213	dORF	213	ATG
ENST00000054650_6633336_6633431_96	dORF	96	CTG
ENST00000054650_6633342_6633431_90	dORF	90	CTG
ENST00000054650_6633348_6633431_84	dORF	84	CTG
ENST00000054650_6633355_6633507_153	dORF	153	CTG
ENST00000054666_7771384_7779642_300	mORF	300	ATG
ENST00000054950_32091197_32104469_993	mORF	993	ATG
ENST00000055077_74232109_74254383_1062	mORF	1062	ATG
ENST00000055335_49269870_49287087_2397	mORF	2397	ATG
ENST00000056217_144362670_144380053_4791	mORF	4791	ATG
ENST00000056233_26152499_26185780_2082	mORF	2082	ATG
ENST00000057513_121132634_121164125_975	mORF	975	ATG
ENST00000060969_114774274_114780607_621	mORF	621	ATG
ENST00000064724_170419067_170432753_621	mORF	621	ATG
ENST00000064778_73407534_73468474_732	mORF	732	ATG
ENST00000064780_73389137_73395488_1290	mORF	1290	ATG
ENST00000066544_47120938_47189172_2472	mORF	2472	ATG
ENST00000070846_32792427_32896731_2643	mORF	2643	ATG
ENST00000072516_190564290_190648702_1710	mORF	1710	ATG
ENST00000072516_190651049_190651171_123	dORF	123	TTG
ENST00000072516_190651061_190651171_111	dORF	111	TTG
ENST00000072516_190651082_190651171_90	dORF	90	ATG
ENST00000072516_190651094_190651171_78	dORF	78	ATG
ENST00000072644_53860067_53888937_918	mORF	918	ATG
ENST00000072869_140673331_140694800_1878	mORF	1878	ATG
ENST00000074304_98520049_98587605_2931	mORF	2931	ATG
ENST00000075120_7921416_7936034_1488	mORF	1488	ATG
ENST00000075322_119557524_119638780_2589	mORF	2589	ATG
ENST00000075430_79679948_79753668_2601	mORF	2601	ATG
ENST00000078429_3094652_3121176_1077	mORF	1077	ATG
ENST00000078429_3121203_3121526_324	dORF	324	ATG
ENST00000078429_3121239_3121526_288	dORF	288	CTG
ENST00000078527_26790816_26797841_1479	mORF	1479	ATG
ENST00000080059_47783844_47819785_2973	mORF	2973	ATG
ENST00000081029_27710844_27755447_969	mORF	969	ATG
ENST00000083182_60447584_60525931_1755	mORF	1755	ATG
ENST00000085068_55453311_55456486_663	mORF	663	ATG
ENST00000085079_55678628_55695353_1650	mORF	1650	ATG
ENST00000085079_55695375_55695716_342	dORF	342	CTG
ENST00000085079_55695423_55695716_294	dORF	294	GTG
ENST00000085079_55695438_55695716_279	dORF	279	ATG
ENST00000085079_55695458_55695661_204	dORF	204	GTG
ENST00000085079_55695473_55695661_189	dORF	189	CTG
ENST00000085079_55695531_55695716_186	dORF	186	CTG
ENST00000085079_55695537_55695716_180	dORF	180	ATG
ENST00000085079_55695557_55695661_105	dORF	105	CTG
ENST00000085079_55695582_55695716_135	dORF	135	GTG
ENST00000085079_55695603_55695716_114	dORF	114	GTG
ENST00000085079_55695607_55695705_99	dORF	99	CTG
ENST00000155674_17138024_17165244_1179	mORF	1179	ATG
ENST00000155926_12718308_12740791_1029	mORF	1029	ATG
ENST00000156084_48923177_48957570_1713	mORF	1713	ATG
ENST00000156109_49113624_49123722_1428	mORF	1428	ATG
ENST00000156471_34856795_34969613_4455	mORF	4455	ATG
ENST00000156825_1578343_1592631_777	mORF	777	ATG
ENST00000157600_8501939_8567595_1095	mORF	1095	ATG
ENST00000157812_39971203_39981302_1254	mORF	1254	ATG
ENST00000158166_3865907_3885687_1560	mORF	1560	ATG
ENST00000158526_154444480_154444575_96	uORF	96	CTG
ENST00000158526_154445642_154450099_780	mORF	780	ATG
ENST00000158771_5474687_5486161_717	mORF	717	ATG
ENST00000159087_17323520_17334670_3696	mORF	3696	ATG
ENST00000159111_5032891_5151508_3288	mORF	3288	ATG
ENST00000160262_10333860_10339614_1641	mORF	1641	ATG
ENST00000160298_7596003_7618054_3747	mORF	3747	ATG
ENST00000160740_42284705_42295188_4818	mORF	4818	ATG
ENST00000160827_29790760_29805307_1995	mORF	1995	ATG
ENST00000161006_2853096_2858104_951	mORF	951	ATG
ENST00000161559_42509112_42528374_1578	mORF	1578	ATG
ENST00000161863_113513896_113593380_4290	mORF	4290	ATG
ENST00000162044_19119933_19138428_1437	mORF	1437	ATG
ENST00000162330_75229514_75251482_2610	mORF	2610	ATG
ENST00000162391_8039833_8052847_1722	mORF	1722	ATG
ENST00000162749_6329315_6341814_1365	mORF	1365	ATG
ENST00000163416_92797438_92839443_2193	mORF	2193	ATG
ENST00000163678_8625666_8635268_615	mORF	615	ATG
ENST00000163678_8635288_8646140_537	dORF	537	ATG
ENST00000163678_8635305_8641140_90	dORF	90	TTG
ENST00000163678_8639091_8641136_78	dORF	78	ATG
ENST00000163678_8639097_8641136_72	dORF	72	GTG
ENST00000163678_8639108_8646140_495	dORF	495	TTG
ENST00000163678_8639114_8646140_489	dORF	489	ATG
ENST00000163678_8639147_8646140_456	dORF	456	CTG
ENST00000163678_8641136_8646140_435	dORF	435	ATA
ENST00000163678_8641154_8646140_417	dORF	417	CTG
ENST00000163678_8641163_8646140_408	dORF	408	CTG
ENST00000163678_8642166_8642480_60	dORF	60	CTG
ENST00000163678_8642171_8646140_342	dORF	342	TTG
ENST00000163678_8642192_8646140_321	dORF	321	CTG
ENST00000163678_8642207_8646140_306	dORF	306	GTG
ENST00000163678_8642480_8646140_288	dORF	288	TTG
ENST00000164024_48638208_48662634_9936	mORF	9936	ATG
ENST00000164133_64925735_64933841_1491	mORF	1491	ATG
ENST00000164227_44748791_44759612_1362	mORF	1362	ATG
ENST00000164305_55319251_55355429_1662	mORF	1662	ATG
ENST00000165698_86217103_86337510_603	mORF	603	ATG
ENST00000166139_676424_681705_789	mORF	789	ATG
ENST00000166139_681711_681782_72	dORF	72	CTG
ENST00000166139_681767_681907_141	dORF	141	TTG
ENST00000166345_892999_917100_1296	mORF	1296	ATG
ENST00000166534_132193013_132218626_1605	mORF	1605	ATG
ENST00000167218_170577551_170577625_75	dORF	75	CTG
ENST00000167218_170577562_170577651_90	dORF	90	CTG
ENST00000167218_170577562_170577678_117	dORF	117	CTG
ENST00000167218_170577562_170577693_132	dORF	132	CTG
ENST00000167218_170577562_170577714_153	dORF	153	ATG
ENST00000167218_170577562_170578868_168	dORF	168	TTG
ENST00000167218_170577562_170578871_171	dORF	171	ATA
ENST00000167218_170577576_170577635_60	dORF	60	GTG
ENST00000167218_170577576_170577647_72	dORF	72	CTG
ENST00000167218_170577576_170577665_90	dORF	90	TTG
ENST00000167218_170577576_170577686_111	dORF	111	CTG
ENST00000167218_170578966_170584581_663	mORF	663	ATG
ENST00000167462_75543427_75574903_3045	mORF	3045	ATG
ENST00000167586_41582438_41586834_1416	mORF	1416	ATG
ENST00000167825_17691180_17697377_666	dORF	666	ATA
ENST00000167825_17691189_17697377_657	dORF	657	TTG
ENST00000167825_17695169_17697377_642	dORF	642	TTG
ENST00000167825_17695187_17697377_624	dORF	624	CTG
ENST00000167825_17695202_17697377_609	dORF	609	CTG
ENST00000167825_17695211_17697377_600	dORF	600	GTG
ENST00000167825_17695218_17697033_249	dORF	249	CTG
ENST00000167825_17695227_17697033_240	dORF	240	GTG
ENST00000167825_17695238_17697377_573	dORF	573	CTG
ENST00000167825_17695241_17697377_570	dORF	570	CTG
ENST00000167825_17695247_17697377_564	dORF	564	GTG
ENST00000167825_17695256_17697377_555	dORF	555	CTG
ENST00000167825_17696856_17697377_522	dORF	522	ATG
ENST00000167825_17696878_17697033_156	dORF	156	GTG
ENST00000167825_17696884_17697033_150	dORF	150	CTG
ENST00000167825_17696886_17697377_492	dORF	492	GTG
ENST00000167825_17696895_17697377_483	dORF	483	CTG
ENST00000167825_17696899_17697033_135	dORF	135	CTG
ENST00000167825_17696901_17697377_477	dORF	477	GTG
ENST00000167825_17696916_17697377_462	dORF	462	CTG
ENST00000167825_17696923_17697033_111	dORF	111	CTG
ENST00000167825_17696931_17697377_447	dORF	447	CTG
ENST00000167825_17696938_17697033_96	dORF	96	GTG
ENST00000167825_17696953_17697033_81	dORF	81	CTG
ENST00000167825_17696968_17697033_66	dORF	66	CTG
ENST00000168216_53431407_53434345_783	mORF	783	ATG
ENST00000169298_187042704_187075800_1218	mORF	1218	ATG
ENST00000169551_74148809_74158477_744	mORF	744	ATG
ENST00000170168_1816069_1848358_3663	mORF	3663	ATG
ENST00000170447_12557151_12582250_1248	mORF	1248	ATG
ENST00000170564_33081194_33130157_2793	mORF	2793	ATG
ENST00000170630_27341289_27363827_2430	mORF	2430	ATG
ENST00000171111_10486655_10500033_1872	mORF	1872	ATG
ENST00000171887_217804462_217897965_5205	mORF	5205	ATG
ENST00000172229_49495418_49513006_1281	mORF	1281	ATG
ENST00000173229_9022374_9239965_1812	mORF	1812	ATG
ENST00000173527_129094767_129112998_894	mORF	894	ATG
ENST00000173898_54922247_54931017_4293	mORF	4293	ATG
ENST00000174618_2386904_2400712_1746	mORF	1746	ATG
ENST00000174653_42154688_42169058_1254	mORF	1254	ATG
ENST00000175091_20033208_20051520_699	mORF	699	ATG
ENST00000175506_97852262_97869156_1683	mORF	1683	ATG
ENST00000175756_130356108_130373221_1380	mORF	1380	ATG
ENST00000176643_19648972_19675569_1455	mORF	1455	ATG
ENST00000176763_172044885_172188042_2904	mORF	2904	ATG
ENST00000177648_112377778_112441207_3732	mORF	3732	ATG
ENST00000177742_1772224_1773119_675	mORF	675	ATG
ENST00000178638_63326288_63381720_1062	mORF	1062	ATG
ENST00000178640_67543336_67806747_1344	mORF	1344	ATG
ENST00000179259_4321272_4352688_810	mORF	810	ATG
ENST00000181796_14521193_14774663_918	mORF	918	ATG
ENST00000181839_39950642_40094977_4536	mORF	4536	ATG
ENST00000182377_29270450_29333791_1545	mORF	1545	ATG
ENST00000182527_52503200_52576915_1110	mORF	1110	ATG
ENST00000184266_120596360_120602267_387	mORF	387	ATG
ENST00000184956_60043566_60078914_3543	mORF	3543	ATG
ENST00000185150_53787211_53817966_1449	mORF	1449	ATG
ENST00000186436_97757102_97995662_5649	mORF	5649	ATG
ENST00000187762_16661218_16688368_897	mORF	897	ATG
ENST00000187830_44644097_44647352_132	mORF	132	ATG
ENST00000187830_44647358_44647465_108	dORF	108	CTG
ENST00000187830_44647366_44661808_1029	dORF	1029	ATG
ENST00000187830_44647417_44661808_978	dORF	978	CTG
ENST00000187830_44647426_44661808_969	dORF	969	GTG
ENST00000187830_44647438_44661808_957	dORF	957	CTG
ENST00000187830_44647450_44661808_945	dORF	945	CTG
ENST00000187830_44647465_44661808_930	dORF	930	CTG
ENST00000187830_44647471_44661808_924	dORF	924	ATG
ENST00000187830_44647480_44661808_915	dORF	915	TTG
ENST00000187830_44647493_44650036_306	dORF	306	ATG
ENST00000187830_44647509_44649827_81	dORF	81	CTG
ENST00000187830_44647513_44661808_882	dORF	882	CTG
ENST00000187830_44647546_44661808_849	dORF	849	GTG
ENST00000187830_44647550_44650036_249	dORF	249	ATA
ENST00000187830_44647564_44661808_831	dORF	831	GTG
ENST00000187830_44647568_44650036_231	dORF	231	TTG
ENST00000187830_44649827_44650036_210	dORF	210	CTG
ENST00000187830_44649851_44650036_186	dORF	186	CTG
ENST00000187830_44649862_44661808_771	dORF	771	GTG
ENST00000187830_44649868_44661808_765	dORF	765	ATG
ENST00000187830_44649876_44650064_189	dORF	189	CTG
ENST00000187830_44649915_44650064_150	dORF	150	CTG
ENST00000187830_44649928_44661808_705	dORF	705	CTG
ENST00000187830_44649937_44661808_696	dORF	696	ATG
ENST00000187830_44649944_44650036_93	dORF	93	ATA
ENST00000187830_44649955_44661808_678	dORF	678	GTG
ENST00000187830_44649967_44661808_666	dORF	666	CTG
ENST00000187830_44649971_44650036_66	dORF	66	CTG
ENST00000187830_44649996_44650064_69	dORF	69	CTG
ENST00000187830_44650000_44661808_633	dORF	633	ATA
ENST00000187830_44650003_44661808_630	dORF	630	TTG
ENST00000187830_44650006_44661808_627	dORF	627	GTG
ENST00000187830_44650021_44661808_612	dORF	612	GTG
ENST00000187830_44650036_44661808_597	dORF	597	GTG
ENST00000187830_44650048_44661808_585	dORF	585	GTG
ENST00000187830_44650078_44661808_555	dORF	555	CTG
ENST00000187830_44650081_44661808_552	dORF	552	CTG
ENST00000187830_44650087_44661808_546	dORF	546	GTG
ENST00000187830_44650099_44661808_534	dORF	534	GTG
ENST00000187830_44653965_44661808_462	dORF	462	CTG
ENST00000187830_44654009_44658754_171	dORF	171	TTG
ENST00000187830_44657766_44661808_405	dORF	405	ATG
ENST00000187830_44657775_44661808_396	dORF	396	CTG
ENST00000187830_44657790_44661808_381	dORF	381	GTG
ENST00000187830_44657811_44661808_360	dORF	360	CTG
ENST00000187830_44657823_44661808_348	dORF	348	GTG
ENST00000187830_44657892_44661808_279	dORF	279	CTG
ENST00000187830_44658768_44661808_234	dORF	234	ATG
ENST00000187830_44658792_44661808_210	dORF	210	CTG
ENST00000187830_44658798_44661808_204	dORF	204	CTG
ENST00000187830_44658807_44661808_195	dORF	195	CTG
ENST00000187830_44658816_44661808_186	dORF	186	CTG
ENST00000187830_44658822_44661808_180	dORF	180	CTG
ENST00000187830_44658825_44661808_177	dORF	177	CTG
ENST00000187830_44658888_44661808_114	dORF	114	CTG
ENST00000188312_100200852_100223912_1188	mORF	1188	ATG
ENST00000188376_98593979_98601525_1083	mORF	1083	ATG
ENST00000188790_162170982_162243327_2280	mORF	2280	ATG
ENST00000189444_102395960_102402373_2697	mORF	2697	ATG
ENST00000189978_110668905_110800985_2349	mORF	2349	ATG
ENST00000190611_178306185_178395556_2802	mORF	2802	ATG
ENST00000190983_44715391_44727304_750	mORF	750	ATG
ENST00000191018_45891569_45898447_1440	mORF	1440	ATG
ENST00000191063_5878225_5889354_912	mORF	912	ATG
ENST00000192788_34792251_34872435_4320	mORF	4320	ATG
ENST00000193322_108044788_108074651_1002	mORF	1002	ATG
ENST00000193403_68874862_68979056_2676	mORF	2676	ATG
ENST00000194118_141923942_141938756_1545	mORF	1545	ATG
ENST00000194214_53921654_53940082_432	mORF	432	ATG
ENST00000194672_70480965_70559918_3429	dORF	3429	GTG
ENST00000194672_70480986_70559918_3408	dORF	3408	GTG
ENST00000194672_70482073_70559918_3294	dORF	3294	TTG
ENST00000194672_70482076_70559918_3291	dORF	3291	CTG
ENST00000194672_70482094_70559918_3273	dORF	3273	TTG
ENST00000194672_70482151_70559918_3216	dORF	3216	CTG
ENST00000194672_70486178_70559918_3201	dORF	3201	ATG
ENST00000194672_70491039_70559918_3129	dORF	3129	ATG
ENST00000194672_70502639_70559918_3081	dORF	3081	ATA
ENST00000194672_70502657_70559918_3063	dORF	3063	CTG
ENST00000194672_70502669_70559918_3051	dORF	3051	ATA
ENST00000194672_70502675_70559918_3045	dORF	3045	ATG
ENST00000194672_70502702_70559918_3018	dORF	3018	TTG
ENST00000194672_70502705_70559918_3015	dORF	3015	ATG
ENST00000194672_70502726_70559918_2994	dORF	2994	CTG
ENST00000194672_70502735_70559918_2985	dORF	2985	ATA
ENST00000194672_70502759_70559918_2961	dORF	2961	ATA
ENST00000194672_70502786_70559918_2934	dORF	2934	TTG
ENST00000194672_70523986_70559918_2835	dORF	2835	ATG
ENST00000194672_70524082_70559918_2739	dORF	2739	ATA
ENST00000194672_70524972_70559918_2658	dORF	2658	ATG
ENST00000194672_70524984_70559918_2646	dORF	2646	CTG
ENST00000194672_70525038_70559918_2592	dORF	2592	TTG
ENST00000194672_70525059_70559918_2571	dORF	2571	ATA
ENST00000194672_70525098_70559918_2532	dORF	2532	ATA
ENST00000194672_70525143_70559918_2487	dORF	2487	ATA
ENST00000194672_70525149_70559918_2481	dORF	2481	GTG
ENST00000194672_70525206_70559918_2424	dORF	2424	ATA
ENST00000194672_70525212_70559918_2418	dORF	2418	ATA
ENST00000194672_70525233_70559918_2397	dORF	2397	TTG
ENST00000194672_70525458_70559918_2172	dORF	2172	GTG
ENST00000194672_70525506_70559918_2124	dORF	2124	TTG
ENST00000194672_70525509_70559918_2121	dORF	2121	ATG
ENST00000194672_70525572_70559918_2058	dORF	2058	ATA
ENST00000194672_70525581_70559918_2049	dORF	2049	ATA
ENST00000194672_70525593_70559918_2037	dORF	2037	TTG
ENST00000194672_70525602_70559918_2028	dORF	2028	ATA
ENST00000194672_70525629_70559918_2001	dORF	2001	CTG
ENST00000194672_70525719_70559918_1911	dORF	1911	TTG
ENST00000194672_70525758_70559918_1872	dORF	1872	TTG
ENST00000194672_70525791_70559918_1839	dORF	1839	TTG
ENST00000194672_70525812_70559918_1818	dORF	1818	ATA
ENST00000194672_70525884_70559918_1746	dORF	1746	GTG
ENST00000194672_70525914_70559918_1716	dORF	1716	TTG
ENST00000194672_70525923_70559918_1707	dORF	1707	ATG
ENST00000194672_70525995_70559918_1635	dORF	1635	CTG
ENST00000194672_70526070_70559918_1560	dORF	1560	ATG
ENST00000194672_70526106_70559918_1524	dORF	1524	ATG
ENST00000194672_70526145_70559918_1485	dORF	1485	CTG
ENST00000194672_70526181_70559918_1449	dORF	1449	ATA
ENST00000194672_70526199_70559918_1431	dORF	1431	GTG
ENST00000194672_70526364_70559918_1266	dORF	1266	ATG
ENST00000194672_70526406_70559918_1224	dORF	1224	TTG
ENST00000194672_70526418_70559918_1212	dORF	1212	ATA
ENST00000194672_70526451_70559918_1179	dORF	1179	ATG
ENST00000194672_70526481_70559918_1149	dORF	1149	ATA
ENST00000194672_70526496_70559918_1134	dORF	1134	CTG
ENST00000194672_70526508_70559918_1122	dORF	1122	ATA
ENST00000194672_70526514_70559918_1116	dORF	1116	ATG
ENST00000194672_70526541_70559918_1089	dORF	1089	TTG
ENST00000194672_70526691_70559918_939	dORF	939	ATA
ENST00000194672_70528314_70559918_909	dORF	909	CTG
ENST00000194672_70528341_70559918_882	dORF	882	ATG
ENST00000194672_70528359_70559918_864	dORF	864	CTG
ENST00000194672_70528362_70559918_861	dORF	861	CTG
ENST00000194900_70445202_70502266_2547	mORF	2547	ATG
ENST00000196061_11934780_11974805_2181	mORF	2181	ATG
ENST00000196169_60460467_60567638_1953	mORF	1953	ATG
ENST00000196371_41731732_41870358_1560	mORF	1560	ATG
ENST00000196482_58469186_58472151_1659	mORF	1659	ATG
ENST00000196551_58388138_58394747_612	mORF	612	ATG
ENST00000197268_13044404_13080627_1866	mORF	1866	ATG
ENST00000197268_13081987_13082340_354	dORF	354	TTG
ENST00000197268_13081993_13082340_348	dORF	348	TTG
ENST00000197268_13082005_13082340_336	dORF	336	CTG
ENST00000197268_13082050_13082340_291	dORF	291	CTG
ENST00000197268_13082191_13082340_150	dORF	150	CTG
ENST00000197268_13082245_13082340_96	dORF	96	GTG
ENST00000197268_13082263_13082340_78	dORF	78	CTG
ENST00000197268_13082269_13082340_72	dORF	72	TTG
ENST00000198767_15060540_15060683_144	dORF	144	ATA
ENST00000198767_15060540_15060719_180	dORF	180	GTG
ENST00000198767_15060540_15060722_183	dORF	183	TTG
ENST00000198767_15060540_15060740_201	dORF	201	GTG
ENST00000198767_15060540_15060764_225	dORF	225	GTG
ENST00000198767_15060540_15060770_231	dORF	231	TTG
ENST00000198767_15060540_15060803_264	dORF	264	GTG
ENST00000198767_15060540_15060806_267	dORF	267	TTG
ENST00000198767_15060540_15060866_327	dORF	327	CTG
ENST00000198767_15060540_15060935_396	dORF	396	TTG
ENST00000198767_15060540_15060968_429	dORF	429	TTG
ENST00000198767_15060540_15060980_441	dORF	441	GTG
ENST00000198767_15060540_15060986_447	dORF	447	CTG
ENST00000198767_15060540_15061037_498	dORF	498	ATG
ENST00000198767_15061747_15094233_1953	mORF	1953	ATG
ENST00000198939_16519162_16542378_2781	mORF	2781	ATG
ENST00000199320_62389013_62403772_939	mORF	939	ATG
ENST00000199389_6024676_6059083_1890	mORF	1890	ATG
ENST00000199448_37920940_37950393_672	mORF	672	ATG
ENST00000199706_367678_370218_768	mORF	768	ATG
ENST00000199814_150691754_150700985_1260	mORF	1260	ATG
ENST00000199940_209653171_209730394_1677	mORF	1677	ATG
ENST00000200135_113733697_113773666_2337	mORF	2337	ATG
ENST00000200181_75724704_75757552_5466	mORF	5466	ATG
ENST00000200181_75757563_75757682_120	dORF	120	CTG
ENST00000200453_48873234_48875970_2022	mORF	2022	ATG
ENST00000200457_100867498_100873300_1428	mORF	1428	ATG
ENST00000200639_120431326_120469169_1230	mORF	1230	ATG
ENST00000200652_132294617_132343832_1653	mORF	1653	ATG
ENST00000201015_27962338_27962418_81	dORF	81	TTG
ENST00000201015_27963347_27969494_525	mORF	525	ATG
ENST00000201031_56629545_56638010_1350	mORF	1350	ATG
ENST00000201963_32780116_32807900_2535	mORF	2535	ATG
ENST00000202017_31945810_31951961_399	mORF	399	ATG
ENST00000202028_36175560_36229337_2337	mORF	2337	ATG
ENST00000202556_103735157_103847307_3270	mORF	3270	ATG
ENST00000202677_20393102_20393236_135	dORF	135	CTG
ENST00000202677_20393102_20393248_147	dORF	147	CTG
ENST00000202677_20393102_20396707_165	dORF	165	ATA
ENST00000202677_20396733_20712480_5619	mORF	5619	ATG
ENST00000202773_112405227_112408656_864	mORF	864	ATG
ENST00000202816_13714877_13783140_2553	mORF	2553	ATG
ENST00000202831_113299780_113332878_1752	mORF	1752	ATG
ENST00000202834_5100620_5100688_69	dORF	69	ATG
ENST00000202834_5100620_5100694_75	dORF	75	TTG
ENST00000202834_5100620_5100718_99	dORF	99	CTG
ENST00000202834_5100794_5109430_360	mORF	360	ATG
ENST00000202917_112907040_112919550_1200	mORF	1200	ATG
ENST00000203001_5938538_5950405_1491	mORF	1491	ATG
ENST00000203166_35612795_35622990_1899	mORF	1899	ATG
ENST00000203407_48599131_48609620_1440	mORF	1440	ATG
ENST00000203556_19629966_19643529_2910	mORF	2910	ATG
ENST00000203630_6748798_6752334_744	mORF	744	ATG
ENST00000203664_94026538_94045919_702	mORF	702	ATG
ENST00000204005_40593166_40629547_4761	mORF	4761	ATG
ENST00000204517_4258058_4272746_1014	mORF	1014	ATG
ENST00000204549_65118720_65133781_1455	mORF	1455	ATG
ENST00000204566_64963623_64983569_924	mORF	924	ATG
ENST00000204604_184380319_184389419_2865	mORF	2865	ATG
ENST00000204679_1351966_1363088_915	mORF	915	ATG
ENST00000204726_132773108_132822128_4494	mORF	4494	ATG
ENST00000204961_68829777_68840651_1038	mORF	1038	ATG
ENST00000205061_74452059_74607094_3609	mORF	3609	ATG
ENST00000205194_55485709_55486953_618	mORF	618	ATG
ENST00000205214_56338405_56384299_3294	mORF	3294	ATG
ENST00000205402_107891251_107919256_1527	mORF	1527	ATG
ENST00000205636_32483963_32502745_549	mORF	549	ATG
ENST00000206020_4959537_4967804_681	mORF	681	ATG
ENST00000206380_44011931_44014952_771	mORF	771	ATG
ENST00000206423_112605420_112639905_2850	mORF	2850	ATG
ENST00000206451_24136263_24138813_747	mORF	747	ATG
ENST00000206474_22946528_22955154_1089	mORF	1089	ATG
ENST00000206542_20447243_20454683_1005	mORF	1005	ATG
ENST00000206544_23346651_23352214_1614	mORF	1614	ATG
ENST00000206595_30581080_30616531_2118	mORF	2118	ATG
ENST00000206765_24249316_24262352_2451	mORF	2451	ATG
ENST00000207157_118884735_118931719_1488	mORF	1488	ATG
ENST00000207549_75827968_75844337_3270	mORF	3270	ATG
ENST00000207636_19962527_19964223_597	mORF	597	ATG
ENST00000207636_19964226_19968581_120	dORF	120	ATG
ENST00000207636_19964228_19968733_270	dORF	270	GTG
ENST00000207636_19964237_19968733_261	dORF	261	CTG
ENST00000207636_19964243_19968733_255	dORF	255	ATG
ENST00000207636_19964260_19968573_78	dORF	78	CTG
ENST00000207636_19964276_19968733_222	dORF	222	CTG
ENST00000207636_19964294_19968733_204	dORF	204	TTG
ENST00000207636_19968545_19968733_189	dORF	189	CTG
ENST00000207636_19968548_19968733_186	dORF	186	CTG
ENST00000207636_19968563_19968733_171	dORF	171	GTG
ENST00000207636_19968569_19968733_165	dORF	165	CTG
ENST00000207636_19968581_19968733_153	dORF	153	GTG
ENST00000207636_19968617_19968733_117	dORF	117	GTG
ENST00000207636_19968636_19968782_147	dORF	147	TTG
ENST00000207636_19968640_19968834_195	dORF	195	GTG
ENST00000207636_19968662_19968733_72	dORF	72	CTG
ENST00000207636_19968667_19968834_168	dORF	168	ATA
ENST00000207636_19968733_19968834_102	dORF	102	CTG
ENST00000209728_40289421_40301998_1680	mORF	1680	ATG
ENST00000209873_53307492_53321465_1638	mORF	1638	ATG
ENST00000209875_54241758_54257650_573	mORF	573	ATG
ENST00000209884_173716044_173785244_1827	mORF	1827	ATG
ENST00000210060_12675841_12681766_1107	mORF	1107	ATG
ENST00000210227_112262505_112332843_548	mORF	548	ATG
ENST00000210313_120817909_120842909_1512	mORF	1512	ATG
ENST00000210444_98056809_98083052_1077	mORF	1077	ATG
ENST00000211287_36130583_36139370_1095	mORF	1095	ATG
ENST00000211314_52677103_52686046_297	mORF	297	ATG
ENST00000211379_31639134_31651763_3378	mORF	3378	ATG
ENST00000211936_27451306_27472294_2253	mORF	2253	ATG
ENST00000211998_73998208_74118166_3402	mORF	3402	ATG
ENST00000212015_67884722_67916590_2241	mORF	2241	ATG
ENST00000212355_91683742_91861531_2553	mORF	2553	ATG
ENST00000214869_10832998_10836191_681	mORF	681	ATG
ENST00000215057_58562075_58571389_2202	mORF	2202	ATG
ENST00000215061_17226248_17228922_792	mORF	792	ATG
ENST00000215071_38374602_38383387_1050	mORF	1050	ATG
ENST00000215115_30887868_30893944_651	mORF	651	ATG
ENST00000215375_1241851_1244434_504	mORF	504	ATG
ENST00000215565_14566136_14572000_411	mORF	411	ATG
ENST00000215567_14529697_14565868_924	mORF	924	ATG
ENST00000215570_2426951_2427533_285	mORF	285	ATG
ENST00000215574_531932_541549_708	mORF	708	ATG
ENST00000215582_756947_763587_2037	mORF	2037	ATG
ENST00000215587_1088338_1089478_390	dORF	390	CTG
ENST00000215587_1088338_1089520_432	dORF	432	CTG
ENST00000215587_1089529_1095315_612	mORF	612	ATG
ENST00000215631_2476359_2477598_480	mORF	480	ATG
ENST00000215659_50253404_50261509_1101	mORF	1101	ATG
ENST00000215730_20859111_20887833_774	mORF	774	ATG
ENST00000215739_20982372_20997345_2520	mORF	2520	ATG
ENST00000215742_20999883_21001911_927	mORF	927	ATG
ENST00000215743_23772871_23783541_1464	mORF	1464	ATG
ENST00000215754_23894475_23895103_345	mORF	345	ATG
ENST00000215790_30292378_30326881_1524	mORF	1524	ATG
ENST00000215793_30334597_30356792_2379	mORF	2379	ATG
ENST00000215829_24557675_24571974_378	mORF	378	ATG
ENST00000215832_21769207_21867440_1080	mORF	1080	ATG
ENST00000215838_30607332_30626518_1281	mORF	1281	ATG
ENST00000215862_30926806_30950416_2910	mORF	2910	ATG
ENST00000215882_19176133_19178673_933	mORF	933	ATG
ENST00000215904_37658783_37665868_888	mORF	888	ATG
ENST00000215909_37675703_37679746_405	mORF	405	ATG
ENST00000215917_26483891_26491669_1017	mORF	1017	ATG
ENST00000215919_31341408_31345602_1611	mORF	1611	ATG
ENST00000215941_37831946_37844238_900	mORF	900	ATG
ENST00000215956_41674936_41682358_384	mORF	384	ATG
ENST00000215957_37906423_37940827_2589	mORF	2589	ATG
ENST00000215980_41939059_41947076_540	mORF	540	ATG
ENST00000216014_38468234_38482533_642	mORF	642	ATG
ENST00000216027_28742096_28757166_705	mORF	705	ATG
ENST00000216029_38668055_38673233_378	mORF	378	ATG
ENST00000216034_38681979_38683838_426	mORF	426	ATG
ENST00000216037_28795178_28795246_69	dORF	69	CTG
ENST00000216037_28795178_28795255_78	dORF	78	ATG
ENST00000216037_28795178_28795309_132	dORF	132	CTG
ENST00000216037_28795178_28795351_174	dORF	174	CTG
ENST00000216037_28795178_28795366_189	dORF	189	CTG
ENST00000216037_28795178_28795405_228	dORF	228	GTG
ENST00000216037_28795178_28795468_291	dORF	291	GTG
ENST00000216037_28795178_28795474_297	dORF	297	GTG
ENST00000216037_28795178_28795504_327	dORF	327	ATA
ENST00000216037_28795178_28795531_354	dORF	354	ATA
ENST00000216037_28795237_28795296_60	dORF	60	GTG
ENST00000216037_28795237_28795305_69	dORF	69	ATG
ENST00000216037_28795237_28795383_147	dORF	147	ATG
ENST00000216037_28795549_28800524_783	mORF	783	ATG
ENST00000216038_32387995_32412156_1515	mORF	1515	ATG
ENST00000216039_38687905_38699987_606	mORF	606	ATG
ENST00000216044_38705956_38730701_2007	mORF	2007	ATG
ENST00000216044_38731827_38731904_78	dORF	78	TTG
ENST00000216061_50393909_50444244_2898	mORF	2898	ATG
ENST00000216080_50503394_50507054_2046	mORF	2046	ATG
ENST00000216083_38866212_38872190_1182	mORF	1182	ATG
ENST00000216085_29260063_29265626_1158	mORF	1158	ATG
ENST00000216106_35262391_35293648_1803	mORF	1803	ATG
ENST00000216115_43124023_43129302_480	mORF	480	ATG
ENST00000216117_35381174_35393595_864	mORF	864	ATG
ENST00000216121_29555938_29581082_852	mORF	852	ATG
ENST00000216122_35400439_35424252_2202	mORF	2202	ATG
ENST00000216124_50625148_50627779_1527	mORF	1527	ATG
ENST00000216129_43168011_43187069_1932	mORF	1932	ATG
ENST00000216133_39133894_39152444_753	mORF	753	ATG
ENST00000216146_39312943_39319597_1209	mORF	1209	ATG
ENST00000216155_39350011_39375952_354	mORF	354	ATG
ENST00000216160_39399803_39430219_1512	mORF	1512	ATG
ENST00000216160_39430293_39430655_363	dORF	363	CTG
ENST00000216160_39430299_39430655_357	dORF	357	GTG
ENST00000216160_39430353_39430655_303	dORF	303	ATG
ENST00000216160_39430377_39430655_279	dORF	279	GTG
ENST00000216160_39430569_39430655_87	dORF	87	GTG
ENST00000216160_39430576_39430992_417	dORF	417	CTG
ENST00000216160_39430580_39430777_198	dORF	198	GTG
ENST00000216160_39430583_39430777_195	dORF	195	TTG
ENST00000216160_39430601_39430777_177	dORF	177	CTG
ENST00000216160_39430604_39430777_174	dORF	174	CTG
ENST00000216180_43923912_43946379_1443	mORF	1443	ATG
ENST00000216181_36282671_36349236_5880	mORF	5880	ATG
ENST00000216185_36467807_36480837_498	mORF	498	ATG
ENST00000216187_36490011_36506422_2052	mORF	2052	ATG
ENST00000216190_36510990_36526121_1644	mORF	1644	ATG
ENST00000216194_40346559_40366519_1494	mORF	1494	ATG
ENST00000216200_36800893_36817005_330	mORF	330	ATG
ENST00000216214_45322380_45340402_1071	mORF	1071	ATG
ENST00000216218_40826541_40856540_1107	mORF	1107	ATG
ENST00000216225_40951399_40972485_324	mORF	324	ATG
ENST00000216237_41205363_41230248_2115	mORF	2115	ATG
ENST00000216241_41229707_41240881_2286	mORF	2286	ATG
ENST00000216252_41460401_41468653_330	mORF	330	ATG
ENST00000216254_41469147_41528610_2340	mORF	2340	ATG
ENST00000216259_41577321_41589805_786	mORF	786	ATG
ENST00000216264_46687137_46738148_1611	mORF	1611	ATG
ENST00000216267_49774236_49824317_3174	mORF	3174	ATG
ENST00000216268_49883663_49887175_3513	mORF	3513	ATG
ENST00000216277_96502593_96565047_2235	mORF	2235	ATG
ENST00000216281_102081715_102086378_2196	mORF	2196	ATG
ENST00000216281_102086994_102087071_78	uORF	78	ATA
ENST00000216281_102086994_102087110_117	uORF	117	CTG
ENST00000216281_102086994_102087173_180	uORF	180	ATG
ENST00000216281_102086994_102087191_198	uORF	198	GTG
ENST00000216286_52005489_52068994_4125	mORF	4125	ATG
ENST00000216288_103386030_103503224_2139	mORF	2139	ATG
ENST00000216294_61762461_61794980_1104	mORF	1104	ATG
ENST00000216297_21352676_21383927_3141	mORF	3141	ATG
ENST00000216327_22598307_22604084_447	mORF	447	ATG
ENST00000216330_45116201_45134456_672	mORF	672	ATG
ENST00000216350_22920907_22929225_1728	mORF	1728	ATG
ENST00000216350_22929251_22929322_72	uORF	72	GTG
ENST00000216350_22929251_22929352_102	uORF	102	ATG
ENST00000216350_22929251_22929361_111	uORF	111	ATG
ENST00000216350_22929251_22929382_132	uORF	132	GTG
ENST00000216367_49643655_49688203_1581	mORF	1581	ATG
ENST00000216373_50118347_50231283_3996	mORF	3996	ATG
ENST00000216378_50332079_50332216_138	dORF	138	TTG
ENST00000216378_50332141_50332236_96	dORF	96	CTG
ENST00000216378_50332141_50332248_108	dORF	108	ATG
ENST00000216378_50332663_50395871_828	mORF	828	ATG
ENST00000216392_50905395_50944403_2541	mORF	2541	ATG
ENST00000216410_52778314_52784650_552	mORF	552	ATG
ENST00000216416_54427817_54441327_432	mORF	432	ATG
ENST00000216420_54509960_54538380_996	mORF	996	ATG
ENST00000216442_67338624_67359698_741	mORF	741	ATG
ENST00000216446_67387332_67412059_1059	mORF	1059	ATG
ENST00000216452_67590083_67600203_564	mORF	564	ATG
ENST00000216455_58244921_58271892_765	mORF	765	ATG
ENST00000216456_67651388_67653477_135	dORF	135	TTG
ENST00000216456_67651388_67653498_156	dORF	156	CTG
ENST00000216456_67651388_67656457_198	dORF	198	CTG
ENST00000216456_67651388_67656466_207	dORF	207	ATA
ENST00000216456_67651388_67656541_282	dORF	282	CTG
ENST00000216456_67651388_67656559_300	dORF	300	CTG
ENST00000216456_67651388_67656565_306	dORF	306	ATG
ENST00000216456_67651388_67659733_333	dORF	333	ATG
ENST00000216456_67651388_67659757_357	dORF	357	ATA
ENST00000216456_67651388_67659769_369	dORF	369	ATG
ENST00000216456_67651388_67659799_399	dORF	399	TTG
ENST00000216456_67651388_67659814_414	dORF	414	GTG
ENST00000216456_67651388_67659865_465	dORF	465	ATG
ENST00000216456_67651388_67659868_468	dORF	468	ATG
ENST00000216456_67651388_67659886_486	dORF	486	CTG
ENST00000216456_67651388_67659913_513	dORF	513	ATG
ENST00000216456_67651388_67659922_522	dORF	522	CTG
ENST00000216456_67651388_67662521_567	dORF	567	TTG
ENST00000216456_67651388_67663083_636	dORF	636	GTG
ENST00000216456_67651388_67663089_642	dORF	642	TTG
ENST00000216456_67651388_67663113_666	dORF	666	ATA
ENST00000216456_67662508_67663117_117	dORF	117	ATG
ENST00000216456_67662508_67663138_138	dORF	138	ATG
ENST00000216465_77321169_77331192_648	mORF	648	ATG
ENST00000216468_77341774_77377053_975	mORF	975	ATG
ENST00000216471_77377419_77391241_2022	mORF	2022	ATG
ENST00000216479_77458190_77469246_1014	mORF	1014	ATG
ENST00000216484_77512287_77616579_1686	mORF	1686	ATG
ENST00000216487_92513933_92688249_2955	mORF	2955	ATG
ENST00000216500_60144969_60165309_1017	mORF	1017	ATG
ENST00000216513_60713410_60724074_2343	mORF	2343	ATG
ENST00000216517_80830188_80916547_1305	mORF	1305	ATG
ENST00000216554_103335861_103341049_1293	mORF	1293	ATG
ENST00000216602_103715842_103733015_756	mORF	756	ATG
ENST00000216605_64388351_64388416_66	uORF	66	TTG
ENST00000216605_64388428_64458300_2805	mORF	2805	ATG
ENST00000216639_96833472_96881205_1188	mORF	1188	ATG
ENST00000216658_73239779_73263982_2424	mORF	2424	ATG
ENST00000216658_73264016_73272661_1002	dORF	1002	GTG
ENST00000216658_73264218_73272661_966	dORF	966	CTG
ENST00000216658_73264236_73272661_948	dORF	948	CTG
ENST00000216658_73264251_73272661_933	dORF	933	CTG
ENST00000216658_73264332_73272661_852	dORF	852	ATA
ENST00000216658_73264596_73272661_840	dORF	840	ATG
ENST00000216658_73264602_73272661_834	dORF	834	GTG
ENST00000216658_73264605_73272661_831	dORF	831	CTG
ENST00000216658_73264620_73272661_816	dORF	816	CTG
ENST00000216658_73264686_73272661_750	dORF	750	CTG
ENST00000216658_73265371_73272661_708	dORF	708	CTG
ENST00000216658_73265377_73272661_702	dORF	702	TTG
ENST00000216658_73265398_73272661_681	dORF	681	GTG
ENST00000216658_73265401_73272661_678	dORF	678	GTG
ENST00000216658_73265431_73272661_648	dORF	648	ATG
ENST00000216658_73266508_73272661_564	dORF	564	CTG
ENST00000216658_73266526_73272661_546	dORF	546	CTG
ENST00000216658_73266541_73272661_531	dORF	531	GTG
ENST00000216658_73266625_73272661_447	dORF	447	CTG
ENST00000216658_73266728_73272661_438	dORF	438	CTG
ENST00000216658_73266743_73272661_423	dORF	423	CTG
ENST00000216658_73266755_73272661_411	dORF	411	GTG
ENST00000216658_73266761_73272661_405	dORF	405	GTG
ENST00000216658_73266788_73272661_378	dORF	378	TTG
ENST00000216658_73266790_73268577_63	dORF	63	GTG
ENST00000216658_73266794_73272661_372	dORF	372	GTG
ENST00000216658_73266812_73272661_354	dORF	354	GTG
ENST00000216714_20455646_20457505_954	mORF	954	ATG
ENST00000216727_23321470_23325283_918	mORF	918	ATG
ENST00000216733_23357229_23365025_1683	mORF	1683	ATG
ENST00000216756_102348560_102362851_636	mORF	636	ATG
ENST00000216774_34996710_35029149_1512	mORF	1512	ATG
ENST00000216780_24094406_24103961_1920	mORF	1920	ATG
ENST00000216797_35402016_35404644_951	mORF	951	ATG
ENST00000216799_24139013_24141304_624	mORF	624	ATG
ENST00000216802_24143412_24146581_717	mORF	717	ATG
ENST00000216807_35826517_35870474_969	mORF	969	ATG
ENST00000216832_39175280_39181860_2151	mORF	2151	ATG
ENST00000216840_24265618_24271115_1701	mORF	1701	ATG
ENST00000216877_2964278_3038130_2379	mORF	2379	ATG
ENST00000216879_1443752_1466824_1110	mORF	1110	ATG
ENST00000216923_52152149_52191636_2043	mORF	2043	ATG
ENST00000216951_34928831_34951852_1422	mORF	1422	ATG
ENST00000216962_25248179_25296519_2529	mORF	2529	ATG
ENST00000216968_35172155_35176810_714	mORF	714	ATG
ENST00000217026_43667284_43716084_2100	mORF	2100	ATG
ENST00000217073_44910144_44938739_1842	mORF	1842	ATG
ENST00000217074_44910144_44930535_990	mORF	990	ATG
ENST00000217075_44933080_44939200_513	mORF	513	ATG
ENST00000217109_56395553_56403724_1293	mORF	1293	ATG
ENST00000217121_63865366_63889942_687	mORF	687	ATG
ENST00000217131_58995652_59007128_909	mORF	909	ATG
ENST00000217159_62656455_62671890_2166	mORF	2166	ATG
ENST00000217162_62845905_62861526_1449	mORF	1449	ATG
ENST00000217173_3110109_3123365_1623	mORF	1623	ATG
ENST00000217185_63529539_63530892_486	dORF	486	CTG
ENST00000217185_63529539_63530895_489	dORF	489	CTG
ENST00000217185_63529539_63530910_504	dORF	504	CTG
ENST00000217185_63529539_63532535_531	dORF	531	CTG
ENST00000217185_63529539_63532541_537	dORF	537	CTG
ENST00000217185_63529539_63532544_540	dORF	540	CTG
ENST00000217185_63529539_63532559_555	dORF	555	ATG
ENST00000217185_63529539_63532580_576	dORF	576	GTG
ENST00000217185_63529539_63532592_588	dORF	588	GTG
ENST00000217185_63529539_63532598_594	dORF	594	GTG
ENST00000217185_63529539_63532601_597	dORF	597	GTG
ENST00000217185_63529539_63532610_606	dORF	606	CTG
ENST00000217185_63529539_63532616_612	dORF	612	CTG
ENST00000217185_63529539_63532634_630	dORF	630	CTG
ENST00000217185_63529539_63532643_639	dORF	639	ATG
ENST00000217185_63529539_63532664_660	dORF	660	CTG
ENST00000217185_63529539_63532667_663	dORF	663	ATG
ENST00000217185_63529539_63532679_675	dORF	675	CTG
ENST00000217185_63529539_63533563_696	dORF	696	GTG
ENST00000217185_63529539_63533575_708	dORF	708	GTG
ENST00000217185_63529539_63533632_765	dORF	765	CTG
ENST00000217185_63529539_63533689_822	dORF	822	CTG
ENST00000217185_63530763_63530921_159	dORF	159	ATG
ENST00000217185_63530763_63530924_162	dORF	162	CTG
ENST00000217185_63533697_63537314_402	mORF	402	ATG
ENST00000217195_3754061_3760100_597	mORF	597	ATG
ENST00000217233_388011_396687_1074	mORF	1074	ATG
ENST00000217244_483964_508551_1173	mORF	1173	ATG
ENST00000217289_6077176_6119554_2031	mORF	2031	ATG
ENST00000217315_32133049_32165441_1875	mORF	1875	ATG
ENST00000217381_33408510_33443620_1515	mORF	1515	ATG
ENST00000217398_33707709_33707924_216	dORF	216	CTG
ENST00000217398_33707933_33720207_432	mORF	432	ATG
ENST00000217402_33811469_33853557_672	mORF	672	ATG
ENST00000217425_45469782_45479724_306	mORF	306	ATG
ENST00000217426_34281037_34303270_1296	mORF	1296	ATG
ENST00000217446_34560869_34677085_1305	mORF	1305	ATG
ENST00000217455_45841841_45857315_957	mORF	957	ATG
ENST00000217456_24963816_24992688_1248	mORF	1248	ATG
ENST00000217515_56603030_56638440_867	mORF	867	ATG
ENST00000217652_3247854_3253236_60	uORF	60	GTG
ENST00000217652_3253248_3255915_513	mORF	513	ATG
ENST00000217893_69364946_69365737_792	mORF	792	ATG
ENST00000217901_153785875_153794326_1179	mORF	1179	ATG
ENST00000217909_119399404_119453062_1023	mORF	1023	ATG
ENST00000217939_3309719_3343833_8484	mORF	8484	ATG
ENST00000217958_108084977_108091520_678	mORF	678	ATG
ENST00000217961_7219676_7350258_1749	mORF	1749	ATG
ENST00000217964_9653587_9716243_1731	mORF	1731	ATG
ENST00000217971_119236364_119243251_585	mORF	585	ATG
ENST00000218004_109535883_109542685_591	mORF	591	ATG
ENST00000218056_48597997_48605029_1455	mORF	1455	ATG
ENST00000218089_124022628_124100594_3804	mORF	3804	ATG
ENST00000218147_130005232_130056133_5133	mORF	5133	ATG
ENST00000218197_130340279_130372947_975	mORF	975	ATG
ENST00000218200_147912180_147948841_1833	mORF	1833	ATG
ENST00000218224_48898510_48903081_795	mORF	795	ATG
ENST00000218230_48831263_48835532_780	mORF	780	ATG
ENST00000218340_46837101_46879766_1050	mORF	1050	ATG
ENST00000218348_47232915_47247927_2889	mORF	2889	ATG
ENST00000218364_136497685_136512010_2265	mORF	2265	ATG
ENST00000218388_47583416_47586688_621	mORF	621	ATG
ENST00000218432_72197317_72197523_207	dORF	207	CTG
ENST00000218432_72197329_72197523_195	dORF	195	CTG
ENST00000218432_72197338_72197523_186	dORF	186	TTG
ENST00000218432_72197341_72197523_183	dORF	183	ATA
ENST00000218432_72197374_72197523_150	dORF	150	TTG
ENST00000218432_72197383_72197523_141	dORF	141	ATG
ENST00000218432_72197398_72197523_126	dORF	126	ATG
ENST00000218432_72197401_72197523_123	dORF	123	GTG
ENST00000218432_72197431_72197523_93	dORF	93	TTG
ENST00000218432_72197441_72197533_93	dORF	93	GTG
ENST00000218432_72197446_72197523_78	dORF	78	ATG
ENST00000218432_72197450_72197533_84	dORF	84	ATA
ENST00000218432_72197456_72197533_78	dORF	78	CTG
ENST00000218432_72197458_72197523_66	dORF	66	GTG
ENST00000218432_72197493_72197591_99	dORF	99	ATA
ENST00000218439_54809332_54815679_1818	mORF	1818	ATG
ENST00000218516_101397812_101407903_1287	mORF	1287	ATG
ENST00000218652_79481204_79551117_1008	mORF	1008	ATG
ENST00000218789_111153739_111205293_258	uORF	258	CTG
ENST00000218789_111153748_111205293_249	uORF	249	TTG
ENST00000218789_111153811_111205293_186	uORF	186	GTG
ENST00000218789_111153814_111205293_183	uORF	183	TTG
ENST00000218789_111153829_111205293_168	uORF	168	GTG
ENST00000218789_111153889_111205293_108	uORF	108	GTG
ENST00000218789_111153934_111205293_63	uORF	63	GTG
ENST00000218789_111217682_111303110_2115	mORF	2115	ATG
ENST00000218981_51769127_51799659_726	mORF	726	ATG
ENST00000219066_2039927_2047847_936	mORF	936	ATG
ENST00000219069_3283819_3290555_2049	mORF	2049	ATG
ENST00000219069_3290564_3290839_276	dORF	276	GTG
ENST00000219069_3290591_3290839_249	dORF	249	GTG
ENST00000219069_3290633_3290839_207	dORF	207	CTG
ENST00000219069_3290672_3290839_168	dORF	168	ATG
ENST00000219069_3290685_3290771_87	dORF	87	GTG
ENST00000219069_3290694_3290771_78	dORF	78	GTG
ENST00000219069_3290741_3290839_99	dORF	99	CTG
ENST00000219070_55479480_55505439_1980	mORF	1980	ATG
ENST00000219097_46689706_46697582_756	mORF	756	ATG
ENST00000219139_67110176_67147128_1266	mORF	1266	ATG
ENST00000219150_30185210_30188961_1383	mORF	1383	ATG
ENST00000219169_67865131_67870910_381	mORF	381	ATG
ENST00000219204_57245368_57252264_489	mORF	489	ATG
ENST00000219240_72008765_72024196_1185	mORF	1185	ATG
ENST00000219251_67657609_67660478_1623	mORF	1623	ATG
ENST00000219252_57462725_57471116_825	mORF	825	ATG
ENST00000219271_58026351_58045443_2007	mORF	2007	ATG
ENST00000219281_58001484_58020242_795	mORF	795	ATG
ENST00000219299_58250015_58279774_1131	mORF	1131	ATG
ENST00000219302_1770652_1771534_507	mORF	507	ATG
ENST00000219313_74296915_74305730_972	mORF	972	ATG
ENST00000219315_58515538_58519026_1419	mORF	1419	ATG
ENST00000219320_58667388_58680126_1386	mORF	1386	ATG
ENST00000219322_69109396_69118459_843	mORF	843	ATG
ENST00000219343_68274727_68297325_1545	mORF	1545	ATG
ENST00000219345_68245427_68259654_1236	mORF	1236	ATG
ENST00000219400_80976096_80997394_237	mORF	237	ATG
ENST00000219431_78257_79232_171	uORF	171	CTG
ENST00000219431_78310_79243_129	uORF	129	ATG
ENST00000219431_79293_85774_894	mORF	894	ATG
ENST00000219439_84124633_84131321_990	mORF	990	ATG
ENST00000219473_84700091_84779079_2394	mORF	2394	ATG
ENST00000219476_2048616_2088607_5421	mORF	5421	ATG
ENST00000219478_4752379_4765978_1440	mORF	1440	ATG
ENST00000219479_397223_400339_561	mORF	561	ATG
ENST00000219479_400351_400485_135	dORF	135	CTG
ENST00000219481_401964_411575_876	mORF	876	ATG
ENST00000219535_721275_722554_654	mORF	654	ATG
ENST00000219542_715338_717036_561	mORF	561	CTG
ENST00000219548_680526_682486_909	mORF	909	ATG
ENST00000219599_21258784_21278251_942	mORF	942	ATG
ENST00000219611_546839_553513_3258	mORF	3258	ATG
ENST00000219611_553522_553602_81	dORF	81	ATG
ENST00000219611_553540_553602_63	dORF	63	GTG
ENST00000219611_553602_553940_339	dORF	339	TTG
ENST00000219611_553635_553940_306	dORF	306	CTG
ENST00000219611_553660_553758_99	dORF	99	ATG
ENST00000219611_553690_553758_69	dORF	69	CTG
ENST00000219611_553721_553849_129	dORF	129	CTG
ENST00000219611_553737_553940_204	dORF	204	ATA
ENST00000219611_553940_554479_540	dORF	540	ATA
ENST00000219611_554007_554486_480	dORF	480	CTG
ENST00000219611_554010_554486_477	dORF	477	GTG
ENST00000219611_554012_554479_468	dORF	468	GTG
ENST00000219611_554039_554479_441	dORF	441	CTG
ENST00000219611_554060_554479_420	dORF	420	TTG
ENST00000219611_554097_554486_390	dORF	390	GTG
ENST00000219611_554118_554486_369	dORF	369	ATG
ENST00000219611_554122_554331_210	dORF	210	CTG
ENST00000219611_554126_554479_354	dORF	354	GTG
ENST00000219611_554148_554486_339	dORF	339	CTG
ENST00000219611_554150_554479_330	dORF	330	GTG
ENST00000219611_554154_554486_333	dORF	333	GTG
ENST00000219611_554181_554486_306	dORF	306	CTG
ENST00000219611_554184_554486_303	dORF	303	CTG
ENST00000219611_554196_554486_291	dORF	291	CTG
ENST00000219611_554224_554331_108	dORF	108	CTG
ENST00000219611_554242_554331_90	dORF	90	CTG
ENST00000219611_554268_554486_219	dORF	219	GTG
ENST00000219611_554319_554486_168	dORF	168	GTG
ENST00000219689_23068049_23149270_4056	mORF	4056	ATG
ENST00000219700_4505525_4509753_948	mORF	948	ATG
ENST00000219782_29806702_29809739_1479	mORF	1479	ATG
ENST00000219782_29810090_29810386_297	dORF	297	TTG
ENST00000219782_29810225_29810386_162	dORF	162	CTG
ENST00000219782_29810228_29810386_159	dORF	159	GTG
ENST00000219782_29810240_29810386_147	dORF	147	TTG
ENST00000219782_29810244_29810393_150	dORF	150	TTG
ENST00000219782_29810421_29810537_117	dORF	117	CTG
ENST00000219782_29810430_29810537_108	dORF	108	CTG
ENST00000219782_29810460_29810537_78	dORF	78	GTG
ENST00000219782_29810463_29810537_75	dORF	75	TTG
ENST00000219782_29810949_29811143_195	dORF	195	GTG
ENST00000219782_29810956_29811150_195	dORF	195	CTG
ENST00000219782_29810970_29811143_174	dORF	174	ATG
ENST00000219782_29810979_29811143_165	dORF	165	GTG
ENST00000219782_29811014_29811154_141	dORF	141	CTG
ENST00000219782_29811020_29811154_135	dORF	135	TTG
ENST00000219782_29811056_29811154_99	dORF	99	TTG
ENST00000219782_29811058_29811150_93	dORF	93	GTG
ENST00000219782_29811064_29811150_87	dORF	87	CTG
ENST00000219782_29811070_29811150_81	dORF	81	ATG
ENST00000219789_29859192_29862857_639	mORF	639	ATG
ENST00000219794_31109224_31112262_1236	mORF	1236	ATG
ENST00000219794_31112277_31112558_282	dORF	282	TTG
ENST00000219794_31112282_31112533_252	dORF	252	CTG
ENST00000219794_31112313_31112558_246	dORF	246	CTG
ENST00000219794_31112369_31112533_165	dORF	165	TTG
ENST00000219794_31112402_31112533_132	dORF	132	ATG
ENST00000219794_31112408_31112533_126	dORF	126	CTG
ENST00000219794_31112415_31112558_144	dORF	144	CTG
ENST00000219794_31112420_31112533_114	dORF	114	CTG
ENST00000219794_31112438_31112533_96	dORF	96	TTG
ENST00000219797_31117682_31131256_1374	mORF	1374	ATG
ENST00000219837_19706913_19715035_1374	mORF	1374	ATG
ENST00000219905_41668895_41767277_9195	mORF	9195	ATG
ENST00000220003_74798298_74802510_1350	mORF	1350	ATG
ENST00000220058_65003065_65029613_1167	mORF	1167	ATG
ENST00000220166_78922133_78944981_1005	mORF	1005	ATG
ENST00000220244_80873880_80948921_4083	mORF	4083	ATG
ENST00000220325_41900648_41972494_1623	mORF	1623	ATG
ENST00000220429_50278635_50309798_1185	mORF	1185	ATG
ENST00000220496_40767943_40807446_912	mORF	912	ATG
ENST00000220507_40873061_40874139_708	mORF	708	ATG
ENST00000220509_40894769_40903338_2919	mORF	2919	ATG
ENST00000220514_41309757_41332561_687	mORF	687	ATG
ENST00000220531_45587444_45606511_516	mORF	516	ATG
ENST00000220562_28701378_28715634_426	uORF	426	CTG
ENST00000220562_28701524_28713506_186	uORF	186	CTG
ENST00000220562_28701645_28715634_159	uORF	159	CTG
ENST00000220562_28713496_28715634_105	uORF	105	GTG
ENST00000220562_28713499_28715634_102	uORF	102	CTG
ENST00000220562_28715616_28715729_114	uORF	114	CTG
ENST00000220562_28715838_28716020_183	uORF	183	TTG
ENST00000220562_28715871_28716020_150	uORF	150	ATA
ENST00000220562_28715913_28716020_108	uORF	108	ATG
ENST00000220562_28715934_28716020_87	uORF	87	TTG
ENST00000220562_28716060_28750863_2757	mORF	2757	ATG
ENST00000220584_11802833_11838606_1251	mORF	1251	ATG
ENST00000220592_140532047_140635506_2577	mORF	2577	ATG
ENST00000220597_80976547_80993227_1296	mORF	1296	ATG
ENST00000220659_37844493_37849783_1257	mORF	1257	ATG
ENST00000220669_81702698_81721281_804	mORF	804	ATG
ENST00000220751_89758061_89790413_1620	mORF	1620	ATG
ENST00000220763_96784898_97143180_1416	mORF	1416	ATG
ENST00000220764_90001493_90051894_1005	mORF	1005	ATG
ENST00000220772_41265170_41309159_942	mORF	942	ATG
ENST00000220809_42175996_42193185_1686	mORF	1686	ATG
ENST00000220822_74350462_74364364_1074	mORF	1074	ATG
ENST00000220847_132777829_132845920_2973	mORF	2973	ATG
ENST00000220849_108201888_108248702_1335	mORF	1335	ATG
ENST00000220853_108443659_108486595_891	mORF	891	ATG
ENST00000220888_115414026_115620058_3843	mORF	3843	ATG
ENST00000220913_140511500_140515244_393	mORF	393	ATG
ENST00000220959_102254305_102412234_8394	mORF	8394	ATG
ENST00000221086_11284889_11322785_1647	mORF	1647	ATG
ENST00000221114_30156384_30183170_570	mORF	570	ATG
ENST00000221130_30679523_30727835_1566	mORF	1566	ATG
ENST00000221132_23191697_23225061_1404	mORF	1404	ATG
ENST00000221138_30786238_30812421_927	mORF	927	ATG
ENST00000221166_24913794_24918603_2748	mORF	2748	ATG
ENST00000221200_25429860_25458246_1167	mORF	1167	ATG
ENST00000221222_18929446_18938982_1074	mORF	1074	ATG
ENST00000221232_54142979_54155404_2259	mORF	2259	ATG
ENST00000221233_41386636_41397328_705	mORF	705	ATG
ENST00000221249_7535551_7561559_3981	mORF	3981	ATG
ENST00000221264_43648893_43670120_870	mORF	870	ATG
ENST00000221265_39385994_39390864_1593	mORF	1593	ATG
ENST00000221283_7637150_7647807_1779	mORF	1779	ATG
ENST00000221315_52033723_52046868_1956	mORF	1956	ATG
ENST00000221327_44476405_44500240_2076	mORF	2076	ATG
ENST00000221363_12646623_12666701_3030	mORF	3030	ATG
ENST00000221413_48993912_49010999_777	mORF	777	ATG
ENST00000221413_49011029_49011279_153	dORF	153	GTG
ENST00000221413_49011041_49011279_141	dORF	141	ATG
ENST00000221413_49011049_49015839_552	dORF	552	GTG
ENST00000221413_49011053_49011279_129	dORF	129	CTG
ENST00000221413_49011057_49011262_108	dORF	108	GTG
ENST00000221413_49011089_49011279_93	dORF	93	CTG
ENST00000221413_49011192_49015839_507	dORF	507	GTG
ENST00000221413_49011195_49015839_504	dORF	504	CTG
ENST00000221413_49011216_49015839_483	dORF	483	ATG
ENST00000221413_49011219_49015839_480	dORF	480	CTG
ENST00000221413_49011255_49015839_444	dORF	444	CTG
ENST00000221413_49011267_49015839_432	dORF	432	ATG
ENST00000221413_49011279_49015839_420	dORF	420	CTG
ENST00000221413_49011285_49015839_414	dORF	414	ATG
ENST00000221413_49014524_49015839_348	dORF	348	ATA
ENST00000221413_49014530_49015839_342	dORF	342	CTG
ENST00000221413_49014533_49015839_339	dORF	339	CTG
ENST00000221413_49014542_49015839_330	dORF	330	CTG
ENST00000221413_49015037_49015839_252	dORF	252	GTG
ENST00000221413_49015043_49015839_246	dORF	246	ATG
ENST00000221413_49015064_49015839_225	dORF	225	GTG
ENST00000221413_49015067_49015839_222	dORF	222	CTG
ENST00000221413_49015082_49015839_207	dORF	207	CTG
ENST00000221413_49015094_49015839_195	dORF	195	CTG
ENST00000221413_49015122_49015647_105	dORF	105	CTG
ENST00000221413_49015130_49015839_159	dORF	159	TTG
ENST00000221413_49015133_49015839_156	dORF	156	GTG
ENST00000221413_49015581_49015839_129	dORF	129	GTG
ENST00000221413_49015587_49015839_123	dORF	123	GTG
ENST00000221413_49015620_49015839_90	dORF	90	CTG
ENST00000221413_49015647_49015839_63	dORF	63	ATG
ENST00000221418_38815616_38831772_984	mORF	984	ATG
ENST00000221419_38836725_38849966_1767	mORF	1767	ATG
ENST00000221431_38915609_38930736_1554	mORF	1554	ATG
ENST00000221448_49086415_49108440_1284	mORF	1284	ATG
ENST00000221452_45001580_45037787_1737	mORF	1737	ATG
ENST00000221455_45040213_45070842_2022	mORF	2022	ATG
ENST00000221459_49114405_49118370_621	mORF	621	ATG
ENST00000221462_45093326_45146469_2073	mORF	2073	ATG
ENST00000221466_49513401_49526116_1095	mORF	1095	ATG
ENST00000221486_12806674_12813463_897	mORF	897	ATG
ENST00000221494_2243419_2248543_1392	mORF	1392	ATG
ENST00000221496_2249333_2251954_1680	mORF	1680	ATG
ENST00000221504_13104938_13116399_1890	mORF	1890	ATG
ENST00000221543_49877724_49888621_1944	mORF	1944	ATG
ENST00000221554_13751809_13763065_1188	mORF	1188	ATG
ENST00000221561_3053822_3062927_792	mORF	792	ATG
ENST00000221566_2757346_2769068_939	mORF	939	ATG
ENST00000221573_7920367_7922761_1002	mORF	1002	ATG
ENST00000221665_55592453_55597865_1488	mORF	1488	ATG
ENST00000221671_16500793_16517298_1971	mORF	1971	ATG
ENST00000221735_57487951_57494087_1530	mORF	1530	ATG
ENST00000221770_29612127_29615377_288	mORF	288	ATG
ENST00000221784_32581262_32585819_165	mORF	165	ATG
ENST00000221784_32585872_32587297_153	dORF	153	ATA
ENST00000221784_32585878_32587297_147	dORF	147	ATG
ENST00000221784_32586876_32587297_99	dORF	99	ATA
ENST00000221801_39834541_39846300_963	mORF	963	ATG
ENST00000221855_36115561_36125779_732	mORF	732	ATG
ENST00000221856_4304747_4323640_1488	mORF	1488	ATG
ENST00000221859_36113758_36114856_375	mORF	375	ATG
ENST00000221891_35868637_35879438_1953	mORF	1953	ATG
ENST00000221899_3611926_3626762_2274	mORF	2274	ATG
ENST00000221922_47258401_47271675_1593	mORF	1593	ATG
ENST00000221930_41331055_41353044_1170	mORF	1170	ATG
ENST00000221943_41432234_41439899_771	mORF	771	ATG
ENST00000221957_4839195_4861394_1302	mORF	1302	ATG
ENST00000221975_41860264_41861186_162	uORF	162	CTG
ENST00000221975_41869081_41871374_213	mORF	213	ATG
ENST00000221980_10290044_10296613_2772	mORF	2772	ATG
ENST00000222005_10391554_10403479_1134	mORF	1134	ATG
ENST00000222008_41956849_41959292_555	mORF	555	ATG
ENST00000222120_11325401_11337399_657	mORF	657	ATG
ENST00000222122_48630840_48636994_975	mORF	975	ATG
ENST00000222145_48720801_48740282_2889	mORF	2889	ATG
ENST00000222190_12668362_12669403_312	mORF	312	ATG
ENST00000222214_12891305_12899538_1314	mORF	1314	ATG
ENST00000222219_12875993_12881375_1080	mORF	1080	ATG
ENST00000222224_54155724_54159695_792	mORF	792	ATG
ENST00000222247_17859957_17863260_528	mORF	528	ATG
ENST00000222250_18008311_18012963_1221	mORF	1221	ATG
ENST00000222254_18155880_18169291_2184	mORF	2184	ATG
ENST00000222266_35745931_35746844_303	mORF	303	ATG
ENST00000222284_35545740_35547444_672	mORF	672	ATG
ENST00000222305_35269102_35279253_1038	mORF	1038	ATG
ENST00000222307_18562057_18568628_528	mORF	528	ATG
ENST00000222308_18532172_18541970_1236	mORF	1236	ATG
ENST00000222329_42248468_42254999_1644	mORF	1644	ATG
ENST00000222330_42230797_42242465_1449	mORF	1449	ATG
ENST00000222339_42068712_42081294_2958	mORF	2958	ATG
ENST00000222345_38081566_38206237_5343	mORF	5343	ATG
ENST00000222374_43623333_43639790_1164	mORF	1164	ATG
ENST00000222388_151208074_151226458_1902	mORF	1902	ATG
ENST00000222390_81702584_81769971_2184	mORF	2184	ATG
ENST00000222399_107923954_108002885_5358	mORF	5358	ATG
ENST00000222462_121329022_121329195_174	uORF	174	ATG
ENST00000222462_121329046_121329195_150	uORF	150	CTG
ENST00000222482_130293181_130322673_1263	mORF	1263	ATG
ENST00000222511_90346742_90385151_1161	mORF	1161	ATG
ENST00000222543_93886823_93890678_705	mORF	705	ATG
ENST00000222547_93994233_94004216_354	mORF	354	ATG
ENST00000222553_106251086_106284884_1473	mORF	1473	ATG
ENST00000222567_19698319_19709016_1014	mORF	1014	ATG
ENST00000222572_95405333_95434951_1062	mORF	1062	ATG
ENST00000222573_20331807_20409994_2307	mORF	2307	ATG
ENST00000222574_107179894_107201428_1542	mORF	1542	ATG
ENST00000222584_21428252_21511266_2352	mORF	2352	ATG
ENST00000222597_107744164_107759175_1470	mORF	1470	ATG
ENST00000222644_24623668_24687611_1620	mORF	1620	ATG
ENST00000222673_44624344_44707996_3069	mORF	3069	ATG
ENST00000222690_44830147_44847971_342	mORF	342	ATG
ENST00000222693_116499782_116506118_486	mORF	486	ATG
ENST00000222718_27100729_27102500_1128	mORF	1128	ATG
ENST00000222747_120788595_120856763_915	mORF	915	ATG
ENST00000222800_73736562_73738797_945	mORF	945	ATG
ENST00000222803_30014738_30026508_633	mORF	633	ATG
ENST00000222812_73700410_73719631_864	mORF	864	ATG
ENST00000222823_30425641_30456921_2859	mORF	2859	ATG
ENST00000222969_99411093_99419438_432	mORF	432	ATG
ENST00000222990_2255059_2314421_1395	mORF	1395	ATG
ENST00000223023_123684522_123748734_1515	mORF	1515	ATG
ENST00000223029_6009364_6023688_960	mORF	960	ATG
ENST00000223054_100612792_100615180_705	mORF	705	ATG
ENST00000223061_100602457_100608100_1347	mORF	1347	ATG
ENST00000223073_128310800_128343793_2277	mORF	2277	ATG
ENST00000223084_32487264_32488644_123	dORF	123	CTG
ENST00000223084_32487264_32488650_129	dORF	129	ATG
ENST00000223084_32487264_32489303_186	dORF	186	ATG
ENST00000223084_32487264_32489306_189	dORF	189	GTG
ENST00000223084_32487264_32489327_210	dORF	210	ATA
ENST00000223084_32487264_32489339_222	dORF	222	GTG
ENST00000223084_32487264_32490028_231	dORF	231	ATA
ENST00000223084_32487723_32488652_63	dORF	63	ATA
ENST00000223084_32487723_32489254_69	dORF	69	TTG
ENST00000223084_32487723_32489260_75	dORF	75	ATG
ENST00000223084_32487723_32489263_78	dORF	78	TTG
ENST00000223084_32489296_32490038_63	dORF	63	CTG
ENST00000223084_32489296_32490050_75	dORF	75	GTG
ENST00000223084_32489296_32490077_102	dORF	102	GTG
ENST00000223084_32490153_32490365_213	mORF	213	ATG
ENST00000223095_101128394_101137439_1206	mORF	1206	ATG
ENST00000223122_7234320_7243724_1089	mORF	1089	ATG
ENST00000223127_101206284_101217274_2214	mORF	2214	ATG
ENST00000223129_7637003_7640418_363	mORF	363	ATG
ENST00000223136_101239809_101245004_456	mORF	456	ATG
ENST00000223145_7969351_8086535_1641	mORF	1641	ATG
ENST00000223190_129657352_129755178_1509	mORF	1509	ATG
ENST00000223208_130398894_130440966_1119	mORF	1119	ATG
ENST00000223210_149838612_149864281_3507	mORF	3507	ATG
ENST00000223215_130492314_130505053_1005	mORF	1005	ATG
ENST00000223273_39566419_39572703_678	mORF	678	ATG
ENST00000223321_42917577_42932158_702	mORF	702	ATG
ENST00000223324_42932387_42937573_564	mORF	564	ATG
ENST00000223336_43639585_43648614_438	mORF	438	ATG
ENST00000223357_44104666_44114258_3474	mORF	3474	ATG
ENST00000223361_44114788_44122053_1365	mORF	1365	ATG
ENST00000223368_73537301_73557578_606	mORF	606	ATG
ENST00000223369_44201136_44212279_594	mORF	594	ATG
ENST00000223398_74317547_74403845_3138	mORF	3138	ATG
ENST00000223459_30571698_30571817_120	uORF	120	ATA
ENST00000223500_33265079_33280856_657	mORF	657	ATG
ENST00000223528_105575033_105635261_1383	mORF	1383	ATG
ENST00000223528_105637823_105637900_78	dORF	78	TTG
ENST00000223528_105637838_105637900_63	dORF	63	CTG
ENST00000223528_105637841_105637900_60	dORF	60	CTG
ENST00000223641_99222364_99230421_288	mORF	288	ATG
ENST00000223642_120952742_121050246_5028	mORF	5028	ATG
ENST00000223791_114337057_114367650_2697	mORF	2697	ATG
ENST00000223836_127868011_127873448_630	mORF	630	ATG
ENST00000223864_5358242_5431977_441	mORF	441	ATG
ENST00000223865_128787354_128807876_825	mORF	825	ATG
ENST00000224073_136862287_136866258_444	mORF	444	ATG
ENST00000224140_132264242_132349428_8031	mORF	8031	ATG
ENST00000224237_17229423_17237268_1398	mORF	1398	ATG
ENST00000224356_93073935_93077301_1491	mORF	1491	ATG
ENST00000224652_121743683_121927949_1554	mORF	1554	ATG
ENST00000224756_84371053_84513540_2502	mORF	2502	ATG
ENST00000224756_84513544_84513678_135	dORF	135	ATG
ENST00000224756_84513560_84514264_705	dORF	705	ATG
ENST00000224756_84513573_84513662_90	dORF	90	GTG
ENST00000224756_84513605_84514264_660	dORF	660	TTG
ENST00000224756_84513629_84514264_636	dORF	636	TTG
ENST00000224756_84513668_84514264_597	dORF	597	ATG
ENST00000224756_84513674_84514264_591	dORF	591	GTG
ENST00000224756_84513740_84514264_525	dORF	525	TTG
ENST00000224756_84513764_84514264_501	dORF	501	ATG
ENST00000224756_84513773_84514264_492	dORF	492	ATA
ENST00000224756_84513831_84513890_60	dORF	60	TTG
ENST00000224756_84513854_84514264_411	dORF	411	GTG
ENST00000224784_88935226_88948930_1131	mORF	1131	ATG
ENST00000224807_101032474_101039582_975	mORF	975	ATG
ENST00000224862_102421130_102422990_900	mORF	900	ATG
ENST00000224949_3138034_3172772_3111	mORF	3111	ATG
ENST00000224950_103882687_103917594_1104	mORF	1104	ATG
ENST00000225174_79347549_79353839_621	mORF	621	ATG
ENST00000225235_94402614_94533093_2325	mORF	2325	ATG
ENST00000225276_76566107_76585808_1122	mORF	1122	ATG
ENST00000225296_5444208_5468859_2121	mORF	2121	ATG
ENST00000225298_51260585_51296986_1668	mORF	1668	ATG
ENST00000225308_44320004_44323562_1053	mORF	1053	ATG
ENST00000225328_3673255_3673353_99	dORF	99	TTG
ENST00000225328_3673274_3673357_84	dORF	84	CTG
ENST00000225328_3673274_3673435_162	dORF	162	GTG
ENST00000225328_3673274_3673441_168	dORF	168	CTG
ENST00000225328_3673274_3673462_189	dORF	189	TTG
ENST00000225328_3673274_3673483_210	dORF	210	GTG
ENST00000225328_3673274_3673489_216	dORF	216	TTG
ENST00000225328_3673274_3673495_222	dORF	222	ATA
ENST00000225328_3673274_3673501_228	dORF	228	CTG
ENST00000225328_3673347_3673487_141	dORF	141	GTG
ENST00000225328_3673871_3696005_1266	mORF	1266	ATG
ENST00000225388_29264542_29294059_2085	mORF	2085	ATG
ENST00000225394_29574705_29589378_2283	mORF	2283	ATG
ENST00000225430_39200345_39204645_588	mORF	588	ATG
ENST00000225474_40015475_40016956_621	mORF	621	ATG
ENST00000225504_58346249_58352135_351	mORF	351	ATG
ENST00000225519_3610563_3636219_1434	mORF	1434	ATG
ENST00000225525_3663751_3668526_372	mORF	372	ATG
ENST00000225567_46923193_46940610_639	mORF	639	ATG
ENST00000225573_47941676_47946779_654	mORF	654	ATG
ENST00000225577_59893185_59946785_1575	mORF	1575	ATG
ENST00000225603_48071438_48077004_555	mORF	555	ATG
ENST00000225609_16217227_16325895_756	mORF	756	ATG
ENST00000225614_75758059_75765136_1176	mORF	1176	ATG
ENST00000225648_48596416_48598150_672	mORF	672	ATG
ENST00000225655_4945903_4948394_420	mORF	420	ATG
ENST00000225665_4937744_4939910_942	mORF	942	ATG
ENST00000225688_17495128_17496181_843	mORF	843	ATG
ENST00000225696_5386209_5419466_2087	mORF	2087	TTG
ENST00000225698_5433018_5439073_846	mORF	846	ATG
ENST00000225719_30378981_30464811_4140	mORF	4140	ATG
ENST00000225719_30465370_30465489_120	dORF	120	ATG
ENST00000225719_30465418_30465489_72	dORF	72	CTG
ENST00000225719_30465578_30465640_63	dORF	63	ATG
ENST00000225719_30465581_30465640_60	dORF	60	TTG
ENST00000225724_30477434_30522375_750	mORF	750	ATG
ENST00000225726_63746884_63766175_1449	mORF	1449	ATG
ENST00000225728_6644470_6651528_393	mORF	393	ATG
ENST00000225729_18088024_18107237_1092	mORF	1092	ATG
ENST00000225737_19906230_19977679_1986	mORF	1986	ATG
ENST00000225740_19738224_19745129_1359	mORF	1359	ATG
ENST00000225742_63832941_63837616_1368	mORF	1368	ATG
ENST00000225777_78168617_78171933_672	mORF	672	ATG
ENST00000225792_64499926_64506119_1842	mORF	1842	ATG
ENST00000225805_32331766_32342139_1188	mORF	1188	ATG
ENST00000225831_34255350_34256824_297	mORF	297	ATG
ENST00000225916_42113652_42121304_2511	mORF	2511	ATG
ENST00000225927_42536273_42544235_2229	mORF	2229	ATG
ENST00000225964_50185505_50201513_4392	mORF	4392	ATG
ENST00000225969_50368095_50373170_444	mORF	444	ATG
ENST00000225972_50381337_50381396_60	dORF	60	ATA
ENST00000225972_50382245_50382418_174	dORF	174	ATA
ENST00000225972_50382245_50382436_192	dORF	192	ATG
ENST00000225972_50382991_50397317_921	mORF	921	ATG
ENST00000225983_44078379_44117515_3369	mORF	3369	ATG
ENST00000226004_43769612_43778924_555	mORF	555	ATG
ENST00000226105_8288789_8289933_558	mORF	558	ATG
ENST00000226218_28367372_28370203_1434	mORF	1434	ATG
ENST00000226225_28339522_28344597_948	mORF	948	ATG
ENST00000226230_28319240_28326790_528	mORF	528	ATG
ENST00000226253_28573529_28575532_1092	mORF	1092	ATG
ENST00000226299_17577466_17607586_1557	mORF	1557	ATG
ENST00000226319_128831759_128872259_2526	mORF	2526	ATG
ENST00000226522_99881997_99893963_351	mORF	351	ATG
ENST00000226574_102525519_102616591_2907	mORF	2907	ATG
ENST00000226578_102632060_102760894_2637	mORF	2637	ATG
ENST00000226760_6277456_6302465_2670	mORF	2670	ATG
ENST00000226796_109816165_109824428_651	mORF	651	ATG
ENST00000226798_189941010_189963126_774	mORF	774	ATG
ENST00000227155_44565678_44587529_114	uORF	114	CTG
ENST00000227155_44565693_44587529_99	uORF	99	GTG
ENST00000227155_44565699_44587529_93	uORF	93	CTG
ENST00000227155_44565705_44587529_87	uORF	87	CTG
ENST00000227155_44594663_44619123_801	mORF	801	ATG
ENST00000227157_18396843_18407129_723	mORF	723	ATG
ENST00000227157_18407165_18407278_114	dORF	114	TTG
ENST00000227157_18407192_18407278_87	dORF	87	GTG
ENST00000227157_18407198_18407278_81	dORF	81	GTG
ENST00000227157_18407204_18407278_75	dORF	75	CTG
ENST00000227157_18407251_18407373_123	dORF	123	TTG
ENST00000227214_73649051_73661599_567	mORF	567	ATG
ENST00000227251_111908767_111911724_525	mORF	525	ATG
ENST00000227266_88294009_88337672_1389	mORF	1389	ATG
ENST00000227322_116778928_116787990_1377	mORF	1377	ATG
ENST00000227378_123057737_123061324_1938	mORF	1938	ATG
ENST00000227451_59172596_59204906_1857	mORF	1857	ATG
ENST00000227471_67991549_68004043_1791	mORF	1791	ATG
ENST00000227474_125893788_125896284_1443	mORF	1443	ATG
ENST00000227495_126406156_126414044_987	mORF	987	ATG
ENST00000227503_64765081_64765392_312	dORF	312	CTG
ENST00000227503_64765081_64765410_330	dORF	330	ATG
ENST00000227503_64765081_64765419_339	dORF	339	GTG
ENST00000227503_64765081_64765422_342	dORF	342	CTG
ENST00000227503_64765457_64778392_1644	mORF	1644	ATG
ENST00000227507_69641314_69651279_885	mORF	885	ATG
ENST00000227520_60842125_60850322_1080	mORF	1080	ATG
ENST00000227524_60890770_60890838_69	dORF	69	GTG
ENST00000227524_60890770_60890868_99	dORF	99	CTG
ENST00000227524_60890770_60890955_186	dORF	186	GTG
ENST00000227524_60890770_60890967_198	dORF	198	ATG
ENST00000227524_60890770_60891006_237	dORF	237	GTG
ENST00000227524_60890770_60891009_240	dORF	240	ATG
ENST00000227524_60890770_60891018_249	dORF	249	CTG
ENST00000227524_60890770_60891030_261	dORF	261	CTG
ENST00000227524_60890770_60891066_297	dORF	297	CTG
ENST00000227524_60890770_60891150_381	dORF	381	ATG
ENST00000227524_60890770_60891153_384	dORF	384	CTG
ENST00000227524_60890770_60891162_393	dORF	393	CTG
ENST00000227524_60890807_60890872_66	dORF	66	GTG
ENST00000227524_60890807_60890875_69	dORF	69	GTG
ENST00000227524_60890807_60890878_72	dORF	72	GTG
ENST00000227524_60890807_60890884_78	dORF	78	ATG
ENST00000227524_60890807_60891001_195	dORF	195	ATG
ENST00000227524_60890807_60891064_258	dORF	258	GTG
ENST00000227524_60890807_60891082_276	dORF	276	ATG
ENST00000227524_60891169_60906382_1512	mORF	1512	ATG
ENST00000227525_60919694_60922162_729	mORF	729	ATG
ENST00000227618_72109884_72111276_363	mORF	363	ATG
ENST00000227638_94129313_94180866_1278	mORF	1278	ATG
ENST00000227756_11271147_11621593_1821	mORF	1821	ATG
ENST00000227758_102349855_102378180_1854	mORF	1854	ATG
ENST00000227868_34916656_34995169_1503	mORF	1503	ATG
ENST00000228027_75768992_75800505_1164	mORF	1164	ATG
ENST00000228136_16738779_16755101_549	mORF	549	ATG
ENST00000228140_17074411_17077641_444	mORF	444	ATG
ENST00000228251_10701291_10723111_1116	mORF	1116	ATG
ENST00000228280_88505199_88580278_819	mORF	819	ATG
ENST00000228284_108523460_108561154_2889	mORF	2889	ATG
ENST00000228289_133181998_133204527_2841	mORF	2841	ATG
ENST00000228306_120196776_120200783_951	mORF	951	ATG
ENST00000228307_120212317_120265629_1773	mORF	1773	ATG
ENST00000228318_98593979_98601525_1086	mORF	1086	ATG
ENST00000228347_106357880_106509546_3399	mORF	3399	ATG
ENST00000228425_27633397_27692879_3015	mORF	3015	ATG
ENST00000228437_107734213_107760515_2403	mORF	2403	ATG
ENST00000228438_9853303_9862571_447	mORF	447	ATG
ENST00000228468_50058767_50081646_1722	mORF	1722	ATG
ENST00000228495_109451598_109477262_939	mORF	939	ATG
ENST00000228506_120687297_120696542_876	mORF	876	ATG
ENST00000228510_109574823_109596574_1188	mORF	1188	ATG
ENST00000228515_51063749_51076561_1629	mORF	1629	ATG
ENST00000228682_57463692_57472058_3318	mORF	3318	ATG
ENST00000228705_62648492_62934736_1542	mORF	1542	ATG
ENST00000228740_96000992_96035519_1833	mORF	1833	ATG
ENST00000228740_96035570_96035641_72	uORF	72	GTG
ENST00000228741_96223567_96267177_1221	mORF	1221	ATG
ENST00000228799_2812761_2824190_1341	mORF	1341	ATG
ENST00000228820_3812126_3873229_1014	mORF	1014	ATG
ENST00000228825_110435158_110450260_534	mORF	534	ATG
ENST00000228827_110453037_110468203_852	mORF	852	ATG
ENST00000228843_4538940_4558990_1056	mORF	1056	ATG
ENST00000228862_12476836_12477957_1122	dORF	1122	CTG
ENST00000228862_12476836_12477969_1134	dORF	1134	CTG
ENST00000228862_12476836_12477990_1155	dORF	1155	ATA
ENST00000228862_12476836_12478011_1176	dORF	1176	GTG
ENST00000228862_12476836_12480245_1203	dORF	1203	ATG
ENST00000228862_12476836_12480251_1209	dORF	1209	ATG
ENST00000228862_12476836_12480260_1218	dORF	1218	ATG
ENST00000228862_12476836_12480314_1272	dORF	1272	GTG
ENST00000228862_12476836_12487052_1329	dORF	1329	TTG
ENST00000228862_12476836_12487061_1338	dORF	1338	TTG
ENST00000228862_12476836_12487088_1365	dORF	1365	GTG
ENST00000228862_12476836_12487094_1371	dORF	1371	GTG
ENST00000228862_12476836_12487100_1377	dORF	1377	CTG
ENST00000228862_12477720_12477950_231	dORF	231	ATG
ENST00000228865_12612173_12641995_360	mORF	360	ATG
ENST00000228872_12717840_12718943_594	mORF	594	ATG
ENST00000228872_12721046_12721204_159	dORF	159	ATG
ENST00000228872_12721073_12721204_132	dORF	132	CTG
ENST00000228872_12721094_12721204_111	dORF	111	ATA
ENST00000228872_12721100_12721204_105	dORF	105	ATG
ENST00000228872_12721115_12721204_90	dORF	90	ATA
ENST00000228872_12721133_12721204_72	dORF	72	ATG
ENST00000228916_6347876_6374783_2007	mORF	2007	ATG
ENST00000228918_6384359_6390934_1305	mORF	1305	ATG
ENST00000228922_122975252_122979343_1050	mORF	1050	ATG
ENST00000228928_112938531_112969970_3261	mORF	3261	ATG
ENST00000228938_14881975_14882136_162	dORF	162	CTG
ENST00000228938_14882142_14885791_384	mORF	384	ATG
ENST00000228945_14942525_14950712_603	mORF	603	ATG
ENST00000228955_123645485_123660232_801	mORF	801	ATG
ENST00000229134_68201848_68225756_513	mORF	513	ATG
ENST00000229179_68687066_68742459_2775	mORF	2775	ATG
ENST00000229195_70278227_70353912_1620	mORF	1620	ATG
ENST00000229201_56417719_56434170_3621	mORF	3621	ATG
ENST00000229214_75499812_75511597_1143	mORF	1143	ATG
ENST00000229238_6492274_6493136_384	mORF	384	ATG
ENST00000229239_6534833_6538167_1005	mORF	1005	ATG
ENST00000229251_6724657_6731036_825	mORF	825	ATG
ENST00000229265_6849046_6850952_729	mORF	729	ATG
ENST00000229266_101697862_101728942_1218	mORF	1218	ATG
ENST00000229268_6852180_6866074_2574	mORF	2574	ATG
ENST00000229270_6867456_6870380_858	mORF	858	ATG
ENST00000229277_6915833_6922797_1302	mORF	1302	ATG
ENST00000229281_6944122_6945919_378	mORF	378	ATG
ENST00000229314_21501924_21515704_414	mORF	414	ATG
ENST00000229328_119668245_119680322_810	mORF	810	ATG
ENST00000229329_22046304_22065308_1302	mORF	1302	ATG
ENST00000229330_104064561_104103270_2376	mORF	2376	ATG
ENST00000229340_120097248_120116650_603	mORF	603	ATG
ENST00000229379_120438127_120440534_327	mORF	327	ATG
ENST00000229384_120446807_120459921_142	mORF	142	ATG
ENST00000229390_120462022_120469609_663	mORF	663	ATG
ENST00000229395_26954159_26964730_759	mORF	759	ATG
ENST00000229405_35290641_35290781_141	dORF	141	GTG
ENST00000229405_35290645_35290836_192	dORF	192	ATG
ENST00000229405_35290657_35290836_180	dORF	180	ATA
ENST00000229405_35290663_35290836_174	dORF	174	GTG
ENST00000229405_35290681_35290836_156	dORF	156	GTG
ENST00000229405_35290696_35290836_141	dORF	141	GTG
ENST00000229405_35290708_35290836_129	dORF	129	TTG
ENST00000229405_35292544_35293918_576	dORF	576	GTG
ENST00000229405_35292577_35293918_543	dORF	543	GTG
ENST00000229405_35292616_35293918_504	dORF	504	TTG
ENST00000229405_35292631_35293918_489	dORF	489	GTG
ENST00000229405_35292634_35293918_486	dORF	486	GTG
ENST00000229405_35292700_35293918_420	dORF	420	TTG
ENST00000229405_35292706_35293918_414	dORF	414	ATG
ENST00000229405_35292733_35293918_387	dORF	387	CTG
ENST00000229405_35292925_35293918_288	dORF	288	ATA
ENST00000229405_35292943_35293918_270	dORF	270	GTG
ENST00000229405_35292976_35293918_237	dORF	237	GTG
ENST00000229405_35292982_35293918_231	dORF	231	ATG
ENST00000229405_35292985_35293918_228	dORF	228	GTG
ENST00000229405_35293012_35293918_201	dORF	201	GTG
ENST00000229405_35293018_35293918_195	dORF	195	CTG
ENST00000229416_53498759_53544645_1911	mORF	1911	ATG
ENST00000229471_111661742_111720051_1446	mORF	1446	ATG
ENST00000229563_10724614_10730663_336	mORF	336	ATG
ENST00000229570_87337032_87340271_291	mORF	291	ATG
ENST00000229595_118894414_118907611_612	mORF	612	ATG
ENST00000229633_125956978_125977673_546	mORF	546	ATG
ENST00000229634_125815346_125874889_60	uORF	60	TTG
ENST00000229634_125874930_125928768_2481	mORF	2481	ATG
ENST00000229708_149964050_149970122_732	mORF	732	ATG
ENST00000229758_152971166_152982959_1341	mORF	1341	ATG
ENST00000229769_35452546_35466342_1608	mORF	1608	ATG
ENST00000229794_36028158_36108444_1080	mORF	1080	ATG
ENST00000229795_36028158_36108444_1080	mORF	1080	ATG
ENST00000229812_36495787_36540202_1395	mORF	1395	ATG
ENST00000229854_52264591_52284674_2424	mORF	2424	ATG
ENST00000229866_37354165_37368431_294	mORF	294	ATG
ENST00000229866_37368448_37390755_1251	dORF	1251	ATG
ENST00000229866_37368502_37390755_1197	dORF	1197	CTG
ENST00000229866_37368517_37390755_1182	dORF	1182	CTG
ENST00000229866_37368566_37368670_105	dORF	105	TTG
ENST00000229866_37368571_37390755_1128	dORF	1128	GTG
ENST00000229866_37368577_37390755_1122	dORF	1122	CTG
ENST00000229866_37368584_37368670_87	dORF	87	ATA
ENST00000229866_37368593_37368670_78	dORF	78	ATG
ENST00000229866_37368602_37368670_69	dORF	69	ATG
ENST00000229866_37368608_37368670_63	dORF	63	ATG
ENST00000229866_37368637_37390755_1062	dORF	1062	ATA
ENST00000229866_37368670_37390755_1029	dORF	1029	ATG
ENST00000229866_37368673_37390755_1026	dORF	1026	ATA
ENST00000229866_37368691_37390755_1008	dORF	1008	TTG
ENST00000229866_37368715_37390755_984	dORF	984	TTG
ENST00000229866_37368757_37390755_942	dORF	942	TTG
ENST00000229866_37368769_37390755_930	dORF	930	ATA
ENST00000229866_37368778_37390755_921	dORF	921	GTG
ENST00000229866_37368802_37390755_897	dORF	897	GTG
ENST00000229866_37368826_37390755_873	dORF	873	GTG
ENST00000229866_37368850_37390755_849	dORF	849	TTG
ENST00000229866_37368862_37390755_837	dORF	837	TTG
ENST00000229866_37368985_37390755_714	dORF	714	ATG
ENST00000229866_37368994_37390755_705	dORF	705	GTG
ENST00000229866_37369000_37390755_699	dORF	699	ATG
ENST00000229866_37369012_37390755_687	dORF	687	CTG
ENST00000229866_37369024_37390755_675	dORF	675	ATA
ENST00000229866_37369030_37390755_669	dORF	669	ATG
ENST00000229866_37369054_37390755_645	dORF	645	ATG
ENST00000229866_37369060_37390755_639	dORF	639	GTG
ENST00000229866_37369099_37390755_600	dORF	600	GTG
ENST00000229866_37369105_37390755_594	dORF	594	ATG
ENST00000229866_37369138_37390755_561	dORF	561	CTG
ENST00000229866_37369171_37390755_528	dORF	528	GTG
ENST00000229866_37371515_37390755_477	dORF	477	TTG
ENST00000229866_37371521_37390755_471	dORF	471	ATA
ENST00000229866_37371542_37390755_450	dORF	450	CTG
ENST00000229866_37371554_37390755_438	dORF	438	CTG
ENST00000229866_37371566_37390755_426	dORF	426	CTG
ENST00000229866_37374632_37390755_405	dORF	405	ATG
ENST00000229866_37376941_37390755_312	dORF	312	ATG
ENST00000229866_37376974_37390755_279	dORF	279	ATG
ENST00000229866_37376983_37390755_270	dORF	270	GTG
ENST00000229866_37381159_37390755_210	dORF	210	TTG
ENST00000229866_37381204_37390755_165	dORF	165	ATG
ENST00000229866_37381216_37390755_153	dORF	153	ATA
ENST00000229866_37381264_37390755_105	dORF	105	TTG
ENST00000229866_37381270_37390755_99	dORF	99	CTG
ENST00000229903_39105435_39115089_549	mORF	549	ATG
ENST00000229922_17421556_17556439_1431	mORF	1431	ATG
ENST00000229971_98874281_98926988_1863	mORF	1863	ATG
ENST00000230036_24429035_24489511_2520	mORF	2520	ATG
ENST00000230048_24667264_24701612_420	mORF	420	ATG
ENST00000230050_132814769_132817539_396	mORF	396	ATG
ENST00000230056_24777247_24785796_627	mORF	627	ATG
ENST00000230085_108212152_108260921_486	mORF	486	ATG
ENST00000230122_109465854_109482026_2091	mORF	2091	ATG
ENST00000230124_109691436_109825262_2721	mORF	2721	ATG
ENST00000230173_142302330_142443379_3663	mORF	3663	ATG
ENST00000230321_41638750_41653572_738	mORF	738	ATG
ENST00000230323_41684602_41691213_1428	mORF	1428	ATG
ENST00000230340_41921563_41932703_1311	mORF	1311	ATG
ENST00000230354_170557030_170572262_1017	mORF	1017	ATG
ENST00000230402_42984678_43006673_333	mORF	333	ATG
ENST00000230402_43006937_43011283_1458	dORF	1458	CTG
ENST00000230402_43006982_43011283_1413	dORF	1413	GTG
ENST00000230402_43007018_43011283_1377	dORF	1377	GTG
ENST00000230402_43007042_43011283_1353	dORF	1353	ATG
ENST00000230402_43007045_43011283_1350	dORF	1350	GTG
ENST00000230402_43007108_43011283_1287	dORF	1287	ATG
ENST00000230402_43007202_43011283_1278	dORF	1278	GTG
ENST00000230402_43007220_43011283_1260	dORF	1260	CTG
ENST00000230402_43007248_43007468_114	dORF	114	CTG
ENST00000230402_43007254_43007468_108	dORF	108	TTG
ENST00000230402_43007269_43007468_93	dORF	93	ATG
ENST00000230402_43007280_43011283_1200	dORF	1200	CTG
ENST00000230402_43007287_43007468_75	dORF	75	CTG
ENST00000230402_43007417_43011283_1170	dORF	1170	GTG
ENST00000230402_43007468_43011283_1119	dORF	1119	ATA
ENST00000230402_43007948_43008455_267	dORF	267	TTG
ENST00000230402_43007954_43008455_261	dORF	261	GTG
ENST00000230402_43007992_43011283_1023	dORF	1023	TTG
ENST00000230402_43008016_43011283_999	dORF	999	TTG
ENST00000230402_43008244_43011283_906	dORF	906	CTG
ENST00000230402_43008253_43011283_897	dORF	897	CTG
ENST00000230402_43008386_43011283_870	dORF	870	CTG
ENST00000230402_43008410_43011283_846	dORF	846	ATG
ENST00000230402_43008455_43011283_801	dORF	801	CTG
ENST00000230402_43008693_43011283_780	dORF	780	CTG
ENST00000230402_43008705_43011283_768	dORF	768	GTG
ENST00000230402_43008717_43011283_756	dORF	756	CTG
ENST00000230402_43008735_43011283_738	dORF	738	CTG
ENST00000230402_43009063_43011283_720	dORF	720	GTG
ENST00000230402_43009108_43011283_675	dORF	675	GTG
ENST00000230402_43009111_43011283_672	dORF	672	ATG
ENST00000230402_43009117_43011283_666	dORF	666	TTG
ENST00000230402_43009126_43011283_657	dORF	657	CTG
ENST00000230402_43009138_43011283_645	dORF	645	CTG
ENST00000230402_43009171_43011283_612	dORF	612	GTG
ENST00000230402_43009174_43011283_609	dORF	609	ATG
ENST00000230402_43009195_43011283_588	dORF	588	CTG
ENST00000230402_43009322_43011283_555	dORF	555	GTG
ENST00000230402_43009364_43011283_513	dORF	513	ATG
ENST00000230402_43009370_43011283_507	dORF	507	CTG
ENST00000230402_43009373_43011283_504	dORF	504	ATA
ENST00000230402_43009406_43011283_471	dORF	471	ATG
ENST00000230402_43010481_43011283_414	dORF	414	CTG
ENST00000230402_43010496_43011283_399	dORF	399	CTG
ENST00000230402_43010502_43011283_393	dORF	393	TTG
ENST00000230402_43010508_43011283_387	dORF	387	ATG
ENST00000230402_43010514_43011283_381	dORF	381	ATG
ENST00000230402_43010526_43011283_369	dORF	369	CTG
ENST00000230402_43010537_43010726_96	dORF	96	CTG
ENST00000230402_43010549_43010726_84	dORF	84	ATA
ENST00000230402_43010677_43011283_312	dORF	312	ATG
ENST00000230402_43010695_43011283_294	dORF	294	ATG
ENST00000230402_43010716_43011283_273	dORF	273	CTG
ENST00000230402_43010887_43011283_246	dORF	246	ATG
ENST00000230402_43010908_43011283_225	dORF	225	CTG
ENST00000230402_43010917_43011283_216	dORF	216	GTG
ENST00000230402_43010926_43011283_207	dORF	207	ATG
ENST00000230402_43010965_43011283_168	dORF	168	CTG
ENST00000230402_43010977_43011283_156	dORF	156	GTG
ENST00000230402_43011149_43011283_135	dORF	135	ATG
ENST00000230402_43011176_43011283_108	dORF	108	GTG
ENST00000230402_43011179_43011283_105	dORF	105	CTG
ENST00000230402_43011182_43011283_102	dORF	102	CTG
ENST00000230413_43054443_43059381_675	mORF	675	ATG
ENST00000230418_43076489_43146658_2448	mORF	2448	ATG
ENST00000230418_43146666_43160878_522	dORF	522	TTG
ENST00000230418_43158817_43160878_489	dORF	489	GTG
ENST00000230418_43158841_43160878_465	dORF	465	CTG
ENST00000230418_43158847_43160878_459	dORF	459	ATG
ENST00000230418_43158856_43160878_450	dORF	450	CTG
ENST00000230418_43158874_43160878_432	dORF	432	GTG
ENST00000230418_43158886_43160878_420	dORF	420	TTG
ENST00000230418_43158904_43160878_402	dORF	402	CTG
ENST00000230418_43158925_43160878_381	dORF	381	GTG
ENST00000230418_43158931_43160878_375	dORF	375	GTG
ENST00000230418_43158935_43159897_144	dORF	144	CTG
ENST00000230418_43158940_43160878_366	dORF	366	CTG
ENST00000230418_43158956_43159897_123	dORF	123	ATG
ENST00000230418_43158958_43160878_348	dORF	348	GTG
ENST00000230418_43158968_43159897_111	dORF	111	GTG
ENST00000230418_43159816_43160878_309	dORF	309	GTG
ENST00000230418_43159822_43160878_303	dORF	303	CTG
ENST00000230418_43159831_43160878_294	dORF	294	ATG
ENST00000230418_43159849_43160878_276	dORF	276	CTG
ENST00000230418_43159894_43160878_231	dORF	231	GTG
ENST00000230418_43159897_43160878_228	dORF	228	CTG
ENST00000230418_43159900_43160878_225	dORF	225	ATG
ENST00000230418_43159909_43160878_216	dORF	216	GTG
ENST00000230418_43159919_43160783_111	dORF	111	ATG
ENST00000230418_43159927_43160878_198	dORF	198	ATG
ENST00000230418_43159934_43160783_96	dORF	96	ATG
ENST00000230418_43159937_43160783_93	dORF	93	GTG
ENST00000230418_43159949_43160783_81	dORF	81	ATG
ENST00000230418_43159952_43160783_78	dORF	78	ATG
ENST00000230418_43159960_43160878_165	dORF	165	CTG
ENST00000230418_43160723_43160878_156	dORF	156	TTG
ENST00000230418_43160761_43160832_72	dORF	72	CTG
ENST00000230418_43160783_43160878_96	dORF	96	CTG
ENST00000230418_43160786_43160878_93	dORF	93	ATG
ENST00000230418_43160832_43160975_144	dORF	144	GTG
ENST00000230418_43160838_43160975_138	dORF	138	TTG
ENST00000230419_43076489_43160878_3210	mORF	3210	ATG
ENST00000230431_43225736_43229456_522	mORF	522	ATG
ENST00000230449_486674_637818_2772	mORF	2772	ATG
ENST00000230461_75256105_75284638_1083	mORF	1083	ATG
ENST00000230480_43784625_43784843_219	dORF	219	CTG
ENST00000230510_80005844_80042199_2568	mORF	2568	ATG
ENST00000230538_112109440_112254150_5469	mORF	5469	ATG
ENST00000230640_55308014_55424769_3126	mORF	3126	ATG
ENST00000230658_51383672_51393607_1047	mORF	1047	ATG
ENST00000230771_140691649_140698549_1518	mORF	1518	ATG
ENST00000230792_103550864_103560248_1386	mORF	1386	ATG
ENST00000230859_6713984_6754942_2376	mORF	2376	ATG
ENST00000230895_10680646_10680738_93	dORF	93	ATG
ENST00000230895_10680646_10680744_99	dORF	99	TTG
ENST00000230895_10680646_10680753_108	dORF	108	CTG
ENST00000230895_10680710_10680934_225	dORF	225	GTG
ENST00000230895_10680710_10680958_249	dORF	249	CTG
ENST00000230895_10680710_10680961_252	dORF	252	CTG
ENST00000230895_10681059_10761068_306	mORF	306	ATG
ENST00000230901_138157211_138178614_2853	mORF	2853	ATG
ENST00000230990_140334679_140346328_624	mORF	624	ATG
ENST00000231004_122066746_122077985_1251	mORF	1251	ATG
ENST00000231061_151663574_151676188_909	mORF	909	ATG
ENST00000231137_141172836_141175214_2379	mORF	2379	ATG
ENST00000231198_157731441_157739479_894	mORF	894	ATG
ENST00000231238_160010529_160065062_876	mORF	876	ATG
ENST00000231368_96936156_97028530_3075	mORF	3075	ATG
ENST00000231498_37291903_37370977_4173	mORF	4173	ATG
ENST00000231509_143281659_143281724_66	dORF	66	TTG
ENST00000231509_143281659_143281739_81	dORF	81	ATA
ENST00000231509_143281659_143281748_90	dORF	90	ATG
ENST00000231509_143281659_143281820_162	dORF	162	TTG
ENST00000231509_143281892_143400839_2334	mORF	2334	ATG
ENST00000231512_133956862_133968584_795	mORF	795	ATG
ENST00000231524_65591772_65624274_1722	mORF	1722	ATG
ENST00000231526_65625061_65664608_1233	mORF	1233	ATG
ENST00000231572_168486499_168519187_1980	mORF	1980	ATG
ENST00000231668_173144546_173163918_813	mORF	813	ATG
ENST00000231790_36993548_37050650_2268	mORF	2268	ATG
ENST00000231887_185192229_185254022_2169	mORF	2169	ATG
ENST00000231948_3150868_3179687_1326	mORF	1326	ATG
ENST00000232014_187722461_187733693_2118	mORF	2118	ATG
ENST00000232125_122401532_122409828_432	mORF	432	ATG
ENST00000232165_25339140_25405462_2556	mORF	2556	ATG
ENST00000232165_25405485_25438608_138	uORF	138	ATG
ENST00000232165_25405485_25438629_159	uORF	159	ATA
ENST00000232219_139517630_139539718_591	mORF	591	ATG
ENST00000232375_48519750_48556777_1407	mORF	1407	ATG
ENST00000232424_194136381_194138230_840	mORF	840	ATG
ENST00000232458_172754531_172820234_2649	mORF	2649	ATG
ENST00000232501_50347609_50350652_1140	mORF	1140	ATG
ENST00000232508_50351434_50353741_666	mORF	666	ATG
ENST00000232519_62320472_62333386_384	mORF	384	ATG
ENST00000232564_179401216_179426200_1020	mORF	1020	ATG
ENST00000232607_124730472_124744081_1440	mORF	1440	ATG
ENST00000232744_127673026_127680472_1434	mORF	1434	ATG
ENST00000232766_47282966_47343938_1722	mORF	1722	ATG
ENST00000232854_50571105_50580414_1014	mORF	1014	ATG
ENST00000232888_51933509_51941867_1425	mORF	1425	ATG
ENST00000232905_40309942_40312011_339	mORF	339	ATG
ENST00000232974_42658356_42664595_2241	mORF	2241	ATG
ENST00000232975_52451278_52454015_483	mORF	483	ATG
ENST00000232978_42601007_42645972_4386	mORF	4386	ATG
ENST00000233025_52706046_52707809_507	mORF	507	ATG
ENST00000233027_52711780_52770746_2523	mORF	2523	ATG
ENST00000233047_21161183_21179553_483	mORF	483	ATG
ENST00000233055_223878674_223945284_1230	mORF	1230	ATG
ENST00000233057_37107276_37147806_1653	mORF	1653	ATG
ENST00000233072_210556734_210677982_4500	mORF	4500	ATG
ENST00000233078_1407774_1434909_1221	mORF	1221	ATG
ENST00000233084_15591934_15630903_2220	mORF	2220	ATG
ENST00000233092_178465773_178469684_192	dORF	192	ATG
ENST00000233092_178465773_178469690_198	dORF	198	ATA
ENST00000233092_178465773_178469729_237	dORF	237	GTG
ENST00000233092_178465773_178469756_264	dORF	264	TTG
ENST00000233092_178473135_178478499_381	mORF	381	ATG
ENST00000233099_36981493_37083414_6213	mORF	6213	ATG
ENST00000233114_63589044_63606984_1002	mORF	1002	ATG
ENST00000233121_27022219_27026345_843	mORF	843	ATG
ENST00000233143_84906018_84906420_132	mORF	132	ATG
ENST00000233146_47403192_47482946_2802	mORF	2802	ATG
ENST00000233154_105855064_105893173_1140	mORF	1140	ATG
ENST00000233156_187466939_187503768_912	mORF	912	ATG
ENST00000233190_206124188_206153678_2181	mORF	2181	ATG
ENST00000233330_74426246_74432627_1539	mORF	1539	ATG
ENST00000233331_74455117_74457861_1068	mORF	1068	ATG
ENST00000233336_112482345_112528792_1131	mORF	1131	ATG
ENST00000233379_95405559_95412954_942	mORF	942	ATG
ENST00000233468_24067765_24076229_375	mORF	375	ATG
ENST00000233505_26786197_26793276_342	mORF	342	ATG
ENST00000233545_27309915_27322517_528	mORF	528	ATG
ENST00000233557_27433274_27441809_1605	mORF	1605	ATG
ENST00000233573_181457655_181509805_1843	mORF	1843	ATG
ENST00000233575_27370744_27376716_1410	mORF	1410	ATG
ENST00000233609_1438885_1440459_354	mORF	354	ATG
ENST00000233612_162347608_162360240_594	mORF	594	ATG
ENST00000233616_74461278_74465247_2511	mORF	2511	ATG
ENST00000233623_74483096_74493215_1557	mORF	1557	ATG
ENST00000233627_1383927_1395485_639	mORF	639	ATG
ENST00000233630_74505146_74507668_777	mORF	777	ATG
ENST00000233668_74554755_74557111_1443	mORF	1443	ATG
ENST00000233712_75493239_75518140_456	mORF	456	ATG
ENST00000233714_210434490_210476396_1197	mORF	1197	ATG
ENST00000233741_58159768_58241313_1125	mORF	1125	ATG
ENST00000233809_216633524_216664101_975	mORF	975	ATG
ENST00000233813_216676754_216694775_816	mORF	816	ATG
ENST00000233838_85549937_85561428_2274	mORF	2274	ATG
ENST00000233892_197523660_197550643_579	mORF	579	ATG
ENST00000233893_197500437_197503256_306	mORF	306	ATG
ENST00000233954_102338265_102351918_1668	mORF	1668	ATG
ENST00000233957_102362661_102396883_1623	mORF	1623	ATG
ENST00000234038_241150496_241182820_1080	mORF	1080	ATG
ENST00000234040_241106569_241143032_3969	mORF	3969	ATG
ENST00000234091_8682166_8682896_402	mORF	402	ATG
ENST00000234111_10440727_10445032_1383	mORF	1383	ATG
ENST00000234115_131120942_131146770_663	mORF	663	ATG
ENST00000234115_131148006_131148113_108	dORF	108	TTG
ENST00000234115_131148019_131148090_72	dORF	72	CTG
ENST00000234115_131148021_131148113_93	dORF	93	GTG
ENST00000234115_131148030_131148113_84	dORF	84	ATG
ENST00000234115_131149170_131149373_204	dORF	204	ATG
ENST00000234115_131149263_131149373_111	dORF	111	ATG
ENST00000234115_131149293_131149373_81	dORF	81	GTG
ENST00000234115_131149305_131149373_69	dORF	69	GTG
ENST00000234160_170929341_170966127_1356	mORF	1356	ATG
ENST00000234170_37201767_37231567_3162	mORF	3162	ATG
ENST00000234179_37253180_37316524_2670	mORF	2670	ATG
ENST00000234195_37950579_38066987_1719	mORF	1719	ATG
ENST00000234198_172100546_172102538_984	mORF	984	ATG
ENST00000234256_64989644_65021143_1596	mORF	1596	ATG
ENST00000234296_200911304_200958123_1731	mORF	1731	ATG
ENST00000234301_42350954_42351022_69	dORF	69	TTG
ENST00000234301_42350954_42351052_99	dORF	99	TTG
ENST00000234301_42351222_42361161_342	mORF	342	ATG
ENST00000234310_68180966_68252127_510	mORF	510	ATG
ENST00000234310_68252185_68252496_312	uORF	312	GTG
ENST00000234310_68252345_68252521_177	uORF	177	TTG
ENST00000234310_68252345_68252527_183	uORF	183	TTG
ENST00000234310_68252358_68252462_105	uORF	105	CTG
ENST00000234313_68365352_68395813_1050	mORF	1050	ATG
ENST00000234420_47783234_47806857_4080	mORF	4080	ATG
ENST00000234454_72887433_72891534_783	mORF	783	ATG
ENST00000234549_27726081_27760578_936	mORF	936	ATG
ENST00000234590_8861363_8874908_1302	mORF	1302	ATG
ENST00000234626_91501717_91524432_1722	mORF	1722	ATG
ENST00000234677_109213993_109237885_1542	mORF	1542	ATG
ENST00000234739_147611837_147624956_4278	mORF	4278	ATG
ENST00000234827_54054423_54096470_624	mORF	624	ATG
ENST00000234831_54032153_54053188_969	mORF	969	ATG
ENST00000234875_6185865_6186011_147	dORF	147	TTG
ENST00000234875_6185915_6186001_87	dORF	87	CTG
ENST00000234875_6185915_6186052_138	dORF	138	GTG
ENST00000234875_6186675_6199573_384	mORF	384	ATG
ENST00000235090_111441233_111449169_1026	mORF	1026	ATG
ENST00000235150_32936809_32964685_2193	mORF	2193	ATG
ENST00000235310_11674778_11680601_633	mORF	633	ATG
ENST00000235329_11989169_12011562_2271	mORF	2271	ATG
ENST00000235332_12021727_12031805_1164	mORF	1164	ATG
ENST00000235345_67004343_67054013_1065	mORF	1065	ATG
ENST00000235372_13715606_13816544_5154	mORF	5154	ATG
ENST00000235382_192809072_192811593_633	mORF	633	ATG
ENST00000235453_197552984_197735637_1188	mORF	1188	ATG
ENST00000235453_197735651_197772895_174	uORF	174	GTG
ENST00000235453_197735651_197772901_180	uORF	180	TTG
ENST00000235453_197735651_197772904_183	uORF	183	GTG
ENST00000235453_197735651_197772907_186	uORF	186	TTG
ENST00000235453_197735651_197775155_228	uORF	228	ATG
ENST00000235453_197735698_197772873_105	uORF	105	ATG
ENST00000235453_197735698_197772879_111	uORF	111	CTG
ENST00000235453_197735698_197772885_117	uORF	117	ATG
ENST00000235521_119032914_119140644_1080	mORF	1080	ATG
ENST00000235532_36418142_36450369_1137	mORF	1137	ATG
ENST00000235790_202729905_202773219_3825	mORF	3825	ATG
ENST00000235790_202774620_202774688_69	uORF	69	CTG
ENST00000235835_19304228_19312124_1077	mORF	1077	ATG
ENST00000235878_89011797_89011898_102	dORF	102	ATG
ENST00000235878_89011797_89011907_111	dORF	111	TTG
ENST00000235878_89013263_89013352_90	dORF	90	TTG
ENST00000235878_89013263_89013412_150	dORF	150	ATA
ENST00000235878_89014118_89014177_60	dORF	60	GTG
ENST00000235878_89014549_89020721_426	mORF	426	ATG
ENST00000235932_205770345_205774956_609	mORF	609	ATG
ENST00000236017_150266645_150268810_450	mORF	450	ATG
ENST00000236040_42746669_42746749_81	dORF	81	CTG
ENST00000236040_42746669_42746773_105	dORF	105	ATG
ENST00000236040_42746700_42746777_78	dORF	78	CTG
ENST00000236040_42746700_42746801_102	dORF	102	ATG
ENST00000236040_42746700_42746822_123	dORF	123	ATG
ENST00000236040_42746700_42746828_129	dORF	129	GTG
ENST00000236040_42746700_42746831_132	dORF	132	CTG
ENST00000236040_42746700_42746846_147	dORF	147	GTG
ENST00000236040_42746700_42746858_159	dORF	159	TTG
ENST00000236040_42746700_42746864_165	dORF	165	TTG
ENST00000236040_42746700_42746876_177	dORF	177	ATG
ENST00000236040_42746915_42766971_2412	mORF	2412	ATG
ENST00000236051_43164446_43172118_918	mORF	918	ATG
ENST00000236067_43974963_43976094_150	uORF	150	CTG
ENST00000236067_43974984_43976094_129	uORF	129	CTG
ENST00000236067_43975041_43976094_72	uORF	72	ATG
ENST00000236067_43976115_43978004_474	mORF	474	ATG
ENST00000236137_169465852_169485766_1491	mORF	1491	ATG
ENST00000236192_171704509_171738414_423	mORF	423	ATG
ENST00000236273_25223269_25232467_729	mORF	729	ATG
ENST00000236342_26432946_26469128_999	mORF	999	ATG
ENST00000236412_27831173_27843238_462	uORF	462	TTG
ENST00000236412_27831197_27843238_438	uORF	438	TTG
ENST00000236412_27831201_27832790_201	uORF	201	CTG
ENST00000236412_27831209_27843238_426	uORF	426	CTG
ENST00000236412_27831212_27843238_423	uORF	423	GTG
ENST00000236412_27831234_27832790_168	uORF	168	CTG
ENST00000236412_27831245_27843238_390	uORF	390	CTG
ENST00000236412_27831312_27832790_90	uORF	90	GTG
ENST00000236412_27831330_27832790_72	uORF	72	GTG
ENST00000236412_27831339_27832790_63	uORF	63	TTG
ENST00000236412_27831347_27843238_288	uORF	288	CTG
ENST00000236412_27831359_27843238_276	uORF	276	ATA
ENST00000236412_27832784_27843238_240	uORF	240	CTG
ENST00000236412_27838702_27843238_204	uORF	204	CTG
ENST00000236412_27838750_27843238_156	uORF	156	TTG
ENST00000236412_27838779_27838850_72	uORF	72	TTG
ENST00000236412_27838819_27843238_87	uORF	87	CTG
ENST00000236412_27838834_27843238_72	uORF	72	CTG
ENST00000236412_27838837_27843238_69	uORF	69	ATA
ENST00000236412_27843205_27843294_90	uORF	90	CTG
ENST00000236412_27847063_27850443_381	mORF	381	ATG
ENST00000236671_1753506_1763859_1236	mORF	1236	ATG
ENST00000236698_136338257_136630898_3663	mORF	3663	ATG
ENST00000236918_201359213_201373254_894	mORF	894	ATG
ENST00000236925_200739828_200858056_4467	mORF	4467	ATG
ENST00000236957_206159980_206162880_675	mORF	675	ATG
ENST00000236959_215312143_215349652_1776	mORF	1776	ATG
ENST00000236980_206766694_206791799_2130	mORF	2130	ATG
ENST00000237019_31625617_31684426_1029	mORF	1029	ATG
ENST00000237163_83096978_83168164_7428	mORF	7428	ATG
ENST00000237186_82893025_83019109_294	dORF	294	GTG
ENST00000237186_82893025_83019112_297	dORF	297	TTG
ENST00000237186_82893025_83022455_324	dORF	324	TTG
ENST00000237186_82893025_83022464_333	dORF	333	GTG
ENST00000237186_82893025_83022524_393	dORF	393	GTG
ENST00000237186_82893025_83022527_396	dORF	396	CTG
ENST00000237186_82893025_83022542_411	dORF	411	GTG
ENST00000237186_82893025_83023976_438	dORF	438	ATA
ENST00000237186_82893025_83024012_474	dORF	474	ATA
ENST00000237186_82893025_83024021_483	dORF	483	ATG
ENST00000237186_82893025_83038425_510	dORF	510	GTG
ENST00000237186_82893025_83038437_522	dORF	522	TTG
ENST00000237186_82893025_83038440_525	dORF	525	ATG
ENST00000237186_82893025_83044430_573	dORF	573	TTG
ENST00000237186_82893025_83044463_606	dORF	606	ATG
ENST00000237186_82893025_83044469_612	dORF	612	GTG
ENST00000237186_82893025_83044499_642	dORF	642	TTG
ENST00000237186_82893025_83044517_660	dORF	660	GTG
ENST00000237186_82893025_83044520_663	dORF	663	TTG
ENST00000237186_82893025_83044637_780	dORF	780	CTG
ENST00000237186_82893025_83044646_789	dORF	789	GTG
ENST00000237186_82893025_83054158_813	dORF	813	ATA
ENST00000237186_82893025_83054161_816	dORF	816	ATA
ENST00000237186_82893025_83054227_882	dORF	882	ATG
ENST00000237186_82893025_83054236_891	dORF	891	CTG
ENST00000237186_82893025_83057853_921	dORF	921	CTG
ENST00000237186_82893025_83057859_927	dORF	927	CTG
ENST00000237186_82893025_83057865_933	dORF	933	CTG
ENST00000237186_83044483_83044545_63	dORF	63	CTG
ENST00000237247_66534359_66743092_2577	mORF	2577	ATG
ENST00000237264_133980126_133987037_558	mORF	558	ATG
ENST00000237281_145800109_145806405_2235	mORF	2235	ATG
ENST00000237283_143428466_143450658_573	mORF	573	ATG
ENST00000237289_137871228_137881316_2370	mORF	2370	ATG
ENST00000237305_134170271_134174807_1293	mORF	1293	ATG
ENST00000237380_17614655_17623795_534	mORF	534	ATG
ENST00000237455_86603846_86622886_2055	mORF	2055	ATG
ENST00000237500_3272899_3277934_516	mORF	516	ATG
ENST00000237512_108854268_108876347_668	mORF	668	ATG
ENST00000237530_37179357_37241312_1893	mORF	1893	ATG
ENST00000237530_37241329_37241415_87	dORF	87	ATG
ENST00000237530_37241338_37241415_78	dORF	78	CTG
ENST00000237530_37241349_37241492_144	dORF	144	ATG
ENST00000237536_36778398_36778547_150	dORF	150	CTG
ENST00000237536_36778398_36778550_153	dORF	153	GTG
ENST00000237536_36778398_36778568_171	dORF	171	CTG
ENST00000237536_36778398_36778598_201	dORF	201	ATG
ENST00000237536_36778398_36778601_204	dORF	204	GTG
ENST00000237536_36778398_36778646_249	dORF	249	CTG
ENST00000237536_36778519_36778593_75	dORF	75	GTG
ENST00000237536_36778519_36778596_78	dORF	78	GTG
ENST00000237536_36778519_36778734_216	dORF	216	CTG
[truncated: 440,902+ more rows]
