# Supplementary material for: Global translational reprogramming in Trichophyton mentagrophytes-infected keratinocytes
Source: Virulence. 2026 Aug 2;17(1):2710548. doi: 10.1080/21505594.2026.2710548 (PMC13432870; doi:10.1080/21505594.2026.2710548)
Supplement: Supplemental Material [file KVIR_A_2710548_SM3764.zip › Supporting Tables/Table S17.xlsx]

## Sheet: Table S17
Table S17 Subcellular Localization of uORFs, dORFs, and LncORFs
ORF_ID	ORF_type	Localizations	Cytoplasm	Nucleus	Extracellular	Cell membrane	Mitochondrion	Plastid	Endoplasmic reticulum	Lysosome/Vacuole	Golgi apparatus	Peroxisome
ENST00000008440_231352429_231352488_60	dORF	Mitochondrion	0.5188	0.3103	0.1848	0.2192	0.6297	0.0248	0.1929	0.3173	0.2741	0.0875
ENST00000017003_50360389_50360448_60	dORF	Nucleus	0.4862	0.4971	0.1335	0.201	0.4574	0.0256	0.1882	0.2096	0.2358	0.0608
ENST00000017003_50360732_50360791_60	dORF	Mitochondrion	0.4452	0.4155	0.3472	0.1764	0.6197	0.0161	0.2119	0.3224	0.4039	0.0872
ENST00000163678_8642166_8642480_60	dORF	Mitochondrion	0.3308	0.3461	0.224	0.1138	0.5696	0.1177	0.3171	0.1601	0.3405	0.0246
ENST00000167218_170577576_170577635_60	dORF	Mitochondrion	0.4151	0.3707	0.3064	0.2057	0.6108	0.0571	0.3211	0.3254	0.3279	0.1261
ENST00000216037_28795237_28795296_60	dORF	Mitochondrion	0.4407	0.3678	0.1087	0.2181	0.7568	0.0537	0.2965	0.5764	0.3939	0.1923
ENST00000217652_3247854_3253236_60	uORF	Cytoplasm	0.485	0.357	0.2989	0.1338	0.4022	0.1299	0.2436	0.2092	0.3052	0.0983
ENST00000223528_105637841_105637900_60	dORF	Mitochondrion	0.4645	0.3507	0.261	0.2127	0.5209	0.0292	0.2356	0.3019	0.2889	0.077
ENST00000224756_84513831_84513890_60	dORF	Mitochondrion	0.431	0.4119	0.3624	0.1273	0.4869	0.0554	0.3123	0.2614	0.2692	0.11
ENST00000225719_30465581_30465640_60	dORF	Mitochondrion	0.4431	0.4016	0.3337	0.1361	0.444	0.0278	0.3676	0.3222	0.2776	0.209
ENST00000225972_50381337_50381396_60	dORF	Extracellular	0.3752	0.3625	0.5544	0.1439	0.4361	0.0305	0.302	0.4233	0.2331	0.2266
ENST00000229634_125815346_125874889_60	uORF	Nucleus	0.4161	0.6253	0.2288	0.1514	0.3066	0.043	0.1251	0.1757	0.2458	0.0063
ENST00000235878_89014118_89014177_60	dORF	Mitochondrion	0.3707	0.3987	0.1058	0.2602	0.6813	0.0453	0.16	0.4118	0.2665	0.0985
ENST00000237536_36786290_36786349_60	dORF	Mitochondrion	0.4585	0.3656	0.3084	0.1915	0.5096	0.0429	0.2966	0.3297	0.3231	0.0766
ENST00000238671_74899974_74900325_60	dORF	Mitochondrion	0.3621	0.4973	0.2309	0.0959	0.6404	0.0408	0.417	0.4027	0.2834	0.1072
ENST00000239893_37006994_37007053_60	dORF	Mitochondrion	0.3832	0.3499	0.2185	0.1565	0.5846	0.0847	0.342	0.2548	0.3842	0.102
ENST00000241391_143947042_143947101_60	dORF	Nucleus	0.4523	0.586	0.1348	0.0966	0.5207	0.0365	0.3517	0.2585	0.2426	0.0606
ENST00000243040_53299283_53299342_60	dORF	Cytoplasm	0.4651	0.3372	0.2839	0.2206	0.3991	0.0411	0.1973	0.3391	0.2563	0.0257
ENST00000243253_128052459_128052518_60	uORF	Mitochondrion	0.4162	0.3528	0.3942	0.1083	0.5206	0.0808	0.2964	0.2121	0.3205	0.2482
ENST00000244763_7287926_7287985_60	dORF	Cytoplasm	0.4803	0.4272	0.2886	0.1524	0.4201	0.0307	0.3861	0.2914	0.3121	0.0302
ENST00000245857_38853055_38853310_60	uORF	Mitochondrion	0.4245	0.3129	0.1808	0.1804	0.7146	0.0842	0.3888	0.5846	0.3035	0.3997
ENST00000250244_10572899_10572958_60	dORF	Cytoplasm	0.481	0.4064	0.2228	0.128	0.4537	0.0419	0.2949	0.3008	0.2201	0.1754
ENST00000253024_58544529_58544588_60	uORF	Nucleus	0.3333	0.5761	0.3694	0.1042	0.3123	0.0238	0.1376	0.2428	0.1574	0.1206
ENST00000253024_58544695_58544754_60	uORF	Mitochondrion	0.392	0.3565	0.252	0.1291	0.5536	0.018	0.1395	0.4383	0.2685	0.3007
ENST00000254636_86179519_86179578_60	uORF	Lysosome/Vacuole	0.4758	0.3078	0.2381	0.1682	0.6409	0.1396	0.3036	0.6982	0.3551	0.0603
ENST00000256951_13215141_13215200_60	dORF	Mitochondrion	0.4072	0.4266	0.1826	0.1435	0.6008	0.0496	0.3938	0.3335	0.3122	0.1323
ENST00000257527_157479603_157479662_60	dORF	Mitochondrion	0.3921	0.3893	0.3192	0.1297	0.5852	0.064	0.2901	0.2686	0.19	0.2323
ENST00000258100_73220761_73221202_60	dORF	Mitochondrion	0.4266	0.455	0.2006	0.2202	0.5017	0.0363	0.249	0.2064	0.1813	0.1008
ENST00000258962_58005262_58005321_60	dORF	Cytoplasm	0.5025	0.3602	0.2624	0.1587	0.4826	0.057	0.3633	0.2426	0.3471	0.102
ENST00000260054_83285980_83286039_60	uORF	Mitochondrion	0.4637	0.3089	0.3148	0.191	0.629	0.0446	0.2713	0.3328	0.2951	0.0723
ENST00000260408_58597460_58597519_60	dORF	Nucleus	0.441	0.4609	0.221	0.1083	0.3774	0.1353	0.1384	0.2039	0.3686	0.0187
ENST00000260526_94172890_94172949_60	dORF	Nucleus	0.5097	0.5391	0.2201	0.1387	0.385	0.019	0.3375	0.2169	0.2818	0.0667
ENST00000260526_94172919_94172978_60	dORF	Mitochondrion	0.4654	0.4035	0.1738	0.2064	0.5011	0.0518	0.3767	0.2921	0.3302	0.0476
ENST00000260777_116968711_117005079_60	uORF	Cytoplasm	0.6513	0.3752	0.1782	0.1156	0.2462	0.0101	0.2038	0.3953	0.2694	0.099
ENST00000261016_203328590_203366898_60	uORF	Cytoplasm	0.5621	0.403	0.3444	0.221	0.5085	0.0059	0.136	0.2586	0.2271	0.0415
ENST00000261646_17812200_17812259_60	dORF	Mitochondrion	0.3558	0.3528	0.5172	0.1769	0.6236	0.0105	0.2209	0.2355	0.2633	0.1065
ENST00000262539_109379559_109379618_60	dORF	Mitochondrion	0.5057	0.3351	0.1522	0.2628	0.5547	0.0102	0.2728	0.4405	0.3354	0.054
ENST00000262947_4657901_4657960_60	dORF	Mitochondrion	0.4562	0.3887	0.2051	0.2349	0.5268	0.0422	0.1825	0.3302	0.2335	0.0787
ENST00000263070_86473901_86473960_60	uORF	Cytoplasm	0.5136	0.4988	0.232	0.1893	0.4298	0.0124	0.3472	0.2757	0.2552	0.1041
ENST00000263070_86517619_86517678_60	uORF	Mitochondrion	0.3829	0.3989	0.2993	0.1805	0.5453	0.0378	0.2852	0.3068	0.3291	0.0389
ENST00000263812_171834012_171834741_60	dORF	Cytoplasm	0.4901	0.462	0.206	0.1827	0.4703	0.0174	0.1271	0.22	0.2227	0.0878
ENST00000264012_68698502_68698561_60	dORF	Mitochondrion	0.305	0.4112	0.3134	0.0737	0.4879	0.1186	0.4276	0.3928	0.3287	0.1311
ENST00000264025_119663974_119664033_60	dORF	Mitochondrion	0.4094	0.3675	0.2371	0.1583	0.5863	0.019	0.3051	0.4782	0.4187	0.0821
ENST00000264025_119664512_119664571_60	dORF	Endoplasmic reticulum	0.3331	0.3568	0.1449	0.1289	0.7925	0.0492	0.8463	0.5057	0.4133	0.3089
ENST00000264244_119523647_119523706_60	dORF	Nucleus	0.2536	0.597	0.3456	0.0628	0.3138	0.0171	0.3454	0.2862	0.1824	0.1716
ENST00000264441_70277358_70277417_60	dORF	Cytoplasm	0.4904	0.4672	0.2362	0.1576	0.4276	0.0536	0.2685	0.222	0.3242	0.0332
ENST00000265465_65297282_65297341_60	dORF	Mitochondrion	0.5416	0.3208	0.1853	0.0924	0.6561	0.182	0.2052	0.3913	0.3962	0.0647
ENST00000265563_48751426_48751485_60	dORF	Lysosome/Vacuole	0.2942	0.3256	0.3635	0.1453	0.4749	0.0408	0.5238	0.5266	0.3291	0.1363
ENST00000265641_68757363_68757422_60	dORF	Mitochondrion	0.4396	0.4464	0.227	0.179	0.5229	0.069	0.1961	0.2645	0.2955	0.0434
ENST00000265956_125332561_125332620_60	dORF	Mitochondrion	0.3479	0.211	0.3059	0.2489	0.6609	0.0434	0.498	0.5008	0.3705	0.3115
ENST00000267950_76274423_76274482_60	dORF	Lysosome/Vacuole	0.3592	0.3346	0.2972	0.1779	0.5507	0.0551	0.426	0.5676	0.393	0.1531
ENST00000268220_84669946_84670005_60	dORF	Mitochondrion	0.4238	0.4348	0.1637	0.1742	0.6701	0.0436	0.4875	0.4388	0.3376	0.1527
ENST00000268605_67175106_67175165_60	dORF	Nucleus	0.3821	0.5175	0.2515	0.0922	0.4761	0.038	0.2871	0.3476	0.2273	0.063
ENST00000269361_82249545_82251380_60	dORF	Cytoplasm	0.5284	0.3574	0.232	0.1506	0.4063	0.0834	0.1908	0.335	0.4048	0.1133
ENST00000269383_75890641_75890700_60	dORF	Lysosome/Vacuole	0.416	0.4618	0.1646	0.1463	0.4559	0.0151	0.2447	0.5014	0.2279	0.0536
ENST00000272249_38569255_38569314_60	dORF	Mitochondrion	0.4268	0.3894	0.2803	0.1556	0.4718	0.0428	0.3086	0.2942	0.2585	0.0976
ENST00000281031_78069917_78069976_60	dORF	Mitochondrion	0.4684	0.363	0.2363	0.1416	0.5505	0.1264	0.3544	0.2936	0.3033	0.1157
ENST00000282892_27028913_27028972_60	dORF	Lysosome/Vacuole	0.3811	0.3464	0.3695	0.1562	0.4307	0.0647	0.3425	0.4615	0.2425	0.366
ENST00000283179_244853959_244854018_60	dORF	Mitochondrion	0.4948	0.454	0.2022	0.1606	0.5486	0.0424	0.3659	0.3159	0.3805	0.0392
ENST00000285311_107036191_107036250_60	uORF	Mitochondrion	0.4608	0.4271	0.219	0.1507	0.5838	0.0228	0.3075	0.2353	0.2001	0.2371
ENST00000286614_88327330_88327389_60	uORF	Mitochondrion	0.3926	0.4196	0.2742	0.152	0.5462	0.0201	0.3252	0.4198	0.3464	0.1577
ENST00000289290_115610291_115610829_60	uORF	Nucleus	0.3602	0.4462	0.3773	0.0923	0.4269	0.0291	0.2616	0.2526	0.237	0.2112
ENST00000292535_102256032_102256091_60	dORF	Cytoplasm	0.5297	0.4878	0.3344	0.0733	0.3871	0.1191	0.1349	0.1736	0.1858	0.086
ENST00000293288_48961574_48961633_60	dORF	Mitochondrion	0.2057	0.1199	0.2045	0.4881	0.7611	0.1554	0.6167	0.5642	0.4053	0.1899
ENST00000294119_62676565_62676624_60	dORF	Mitochondrion	0.4275	0.3089	0.3265	0.1415	0.6294	0.0739	0.3265	0.3594	0.3383	0.1341
ENST00000295598_116404531_116404590_60	dORF	Mitochondrion	0.4438	0.4327	0.284	0.1407	0.5142	0.007	0.2237	0.2727	0.2222	0.0927
ENST00000296446_48751426_48751485_60	dORF	Lysosome/Vacuole	0.2942	0.3256	0.3635	0.1453	0.4749	0.0408	0.5238	0.5266	0.3291	0.1363
ENST00000296543_139388950_139389009_60	dORF	Nucleus	0.4813	0.5022	0.1904	0.1556	0.4654	0.0312	0.162	0.1642	0.2439	0.0467
ENST00000296775_185190557_185190616_60	dORF	Mitochondrion	0.3806	0.4237	0.2922	0.1623	0.4553	0.0117	0.3402	0.323	0.1786	0.3198
ENST00000296775_185190827_185190886_60	dORF	Mitochondrion	0.5012	0.4696	0.2336	0.1205	0.567	0.0245	0.2999	0.3076	0.2797	0.0563
ENST00000297183_140438464_140438523_60	uORF	Endoplasmic reticulum	0.4097	0.3983	0.2357	0.1346	0.4912	0.0147	0.4919	0.3614	0.2718	0.2116
ENST00000297183_140464715_140464774_60	uORF	Nucleus	0.4099	0.5735	0.2822	0.0784	0.4995	0.0286	0.3945	0.3059	0.2721	0.1206
ENST00000297183_140505186_140505735_60	uORF	Nucleus	0.448	0.5238	0.201	0.1608	0.451	0.0363	0.2112	0.1688	0.2958	0.0343
ENST00000298684_21017475_21017534_60	dORF	Nucleus	0.3711	0.509	0.188	0.3513	0.4259	0.0417	0.1338	0.2868	0.2326	0.0146
ENST00000298687_21017475_21017534_60	dORF	Nucleus	0.3711	0.509	0.188	0.3513	0.4259	0.0417	0.1338	0.2868	0.2326	0.0146
ENST00000300260_32603195_32603254_60	dORF	Nucleus	0.4151	0.6274	0.3049	0.0698	0.3436	0.0195	0.1767	0.4074	0.2799	0.066
ENST00000300278_33560153_33560212_60	dORF	Nucleus	0.3813	0.4652	0.1688	0.1196	0.4273	0.0262	0.2717	0.2867	0.1983	0.1466
ENST00000301057_29573014_29573073_60	dORF	Lysosome/Vacuole	0.4175	0.3444	0.2558	0.1665	0.4746	0.166	0.4742	0.4959	0.34	0.1212
ENST00000305885_61796875_61796934_60	dORF	Mitochondrion	0.4838	0.4052	0.1645	0.1596	0.6753	0.0731	0.3002	0.5055	0.3274	0.1593
ENST00000305885_61796924_61796983_60	dORF	Nucleus	0.4328	0.4799	0.2226	0.1903	0.3883	0.0142	0.1574	0.2217	0.1642	0.0716
ENST00000306085_101091228_101091287_60	dORF	Mitochondrion	0.5689	0.4299	0.2447	0.1878	0.6123	0.0488	0.2522	0.2849	0.3942	0.0186
ENST00000307089_46361784_46361843_60	dORF	Mitochondrion	0.4017	0.4388	0.3157	0.1639	0.5598	0.0473	0.2945	0.2214	0.3102	0.0427
ENST00000308466_195750898_195750957_60	dORF	Mitochondrion	0.3663	0.3108	0.479	0.0631	0.5858	0.164	0.2234	0.1435	0.3819	0.0836
ENST00000308466_195757272_195759126_60	dORF	Nucleus	0.3581	0.5185	0.1662	0.1086	0.517	0.0244	0.3826	0.1636	0.1673	0.185
ENST00000309311_3976151_3976210_60	dORF	Nucleus	0.4348	0.5065	0.29	0.2265	0.4261	0.0476	0.186	0.3361	0.26	0.0261
ENST00000310862_45401114_45401173_60	dORF	Mitochondrion	0.3526	0.292	0.4726	0.0962	0.4746	0.0665	0.381	0.1549	0.2286	0.3252
ENST00000313949_58898964_58903568_60	dORF	Nucleus	0.3804	0.543	0.2653	0.1283	0.3496	0.0812	0.1744	0.2154	0.2819	0.0187
ENST00000313949_58910767_58910826_60	dORF	Mitochondrion	0.5782	0.44	0.1909	0.1863	0.5876	0.0054	0.2756	0.3122	0.213	0.1471
ENST00000314674_135002666_135002725_60	dORF	Mitochondrion	0.329	0.3753	0.3736	0.0485	0.4658	0.1284	0.4611	0.2455	0.1801	0.2424
ENST00000317221_9342858_9342917_60	dORF	Mitochondrion	0.4268	0.3981	0.244	0.1237	0.7374	0.0336	0.2478	0.3411	0.3078	0.1475
ENST00000318059_4351261_4351320_60	uORF	Cytoplasm	0.5063	0.5015	0.1557	0.1103	0.4753	0.0625	0.1345	0.3989	0.1907	0.0581
ENST00000318364_100986393_100986452_60	dORF	Cytoplasm	0.4665	0.4179	0.3324	0.1402	0.4416	0.0412	0.2494	0.263	0.3011	0.1247
ENST00000318445_92163331_92163390_60	dORF	Mitochondrion	0.3968	0.4369	0.2096	0.1387	0.4845	0.0677	0.3103	0.2645	0.2847	0.0935
ENST00000318622_75881404_75881463_60	uORF	Mitochondrion	0.4956	0.3465	0.2273	0.2512	0.6426	0.0156	0.1893	0.2419	0.2601	0.2454
ENST00000319176_116852650_116852709_60	dORF	Nucleus	0.4347	0.5995	0.2538	0.0824	0.2782	0.055	0.2569	0.349	0.2737	0.0612
ENST00000319410_75644456_75647630_60	uORF	Mitochondrion	0.4923	0.2788	0.0471	0.134	0.6135	0.2337	0.4749	0.2985	0.4711	0.1547
ENST00000320027_31161819_31161878_60	uORF	Mitochondrion	0.4776	0.3952	0.3799	0.2203	0.521	0.0197	0.1164	0.2909	0.4022	0.0112
ENST00000322030_128689240_128689299_60	uORF	Cytoplasm	0.5304	0.4762	0.3078	0.118	0.2611	0.0247	0.1324	0.4144	0.3552	0.0364
ENST00000322910_7220178_7220503_60	dORF	Mitochondrion	0.3437	0.3829	0.3543	0.0986	0.6208	0.0785	0.3997	0.326	0.35	0.1092
ENST00000322910_7224047_7224182_60	dORF	Mitochondrion	0.3422	0.3327	0.3979	0.1045	0.555	0.0748	0.4514	0.3779	0.3397	0.3066
ENST00000322940_108939690_108939749_60	dORF	Mitochondrion	0.4408	0.415	0.2519	0.1481	0.5797	0.0801	0.2902	0.3009	0.3482	0.0309
ENST00000323146_140566700_140566759_60	uORF	Mitochondrion	0.4685	0.2697	0.1737	0.2553	0.638	0.0151	0.247	0.332	0.3093	0.0399
ENST00000323213_32583857_32583916_60	uORF	Peroxisome	0.3652	0.5384	0.3395	0.1178	0.3599	0.0013	0.2777	0.302	0.0769	0.7069
ENST00000323981_93733365_93734651_60	dORF	Mitochondrion	0.411	0.4658	0.2317	0.1601	0.4766	0.0194	0.3422	0.2956	0.2814	0.0965
ENST00000324684_76344723_76348573_60	uORF	Mitochondrion	0.4187	0.4401	0.2627	0.1209	0.593	0.0305	0.3492	0.4115	0.3739	0.0672
ENST00000324696_100661916_100661975_60	dORF	Nucleus	0.4735	0.5638	0.1829	0.1218	0.418	0.0221	0.2782	0.318	0.1916	0.0734
ENST00000324696_100848495_100848554_60	dORF	Endoplasmic reticulum	0.348	0.3247	0.3746	0.1422	0.4041	0.0167	0.6354	0.5497	0.2337	0.5172
ENST00000324817_40650886_40650945_60	dORF	Mitochondrion	0.5057	0.3471	0.2515	0.2103	0.6446	0.0372	0.3009	0.3278	0.3429	0.0811
ENST00000325971_13013009_13015370_60	uORF	Mitochondrion	0.3803	0.3581	0.3151	0.1604	0.5682	0.0167	0.3386	0.3383	0.2409	0.184
ENST00000325971_13017203_13017262_60	uORF	Nucleus	0.4053	0.4656	0.2689	0.1173	0.4458	0.0195	0.4092	0.2031	0.2508	0.1155
ENST00000325997_2573421_2573480_60	dORF	Nucleus	0.3994	0.5311	0.2461	0.0937	0.3949	0.0535	0.2746	0.2063	0.2909	0.0642
ENST00000327423_31681576_31681635_60	dORF	Mitochondrion	0.4366	0.3533	0.2805	0.1544	0.5502	0.0288	0.4005	0.3501	0.287	0.2437
ENST00000327590_70965987_70966046_60	dORF	Mitochondrion	0.3832	0.3396	0.3072	0.1945	0.6124	0.0366	0.3989	0.4755	0.3632	0.0889
ENST00000330022_47017254_47017696_60	dORF	Mitochondrion	0.4742	0.329	0.3299	0.1402	0.5371	0.033	0.3633	0.3124	0.3853	0.0553
ENST00000330022_47056862_47056921_60	dORF	Nucleus	0.4755	0.5149	0.2168	0.1434	0.4444	0.0193	0.1989	0.2355	0.2379	0.1318
ENST00000330736_89285443_89285502_60	dORF	Mitochondrion	0.2132	0.3606	0.4162	0.0604	0.473	0.0673	0.3762	0.1363	0.21	0.0923
ENST00000330736_89291043_89291102_60	dORF	Cytoplasm	0.4569	0.356	0.3123	0.0789	0.3109	0.2868	0.2614	0.1159	0.2428	0.1452
ENST00000330796_20462028_20462087_60	dORF	Mitochondrion	0.401	0.3075	0.3809	0.2465	0.4488	0.0442	0.3435	0.4019	0.3163	0.1715
ENST00000330914_30722622_30722953_60	uORF	Mitochondrion	0.359	0.3642	0.2685	0.0916	0.5409	0.0992	0.3624	0.2447	0.3284	0.102
ENST00000332496_90229124_90229183_60	dORF	Mitochondrion	0.4756	0.4374	0.3474	0.15	0.5042	0.0139	0.2816	0.2666	0.1889	0.1746
ENST00000333047_120060096_120060155_60	dORF	Mitochondrion	0.4713	0.3319	0.2423	0.1907	0.6737	0.0527	0.3258	0.2499	0.4009	0.0201
ENST00000333896_54558614_54558673_60	uORF	Mitochondrion	0.42	0.4547	0.2396	0.1324	0.5272	0.0206	0.3218	0.4251	0.2586	0.1408
ENST00000334223_99901087_99901146_60	dORF	Mitochondrion	0.4949	0.4875	0.1893	0.2226	0.5033	0.0387	0.1606	0.2564	0.3364	0.0312
ENST00000334223_99903795_99903854_60	dORF	Nucleus	0.4729	0.5333	0.3219	0.1807	0.3734	0.024	0.1938	0.1829	0.2722	0.0236
ENST00000335798_23589769_23589828_60	dORF	Nucleus	0.5506	0.5758	0.2343	0.2317	0.4135	0.0256	0.0939	0.1177	0.1535	0.0069
ENST00000338154_53938263_53938322_60	dORF	Mitochondrion	0.409	0.4689	0.3691	0.1413	0.5386	0.0486	0.2331	0.2601	0.3122	0.0499
ENST00000339251_195750898_195750957_60	dORF	Mitochondrion	0.3663	0.3108	0.479	0.0631	0.5858	0.164	0.2234	0.1435	0.3819	0.0836
ENST00000339251_195757272_195759126_60	dORF	Nucleus	0.3581	0.5185	0.1662	0.1086	0.517	0.0244	0.3826	0.1636	0.1673	0.185
ENST00000339296_40534325_40534384_60	dORF	Mitochondrion	0.4742	0.3794	0.2864	0.1461	0.5324	0.0167	0.3899	0.4354	0.287	0.1459
ENST00000339942_109340522_109343422_60	dORF	Mitochondrion	0.2969	0.3676	0.411	0.0764	0.5464	0.0318	0.4946	0.2978	0.3257	0.245
ENST00000340979_159018524_159018583_60	uORF	Nucleus	0.3678	0.4787	0.38	0.1072	0.4247	0.0277	0.2442	0.2253	0.2168	0.1304
ENST00000341068_111767836_111767895_60	dORF	Cytoplasm	0.5107	0.4167	0.1342	0.1706	0.488	0.0699	0.2105	0.3179	0.2048	0.0543
ENST00000341068_111767840_111767899_60	dORF	Mitochondrion	0.4402	0.426	0.3185	0.1539	0.5398	0.0142	0.1788	0.305	0.341	0.1244
ENST00000341753_58544529_58544588_60	uORF	Nucleus	0.3333	0.5761	0.3694	0.1042	0.3123	0.0238	0.1376	0.2428	0.1574	0.1206
ENST00000341753_58544695_58544754_60	uORF	Mitochondrion	0.392	0.3565	0.252	0.1291	0.5536	0.018	0.1395	0.4383	0.2685	0.3007
ENST00000342392_122208560_122216529_60	dORF	Mitochondrion	0.415	0.4548	0.369	0.0973	0.4722	0.0145	0.3402	0.2619	0.1932	0.2321
ENST00000343111_180236387_180236446_60	dORF	Cytoplasm	0.48	0.2852	0.1857	0.1804	0.4656	0.0324	0.1445	0.2166	0.2255	0.1684
ENST00000343255_23970787_23970846_60	dORF	Cytoplasm	0.4963	0.4524	0.2273	0.0956	0.4867	0.0162	0.373	0.3177	0.2458	0.1371
ENST00000343327_112297865_112333477_60	uORF	Mitochondrion	0.4002	0.3708	0.2201	0.147	0.6544	0.1255	0.4989	0.5093	0.2758	0.2302
ENST00000343762_4891831_4891890_60	uORF	Nucleus	0.3493	0.4581	0.2423	0.1364	0.2967	0.0441	0.0923	0.1062	0.1278	0.0675
ENST00000344271_130806985_130807044_60	dORF	Cytoplasm	0.4572	0.4184	0.2006	0.0942	0.3873	0.1299	0.2658	0.1163	0.1891	0.1224
ENST00000344351_35211701_35211760_60	dORF	Nucleus	0.4959	0.5383	0.1647	0.1175	0.3528	0.0457	0.2128	0.2645	0.3325	0.0275
ENST00000344376_241659113_241659172_60	dORF	Mitochondrion	0.252	0.325	0.4638	0.0863	0.598	0.0501	0.4018	0.2391	0.2739	0.2524
ENST00000344404_37757717_37757776_60	dORF	Mitochondrion	0.2636	0.3799	0.41	0.0585	0.4957	0.1472	0.3125	0.2083	0.2592	0.2426
ENST00000344404_37769311_37769370_60	dORF	Cytoplasm	0.4402	0.3661	0.4074	0.0751	0.3839	0.182	0.2165	0.1419	0.2955	0.1123
ENST00000344691_34887548_34887607_60	uORF	Mitochondrion	0.4802	0.3792	0.2857	0.1696	0.4833	0.0262	0.2595	0.2269	0.2624	0.0635
ENST00000344876_137532225_137532284_60	uORF	Cytoplasm	0.5035	0.4782	0.1715	0.1536	0.3989	0.0688	0.1969	0.159	0.2974	0.0239
ENST00000345084_95087360_95087419_60	dORF	Mitochondrion	0.3384	0.4607	0.2858	0.1323	0.5976	0.0912	0.1537	0.1519	0.2331	0.0405
ENST00000345721_103007538_103007597_60	dORF	Mitochondrion	0.43	0.3513	0.2513	0.1422	0.6733	0.1167	0.3524	0.3913	0.3467	0.0957
ENST00000345721_103017365_103017424_60	dORF	Mitochondrion	0.3697	0.4344	0.2656	0.1198	0.4443	0.0778	0.3025	0.2545	0.3509	0.0723
ENST00000346693_150793730_150795238_60	dORF	Nucleus	0.4021	0.5616	0.2845	0.0992	0.3576	0.0343	0.2446	0.3121	0.2129	0.0524
ENST00000346693_150814874_150814933_60	dORF	Mitochondrion	0.3211	0.4403	0.1902	0.11	0.6024	0.0499	0.4721	0.3985	0.2499	0.0855
ENST00000350792_21017475_21017534_60	dORF	Nucleus	0.3711	0.509	0.188	0.3513	0.4259	0.0417	0.1338	0.2868	0.2326	0.0146
ENST00000351450_105437961_105438020_60	dORF	Extracellular	0.3302	0.301	0.4708	0.1673	0.3491	0.053	0.3456	0.3041	0.2873	0.1033
ENST00000351554_33709312_33709371_60	dORF	Mitochondrion	0.478	0.4483	0.211	0.2129	0.5463	0.0317	0.34	0.3059	0.3786	0.0238
ENST00000351554_33709905_33709964_60	dORF	Mitochondrion	0.3931	0.4234	0.305	0.1488	0.4425	0.0466	0.1831	0.234	0.2817	0.0861
ENST00000351760_9481422_9484465_60	dORF	Nucleus	0.361	0.5125	0.2005	0.1553	0.5021	0.0299	0.2578	0.176	0.2486	0.0491
ENST00000352886_18353766_18355893_60	uORF	Mitochondrion	0.3617	0.4551	0.1936	0.1013	0.6241	0.1055	0.3193	0.2629	0.1932	0.2033
ENST00000354230_100100569_100100628_60	uORF	Mitochondrion	0.4463	0.4542	0.3449	0.1739	0.5336	0.0435	0.2313	0.3232	0.2676	0.1104
ENST00000354691_155668643_155668702_60	dORF	Cytoplasm	0.6122	0.5735	0.0947	0.1424	0.4825	0.0062	0.107	0.1463	0.1143	0.0791
ENST00000354759_35211701_35211760_60	dORF	Nucleus	0.4959	0.5383	0.1647	0.1175	0.3528	0.0457	0.2128	0.2645	0.3325	0.0275
ENST00000354870_22201887_22206871_60	dORF	Plastid	0.2824	0.3023	0.2508	0.0784	0.2762	0.3066	0.1245	0.1551	0.2628	0.0216
ENST00000355476_26321001_26362457_60	uORF	Cytoplasm	0.4931	0.4647	0.184	0.1394	0.4919	0.0325	0.301	0.2586	0.2344	0.0921
ENST00000355491_79973839_79976759_60	dORF	Cytoplasm	0.5136	0.4616	0.1607	0.1766	0.3772	0.0325	0.1717	0.158	0.2203	0.0418
ENST00000355815_17812200_17812259_60	dORF	Mitochondrion	0.3558	0.3528	0.5172	0.1769	0.6236	0.0105	0.2209	0.2355	0.2633	0.1065
ENST00000355842_2928432_2928491_60	dORF	Nucleus	0.3984	0.5875	0.4042	0.0654	0.3342	0.1717	0.1789	0.1462	0.144	0.0723
ENST00000356175_31376808_31376867_60	dORF	Mitochondrion	0.4867	0.4728	0.2326	0.1287	0.4893	0.0495	0.2204	0.3469	0.2967	0.1609
ENST00000356457_61625073_61625132_60	dORF	Nucleus	0.4814	0.5545	0.1749	0.1458	0.4774	0.0343	0.2066	0.1744	0.1942	0.0227
ENST00000356483_48961574_48961633_60	dORF	Mitochondrion	0.2057	0.1199	0.2045	0.4881	0.7611	0.1554	0.6167	0.5642	0.4053	0.1899
ENST00000356799_127287476_127287535_60	dORF	Mitochondrion	0.377	0.4357	0.3142	0.1008	0.4641	0.027	0.3826	0.3891	0.2828	0.2999
ENST00000356917_35211701_35211760_60	dORF	Nucleus	0.4959	0.5383	0.1647	0.1175	0.3528	0.0457	0.2128	0.2645	0.3325	0.0275
ENST00000357171_70472931_70472990_60	dORF	Nucleus	0.3345	0.4925	0.3423	0.0988	0.3932	0.0575	0.2869	0.1363	0.2229	0.1153
ENST00000357480_48059827_48059886_60	dORF	Mitochondrion	0.4763	0.4032	0.0835	0.1688	0.678	0.0309	0.2322	0.3454	0.2172	0.0452
ENST00000357988_53938263_53938322_60	dORF	Mitochondrion	0.409	0.4689	0.3691	0.1413	0.5386	0.0486	0.2331	0.2601	0.3122	0.0499
ENST00000358273_31376808_31376867_60	dORF	Mitochondrion	0.4867	0.4728	0.2326	0.1287	0.4893	0.0495	0.2204	0.3469	0.2967	0.1609
ENST00000358307_65455694_65616012_60	uORF	Mitochondrion	0.4513	0.3615	0.3508	0.1841	0.5705	0.0187	0.377	0.3641	0.2558	0.1181
ENST00000358356_34887548_34887607_60	uORF	Mitochondrion	0.4802	0.3792	0.2857	0.1696	0.4833	0.0262	0.2595	0.2269	0.2624	0.0635
ENST00000358726_16652635_16652694_60	dORF	Nucleus	0.4704	0.5322	0.247	0.1038	0.4488	0.0317	0.2062	0.174	0.1628	0.1814
ENST00000359593_100107038_100107097_60	dORF	Mitochondrion	0.459	0.4069	0.1882	0.1341	0.5444	0.0391	0.2923	0.2714	0.2007	0.1996
ENST00000359783_68248610_68248669_60	uORF	Cytoplasm	0.4618	0.4434	0.1851	0.1437	0.4466	0.0837	0.2406	0.2261	0.2947	0.077
ENST00000359904_68248610_68248669_60	uORF	Cytoplasm	0.4618	0.4434	0.1851	0.1437	0.4466	0.0837	0.2406	0.2261	0.2947	0.077
ENST00000360059_988945_992544_60	uORF	Cytoplasm	0.4786	0.4618	0.2262	0.1307	0.4486	0.0418	0.2019	0.3275	0.2187	0.1756
ENST00000360104_152136858_152136917_60	dORF	Nucleus	0.3334	0.4269	0.323	0.107	0.3632	0.0575	0.3284	0.2909	0.2323	0.1591
ENST00000360110_196051567_196051626_60	dORF	Mitochondrion	0.3731	0.476	0.3413	0.0806	0.5154	0.0758	0.4142	0.2963	0.2437	0.2861
ENST00000360264_102256032_102256091_60	dORF	Cytoplasm	0.5297	0.4878	0.3344	0.0733	0.3871	0.1191	0.1349	0.1736	0.1858	0.086
ENST00000360463_21017475_21017534_60	dORF	Nucleus	0.3711	0.509	0.188	0.3513	0.4259	0.0417	0.1338	0.2868	0.2326	0.0146
ENST00000360868_92311151_92311210_60	dORF	Nucleus	0.4161	0.6424	0.0835	0.142	0.3706	0.0141	0.0579	0.0437	0.0728	0.0245
ENST00000360868_92315325_92315384_60	dORF	Cytoplasm	0.4903	0.4062	0.393	0.1443	0.4685	0.0373	0.2328	0.2828	0.2845	0.0251
ENST00000361140_155668643_155668702_60	dORF	Cytoplasm	0.6122	0.5735	0.0947	0.1424	0.4825	0.0062	0.107	0.1463	0.1143	0.0791
ENST00000361377_53098605_53098664_60	dORF	Cytoplasm	0.4954	0.3446	0.2621	0.2128	0.4109	0.0344	0.2143	0.2678	0.3599	0.0165
ENST00000361538_4133686_4135554_60	uORF	Extracellular	0.3609	0.3764	0.471	0.0814	0.4199	0.1029	0.3249	0.1594	0.2116	0.2204
ENST00000361665_48059827_48059886_60	dORF	Mitochondrion	0.4763	0.4032	0.0835	0.1688	0.678	0.0309	0.2322	0.3454	0.2172	0.0452
ENST00000362042_48059827_48059886_60	dORF	Mitochondrion	0.4763	0.4032	0.0835	0.1688	0.678	0.0309	0.2322	0.3454	0.2172	0.0452
ENST00000366500_247101144_247101203_60	dORF	Mitochondrion	0.4781	0.2923	0.2915	0.2122	0.5303	0.0942	0.3717	0.5144	0.3732	0.197
ENST00000366501_247101144_247101203_60	dORF	Mitochondrion	0.4781	0.2923	0.2915	0.2122	0.5303	0.0942	0.3717	0.5144	0.3732	0.197
ENST00000366501_247101237_247101296_60	dORF	Nucleus	0.4484	0.456	0.3382	0.0896	0.3475	0.0693	0.1902	0.3253	0.2901	0.1118
ENST00000366911_161149224_161149283_60	dORF	Nucleus	0.4718	0.4945	0.2417	0.191	0.4128	0.0133	0.2722	0.2137	0.3026	0.0717
ENST00000366983_212619470_212619529_60	dORF	Nucleus	0.3451	0.4663	0.3602	0.1346	0.4571	0.0217	0.188	0.2714	0.2411	0.1382
ENST00000367088_158636790_158636849_60	dORF	Mitochondrion	0.4659	0.3911	0.1743	0.108	0.5873	0.0826	0.3849	0.3139	0.3297	0.2106
ENST00000367088_158637782_158637841_60	uORF	Nucleus	0.5039	0.5241	0.1525	0.1897	0.3964	0.0674	0.1204	0.1577	0.1738	0.0146
ENST00000367448_193018703_193018762_60	dORF	Mitochondrion	0.494	0.4436	0.2243	0.1755	0.4984	0.0066	0.4193	0.3589	0.2015	0.1748
ENST00000367449_193018703_193018762_60	dORF	Mitochondrion	0.494	0.4436	0.2243	0.1755	0.4984	0.0066	0.4193	0.3589	0.2015	0.1748
ENST00000367503_145941688_145941747_60	dORF	Mitochondrion	0.3343	0.3571	0.4044	0.123	0.5891	0.1187	0.2647	0.2562	0.3121	0.1048
ENST00000367582_143678072_143678131_60	uORF	Nucleus	0.5025	0.6432	0.1435	0.1476	0.3743	0.0725	0.143	0.1294	0.1929	0.0036
ENST00000367822_135035974_135036033_60	dORF	Mitochondrion	0.4329	0.4413	0.309	0.1348	0.6308	0.0266	0.3816	0.2823	0.2397	0.0901
ENST00000368218_156736691_156736750_60	dORF	Mitochondrion	0.4836	0.2765	0.2049	0.2479	0.5248	0.0239	0.2168	0.3342	0.4185	0.0282
ENST00000368258_156320865_156320924_60	dORF	Mitochondrion	0.2449	0.4186	0.4184	0.0623	0.498	0.0511	0.41	0.2362	0.2314	0.2726
ENST00000368262_156320865_156320924_60	dORF	Mitochondrion	0.2449	0.4186	0.4184	0.0623	0.498	0.0511	0.41	0.2362	0.2314	0.2726
ENST00000368315_155947945_155948004_60	dORF	Cytoplasm	0.6026	0.476	0.1052	0.1667	0.2515	0.0381	0.1145	0.2517	0.1679	0.0296
ENST00000368330_155680444_155688976_60	uORF	Nucleus	0.5137	0.6404	0.1906	0.111	0.119	0.1236	0.1838	0.2202	0.2232	0.0111
ENST00000368815_125741017_125741076_60	dORF	Mitochondrion	0.4722	0.299	0.2417	0.1881	0.5643	0.0566	0.3766	0.3166	0.3022	0.2321
ENST00000368841_151660825_151662187_60	dORF	Nucleus	0.3882	0.4743	0.3463	0.1164	0.4598	0.0548	0.1957	0.1772	0.3376	0.0282
ENST00000368864_111024200_111024259_60	dORF	Mitochondrion	0.3906	0.4174	0.1859	0.1778	0.617	0.0283	0.3533	0.2652	0.1829	0.0713
ENST00000368865_123164360_123164419_60	dORF	Mitochondrion	0.4707	0.3823	0.2624	0.1315	0.5951	0.0232	0.2994	0.2754	0.2858	0.1214
ENST00000368979_108212152_108212211_60	dORF	Cytoplasm	0.5323	0.4609	0.2548	0.1856	0.456	0.0497	0.1647	0.2078	0.2256	0.0393
ENST00000368979_108214505_108214564_60	dORF	Nucleus	0.3835	0.5527	0.2898	0.0716	0.381	0.0496	0.3807	0.2905	0.2692	0.077
ENST00000369253_114526738_114526797_60	uORF	Mitochondrion	0.4189	0.3964	0.2857	0.1566	0.5871	0.0336	0.341	0.3711	0.3202	0.3049
ENST00000369266_114526738_114526797_60	uORF	Mitochondrion	0.4189	0.3964	0.2857	0.1566	0.5871	0.0336	0.341	0.3711	0.3202	0.3049
ENST00000369496_116404531_116404590_60	dORF	Mitochondrion	0.4438	0.4327	0.284	0.1407	0.5142	0.007	0.2237	0.2727	0.2222	0.0927
ENST00000369622_85614445_85614504_60	dORF	Cytoplasm	0.4871	0.3228	0.1585	0.1314	0.4708	0.1301	0.2174	0.1801	0.1785	0.3218
ENST00000369635_85514548_85514607_60	dORF	Nucleus	0.3547	0.4706	0.399	0.1499	0.4688	0.0221	0.1993	0.2059	0.2143	0.1163
ENST00000370155_100022414_100022473_60	dORF	Mitochondrion	0.4337	0.2955	0.2174	0.376	0.567	0.0577	0.2281	0.31	0.2583	0.0027
ENST00000370207_94530404_94530463_60	dORF	Mitochondrion	0.4666	0.3111	0.2704	0.2129	0.523	0.0153	0.4384	0.4199	0.3073	0.0564
ENST00000370234_100986393_100986452_60	dORF	Cytoplasm	0.4665	0.4179	0.3324	0.1402	0.4416	0.0412	0.2494	0.263	0.3011	0.1247
ENST00000370236_100986393_100986452_60	dORF	Cytoplasm	0.4665	0.4179	0.3324	0.1402	0.4416	0.0412	0.2494	0.263	0.3011	0.1247
ENST00000370290_93156416_93156475_60	dORF	Mitochondrion	0.4001	0.3278	0.4029	0.1786	0.481	0.0563	0.2923	0.214	0.2335	0.2316
ENST00000370625_84555145_84563261_60	dORF	Mitochondrion	0.4038	0.3482	0.3377	0.1787	0.5669	0.0335	0.4642	0.3912	0.2787	0.1058
ENST00000370872_74723156_74723215_60	uORF	Peroxisome	0.4484	0.3655	0.4936	0.0647	0.4741	0.0422	0.1956	0.5054	0.2787	0.5283
ENST00000371075_58910767_58910826_60	dORF	Mitochondrion	0.5782	0.44	0.1909	0.1863	0.5876	0.0054	0.2756	0.3122	0.213	0.1471
ENST00000371394_137776632_137776691_60	dORF	Mitochondrion	0.4342	0.4538	0.2998	0.101	0.4852	0.0257	0.22	0.2024	0.1727	0.2598
ENST00000371520_52904752_52904811_60	dORF	Mitochondrion	0.4804	0.4251	0.186	0.1756	0.5382	0.0087	0.2191	0.3109	0.244	0.0239
ENST00000371558_119583668_119583727_60	dORF	Cytoplasm	0.5188	0.4205	0.2813	0.1436	0.4699	0.0324	0.2007	0.2894	0.2621	0.0633
ENST00000371587_137096346_137097841_60	dORF	Nucleus	0.3903	0.5461	0.2683	0.1371	0.4133	0.0712	0.1501	0.1952	0.1888	0.077
ENST00000371587_137101047_137101106_60	dORF	Mitochondrion	0.2682	0.3142	0.4136	0.0721	0.4674	0.0578	0.3248	0.1306	0.2957	0.126
ENST00000371589_137108963_137109022_60	dORF	Cytoplasm	0.4911	0.3468	0.1991	0.2323	0.48	0.0611	0.1157	0.4038	0.3358	0.026
ENST00000371610_50753206_50753265_60	dORF	Endoplasmic reticulum	0.4428	0.2577	0.2834	0.2503	0.5014	0.0095	0.6401	0.6186	0.2379	0.3752
ENST00000371658_50129548_50129607_60	dORF	Nucleus	0.4585	0.4836	0.1756	0.1364	0.431	0.0147	0.2388	0.1763	0.1785	0.0935
ENST00000371667_91484476_91484535_60	uORF	Mitochondrion	0.4596	0.3182	0.3597	0.1777	0.565	0.035	0.2634	0.2542	0.2515	0.0945
ENST00000372077_43771092_43771151_60	uORF	Mitochondrion	0.4376	0.4952	0.2579	0.1244	0.5917	0.0134	0.1356	0.4501	0.2783	0.3273
ENST00000372722_45406155_45408463_60	uORF	Mitochondrion	0.3686	0.3339	0.4414	0.1031	0.5012	0.1565	0.2787	0.1894	0.2541	0.3481
ENST00000372723_45406155_45408463_60	uORF	Mitochondrion	0.3686	0.3339	0.4414	0.1031	0.5012	0.1565	0.2787	0.1894	0.2541	0.3481
ENST00000372779_40089447_40089506_60	dORF	Cytoplasm	0.4768	0.2765	0.2586	0.2133	0.4263	0.0335	0.1256	0.3781	0.3311	0.1199
ENST00000372850_128389672_128389731_60	dORF	Mitochondrion	0.49	0.4992	0.1084	0.1093	0.6266	0.0003	0.1734	0.4043	0.098	0.0384
ENST00000372906_44489345_44489404_60	dORF	Mitochondrion	0.3441	0.4018	0.3171	0.1636	0.608	0.0307	0.3756	0.2833	0.3217	0.0745
ENST00000373222_41497424_41497483_60	dORF	Nucleus	0.4745	0.664	0.1666	0.1753	0.2742	0.029	0.1733	0.1741	0.171	0.0233
ENST00000373230_70209665_70210233_60	dORF	Mitochondrion	0.4558	0.3354	0.3136	0.2079	0.4993	0.0702	0.2521	0.3807	0.4119	0.0775
ENST00000373290_69507058_69507117_60	dORF	Mitochondrion	0.454	0.4069	0.3186	0.2424	0.6625	0.0627	0.1895	0.2313	0.3557	0.0686
ENST00000373290_69507107_69507166_60	dORF	Mitochondrion	0.3947	0.32	0.5158	0.1605	0.7366	0.0143	0.183	0.2647	0.3875	0.2774
ENST00000373373_75291446_75291505_60	dORF	Cytoplasm	0.4558	0.4344	0.2084	0.1287	0.4252	0.0504	0.2658	0.2105	0.2804	0.0797
ENST00000373473_37746563_37746622_60	uORF	Cytoplasm	0.5199	0.4196	0.2204	0.1951	0.4838	0.039	0.3149	0.177	0.2855	0.0836
ENST00000373759_36138960_36139019_60	dORF	Extracellular	0.2944	0.4564	0.5016	0.052	0.3441	0.0919	0.1844	0.073	0.148	0.2135
ENST00000373963_219385480_219385638_60	dORF	Mitochondrion	0.3741	0.3465	0.4224	0.0804	0.5158	0.0806	0.3889	0.136	0.2918	0.138
ENST00000373966_219385480_219385638_60	dORF	Mitochondrion	0.3741	0.3465	0.4224	0.0804	0.5158	0.0806	0.3889	0.136	0.2918	0.138
ENST00000374072_35700844_35700903_60	dORF	Mitochondrion	0.4217	0.4646	0.1844	0.2503	0.5632	0.0673	0.3768	0.4302	0.3353	0.0311
ENST00000374223_26298039_26306598_60	uORF	Nucleus	0.4056	0.5657	0.1764	0.1183	0.3434	0.0343	0.1521	0.2488	0.2025	0.061
ENST00000374274_71060352_71060411_60	dORF	Mitochondrion	0.3653	0.4038	0.2741	0.1377	0.5857	0.0698	0.3964	0.4909	0.4327	0.1084
ENST00000374324_111578930_111583509_60	dORF	Mitochondrion	0.3644	0.3564	0.3824	0.1402	0.6215	0.0203	0.2963	0.3432	0.3023	0.1858
ENST00000374487_23817565_23820550_60	dORF	Mitochondrion	0.4389	0.4842	0.2363	0.1106	0.5778	0.0196	0.3451	0.2595	0.2855	0.0896
ENST00000374557_109241561_109241620_60	dORF	Mitochondrion	0.5142	0.3682	0.1456	0.1464	0.5554	0.0203	0.2337	0.2242	0.3985	0.0925
ENST00000374721_35211701_35211760_60	dORF	Nucleus	0.4959	0.5383	0.1647	0.1175	0.3528	0.0457	0.2128	0.2645	0.3325	0.0275
ENST00000374754_35010314_35010373_60	dORF	Golgi apparatus	0.5063	0.4886	0.3131	0.1736	0.4081	0.0157	0.3221	0.4224	0.6372	0.0069
ENST00000375003_20773576_20773635_60	uORF	Nucleus	0.3081	0.4554	0.2748	0.1582	0.3494	0.0272	0.2326	0.214	0.2228	0.0833
ENST00000375286_75053053_75059516_60	dORF	Mitochondrion	0.3943	0.4953	0.2169	0.2399	0.5834	0.0325	0.2514	0.2897	0.3196	0.0156
ENST00000376550_50360389_50360448_60	dORF	Nucleus	0.4862	0.4971	0.1335	0.201	0.4574	0.0256	0.1882	0.2096	0.2358	0.0608
ENST00000376550_50360732_50360791_60	dORF	Mitochondrion	0.4452	0.4155	0.3472	0.1764	0.6197	0.0161	0.2119	0.3224	0.4039	0.0872
ENST00000376723_128145828_128145887_60	dORF	Mitochondrion	0.4971	0.3857	0.2321	0.1617	0.5485	0.0349	0.2486	0.2495	0.222	0.1035
ENST00000376723_128177890_128178496_60	dORF	Mitochondrion	0.4549	0.4749	0.2519	0.1179	0.4892	0.0339	0.1679	0.2265	0.1466	0.0913
ENST00000376723_128187578_128189739_60	dORF	Nucleus	0.4215	0.5544	0.4377	0.1297	0.3145	0.0309	0.1066	0.3016	0.3137	0.0102
ENST00000377663_6593571_6593630_60	dORF	Mitochondrion	0.4328	0.3937	0.1641	0.1978	0.6158	0.0419	0.2284	0.3248	0.263	0.0837
ENST00000377685_110327683_110327742_60	dORF	Cytoplasm	0.4838	0.368	0.2893	0.1015	0.4789	0.0801	0.2993	0.2264	0.2811	0.0927
ENST00000377685_110327773_110327832_60	dORF	Mitochondrion	0.3606	0.4676	0.2152	0.0896	0.5064	0.0754	0.3382	0.4003	0.2577	0.1085
ENST00000377685_110342337_110342396_60	dORF	Nucleus	0.3535	0.5422	0.0905	0.0723	0.3215	0.2068	0.334	0.3026	0.2149	0.0402
ENST00000377685_110344910_110344969_60	dORF	Mitochondrion	0.3833	0.4052	0.2252	0.1461	0.5532	0.0551	0.398	0.5454	0.3365	0.3112
ENST00000377860_6281143_6281202_60	dORF	Mitochondrion	0.3434	0.2597	0.4839	0.0933	0.5928	0.1381	0.2906	0.1334	0.3063	0.1744
ENST00000377897_62807472_62807531_60	dORF	Endoplasmic reticulum	0.2953	0.1678	0.4087	0.2996	0.3123	0.0207	0.7595	0.6255	0.3356	0.0551
ENST00000378332_89291043_89291102_60	dORF	Cytoplasm	0.4569	0.356	0.3123	0.0789	0.3109	0.2868	0.2614	0.1159	0.2428	0.1452
ENST00000378458_14553324_14553383_60	uORF	Endoplasmic reticulum	0.409	0.382	0.4318	0.0952	0.487	0.0214	0.5751	0.4104	0.2726	0.3018
ENST00000378463_40064504_40064563_60	uORF	Mitochondrion	0.2781	0.3955	0.3906	0.1153	0.4957	0.0535	0.3534	0.2229	0.2418	0.1418
ENST00000378467_14553324_14553383_60	uORF	Endoplasmic reticulum	0.409	0.382	0.4318	0.0952	0.487	0.0214	0.5751	0.4104	0.2726	0.3018
ENST00000378823_132643086_132643145_60	dORF	Mitochondrion	0.4441	0.3389	0.2616	0.1895	0.6164	0.0481	0.2685	0.3958	0.3169	0.1011
ENST00000378892_34637391_34637450_60	uORF	Mitochondrion	0.3184	0.3485	0.344	0.066	0.5648	0.1144	0.4259	0.266	0.3473	0.1296
ENST00000379095_90271817_90271876_60	dORF	Mitochondrion	0.4409	0.2934	0.2338	0.34	0.6396	0.0647	0.2902	0.4889	0.3674	0.0553
ENST00000379403_83018108_83018167_60	dORF	Endoplasmic reticulum	0.3583	0.2125	0.3605	0.2991	0.5567	0.0468	0.6014	0.5322	0.398	0.2533
ENST00000379573_3824059_3824118_60	dORF	Mitochondrion	0.2893	0.4011	0.4207	0.0699	0.5383	0.0548	0.5253	0.1581	0.318	0.0581
ENST00000379608_10411729_10411788_60	uORF	Cytoplasm	0.4751	0.3859	0.2532	0.1348	0.4568	0.0889	0.1245	0.4628	0.334	0.0961
ENST00000379649_38349920_38350056_60	uORF	Mitochondrion	0.4848	0.4486	0.2442	0.149	0.4969	0.0887	0.2454	0.248	0.2315	0.039
ENST00000379977_5952832_5952891_60	dORF	Mitochondrion	0.462	0.3902	0.2974	0.1633	0.6349	0.0552	0.2263	0.2736	0.3206	0.0478
ENST00000379982_95795856_95795915_60	dORF	Mitochondrion	0.3968	0.2405	0.279	0.2255	0.6965	0.0943	0.4751	0.5838	0.4986	0.2523
ENST00000380120_4115906_4115965_60	dORF	Mitochondrion	0.5429	0.4438	0.2548	0.1651	0.6154	0.022	0.2277	0.2409	0.2912	0.0339
ENST00000380285_64127775_64129943_60	dORF	Nucleus	0.4229	0.4508	0.312	0.1432	0.3683	0.0525	0.1432	0.1346	0.245	0.0876
ENST00000380285_64142200_64142259_60	dORF	Mitochondrion	0.4221	0.4836	0.1814	0.1841	0.5819	0.0271	0.2292	0.4097	0.4173	0.0903
ENST00000380285_64142726_64142785_60	dORF	Mitochondrion	0.4305	0.3915	0.2995	0.1983	0.5881	0.0774	0.222	0.3228	0.3026	0.18
ENST00000380340_63279268_63279327_60	dORF	Cytoplasm	0.5045	0.3645	0.2678	0.1785	0.4336	0.033	0.2555	0.1911	0.2339	0.2238
ENST00000380353_28093190_28097234_60	uORF	Mitochondrion	0.4311	0.4694	0.2063	0.1643	0.4862	0.0225	0.122	0.2498	0.1676	0.1927
ENST00000380405_31161819_31161878_60	uORF	Mitochondrion	0.4776	0.3952	0.3799	0.2203	0.521	0.0197	0.1164	0.2909	0.4022	0.0112
ENST00000380994_3157476_3158043_60	uORF	Nucleus	0.4787	0.4806	0.4211	0.1056	0.4214	0.0126	0.3503	0.2504	0.228	0.0762
ENST00000381021_46352307_46353802_60	dORF	Mitochondrion	0.4288	0.4354	0.2627	0.2728	0.5177	0.0418	0.1803	0.2841	0.2748	0.0431
ENST00000381177_2738220_2740801_60	dORF	Nucleus	0.4456	0.5006	0.2488	0.1495	0.3324	0.0242	0.1531	0.237	0.2308	0.0535
ENST00000381287_55941246_55941305_60	dORF	Mitochondrion	0.5633	0.3471	0.1864	0.1623	0.5706	0.012	0.3479	0.3646	0.2273	0.317
ENST00000381287_55951602_55951985_60	dORF	Nucleus	0.4356	0.4467	0.4081	0.1058	0.4209	0.0516	0.4037	0.3578	0.2583	0.1796
ENST00000381287_55954816_55954875_60	dORF	Mitochondrion	0.4852	0.4475	0.1799	0.2093	0.5128	0.0658	0.1573	0.1919	0.3175	0.0228
ENST00000382214_430373_430432_60	dORF	Mitochondrion	0.4394	0.3205	0.3191	0.09	0.5894	0.0346	0.2885	0.3787	0.3467	0.1536
ENST00000382292_23329420_23329479_60	dORF	Cytoplasm	0.492	0.3814	0.2599	0.1996	0.4713	0.0591	0.4195	0.3893	0.2951	0.0794
ENST00000382671_247425_248811_60	dORF	Mitochondrion	0.3643	0.4798	0.2996	0.122	0.5001	0.0454	0.2593	0.2916	0.2778	0.144
ENST00000383779_15563498_15564563_60	dORF	Nucleus	0.4842	0.5012	0.244	0.1181	0.4077	0.016	0.353	0.2035	0.2824	0.1011
ENST00000383779_15567860_15567919_60	dORF	Mitochondrion	0.3807	0.4186	0.2006	0.15	0.5771	0.06	0.3962	0.37	0.2894	0.1175
ENST00000383779_15571684_15571743_60	dORF	Nucleus	0.4738	0.681	0.1833	0.0914	0.162	0.0472	0.0964	0.2123	0.1372	0.0401
ENST00000388710_18908486_18908545_60	dORF	Extracellular	0.3731	0.0859	0.9323	0.254	0.7104	0.0042	0.0751	0.0373	0.0662	0.0293
ENST00000389272_42346669_42388293_60	uORF	Mitochondrion	0.4655	0.5057	0.2538	0.1515	0.5244	0.0318	0.1927	0.1744	0.1809	0.041
ENST00000389959_85698040_85700535_60	dORF	Nucleus	0.4065	0.4668	0.2681	0.0905	0.3904	0.0464	0.2791	0.1988	0.265	0.1062
ENST00000389993_53866788_53866847_60	dORF	Mitochondrion	0.499	0.3408	0.2297	0.1755	0.5307	0.0846	0.4119	0.4915	0.3554	0.1543
ENST00000389993_53887268_53887327_60	dORF	Nucleus	0.4496	0.5197	0.3185	0.076	0.4769	0.0424	0.2797	0.2667	0.2775	0.0724
ENST00000389993_53887367_53887426_60	dORF	Mitochondrion	0.3788	0.409	0.3154	0.1151	0.5048	0.0288	0.4059	0.3152	0.2041	0.2306
ENST00000391844_40236342_40237984_60	dORF	Nucleus	0.3466	0.6438	0.4316	0.1227	0.2781	0.0013	0.2915	0.0984	0.0288	0.3916
ENST00000391858_231352429_231352488_60	dORF	Mitochondrion	0.5188	0.3103	0.1848	0.2192	0.6297	0.0248	0.1929	0.3173	0.2741	0.0875
ENST00000391881_48479283_48479342_60	dORF	Mitochondrion	0.4409	0.3834	0.2833	0.101	0.4419	0.0439	0.3461	0.274	0.2681	0.1714
ENST00000391947_204549282_204549341_60	dORF	Nucleus	0.399	0.4546	0.3045	0.0815	0.3842	0.0586	0.3084	0.366	0.2242	0.264
ENST00000392021_233289918_233290250_60	dORF	Cytoplasm	0.4891	0.29	0.376	0.1773	0.4358	0.0459	0.1737	0.2596	0.2612	0.0947
ENST00000392078_171515830_171517615_60	uORF	Nucleus	0.387	0.59	0.1365	0.0978	0.4901	0.028	0.3345	0.3284	0.2048	0.1613
ENST00000392078_171517672_171517731_60	uORF	Nucleus	0.365	0.5403	0.1899	0.0836	0.3544	0.0741	0.3103	0.2196	0.2652	0.0436
ENST00000392168_159787858_159789450_60	uORF	Cytoplasm	0.5747	0.4554	0.1633	0.2307	0.5069	0.0109	0.2304	0.2657	0.23	0.0327
ENST00000392271_29942469_29942528_60	uORF	Nucleus	0.301	0.524	0.3431	0.1292	0.3348	0.0289	0.2272	0.1083	0.1151	0.1011
ENST00000392271_30015240_30015299_60	dORF	Cytoplasm	0.435	0.3408	0.0993	0.2201	0.3976	0.0205	0.2056	0.3979	0.1786	0.0951
ENST00000392333_190246161_190249647_60	dORF	Mitochondrion	0.3329	0.358	0.294	0.1402	0.5212	0.0266	0.349	0.3229	0.2574	0.1662
ENST00000392396_196051567_196051626_60	dORF	Mitochondrion	0.3731	0.476	0.3413	0.0806	0.5154	0.0758	0.4142	0.2963	0.2437	0.2861
ENST00000392407_195750898_195750957_60	dORF	Mitochondrion	0.3663	0.3108	0.479	0.0631	0.5858	0.164	0.2234	0.1435	0.3819	0.0836
ENST00000392407_195757272_195759126_60	dORF	Nucleus	0.3581	0.5185	0.1662	0.1086	0.517	0.0244	0.3826	0.1636	0.1673	0.185
ENST00000392549_116852650_116852709_60	dORF	Nucleus	0.4347	0.5995	0.2538	0.0824	0.2782	0.055	0.2569	0.349	0.2737	0.0612
ENST00000392710_68523807_68524065_60	dORF	Nucleus	0.4226	0.5016	0.366	0.0977	0.4845	0.046	0.2728	0.2438	0.2452	0.1365
ENST00000392710_68525758_68525817_60	dORF	Mitochondrion	0.5248	0.4325	0.2961	0.1161	0.5854	0.0283	0.3482	0.4182	0.3197	0.0566
ENST00000392710_68528927_68528986_60	dORF	Nucleus	0.3509	0.6027	0.2542	0.0771	0.4357	0.0462	0.2893	0.2096	0.1957	0.0991
ENST00000392871_143947042_143947101_60	dORF	Nucleus	0.4523	0.586	0.1348	0.0966	0.5207	0.0365	0.3517	0.2585	0.2426	0.0606
ENST00000392952_114526738_114526797_60	uORF	Mitochondrion	0.4189	0.3964	0.2857	0.1566	0.5871	0.0336	0.341	0.3711	0.3202	0.3049
ENST00000393042_98613588_98613647_60	dORF	Cytoplasm	0.5875	0.3209	0.388	0.3954	0.2044	0.0255	0.1316	0.4779	0.3079	0.0286
ENST00000393120_58210677_58210991_60	dORF	Nucleus	0.3503	0.4013	0.2323	0.0785	0.3257	0.0892	0.2695	0.1586	0.2573	0.0671
ENST00000393360_180236387_180236446_60	dORF	Cytoplasm	0.48	0.2852	0.1857	0.1804	0.4656	0.0324	0.1445	0.2166	0.2255	0.1684
ENST00000393362_180247444_180247503_60	dORF	Peroxisome	0.4153	0.5437	0.2734	0.145	0.4915	0.0032	0.3333	0.1799	0.1064	0.5461
ENST00000393452_90043081_90043140_60	dORF	Mitochondrion	0.2958	0.4067	0.1458	0.3253	0.6274	0.0708	0.1806	0.2194	0.291	0.0145
ENST00000393987_43225870_43225929_60	dORF	Mitochondrion	0.4354	0.4446	0.1963	0.2238	0.6924	0.0436	0.23	0.4565	0.3193	0.0445
ENST00000394142_42937811_42938120_60	dORF	Extracellular	0.2367	0.3482	0.4717	0.0446	0.4517	0.0357	0.3889	0.0876	0.1359	0.418
ENST00000394802_78593142_78593201_60	dORF	Mitochondrion	0.4928	0.3659	0.1895	0.1309	0.6047	0.0855	0.5916	0.2655	0.3817	0.1455
ENST00000394961_94226227_94226286_60	dORF	Nucleus	0.4658	0.5079	0.2744	0.1407	0.3136	0.0782	0.1613	0.1067	0.2351	0.0201
ENST00000394961_94249745_94250800_60	dORF	Nucleus	0.5045	0.5449	0.2632	0.1585	0.4719	0.0132	0.21	0.1735	0.2307	0.0483
ENST00000394961_94283135_94283194_60	dORF	Cytoplasm	0.4601	0.4521	0.2218	0.1366	0.4589	0.0362	0.4401	0.2624	0.3345	0.0659
ENST00000395126_50332129_50337938_60	uORF	Nucleus	0.3655	0.6276	0.1505	0.1025	0.5677	0.0059	0.3508	0.3973	0.2746	0.1427
ENST00000395174_50100033_50103123_60	dORF	Nucleus	0.4608	0.5504	0.2492	0.1548	0.3563	0.0407	0.1242	0.1431	0.2882	0.0129
ENST00000395491_21302151_21302210_60	dORF	Nucleus	0.5493	0.6491	0.1375	0.1191	0.4618	0.0014	0.4882	0.3788	0.2129	0.4042
ENST00000395652_65452000_65452059_60	dORF	Mitochondrion	0.3922	0.3556	0.2936	0.2274	0.5744	0.0473	0.1731	0.3213	0.2355	0.1106
ENST00000395710_75971431_75973348_60	dORF	Nucleus	0.4519	0.6195	0.1406	0.0966	0.3995	0.0456	0.1806	0.2233	0.2485	0.0332
ENST00000395740_32625778_32633606_60	dORF	Cytoplasm	0.4893	0.4813	0.1648	0.1214	0.4774	0.108	0.3278	0.3252	0.3021	0.0274
ENST00000395745_47846353_47846412_60	dORF	Nucleus	0.4565	0.5062	0.1451	0.1658	0.4858	0.0105	0.2378	0.2454	0.2109	0.0768
ENST00000395745_47846439_47846498_60	dORF	Extracellular	0.3997	0.3623	0.4799	0.0699	0.4716	0.1442	0.3617	0.1506	0.4209	0.1222
ENST00000395751_17812200_17812259_60	dORF	Mitochondrion	0.3558	0.3528	0.5172	0.1769	0.6236	0.0105	0.2209	0.2355	0.2633	0.1065
ENST00000395751_17812625_17812684_60	dORF	Cytoplasm	0.4793	0.4503	0.0783	0.2661	0.4626	0.0177	0.2195	0.3531	0.2185	0.0513
ENST00000395756_17812200_17812259_60	dORF	Mitochondrion	0.3558	0.3528	0.5172	0.1769	0.6236	0.0105	0.2209	0.2355	0.2633	0.1065
ENST00000395756_17812625_17812684_60	dORF	Cytoplasm	0.4793	0.4503	0.0783	0.2661	0.4626	0.0177	0.2195	0.3531	0.2185	0.0513
ENST00000395757_17812200_17812259_60	dORF	Mitochondrion	0.3558	0.3528	0.5172	0.1769	0.6236	0.0105	0.2209	0.2355	0.2633	0.1065
ENST00000395811_17188214_17188273_60	dORF	Mitochondrion	0.4873	0.3091	0.2779	0.215	0.5609	0.0151	0.2057	0.3746	0.3491	0.18
ENST00000395850_33709312_33709371_60	dORF	Mitochondrion	0.478	0.4483	0.211	0.2129	0.5463	0.0317	0.34	0.3059	0.3786	0.0238
ENST00000395850_33709905_33709964_60	dORF	Mitochondrion	0.3931	0.4234	0.305	0.1488	0.4425	0.0466	0.1831	0.234	0.2817	0.0861
ENST00000395936_15230920_15230979_60	dORF	Mitochondrion	0.2267	0.1294	0.2409	0.3922	0.7228	0.0854	0.48	0.5818	0.3524	0.4097
ENST00000396136_58597460_58597519_60	dORF	Nucleus	0.441	0.4609	0.221	0.1083	0.3774	0.1353	0.1384	0.2039	0.3686	0.0187
ENST00000396136_58610475_58611015_60	dORF	Nucleus	0.4865	0.5638	0.2524	0.1456	0.3852	0.0228	0.2666	0.2867	0.2736	0.0295
ENST00000396196_18564909_18564968_60	dORF	Mitochondrion	0.4374	0.3866	0.3599	0.1208	0.4837	0.0371	0.275	0.3066	0.2813	0.1344
ENST00000396252_89971187_89971246_60	dORF	Nucleus	0.4768	0.5891	0.2497	0.1398	0.4451	0.0276	0.2202	0.1559	0.2539	0.0225
ENST00000396384_30722622_30722953_60	uORF	Mitochondrion	0.359	0.3642	0.2685	0.0916	0.5409	0.0992	0.3624	0.2447	0.3284	0.102
ENST00000396503_11837852_11837911_60	dORF	Mitochondrion	0.4309	0.4643	0.3314	0.0924	0.5505	0.0667	0.2597	0.2838	0.2204	0.2224
ENST00000397072_180247444_180247503_60	dORF	Peroxisome	0.4153	0.5437	0.2734	0.145	0.4915	0.0032	0.3333	0.1799	0.1064	0.5461
ENST00000397248_5952832_5952891_60	dORF	Mitochondrion	0.462	0.3902	0.2974	0.1633	0.6349	0.0552	0.2263	0.2736	0.3206	0.0478
ENST00000397511_7287926_7287985_60	dORF	Cytoplasm	0.4803	0.4272	0.2886	0.1524	0.4201	0.0307	0.3861	0.2914	0.3121	0.0302
ENST00000397553_35374187_35374246_60	dORF	Mitochondrion	0.4483	0.3583	0.4326	0.1684	0.5261	0.0764	0.2797	0.1517	0.2605	0.1218
ENST00000397656_110628893_110632505_60	dORF	Mitochondrion	0.4033	0.3878	0.3081	0.1293	0.5389	0.0238	0.5181	0.3885	0.2905	0.3258
ENST00000397722_397059_399028_60	uORF	Mitochondrion	0.4987	0.2891	0.3395	0.1439	0.6604	0.036	0.1486	0.2681	0.2602	0.0723
ENST00000397844_21017475_21017534_60	dORF	Nucleus	0.3711	0.509	0.188	0.3513	0.4259	0.0417	0.1338	0.2868	0.2326	0.0146
ENST00000397847_21017475_21017534_60	dORF	Nucleus	0.3711	0.509	0.188	0.3513	0.4259	0.0417	0.1338	0.2868	0.2326	0.0146
ENST00000397851_21017475_21017534_60	dORF	Nucleus	0.3711	0.509	0.188	0.3513	0.4259	0.0417	0.1338	0.2868	0.2326	0.0146
ENST00000397853_21017475_21017534_60	dORF	Nucleus	0.3711	0.509	0.188	0.3513	0.4259	0.0417	0.1338	0.2868	0.2326	0.0146
ENST00000397856_21017475_21017534_60	dORF	Nucleus	0.3711	0.509	0.188	0.3513	0.4259	0.0417	0.1338	0.2868	0.2326	0.0146
ENST00000397858_21017475_21017534_60	dORF	Nucleus	0.3711	0.509	0.188	0.3513	0.4259	0.0417	0.1338	0.2868	0.2326	0.0146
ENST00000397980_143678072_143678131_60	uORF	Nucleus	0.5025	0.6432	0.1435	0.1476	0.3743	0.0725	0.143	0.1294	0.1929	0.0036
ENST00000398123_2928432_2928491_60	dORF	Nucleus	0.3984	0.5875	0.4042	0.0654	0.3342	0.1717	0.1789	0.1462	0.144	0.0723
ENST00000398125_2928432_2928491_60	dORF	Nucleus	0.3984	0.5875	0.4042	0.0654	0.3342	0.1717	0.1789	0.1462	0.144	0.0723
ENST00000398169_20317886_20317945_60	uORF	Mitochondrion	0.4314	0.3748	0.277	0.2077	0.5747	0.0619	0.1675	0.3507	0.3183	0.1168
ENST00000398395_13760550_13760609_60	dORF	Mitochondrion	0.3618	0.4436	0.3056	0.0864	0.4578	0.0367	0.3161	0.2029	0.3039	0.1394
ENST00000398395_13763799_13767129_60	dORF	Mitochondrion	0.3621	0.3288	0.3258	0.1759	0.5289	0.0203	0.4237	0.4052	0.3393	0.1942
ENST00000398835_43533933_43533992_60	dORF	Cytoplasm	0.5496	0.4725	0.2725	0.2115	0.4694	0.0137	0.1949	0.1923	0.2466	0.0213
ENST00000398947_139388950_139389009_60	dORF	Nucleus	0.4813	0.5022	0.1904	0.1556	0.4654	0.0312	0.162	0.1642	0.2439	0.0467
ENST00000398991_99903795_99903854_60	dORF	Nucleus	0.4729	0.5333	0.3219	0.1807	0.3734	0.024	0.1938	0.1829	0.2722	0.0236
ENST00000399179_68419162_68419810_60	dORF	Peroxisome	0.3711	0.3132	0.3684	0.1711	0.5119	0.0304	0.5333	0.5683	0.2374	0.6224
ENST00000399180_68419162_68419810_60	dORF	Peroxisome	0.3711	0.3132	0.3684	0.1711	0.5119	0.0304	0.5333	0.5683	0.2374	0.6224
ENST00000399219_136410676_136410735_60	uORF	Nucleus	0.3332	0.5757	0.2068	0.0503	0.4716	0.0712	0.5422	0.3546	0.36	0.2091
ENST00000399219_136412071_136412130_60	uORF	Mitochondrion	0.3925	0.4133	0.2642	0.0722	0.4823	0.0329	0.3658	0.3633	0.2801	0.1982
ENST00000399807_20064600_20064659_60	dORF	Nucleus	0.4694	0.5518	0.1813	0.1332	0.4642	0.0281	0.256	0.2745	0.2879	0.0253
ENST00000400060_7955379_8069709_60	uORF	Cytoplasm	0.5002	0.372	0.3982	0.1478	0.4314	0.0114	0.2084	0.3417	0.2482	0.2243
ENST00000400060_8069791_8069850_60	uORF	Cytoplasm	0.5596	0.4018	0.3452	0.1902	0.1064	0.0154	0.2695	0.3206	0.2168	0.0396
ENST00000400770_241676130_241676189_60	dORF	Mitochondrion	0.4832	0.2963	0.0937	0.1888	0.5031	0.0405	0.2278	0.2147	0.1997	0.0244
ENST00000400770_241678478_241678537_60	dORF	Cytoplasm	0.4028	0.2986	0.3702	0.0659	0.3948	0.0992	0.1776	0.0407	0.1804	0.2404
ENST00000401475_30870516_30870575_60	uORF	Extracellular	0.3243	0.3055	0.4964	0.0369	0.2094	0.1963	0.19	0.0317	0.2308	0.1029
ENST00000401959_41682556_41688821_60	uORF	Peroxisome	0.3796	0.4578	0.2521	0.1365	0.4569	0.0355	0.1356	0.3418	0.1393	0.5497
ENST00000402364_23329420_23329479_60	dORF	Cytoplasm	0.492	0.3814	0.2599	0.1996	0.4713	0.0591	0.4195	0.3893	0.2951	0.0794
ENST00000402956_55941516_55941575_60	dORF	Mitochondrion	0.5004	0.3379	0.2441	0.1585	0.5787	0.0509	0.1866	0.3497	0.2859	0.0146
ENST00000403276_82249545_82251380_60	dORF	Cytoplasm	0.5284	0.3574	0.232	0.1506	0.4063	0.0834	0.1908	0.335	0.4048	0.1133
ENST00000403532_28795237_28795296_60	dORF	Mitochondrion	0.4407	0.3678	0.1087	0.2181	0.7568	0.0537	0.2965	0.5764	0.3939	0.1923
ENST00000403829_21017475_21017534_60	dORF	Nucleus	0.3711	0.509	0.188	0.3513	0.4259	0.0417	0.1338	0.2868	0.2326	0.0146
ENST00000403987_30243654_30243713_60	dORF	Cytoplasm	0.5078	0.4594	0.2212	0.1774	0.413	0.0161	0.483	0.3468	0.2775	0.0861
ENST00000404067_41939084_41939143_60	dORF	Mitochondrion	0.4269	0.3454	0.386	0.1364	0.4817	0.0882	0.2638	0.1939	0.2835	0.1744
ENST00000404284_35334352_35334411_60	dORF	Mitochondrion	0.3011	0.3793	0.3296	0.0778	0.5521	0.0621	0.3975	0.2075	0.2461	0.2275
ENST00000405202_16646230_16674412_60	uORF	Cytoplasm	0.4637	0.3635	0.2197	0.121	0.4361	0.0798	0.1728	0.34	0.2063	0.3206
ENST00000405219_28795237_28795296_60	dORF	Mitochondrion	0.4407	0.3678	0.1087	0.2181	0.7568	0.0537	0.2965	0.5764	0.3939	0.1923
ENST00000405342_33035980_33062618_60	uORF	Nucleus	0.4046	0.4733	0.3691	0.2134	0.326	0.0329	0.2175	0.184	0.2217	0.0059
ENST00000405384_38298317_38298376_60	dORF	Mitochondrion	0.4043	0.3825	0.2875	0.1217	0.5243	0.034	0.3528	0.2694	0.2765	0.2399
ENST00000405384_38318561_38318620_60	dORF	Mitochondrion	0.3822	0.3638	0.3189	0.1586	0.5183	0.0457	0.2583	0.2878	0.2454	0.1716
ENST00000405489_27212423_27212482_60	uORF	Mitochondrion	0.4049	0.2058	0.4038	0.1935	0.7048	0.0239	0.3622	0.6647	0.3925	0.3706
ENST00000405491_27661556_27662192_60	uORF	Mitochondrion	0.4309	0.3937	0.3098	0.1621	0.5171	0.0889	0.3453	0.3596	0.3174	0.0693
ENST00000405860_51202808_51202867_60	dORF	Nucleus	0.4317	0.5419	0.179	0.2122	0.3542	0.0524	0.1778	0.1643	0.2075	0.0894
ENST00000406087_30257559_30257618_60	dORF	Nucleus	0.5929	0.5935	0.2823	0.1188	0.2705	0.0056	0.1266	0.1864	0.1364	0.0363
ENST00000406354_139548096_139556133_60	uORF	Nucleus	0.2148	0.49	0.3328	0.0724	0.2135	0.1306	0.2363	0.1597	0.1754	0.0487
ENST00000407253_41939084_41939143_60	dORF	Mitochondrion	0.4269	0.3454	0.386	0.1364	0.4817	0.0882	0.2638	0.1939	0.2835	0.1744
ENST00000407797_132475802_132475861_60	dORF	Mitochondrion	0.3965	0.4243	0.2263	0.1835	0.6162	0.0366	0.302	0.3208	0.3212	0.0626
ENST00000407982_123170010_123173699_60	dORF	Cytoplasm	0.4552	0.4066	0.3502	0.191	0.4116	0.0307	0.2126	0.1963	0.2372	0.067
ENST00000409011_38781658_38781717_60	dORF	Nucleus	0.4766	0.6233	0.2319	0.1001	0.3358	0.0386	0.1316	0.1993	0.2098	0.0187
ENST00000409011_38781769_38781828_60	dORF	Mitochondrion	0.4028	0.4536	0.2408	0.2016	0.611	0.0278	0.3613	0.3164	0.2175	0.0668
ENST00000409017_85539942_85541083_60	uORF	Mitochondrion	0.3724	0.4051	0.3283	0.1416	0.4932	0.0759	0.2075	0.1605	0.3059	0.0782
ENST00000409017_85541092_85541151_60	uORF	Mitochondrion	0.2668	0.3849	0.3605	0.0577	0.4157	0.0832	0.2577	0.255	0.2697	0.2352
ENST00000409065_74461229_74461288_60	dORF	Mitochondrion	0.3497	0.5186	0.2384	0.107	0.5225	0.0748	0.2392	0.2918	0.3175	0.0223
ENST00000409131_38880657_38881485_60	uORF	Mitochondrion	0.3416	0.372	0.3827	0.1302	0.5619	0.0639	0.2319	0.3612	0.2876	0.1039
ENST00000409181_202207256_202207315_60	dORF	Cytoplasm	0.6032	0.5812	0.0805	0.1182	0.3007	0.0098	0.0986	0.2816	0.29	0.0123
ENST00000409355_197550584_197550643_60	dORF	Cytoplasm	0.4867	0.4003	0.2219	0.1324	0.3633	0.0308	0.1387	0.4188	0.27	0.2915
ENST00000409385_200329467_200412356_60	uORF	Mitochondrion	0.3881	0.3862	0.2455	0.1197	0.5724	0.0616	0.2591	0.2812	0.2702	0.1042
ENST00000409452_24815073_24815132_60	dORF	Extracellular	0.3143	0.2878	0.3989	0.0772	0.3667	0.0797	0.1527	0.0426	0.197	0.1703
ENST00000409529_108816041_108816100_60	dORF	Nucleus	0.4603	0.5491	0.2036	0.1084	0.3613	0.0505	0.2028	0.1912	0.1773	0.079
ENST00000409555_24815073_24815132_60	dORF	Extracellular	0.3143	0.2878	0.3989	0.0772	0.3667	0.0797	0.1527	0.0426	0.197	0.1703
ENST00000409563_47170755_47176490_60	uORF	Mitochondrion	0.4474	0.22	0.3428	0.1647	0.58	0.1602	0.2518	0.302	0.3003	0.1767
ENST00000409566_38781658_38781717_60	dORF	Nucleus	0.4766	0.6233	0.2319	0.1001	0.3358	0.0386	0.1316	0.1993	0.2098	0.0187
ENST00000409566_38781769_38781828_60	dORF	Mitochondrion	0.4028	0.4536	0.2408	0.2016	0.611	0.0278	0.3613	0.3164	0.2175	0.0668
ENST00000409627_202207256_202207315_60	dORF	Cytoplasm	0.6032	0.5812	0.0805	0.1182	0.3007	0.0098	0.0986	0.2816	0.29	0.0123
ENST00000409657_123915342_123915401_60	dORF	Mitochondrion	0.4019	0.4284	0.3002	0.0861	0.505	0.028	0.4721	0.3744	0.2741	0.1947
ENST00000409657_123949064_123949123_60	dORF	Mitochondrion	0.401	0.4587	0.3017	0.1359	0.4719	0.0103	0.2391	0.325	0.1973	0.1568
ENST00000409759_24815073_24815132_60	dORF	Extracellular	0.3143	0.2878	0.3989	0.0772	0.3667	0.0797	0.1527	0.0426	0.197	0.1703
ENST00000409863_24815073_24815132_60	dORF	Extracellular	0.3143	0.2878	0.3989	0.0772	0.3667	0.0797	0.1527	0.0426	0.197	0.1703
ENST00000409916_197535567_197535626_60	uORF	Cytoplasm	0.5267	0.466	0.2295	0.1487	0.4732	0.033	0.2411	0.2154	0.2609	0.0484
ENST00000409973_46910850_46915758_60	uORF	Mitochondrion	0.4542	0.3521	0.1755	0.1785	0.4727	0.1309	0.3707	0.3786	0.3819	0.1342
ENST00000410112_72499962_72513180_60	dORF	Mitochondrion	0.4619	0.4036	0.2392	0.1737	0.6314	0.0686	0.3708	0.3692	0.2876	0.0659
ENST00000411539_90229124_90229183_60	dORF	Mitochondrion	0.4756	0.4374	0.3474	0.15	0.5042	0.0139	0.2816	0.2666	0.1889	0.1746
ENST00000411549_38123050_38123109_60	dORF	Lysosome/Vacuole	0.507	0.3239	0.2896	0.1918	0.4006	0.1217	0.2001	0.5989	0.4652	0.0015
ENST00000411549_38126180_38126239_60	dORF	Mitochondrion	0.3962	0.4519	0.2395	0.101	0.5682	0.0373	0.3719	0.2913	0.3152	0.1387
ENST00000411852_128421013_128421072_60	uORF	Mitochondrion	0.5143	0.2678	0.3391	0.316	0.6816	0.0111	0.2366	0.4763	0.3429	0.0597
ENST00000411875_42923362_42924689_60	dORF	Mitochondrion	0.3807	0.3365	0.2539	0.1535	0.6436	0.0399	0.5452	0.2969	0.3361	0.1784
ENST00000412064_75983605_75986177_60	dORF	Cytoplasm	0.5034	0.3309	0.2844	0.1434	0.3373	0.0551	0.1595	0.1158	0.1579	0.1135
ENST00000412104_58048896_58048955_60	uORF	Mitochondrion	0.4362	0.351	0.2432	0.184	0.5426	0.0473	0.2967	0.2731	0.2051	0.0767
ENST00000412138_28858383_28858442_60	dORF	Mitochondrion	0.4332	0.3138	0.2965	0.1116	0.5909	0.0483	0.3071	0.1255	0.3202	0.1405
ENST00000412139_87188155_87188214_60	dORF	Mitochondrion	0.4822	0.3662	0.2563	0.191	0.5578	0.0324	0.2072	0.2965	0.2574	0.0883
ENST00000412252_70472931_70472990_60	dORF	Nucleus	0.3345	0.4925	0.3423	0.0988	0.3932	0.0575	0.2869	0.1363	0.2229	0.1153
ENST00000412611_44401259_44401318_60	dORF	Mitochondrion	0.4268	0.3867	0.295	0.15	0.5844	0.0625	0.1956	0.3414	0.2479	0.181
ENST00000412715_102196143_102196202_60	dORF	Mitochondrion	0.4779	0.4789	0.2498	0.1962	0.4843	0.0118	0.1854	0.2029	0.1976	0.0803
ENST00000412731_171983217_171983276_60	dORF	Nucleus	0.4838	0.6653	0.1735	0.1602	0.3533	0.0542	0.0982	0.0951	0.0923	0.006
ENST00000412738_35732109_35734218_60	dORF	Mitochondrion	0.3852	0.4069	0.2409	0.1279	0.5404	0.1584	0.2548	0.461	0.4084	0.0471
ENST00000412756_180608654_180608713_60	dORF	Mitochondrion	0.4498	0.3629	0.3026	0.1383	0.6614	0.0238	0.4755	0.351	0.3261	0.1133
ENST00000412756_180608670_180608729_60	dORF	Mitochondrion	0.4123	0.396	0.2155	0.1967	0.5698	0.0636	0.3444	0.398	0.3199	0.0607
ENST00000412887_33836135_33836194_60	dORF	Nucleus	0.3763	0.48	0.3606	0.1028	0.3575	0.0204	0.3497	0.2105	0.2271	0.141
ENST00000412923_137532225_137532284_60	uORF	Cytoplasm	0.5035	0.4782	0.1715	0.1536	0.3989	0.0688	0.1969	0.159	0.2974	0.0239
ENST00000413051_37757717_37757776_60	dORF	Mitochondrion	0.2636	0.3799	0.41	0.0585	0.4957	0.1472	0.3125	0.2083	0.2592	0.2426
ENST00000413135_112659204_112659263_60	dORF	Mitochondrion	0.4146	0.4004	0.2098	0.1205	0.4617	0.0759	0.2134	0.2351	0.3818	0.0962
ENST00000413183_195519165_195523730_60	dORF	Nucleus	0.4376	0.5315	0.33	0.1172	0.3059	0.0325	0.0929	0.1793	0.2415	0.0468
ENST00000413491_73220761_73221202_60	dORF	Mitochondrion	0.4266	0.455	0.2006	0.2202	0.5017	0.0363	0.249	0.2064	0.1813	0.1008
ENST00000413578_127639393_127640093_60	dORF	Nucleus	0.4801	0.7885	0.3457	0.0749	0.2656	0.0035	0.2486	0.1543	0.0686	0.5594
ENST00000413697_99438649_99438708_60	dORF	Cytoplasm	0.5285	0.3955	0.2544	0.1626	0.5147	0.0387	0.207	0.4065	0.339	0.0765
ENST00000413710_99169437_99169496_60	dORF	Mitochondrion	0.4233	0.3329	0.3555	0.1502	0.5459	0.1089	0.4532	0.4777	0.2892	0.3826
ENST00000413725_64765821_64765880_60	dORF	Cytoplasm	0.603	0.3935	0.1543	0.1508	0.457	0.0206	0.1614	0.3836	0.2521	0.0007
ENST00000413881_33244960_33245019_60	uORF	Cytoplasm	0.5277	0.4972	0.1895	0.1674	0.43	0.0234	0.2412	0.2315	0.2379	0.0438
ENST00000413907_44114134_44114193_60	dORF	Nucleus	0.2199	0.5773	0.3086	0.0467	0.1146	0.0772	0.2228	0.1123	0.1641	0.0303
ENST00000413967_184321504_184321563_60	dORF	Mitochondrion	0.4598	0.3984	0.2239	0.1442	0.5906	0.0264	0.2436	0.2744	0.2602	0.0878
ENST00000413967_184322686_184322835_60	dORF	Mitochondrion	0.3631	0.2997	0.4838	0.1197	0.5322	0.0418	0.2044	0.1106	0.1965	0.3787
ENST00000413971_25607295_25607354_60	dORF	Nucleus	0.3585	0.5171	0.26	0.1254	0.1415	0.0136	0.1941	0.3532	0.2323	0.0396
ENST00000414431_28327479_28332289_60	uORF	Mitochondrion	0.3164	0.4583	0.2634	0.0767	0.5655	0.0346	0.4014	0.2236	0.2599	0.204
ENST00000414983_218227092_218228791_60	dORF	Cytoplasm	0.4262	0.4084	0.3089	0.1403	0.3501	0.0311	0.2996	0.3424	0.3373	0.1282
ENST00000415002_33709312_33709371_60	dORF	Mitochondrion	0.478	0.4483	0.211	0.2129	0.5463	0.0317	0.34	0.3059	0.3786	0.0238
ENST00000415002_33709905_33709964_60	dORF	Mitochondrion	0.3931	0.4234	0.305	0.1488	0.4425	0.0466	0.1831	0.234	0.2817	0.0861
ENST00000415075_131504339_131507374_60	uORF	Mitochondrion	0.3915	0.377	0.3176	0.1613	0.5773	0.0229	0.3407	0.3076	0.2325	0.2703
ENST00000415325_107915582_107915641_60	dORF	Mitochondrion	0.4943	0.3223	0.2714	0.1437	0.6601	0.0255	0.3361	0.2092	0.2123	0.0515
ENST00000415455_195750898_195750957_60	dORF	Mitochondrion	0.3663	0.3108	0.479	0.0631	0.5858	0.164	0.2234	0.1435	0.3819	0.0836
ENST00000415455_195757272_195759126_60	dORF	Nucleus	0.3581	0.5185	0.1662	0.1086	0.517	0.0244	0.3826	0.1636	0.1673	0.185
ENST00000415527_38748967_38749026_60	dORF	Mitochondrion	0.414	0.278	0.3716	0.178	0.4431	0.0953	0.3221	0.3293	0.2844	0.3857
ENST00000415527_38749704_38750071_60	uORF	Mitochondrion	0.46	0.4631	0.1768	0.1122	0.5508	0.0142	0.2701	0.3149	0.2985	0.0345
ENST00000415541_116896292_116896351_60	dORF	Mitochondrion	0.4251	0.2401	0.3705	0.2899	0.6436	0.0278	0.2253	0.1907	0.3641	0.0597
ENST00000415569_143947042_143947101_60	dORF	Nucleus	0.4523	0.586	0.1348	0.0966	0.5207	0.0365	0.3517	0.2585	0.2426	0.0606
ENST00000415942_430373_430432_60	dORF	Mitochondrion	0.4394	0.3205	0.3191	0.09	0.5894	0.0346	0.2885	0.3787	0.3467	0.1536
ENST00000415955_175114769_175114828_60	dORF	Nucleus	0.4756	0.5487	0.2209	0.1148	0.465	0.0131	0.4443	0.2772	0.2377	0.1577
ENST00000415995_48601070_48601362_60	dORF	Mitochondrion	0.2875	0.3345	0.3573	0.1166	0.5493	0.0747	0.5197	0.4095	0.3224	0.2485
ENST00000416073_130129501_130129560_60	dORF	Cytoplasm	0.4923	0.466	0.2555	0.1757	0.4046	0.0576	0.1488	0.1221	0.1719	0.0171
ENST00000416380_43513382_43513441_60	dORF	Mitochondrion	0.364	0.355	0.2788	0.0824	0.5352	0.0487	0.5271	0.2801	0.2906	0.2872
ENST00000416465_31411040_31420273_60	dORF	Mitochondrion	0.3862	0.4107	0.2948	0.135	0.4812	0.1272	0.17	0.4647	0.386	0.0561
ENST00000416910_219635401_219635460_60	dORF	Cytoplasm	0.4459	0.3737	0.3065	0.109	0.4045	0.0408	0.1536	0.1924	0.1911	0.3478
ENST00000416938_100107038_100107097_60	dORF	Mitochondrion	0.459	0.4069	0.1882	0.1341	0.5444	0.0391	0.2923	0.2714	0.2007	0.1996
ENST00000417008_73570510_73570569_60	dORF	Cytoplasm	0.5894	0.2167	0.1023	0.1976	0.3197	0.0078	0.167	0.458	0.4014	0.0523
ENST00000417008_73573422_73573947_60	dORF	Mitochondrion	0.3602	0.2385	0.3466	0.0581	0.4522	0.1766	0.2278	0.0946	0.2631	0.1809
ENST00000417008_73573996_73574055_60	dORF	Extracellular	0.4497	0.2686	0.5861	0.0583	0.2644	0.1618	0.1691	0.0331	0.3068	0.0508
ENST00000417097_197550584_197550643_60	dORF	Cytoplasm	0.4867	0.4003	0.2219	0.1324	0.3633	0.0308	0.1387	0.4188	0.27	0.2915
ENST00000417154_190921185_190923957_60	dORF	Cytoplasm	0.5544	0.3724	0.1437	0.1778	0.4165	0.0268	0.2339	0.3864	0.3431	0.0857
ENST00000417231_238016584_238025351_60	dORF	Mitochondrion	0.4267	0.4046	0.3185	0.1023	0.5061	0.0794	0.2907	0.2317	0.3687	0.043
ENST00000417231_238035929_238041335_60	dORF	Cytoplasm	0.5114	0.4225	0.2214	0.1772	0.3924	0.0101	0.0693	0.1458	0.2009	0.0062
ENST00000417300_151970155_151970214_60	dORF	Cytoplasm	0.3919	0.3528	0.3706	0.1277	0.3538	0.086	0.3071	0.1531	0.2831	0.0788
ENST00000417438_123949064_123949123_60	dORF	Mitochondrion	0.401	0.4587	0.3017	0.1359	0.4719	0.0103	0.2391	0.325	0.1973	0.1568
ENST00000417475_100868814_100870376_60	dORF	Nucleus	0.4343	0.4781	0.2501	0.0975	0.4472	0.0276	0.1808	0.299	0.259	0.1552
ENST00000417500_9803957_9806212_60	dORF	Cytoplasm	0.6155	0.3182	0.2714	0.1725	0.5083	0.0207	0.1722	0.1502	0.1886	0.0469
ENST00000417507_102196143_102196202_60	dORF	Mitochondrion	0.4779	0.4789	0.2498	0.1962	0.4843	0.0118	0.1854	0.2029	0.1976	0.0803
ENST00000417788_21670606_21671050_60	dORF	Mitochondrion	0.3918	0.3717	0.3164	0.1249	0.5941	0.0225	0.3723	0.2256	0.2042	0.5293
ENST00000417913_154485542_154485601_60	dORF	Mitochondrion	0.4648	0.4671	0.0675	0.2516	0.686	0.035	0.1182	0.3635	0.2758	0.0185
ENST00000418124_6281143_6281202_60	dORF	Mitochondrion	0.3434	0.2597	0.4839	0.0933	0.5928	0.1381	0.2906	0.1334	0.3063	0.1744
ENST00000418559_182759249_182762682_60	dORF	Mitochondrion	0.3958	0.2814	0.2835	0.1442	0.6424	0.0344	0.6333	0.5171	0.3146	0.5364
ENST00000418700_45834291_45835641_60	dORF	Mitochondrion	0.4807	0.453	0.3304	0.159	0.5293	0.0206	0.2395	0.237	0.2409	0.0773
ENST00000418700_45837976_45838035_60	dORF	Extracellular	0.3439	0.3698	0.3997	0.1379	0.2741	0.0339	0.3369	0.3455	0.2825	0.1265
ENST00000418740_43869409_43869468_60	uORF	Mitochondrion	0.4293	0.4491	0.3781	0.1392	0.4925	0.0737	0.1874	0.3	0.3229	0.1567
ENST00000418880_38127778_38127837_60	dORF	Mitochondrion	0.4427	0.4308	0.2443	0.1302	0.501	0.0819	0.2855	0.1644	0.1951	0.1771
ENST00000418937_125102746_125103011_60	dORF	Nucleus	0.3444	0.4222	0.2799	0.0711	0.3434	0.0861	0.3872	0.1056	0.2694	0.023
ENST00000418984_92811431_92813035_60	dORF	Mitochondrion	0.4447	0.4377	0.3738	0.1664	0.4455	0.0163	0.2552	0.2074	0.2345	0.0792
ENST00000419162_236183803_236183862_60	dORF	Mitochondrion	0.4441	0.4938	0.1728	0.1615	0.5109	0.0304	0.4689	0.3761	0.3465	0.0388
ENST00000419247_123949064_123949123_60	uORF	Mitochondrion	0.401	0.4587	0.3017	0.1359	0.4719	0.0103	0.2391	0.325	0.1973	0.1568
ENST00000419276_101004344_101006000_60	dORF	Cytoplasm	0.5164	0.3345	0.3671	0.2466	0.485	0.0382	0.166	0.2104	0.3287	0.0297
ENST00000419372_119160942_119162371_60	uORF	Nucleus	0.4486	0.5067	0.2268	0.1406	0.4232	0.1149	0.1862	0.1688	0.2967	0.0136
ENST00000419385_21818037_21818096_60	dORF	Nucleus	0.3029	0.4959	0.2847	0.0512	0.3585	0.0867	0.3163	0.118	0.2172	0.102
ENST00000419558_58895663_58903568_60	dORF	Nucleus	0.3266	0.6154	0.2538	0.0539	0.3266	0.0614	0.3091	0.219	0.248	0.0563
ENST00000419606_241637715_241638310_60	uORF	Cytoplasm	0.5527	0.4823	0.1413	0.1397	0.3401	0.1175	0.2524	0.2378	0.2305	0.0555
ENST00000419610_50065041_50065100_60	dORF	Nucleus	0.3436	0.4778	0.3549	0.0858	0.4464	0.0741	0.3408	0.2243	0.2528	0.1501
ENST00000419610_50066408_50066467_60	dORF	Mitochondrion	0.4723	0.3536	0.2335	0.1922	0.5718	0.0612	0.3577	0.2745	0.3559	0.0391
ENST00000419884_43888629_43889765_60	dORF	Cytoplasm	0.4639	0.4257	0.186	0.0954	0.3076	0.0171	0.4424	0.1468	0.1863	0.122
ENST00000420115_133587865_133587924_60	dORF	Mitochondrion	0.3525	0.2794	0.285	0.211	0.6836	0.0661	0.3749	0.3316	0.3306	0.0434
ENST00000420137_99901087_99901146_60	dORF	Mitochondrion	0.4949	0.4875	0.1893	0.2226	0.5033	0.0387	0.1606	0.2564	0.3364	0.0312
ENST00000420137_99903795_99903854_60	dORF	Nucleus	0.4729	0.5333	0.3219	0.1807	0.3734	0.024	0.1938	0.1829	0.2722	0.0236
ENST00000420290_20064600_20064659_60	dORF	Nucleus	0.4694	0.5518	0.1813	0.1332	0.4642	0.0281	0.256	0.2745	0.2879	0.0253
ENST00000420415_196051567_196051626_60	dORF	Mitochondrion	0.3731	0.476	0.3413	0.0806	0.5154	0.0758	0.4142	0.2963	0.2437	0.2861
ENST00000420627_154348852_154348911_60	dORF	Mitochondrion	0.5273	0.3356	0.3503	0.2448	0.6829	0.0373	0.2579	0.3463	0.3282	0.0282
ENST00000420627_154349419_154349478_60	dORF	Nucleus	0.3486	0.5564	0.2975	0.0636	0.4904	0.1042	0.3616	0.4617	0.4174	0.1205
ENST00000420627_154351949_154352008_60	dORF	Mitochondrion	0.5459	0.2535	0.5828	0.1809	0.7336	0.0048	0.1812	0.2379	0.2554	0.3941
ENST00000420627_154353598_154353657_60	dORF	Nucleus	0.46	0.5194	0.2084	0.166	0.4574	0.0111	0.2388	0.208	0.2104	0.1567
ENST00000420627_154353966_154354025_60	dORF	Extracellular	0.2956	0.3317	0.3491	0.059	0.2881	0.0765	0.2319	0.1346	0.2627	0.1192
ENST00000420627_154360373_154360432_60	dORF	Nucleus	0.2678	0.6578	0.4157	0.0894	0.3726	0.0023	0.2264	0.1478	0.0418	0.5975
ENST00000420783_49011758_49011817_60	dORF	Nucleus	0.3324	0.5664	0.1995	0.0606	0.4753	0.0612	0.4157	0.3254	0.2527	0.1244
ENST00000420783_49013867_49013926_60	dORF	Mitochondrion	0.3721	0.2348	0.3526	0.2154	0.7243	0.0334	0.5029	0.5481	0.4531	0.2435
ENST00000420783_49014230_49014289_60	dORF	Mitochondrion	0.3553	0.2804	0.2941	0.1567	0.6469	0.0887	0.3318	0.6019	0.422	0.1461
ENST00000420879_39529839_39529898_60	dORF	Nucleus	0.4845	0.5083	0.2332	0.127	0.4339	0.0442	0.0908	0.2352	0.215	0.1225
ENST00000421355_66643547_66643606_60	dORF	Cytoplasm	0.4801	0.4278	0.2344	0.1127	0.4393	0.0345	0.2161	0.2541	0.1237	0.4576
ENST00000421397_1989822_2007009_60	dORF	Mitochondrion	0.3897	0.3872	0.3061	0.1197	0.5141	0.0549	0.3239	0.2243	0.2779	0.2062
ENST00000421431_154485542_154485601_60	dORF	Mitochondrion	0.4648	0.4671	0.0675	0.2516	0.686	0.035	0.1182	0.3635	0.2758	0.0185
ENST00000421536_186505533_186505592_60	dORF	Nucleus	0.472	0.5366	0.2673	0.1315	0.4243	0.0239	0.2294	0.249	0.2805	0.0329
ENST00000421578_108678334_108678393_60	uORF	Mitochondrion	0.461	0.3689	0.2296	0.1539	0.5726	0.0158	0.3239	0.4163	0.2822	0.089
ENST00000421682_50066408_50066467_60	uORF	Mitochondrion	0.4723	0.3536	0.2335	0.1922	0.5718	0.0612	0.3577	0.2745	0.3559	0.0391
ENST00000421731_10098775_10101206_60	dORF	Nucleus	0.4108	0.6295	0.1679	0.0917	0.2963	0.1306	0.1429	0.1456	0.2492	0.0131
ENST00000422465_75404862_75405666_60	dORF	Mitochondrion	0.3555	0.352	0.2546	0.134	0.6834	0.0444	0.4415	0.4075	0.354	0.1807
ENST00000422497_104195242_104197771_60	dORF	Mitochondrion	0.5123	0.4315	0.1704	0.1088	0.6166	0.0166	0.4591	0.282	0.3215	0.0495
ENST00000422582_100107038_100107097_60	dORF	Mitochondrion	0.459	0.4069	0.1882	0.1341	0.5444	0.0391	0.2923	0.2714	0.2007	0.1996
ENST00000422591_15563498_15564563_60	dORF	Nucleus	0.4842	0.5012	0.244	0.1181	0.4077	0.016	0.353	0.2035	0.2824	0.1011
ENST00000422591_15567860_15567919_60	dORF	Mitochondrion	0.3807	0.4186	0.2006	0.15	0.5771	0.06	0.3962	0.37	0.2894	0.1175
ENST00000422591_15571684_15571743_60	dORF	Nucleus	0.4738	0.681	0.1833	0.0914	0.162	0.0472	0.0964	0.2123	0.1372	0.0401
ENST00000422678_34712957_34713098_60	dORF	Nucleus	0.3612	0.4736	0.3555	0.0668	0.4207	0.0317	0.3327	0.2951	0.3303	0.188
ENST00000422769_63453853_63508151_60	uORF	Cytoplasm	0.4726	0.4438	0.2824	0.1462	0.4617	0.0131	0.2069	0.2216	0.2559	0.0649
ENST00000423601_42955924_42956214_60	dORF	Mitochondrion	0.3254	0.4067	0.2952	0.1564	0.5197	0.107	0.2241	0.2684	0.2688	0.0841
ENST00000423749_200306593_200378141_60	uORF	Mitochondrion	0.2708	0.2992	0.4367	0.1206	0.5633	0.0723	0.3661	0.3353	0.2318	0.5325
ENST00000423915_76344723_76348573_60	uORF	Mitochondrion	0.4187	0.4401	0.2627	0.1209	0.593	0.0305	0.3492	0.4115	0.3739	0.0672
ENST00000424203_33504127_33504186_60	dORF	Cytoplasm	0.578	0.4618	0.2375	0.1087	0.2945	0.0212	0.2115	0.1458	0.1496	0.0061
ENST00000424203_33524848_33524907_60	dORF	Nucleus	0.4664	0.5371	0.1931	0.1278	0.4769	0.0157	0.1925	0.1799	0.1873	0.0395
ENST00000424203_33528211_33528270_60	dORF	Extracellular	0.3578	0.3032	0.6365	0.2142	0.3345	0.0136	0.1371	0.1048	0.1375	0.0478
ENST00000424224_30870516_30870575_60	uORF	Extracellular	0.3243	0.3055	0.4964	0.0369	0.2094	0.1963	0.19	0.0317	0.2308	0.1029
ENST00000424354_41903020_41903079_60	dORF	Nucleus	0.4334	0.5098	0.2204	0.1243	0.4567	0.0078	0.1223	0.1791	0.1165	0.1081
ENST00000424373_155352931_155352990_60	dORF	Nucleus	0.2485	0.7063	0.3233	0.047	0.1487	0.0337	0.1402	0.1158	0.1135	0.0434
ENST00000424387_35334352_35334411_60	dORF	Mitochondrion	0.3011	0.3793	0.3296	0.0778	0.5521	0.0621	0.3975	0.2075	0.2461	0.2275
ENST00000424522_35622931_35622990_60	dORF	Mitochondrion	0.3776	0.4082	0.337	0.1599	0.6856	0.0112	0.3104	0.285	0.2682	0.1209
ENST00000424533_62579443_62580472_60	dORF	Mitochondrion	0.5029	0.3591	0.1426	0.1747	0.6288	0.0556	0.4893	0.4797	0.4433	0.0496
ENST00000424533_62579460_62580489_60	dORF	Mitochondrion	0.401	0.4512	0.2499	0.1142	0.46	0.0269	0.3581	0.2639	0.2254	0.2136
ENST00000424598_73570510_73570569_60	dORF	Cytoplasm	0.5894	0.2167	0.1023	0.1976	0.3197	0.0078	0.167	0.458	0.4014	0.0523
ENST00000424598_73573422_73573947_60	dORF	Mitochondrion	0.3602	0.2385	0.3466	0.0581	0.4522	0.1766	0.2278	0.0946	0.2631	0.1809
ENST00000424598_73573996_73574055_60	dORF	Extracellular	0.4497	0.2686	0.5861	0.0583	0.2644	0.1618	0.1691	0.0331	0.3068	0.0508
ENST00000424699_178443288_178443347_60	dORF	Cytoplasm	0.5318	0.3367	0.2945	0.2331	0.5315	0.0153	0.2481	0.2849	0.187	0.1191
ENST00000424861_98707152_98707211_60	dORF	Mitochondrion	0.4402	0.4198	0.2719	0.1156	0.4948	0.0381	0.3406	0.3091	0.3417	0.0924
ENST00000425053_186789250_186789309_60	dORF	Mitochondrion	0.4789	0.4481	0.2134	0.0835	0.5747	0.0612	0.3916	0.1879	0.272	0.0743
ENST00000425063_99572917_99572976_60	dORF	Nucleus	0.4058	0.5397	0.26	0.1369	0.1837	0.0287	0.1311	0.3471	0.1051	0.0743
ENST00000425141_219635401_219635460_60	dORF	Cytoplasm	0.4459	0.3737	0.3065	0.109	0.4045	0.0408	0.1536	0.1924	0.1911	0.3478
ENST00000425308_100100569_100100628_60	uORF	Mitochondrion	0.4463	0.4542	0.3449	0.1739	0.5336	0.0435	0.2313	0.3232	0.2676	0.1104
ENST00000425406_87188155_87188214_60	dORF	Mitochondrion	0.4822	0.3662	0.2563	0.191	0.5578	0.0324	0.2072	0.2965	0.2574	0.0883
ENST00000425444_94623397_94628260_60	dORF	Nucleus	0.3803	0.6067	0.1742	0.0932	0.3896	0.0278	0.2627	0.3425	0.283	0.0723
ENST00000425778_38748967_38749026_60	dORF	Mitochondrion	0.414	0.278	0.3716	0.178	0.4431	0.0953	0.3221	0.3293	0.2844	0.3857
ENST00000425941_38748967_38749026_60	dORF	Mitochondrion	0.414	0.278	0.3716	0.178	0.4431	0.0953	0.3221	0.3293	0.2844	0.3857
ENST00000426152_123949064_123949123_60	uORF	Mitochondrion	0.401	0.4587	0.3017	0.1359	0.4719	0.0103	0.2391	0.325	0.1973	0.1568
ENST00000426650_33709905_33709964_60	dORF	Mitochondrion	0.3931	0.4234	0.305	0.1488	0.4425	0.0466	0.1831	0.234	0.2817	0.0861
ENST00000426654_69670023_69670082_60	dORF	Nucleus	0.4039	0.4539	0.2102	0.1191	0.3872	0.0163	0.1368	0.1561	0.1086	0.2246
ENST00000426778_127279281_127279340_60	dORF	Nucleus	0.5015	0.6224	0.2385	0.1141	0.2886	0.0088	0.2607	0.1582	0.1618	0.1212
ENST00000426808_186789250_186789309_60	dORF	Mitochondrion	0.4789	0.4481	0.2134	0.0835	0.5747	0.0612	0.3916	0.1879	0.272	0.0743
ENST00000426966_73573422_73573947_60	dORF	Mitochondrion	0.3602	0.2385	0.3466	0.0581	0.4522	0.1766	0.2278	0.0946	0.2631	0.1809
ENST00000426966_73573996_73574055_60	dORF	Extracellular	0.4497	0.2686	0.5861	0.0583	0.2644	0.1618	0.1691	0.0331	0.3068	0.0508
ENST00000427431_183282740_183282799_60	dORF	Nucleus	0.3356	0.4643	0.4521	0.0837	0.4074	0.0381	0.3109	0.1984	0.2533	0.0971
ENST00000427476_48479283_48479342_60	dORF	Mitochondrion	0.4409	0.3834	0.2833	0.101	0.4419	0.0439	0.3461	0.274	0.2681	0.1714
ENST00000427685_1474397_1474456_60	dORF	Mitochondrion	0.4144	0.3229	0.3082	0.1758	0.6033	0.0301	0.3272	0.5218	0.4266	0.2199
ENST00000427779_151266547_151267191_60	dORF	Nucleus	0.2902	0.4871	0.3598	0.085	0.4433	0.0337	0.2813	0.2366	0.2061	0.1432
ENST00000427845_184315497_184317331_60	uORF	Nucleus	0.397	0.495	0.2959	0.1414	0.4716	0.0439	0.215	0.2905	0.1899	0.17
ENST00000427960_189451815_189451874_60	dORF	Mitochondrion	0.3869	0.3494	0.4122	0.0762	0.5375	0.0604	0.4398	0.3384	0.2117	0.4392
ENST00000427960_189467498_189467557_60	dORF	Lysosome/Vacuole	0.4036	0.3648	0.2772	0.1234	0.4275	0.0695	0.3545	0.5161	0.328	0.1769
ENST00000428053_111769609_111769668_60	dORF	Mitochondrion	0.4396	0.278	0.2002	0.1632	0.5596	0.0621	0.2893	0.2733	0.3258	0.0882
ENST00000428210_61485860_61485919_60	dORF	Mitochondrion	0.4034	0.4155	0.3436	0.1244	0.4933	0.0174	0.3384	0.3613	0.2947	0.1771
ENST00000428210_61493846_61493905_60	dORF	Mitochondrion	0.4557	0.4543	0.2183	0.1349	0.495	0.059	0.4029	0.2556	0.3046	0.0849
ENST00000428425_196937589_196937648_60	dORF	Nucleus	0.3456	0.5282	0.2645	0.2371	0.5022	0.0472	0.1788	0.2304	0.2138	0.046
ENST00000428425_196937608_196939269_60	dORF	Mitochondrion	0.4231	0.3973	0.2371	0.2671	0.6312	0.034	0.178	0.2983	0.2877	0.0254
ENST00000428430_114526738_114526797_60	uORF	Mitochondrion	0.4189	0.3964	0.2857	0.1566	0.5871	0.0336	0.341	0.3711	0.3202	0.3049
ENST00000428692_200306593_200378141_60	uORF	Mitochondrion	0.2708	0.2992	0.4367	0.1206	0.5633	0.0723	0.3661	0.3353	0.2318	0.5325
ENST00000428808_138171383_138172096_60	dORF	Mitochondrion	0.4033	0.2595	0.3128	0.1694	0.6098	0.0679	0.2604	0.2718	0.2884	0.1585
ENST00000429082_36407774_36407833_60	dORF	Mitochondrion	0.4239	0.4422	0.3558	0.0927	0.5469	0.0443	0.455	0.3689	0.2836	0.2358
ENST00000429084_100107038_100107097_60	dORF	Mitochondrion	0.459	0.4069	0.1882	0.1341	0.5444	0.0391	0.2923	0.2714	0.2007	0.1996
ENST00000429102_68698502_68698561_60	dORF	Mitochondrion	0.305	0.4112	0.3134	0.0737	0.4879	0.1186	0.4276	0.3928	0.3287	0.1311
ENST00000429116_411516_411575_60	dORF	Mitochondrion	0.53	0.2727	0.2506	0.1935	0.6315	0.0538	0.2946	0.2843	0.3098	0.0637
ENST00000429117_36994880_36996654_60	uORF	Cytoplasm	0.5136	0.4195	0.1962	0.1783	0.3744	0.0427	0.2154	0.1317	0.2194	0.0443
ENST00000429366_50348077_50348136_60	dORF	Nucleus	0.3972	0.6119	0.193	0.0853	0.4673	0.0212	0.3726	0.2864	0.2715	0.0601
ENST00000429403_5172188_5172670_60	dORF	Mitochondrion	0.3567	0.2815	0.5144	0.1561	0.6486	0.0214	0.1686	0.1831	0.1902	0.118
ENST00000429589_186787211_186787484_60	dORF	Mitochondrion	0.4476	0.3828	0.0829	0.1642	0.594	0.0502	0.2746	0.5443	0.3806	0.0251
ENST00000429769_206161435_206162059_60	dORF	Nucleus	0.2665	0.6378	0.1545	0.0515	0.2992	0.0525	0.3286	0.3234	0.2094	0.1379
ENST00000429907_210019729_210019788_60	dORF	Mitochondrion	0.4307	0.3527	0.2767	0.2337	0.5945	0.0166	0.1614	0.3215	0.2549	0.1249
ENST00000430182_49098209_49098362_60	dORF	Mitochondrion	0.422	0.4519	0.2272	0.1477	0.5312	0.0537	0.3279	0.2181	0.2443	0.0939
ENST00000430270_73693999_73697612_60	dORF	Nucleus	0.4173	0.531	0.2071	0.1671	0.4742	0.0375	0.1472	0.294	0.2534	0.0975
ENST00000430446_73693999_73697612_60	dORF	Nucleus	0.4173	0.531	0.2071	0.1671	0.4742	0.0375	0.1472	0.294	0.2534	0.0975
ENST00000430730_65974671_65974944_60	dORF	Nucleus	0.2514	0.5143	0.3459	0.0674	0.315	0.0842	0.2478	0.1441	0.2622	0.1084
ENST00000430730_65976053_65976112_60	dORF	Nucleus	0.4429	0.5168	0.2651	0.1209	0.4573	0.072	0.2277	0.3459	0.2785	0.0606
ENST00000430911_101316520_101318160_60	dORF	Mitochondrion	0.4561	0.2405	0.3036	0.2099	0.5792	0.1617	0.287	0.4489	0.3039	0.237
ENST00000431051_231161434_231161493_60	dORF	Mitochondrion	0.4402	0.3797	0.1581	0.1715	0.5249	0.054	0.4131	0.4549	0.3231	0.1229
ENST00000431066_38748967_38749026_60	dORF	Mitochondrion	0.414	0.278	0.3716	0.178	0.4431	0.0953	0.3221	0.3293	0.2844	0.3857
ENST00000431180_47017254_47017696_60	dORF	Mitochondrion	0.4742	0.329	0.3299	0.1402	0.5371	0.033	0.3633	0.3124	0.3853	0.0553
ENST00000431180_47056862_47056921_60	dORF	Nucleus	0.4755	0.5149	0.2168	0.1434	0.4444	0.0193	0.1989	0.2355	0.2379	0.1318
ENST00000431267_13215141_13215200_60	dORF	Mitochondrion	0.4072	0.4266	0.1826	0.1435	0.6008	0.0496	0.3938	0.3335	0.3122	0.1323
ENST00000431657_44401259_44401318_60	dORF	Mitochondrion	0.4268	0.3867	0.295	0.15	0.5844	0.0625	0.1956	0.3414	0.2479	0.181
ENST00000431672_144517367_144517426_60	uORF	Mitochondrion	0.4624	0.3609	0.2581	0.2032	0.6138	0.0324	0.2034	0.2789	0.3049	0.0538
ENST00000431879_76068948_76084579_60	uORF	Mitochondrion	0.3816	0.2934	0.3184	0.0901	0.5235	0.028	0.4595	0.3119	0.3098	0.2746
ENST00000431881_22767977_22768036_60	uORF	Endoplasmic reticulum	0.2718	0.5421	0.4473	0.0391	0.4179	0.0089	0.5601	0.4003	0.1641	0.5182
ENST00000432057_58146461_58159394_60	dORF	Nucleus	0.517	0.5679	0.2886	0.0938	0.4557	0.0265	0.1676	0.1771	0.1792	0.0406
ENST00000432158_125058081_125076690_60	dORF	Nucleus	0.4095	0.4406	0.2843	0.1113	0.3478	0.1078	0.1672	0.2156	0.219	0.1094
ENST00000432292_189791823_189791882_60	uORF	Peroxisome	0.3886	0.3545	0.3096	0.084	0.5365	0.0332	0.3851	0.2795	0.1592	0.6556
ENST00000432348_241676130_241676189_60	dORF	Mitochondrion	0.4832	0.2963	0.0937	0.1888	0.5031	0.0405	0.2278	0.2147	0.1997	0.0244
ENST00000432348_241678478_241678537_60	dORF	Cytoplasm	0.4028	0.2986	0.3702	0.0659	0.3948	0.0992	0.1776	0.0407	0.1804	0.2404
ENST00000432425_200858076_200859725_60	dORF	Cytoplasm	0.4859	0.4541	0.192	0.1169	0.444	0.0347	0.2113	0.3437	0.2838	0.0342
ENST00000432464_67891406_67891465_60	uORF	Mitochondrion	0.4505	0.3957	0.2409	0.1663	0.5631	0.0244	0.4957	0.5589	0.3497	0.1851
ENST00000432485_31681576_31681635_60	dORF	Mitochondrion	0.4366	0.3533	0.2805	0.1544	0.5502	0.0288	0.4005	0.3501	0.287	0.2437
ENST00000432615_158654595_158654654_60	dORF	Cytoplasm	0.5008	0.4436	0.2196	0.1803	0.4531	0.0396	0.2948	0.2411	0.2634	0.1063
ENST00000432615_158656589_158656648_60	dORF	Endoplasmic reticulum	0.3523	0.3335	0.0504	0.291	0.7414	0.0084	0.7596	0.6977	0.513	0.1522
ENST00000433027_35732109_35734218_60	dORF	Mitochondrion	0.3852	0.4069	0.2409	0.1279	0.5404	0.1584	0.2548	0.461	0.4084	0.0471
ENST00000433241_238035929_238041335_60	dORF	Cytoplasm	0.5114	0.4225	0.2214	0.1772	0.3924	0.0101	0.0693	0.1458	0.2009	0.0062
ENST00000433258_70988987_70989777_60	dORF	Mitochondrion	0.4453	0.3549	0.3853	0.133	0.4594	0.0434	0.2168	0.1603	0.2536	0.1206
ENST00000433272_58872622_58872681_60	dORF	Nucleus	0.4611	0.5501	0.2296	0.1244	0.4836	0.0577	0.234	0.2044	0.2682	0.0189
ENST00000433355_145906364_145906423_60	dORF	Nucleus	0.4931	0.5672	0.1503	0.1489	0.3635	0.0295	0.1806	0.1212	0.0887	0.1789
ENST00000433355_145941688_145941747_60	dORF	Mitochondrion	0.3343	0.3571	0.4044	0.123	0.5891	0.1187	0.2647	0.2562	0.3121	0.1048
ENST00000433381_50348077_50348136_60	dORF	Nucleus	0.3972	0.6119	0.193	0.0853	0.4673	0.0212	0.3726	0.2864	0.2715	0.0601
ENST00000433464_73570510_73570569_60	dORF	Cytoplasm	0.5894	0.2167	0.1023	0.1976	0.3197	0.0078	0.167	0.458	0.4014	0.0523
ENST00000433464_73573422_73573947_60	dORF	Mitochondrion	0.3602	0.2385	0.3466	0.0581	0.4522	0.1766	0.2278	0.0946	0.2631	0.1809
ENST00000433579_42912537_42921901_60	dORF	Nucleus	0.5246	0.5309	0.2898	0.124	0.4126	0.0623	0.2494	0.2613	0.2848	0.0185
ENST00000433579_42923362_42924689_60	dORF	Mitochondrion	0.3807	0.3365	0.2539	0.1535	0.6436	0.0399	0.5452	0.2969	0.3361	0.1784
ENST00000433877_122508388_122508447_60	dORF	Nucleus	0.3817	0.4461	0.3147	0.1062	0.4278	0.0123	0.4417	0.4331	0.255	0.3286
ENST00000434049_154440081_154440140_60	dORF	Cytoplasm	0.557	0.3859	0.1767	0.257	0.4824	0.0096	0.2844	0.3738	0.2106	0.0405
ENST00000434055_74363048_74363107_60	dORF	Mitochondrion	0.4201	0.4141	0.2767	0.205	0.4414	0.0284	0.2547	0.2213	0.2189	0.169
ENST00000434228_92311151_92311210_60	dORF	Nucleus	0.4161	0.6424	0.0835	0.142	0.3706	0.0141	0.0579	0.0437	0.0728	0.0245
ENST00000434228_92315325_92315384_60	dORF	Cytoplasm	0.4903	0.4062	0.393	0.1443	0.4685	0.0373	0.2328	0.2828	0.2845	0.0251
ENST00000434391_26460072_26460131_60	dORF	Mitochondrion	0.4503	0.3624	0.2066	0.2328	0.5258	0.0179	0.2247	0.4839	0.2487	0.1309
ENST00000434494_43756650_43756709_60	dORF	Mitochondrion	0.4501	0.2907	0.2762	0.1764	0.474	0.0587	0.1847	0.4251	0.3251	0.1046
ENST00000434494_43756725_43761441_60	dORF	Nucleus	0.3251	0.5366	0.2504	0.0514	0.3552	0.0439	0.4361	0.4453	0.2812	0.2473
ENST00000434570_20064600_20064659_60	dORF	Nucleus	0.4694	0.5518	0.1813	0.1332	0.4642	0.0281	0.256	0.2745	0.2879	0.0253
ENST00000434592_50065041_50065100_60	dORF	Nucleus	0.3436	0.4778	0.3549	0.0858	0.4464	0.0741	0.3408	0.2243	0.2528	0.1501
ENST00000434592_50066408_50066467_60	dORF	Mitochondrion	0.4723	0.3536	0.2335	0.1922	0.5718	0.0612	0.3577	0.2745	0.3559	0.0391
ENST00000434822_12145869_12145928_60	dORF	Cytoplasm	0.5125	0.4213	0.3347	0.1859	0.3697	0.0446	0.1907	0.356	0.2461	0.0752
ENST00000434954_123949064_123949123_60	uORF	Mitochondrion	0.401	0.4587	0.3017	0.1359	0.4719	0.0103	0.2391	0.325	0.1973	0.1568
ENST00000435231_175114769_175114828_60	dORF	Nucleus	0.4756	0.5487	0.2209	0.1148	0.465	0.0131	0.4443	0.2772	0.2377	0.1577
ENST00000435431_112740990_112742747_60	dORF	Mitochondrion	0.3997	0.3864	0.3759	0.1193	0.5129	0.0347	0.4017	0.3252	0.3168	0.139
ENST00000435437_210019729_210019788_60	dORF	Mitochondrion	0.4307	0.3527	0.2767	0.2337	0.5945	0.0166	0.1614	0.3215	0.2549	0.1249
ENST00000435507_72829374_72829433_60	dORF	Extracellular	0.3924	0.2424	0.4844	0.2293	0.4778	0.0145	0.3108	0.2906	0.3506	0.2284
ENST00000435555_76344723_76348573_60	uORF	Mitochondrion	0.4187	0.4401	0.2627	0.1209	0.593	0.0305	0.3492	0.4115	0.3739	0.0672
ENST00000435675_215312103_215312162_60	uORF	Cytoplasm	0.5106	0.4105	0.3015	0.1072	0.402	0.0954	0.1652	0.1719	0.2014	0.3129
ENST00000435792_73573422_73573947_60	dORF	Mitochondrion	0.3602	0.2385	0.3466	0.0581	0.4522	0.1766	0.2278	0.0946	0.2631	0.1809
ENST00000435792_73573996_73574055_60	dORF	Extracellular	0.4497	0.2686	0.5861	0.0583	0.2644	0.1618	0.1691	0.0331	0.3068	0.0508
ENST00000435910_123949064_123949123_60	dORF	Mitochondrion	0.401	0.4587	0.3017	0.1359	0.4719	0.0103	0.2391	0.325	0.1973	0.1568
ENST00000436106_1474397_1474456_60	dORF	Mitochondrion	0.4144	0.3229	0.3082	0.1758	0.6033	0.0301	0.3272	0.5218	0.4266	0.2199
ENST00000436321_63594531_63595426_60	uORF	Nucleus	0.4582	0.4997	0.1885	0.1588	0.4147	0.0253	0.3371	0.2887	0.2788	0.1312
ENST00000436347_189451815_189451874_60	dORF	Mitochondrion	0.3869	0.3494	0.4122	0.0762	0.5375	0.0604	0.4398	0.3384	0.2117	0.4392
ENST00000436347_189467498_189467557_60	dORF	Lysosome/Vacuole	0.4036	0.3648	0.2772	0.1234	0.4275	0.0695	0.3545	0.5161	0.328	0.1769
ENST00000436452_37851442_37855575_60	dORF	Extracellular	0.2519	0.3935	0.514	0.0427	0.3649	0.0844	0.2926	0.0818	0.2417	0.1277
ENST00000436498_76344723_76348573_60	uORF	Mitochondrion	0.4187	0.4401	0.2627	0.1209	0.593	0.0305	0.3492	0.4115	0.3739	0.0672
ENST00000436865_155668643_155668702_60	dORF	Cytoplasm	0.6122	0.5735	0.0947	0.1424	0.4825	0.0062	0.107	0.1463	0.1143	0.0791
ENST00000436868_16689815_16689874_60	dORF	Mitochondrion	0.3602	0.4374	0.3396	0.1	0.5245	0.0679	0.2829	0.1939	0.2708	0.0851
ENST00000436868_16698122_16698181_60	dORF	Mitochondrion	0.4627	0.4401	0.2655	0.1127	0.5335	0.0124	0.3475	0.31	0.2118	0.4511
ENST00000436944_73693999_73697612_60	dORF	Nucleus	0.4173	0.531	0.2071	0.1671	0.4742	0.0375	0.1472	0.294	0.2534	0.0975
ENST00000436986_42923362_42924689_60	dORF	Mitochondrion	0.3807	0.3365	0.2539	0.1535	0.6436	0.0399	0.5452	0.2969	0.3361	0.1784
ENST00000436986_42927416_42931111_60	dORF	Mitochondrion	0.3694	0.2857	0.4397	0.102	0.5899	0.0309	0.4497	0.3186	0.21	0.5577
ENST00000437024_411516_411575_60	dORF	Mitochondrion	0.53	0.2727	0.2506	0.1935	0.6315	0.0538	0.2946	0.2843	0.3098	0.0637
ENST00000437196_117807242_117807301_60	dORF	Mitochondrion	0.4211	0.4931	0.1479	0.143	0.5809	0.0502	0.2112	0.2372	0.2193	0.0395
ENST00000437266_27376767_27376826_60	dORF	Cytoplasm	0.4498	0.342	0.2361	0.2593	0.3957	0.048	0.1597	0.2917	0.2686	0.0258
ENST00000437266_27383163_27383222_60	dORF	Nucleus	0.4807	0.5328	0.2448	0.1372	0.4213	0.0372	0.2733	0.1729	0.273	0.0519
ENST00000437324_205772556_205775320_60	uORF	Mitochondrion	0.3311	0.3438	0.365	0.1333	0.5465	0.0498	0.4086	0.3126	0.2734	0.336
ENST00000437396_186501297_186501356_60	dORF	Cytoplasm	0.4629	0.353	0.1984	0.1159	0.4029	0.1256	0.1285	0.2566	0.3229	0.2818
ENST00000437441_13119585_13119644_60	dORF	Mitochondrion	0.5001	0.3692	0.1387	0.1926	0.543	0.0086	0.2836	0.3392	0.2887	0.0443
ENST00000437505_100868814_100870376_60	dORF	Nucleus	0.4343	0.4781	0.2501	0.0975	0.4472	0.0276	0.1808	0.299	0.259	0.1552
ENST00000437519_123396392_123403591_60	dORF	Nucleus	0.4735	0.5232	0.401	0.1221	0.3179	0.0398	0.1406	0.1985	0.3714	0.0207
ENST00000437521_73573422_73573947_60	dORF	Mitochondrion	0.3602	0.2385	0.3466	0.0581	0.4522	0.1766	0.2278	0.0946	0.2631	0.1809
ENST00000437521_73573996_73574055_60	dORF	Extracellular	0.4497	0.2686	0.5861	0.0583	0.2644	0.1618	0.1691	0.0331	0.3068	0.0508
ENST00000437553_20317886_20317945_60	uORF	Mitochondrion	0.4314	0.3748	0.277	0.2077	0.5747	0.0619	0.1675	0.3507	0.3183	0.1168
ENST00000437745_16698122_16698181_60	dORF	Mitochondrion	0.4627	0.4401	0.2655	0.1127	0.5335	0.0124	0.3475	0.31	0.2118	0.4511
ENST00000437932_94585678_94585737_60	uORF	Peroxisome	0.4255	0.2664	0.3086	0.1346	0.4948	0.0294	0.3908	0.3788	0.2188	0.4965
ENST00000437944_174424498_174424557_60	dORF	Nucleus	0.4941	0.5439	0.2413	0.1208	0.3558	0.0085	0.3759	0.1554	0.1886	0.116
ENST00000437968_39343388_39343447_60	dORF	Mitochondrion	0.3912	0.2296	0.2406	0.228	0.6594	0.0702	0.6136	0.5272	0.4969	0.2307
ENST00000437996_33589910_33595732_60	dORF	Mitochondrion	0.4962	0.4907	0.1713	0.1573	0.512	0.0373	0.3712	0.3906	0.3228	0.0543
ENST00000438191_210016004_210016063_60	dORF	Nucleus	0.4251	0.509	0.2484	0.1418	0.485	0.0423	0.2004	0.3257	0.2898	0.1035
ENST00000438277_128145828_128145887_60	dORF	Mitochondrion	0.4971	0.3857	0.2321	0.1617	0.5485	0.0349	0.2486	0.2495	0.222	0.1035
ENST00000438277_128171226_128171285_60	dORF	Nucleus	0.4532	0.521	0.3217	0.0939	0.4667	0.0407	0.2196	0.1521	0.246	0.0873
ENST00000438321_44786561_44794262_60	dORF	Nucleus	0.5008	0.541	0.193	0.139	0.4794	0.0162	0.2388	0.1927	0.1593	0.1506
ENST00000438321_44797883_44797942_60	dORF	Mitochondrion	0.4512	0.4017	0.1907	0.1466	0.5342	0.0149	0.2884	0.3969	0.2644	0.1362
ENST00000438357_20240600_20266617_60	uORF	Cytoplasm	0.5673	0.3055	0.1005	0.187	0.3578	0.0507	0.1249	0.2547	0.339	0.0506
ENST00000438530_27376767_27376826_60	dORF	Cytoplasm	0.4498	0.342	0.2361	0.2593	0.3957	0.048	0.1597	0.2917	0.2686	0.0258
ENST00000438530_27383163_27383222_60	dORF	Nucleus	0.4807	0.5328	0.2448	0.1372	0.4213	0.0372	0.2733	0.1729	0.273	0.0519
ENST00000438535_48751426_48751485_60	dORF	Lysosome/Vacuole	0.2942	0.3256	0.3635	0.1453	0.4749	0.0408	0.5238	0.5266	0.3291	0.1363
ENST00000438543_183282740_183282799_60	dORF	Nucleus	0.3356	0.4643	0.4521	0.0837	0.4074	0.0381	0.3109	0.1984	0.2533	0.0971
ENST00000438610_105470153_105470212_60	dORF	Cytoplasm	0.6769	0.6562	0.044	0.278	0.1788	0.0044	0.1219	0.1078	0.0985	0.0125
ENST00000439080_11022281_11022340_60	dORF	Mitochondrion	0.2396	0.1917	0.4203	0.3481	0.7195	0.4127	0.5761	0.2983	0.4214	0.2606
ENST00000439338_238016584_238025351_60	dORF	Mitochondrion	0.4267	0.4046	0.3185	0.1023	0.5061	0.0794	0.2907	0.2317	0.3687	0.043
ENST00000439338_238035929_238041335_60	dORF	Cytoplasm	0.5114	0.4225	0.2214	0.1772	0.3924	0.0101	0.0693	0.1458	0.2009	0.0062
ENST00000439661_411516_411575_60	dORF	Mitochondrion	0.53	0.2727	0.2506	0.1935	0.6315	0.0538	0.2946	0.2843	0.3098	0.0637
ENST00000439705_35211701_35211760_60	dORF	Nucleus	0.4959	0.5383	0.1647	0.1175	0.3528	0.0457	0.2128	0.2645	0.3325	0.0275
ENST00000440114_197497200_197497259_60	dORF	Mitochondrion	0.3128	0.3304	0.2958	0.1417	0.5776	0.0349	0.5277	0.4488	0.371	0.0944
ENST00000440176_38126180_38126239_60	dORF	Mitochondrion	0.3962	0.4519	0.2395	0.101	0.5682	0.0373	0.3719	0.2913	0.3152	0.1387
ENST00000440385_35672777_35672836_60	dORF	Extracellular	0.2985	0.3733	0.5115	0.0888	0.5089	0.0449	0.2704	0.1264	0.2358	0.0719
ENST00000440472_12588401_12636329_60	uORF	Mitochondrion	0.4694	0.4189	0.2145	0.1636	0.5756	0.0324	0.1692	0.3017	0.2678	0.1126
ENST00000440541_109457996_109458055_60	dORF	Mitochondrion	0.5053	0.4433	0.1971	0.2033	0.536	0.0177	0.1881	0.2426	0.2356	0.0342
ENST00000440623_181916371_181916430_60	dORF	Nucleus	0.472	0.5255	0.2265	0.1262	0.4892	0.0127	0.2906	0.328	0.151	0.4004
ENST00000440656_33068950_33097049_60	uORF	Lysosome/Vacuole	0.3093	0.278	0.4579	0.2242	0.4393	0.0221	0.381	0.5152	0.2863	0.3824
ENST00000440766_35279620_35279679_60	dORF	Nucleus	0.4963	0.5594	0.3328	0.1506	0.4515	0.0024	0.3507	0.1419	0.1279	0.3924
ENST00000440787_9803957_9806212_60	dORF	Cytoplasm	0.6155	0.3182	0.2714	0.1725	0.5083	0.0207	0.1722	0.1502	0.1886	0.0469
ENST00000440865_244853959_244854018_60	dORF	Mitochondrion	0.4948	0.454	0.2022	0.1606	0.5486	0.0424	0.3659	0.3159	0.3805	0.0392
ENST00000440869_143678072_143678131_60	uORF	Nucleus	0.5025	0.6432	0.1435	0.1476	0.3743	0.0725	0.143	0.1294	0.1929	0.0036
ENST00000440983_28895839_28902023_60	uORF	Nucleus	0.4711	0.5235	0.25	0.1546	0.4297	0.0276	0.1956	0.2208	0.2489	0.0186
ENST00000441107_149676277_149676336_60	dORF	Mitochondrion	0.4456	0.3693	0.1633	0.1588	0.6456	0.0247	0.5376	0.3363	0.3197	0.1892
ENST00000441107_149676660_149676719_60	dORF	Mitochondrion	0.4691	0.3594	0.2071	0.2361	0.5189	0.054	0.1853	0.3395	0.2565	0.0512
ENST00000441156_50257628_50257687_60	dORF	Mitochondrion	0.521	0.2907	0.1919	0.1494	0.5466	0.062	0.4116	0.4003	0.4216	0.0275
ENST00000441228_45722885_45722944_60	dORF	Cytoplasm	0.5066	0.4126	0.1737	0.1871	0.444	0.0358	0.1369	0.1421	0.219	0.0608
ENST00000441228_45735252_45735311_60	dORF	Mitochondrion	0.3511	0.3349	0.3924	0.1452	0.5163	0.0667	0.3832	0.2292	0.3364	0.0773
ENST00000441602_93308876_93308935_60	dORF	Mitochondrion	0.3607	0.4976	0.2868	0.0784	0.5268	0.0493	0.2424	0.3284	0.2693	0.1527
ENST00000441696_36407774_36407833_60	dORF	Mitochondrion	0.4239	0.4422	0.3558	0.0927	0.5469	0.0443	0.455	0.3689	0.2836	0.2358
ENST00000441719_86491206_86491265_60	dORF	Mitochondrion	0.4659	0.2895	0.3428	0.2026	0.6167	0.051	0.3132	0.3621	0.2719	0.2379
ENST00000441728_238035929_238041335_60	dORF	Cytoplasm	0.5114	0.4225	0.2214	0.1772	0.3924	0.0101	0.0693	0.1458	0.2009	0.0062
ENST00000441818_46352307_46353802_60	dORF	Mitochondrion	0.4288	0.4354	0.2627	0.2728	0.5177	0.0418	0.1803	0.2841	0.2748	0.0431
ENST00000441989_99386724_99386783_60	dORF	Nucleus	0.3679	0.3992	0.3879	0.0754	0.3336	0.1114	0.2378	0.0849	0.2143	0.0464
ENST00000442012_14553324_14553383_60	uORF	Endoplasmic reticulum	0.409	0.382	0.4318	0.0952	0.487	0.0214	0.5751	0.4104	0.2726	0.3018
ENST00000442110_22768133_22769811_60	dORF	Mitochondrion	0.4309	0.3275	0.2142	0.2337	0.6229	0.0226	0.4203	0.4991	0.3288	0.1275
ENST00000442215_47498389_47501665_60	dORF	Extracellular	0.2522	0.2895	0.7918	0.1964	0.3595	0.013	0.0668	0.1974	0.1603	0.01
ENST00000442272_47322688_47329989_60	dORF	Mitochondrion	0.4698	0.3783	0.2752	0.1849	0.4853	0.1046	0.1666	0.146	0.3165	0.0436
ENST00000442272_47343673_47343732_60	dORF	Mitochondrion	0.3635	0.3265	0.4479	0.0725	0.4883	0.1111	0.3686	0.1812	0.3656	0.1337
ENST00000442406_184321504_184321563_60	dORF	Mitochondrion	0.4598	0.3984	0.2239	0.1442	0.5906	0.0264	0.2436	0.2744	0.2602	0.0878
ENST00000442406_184322686_184322835_60	dORF	Mitochondrion	0.3631	0.2997	0.4838	0.1197	0.5322	0.0418	0.2044	0.1106	0.1965	0.3787
ENST00000442406_184327389_184327448_60	dORF	Mitochondrion	0.4207	0.3695	0.2544	0.2318	0.5749	0.0316	0.1885	0.3012	0.2994	0.0719
ENST00000442406_184328636_184328695_60	dORF	Mitochondrion	0.2827	0.3021	0.4216	0.0364	0.4439	0.0695	0.378	0.0853	0.2308	0.1021
ENST00000443073_33244960_33245019_60	uORF	Cytoplasm	0.5277	0.4972	0.1895	0.1674	0.43	0.0234	0.2412	0.2315	0.2379	0.0438
ENST00000443137_13896000_13896059_60	dORF	Cytoplasm	0.5061	0.4226	0.241	0.1893	0.4905	0.0602	0.2963	0.2061	0.2755	0.0691
ENST00000443213_38748967_38749026_60	dORF	Mitochondrion	0.414	0.278	0.3716	0.178	0.4431	0.0953	0.3221	0.3293	0.2844	0.3857
ENST00000443327_193018703_193018762_60	dORF	Mitochondrion	0.494	0.4436	0.2243	0.1755	0.4984	0.0066	0.4193	0.3589	0.2015	0.1748
ENST00000443560_48904405_48905762_60	dORF	Nucleus	0.3748	0.4504	0.3961	0.0661	0.3412	0.0805	0.2845	0.0987	0.2584	0.1498
ENST00000443567_15247355_15247414_60	dORF	Cytoplasm	0.4733	0.3283	0.3421	0.1493	0.3333	0.071	0.141	0.2679	0.2701	0.0572
ENST00000443629_46690199_46691629_60	dORF	Nucleus	0.5407	0.5578	0.2715	0.1169	0.3353	0.0175	0.2839	0.1891	0.1613	0.1843
ENST00000443722_103308998_103309057_60	dORF	Mitochondrion	0.3623	0.4043	0.3322	0.1103	0.472	0.0196	0.4187	0.3573	0.2234	0.3543
ENST00000443727_197826920_197826979_60	dORF	Mitochondrion	0.3946	0.354	0.3193	0.2519	0.6621	0.0777	0.2031	0.3714	0.2275	0.1148
ENST00000443875_7067046_7067105_60	dORF	Mitochondrion	0.5074	0.337	0.3013	0.1849	0.5619	0.0259	0.224	0.2895	0.2156	0.1548
ENST00000443896_208285849_208285908_60	dORF	Mitochondrion	0.5216	0.3439	0.2254	0.2045	0.5555	0.0205	0.2761	0.4273	0.2502	0.0915
ENST00000443953_215326847_215326906_60	dORF	Cytoplasm	0.4588	0.4298	0.2394	0.1541	0.3939	0.0535	0.228	0.152	0.306	0.025
ENST00000443963_186789250_186789309_60	dORF	Mitochondrion	0.4789	0.4481	0.2134	0.0835	0.5747	0.0612	0.3916	0.1879	0.272	0.0743
ENST00000444040_72841107_72841166_60	dORF	Nucleus	0.4265	0.5073	0.2785	0.1494	0.4792	0.0473	0.236	0.2377	0.2183	0.0978
ENST00000444376_244853959_244854018_60	dORF	Mitochondrion	0.4948	0.454	0.2022	0.1606	0.5486	0.0424	0.3659	0.3159	0.3805	0.0392
ENST00000444408_223777710_223777769_60	uORF	Mitochondrion	0.4268	0.2955	0.2493	0.2118	0.7085	0.0667	0.2886	0.2553	0.1842	0.6229
ENST00000444457_103308998_103309057_60	dORF	Mitochondrion	0.3623	0.4043	0.3322	0.1103	0.472	0.0196	0.4187	0.3573	0.2234	0.3543
ENST00000444545_190516293_190516352_60	dORF	Lysosome/Vacuole	0.4415	0.4031	0.1764	0.1589	0.4872	0.0995	0.411	0.5778	0.4098	0.1891
ENST00000444651_20064600_20064659_60	dORF	Nucleus	0.4694	0.5518	0.1813	0.1332	0.4642	0.0281	0.256	0.2745	0.2879	0.0253
ENST00000444664_154963806_154963865_60	dORF	Mitochondrion	0.4341	0.3645	0.3776	0.1388	0.4665	0.0213	0.2243	0.2816	0.2794	0.2246
ENST00000444906_219635401_219635460_60	dORF	Cytoplasm	0.4459	0.3737	0.3065	0.109	0.4045	0.0408	0.1536	0.1924	0.1911	0.3478
ENST00000445044_47498389_47501665_60	dORF	Extracellular	0.2522	0.2895	0.7918	0.1964	0.3595	0.013	0.0668	0.1974	0.1603	0.01
ENST00000445143_33709905_33709964_60	dORF	Mitochondrion	0.3931	0.4234	0.305	0.1488	0.4425	0.0466	0.1831	0.234	0.2817	0.0861
ENST00000445208_100107038_100107097_60	dORF	Mitochondrion	0.459	0.4069	0.1882	0.1341	0.5444	0.0391	0.2923	0.2714	0.2007	0.1996
ENST00000445215_42592030_42595541_60	dORF	Mitochondrion	0.4274	0.3558	0.211	0.1301	0.573	0.0973	0.4324	0.43	0.3435	0.3498
ENST00000445295_100107038_100107097_60	dORF	Mitochondrion	0.459	0.4069	0.1882	0.1341	0.5444	0.0391	0.2923	0.2714	0.2007	0.1996
ENST00000445387_47017254_47017696_60	dORF	Mitochondrion	0.4742	0.329	0.3299	0.1402	0.5371	0.033	0.3633	0.3124	0.3853	0.0553
ENST00000445387_47056862_47056921_60	dORF	Nucleus	0.4755	0.5149	0.2168	0.1434	0.4444	0.0193	0.1989	0.2355	0.2379	0.1318
ENST00000445426_183817408_183818024_60	dORF	Nucleus	0.4585	0.693	0.1691	0.1065	0.3506	0.0188	0.1514	0.348	0.212	0.0924
ENST00000445503_47798657_47798716_60	dORF	Mitochondrion	0.3747	0.4169	0.1788	0.159	0.472	0.0276	0.0731	0.0992	0.0964	0.016
ENST00000445503_47798756_47798815_60	dORF	Mitochondrion	0.301	0.3727	0.299	0.1167	0.5042	0.035	0.2694	0.3622	0.2648	0.1947
ENST00000445503_47799632_47799691_60	dORF	Mitochondrion	0.4339	0.2628	0.2285	0.246	0.6141	0.0231	0.5774	0.5171	0.4149	0.2509
ENST00000445503_47800754_47800813_60	dORF	Endoplasmic reticulum	0.2837	0.3698	0.3834	0.065	0.4829	0.0232	0.56	0.442	0.2726	0.3865
ENST00000445503_47805645_47805704_60	dORF	Mitochondrion	0.4124	0.4738	0.2747	0.1123	0.5544	0.0187	0.3551	0.2867	0.3652	0.0929
ENST00000445642_61625073_61625132_60	dORF	Nucleus	0.4814	0.5545	0.1749	0.1458	0.4774	0.0343	0.2066	0.1744	0.1942	0.0227
ENST00000445676_238035929_238041335_60	dORF	Cytoplasm	0.5114	0.4225	0.2214	0.1772	0.3924	0.0101	0.0693	0.1458	0.2009	0.0062
ENST00000445781_30870516_30870575_60	uORF	Extracellular	0.3243	0.3055	0.4964	0.0369	0.2094	0.1963	0.19	0.0317	0.2308	0.1029
ENST00000445889_127279281_127279340_60	dORF	Nucleus	0.5015	0.6224	0.2385	0.1141	0.2886	0.0088	0.2607	0.1582	0.1618	0.1212
ENST00000445924_99386724_99386783_60	dORF	Nucleus	0.3679	0.3992	0.3879	0.0754	0.3336	0.1114	0.2378	0.0849	0.2143	0.0464
ENST00000446079_50253158_50256224_60	dORF	Mitochondrion	0.4524	0.349	0.3363	0.2265	0.6277	0.0226	0.2019	0.2692	0.2898	0.094
ENST00000446079_50257628_50257687_60	dORF	Mitochondrion	0.521	0.2907	0.1919	0.1494	0.5466	0.062	0.4116	0.4003	0.4216	0.0275
ENST00000446111_65976053_65976112_60	dORF	Nucleus	0.4429	0.5168	0.2651	0.1209	0.4573	0.072	0.2277	0.3459	0.2785	0.0606
ENST00000446165_12628207_12628266_60	dORF	Cytoplasm	0.485	0.479	0.2971	0.1577	0.4633	0.0217	0.2458	0.1638	0.2858	0.0518
ENST00000446496_107924832_107924891_60	dORF	Nucleus	0.4691	0.5102	0.3505	0.1501	0.4438	0.0314	0.2122	0.1574	0.287	0.0133
ENST00000446523_43756650_43756709_60	dORF	Mitochondrion	0.4501	0.2907	0.2762	0.1764	0.474	0.0587	0.1847	0.4251	0.3251	0.1046
ENST00000446634_143383272_143384098_60	uORF	Nucleus	0.5103	0.6022	0.2143	0.0982	0.3214	0.019	0.1641	0.1975	0.1474	0.0658
ENST00000446787_47504439_47510198_60	uORF	Cytoplasm	0.5193	0.4167	0.254	0.1592	0.3237	0.0249	0.2015	0.4452	0.2303	0.271
ENST00000446801_66505351_66508764_60	uORF	Cytoplasm	0.5851	0.2834	0.2742	0.2555	0.5047	0.0136	0.2137	0.2249	0.2749	0.0352
ENST00000446856_2928432_2928491_60	dORF	Nucleus	0.3984	0.5875	0.4042	0.0654	0.3342	0.1717	0.1789	0.1462	0.144	0.0723
ENST00000447118_45480053_45481388_60	dORF	Cytoplasm	0.4832	0.4599	0.189	0.1112	0.3932	0.1505	0.2477	0.3452	0.3097	0.0707
ENST00000447223_38129333_38131599_60	dORF	Mitochondrion	0.366	0.3797	0.3445	0.1505	0.6339	0.045	0.328	0.4187	0.3652	0.1401
ENST00000447291_5952832_5952891_60	dORF	Mitochondrion	0.462	0.3902	0.2974	0.1633	0.6349	0.0552	0.2263	0.2736	0.3206	0.0478
ENST00000447485_40605580_40605639_60	dORF	Mitochondrion	0.4002	0.254	0.1566	0.3277	0.6975	0.0348	0.5752	0.5222	0.3884	0.1338
ENST00000447485_40605693_40605752_60	dORF	Nucleus	0.4732	0.608	0.1758	0.1783	0.4508	0.0341	0.1732	0.2764	0.2115	0.0262
ENST00000447611_89316401_89316460_60	dORF	Nucleus	0.4788	0.6604	0.1922	0.1025	0.261	0.0195	0.0933	0.1036	0.1716	0.0081
ENST00000447699_92289326_92289385_60	uORF	Mitochondrion	0.4275	0.4022	0.2888	0.1366	0.4413	0.0514	0.3468	0.2398	0.2771	0.0926
ENST00000447849_22601272_22601331_60	dORF	Mitochondrion	0.439	0.4676	0.3044	0.151	0.4896	0.0266	0.1513	0.1971	0.2376	0.0702
ENST00000447863_87188155_87188214_60	dORF	Mitochondrion	0.4822	0.3662	0.2563	0.191	0.5578	0.0324	0.2072	0.2965	0.2574	0.0883
ENST00000447927_35279620_35279679_60	dORF	Nucleus	0.4963	0.5594	0.3328	0.1506	0.4515	0.0024	0.3507	0.1419	0.1279	0.3924
ENST00000447929_65974671_65974944_60	dORF	Nucleus	0.2514	0.5143	0.3459	0.0674	0.315	0.0842	0.2478	0.1441	0.2622	0.1084
ENST00000447929_65976053_65976112_60	dORF	Nucleus	0.4429	0.5168	0.2651	0.1209	0.4573	0.072	0.2277	0.3459	0.2785	0.0606
ENST00000448111_45834291_45835641_60	dORF	Mitochondrion	0.4807	0.453	0.3304	0.159	0.5293	0.0206	0.2395	0.237	0.2409	0.0773
ENST00000448828_399395_399454_60	dORF	Mitochondrion	0.2696	0.2385	0.3385	0.0579	0.4546	0.2128	0.3567	0.1042	0.3404	0.0593
ENST00000448828_399461_399666_60	dORF	Mitochondrion	0.3585	0.3983	0.4396	0.0897	0.6358	0.1155	0.3729	0.2872	0.4755	0.1364
ENST00000448828_399629_399688_60	dORF	Nucleus	0.4034	0.562	0.1911	0.1247	0.5052	0.0079	0.3591	0.2735	0.1367	0.4035
ENST00000448861_195750898_195750957_60	dORF	Mitochondrion	0.3663	0.3108	0.479	0.0631	0.5858	0.164	0.2234	0.1435	0.3819	0.0836
ENST00000448861_195757272_195759126_60	dORF	Nucleus	0.3581	0.5185	0.1662	0.1086	0.517	0.0244	0.3826	0.1636	0.1673	0.185
ENST00000449373_2378011_2378070_60	dORF	Cytoplasm	0.4794	0.4568	0.2243	0.0847	0.4021	0.1285	0.16	0.2726	0.3089	0.0331
ENST00000449389_100885898_100886262_60	dORF	Mitochondrion	0.3537	0.332	0.2924	0.1785	0.4492	0.0884	0.2111	0.2861	0.2307	0.4118
ENST00000449482_98890439_98901163_60	uORF	Mitochondrion	0.3505	0.3877	0.327	0.1083	0.4991	0.0636	0.3754	0.1505	0.1872	0.1786
ENST00000449732_4891831_4891890_60	uORF	Nucleus	0.3493	0.4581	0.2423	0.1364	0.2967	0.0441	0.0923	0.1062	0.1278	0.0675
ENST00000449864_241266832_241266891_60	uORF	Mitochondrion	0.4905	0.2642	0.4709	0.1602	0.5754	0.0273	0.0991	0.1377	0.2147	0.0209
ENST00000450019_20064600_20064659_60	dORF	Nucleus	0.4694	0.5518	0.1813	0.1332	0.4642	0.0281	0.256	0.2745	0.2879	0.0253
ENST00000450041_26298039_26306598_60	uORF	Nucleus	0.4056	0.5657	0.1764	0.1183	0.3434	0.0343	0.1521	0.2488	0.2025	0.061
ENST00000450285_73570510_73570569_60	dORF	Cytoplasm	0.5894	0.2167	0.1023	0.1976	0.3197	0.0078	0.167	0.458	0.4014	0.0523
ENST00000450385_94623397_94628260_60	dORF	Nucleus	0.3803	0.6067	0.1742	0.0932	0.3896	0.0278	0.2627	0.3425	0.283	0.0723
ENST00000450475_42955924_42956214_60	dORF	Mitochondrion	0.3254	0.4067	0.2952	0.1564	0.5197	0.107	0.2241	0.2684	0.2688	0.0841
ENST00000450564_27449713_27449772_60	dORF	Peroxisome	0.2661	0.3797	0.3685	0.0847	0.4545	0.058	0.1423	0.0912	0.1437	0.4727
ENST00000450570_5127034_5127093_60	uORF	Mitochondrion	0.5284	0.2157	0.3013	0.2543	0.6352	0.0692	0.2709	0.4957	0.3678	0.1
ENST00000450756_138171383_138172096_60	dORF	Mitochondrion	0.4033	0.2595	0.3128	0.1694	0.6098	0.0679	0.2604	0.2718	0.2884	0.1585
ENST00000450814_53225759_53225818_60	dORF	Cytoplasm	0.5945	0.3325	0.1407	0.3029	0.3684	0.0354	0.1954	0.24	0.1979	0.023
ENST00000450852_53098605_53098664_60	dORF	Cytoplasm	0.4954	0.3446	0.2621	0.2128	0.4109	0.0344	0.2143	0.2678	0.3599	0.0165
ENST00000451122_116559092_116559151_60	dORF	Mitochondrion	0.4124	0.4791	0.2402	0.1714	0.5344	0.0091	0.3887	0.2672	0.2423	0.2769
ENST00000451122_116559229_116559288_60	dORF	Mitochondrion	0.4444	0.4301	0.3246	0.1822	0.6515	0.0191	0.2276	0.1335	0.2867	0.0307
ENST00000451194_50348077_50348136_60	dORF	Nucleus	0.3972	0.6119	0.193	0.0853	0.4673	0.0212	0.3726	0.2864	0.2715	0.0601
ENST00000451405_9841982_9842041_60	dORF	Mitochondrion	0.4547	0.3864	0.2646	0.1404	0.6556	0.0147	0.1319	0.2087	0.2477	0.3136
ENST00000451599_26443578_26443637_60	dORF	Nucleus	0.4887	0.5322	0.284	0.16	0.3017	0.0318	0.1413	0.163	0.2318	0.0385
ENST00000451653_42548619_42548678_60	dORF	Cytoplasm	0.6121	0.3694	0.102	0.1459	0.586	0.0527	0.4049	0.3942	0.3215	0.0524
ENST00000451827_143678072_143678131_60	uORF	Nucleus	0.5025	0.6432	0.1435	0.1476	0.3743	0.0725	0.143	0.1294	0.1929	0.0036
ENST00000452125_73573422_73573947_60	dORF	Mitochondrion	0.3602	0.2385	0.3466	0.0581	0.4522	0.1766	0.2278	0.0946	0.2631	0.1809
ENST00000452125_73573996_73574055_60	dORF	Extracellular	0.4497	0.2686	0.5861	0.0583	0.2644	0.1618	0.1691	0.0331	0.3068	0.0508
ENST00000452216_56076856_56078127_60	dORF	Nucleus	0.5269	0.569	0.338	0.0672	0.4359	0.0301	0.2	0.252	0.1974	0.161
ENST00000452281_190979860_190982385_60	dORF	Mitochondrion	0.463	0.4823	0.1992	0.1533	0.6093	0.1018	0.2098	0.3553	0.1926	0.0593
ENST00000452312_207747145_207747204_60	dORF	Mitochondrion	0.4758	0.4859	0.1937	0.1774	0.6423	0.0056	0.2506	0.3318	0.3421	0.0889
ENST00000452385_48974848_48979499_60	dORF	Cytoplasm	0.4779	0.3166	0.2967	0.2199	0.3735	0.0733	0.2369	0.1821	0.3316	0.0214
ENST00000452446_128389672_128389731_60	dORF	Mitochondrion	0.49	0.4992	0.1084	0.1093	0.6266	0.0003	0.1734	0.4043	0.098	0.0384
ENST00000452556_213297304_213340168_60	dORF	Cytoplasm	0.5432	0.2978	0.2679	0.3059	0.5377	0.0193	0.1498	0.3554	0.2812	0.0152
ENST00000452732_105363362_105363421_60	dORF	Mitochondrion	0.4005	0.4158	0.2242	0.2404	0.5928	0.0134	0.2343	0.3927	0.2242	0.523
ENST00000452732_105367703_105373581_60	dORF	Nucleus	0.496	0.8083	0.3828	0.0857	0.2801	0.0031	0.4023	0.1493	0.0707	0.2581
ENST00000452732_105373705_105378026_60	dORF	Lysosome/Vacuole	0.4133	0.3233	0.3105	0.1586	0.4481	0.0538	0.431	0.5843	0.3076	0.3638
ENST00000452733_48479283_48479342_60	dORF	Mitochondrion	0.4409	0.3834	0.2833	0.101	0.4419	0.0439	0.3461	0.274	0.2681	0.1714
ENST00000452875_49011758_49011817_60	dORF	Nucleus	0.3324	0.5664	0.1995	0.0606	0.4753	0.0612	0.4157	0.3254	0.2527	0.1244
ENST00000452875_49013867_49013926_60	dORF	Mitochondrion	0.3721	0.2348	0.3526	0.2154	0.7243	0.0334	0.5029	0.5481	0.4531	0.2435
ENST00000452875_49014230_49014289_60	dORF	Mitochondrion	0.3553	0.2804	0.2941	0.1567	0.6469	0.0887	0.3318	0.6019	0.422	0.1461
ENST00000452877_36407774_36407833_60	dORF	Mitochondrion	0.4239	0.4422	0.3558	0.0927	0.5469	0.0443	0.455	0.3689	0.2836	0.2358
ENST00000453037_88043614_88043673_60	dORF	Nucleus	0.4006	0.4957	0.2759	0.1202	0.4515	0.0076	0.0962	0.1126	0.0862	0.0923
ENST00000453085_108515371_108515430_60	uORF	Mitochondrion	0.4507	0.3789	0.2269	0.2413	0.5244	0.033	0.2784	0.2811	0.3819	0.1284
ENST00000453144_108515371_108515430_60	uORF	Mitochondrion	0.4507	0.3789	0.2269	0.2413	0.5244	0.033	0.2784	0.2811	0.3819	0.1284
ENST00000453186_61083302_61088205_60	dORF	Mitochondrion	0.4687	0.4362	0.1925	0.1086	0.5499	0.0157	0.2723	0.1894	0.1407	0.1993
ENST00000453466_103308998_103309057_60	dORF	Mitochondrion	0.3623	0.4043	0.3322	0.1103	0.472	0.0196	0.4187	0.3573	0.2234	0.3543
ENST00000453505_50129548_50129607_60	dORF	Nucleus	0.4585	0.4836	0.1756	0.1364	0.431	0.0147	0.2388	0.1763	0.1785	0.0935
ENST00000453505_50129600_50129659_60	dORF	Mitochondrion	0.3066	0.3675	0.2962	0.1032	0.5401	0.05	0.2221	0.1372	0.18	0.0937
ENST00000453630_46352307_46353802_60	dORF	Mitochondrion	0.4288	0.4354	0.2627	0.2728	0.5177	0.0418	0.1803	0.2841	0.2748	0.0431
ENST00000453748_45607414_45607473_60	dORF	Nucleus	0.3608	0.5324	0.3508	0.1009	0.3934	0.0327	0.2149	0.2376	0.2302	0.0315
ENST00000453748_45615148_45615310_60	dORF	Mitochondrion	0.3606	0.4887	0.2869	0.0948	0.5121	0.0212	0.3358	0.1941	0.2562	0.0969
ENST00000454079_50065041_50065100_60	dORF	Nucleus	0.3436	0.4778	0.3549	0.0858	0.4464	0.0741	0.3408	0.2243	0.2528	0.1501
ENST00000454079_50066408_50066467_60	dORF	Mitochondrion	0.4723	0.3536	0.2335	0.1922	0.5718	0.0612	0.3577	0.2745	0.3559	0.0391
ENST00000454738_6416842_6416901_60	dORF	Nucleus	0.414	0.5005	0.1905	0.131	0.495	0.0283	0.2061	0.2055	0.1494	0.1495
ENST00000454786_238016584_238025351_60	dORF	Mitochondrion	0.4267	0.4046	0.3185	0.1023	0.5061	0.0794	0.2907	0.2317	0.3687	0.043
ENST00000454786_238035929_238041335_60	dORF	Cytoplasm	0.5114	0.4225	0.2214	0.1772	0.3924	0.0101	0.0693	0.1458	0.2009	0.0062
ENST00000454895_236208096_236208155_60	dORF	Mitochondrion	0.486	0.2752	0.2404	0.1845	0.6027	0.0269	0.2974	0.3904	0.3894	0.1259
ENST00000454934_75983782_75983841_60	dORF	Mitochondrion	0.2995	0.1532	0.4186	0.0543	0.5776	0.0914	0.4499	0.1181	0.2984	0.1466
ENST00000455150_206161435_206162059_60	dORF	Nucleus	0.2665	0.6378	0.1545	0.0515	0.2992	0.0525	0.3286	0.3234	0.2094	0.1379
ENST00000455168_5172188_5172670_60	dORF	Mitochondrion	0.3567	0.2815	0.5144	0.1561	0.6486	0.0214	0.1686	0.1831	0.1902	0.118
ENST00000455168_5174352_5174411_60	dORF	Cytoplasm	0.4784	0.3858	0.3464	0.1458	0.431	0.0237	0.2727	0.1708	0.2427	0.0439
ENST00000455205_154435372_154435431_60	dORF	Cytoplasm	0.4056	0.3412	0.3819	0.0684	0.3455	0.1524	0.212	0.1086	0.3408	0.0895
ENST00000455208_99901087_99901146_60	dORF	Mitochondrion	0.4949	0.4875	0.1893	0.2226	0.5033	0.0387	0.1606	0.2564	0.3364	0.0312
ENST00000455208_99903795_99903854_60	dORF	Nucleus	0.4729	0.5333	0.3219	0.1807	0.3734	0.024	0.1938	0.1829	0.2722	0.0236
ENST00000455393_21489384_21492335_60	dORF	Nucleus	0.4059	0.5161	0.3198	0.1272	0.3716	0.0285	0.1416	0.1772	0.1855	0.0655
ENST00000455496_29561796_29561855_60	dORF	Nucleus	0.384	0.4888	0.2485	0.1038	0.4812	0.0402	0.2639	0.3405	0.2556	0.1544
ENST00000455768_43513382_43513441_60	dORF	Mitochondrion	0.364	0.355	0.2788	0.0824	0.5352	0.0487	0.5271	0.2801	0.2906	0.2872
ENST00000455799_12145869_12145928_60	dORF	Cytoplasm	0.5125	0.4213	0.3347	0.1859	0.3697	0.0446	0.1907	0.356	0.2461	0.0752
ENST00000455959_84669946_84670005_60	dORF	Mitochondrion	0.4238	0.4348	0.1637	0.1742	0.6701	0.0436	0.4875	0.4388	0.3376	0.1527
ENST00000455999_238035929_238041335_60	dORF	Cytoplasm	0.5114	0.4225	0.2214	0.1772	0.3924	0.0101	0.0693	0.1458	0.2009	0.0062
ENST00000456182_139407265_139407324_60	dORF	Mitochondrion	0.472	0.3273	0.2287	0.182	0.6982	0.0433	0.384	0.3628	0.2491	0.0871
ENST00000456182_139417702_139422194_60	dORF	Cytoplasm	0.5233	0.4447	0.2297	0.2079	0.2843	0.0454	0.1336	0.147	0.3282	0.0052
ENST00000456246_47798657_47798716_60	dORF	Mitochondrion	0.3747	0.4169	0.1788	0.159	0.472	0.0276	0.0731	0.0992	0.0964	0.016
ENST00000456246_47798756_47798815_60	dORF	Mitochondrion	0.301	0.3727	0.299	0.1167	0.5042	0.035	0.2694	0.3622	0.2648	0.1947
ENST00000456380_185917711_185918409_60	dORF	Cytoplasm	0.4934	0.4282	0.2013	0.1513	0.3566	0.0345	0.1645	0.3287	0.1588	0.1374
ENST00000456380_185923813_185923872_60	dORF	Mitochondrion	0.4851	0.44	0.2057	0.0817	0.5974	0.0274	0.3059	0.52	0.2997	0.1092
ENST00000456385_29133679_29133738_60	dORF	Mitochondrion	0.3597	0.2956	0.417	0.1865	0.5103	0.0201	0.277	0.3898	0.2804	0.147
ENST00000456385_29135566_29135625_60	dORF	Nucleus	0.4288	0.4633	0.3095	0.1238	0.4548	0.0144	0.4015	0.388	0.253	0.2748
ENST00000456433_103308998_103309057_60	dORF	Mitochondrion	0.3623	0.4043	0.3322	0.1103	0.472	0.0196	0.4187	0.3573	0.2234	0.3543
ENST00000456458_33015843_33017470_60	dORF	Mitochondrion	0.4629	0.2501	0.208	0.2892	0.6425	0.025	0.532	0.3178	0.4538	0.2137
ENST00000456458_33021348_33024041_60	dORF	Mitochondrion	0.4424	0.3587	0.2962	0.1551	0.4619	0.0388	0.2961	0.322	0.3669	0.1019
ENST00000456504_94367671_94367730_60	dORF	Mitochondrion	0.4135	0.4191	0.2047	0.251	0.7169	0.0208	0.287	0.474	0.2718	0.1272
ENST00000456528_119188_119247_60	dORF	Nucleus	0.463	0.4833	0.2705	0.0887	0.4649	0.0406	0.3955	0.2335	0.3104	0.037
ENST00000456595_46352307_46353802_60	dORF	Mitochondrion	0.4288	0.4354	0.2627	0.2728	0.5177	0.0418	0.1803	0.2841	0.2748	0.0431
ENST00000456624_20174846_20174905_60	dORF	Mitochondrion	0.459	0.4625	0.2894	0.0911	0.4722	0.0508	0.3502	0.2977	0.2676	0.1161
ENST00000456642_125171984_125189685_60	uORF	Mitochondrion	0.4878	0.3672	0.3055	0.2199	0.645	0.0196	0.2157	0.2676	0.3107	0.0156
ENST00000456655_175114769_175114828_60	dORF	Nucleus	0.4756	0.5487	0.2209	0.1148	0.465	0.0131	0.4443	0.2772	0.2377	0.1577
ENST00000456736_38318561_38318620_60	dORF	Mitochondrion	0.3822	0.3638	0.3189	0.1586	0.5183	0.0457	0.2583	0.2878	0.2454	0.1716
ENST00000456754_47585595_47585654_60	dORF	Mitochondrion	0.4444	0.4536	0.275	0.0884	0.529	0.006	0.3607	0.2647	0.2039	0.5162
ENST00000456754_47585661_47585720_60	dORF	Cytoplasm	0.5111	0.4676	0.2309	0.1302	0.4718	0.0216	0.1714	0.2876	0.2306	0.117
ENST00000456845_38995667_38996451_60	uORF	Mitochondrion	0.3701	0.4183	0.2263	0.1863	0.5991	0.0717	0.3136	0.4691	0.3527	0.1419
ENST00000457377_27376767_27376826_60	dORF	Cytoplasm	0.4498	0.342	0.2361	0.2593	0.3957	0.048	0.1597	0.2917	0.2686	0.0258
ENST00000457377_27383163_27383222_60	dORF	Nucleus	0.4807	0.5328	0.2448	0.1372	0.4213	0.0372	0.2733	0.1729	0.273	0.0519
ENST00000457444_42923362_42924689_60	dORF	Mitochondrion	0.3807	0.3365	0.2539	0.1535	0.6436	0.0399	0.5452	0.2969	0.3361	0.1784
ENST00000457572_46352307_46353802_60	dORF	Mitochondrion	0.4288	0.4354	0.2627	0.2728	0.5177	0.0418	0.1803	0.2841	0.2748	0.0431
ENST00000457614_102196143_102196202_60	dORF	Mitochondrion	0.4779	0.4789	0.2498	0.1962	0.4843	0.0118	0.1854	0.2029	0.1976	0.0803
ENST00000458249_126570858_126577091_60	dORF	Nucleus	0.375	0.4713	0.3189	0.0684	0.4422	0.0633	0.2649	0.2178	0.1926	0.1892
ENST00000458270_143649931_143649990_60	uORF	Mitochondrion	0.3895	0.4752	0.2461	0.2112	0.5799	0.0509	0.1346	0.1706	0.2036	0.0675
ENST00000458362_129095400_129095459_60	dORF	Mitochondrion	0.472	0.2434	0.2843	0.2708	0.6876	0.0095	0.1677	0.3444	0.3204	0.0575
ENST00000458528_232791102_232791161_60	dORF	Nucleus	0.4374	0.6735	0.3844	0.1087	0.2075	0.0234	0.0914	0.1036	0.1122	0.0067
ENST00000458572_36512536_36512595_60	dORF	Mitochondrion	0.3495	0.3619	0.3489	0.0724	0.4626	0.0715	0.3157	0.278	0.2643	0.3028
ENST00000458729_80798136_80798195_60	dORF	Mitochondrion	0.4107	0.3915	0.2134	0.1537	0.6005	0.0447	0.3988	0.3592	0.2998	0.0781
ENST00000459637_75237874_75237933_60	dORF	Mitochondrion	0.3813	0.1875	0.2513	0.266	0.6705	0.1364	0.5067	0.4965	0.4434	0.2556
ENST00000460034_124737628_124737687_60	dORF	Mitochondrion	0.3778	0.3209	0.296	0.1799	0.631	0.115	0.4195	0.3049	0.2424	0.3749
ENST00000460046_19936378_19939719_60	dORF	Mitochondrion	0.4342	0.4778	0.2021	0.1033	0.4999	0.0773	0.338	0.2604	0.274	0.0903
ENST00000460252_15987321_15993768_60	dORF	Mitochondrion	0.3913	0.2398	0.2437	0.273	0.6062	0.07	0.3519	0.5494	0.3071	0.3344
ENST00000460270_35211701_35211760_60	dORF	Nucleus	0.4959	0.5383	0.1647	0.1175	0.3528	0.0457	0.2128	0.2645	0.3325	0.0275
ENST00000460276_16138184_16139038_60	dORF	Mitochondrion	0.2815	0.4209	0.3908	0.0755	0.4735	0.0375	0.2152	0.153	0.1885	0.2096
ENST00000460315_15987321_15993768_60	dORF	Mitochondrion	0.3913	0.2398	0.2437	0.273	0.6062	0.07	0.3519	0.5494	0.3071	0.3344
ENST00000460410_113013952_113014011_60	dORF	Cytoplasm	0.6188	0.3399	0.1345	0.1393	0.4572	0.0153	0.3154	0.3004	0.3265	0.1072
ENST00000460547_43513382_43513441_60	dORF	Mitochondrion	0.364	0.355	0.2788	0.0824	0.5352	0.0487	0.5271	0.2801	0.2906	0.2872
ENST00000460591_152414961_152415020_60	uORF	Mitochondrion	0.4776	0.339	0.1453	0.2474	0.5694	0.0493	0.2254	0.3057	0.2429	0.0439
ENST00000460962_57708779_57708838_60	dORF	Cytoplasm	0.4701	0.4517	0.324	0.0952	0.4298	0.03	0.3291	0.3465	0.3123	0.0876
ENST00000461461_103099958_103100017_60	dORF	Mitochondrion	0.432	0.4678	0.2354	0.1616	0.5856	0.0418	0.154	0.2712	0.3063	0.0604
ENST00000461670_43975794_43976094_60	dORF	Mitochondrion	0.4285	0.2976	0.2967	0.1634	0.5918	0.0522	0.4264	0.3038	0.3342	0.1837
ENST00000461670_43976155_43976342_60	dORF	Mitochondrion	0.4532	0.3334	0.2963	0.1379	0.5709	0.0448	0.2754	0.5196	0.315	0.1652
ENST00000461934_69055440_69055499_60	dORF	Mitochondrion	0.4514	0.2989	0.2139	0.2215	0.5172	0.0906	0.2843	0.3354	0.2433	0.0716
ENST00000462091_124737628_124737687_60	dORF	Mitochondrion	0.3778	0.3209	0.296	0.1799	0.631	0.115	0.4195	0.3049	0.2424	0.3749
ENST00000462221_150563576_150564319_60	dORF	Nucleus	0.4328	0.4404	0.3405	0.1582	0.3921	0.0359	0.1949	0.2266	0.1981	0.0797
ENST00000462323_195750898_195750957_60	dORF	Mitochondrion	0.3663	0.3108	0.479	0.0631	0.5858	0.164	0.2234	0.1435	0.3819	0.0836
ENST00000462323_195757272_195759126_60	dORF	Nucleus	0.3581	0.5185	0.1662	0.1086	0.517	0.0244	0.3826	0.1636	0.1673	0.185
ENST00000462384_7999793_7999852_60	dORF	Cytoplasm	0.4563	0.3902	0.3388	0.1584	0.3467	0.0824	0.2434	0.2624	0.3205	0.0971
ENST00000462644_160279554_160279613_60	dORF	Cell membrane	0.4503	0.2601	0.1157	0.5286	0.3303	0.0156	0.2921	0.2225	0.4042	0.073
ENST00000462898_138699065_138704471_60	dORF	Mitochondrion	0.5072	0.3936	0.2162	0.1526	0.6451	0.0454	0.4074	0.5622	0.3803	0.1009
ENST00000463526_100051283_100147008_60	uORF	Nucleus	0.4134	0.5989	0.268	0.1296	0.2566	0.0364	0.0814	0.2321	0.226	0.0326
ENST00000463563_143043146_143043205_60	dORF	Cytoplasm	0.4745	0.4027	0.3098	0.1831	0.3931	0.0287	0.2649	0.2752	0.4032	0.047
ENST00000463684_53413120_53413272_60	dORF	Nucleus	0.4133	0.6134	0.0728	0.1409	0.4547	0.0273	0.1373	0.0303	0.0998	0.0116
ENST00000463739_102465102_102465161_60	uORF	Mitochondrion	0.4436	0.4597	0.1709	0.1558	0.5052	0.0188	0.2287	0.1985	0.2235	0.083
ENST00000463743_93316765_93319882_60	dORF	Cytoplasm	0.4571	0.4146	0.2983	0.17	0.4564	0.0334	0.1635	0.2216	0.242	0.081
ENST00000464071_53888890_53888949_60	dORF	Nucleus	0.3396	0.5532	0.1703	0.1189	0.544	0.0428	0.3269	0.2688	0.17	0.0648
ENST00000464277_57708779_57708838_60	dORF	Cytoplasm	0.4701	0.4517	0.324	0.0952	0.4298	0.03	0.3291	0.3465	0.3123	0.0876
ENST00000464475_35211701_35211760_60	dORF	Nucleus	0.4959	0.5383	0.1647	0.1175	0.3528	0.0457	0.2128	0.2645	0.3325	0.0275
ENST00000464489_123657273_123657332_60	dORF	Mitochondrion	0.4251	0.4847	0.2995	0.1552	0.5401	0.0496	0.1715	0.2338	0.2214	0.0585
ENST00000464489_123722235_123725957_60	dORF	Peroxisome	0.3287	0.4563	0.1831	0.1852	0.4231	0.0104	0.28	0.3291	0.1713	0.5262
ENST00000464547_212619470_212619529_60	dORF	Nucleus	0.3451	0.4663	0.3602	0.1346	0.4571	0.0217	0.188	0.2714	0.2411	0.1382
ENST00000464809_110628893_110632505_60	dORF	Mitochondrion	0.4033	0.3878	0.3081	0.1293	0.5389	0.0238	0.5181	0.3885	0.2905	0.3258
ENST00000464936_243156345_243156404_60	uORF	Mitochondrion	0.461	0.4167	0.3057	0.1441	0.5124	0.0403	0.2926	0.3958	0.282	0.1266
ENST00000464969_102158107_102158166_60	dORF	Nucleus	0.3218	0.4814	0.3501	0.1036	0.3637	0.0146	0.3132	0.2548	0.1955	0.2688
ENST00000464969_102161019_102161078_60	dORF	Nucleus	0.1965	0.7465	0.1796	0.042	0.1177	0.0571	0.1973	0.1389	0.1366	0.0109
ENST00000465065_180608654_180608713_60	dORF	Mitochondrion	0.4498	0.3629	0.3026	0.1383	0.6614	0.0238	0.4755	0.351	0.3261	0.1133
ENST00000465065_180608670_180608729_60	dORF	Mitochondrion	0.4123	0.396	0.2155	0.1967	0.5698	0.0636	0.3444	0.398	0.3199	0.0607
ENST00000465076_73771028_73771087_60	dORF	Mitochondrion	0.3848	0.3982	0.1722	0.2102	0.6449	0.0495	0.3132	0.4035	0.3884	0.1151
ENST00000465118_84555145_84563261_60	dORF	Mitochondrion	0.4038	0.3482	0.3377	0.1787	0.5669	0.0335	0.4642	0.3912	0.2787	0.1058
ENST00000465471_21172444_21172503_60	dORF	Nucleus	0.4639	0.4835	0.3782	0.0799	0.472	0.0434	0.3579	0.2345	0.2848	0.0841
ENST00000465627_69055440_69055499_60	dORF	Mitochondrion	0.4514	0.2989	0.2139	0.2215	0.5172	0.0906	0.2843	0.3354	0.2433	0.0716
ENST00000465645_28237968_28238027_60	dORF	Nucleus	0.421	0.4967	0.256	0.1426	0.3869	0.0696	0.2765	0.1712	0.3638	0.0272
ENST00000465675_53280689_53289599_60	uORF	Mitochondrion	0.3706	0.3949	0.3893	0.0677	0.4375	0.1282	0.2323	0.1791	0.299	0.1816
ENST00000465919_107583905_107583964_60	uORF	Mitochondrion	0.3955	0.4299	0.2532	0.1192	0.4837	0.0722	0.3471	0.3328	0.2761	0.1263
ENST00000466382_26780694_26780753_60	dORF	Mitochondrion	0.4734	0.3353	0.238	0.165	0.5116	0.0311	0.3912	0.3851	0.2939	0.2766
ENST00000466475_195750898_195750957_60	dORF	Mitochondrion	0.3663	0.3108	0.479	0.0631	0.5858	0.164	0.2234	0.1435	0.3819	0.0836
ENST00000466475_195757272_195759126_60	dORF	Nucleus	0.3581	0.5185	0.1662	0.1086	0.517	0.0244	0.3826	0.1636	0.1673	0.185
ENST00000466514_151034421_151034480_60	dORF	Nucleus	0.449	0.539	0.0996	0.1716	0.507	0.0203	0.0911	0.2996	0.218	0.048
ENST00000466521_30116671_30116730_60	dORF	Mitochondrion	0.5267	0.285	0.3117	0.2551	0.5637	0.0085	0.2188	0.3927	0.2974	0.1087
ENST00000466684_883984_884043_60	dORF	Nucleus	0.4256	0.5995	0.3076	0.1066	0.4053	0.0026	0.3361	0.2397	0.0823	0.4417
ENST00000466690_139350189_139350248_60	dORF	Cytoplasm	0.5159	0.3764	0.2877	0.1894	0.4216	0.0178	0.1487	0.2448	0.2734	0.0248
ENST00000466819_31258390_31258449_60	dORF	Mitochondrion	0.4234	0.4515	0.2216	0.1053	0.5629	0.0697	0.2427	0.2596	0.301	0.126
ENST00000466995_48894124_48894183_60	dORF	Mitochondrion	0.4592	0.3862	0.1458	0.2307	0.5789	0.0629	0.2543	0.382	0.3522	0.0674
ENST00000467067_8013863_8013922_60	dORF	Nucleus	0.3562	0.4997	0.2968	0.0987	0.3541	0.0278	0.2561	0.3352	0.2365	0.14
ENST00000467167_124737628_124737687_60	dORF	Mitochondrion	0.3778	0.3209	0.296	0.1799	0.631	0.115	0.4195	0.3049	0.2424	0.3749
ENST00000467196_2657437_2657936_60	dORF	Mitochondrion	0.4367	0.3644	0.2864	0.1411	0.5563	0.0423	0.2475	0.4185	0.4432	0.1448
ENST00000467324_121761429_121761488_60	dORF	Mitochondrion	0.396	0.3868	0.3205	0.1272	0.4788	0.0181	0.4081	0.1272	0.2635	0.0857
ENST00000468093_112703079_112703402_60	dORF	Nucleus	0.5091	0.6127	0.2393	0.0897	0.432	0.0028	0.2924	0.1939	0.0785	0.5491
ENST00000468133_36028252_36052736_60	uORF	Mitochondrion	0.3403	0.3042	0.2862	0.2205	0.6479	0.046	0.5234	0.5191	0.4476	0.1118
ENST00000468149_11772196_11772255_60	dORF	Mitochondrion	0.4863	0.4253	0.159	0.1965	0.6364	0.044	0.2566	0.3134	0.3201	0.0923
ENST00000468492_14553324_14553383_60	uORF	Endoplasmic reticulum	0.409	0.382	0.4318	0.0952	0.487	0.0214	0.5751	0.4104	0.2726	0.3018
ENST00000468586_61709330_61709389_60	dORF	Mitochondrion	0.4217	0.3645	0.2737	0.1554	0.4669	0.0624	0.2859	0.3382	0.3288	0.1085
ENST00000468812_44801855_44801914_60	dORF	Mitochondrion	0.4499	0.4199	0.2643	0.2155	0.5586	0.0376	0.2896	0.3128	0.238	0.1054
ENST00000468815_69810615_69810674_60	dORF	Mitochondrion	0.4693	0.4439	0.1541	0.1163	0.5111	0.0386	0.3978	0.1742	0.2993	0.0953
ENST00000469284_138699065_138704471_60	dORF	Mitochondrion	0.5072	0.3936	0.2162	0.1526	0.6451	0.0454	0.4074	0.5622	0.3803	0.1009
ENST00000469430_51374436_51374709_60	dORF	Mitochondrion	0.398	0.4244	0.2446	0.189	0.5079	0.0324	0.2455	0.2855	0.2103	0.1897
ENST00000469499_8013863_8013922_60	dORF	Nucleus	0.3562	0.4997	0.2968	0.0987	0.3541	0.0278	0.2561	0.3352	0.2365	0.14
ENST00000469678_53225759_53225818_60	dORF	Cytoplasm	0.5945	0.3325	0.1407	0.3029	0.3684	0.0354	0.1954	0.24	0.1979	0.023
ENST00000469809_113013952_113014011_60	dORF	Cytoplasm	0.6188	0.3399	0.1345	0.1393	0.4572	0.0153	0.3154	0.3004	0.3265	0.1072
ENST00000469858_160416297_160416356_60	dORF	Nucleus	0.3316	0.6799	0.2098	0.0576	0.1345	0.0918	0.0967	0.1252	0.2758	0.0071
ENST00000470121_157150087_157150146_60	dORF	Mitochondrion	0.4342	0.39	0.272	0.2043	0.6055	0.0345	0.2676	0.3108	0.2124	0.1232
ENST00000470180_154207593_154212323_60	dORF	Mitochondrion	0.4555	0.3908	0.2633	0.2043	0.5996	0.013	0.1538	0.2507	0.2186	0.0817
ENST00000470213_39752970_39753029_60	dORF	Mitochondrion	0.315	0.4479	0.4162	0.0618	0.4523	0.0828	0.2859	0.1738	0.3498	0.0723
ENST00000470266_74237415_74238954_60	dORF	Mitochondrion	0.3035	0.2705	0.3955	0.0964	0.5184	0.0854	0.2601	0.1117	0.2756	0.2252
ENST00000470451_195750898_195750957_60	dORF	Mitochondrion	0.3663	0.3108	0.479	0.0631	0.5858	0.164	0.2234	0.1435	0.3819	0.0836
ENST00000470451_195757272_195759126_60	dORF	Nucleus	0.3581	0.5185	0.1662	0.1086	0.517	0.0244	0.3826	0.1636	0.1673	0.185
ENST00000470455_113784805_113786262_60	dORF	Endoplasmic reticulum	0.3589	0.3722	0.2253	0.1035	0.497	0.0248	0.5966	0.4813	0.316	0.4716
ENST00000470455_113795093_113795152_60	dORF	Lysosome/Vacuole	0.4789	0.4002	0.2711	0.1519	0.5163	0.0297	0.2028	0.5262	0.303	0.1014
ENST00000470455_113795893_113798255_60	dORF	Mitochondrion	0.4288	0.3776	0.3201	0.1359	0.4633	0.049	0.4492	0.4179	0.2589	0.262
ENST00000470531_7907354_7907413_60	dORF	Mitochondrion	0.4405	0.4698	0.2097	0.1048	0.4778	0.0115	0.2477	0.2604	0.1954	0.2613
ENST00000470592_74208575_74208634_60	dORF	Mitochondrion	0.3501	0.3942	0.3735	0.0869	0.5495	0.0358	0.4667	0.336	0.3281	0.2166
ENST00000470592_74211861_74214132_60	dORF	Cytoplasm	0.474	0.3718	0.3305	0.1157	0.4422	0.0398	0.314	0.3682	0.3545	0.1245
ENST00000470592_74214180_74214239_60	dORF	Nucleus	0.3888	0.4712	0.2286	0.0978	0.3548	0.0381	0.2175	0.4365	0.2621	0.0576
ENST00000470743_161326768_161328454_60	dORF	Mitochondrion	0.3364	0.5012	0.3097	0.138	0.5559	0.0799	0.2791	0.2917	0.2562	0.0511
ENST00000470840_128389672_128389731_60	dORF	Mitochondrion	0.49	0.4992	0.1084	0.1093	0.6266	0.0003	0.1734	0.4043	0.098	0.0384
ENST00000471387_66284640_66284699_60	dORF	Mitochondrion	0.3238	0.2022	0.3187	0.2906	0.753	0.0281	0.5849	0.4488	0.3877	0.2139
ENST00000471520_99754565_99754624_60	dORF	Peroxisome	0.3648	0.4538	0.3325	0.1069	0.4289	0.0134	0.3491	0.4661	0.1841	0.5717
ENST00000471526_72841107_72841166_60	dORF	Nucleus	0.4265	0.5073	0.2785	0.1494	0.4792	0.0473	0.236	0.2377	0.2183	0.0978
ENST00000471583_68477712_68477771_60	dORF	Cytoplasm	0.5122	0.4428	0.292	0.3014	0.5041	0.1144	0.1183	0.2215	0.2719	0.0083
ENST00000471589_155978966_155979025_60	uORF	Mitochondrion	0.372	0.3721	0.3449	0.1148	0.6223	0.0474	0.3352	0.2738	0.2536	0.1779
ENST00000471599_32162425_32162484_60	dORF	Mitochondrion	0.4003	0.3916	0.472	0.1049	0.4811	0.0897	0.3868	0.2608	0.3247	0.2
ENST00000471599_32163297_32166147_60	dORF	Mitochondrion	0.3938	0.3902	0.297	0.0987	0.422	0.1147	0.317	0.1513	0.2685	0.0739
ENST00000471751_125460805_125469457_60	dORF	Nucleus	0.456	0.5295	0.3216	0.1011	0.3506	0.022	0.3674	0.2248	0.3596	0.0753
ENST00000471855_101391788_101395359_60	uORF	Nucleus	0.3493	0.5669	0.2668	0.0966	0.4015	0.0606	0.3385	0.1883	0.1664	0.1288
ENST00000471998_3092520_3092887_60	dORF	Nucleus	0.4218	0.471	0.151	0.0778	0.4622	0.0144	0.2018	0.377	0.1839	0.3217
ENST00000472095_14542671_14553365_60	uORF	Endoplasmic reticulum	0.4916	0.3521	0.3026	0.1216	0.5575	0.023	0.6099	0.3823	0.3259	0.1002
ENST00000472124_69810615_69811337_60	dORF	Mitochondrion	0.4693	0.4439	0.1541	0.1163	0.5111	0.0386	0.3978	0.1742	0.2993	0.0953
ENST00000472230_75689993_75690052_60	dORF	Nucleus	0.3541	0.5154	0.244	0.1401	0.3923	0.0247	0.2524	0.3199	0.209	0.1787
ENST00000472528_53235068_53235127_60	dORF	Mitochondrion	0.3107	0.2932	0.4132	0.1032	0.6055	0.1663	0.5058	0.2204	0.3261	0.0727
ENST00000472571_55146236_55146295_60	dORF	Cytoplasm	0.4814	0.4642	0.2697	0.1306	0.3261	0.0651	0.1795	0.3415	0.2487	0.0208
ENST00000472637_113013952_113014011_60	dORF	Cytoplasm	0.6188	0.3399	0.1345	0.1393	0.4572	0.0153	0.3154	0.3004	0.3265	0.1072
ENST00000472750_160279554_160279613_60	dORF	Cell membrane	0.4503	0.2601	0.1157	0.5286	0.3303	0.0156	0.2921	0.2225	0.4042	0.073
ENST00000472765_156337743_156338166_60	uORF	Lysosome/Vacuole	0.4516	0.2902	0.3057	0.1868	0.52	0.1111	0.4521	0.5756	0.3178	0.3839
ENST00000473282_120411430_120415054_60	dORF	Endoplasmic reticulum	0.4725	0.3239	0.2967	0.1123	0.4889	0.0195	0.6429	0.4701	0.2543	0.5491
ENST00000473282_120422721_120437333_60	dORF	Mitochondrion	0.4195	0.4379	0.3047	0.0969	0.504	0.0254	0.3571	0.1093	0.2479	0.0499
ENST00000473699_156018251_156018310_60	dORF	Mitochondrion	0.4645	0.3037	0.2175	0.1998	0.6572	0.0766	0.2348	0.3938	0.3185	0.0484
ENST00000473699_156018345_156019120_60	dORF	Mitochondrion	0.411	0.3416	0.2528	0.2546	0.5003	0.0407	0.3449	0.3452	0.3482	0.08
ENST00000473940_35211701_35211760_60	dORF	Nucleus	0.4959	0.5383	0.1647	0.1175	0.3528	0.0457	0.2128	0.2645	0.3325	0.0275
ENST00000473969_161039923_161039982_60	dORF	Cytoplasm	0.5227	0.4303	0.2693	0.1654	0.4401	0.0101	0.2085	0.2755	0.1469	0.2139
ENST00000474024_17570150_17570209_60	uORF	Nucleus	0.4563	0.4874	0.338	0.1049	0.2875	0.1205	0.1943	0.1044	0.173	0.1308
ENST00000474086_235135714_235136036_60	dORF	Mitochondrion	0.3752	0.324	0.3152	0.1222	0.5245	0.0893	0.318	0.2864	0.3026	0.1131
ENST00000474178_220210399_220210458_60	dORF	Cytoplasm	0.6163	0.4861	0.1758	0.1974	0.4708	0.021	0.1752	0.2352	0.2259	0.0182
ENST00000474348_149960095_149960757_60	dORF	Cytoplasm	0.4314	0.4119	0.2243	0.1186	0.2781	0.1239	0.2028	0.2337	0.2612	0.0774
ENST00000474374_31603838_31603897_60	dORF	Mitochondrion	0.4265	0.4685	0.3067	0.1215	0.5089	0.0171	0.3542	0.2556	0.2244	0.1404
ENST00000474716_15987321_15993768_60	dORF	Mitochondrion	0.3913	0.2398	0.2437	0.273	0.6062	0.07	0.3519	0.5494	0.3071	0.3344
ENST00000474804_39742024_39743267_60	dORF	Mitochondrion	0.4582	0.4605	0.2494	0.1291	0.4657	0.0506	0.3137	0.2852	0.2894	0.1241
ENST00000474964_127604923_127604982_60	dORF	Extracellular	0.3488	0.4399	0.466	0.088	0.3143	0.107	0.2467	0.0779	0.2031	0.1782
ENST00000474973_33272641_33272700_60	uORF	Cytoplasm	0.4605	0.3598	0.1979	0.1362	0.4291	0.0657	0.2803	0.2425	0.3453	0.0486
ENST00000475042_127676370_127676429_60	dORF	Mitochondrion	0.4263	0.4078	0.2753	0.1809	0.5687	0.067	0.2592	0.1871	0.3407	0.0641
ENST00000475051_120137268_120137327_60	dORF	Peroxisome	0.4152	0.4854	0.3142	0.0657	0.4926	0.0059	0.3675	0.2892	0.1234	0.6876
ENST00000475079_19243705_19244006_60	dORF	Nucleus	0.3703	0.5419	0.195	0.1025	0.5037	0.0638	0.346	0.1718	0.2992	0.044
ENST00000475298_157150087_157150146_60	dORF	Mitochondrion	0.4342	0.39	0.272	0.2043	0.6055	0.0345	0.2676	0.3108	0.2124	0.1232
ENST00000475350_39752970_39753029_60	dORF	Mitochondrion	0.315	0.4479	0.4162	0.0618	0.4523	0.0828	0.2859	0.1738	0.3498	0.0723
ENST00000475573_51161745_51161804_60	dORF	Mitochondrion	0.3103	0.4303	0.3615	0.1093	0.5586	0.0453	0.3325	0.2135	0.2047	0.2062
ENST00000475786_14553324_14553383_60	uORF	Endoplasmic reticulum	0.409	0.382	0.4318	0.0952	0.487	0.0214	0.5751	0.4104	0.2726	0.3018
ENST00000475836_170866349_170866408_60	dORF	Nucleus	0.3905	0.596	0.1693	0.0936	0.4328	0.0462	0.2331	0.1872	0.1865	0.0478
ENST00000475836_170866520_170868067_60	dORF	Mitochondrion	0.4525	0.3325	0.4004	0.1224	0.5264	0.037	0.2626	0.2038	0.2372	0.2351
ENST00000475883_94892456_94892515_60	dORF	Mitochondrion	0.3887	0.4396	0.3542	0.0668	0.5058	0.0426	0.3246	0.1906	0.2794	0.0928
ENST00000476111_21021223_21028597_60	uORF	Cytoplasm	0.5573	0.4254	0.2057	0.2997	0.5417	0.0069	0.2031	0.2483	0.3317	0.0237
ENST00000476229_156736691_156736750_60	dORF	Mitochondrion	0.4836	0.2765	0.2049	0.2479	0.5248	0.0239	0.2168	0.3342	0.4185	0.0282
ENST00000476477_52904752_52904811_60	dORF	Mitochondrion	0.4804	0.4251	0.186	0.1756	0.5382	0.0087	0.2191	0.3109	0.244	0.0239
ENST00000476496_15987321_15993768_60	dORF	Mitochondrion	0.3913	0.2398	0.2437	0.273	0.6062	0.07	0.3519	0.5494	0.3071	0.3344
ENST00000476529_863803_863862_60	dORF	Nucleus	0.3173	0.6298	0.2484	0.1268	0.4905	0.0281	0.1312	0.1714	0.2145	0.0399
ENST00000476581_14152379_14156356_60	dORF	Extracellular	0.3225	0.2416	0.5102	0.2311	0.4307	0.0507	0.0727	0.2995	0.2581	0.0051
ENST00000477030_220022437_220022496_60	dORF	Mitochondrion	0.4641	0.4606	0.2967	0.1462	0.5181	0.0627	0.2458	0.3111	0.3249	0.0349
ENST00000477030_220024381_220024440_60	dORF	Cytoplasm	0.4646	0.4114	0.3595	0.1366	0.3878	0.0106	0.427	0.2329	0.198	0.2645
ENST00000477086_195750898_195750957_60	dORF	Mitochondrion	0.3663	0.3108	0.479	0.0631	0.5858	0.164	0.2234	0.1435	0.3819	0.0836
ENST00000477086_195757272_195759126_60	dORF	Nucleus	0.3581	0.5185	0.1662	0.1086	0.517	0.0244	0.3826	0.1636	0.1673	0.185
ENST00000477127_157150087_157150146_60	dORF	Mitochondrion	0.4342	0.39	0.272	0.2043	0.6055	0.0345	0.2676	0.3108	0.2124	0.1232
ENST00000477279_100986393_100986452_60	dORF	Cytoplasm	0.4665	0.4179	0.3324	0.1402	0.4416	0.0412	0.2494	0.263	0.3011	0.1247
ENST00000477557_138167182_138167241_60	dORF	Nucleus	0.4447	0.5358	0.2222	0.0549	0.5229	0.0256	0.1848	0.041	0.1983	0.2418
ENST00000477620_135637962_135638021_60	dORF	Mitochondrion	0.4326	0.4191	0.2585	0.1508	0.5064	0.0486	0.2849	0.2935	0.2686	0.0394
ENST00000477668_127604923_127604982_60	dORF	Extracellular	0.3488	0.4399	0.466	0.088	0.3143	0.107	0.2467	0.0779	0.2031	0.1782
ENST00000477755_10430936_10430995_60	uORF	Nucleus	0.3729	0.4384	0.2197	0.1153	0.4098	0.0794	0.2822	0.3829	0.2761	0.0909
ENST00000477756_195750898_195750957_60	dORF	Mitochondrion	0.3663	0.3108	0.479	0.0631	0.5858	0.164	0.2234	0.1435	0.3819	0.0836
ENST00000477756_195757272_195759126_60	dORF	Nucleus	0.3581	0.5185	0.1662	0.1086	0.517	0.0244	0.3826	0.1636	0.1673	0.185
ENST00000477889_150603438_150603497_60	uORF	Nucleus	0.3981	0.5191	0.2539	0.1343	0.5064	0.0563	0.255	0.2691	0.2729	0.0369
ENST00000478015_30562161_30562220_60	dORF	Mitochondrion	0.3989	0.2974	0.3757	0.1524	0.4317	0.0809	0.2428	0.195	0.2785	0.1178
ENST00000478015_30568099_30568158_60	dORF	Nucleus	0.4585	0.5038	0.3459	0.1044	0.479	0.0265	0.4271	0.277	0.2605	0.0942
ENST00000478015_30568118_30640117_60	dORF	Mitochondrion	0.4035	0.4487	0.3372	0.2345	0.5411	0.0497	0.2214	0.1856	0.2398	0.0324
ENST00000478156_195750898_195750957_60	dORF	Mitochondrion	0.3663	0.3108	0.479	0.0631	0.5858	0.164	0.2234	0.1435	0.3819	0.0836
ENST00000478157_108206651_108213944_60	dORF	Nucleus	0.384	0.5086	0.2812	0.0736	0.3878	0.0452	0.3108	0.1933	0.2915	0.0686
ENST00000478165_121761429_121761488_60	dORF	Mitochondrion	0.396	0.3868	0.3205	0.1272	0.4788	0.0181	0.4081	0.1272	0.2635	0.0857
ENST00000478254_158666380_158682047_60	dORF	Cytoplasm	0.598	0.4036	0.3427	0.276	0.5123	0.0098	0.1753	0.1777	0.208	0.0933
ENST00000478266_4115906_4115965_60	dORF	Mitochondrion	0.5429	0.4438	0.2548	0.1651	0.6154	0.022	0.2277	0.2409	0.2912	0.0339
ENST00000479035_38850008_38850067_60	dORF	Mitochondrion	0.3065	0.172	0.1217	0.305	0.7958	0.0801	0.4659	0.6424	0.5145	0.2765
ENST00000479105_74237415_74238954_60	dORF	Mitochondrion	0.3035	0.2705	0.3955	0.0964	0.5184	0.0854	0.2601	0.1117	0.2756	0.2252
ENST00000479143_68757313_68757372_60	dORF	Nucleus	0.4178	0.5106	0.3053	0.0954	0.3659	0.0354	0.3308	0.2675	0.2163	0.1419
ENST00000479143_68761161_68765915_60	dORF	Nucleus	0.3789	0.6968	0.2774	0.093	0.2267	0.0436	0.1659	0.1535	0.2019	0.0085
ENST00000479335_68477712_68477771_60	dORF	Cytoplasm	0.5122	0.4428	0.292	0.3014	0.5041	0.1144	0.1183	0.2215	0.2719	0.0083
ENST00000479406_195750898_195750957_60	dORF	Mitochondrion	0.3663	0.3108	0.479	0.0631	0.5858	0.164	0.2234	0.1435	0.3819	0.0836
ENST00000479614_31258390_31258449_60	dORF	Mitochondrion	0.4234	0.4515	0.2216	0.1053	0.5629	0.0697	0.2427	0.2596	0.301	0.126
ENST00000480112_120411430_120415054_60	dORF	Endoplasmic reticulum	0.4725	0.3239	0.2967	0.1123	0.4889	0.0195	0.6429	0.4701	0.2543	0.5491
ENST00000480112_120422721_120437333_60	dORF	Mitochondrion	0.4195	0.4379	0.3047	0.0969	0.504	0.0254	0.3571	0.1093	0.2479	0.0499
ENST00000480283_77600496_77600555_60	dORF	Nucleus	0.4356	0.5178	0.2458	0.1549	0.2981	0.0518	0.1768	0.297	0.2225	0.0767
ENST00000480283_77681907_77681966_60	dORF	Cytoplasm	0.5033	0.4898	0.2584	0.1515	0.4194	0.0113	0.2275	0.231	0.1757	0.2648
ENST00000480283_77683719_77683778_60	dORF	Mitochondrion	0.4566	0.365	0.3112	0.1107	0.4988	0.0125	0.2548	0.2537	0.2775	0.1074
ENST00000480283_77684265_77684324_60	dORF	Nucleus	0.459	0.478	0.2146	0.173	0.4252	0.0137	0.1875	0.2382	0.1745	0.1042
ENST00000480292_158824176_158824235_60	dORF	Mitochondrion	0.4539	0.4091	0.2516	0.1629	0.4826	0.0569	0.4556	0.3823	0.3429	0.1555
ENST00000480432_74237415_74238954_60	dORF	Mitochondrion	0.3035	0.2705	0.3955	0.0964	0.5184	0.0854	0.2601	0.1117	0.2756	0.2252
ENST00000480757_142165625_142165684_60	dORF	Cytoplasm	0.5059	0.4419	0.253	0.1427	0.4776	0.0491	0.2432	0.1921	0.2608	0.0175
ENST00000480775_40362987_40363046_60	dORF	Mitochondrion	0.5049	0.4357	0.2634	0.2216	0.543	0.0174	0.3824	0.2909	0.2547	0.0384
ENST00000480843_195750898_195750957_60	dORF	Mitochondrion	0.3663	0.3108	0.479	0.0631	0.5858	0.164	0.2234	0.1435	0.3819	0.0836
ENST00000480843_195757272_195759126_60	dORF	Nucleus	0.3581	0.5185	0.1662	0.1086	0.517	0.0244	0.3826	0.1636	0.1673	0.185
ENST00000481024_30720972_30724136_60	dORF	Nucleus	0.318	0.5183	0.252	0.1034	0.3789	0.0249	0.3089	0.2887	0.1814	0.2836
ENST00000481210_128052459_128052518_60	uORF	Mitochondrion	0.4162	0.3528	0.3942	0.1083	0.5206	0.0808	0.2964	0.2121	0.3205	0.2482
ENST00000481257_36010745_36010914_60	dORF	Mitochondrion	0.4353	0.2545	0.305	0.1958	0.5507	0.0644	0.3385	0.5095	0.3963	0.098
ENST00000481432_113721763_113721822_60	dORF	Cytoplasm	0.554	0.4165	0.2753	0.1572	0.4968	0.0216	0.1444	0.1785	0.2469	0.0492
ENST00000481530_108565438_108566539_60	dORF	Mitochondrion	0.4502	0.3819	0.2564	0.104	0.5319	0.0069	0.4607	0.3986	0.249	0.2012
ENST00000481600_125737925_125737984_60	dORF	Mitochondrion	0.4928	0.3935	0.1749	0.199	0.5923	0.044	0.393	0.3266	0.375	0.0464
ENST00000481600_125741017_125741076_60	dORF	Mitochondrion	0.4722	0.299	0.2417	0.1881	0.5643	0.0566	0.3766	0.3166	0.3022	0.2321
ENST00000481823_115622270_115622329_60	dORF	Nucleus	0.4585	0.4753	0.1997	0.1596	0.4427	0.0304	0.2088	0.2442	0.2656	0.0748
ENST00000481823_115647552_115647611_60	dORF	Extracellular	0.2781	0.3619	0.4138	0.0508	0.365	0.0895	0.2241	0.1748	0.2716	0.1983
ENST00000481987_243156345_243156404_60	uORF	Mitochondrion	0.461	0.4167	0.3057	0.1441	0.5124	0.0403	0.2926	0.3958	0.282	0.1266
ENST00000482060_31939309_31943006_60	dORF	Mitochondrion	0.3273	0.3096	0.3855	0.0516	0.5265	0.0789	0.4112	0.1591	0.3327	0.0776
ENST00000482108_94656535_94663347_60	uORF	Mitochondrion	0.4426	0.31	0.2452	0.138	0.5661	0.0971	0.3057	0.4499	0.3768	0.1791
ENST00000482252_70497261_70497320_60	dORF	Mitochondrion	0.4041	0.2563	0.3009	0.2551	0.6962	0.0438	0.292	0.4187	0.3629	0.3488
ENST00000482277_14553324_14553383_60	uORF	Endoplasmic reticulum	0.409	0.382	0.4318	0.0952	0.487	0.0214	0.5751	0.4104	0.2726	0.3018
ENST00000482318_34859564_34880601_60	dORF	Mitochondrion	0.5274	0.3241	0.2234	0.196	0.5792	0.0489	0.1698	0.3983	0.2452	0.1097
ENST00000482325_108468987_108469046_60	dORF	Mitochondrion	0.4264	0.3911	0.3271	0.1302	0.5294	0.0482	0.4347	0.2635	0.3251	0.1161
ENST00000482325_108481737_108481796_60	dORF	Extracellular	0.4169	0.2903	0.5059	0.1261	0.4811	0.0389	0.3468	0.3709	0.3309	0.2242
ENST00000482444_31088471_31088530_60	uORF	Lysosome/Vacuole	0.4338	0.2627	0.4019	0.2711	0.2611	0.1493	0.4252	0.6041	0.2777	0.1888
ENST00000482512_121668080_121668139_60	dORF	Mitochondrion	0.4086	0.4549	0.2907	0.1247	0.4841	0.0103	0.2076	0.2518	0.1979	0.0713
ENST00000482512_121692070_121692129_60	dORF	Nucleus	0.322	0.5598	0.3677	0.1592	0.3387	0.0434	0.1806	0.0882	0.1566	0.0318
ENST00000482512_121698014_121698073_60	dORF	Mitochondrion	0.3984	0.3691	0.3735	0.0988	0.5271	0.057	0.41	0.1781	0.3181	0.2055
ENST00000482512_121729924_121729983_60	dORF	Mitochondrion	0.3561	0.4021	0.2983	0.0935	0.5463	0.0379	0.4111	0.191	0.281	0.121
ENST00000482958_165773385_165773444_60	dORF	Nucleus	0.4965	0.5659	0.1894	0.1115	0.3712	0.0711	0.2688	0.2167	0.2749	0.0177
ENST00000483235_136338417_136340516_60	dORF	Mitochondrion	0.3718	0.4889	0.3257	0.1143	0.4938	0.0173	0.3136	0.2874	0.1902	0.1992
ENST00000483235_136452110_136464902_60	dORF	Cytoplasm	0.5008	0.4808	0.2048	0.1656	0.4033	0.0492	0.1658	0.2193	0.3282	0.0296
ENST00000483493_26884820_26884879_60	dORF	Nucleus	0.2344	0.5417	0.2187	0.0475	0.3134	0.0242	0.4925	0.3158	0.1809	0.1573
ENST00000483857_127676370_127676429_60	dORF	Mitochondrion	0.4263	0.4078	0.2753	0.1809	0.5687	0.067	0.2592	0.1871	0.3407	0.0641
ENST00000483871_43460834_43460893_60	dORF	Nucleus	0.4219	0.5218	0.2385	0.1084	0.3401	0.0373	0.2001	0.335	0.2124	0.0564
ENST00000484280_112703079_112703402_60	dORF	Nucleus	0.5091	0.6127	0.2393	0.0897	0.432	0.0028	0.2924	0.1939	0.0785	0.5491
ENST00000484417_39023745_39025266_60	dORF	Mitochondrion	0.5057	0.3659	0.2329	0.2558	0.6338	0.0118	0.1637	0.2309	0.1937	0.0245
ENST00000484601_149790021_149793570_60	dORF	Peroxisome	0.4342	0.4224	0.1928	0.1066	0.4263	0.0155	0.4861	0.5372	0.1852	0.7521
ENST00000485275_110963661_110963720_60	uORF	Cytoplasm	0.4808	0.416	0.1691	0.1617	0.4612	0.0417	0.2402	0.3337	0.2769	0.0458
ENST00000485545_74232109_74232168_60	dORF	Mitochondrion	0.4305	0.3188	0.2664	0.1908	0.5194	0.0469	0.283	0.344	0.2878	0.0942
ENST00000485592_151240504_151241532_60	dORF	Mitochondrion	0.3724	0.3103	0.2794	0.1183	0.3995	0.072	0.2541	0.1346	0.2499	0.2634
ENST00000485641_47651845_47652089_60	dORF	Nucleus	0.4236	0.478	0.3604	0.0998	0.357	0.005	0.2762	0.3416	0.2181	0.2943
ENST00000485727_123949064_123949123_60	uORF	Mitochondrion	0.401	0.4587	0.3017	0.1359	0.4719	0.0103	0.2391	0.325	0.1973	0.1568
ENST00000485775_110050963_110051022_60	dORF	Mitochondrion	0.4548	0.2895	0.18	0.2759	0.6094	0.0973	0.4377	0.4771	0.3254	0.1242
ENST00000486138_6825157_6871762_60	dORF	Nucleus	0.4296	0.4584	0.3679	0.108	0.3687	0.0334	0.134	0.1241	0.2568	0.0509
ENST00000486310_57577372_57583941_60	dORF	Mitochondrion	0.3756	0.3222	0.3358	0.1535	0.6078	0.0612	0.3486	0.4012	0.2371	0.2918
ENST00000486558_40581072_40591262_60	uORF	Lysosome/Vacuole	0.236	0.0831	0.2819	0.4742	0.6419	0.1337	0.6147	0.8188	0.4924	0.2445
ENST00000486558_40599725_40600804_60	dORF	Mitochondrion	0.3989	0.4708	0.2207	0.1312	0.5854	0.0463	0.4269	0.322	0.364	0.0794
ENST00000486585_149790021_149793570_60	dORF	Peroxisome	0.4342	0.4224	0.1928	0.1066	0.4263	0.0155	0.4861	0.5372	0.1852	0.7521
ENST00000486607_119480109_119480168_60	dORF	Mitochondrion	0.3746	0.2542	0.1986	0.1832	0.7035	0.0232	0.471	0.3241	0.4343	0.3912
ENST00000486652_224400951_224401010_60	dORF	Mitochondrion	0.3669	0.3478	0.2985	0.1129	0.5351	0.0934	0.3652	0.3025	0.3116	0.2876
ENST00000486690_18403701_18403760_60	dORF	Nucleus	0.4771	0.5227	0.192	0.1064	0.4557	0.0464	0.266	0.1551	0.2069	0.045
ENST00000486690_18403763_18405459_60	dORF	Mitochondrion	0.3346	0.4535	0.3696	0.141	0.5544	0.0392	0.2247	0.1932	0.1777	0.1345
ENST00000486706_15987321_15993768_60	dORF	Mitochondrion	0.3913	0.2398	0.2437	0.273	0.6062	0.07	0.3519	0.5494	0.3071	0.3344
ENST00000487065_136452110_136464902_60	dORF	Cytoplasm	0.5008	0.4808	0.2048	0.1656	0.4033	0.0492	0.1658	0.2193	0.3282	0.0296
ENST00000487220_40955458_40955517_60	uORF	Mitochondrion	0.3835	0.3347	0.3198	0.1161	0.4345	0.1415	0.1902	0.2541	0.2307	0.1481
ENST00000487335_14530441_14530500_60	dORF	Mitochondrion	0.3806	0.3923	0.273	0.165	0.4763	0.036	0.2409	0.2686	0.2972	0.1266
ENST00000487429_43058042_43058101_60	dORF	Nucleus	0.4547	0.6094	0.0705	0.1908	0.3169	0.0278	0.0528	0.0715	0.0787	0.0071
ENST00000487803_16652635_16652694_60	dORF	Nucleus	0.4704	0.5322	0.247	0.1038	0.4488	0.0317	0.2062	0.174	0.1628	0.1814
ENST00000488010_69025643_69025702_60	dORF	Nucleus	0.4585	0.5704	0.2086	0.1068	0.4348	0.0165	0.3772	0.2625	0.26	0.0775
ENST00000488206_61683513_61694722_60	dORF	Mitochondrion	0.411	0.4261	0.2517	0.0971	0.4934	0.0276	0.4596	0.4132	0.258	0.2498
ENST00000488206_61709330_61709389_60	dORF	Mitochondrion	0.4217	0.3645	0.2737	0.1554	0.4669	0.0624	0.2859	0.3382	0.3288	0.1085
ENST00000488497_143043146_143043205_60	dORF	Cytoplasm	0.4745	0.4027	0.3098	0.1831	0.3931	0.0287	0.2649	0.2752	0.4032	0.047
ENST00000488576_14553324_14553383_60	uORF	Endoplasmic reticulum	0.409	0.382	0.4318	0.0952	0.487	0.0214	0.5751	0.4104	0.2726	0.3018
ENST00000488684_37967112_37967171_60	dORF	Cytoplasm	0.5121	0.3714	0.139	0.1434	0.4585	0.0159	0.228	0.3317	0.3055	0.0311
ENST00000488717_37663555_37663614_60	dORF	Mitochondrion	0.4265	0.4437	0.2334	0.1084	0.5682	0.0198	0.4883	0.2908	0.2871	0.0617
ENST00000488729_8785911_8785970_60	dORF	Endoplasmic reticulum	0.3674	0.3483	0.2123	0.1347	0.4119	0.015	0.6101	0.6054	0.2916	0.104
ENST00000488729_8802947_8803006_60	dORF	Mitochondrion	0.3843	0.5294	0.1688	0.1659	0.5639	0.0042	0.2116	0.1134	0.1767	0.2193
ENST00000489041_74211861_74214132_60	dORF	Cytoplasm	0.474	0.3718	0.3305	0.1157	0.4422	0.0398	0.314	0.3682	0.3545	0.1245
ENST00000489041_74214180_74214239_60	dORF	Nucleus	0.3888	0.4712	0.2286	0.0978	0.3548	0.0381	0.2175	0.4365	0.2621	0.0576
ENST00000489283_115622270_115622329_60	dORF	Nucleus	0.4585	0.4753	0.1997	0.1596	0.4427	0.0304	0.2088	0.2442	0.2656	0.0748
ENST00000489291_87649943_87650002_60	dORF	Mitochondrion	0.2894	0.1596	0.3473	0.3159	0.7249	0.1804	0.4085	0.5162	0.3981	0.0815
ENST00000489649_56360056_56360115_60	dORF	Cytoplasm	0.5528	0.4337	0.171	0.1737	0.5295	0.0023	0.2197	0.1857	0.22	0.1788
ENST00000489746_123949064_123949123_60	uORF	Mitochondrion	0.401	0.4587	0.3017	0.1359	0.4719	0.0103	0.2391	0.325	0.1973	0.1568
ENST00000489805_10411729_10411788_60	uORF	Cytoplasm	0.4751	0.3859	0.2532	0.1348	0.4568	0.0889	0.1245	0.4628	0.334	0.0961
ENST00000489816_883984_884043_60	dORF	Nucleus	0.4256	0.5995	0.3076	0.1066	0.4053	0.0026	0.3361	0.2397	0.0823	0.4417
ENST00000489862_68481517_68481576_60	dORF	Cytoplasm	0.5282	0.4823	0.2061	0.1842	0.4165	0.0359	0.3923	0.2892	0.3454	0.0528
ENST00000490104_121761429_121761488_60	dORF	Mitochondrion	0.396	0.3868	0.3205	0.1272	0.4788	0.0181	0.4081	0.1272	0.2635	0.0857
ENST00000490145_119660012_119675152_60	dORF	Nucleus	0.4106	0.4742	0.2225	0.1629	0.431	0.0632	0.2589	0.1184	0.2123	0.0666
ENST00000490395_15987321_15993768_60	dORF	Mitochondrion	0.3913	0.2398	0.2437	0.273	0.6062	0.07	0.3519	0.5494	0.3071	0.3344
ENST00000490447_43513382_43513441_60	dORF	Mitochondrion	0.364	0.355	0.2788	0.0824	0.5352	0.0487	0.5271	0.2801	0.2906	0.2872
ENST00000490460_35211701_35211760_60	dORF	Nucleus	0.4959	0.5383	0.1647	0.1175	0.3528	0.0457	0.2128	0.2645	0.3325	0.0275
ENST00000490505_150563576_150564319_60	dORF	Nucleus	0.4328	0.4404	0.3405	0.1582	0.3921	0.0359	0.1949	0.2266	0.1981	0.0797
ENST00000490514_110628893_110632505_60	dORF	Mitochondrion	0.4033	0.3878	0.3081	0.1293	0.5389	0.0238	0.5181	0.3885	0.2905	0.3258
ENST00000490646_72761747_72761806_60	dORF	Endoplasmic reticulum	0.3149	0.249	0.2793	0.2016	0.6536	0.061	0.7008	0.6262	0.387	0.2652
ENST00000490717_121761429_121761488_60	dORF	Mitochondrion	0.396	0.3868	0.3205	0.1272	0.4788	0.0181	0.4081	0.1272	0.2635	0.0857
ENST00000490778_95416241_95424517_60	uORF	Endoplasmic reticulum	0.3806	0.2843	0.2745	0.1489	0.6262	0.0488	0.6823	0.4956	0.3896	0.1407
ENST00000490814_865557_868641_60	dORF	Mitochondrion	0.4252	0.5193	0.189	0.1066	0.5296	0.0112	0.2567	0.4695	0.2717	0.301
ENST00000490814_883984_884043_60	dORF	Nucleus	0.4256	0.5995	0.3076	0.1066	0.4053	0.0026	0.3361	0.2397	0.0823	0.4417
ENST00000490904_161087779_161087838_60	dORF	Nucleus	0.4385	0.4782	0.3275	0.1427	0.407	0.0309	0.2653	0.2117	0.3182	0.0394
ENST00000490904_161106604_161106663_60	dORF	Mitochondrion	0.3537	0.2706	0.4576	0.1505	0.5594	0.0954	0.4098	0.2992	0.337	0.2717
ENST00000490910_20037520_20038356_60	dORF	Nucleus	0.448	0.5656	0.1948	0.1028	0.3593	0.0655	0.2359	0.241	0.2641	0.083
ENST00000490910_20039692_20039751_60	dORF	Nucleus	0.4744	0.4767	0.1885	0.104	0.4085	0.047	0.2842	0.2213	0.2421	0.1255
ENST00000491040_35374187_35374246_60	dORF	Mitochondrion	0.4483	0.3583	0.4326	0.1684	0.5261	0.0764	0.2797	0.1517	0.2605	0.1218
ENST00000491121_113013952_113014011_60	dORF	Cytoplasm	0.6188	0.3399	0.1345	0.1393	0.4572	0.0153	0.3154	0.3004	0.3265	0.1072
ENST00000491206_74237415_74238954_60	dORF	Mitochondrion	0.3035	0.2705	0.3955	0.0964	0.5184	0.0854	0.2601	0.1117	0.2756	0.2252
ENST00000491231_62807472_62807531_60	dORF	Endoplasmic reticulum	0.2953	0.1678	0.4087	0.2996	0.3123	0.0207	0.7595	0.6255	0.3356	0.0551
ENST00000491344_61015916_61019559_60	dORF	Mitochondrion	0.4427	0.4336	0.1575	0.1315	0.5092	0.0317	0.3365	0.4029	0.2699	0.1274
ENST00000491631_15987321_15993768_60	dORF	Mitochondrion	0.3913	0.2398	0.2437	0.273	0.6062	0.07	0.3519	0.5494	0.3071	0.3344
ENST00000491690_121668080_121668139_60	dORF	Mitochondrion	0.4086	0.4549	0.2907	0.1247	0.4841	0.0103	0.2076	0.2518	0.1979	0.0713
ENST00000491718_24797934_24804203_60	dORF	Nucleus	0.4238	0.5808	0.2253	0.1223	0.4115	0.0321	0.2568	0.1904	0.2191	0.0148
ENST00000491736_185146909_185146968_60	dORF	Mitochondrion	0.4442	0.4267	0.2942	0.1688	0.638	0.0265	0.3428	0.5579	0.3115	0.0292
ENST00000492066_62807472_62807531_60	dORF	Endoplasmic reticulum	0.2953	0.1678	0.4087	0.2996	0.3123	0.0207	0.7595	0.6255	0.3356	0.0551
ENST00000492112_23970787_23970846_60	dORF	Cytoplasm	0.4963	0.4524	0.2273	0.0956	0.4867	0.0162	0.373	0.3177	0.2458	0.1371
ENST00000492132_150623123_150624824_60	dORF	Mitochondrion	0.4857	0.3942	0.1552	0.1782	0.5965	0.0826	0.3984	0.2685	0.514	0.1001
ENST00000492143_148810342_148810401_60	dORF	Nucleus	0.4335	0.487	0.1999	0.2017	0.4637	0.0576	0.2797	0.1441	0.3298	0.013
ENST00000492143_148817865_148817924_60	dORF	Nucleus	0.2684	0.6644	0.2577	0.0654	0.1533	0.0675	0.1702	0.2069	0.2056	0.0352
ENST00000492145_243156345_243156404_60	uORF	Mitochondrion	0.461	0.4167	0.3057	0.1441	0.5124	0.0403	0.2926	0.3958	0.282	0.1266
ENST00000492211_97244144_97246315_60	dORF	Mitochondrion	0.4388	0.4177	0.2094	0.2516	0.5941	0.0177	0.1769	0.3015	0.267	0.1198
ENST00000492223_9481422_9484465_60	dORF	Nucleus	0.361	0.5125	0.2005	0.1553	0.5021	0.0299	0.2578	0.176	0.2486	0.0491
ENST00000492348_32669236_32669295_60	dORF	Endoplasmic reticulum	0.2987	0.4353	0.3992	0.0414	0.4165	0.0178	0.4731	0.4001	0.2728	0.3457
ENST00000492498_57374644_57374703_60	dORF	Mitochondrion	0.4804	0.3865	0.1795	0.19	0.5825	0.0214	0.2244	0.2987	0.2587	0.0779
ENST00000492498_57378017_57378076_60	dORF	Nucleus	0.4761	0.4795	0.2619	0.1576	0.3846	0.0848	0.2018	0.1571	0.3175	0.0266
ENST00000492526_58880002_58880061_60	dORF	Nucleus	0.5075	0.6519	0.1066	0.1117	0.2273	0.0475	0.1818	0.0339	0.0879	0.0007
ENST00000492891_116257404_116257463_60	dORF	Mitochondrion	0.4793	0.4992	0.2224	0.1817	0.5256	0.0672	0.2458	0.2783	0.2878	0.0711
ENST00000493039_56403681_56403740_60	dORF	Cytoplasm	0.5395	0.4482	0.1297	0.1396	0.3743	0.1236	0.1391	0.2998	0.1992	0.0163
ENST00000493087_32625778_32633606_60	dORF	Cytoplasm	0.4893	0.4813	0.1648	0.1214	0.4774	0.108	0.3278	0.3252	0.3021	0.0274
ENST00000493417_130101144_130101203_60	dORF	Mitochondrion	0.3531	0.1899	0.3396	0.1765	0.6091	0.1248	0.4653	0.3795	0.3374	0.5532
ENST00000493594_89014118_89014177_60	dORF	Mitochondrion	0.3707	0.3987	0.1058	0.2602	0.6813	0.0453	0.16	0.4118	0.2665	0.0985
ENST00000493610_103400404_103400463_60	dORF	Nucleus	0.4053	0.651	0.2927	0.1036	0.2219	0.0339	0.0791	0.1158	0.1682	0.0041
ENST00000494019_74237415_74238954_60	dORF	Mitochondrion	0.3035	0.2705	0.3955	0.0964	0.5184	0.0854	0.2601	0.1117	0.2756	0.2252
ENST00000494385_62589075_62589134_60	uORF	Mitochondrion	0.3592	0.2526	0.2877	0.1554	0.6539	0.1225	0.5326	0.4421	0.4414	0.4373
ENST00000494486_160448794_160449502_60	uORF	Nucleus	0.2919	0.7234	0.1036	0.0557	0.2596	0.0149	0.2031	0.4359	0.1766	0.2159
ENST00000494490_57708779_57708838_60	dORF	Cytoplasm	0.4701	0.4517	0.324	0.0952	0.4298	0.03	0.3291	0.3465	0.3123	0.0876
ENST00000494518_50382226_50385274_60	uORF	Cytoplasm	0.5175	0.43	0.343	0.1145	0.39	0.017	0.2348	0.3093	0.2132	0.1397
ENST00000494558_150563576_150564319_60	dORF	Nucleus	0.4328	0.4404	0.3405	0.1582	0.3921	0.0359	0.1949	0.2266	0.1981	0.0797
ENST00000494558_150567930_150567989_60	dORF	Mitochondrion	0.4225	0.4764	0.1859	0.1161	0.543	0.0219	0.4171	0.4474	0.2725	0.2431
ENST00000494771_170866349_170866408_60	dORF	Nucleus	0.3905	0.596	0.1693	0.0936	0.4328	0.0462	0.2331	0.1872	0.1865	0.0478
ENST00000494771_170866520_170868067_60	dORF	Mitochondrion	0.4525	0.3325	0.4004	0.1224	0.5264	0.037	0.2626	0.2038	0.2372	0.2351
ENST00000494865_14553324_14553383_60	uORF	Endoplasmic reticulum	0.409	0.382	0.4318	0.0952	0.487	0.0214	0.5751	0.4104	0.2726	0.3018
ENST00000494926_61709330_61709389_60	dORF	Mitochondrion	0.4217	0.3645	0.2737	0.1554	0.4669	0.0624	0.2859	0.3382	0.3288	0.1085
ENST00000494977_32625778_32633606_60	dORF	Cytoplasm	0.4893	0.4813	0.1648	0.1214	0.4774	0.108	0.3278	0.3252	0.3021	0.0274
ENST00000495008_108684339_108688032_60	dORF	Mitochondrion	0.4515	0.4135	0.2095	0.1942	0.5084	0.0323	0.3828	0.3585	0.2937	0.048
ENST00000495076_17842009_17864949_60	dORF	Cytoplasm	0.5292	0.5024	0.2476	0.1543	0.4686	0.0626	0.1703	0.3804	0.2537	0.028
ENST00000495076_17866012_17871895_60	dORF	Peroxisome	0.2027	0.5834	0.3131	0.0633	0.4404	0.0054	0.3656	0.2598	0.0552	0.8664
ENST00000495106_92247947_92262879_60	dORF	Nucleus	0.5157	0.5851	0.2651	0.093	0.2848	0.0194	0.2497	0.1721	0.1448	0.0843
ENST00000495265_883984_884043_60	dORF	Nucleus	0.4256	0.5995	0.3076	0.1066	0.4053	0.0026	0.3361	0.2397	0.0823	0.4417
ENST00000495427_46361784_46361843_60	dORF	Mitochondrion	0.4017	0.4388	0.3157	0.1639	0.5598	0.0473	0.2945	0.2214	0.3102	0.0427
ENST00000495526_39742024_39743267_60	dORF	Mitochondrion	0.4582	0.4605	0.2494	0.1291	0.4657	0.0506	0.3137	0.2852	0.2894	0.1241
ENST00000495526_39752970_39753029_60	dORF	Mitochondrion	0.315	0.4479	0.4162	0.0618	0.4523	0.0828	0.2859	0.1738	0.3498	0.0723
ENST00000495624_160279554_160279613_60	dORF	Cell membrane	0.4503	0.2601	0.1157	0.5286	0.3303	0.0156	0.2921	0.2225	0.4042	0.073
ENST00000495659_110628893_110632505_60	dORF	Mitochondrion	0.4033	0.3878	0.3081	0.1293	0.5389	0.0238	0.5181	0.3885	0.2905	0.3258
ENST00000495759_108869132_108874903_60	dORF	Mitochondrion	0.4255	0.31	0.2494	0.1576	0.5802	0.0349	0.4647	0.4732	0.3721	0.2928
ENST00000495767_183022494_183022553_60	dORF	Mitochondrion	0.4214	0.3195	0.4132	0.1533	0.4356	0.0664	0.2503	0.2407	0.2712	0.1022
ENST00000495875_152414961_152415020_60	uORF	Mitochondrion	0.4776	0.339	0.1453	0.2474	0.5694	0.0493	0.2254	0.3057	0.2429	0.0439
ENST00000495960_35206901_35206960_60	dORF	Mitochondrion	0.35	0.4208	0.26	0.1301	0.4938	0.0157	0.3888	0.3762	0.1819	0.4131
ENST00000496144_99577586_99577645_60	dORF	Cytoplasm	0.4289	0.2492	0.3083	0.2746	0.3862	0.0765	0.1305	0.4067	0.294	0.023
ENST00000496241_4115906_4115965_60	dORF	Mitochondrion	0.5429	0.4438	0.2548	0.1651	0.6154	0.022	0.2277	0.2409	0.2912	0.0339
ENST00000496241_4133686_4135554_60	uORF	Extracellular	0.3609	0.3764	0.471	0.0814	0.4199	0.1029	0.3249	0.1594	0.2116	0.2204
ENST00000496330_14553324_14553383_60	uORF	Endoplasmic reticulum	0.409	0.382	0.4318	0.0952	0.487	0.0214	0.5751	0.4104	0.2726	0.3018
ENST00000496465_61709330_61709389_60	dORF	Mitochondrion	0.4217	0.3645	0.2737	0.1554	0.4669	0.0624	0.2859	0.3382	0.3288	0.1085
ENST00000496493_35158395_35160762_60	dORF	Mitochondrion	0.4432	0.432	0.1245	0.2254	0.5606	0.0163	0.1676	0.0974	0.2188	0.0277
ENST00000496549_20037520_20038356_60	dORF	Nucleus	0.448	0.5656	0.1948	0.1028	0.3593	0.0655	0.2359	0.241	0.2641	0.083
ENST00000496549_20039692_20039751_60	dORF	Nucleus	0.4744	0.4767	0.1885	0.104	0.4085	0.047	0.2842	0.2213	0.2421	0.1255
ENST00000496655_31852142_31852201_60	dORF	Mitochondrion	0.5141	0.355	0.1796	0.2297	0.6345	0.0167	0.2183	0.2664	0.2612	0.0181
ENST00000497011_165773385_165773444_60	dORF	Nucleus	0.4965	0.5659	0.1894	0.1115	0.3712	0.0711	0.2688	0.2167	0.2749	0.0177
ENST00000497430_74232109_74232168_60	dORF	Mitochondrion	0.4305	0.3188	0.2664	0.1908	0.5194	0.0469	0.283	0.344	0.2878	0.0942
ENST00000497447_119480109_119480168_60	dORF	Mitochondrion	0.3746	0.2542	0.1986	0.1832	0.7035	0.0232	0.471	0.3241	0.4343	0.3912
ENST00000497580_125332561_125332620_60	dORF	Mitochondrion	0.3479	0.211	0.3059	0.2489	0.6609	0.0434	0.498	0.5008	0.3705	0.3115
ENST00000497606_182965728_182980109_60	uORF	Mitochondrion	0.4641	0.362	0.191	0.1811	0.5912	0.0214	0.2941	0.4064	0.4326	0.0531
ENST00000497691_3283859_3283918_60	dORF	Extracellular	0.4047	0.3684	0.4756	0.0436	0.3973	0.1988	0.2323	0.0993	0.3267	0.1997
ENST00000497791_124737628_124737687_60	dORF	Mitochondrion	0.3778	0.3209	0.296	0.1799	0.631	0.115	0.4195	0.3049	0.2424	0.3749
ENST00000497830_183022494_183022553_60	dORF	Mitochondrion	0.4214	0.3195	0.4132	0.1533	0.4356	0.0664	0.2503	0.2407	0.2712	0.1022
ENST00000497959_183022494_183022553_60	dORF	Mitochondrion	0.4214	0.3195	0.4132	0.1533	0.4356	0.0664	0.2503	0.2407	0.2712	0.1022
ENST00000497979_105550409_105550468_60	dORF	Lysosome/Vacuole	0.4196	0.2158	0.2457	0.2883	0.5832	0.0228	0.5629	0.6571	0.4497	0.1641
ENST00000497986_28237968_28238027_60	dORF	Nucleus	0.421	0.4967	0.256	0.1426	0.3869	0.0696	0.2765	0.1712	0.3638	0.0272
ENST00000498008_46361784_46361843_60	dORF	Mitochondrion	0.4017	0.4388	0.3157	0.1639	0.5598	0.0473	0.2945	0.2214	0.3102	0.0427
ENST00000498208_43976155_43976342_60	dORF	Mitochondrion	0.4532	0.3334	0.2963	0.1379	0.5709	0.0448	0.2754	0.5196	0.315	0.1652
ENST00000498399_119523647_119523706_60	dORF	Nucleus	0.2536	0.597	0.3456	0.0628	0.3138	0.0171	0.3454	0.2862	0.1824	0.1716
ENST00000498479_122855322_122855381_60	dORF	Nucleus	0.4029	0.6398	0.281	0.0974	0.2908	0.0262	0.1772	0.2784	0.2545	0.0186
ENST00000498505_139350189_139350248_60	dORF	Cytoplasm	0.5159	0.3764	0.2877	0.1894	0.4216	0.0178	0.1487	0.2448	0.2734	0.0248
ENST00000498704_101316520_101318160_60	uORF	Mitochondrion	0.4561	0.2405	0.3036	0.2099	0.5792	0.1617	0.287	0.4489	0.3039	0.237
ENST00000498765_67586483_67586542_60	dORF	Mitochondrion	0.4536	0.3489	0.3733	0.0501	0.5197	0.1558	0.3234	0.1819	0.4138	0.1751
ENST00000500813_182893041_182893100_60	dORF	Mitochondrion	0.3696	0.3507	0.2473	0.2086	0.533	0.052	0.3505	0.3793	0.2766	0.1831
ENST00000502371_112839025_112839084_60	dORF	Nucleus	0.4833	0.5317	0.2621	0.1357	0.309	0.0461	0.1169	0.2136	0.255	0.0259
ENST00000502850_76115369_76115428_60	dORF	Cytoplasm	0.5087	0.4326	0.2064	0.1939	0.4693	0.0182	0.2062	0.3347	0.1826	0.0956
ENST00000502850_76132696_76144184_60	dORF	Cytoplasm	0.4737	0.4287	0.1306	0.1556	0.448	0.0295	0.3508	0.2143	0.2179	0.1486
ENST00000503127_50549428_50549487_60	dORF	Nucleus	0.4106	0.4262	0.3015	0.0776	0.4094	0.2129	0.1844	0.1292	0.2157	0.0837
ENST00000503247_99039380_99039439_60	dORF	Endoplasmic reticulum	0.3924	0.4539	0.3081	0.0819	0.4433	0.0101	0.4785	0.3041	0.145	0.4617
ENST00000503281_126570858_126577091_60	dORF	Nucleus	0.375	0.4713	0.3189	0.0684	0.4422	0.0633	0.2649	0.2178	0.1926	0.1892
ENST00000503359_71026709_71029364_60	dORF	Nucleus	0.341	0.5069	0.2958	0.0443	0.3155	0.0592	0.3663	0.1909	0.2607	0.0981
ENST00000503400_82191836_82194494_60	dORF	Endoplasmic reticulum	0.3257	0.1599	0.2638	0.2169	0.7063	0.0385	0.7379	0.609	0.3917	0.7246
ENST00000503400_82196441_82200194_60	dORF	Cytoplasm	0.4501	0.4388	0.2836	0.1343	0.3939	0.0093	0.4321	0.4443	0.2161	0.3521
ENST00000503400_82224086_82224145_60	dORF	Mitochondrion	0.5078	0.3513	0.2176	0.1674	0.7056	0.0124	0.4816	0.311	0.2538	0.0779
ENST00000503450_53365320_53365379_60	uORF	Mitochondrion	0.3346	0.3841	0.2939	0.1432	0.5196	0.1196	0.2249	0.32	0.2464	0.0455
ENST00000503454_10258405_10258464_60	dORF	Nucleus	0.4996	0.5183	0.2	0.0988	0.4073	0.0209	0.2472	0.1352	0.1856	0.1425
ENST00000503455_2928432_2928491_60	dORF	Nucleus	0.3984	0.5875	0.4042	0.0654	0.3342	0.1717	0.1789	0.1462	0.144	0.0723
ENST00000503468_55834120_55838140_60	dORF	Mitochondrion	0.424	0.3718	0.3334	0.2035	0.5123	0.0569	0.1957	0.2003	0.2777	0.0518
ENST00000503468_55841989_55842048_60	dORF	Cytoplasm	0.4726	0.4216	0.2107	0.1401	0.4538	0.0272	0.2164	0.3152	0.2321	0.0932
ENST00000503596_2930841_2930900_60	dORF	Mitochondrion	0.4195	0.3754	0.3634	0.119	0.5561	0.0465	0.4235	0.2887	0.3041	0.1042
ENST00000503667_98343139_98343198_60	dORF	Nucleus	0.4654	0.5701	0.2514	0.1104	0.3442	0.0433	0.2485	0.1965	0.2729	0.0353
ENST00000503773_55941246_55941305_60	dORF	Mitochondrion	0.5633	0.3471	0.1864	0.1623	0.5706	0.012	0.3479	0.3646	0.2273	0.317
ENST00000503773_55951602_55951985_60	dORF	Nucleus	0.4356	0.4467	0.4081	0.1058	0.4209	0.0516	0.4037	0.3578	0.2583	0.1796
ENST00000503773_55954816_55954875_60	dORF	Mitochondrion	0.4852	0.4475	0.1799	0.2093	0.5128	0.0658	0.1573	0.1919	0.3175	0.0228
ENST00000503810_53062799_53062858_60	dORF	Mitochondrion	0.4021	0.4079	0.2469	0.109	0.536	0.0588	0.4144	0.341	0.3649	0.1207
ENST00000503857_113548661_113549007_60	dORF	Mitochondrion	0.3748	0.4751	0.212	0.1347	0.6118	0.0511	0.502	0.3353	0.2688	0.0916
ENST00000504128_181236980_181237039_60	dORF	Lysosome/Vacuole	0.5002	0.4183	0.3042	0.252	0.5381	0.0587	0.2381	0.6079	0.331	0.049
ENST00000504143_109037450_109044710_60	dORF	Nucleus	0.4869	0.49	0.3337	0.1824	0.3954	0.0213	0.2521	0.3281	0.2539	0.0346
ENST00000504325_181236980_181237039_60	dORF	Lysosome/Vacuole	0.5002	0.4183	0.3042	0.252	0.5381	0.0587	0.2381	0.6079	0.331	0.049
ENST00000504325_181236997_181237622_60	dORF	Mitochondrion	0.3304	0.3515	0.3097	0.1253	0.5444	0.0464	0.4225	0.2708	0.3096	0.1692
ENST00000504325_181237694_181238132_60	dORF	Nucleus	0.4768	0.625	0.3081	0.0947	0.45	0.0047	0.4121	0.1451	0.0692	0.3284
ENST00000504334_50549428_50549487_60	dORF	Nucleus	0.4106	0.4262	0.3015	0.0776	0.4094	0.2129	0.1844	0.1292	0.2157	0.0837
ENST00000504350_129252294_129252353_60	dORF	Mitochondrion	0.3898	0.3303	0.2902	0.0885	0.4605	0.1696	0.2546	0.1437	0.2715	0.1146
ENST00000504358_150839614_150842442_60	dORF	Mitochondrion	0.3821	0.5014	0.2917	0.1174	0.5515	0.044	0.0294	0.1342	0.0396	0.0188
ENST00000504374_6605374_6606844_60	dORF	Nucleus	0.4175	0.528	0.2291	0.1449	0.4945	0.0137	0.4331	0.2353	0.2535	0.101
ENST00000504707_120060096_120060155_60	dORF	Mitochondrion	0.4713	0.3319	0.2423	0.1907	0.6737	0.0527	0.3258	0.2499	0.4009	0.0201
ENST00000504836_88739125_88746990_60	dORF	Mitochondrion	0.4161	0.5407	0.1595	0.173	0.5588	0.0508	0.3413	0.1924	0.237	0.0338
ENST00000504902_138568949_138569008_60	dORF	Nucleus	0.3644	0.5375	0.2561	0.1397	0.4457	0.0183	0.3086	0.2772	0.2187	0.1716
ENST00000505080_25383318_25383377_60	dORF	Mitochondrion	0.3991	0.4054	0.3046	0.1751	0.6144	0.0306	0.4169	0.2922	0.3038	0.0746
ENST00000505129_77440850_77440909_60	dORF	Mitochondrion	0.4412	0.4324	0.3401	0.1454	0.4831	0.0549	0.1594	0.2074	0.3053	0.0345
ENST00000505205_65611742_65611801_60	dORF	Cytoplasm	0.4917	0.301	0.1966	0.1463	0.4661	0.1124	0.2865	0.282	0.3343	0.1255
ENST00000505365_34684723_34684782_60	dORF	Cytoplasm	0.4671	0.4494	0.225	0.2136	0.4238	0.0451	0.2261	0.4521	0.1988	0.22
ENST00000505365_34685212_34685271_60	dORF	Cytoplasm	0.5162	0.4073	0.2695	0.1458	0.422	0.021	0.1739	0.158	0.2283	0.0711
ENST00000505986_37840079_37840138_60	dORF	Mitochondrion	0.4379	0.3379	0.4402	0.0919	0.5167	0.0635	0.5117	0.2999	0.2949	0.3859
ENST00000506055_23795854_23795913_60	dORF	Mitochondrion	0.2919	0.3826	0.4466	0.0976	0.4614	0.0588	0.4367	0.3592	0.2852	0.1787
ENST00000506055_23801733_23801792_60	dORF	Mitochondrion	0.4432	0.3217	0.2278	0.1312	0.4863	0.0533	0.3746	0.2172	0.3315	0.122
ENST00000506117_177468176_177468858_60	uORF	Nucleus	0.3944	0.5563	0.2388	0.1802	0.4183	0.0139	0.135	0.1645	0.1366	0.104
ENST00000506357_52029755_52029814_60	dORF	Mitochondrion	0.4556	0.3501	0.2035	0.167	0.5738	0.0506	0.4352	0.3788	0.3599	0.0548
ENST00000506357_52029817_52031877_60	dORF	Mitochondrion	0.4644	0.3614	0.2059	0.1909	0.7005	0.0344	0.2701	0.2648	0.2546	0.0784
ENST00000506395_121669610_121669669_60	dORF	Mitochondrion	0.409	0.2953	0.3763	0.1726	0.5994	0.0647	0.3533	0.3608	0.3097	0.1488
ENST00000506401_50071512_50072038_60	dORF	Nucleus	0.3494	0.5585	0.2396	0.0556	0.2405	0.1583	0.2858	0.1823	0.3057	0.0175
ENST00000506401_50075671_50075730_60	dORF	Extracellular	0.3854	0.2008	0.5335	0.0474	0.5109	0.1254	0.4097	0.0573	0.3383	0.1556
ENST00000506453_70824345_70825331_60	dORF	Mitochondrion	0.4554	0.339	0.3167	0.2505	0.4962	0.0373	0.3835	0.219	0.2559	0.15
ENST00000506474_77464781_77480111_60	dORF	Endoplasmic reticulum	0.4082	0.4135	0.2061	0.1093	0.4525	0.036	0.511	0.3779	0.2762	0.3266
ENST00000506536_88207130_88220609_60	uORF	Mitochondrion	0.3707	0.3114	0.2836	0.1332	0.6001	0.0895	0.558	0.4184	0.3139	0.3786
ENST00000506643_15601286_15601345_60	dORF	Endoplasmic reticulum	0.4338	0.3118	0.2292	0.138	0.5897	0.0094	0.6625	0.55	0.3685	0.2672
ENST00000506671_135335110_135343287_60	dORF	Cytoplasm	0.4785	0.4392	0.17	0.1679	0.431	0.0298	0.2908	0.1934	0.1689	0.1986
ENST00000506671_135345977_135346036_60	dORF	Mitochondrion	0.2943	0.3943	0.3895	0.0602	0.5107	0.0884	0.2495	0.1155	0.2238	0.1146
ENST00000506750_55358583_55358642_60	dORF	Lysosome/Vacuole	0.4878	0.4697	0.1597	0.1351	0.4156	0.0268	0.3665	0.4903	0.2331	0.0886
ENST00000506750_55366807_55366866_60	dORF	Cytoplasm	0.4607	0.3612	0.2804	0.1438	0.4346	0.0417	0.2432	0.1569	0.2722	0.0862
ENST00000506815_105405922_105424228_60	dORF	Nucleus	0.4563	0.4789	0.3259	0.1321	0.4179	0.0346	0.2884	0.2329	0.2968	0.0853
ENST00000506815_105437961_105438020_60	dORF	Extracellular	0.3302	0.301	0.4708	0.1673	0.3491	0.053	0.3456	0.3041	0.2873	0.1033
ENST00000506830_43224383_43224442_60	dORF	Nucleus	0.6003	0.6104	0.0247	0.1164	0.4678	0.0093	0.1253	0.156	0.0557	0.0087
ENST00000506869_39216003_39216144_60	dORF	Mitochondrion	0.3797	0.3898	0.3345	0.0853	0.5574	0.017	0.4149	0.3494	0.3099	0.1555
ENST00000507018_136047288_136047347_60	dORF	Nucleus	0.479	0.4901	0.281	0.1353	0.4235	0.0188	0.1828	0.1477	0.1555	0.0927
ENST00000507115_138568949_138569008_60	dORF	Nucleus	0.3644	0.5375	0.2561	0.1397	0.4457	0.0183	0.3086	0.2772	0.2187	0.1716
ENST00000507193_145123564_145125012_60	dORF	Mitochondrion	0.3381	0.3962	0.3508	0.081	0.5412	0.028	0.4748	0.3285	0.2721	0.2278
ENST00000507232_169599049_169599108_60	dORF	Cytoplasm	0.4847	0.4392	0.2948	0.1195	0.4043	0.0311	0.1966	0.2352	0.2966	0.1158
ENST00000507257_76115369_76115428_60	dORF	Cytoplasm	0.5087	0.4326	0.2064	0.1939	0.4693	0.0182	0.2062	0.3347	0.1826	0.0956
ENST00000507272_2930841_2930900_60	dORF	Mitochondrion	0.4195	0.3754	0.3634	0.119	0.5561	0.0465	0.4235	0.2887	0.3041	0.1042
ENST00000507532_141226798_141229581_60	dORF	Mitochondrion	0.4806	0.4715	0.4783	0.1719	0.5859	0.0309	0.2799	0.2076	0.2964	0.0105
ENST00000507537_99039380_99039439_60	dORF	Endoplasmic reticulum	0.3924	0.4539	0.3081	0.0819	0.4433	0.0101	0.4785	0.3041	0.145	0.4617
ENST00000507543_182893041_182893100_60	dORF	Mitochondrion	0.3696	0.3507	0.2473	0.2086	0.533	0.052	0.3505	0.3793	0.2766	0.1831
ENST00000507555_2930841_2930900_60	dORF	Mitochondrion	0.4195	0.3754	0.3634	0.119	0.5561	0.0465	0.4235	0.2887	0.3041	0.1042
ENST00000507631_182893041_182893100_60	dORF	Mitochondrion	0.3696	0.3507	0.2473	0.2086	0.533	0.052	0.3505	0.3793	0.2766	0.1831
ENST00000507669_131500495_131501563_60	uORF	Nucleus	0.4335	0.506	0.3195	0.1031	0.4233	0.0216	0.4207	0.4071	0.2241	0.2272
ENST00000507669_131501695_131502821_60	uORF	Mitochondrion	0.41	0.4792	0.2169	0.1531	0.4952	0.034	0.2981	0.2674	0.3019	0.0405
ENST00000507716_33462170_33463778_60	dORF	Mitochondrion	0.4714	0.3821	0.274	0.1558	0.602	0.0557	0.1854	0.2898	0.2867	0.0354
ENST00000507846_137531494_137531553_60	uORF	Mitochondrion	0.4744	0.4106	0.2897	0.1179	0.5045	0.0591	0.3223	0.2572	0.3104	0.1615
ENST00000507996_138426993_138427052_60	dORF	Nucleus	0.4181	0.4958	0.2151	0.1232	0.4726	0.0521	0.3067	0.2505	0.3099	0.0564
ENST00000508045_50744656_50744715_60	dORF	Mitochondrion	0.4655	0.4386	0.2391	0.1549	0.5215	0.0291	0.3056	0.3213	0.3592	0.0202
ENST00000508171_82928105_82928164_60	dORF	Cytoplasm	0.5231	0.3095	0.3202	0.2198	0.4703	0.0624	0.1706	0.1496	0.2972	0.0255
ENST00000508221_2930841_2930900_60	dORF	Mitochondrion	0.4195	0.3754	0.3634	0.119	0.5561	0.0465	0.4235	0.2887	0.3041	0.1042
ENST00000508361_33462170_33463778_60	dORF	Mitochondrion	0.4714	0.3821	0.274	0.1558	0.602	0.0557	0.1854	0.2898	0.2867	0.0354
ENST00000508482_50744656_50744715_60	dORF	Mitochondrion	0.4655	0.4386	0.2391	0.1549	0.5215	0.0291	0.3056	0.3213	0.3592	0.0202
ENST00000508482_50750612_50750753_60	dORF	Mitochondrion	0.4426	0.3954	0.2423	0.134	0.4939	0.1242	0.389	0.3898	0.3194	0.0858
ENST00000508490_98343139_98343198_60	dORF	Nucleus	0.4654	0.5701	0.2514	0.1104	0.3442	0.0433	0.2485	0.1965	0.2729	0.0353
ENST00000508506_51280466_51285290_60	dORF	Mitochondrion	0.3966	0.4271	0.2036	0.1831	0.5644	0.0469	0.3693	0.4717	0.3116	0.0987
ENST00000508624_112839025_112839084_60	dORF	Nucleus	0.4833	0.5317	0.2621	0.1357	0.309	0.0461	0.1169	0.2136	0.255	0.0259
ENST00000508682_181236980_181237039_60	dORF	Lysosome/Vacuole	0.5002	0.4183	0.3042	0.252	0.5381	0.0587	0.2381	0.6079	0.331	0.049
ENST00000508682_181236997_181237622_60	dORF	Mitochondrion	0.3304	0.3515	0.3097	0.1253	0.5444	0.0464	0.4225	0.2708	0.3096	0.1692
ENST00000508682_181237694_181238132_60	dORF	Nucleus	0.4768	0.625	0.3081	0.0947	0.45	0.0047	0.4121	0.1451	0.0692	0.3284
ENST00000508922_53098605_53098664_60	dORF	Cytoplasm	0.4954	0.3446	0.2621	0.2128	0.4109	0.0344	0.2143	0.2678	0.3599	0.0165
ENST00000509031_105437961_105438020_60	dORF	Extracellular	0.3302	0.301	0.4708	0.1673	0.3491	0.053	0.3456	0.3041	0.2873	0.1033
ENST00000509128_27445937_27446267_60	dORF	Mitochondrion	0.369	0.2853	0.3392	0.1403	0.547	0.0721	0.3267	0.142	0.2394	0.1796
ENST00000509148_181236980_181237039_60	dORF	Lysosome/Vacuole	0.5002	0.4183	0.3042	0.252	0.5381	0.0587	0.2381	0.6079	0.331	0.049
ENST00000509158_26321001_26362457_60	uORF	Cytoplasm	0.4931	0.4647	0.184	0.1394	0.4919	0.0325	0.301	0.2586	0.2344	0.0921
ENST00000509248_138179226_138179285_60	dORF	Mitochondrion	0.4309	0.3065	0.2977	0.19	0.5979	0.0215	0.3528	0.3822	0.2646	0.1751
ENST00000509357_94585678_94585737_60	dORF	Peroxisome	0.4255	0.2664	0.3086	0.1346	0.4948	0.0294	0.3908	0.3788	0.2188	0.4965
ENST00000509376_51899365_51913335_60	dORF	Mitochondrion	0.4208	0.4657	0.2274	0.1398	0.4811	0.0318	0.2483	0.2237	0.2236	0.0723
ENST00000509459_126570858_126577091_60	dORF	Nucleus	0.375	0.4713	0.3189	0.0684	0.4422	0.0633	0.2649	0.2178	0.1926	0.1892
ENST00000509485_136055761_136056452_60	dORF	Mitochondrion	0.4867	0.3381	0.2458	0.3456	0.5715	0.0407	0.1367	0.3237	0.191	0.025
ENST00000509490_54278956_54280359_60	dORF	Mitochondrion	0.39	0.328	0.2569	0.136	0.5572	0.0487	0.4203	0.3953	0.3803	0.1077
ENST00000509514_119478938_119478997_60	uORF	Mitochondrion	0.4273	0.3579	0.3344	0.2557	0.6007	0.0542	0.3108	0.4537	0.3059	0.0568
ENST00000509514_119489279_119493847_60	uORF	Mitochondrion	0.4452	0.4409	0.2995	0.1017	0.5752	0.0057	0.3155	0.3484	0.1436	0.4502
ENST00000509531_1339107_1339166_60	dORF	Mitochondrion	0.4848	0.4429	0.247	0.2258	0.5148	0.0344	0.2282	0.3316	0.3955	0.0252
ENST00000509701_77440850_77440909_60	dORF	Mitochondrion	0.4412	0.4324	0.3401	0.1454	0.4831	0.0549	0.1594	0.2074	0.3053	0.0345
ENST00000509731_33462170_33463778_60	dORF	Mitochondrion	0.4714	0.3821	0.274	0.1558	0.602	0.0557	0.1854	0.2898	0.2867	0.0354
ENST00000509752_153414790_153414849_60	dORF	Nucleus	0.4355	0.4649	0.3933	0.0859	0.3824	0.0289	0.3806	0.3192	0.3032	0.0643
ENST00000509826_127921857_127921916_60	dORF	Mitochondrion	0.5141	0.3527	0.2074	0.2027	0.5354	0.0365	0.3511	0.3405	0.3223	0.0403
ENST00000509829_113902882_113902941_60	dORF	Mitochondrion	0.4614	0.3626	0.1234	0.153	0.7978	0.0424	0.3918	0.3587	0.2514	0.0989
ENST00000509876_63680015_63680074_60	dORF	Endoplasmic reticulum	0.3111	0.3739	0.4129	0.0505	0.3603	0.0309	0.4303	0.3822	0.3464	0.1991
ENST00000510102_43513382_43513441_60	dORF	Mitochondrion	0.364	0.355	0.2788	0.0824	0.5352	0.0487	0.5271	0.2801	0.2906	0.2872
ENST00000510104_140696125_140696184_60	dORF	Mitochondrion	0.4173	0.3178	0.3719	0.119	0.4385	0.2382	0.3182	0.2798	0.3165	0.2059
ENST00000510105_94249745_94250800_60	dORF	Nucleus	0.5045	0.5449	0.2632	0.1585	0.4719	0.0132	0.21	0.1735	0.2307	0.0483
ENST00000510107_99039380_99039439_60	dORF	Endoplasmic reticulum	0.3924	0.4539	0.3081	0.0819	0.4433	0.0101	0.4785	0.3041	0.145	0.4617
ENST00000510154_131500495_131501563_60	uORF	Nucleus	0.4335	0.506	0.3195	0.1031	0.4233	0.0216	0.4207	0.4071	0.2241	0.2272
ENST00000510451_17909330_17961946_60	dORF	Nucleus	0.351	0.5079	0.359	0.0625	0.2791	0.0637	0.223	0.0848	0.2214	0.0806
ENST00000510525_7896932_7897099_60	dORF	Cytoplasm	0.4578	0.3621	0.3694	0.1769	0.3966	0.0564	0.2585	0.2981	0.2576	0.1772
ENST00000510641_76974718_76974777_60	uORF	Nucleus	0.3808	0.4807	0.2743	0.0872	0.4056	0.0455	0.3257	0.2637	0.2368	0.1802
ENST00000510719_39778372_39778431_60	dORF	Cytoplasm	0.5215	0.3454	0.1818	0.1211	0.3695	0.0485	0.4466	0.0862	0.4073	0.0779
ENST00000510797_177304750_177304809_60	dORF	Mitochondrion	0.2519	0.463	0.3479	0.0832	0.4794	0.0343	0.4066	0.2043	0.1997	0.204
ENST00000510818_53098605_53098664_60	dORF	Cytoplasm	0.4954	0.3446	0.2621	0.2128	0.4109	0.0344	0.2143	0.2678	0.3599	0.0165
ENST00000510866_138426993_138427052_60	dORF	Nucleus	0.4181	0.4958	0.2151	0.1232	0.4726	0.0521	0.3067	0.2505	0.3099	0.0564
ENST00000510877_82928105_82928164_60	dORF	Cytoplasm	0.5231	0.3095	0.3202	0.2198	0.4703	0.0624	0.1706	0.1496	0.2972	0.0255
ENST00000511218_88207130_88220609_60	uORF	Mitochondrion	0.3707	0.3114	0.2836	0.1332	0.6001	0.0895	0.558	0.4184	0.3139	0.3786
ENST00000511355_51161745_51161804_60	dORF	Mitochondrion	0.3103	0.4303	0.3615	0.1093	0.5586	0.0453	0.3325	0.2135	0.2047	0.2062
ENST00000511441_15612301_15612360_60	dORF	Mitochondrion	0.5133	0.3625	0.1554	0.2576	0.588	0.0409	0.371	0.2809	0.2742	0.0323
ENST00000511454_121804692_121804751_60	dORF	Mitochondrion	0.5072	0.4027	0.2388	0.1153	0.5414	0.0238	0.267	0.3377	0.3303	0.0886
ENST00000511454_121807604_121810007_60	dORF	Cytoplasm	0.517	0.4211	0.2867	0.1867	0.4822	0.0517	0.2387	0.2932	0.3558	0.0332
ENST00000511454_121810054_121811596_60	dORF	Mitochondrion	0.407	0.4242	0.2989	0.1786	0.4672	0.0269	0.2215	0.2899	0.3011	0.0386
ENST00000511461_7896932_7897099_60	dORF	Cytoplasm	0.4578	0.3621	0.3694	0.1769	0.3966	0.0564	0.2585	0.2981	0.2576	0.1772
ENST00000511473_181236980_181237039_60	dORF	Lysosome/Vacuole	0.5002	0.4183	0.3042	0.252	0.5381	0.0587	0.2381	0.6079	0.331	0.049
ENST00000511473_181236997_181237622_60	dORF	Mitochondrion	0.3304	0.3515	0.3097	0.1253	0.5444	0.0464	0.4225	0.2708	0.3096	0.1692
ENST00000511473_181237694_181238132_60	dORF	Nucleus	0.4768	0.625	0.3081	0.0947	0.45	0.0047	0.4121	0.1451	0.0692	0.3284
ENST00000511739_143214475_143214534_60	dORF	Mitochondrion	0.4447	0.4208	0.2497	0.2105	0.5154	0.0335	0.4034	0.2663	0.2964	0.0695
ENST00000511739_143214868_143214927_60	dORF	Nucleus	0.4249	0.5304	0.2524	0.1833	0.4539	0.0368	0.1719	0.1965	0.2525	0.0116
ENST00000511838_142305512_142305910_60	uORF	Cytoplasm	0.5188	0.4069	0.286	0.1356	0.5165	0.0347	0.3009	0.1715	0.2295	0.0894
ENST00000512140_138166033_138166092_60	dORF	Mitochondrion	0.5915	0.473	0.1619	0.1445	0.5917	0.0074	0.3987	0.2288	0.1758	0.0391
ENST00000512151_76115369_76115428_60	dORF	Cytoplasm	0.5087	0.4326	0.2064	0.1939	0.4693	0.0182	0.2062	0.3347	0.1826	0.0956
ENST00000512198_138512919_138513591_60	dORF	Mitochondrion	0.4734	0.3763	0.2998	0.1402	0.5477	0.0465	0.2339	0.2981	0.3035	0.2088
ENST00000512218_71646231_71649109_60	dORF	Nucleus	0.4313	0.4998	0.2154	0.1409	0.4805	0.0807	0.313	0.1866	0.3315	0.0215
ENST00000512285_173298189_173298248_60	dORF	Mitochondrion	0.5083	0.4612	0.1949	0.2424	0.7175	0.0483	0.1233	0.3229	0.2117	0.0347
ENST00000512556_37840079_37840138_60	dORF	Mitochondrion	0.4379	0.3379	0.4402	0.0919	0.5167	0.0635	0.5117	0.2999	0.2949	0.3859
ENST00000512556_37848532_37848591_60	dORF	Extracellular	0.3755	0.364	0.5392	0.1861	0.46	0.0129	0.2129	0.1793	0.2102	0.1931
ENST00000512975_10258405_10258464_60	dORF	Nucleus	0.4996	0.5183	0.2	0.0988	0.4073	0.0209	0.2472	0.1352	0.1856	0.1425
ENST00000513119_48841824_48841883_60	uORF	Nucleus	0.4522	0.5397	0.1772	0.1314	0.4998	0.0311	0.3185	0.2685	0.2711	0.0853
ENST00000513182_26415499_26415558_60	dORF	Nucleus	0.3763	0.5039	0.2021	0.1441	0.4541	0.0577	0.259	0.26	0.2807	0.0169
ENST00000513328_2928432_2928491_60	dORF	Nucleus	0.3984	0.5875	0.4042	0.0654	0.3342	0.1717	0.1789	0.1462	0.144	0.0723
ENST00000513432_13049211_13049270_60	dORF	Mitochondrion	0.3895	0.4038	0.3187	0.1534	0.603	0.0353	0.3812	0.3341	0.3385	0.0485
ENST00000513439_7896932_7897099_60	dORF	Cytoplasm	0.4578	0.3621	0.3694	0.1769	0.3966	0.0564	0.2585	0.2981	0.2576	0.1772
ENST00000513526_72194197_72194256_60	dORF	Cytoplasm	0.4911	0.3585	0.166	0.1705	0.4746	0.0476	0.0988	0.1569	0.2661	0.0738
ENST00000513526_72194237_72194296_60	dORF	Mitochondrion	0.4419	0.4957	0.2104	0.1193	0.507	0.0054	0.23	0.2622	0.2432	0.2338
ENST00000513592_134784458_134784517_60	dORF	Mitochondrion	0.3906	0.4067	0.2005	0.1737	0.596	0.0304	0.2902	0.3411	0.2989	0.1117
ENST00000513641_48837239_48842681_60	dORF	Cytoplasm	0.5239	0.4506	0.2863	0.2153	0.5156	0.0283	0.2984	0.2693	0.2818	0.0382
ENST00000513685_53062799_53062858_60	dORF	Mitochondrion	0.4021	0.4079	0.2469	0.109	0.536	0.0588	0.4144	0.341	0.3649	0.1207
ENST00000513814_95591449_95591508_60	dORF	Mitochondrion	0.4643	0.3327	0.1599	0.1522	0.5825	0.0485	0.2415	0.2232	0.3157	0.0484
ENST00000514032_179723772_179724708_60	dORF	Mitochondrion	0.3673	0.4343	0.2772	0.1155	0.4627	0.0232	0.1962	0.2141	0.1676	0.2823
ENST00000514032_179726713_179728603_60	dORF	Nucleus	0.3229	0.6845	0.288	0.0683	0.3242	0.0711	0.1389	0.1319	0.1678	0.0204
ENST00000514133_52029755_52029814_60	dORF	Mitochondrion	0.4556	0.3501	0.2035	0.167	0.5738	0.0506	0.4352	0.3788	0.3599	0.0548
ENST00000514133_52029817_52031864_60	dORF	Mitochondrion	0.4425	0.4595	0.1604	0.1762	0.6308	0.0353	0.2899	0.3201	0.3309	0.0268
ENST00000514176_17837211_17837270_60	dORF	Endoplasmic reticulum	0.4019	0.2216	0.1434	0.33	0.7393	0.0377	0.7998	0.6219	0.4937	0.1671
ENST00000514199_140566700_140566759_60	uORF	Mitochondrion	0.4685	0.2697	0.1737	0.2553	0.638	0.0151	0.247	0.332	0.3093	0.0399
ENST00000514300_17490707_17501739_60	dORF	Mitochondrion	0.5277	0.3966	0.2465	0.1654	0.6126	0.0267	0.2342	0.431	0.2579	0.0137
ENST00000514300_17501839_17504417_60	dORF	Mitochondrion	0.4399	0.3794	0.2118	0.1681	0.6004	0.025	0.2282	0.356	0.2801	0.165
ENST00000514478_129277294_129277353_60	dORF	Mitochondrion	0.453	0.3683	0.2368	0.1703	0.7515	0.0859	0.4324	0.3013	0.4712	0.0803
ENST00000514561_118739227_118739286_60	dORF	Mitochondrion	0.4851	0.3616	0.2317	0.1983	0.5636	0.0657	0.3319	0.3487	0.3528	0.0957
ENST00000514561_118741013_118744022_60	dORF	Cytoplasm	0.5588	0.2673	0.2389	0.2634	0.5359	0.0305	0.192	0.2781	0.2393	0.0389
ENST00000514770_112618139_112618198_60	dORF	Mitochondrion	0.3412	0.3784	0.2796	0.1338	0.5212	0.0442	0.3391	0.4226	0.3392	0.0406
ENST00000514886_147654558_147657842_60	dORF	Mitochondrion	0.3946	0.4695	0.1776	0.2624	0.6095	0.0395	0.1589	0.3121	0.2088	0.0585
ENST00000515170_131439682_131440171_60	dORF	Cytoplasm	0.5015	0.4421	0.2388	0.2555	0.4431	0.0306	0.1612	0.1898	0.25	0.0238
ENST00000515351_141864761_141864820_60	dORF	Peroxisome	0.2865	0.3295	0.4821	0.0528	0.3817	0.1739	0.1654	0.1145	0.1422	0.5094
ENST00000515594_63680015_63680074_60	uORF	Endoplasmic reticulum	0.3111	0.3739	0.4129	0.0505	0.3603	0.0309	0.4303	0.3822	0.3464	0.1991
ENST00000515668_37840079_37840138_60	dORF	Mitochondrion	0.4379	0.3379	0.4402	0.0919	0.5167	0.0635	0.5117	0.2999	0.2949	0.3859
ENST00000517311_109340522_109343422_60	dORF	Mitochondrion	0.2969	0.3676	0.411	0.0764	0.5464	0.0318	0.4946	0.2978	0.3257	0.245
ENST00000517352_118928875_118930492_60	dORF	Mitochondrion	0.3346	0.4244	0.4078	0.0936	0.557	0.032	0.3792	0.2296	0.281	0.1402
ENST00000517481_101316520_101318160_60	uORF	Mitochondrion	0.4561	0.2405	0.3036	0.2099	0.5792	0.1617	0.287	0.4489	0.3039	0.237
ENST00000517599_133250492_133254546_60	dORF	Extracellular	0.295	0.3984	0.4566	0.0908	0.4264	0.1103	0.2789	0.158	0.3163	0.0496
ENST00000517608_73789033_73789092_60	dORF	Endoplasmic reticulum	0.3788	0.2542	0.2185	0.2964	0.5219	0.0209	0.6164	0.5737	0.3935	0.1435
ENST00000517666_123337795_123339343_60	dORF	Endoplasmic reticulum	0.3258	0.4572	0.3881	0.0756	0.4494	0.0169	0.4677	0.2334	0.1719	0.2109
ENST00000517666_123357648_123357707_60	dORF	Mitochondrion	0.427	0.3213	0.2998	0.2137	0.5462	0.02	0.1868	0.3361	0.304	0.0995
ENST00000517712_140668372_140668431_60	uORF	Cytoplasm	0.5699	0.3812	0.1364	0.1429	0.4161	0.0124	0.1446	0.3794	0.3292	0.0471
ENST00000517736_67043304_67045857_60	dORF	Nucleus	0.468	0.5091	0.3558	0.0731	0.3534	0.0694	0.1778	0.2193	0.2892	0.0272
ENST00000517865_42162290_42162349_60	dORF	Mitochondrion	0.4167	0.5193	0.1321	0.0886	0.5992	0.0504	0.38	0.4389	0.3511	0.0895
ENST00000517903_61625073_61625132_60	dORF	Nucleus	0.4814	0.5545	0.1749	0.1458	0.4774	0.0343	0.2066	0.1744	0.1942	0.0227
ENST00000518039_22250456_22250515_60	dORF	Nucleus	0.452	0.4868	0.1441	0.2089	0.4456	0.026	0.1644	0.2313	0.21	0.1074
ENST00000518068_61625073_61625132_60	dORF	Nucleus	0.4814	0.5545	0.1749	0.1458	0.4774	0.0343	0.2066	0.1744	0.1942	0.0227
ENST00000518112_28129507_28129566_60	dORF	Mitochondrion	0.5056	0.2018	0.2423	0.2629	0.6176	0.0328	0.3027	0.4472	0.3265	0.2565
ENST00000518112_28160251_28160310_60	dORF	Nucleus	0.4655	0.5786	0.1918	0.1639	0.3746	0.0589	0.2485	0.1719	0.289	0.0156
ENST00000518250_865557_868641_60	dORF	Mitochondrion	0.4252	0.5193	0.189	0.1066	0.5296	0.0112	0.2567	0.4695	0.2717	0.301
ENST00000518258_95034097_95035487_60	dORF	Cytoplasm	0.4646	0.3941	0.1443	0.1494	0.453	0.008	0.2494	0.3074	0.2923	0.1433
ENST00000518360_48060766_48060825_60	dORF	Cytoplasm	0.5896	0.5162	0.1965	0.1179	0.3493	0.0586	0.1414	0.201	0.1955	0.0085
ENST00000518374_67043304_67045857_60	dORF	Nucleus	0.468	0.5091	0.3558	0.0731	0.3534	0.0694	0.1778	0.2193	0.2892	0.0272
ENST00000518389_33496719_33497268_60	dORF	Nucleus	0.296	0.6552	0.1888	0.0549	0.1955	0.0448	0.2802	0.2661	0.2019	0.0463
ENST00000518656_22176964_22177023_60	dORF	Peroxisome	0.259	0.4734	0.4934	0.077	0.3726	0.006	0.3727	0.2527	0.0578	0.8221
ENST00000518913_22176964_22177023_60	dORF	Peroxisome	0.259	0.4734	0.4934	0.077	0.3726	0.006	0.3727	0.2527	0.0578	0.8221
ENST00000519124_123337795_123339343_60	dORF	Endoplasmic reticulum	0.3258	0.4572	0.3881	0.0756	0.4494	0.0169	0.4677	0.2334	0.1719	0.2109
ENST00000519124_123357648_123357707_60	dORF	Mitochondrion	0.427	0.3213	0.2998	0.2137	0.5462	0.02	0.1868	0.3361	0.304	0.0995
ENST00000519136_95034097_95035487_60	uORF	Cytoplasm	0.4646	0.3941	0.1443	0.1494	0.453	0.008	0.2494	0.3074	0.2923	0.1433
ENST00000519163_67123123_67131973_60	dORF	Mitochondrion	0.4506	0.3113	0.2843	0.1619	0.5516	0.0333	0.1736	0.2165	0.1976	0.2421
ENST00000519207_19314063_19319386_60	uORF	Mitochondrion	0.5544	0.3053	0.3082	0.241	0.6978	0.0093	0.3158	0.3825	0.3217	0.1623
ENST00000519234_61625073_61625132_60	dORF	Nucleus	0.4814	0.5545	0.1749	0.1458	0.4774	0.0343	0.2066	0.1744	0.1942	0.0227
ENST00000519261_28129507_28129566_60	dORF	Mitochondrion	0.5056	0.2018	0.2423	0.2629	0.6176	0.0328	0.3027	0.4472	0.3265	0.2565
ENST00000519261_28160251_28160310_60	dORF	Nucleus	0.4655	0.5786	0.1918	0.1639	0.3746	0.0589	0.2485	0.1719	0.289	0.0156
ENST00000519474_141629709_141629888_60	dORF	Mitochondrion	0.2535	0.3148	0.4235	0.0698	0.468	0.1303	0.2845	0.1392	0.2673	0.2296
ENST00000519474_141629912_141630098_60	dORF	Mitochondrion	0.4661	0.3297	0.287	0.2098	0.6454	0.0104	0.2019	0.248	0.2169	0.4294
ENST00000519565_125058081_125076690_60	dORF	Nucleus	0.4095	0.4406	0.2843	0.1113	0.3478	0.1078	0.1672	0.2156	0.219	0.1094
ENST00000519644_151124298_151124357_60	dORF	Mitochondrion	0.3923	0.4607	0.3443	0.1053	0.5082	0.047	0.2712	0.1843	0.4222	0.025
ENST00000519661_47440540_47595867_60	dORF	Mitochondrion	0.4623	0.4456	0.2242	0.1613	0.5486	0.0302	0.386	0.2639	0.3167	0.0353
ENST00000519665_25433381_25435367_60	dORF	Nucleus	0.4125	0.451	0.3039	0.1614	0.3987	0.0323	0.1448	0.2124	0.2433	0.1648
ENST00000519693_171910614_171910673_60	dORF	Mitochondrion	0.4727	0.3813	0.2381	0.1914	0.5165	0.0239	0.3842	0.3258	0.3264	0.1488
ENST00000519796_172914717_172914776_60	dORF	Extracellular	0.2809	0.3445	0.5364	0.0738	0.4652	0.1484	0.3314	0.2123	0.3509	0.035
ENST00000519796_172926534_172932459_60	dORF	Mitochondrion	0.4253	0.4081	0.1679	0.0757	0.4737	0.1759	0.2561	0.2022	0.2828	0.0177
ENST00000519804_95034698_95035487_60	uORF	Nucleus	0.4084	0.5338	0.2049	0.0988	0.487	0.0285	0.2267	0.2194	0.2398	0.0559
ENST00000519954_17234751_17234810_60	dORF	Cytoplasm	0.5118	0.3856	0.2117	0.1088	0.4939	0.0662	0.4223	0.1969	0.3162	0.0993
ENST00000519954_17242996_17243055_60	dORF	Nucleus	0.4252	0.4454	0.3865	0.0884	0.4165	0.0272	0.3572	0.3704	0.2606	0.2171
ENST00000519993_140659498_140659557_60	dORF	Mitochondrion	0.3061	0.4247	0.3484	0.0703	0.6178	0.0582	0.4487	0.2615	0.3415	0.0937
ENST00000519993_140668372_140669733_60	dORF	Cytoplasm	0.5577	0.4966	0.1061	0.1315	0.2885	0.0356	0.1535	0.3908	0.2816	0.0123
ENST00000519993_140746845_140752275_60	dORF	Cytoplasm	0.473	0.441	0.2317	0.1559	0.43	0.0286	0.1979	0.3094	0.2305	0.0837
ENST00000520076_81715101_81721068_60	uORF	Cytoplasm	0.55	0.4494	0.1656	0.1763	0.5135	0.0142	0.4384	0.3474	0.3259	0.0985
ENST00000520177_151795536_151797246_60	dORF	Extracellular	0.3065	0.407	0.4374	0.0626	0.3926	0.0286	0.432	0.2705	0.2189	0.3639
ENST00000520177_151799908_151799967_60	dORF	Cytoplasm	0.6167	0.6026	0.2859	0.1154	0.4405	0.0135	0.1709	0.1398	0.1264	0.0266
ENST00000520177_151800838_151803912_60	dORF	Mitochondrion	0.3605	0.3047	0.3399	0.1161	0.4207	0.1129	0.2579	0.1678	0.2221	0.4064
ENST00000520497_58441043_58444095_60	dORF	Nucleus	0.4278	0.6387	0.166	0.1482	0.3371	0.0976	0.1761	0.1708	0.1952	0.0174
ENST00000520595_48060766_48060825_60	dORF	Cytoplasm	0.5896	0.5162	0.1965	0.1179	0.3493	0.0586	0.1414	0.201	0.1955	0.0085
ENST00000520626_22176964_22177023_60	dORF	Peroxisome	0.259	0.4734	0.4934	0.077	0.3726	0.006	0.3727	0.2527	0.0578	0.8221
ENST00000520626_22201887_22206871_60	dORF	Plastid	0.2824	0.3023	0.2508	0.0784	0.2762	0.3066	0.1245	0.1551	0.2628	0.0216
ENST00000520647_154409632_154409691_60	dORF	Extracellular	0.4091	0.372	0.427	0.0679	0.346	0.116	0.2187	0.0927	0.2171	0.222
ENST00000520827_19851743_19851802_60	dORF	Nucleus	0.4475	0.5026	0.29	0.1375	0.4057	0.0258	0.3593	0.2745	0.2659	0.0988
ENST00000520850_72875665_72875724_60	dORF	Cytoplasm	0.506	0.2855	0.3219	0.1111	0.3017	0.108	0.1383	0.0953	0.2765	0.1506
ENST00000520911_179980161_180013080_60	dORF	Nucleus	0.4436	0.469	0.1892	0.1261	0.368	0.1074	0.1624	0.2386	0.3347	0.0459
ENST00000520948_43771092_43771151_60	uORF	Mitochondrion	0.4376	0.4952	0.2579	0.1244	0.5917	0.0134	0.1356	0.4501	0.2783	0.3273
ENST00000520953_66162167_66162226_60	dORF	Nucleus	0.3609	0.5088	0.2906	0.0997	0.4458	0.0086	0.3998	0.244	0.2143	0.2439
ENST00000520953_66178768_66178827_60	dORF	Nucleus	0.3863	0.5973	0.1663	0.1166	0.4119	0.0481	0.217	0.2405	0.285	0.0473
ENST00000520982_22176964_22177023_60	dORF	Peroxisome	0.259	0.4734	0.4934	0.077	0.3726	0.006	0.3727	0.2527	0.0578	0.8221
ENST00000520982_22201887_22206871_60	dORF	Plastid	0.2824	0.3023	0.2508	0.0784	0.2762	0.3066	0.1245	0.1551	0.2628	0.0216
ENST00000521047_157787639_157787698_60	dORF	Cytoplasm	0.4638	0.4328	0.3761	0.1039	0.4402	0.0507	0.2253	0.1732	0.2503	0.0859
ENST00000521075_130124014_130124073_60	dORF	Nucleus	0.4643	0.5595	0.2382	0.0947	0.3979	0.0338	0.2443	0.228	0.255	0.0531
ENST00000521368_138929274_138929333_60	dORF	Mitochondrion	0.4407	0.4477	0.2211	0.2153	0.5248	0.017	0.1305	0.1683	0.218	0.0576
ENST00000521514_103042341_103042400_60	uORF	Nucleus	0.3157	0.5332	0.2186	0.0502	0.391	0.0145	0.4163	0.2501	0.1999	0.0958
ENST00000521569_151673183_151686890_60	uORF	Mitochondrion	0.3477	0.3352	0.4417	0.1198	0.5257	0.0342	0.3832	0.3016	0.2515	0.1828
ENST00000521672_171387973_171391330_60	uORF	Nucleus	0.4494	0.5243	0.2086	0.1189	0.4767	0.0504	0.2932	0.2573	0.2452	0.023
ENST00000521724_138887575_138887634_60	dORF	Nucleus	0.4313	0.4828	0.2705	0.0937	0.3954	0.0787	0.1883	0.2056	0.2923	0.049
ENST00000521724_138917860_138924530_60	dORF	Mitochondrion	0.2901	0.3756	0.3934	0.0519	0.5018	0.0427	0.4713	0.2311	0.2829	0.2256
ENST00000521724_138929274_138929333_60	dORF	Mitochondrion	0.4407	0.4477	0.2211	0.2153	0.5248	0.017	0.1305	0.1683	0.218	0.0576
ENST00000521729_154872560_154872619_60	dORF	Mitochondrion	0.4042	0.4806	0.2361	0.1566	0.5271	0.0187	0.2687	0.2054	0.252	0.0772
ENST00000521903_123357648_123357707_60	uORF	Mitochondrion	0.427	0.3213	0.2998	0.2137	0.5462	0.02	0.1868	0.3361	0.304	0.0995
ENST00000521999_103415462_103426060_60	uORF	Mitochondrion	0.4347	0.4043	0.3257	0.1489	0.5336	0.0143	0.2602	0.2202	0.2313	0.0539
ENST00000522117_47440540_47595867_60	dORF	Mitochondrion	0.4623	0.4456	0.2242	0.1613	0.5486	0.0302	0.386	0.2639	0.3167	0.0353
ENST00000522117_47712864_47713539_60	dORF	Mitochondrion	0.438	0.3524	0.2558	0.1326	0.6153	0.1016	0.3464	0.4465	0.3179	0.2478
ENST00000522117_47728977_47729036_60	dORF	Mitochondrion	0.4127	0.3337	0.3938	0.1464	0.495	0.0426	0.2413	0.0933	0.2394	0.1761
ENST00000522141_30183111_30183170_60	dORF	Nucleus	0.4756	0.5475	0.1431	0.1459	0.3532	0.0611	0.1887	0.2091	0.262	0.0203
ENST00000522263_94495783_94495842_60	dORF	Mitochondrion	0.3737	0.4898	0.1955	0.127	0.5354	0.0313	0.3082	0.2897	0.2219	0.2251
ENST00000522377_133250492_133254546_60	dORF	Extracellular	0.295	0.3984	0.4566	0.0908	0.4264	0.1103	0.2789	0.158	0.3163	0.0496
ENST00000522381_157787639_157787698_60	dORF	Cytoplasm	0.4638	0.4328	0.3761	0.1039	0.4402	0.0507	0.2253	0.1732	0.2503	0.0859
ENST00000522394_102208240_102212789_60	dORF	Mitochondrion	0.3873	0.375	0.2979	0.1062	0.5412	0.0275	0.4129	0.2399	0.2373	0.2004
ENST00000522633_55951602_55951985_60	dORF	Nucleus	0.4356	0.4467	0.4081	0.1058	0.4209	0.0516	0.4037	0.3578	0.2583	0.1796
ENST00000522633_55954816_55954875_60	dORF	Mitochondrion	0.4852	0.4475	0.1799	0.2093	0.5128	0.0658	0.1573	0.1919	0.3175	0.0228
ENST00000522644_154872560_154872619_60	dORF	Mitochondrion	0.4042	0.4806	0.2361	0.1566	0.5271	0.0187	0.2687	0.2054	0.252	0.0772
ENST00000522666_151795536_151797246_60	dORF	Extracellular	0.3065	0.407	0.4374	0.0626	0.3926	0.0286	0.432	0.2705	0.2189	0.3639
ENST00000522683_95034097_95035487_60	dORF	Cytoplasm	0.4646	0.3941	0.1443	0.1494	0.453	0.008	0.2494	0.3074	0.2923	0.1433
ENST00000522761_151795536_151797246_60	dORF	Extracellular	0.3065	0.407	0.4374	0.0626	0.3926	0.0286	0.432	0.2705	0.2189	0.3639
ENST00000522761_151799908_151799967_60	dORF	Cytoplasm	0.6167	0.6026	0.2859	0.1154	0.4405	0.0135	0.1709	0.1398	0.1264	0.0266
ENST00000522761_151800838_151803912_60	dORF	Mitochondrion	0.3605	0.3047	0.3399	0.1161	0.4207	0.1129	0.2579	0.1678	0.2221	0.4064
ENST00000522766_109340522_109343422_60	dORF	Mitochondrion	0.2969	0.3676	0.411	0.0764	0.5464	0.0318	0.4946	0.2978	0.3257	0.245
ENST00000522800_116726126_116737249_60	dORF	Nucleus	0.3641	0.5999	0.1653	0.1125	0.4474	0.0366	0.1671	0.1937	0.1325	0.0386
ENST00000522804_86484868_86484927_60	dORF	Nucleus	0.3667	0.4974	0.3001	0.1261	0.3921	0.0419	0.2284	0.1459	0.2033	0.1372
ENST00000522912_66162167_66162226_60	dORF	Nucleus	0.3609	0.5088	0.2906	0.0997	0.4458	0.0086	0.3998	0.244	0.2143	0.2439
ENST00000522912_66178768_66178827_60	dORF	Nucleus	0.3863	0.5973	0.1663	0.1166	0.4119	0.0481	0.217	0.2405	0.285	0.0473
ENST00000523203_149525140_149529631_60	dORF	Nucleus	0.4608	0.6112	0.1958	0.1002	0.4796	0.0718	0.2098	0.3124	0.3047	0.014
ENST00000523206_94865591_94865650_60	dORF	Cytoplasm	0.5122	0.3693	0.3017	0.1582	0.4437	0.0318	0.2348	0.386	0.3013	0.0817
ENST00000523208_150402243_150402614_60	dORF	Mitochondrion	0.4655	0.3474	0.2018	0.1515	0.5871	0.0407	0.2281	0.4584	0.3097	0.0977
ENST00000523234_6757180_6757239_60	dORF	Nucleus	0.5083	0.5292	0.2805	0.0996	0.365	0.0498	0.2197	0.2976	0.2464	0.0553
ENST00000523335_109340522_109343422_60	dORF	Mitochondrion	0.2969	0.3676	0.411	0.0764	0.5464	0.0318	0.4946	0.2978	0.3257	0.245
ENST00000523337_95034097_95035487_60	dORF	Cytoplasm	0.4646	0.3941	0.1443	0.1494	0.453	0.008	0.2494	0.3074	0.2923	0.1433
ENST00000523609_140555952_140556011_60	dORF	Nucleus	0.4354	0.5218	0.2509	0.1403	0.4366	0.0528	0.1881	0.3048	0.279	0.1016
ENST00000523666_30183111_30183170_60	dORF	Nucleus	0.4756	0.5475	0.1431	0.1459	0.3532	0.0611	0.1887	0.2091	0.262	0.0203
ENST00000523687_28129507_28129566_60	dORF	Mitochondrion	0.5056	0.2018	0.2423	0.2629	0.6176	0.0328	0.3027	0.4472	0.3265	0.2565
ENST00000523687_28160251_28160310_60	dORF	Nucleus	0.4655	0.5786	0.1918	0.1639	0.3746	0.0589	0.2485	0.1719	0.289	0.0156
ENST00000523821_96239505_96239564_60	dORF	Mitochondrion	0.4501	0.4404	0.3473	0.1472	0.5701	0.0279	0.2082	0.2112	0.2715	0.0483
ENST00000523843_171870830_171872902_60	dORF	Lysosome/Vacuole	0.5133	0.3493	0.1625	0.1767	0.5329	0.0189	0.3902	0.5355	0.2466	0.411
ENST00000523843_171910614_171910673_60	dORF	Mitochondrion	0.4727	0.3813	0.2381	0.1914	0.5165	0.0239	0.3842	0.3258	0.3264	0.1488
ENST00000523866_103401991_103402050_60	dORF	Mitochondrion	0.4315	0.449	0.1944	0.1337	0.5601	0.0255	0.3912	0.3145	0.3274	0.1394
ENST00000523948_55786701_55786760_60	dORF	Nucleus	0.3424	0.4986	0.3727	0.0696	0.3525	0.0189	0.2653	0.286	0.2992	0.1212
ENST00000523948_55786809_55786868_60	dORF	Mitochondrion	0.4025	0.3324	0.3765	0.1825	0.4898	0.0347	0.411	0.4652	0.2627	0.2537
ENST00000523948_55792769_55796021_60	dORF	Nucleus	0.4715	0.4796	0.2408	0.1622	0.354	0.0688	0.1681	0.3496	0.2619	0.075
ENST00000524033_47440540_47595867_60	dORF	Mitochondrion	0.4623	0.4456	0.2242	0.1613	0.5486	0.0302	0.386	0.2639	0.3167	0.0353
ENST00000524126_47440540_47595867_60	dORF	Mitochondrion	0.4623	0.4456	0.2242	0.1613	0.5486	0.0302	0.386	0.2639	0.3167	0.0353
ENST00000524126_47712864_47713539_60	dORF	Mitochondrion	0.438	0.3524	0.2558	0.1326	0.6153	0.1016	0.3464	0.4465	0.3179	0.2478
ENST00000524126_47728977_47729036_60	dORF	Mitochondrion	0.4127	0.3337	0.3938	0.1464	0.495	0.0426	0.2413	0.0933	0.2394	0.1761
ENST00000524164_53769652_53769711_60	dORF	Mitochondrion	0.4856	0.4798	0.1655	0.1526	0.5731	0.0192	0.2986	0.3231	0.256	0.0536
ENST00000524202_140659498_140659557_60	dORF	Mitochondrion	0.3061	0.4247	0.3484	0.0703	0.6178	0.0582	0.4487	0.2615	0.3415	0.0937
ENST00000524202_140675468_140700918_60	dORF	Mitochondrion	0.4621	0.4094	0.2107	0.2673	0.4721	0.0979	0.2326	0.1654	0.2924	0.0141
ENST00000524248_154757255_154790348_60	uORF	Mitochondrion	0.4143	0.3339	0.2311	0.1579	0.6183	0.0221	0.2921	0.443	0.2276	0.2478
ENST00000524248_154757271_154790364_60	uORF	Mitochondrion	0.4632	0.4413	0.1959	0.1343	0.6635	0.0268	0.2065	0.3604	0.3668	0.0944
ENST00000524333_94865591_94865650_60	dORF	Cytoplasm	0.5122	0.3693	0.3017	0.1582	0.4437	0.0318	0.2348	0.386	0.3013	0.0817
ENST00000524397_143580022_143580081_60	dORF	Nucleus	0.432	0.7564	0.2787	0.0849	0.4519	0.0003	0.512	0.2518	0.044	0.5646
ENST00000524402_61015916_61019559_60	dORF	Mitochondrion	0.4427	0.4336	0.1575	0.1315	0.5092	0.0317	0.3365	0.4029	0.2699	0.1274
ENST00000524575_102114187_102114246_60	uORF	Endoplasmic reticulum	0.3761	0.4301	0.3463	0.1024	0.4331	0.0219	0.5243	0.4303	0.2695	0.236
ENST00000524584_70514464_70517639_60	dORF	Extracellular	0.2458	0.2344	0.5196	0.0557	0.3988	0.0662	0.2879	0.0913	0.2621	0.1825
ENST00000524655_128970685_128970744_60	dORF	Mitochondrion	0.4287	0.4295	0.2945	0.177	0.485	0.0688	0.3083	0.3838	0.2957	0.1106
ENST00000524848_65598256_65598315_60	dORF	Mitochondrion	0.4316	0.4108	0.2584	0.1346	0.5999	0.0057	0.2052	0.367	0.2916	0.4399
ENST00000524984_46379853_46379912_60	dORF	Extracellular	0.218	0.3041	0.5162	0.049	0.509	0.0995	0.3242	0.1268	0.2447	0.1265
ENST00000524989_112082023_112082511_60	dORF	Mitochondrion	0.4156	0.4132	0.2332	0.2089	0.5054	0.0301	0.1418	0.2612	0.2042	0.0759
ENST00000525048_47618366_47618425_60	dORF	Nucleus	0.3895	0.5624	0.2717	0.089	0.3744	0.0421	0.2099	0.1762	0.2782	0.0279
ENST00000525085_78069917_78069976_60	dORF	Mitochondrion	0.4684	0.363	0.2363	0.1416	0.5505	0.1264	0.3544	0.2936	0.3033	0.1157
ENST00000525108_13405851_13413583_60	dORF	Lysosome/Vacuole	0.4252	0.2111	0.3433	0.2678	0.4243	0.0709	0.3692	0.5145	0.3118	0.32
ENST00000525132_114738010_114738069_60	uORF	Mitochondrion	0.482	0.4971	0.2254	0.1175	0.5707	0.0431	0.3953	0.3142	0.2062	0.1044
ENST00000525183_76141191_76141250_60	dORF	Nucleus	0.4589	0.5745	0.1861	0.2077	0.5587	0.0053	0.2022	0.0571	0.0847	0.4227
ENST00000525219_5952832_5952891_60	dORF	Mitochondrion	0.462	0.3902	0.2974	0.1633	0.6349	0.0552	0.2263	0.2736	0.3206	0.0478
ENST00000525279_47052400_47052459_60	dORF	Nucleus	0.4751	0.5297	0.2481	0.1281	0.4463	0.0553	0.1372	0.146	0.1897	0.0784
ENST00000525283_11826040_11826099_60	dORF	Mitochondrion	0.4557	0.3647	0.3256	0.1034	0.5547	0.0663	0.3046	0.2864	0.3429	0.0795
ENST00000525345_78436758_78441093_60	dORF	Mitochondrion	0.398	0.3709	0.301	0.1094	0.5434	0.0996	0.4508	0.1969	0.3098	0.0972
ENST00000525396_125629259_125629412_60	dORF	Mitochondrion	0.4259	0.4539	0.2	0.1199	0.5479	0.0358	0.4177	0.2801	0.3352	0.1495
ENST00000525440_169169452_169169511_60	dORF	Mitochondrion	0.3805	0.4169	0.3394	0.1305	0.4817	0.0274	0.3599	0.2652	0.2438	0.1492
ENST00000525503_83285980_83286039_60	uORF	Mitochondrion	0.4637	0.3089	0.3148	0.191	0.629	0.0446	0.2713	0.3328	0.2951	0.0723
ENST00000525607_11826040_11826099_60	dORF	Mitochondrion	0.4557	0.3647	0.3256	0.1034	0.5547	0.0663	0.3046	0.2864	0.3429	0.0795
ENST00000525660_106096856_106096915_60	dORF	Mitochondrion	0.3972	0.4732	0.2812	0.1212	0.4772	0.0512	0.3278	0.2661	0.2736	0.106
ENST00000525665_247425_248811_60	dORF	Mitochondrion	0.3643	0.4798	0.2996	0.122	0.5001	0.0454	0.2593	0.2916	0.2778	0.144
ENST00000525690_75404862_75405666_60	dORF	Mitochondrion	0.3555	0.352	0.2546	0.134	0.6834	0.0444	0.4415	0.4075	0.354	0.1807
ENST00000525701_498140_498514_60	dORF	Mitochondrion	0.4396	0.3249	0.3302	0.1085	0.6103	0.1226	0.3734	0.1782	0.3837	0.1749
ENST00000525701_498557_498616_60	dORF	Mitochondrion	0.4529	0.3262	0.3323	0.0976	0.4993	0.1962	0.1809	0.2362	0.3064	0.2388
ENST00000525701_500488_500547_60	dORF	Extracellular	0.4882	0.276	0.5355	0.0766	0.3564	0.1918	0.2951	0.0512	0.3269	0.1391
ENST00000525723_61015916_61019559_60	dORF	Mitochondrion	0.4427	0.4336	0.1575	0.1315	0.5092	0.0317	0.3365	0.4029	0.2699	0.1274
ENST00000525808_75732895_75740011_60	dORF	Nucleus	0.4318	0.475	0.1988	0.1479	0.4641	0.0287	0.226	0.1502	0.2061	0.0557
ENST00000525964_134160071_134161836_60	dORF	Mitochondrion	0.3337	0.3777	0.5935	0.1634	0.6244	0.0415	0.2194	0.0933	0.1901	0.1018
ENST00000525996_67433131_67433190_60	dORF	Mitochondrion	0.3865	0.345	0.2271	0.173	0.7352	0.1312	0.4139	0.4188	0.4372	0.0196
ENST00000526100_134987683_134987742_60	dORF	Mitochondrion	0.4352	0.4574	0.2072	0.0941	0.5166	0.0238	0.2205	0.2832	0.2462	0.2059
ENST00000526114_6608054_6608113_60	dORF	Cytoplasm	0.4595	0.4441	0.2528	0.0659	0.3746	0.1596	0.2958	0.2032	0.2296	0.1075
ENST00000526114_6608465_6608728_60	dORF	Nucleus	0.4963	0.4972	0.35	0.1504	0.4612	0.0103	0.1537	0.2564	0.2757	0.0502
ENST00000526114_6608939_6609101_60	dORF	Lysosome/Vacuole	0.4616	0.4376	0.1214	0.3946	0.2473	0.029	0.1147	0.4774	0.4277	0.012
ENST00000526204_144425682_144425741_60	dORF	Mitochondrion	0.4934	0.3338	0.2102	0.2648	0.5446	0.0313	0.1647	0.377	0.4309	0.0138
ENST00000526215_30981392_31007039_60	dORF	Mitochondrion	0.4268	0.2879	0.2749	0.196	0.6511	0.1174	0.2992	0.4012	0.3971	0.0411
ENST00000526248_75404862_75405666_60	dORF	Mitochondrion	0.3555	0.352	0.2546	0.134	0.6834	0.0444	0.4415	0.4075	0.354	0.1807
ENST00000526262_70355743_70355802_60	dORF	Cytoplasm	0.4575	0.347	0.2176	0.3527	0.3703	0.0149	0.1432	0.175	0.2165	0.0102
ENST00000526299_127327039_127327098_60	dORF	Mitochondrion	0.4474	0.4639	0.2645	0.1784	0.5507	0.0254	0.2703	0.1966	0.2033	0.0327
ENST00000526361_74949347_74965040_60	uORF	Lysosome/Vacuole	0.419	0.3755	0.2315	0.1751	0.4308	0.142	0.3491	0.5196	0.323	0.0951
ENST00000526390_104288984_104289468_60	uORF	Nucleus	0.3693	0.5103	0.4868	0.1548	0.3367	0.0391	0.2947	0.1311	0.4172	0.0122
ENST00000526424_47052400_47052459_60	dORF	Nucleus	0.4751	0.5297	0.2481	0.1281	0.4463	0.0553	0.1372	0.146	0.1897	0.0784
ENST00000526446_68033241_68036269_60	dORF	Peroxisome	0.289	0.5469	0.3551	0.128	0.3895	0.0009	0.431	0.2053	0.0461	0.7586
ENST00000526476_100536541_100536600_60	dORF	Nucleus	0.3002	0.5013	0.3939	0.0461	0.3323	0.1096	0.248	0.0936	0.2313	0.1029
ENST00000526711_6608465_6608728_60	dORF	Nucleus	0.4963	0.4972	0.35	0.1504	0.4612	0.0103	0.1537	0.2564	0.2757	0.0502
ENST00000526711_6608939_6609101_60	dORF	Lysosome/Vacuole	0.4616	0.4376	0.1214	0.3946	0.2473	0.029	0.1147	0.4774	0.4277	0.012
ENST00000526711_6609992_6610163_60	dORF	Cytoplasm	0.4943	0.4199	0.2076	0.1035	0.3778	0.0479	0.2612	0.1884	0.3166	0.0936
ENST00000526909_722747_723241_60	dORF	Nucleus	0.3769	0.5189	0.392	0.0524	0.2966	0.0844	0.3983	0.1321	0.2218	0.0606
ENST00000526926_143649931_143649990_60	uORF	Mitochondrion	0.3895	0.4752	0.2461	0.2112	0.5799	0.0509	0.1346	0.1706	0.2036	0.0675
ENST00000527102_13388818_13388877_60	dORF	Mitochondrion	0.4777	0.3273	0.1698	0.2744	0.5274	0.0327	0.2402	0.2695	0.258	0.0963
ENST00000527102_13389016_13389075_60	dORF	Nucleus	0.4083	0.6665	0.1538	0.1069	0.3646	0.0857	0.1254	0.2409	0.2279	0.0161
ENST00000527102_13405851_13413583_60	dORF	Lysosome/Vacuole	0.4252	0.2111	0.3433	0.2678	0.4243	0.0709	0.3692	0.5145	0.3118	0.32
ENST00000527121_6608054_6608113_60	dORF	Cytoplasm	0.4595	0.4441	0.2528	0.0659	0.3746	0.1596	0.2958	0.2032	0.2296	0.1075
ENST00000527121_6608465_6608728_60	dORF	Nucleus	0.4963	0.4972	0.35	0.1504	0.4612	0.0103	0.1537	0.2564	0.2757	0.0502
ENST00000527121_6608939_6609101_60	dORF	Lysosome/Vacuole	0.4616	0.4376	0.1214	0.3946	0.2473	0.029	0.1147	0.4774	0.4277	0.012
ENST00000527133_77622617_77624965_60	dORF	Nucleus	0.5144	0.5513	0.1515	0.1468	0.4846	0.0661	0.2053	0.248	0.274	0.0123
ENST00000527298_47585636_47585695_60	dORF	Mitochondrion	0.4455	0.4451	0.3313	0.144	0.4712	0.0619	0.2995	0.3304	0.3422	0.0731
ENST00000527335_104288984_104289468_60	uORF	Nucleus	0.3693	0.5103	0.4868	0.1548	0.3367	0.0391	0.2947	0.1311	0.4172	0.0122
ENST00000527337_32103305_32103364_60	dORF	Mitochondrion	0.4723	0.4272	0.2105	0.1544	0.4733	0.0381	0.325	0.2419	0.2686	0.0472
ENST00000527337_32103431_32104374_60	dORF	Nucleus	0.3559	0.6208	0.2104	0.1129	0.4273	0.0391	0.1972	0.1497	0.1969	0.0684
ENST00000527359_45615148_45615310_60	dORF	Mitochondrion	0.3606	0.4887	0.2869	0.0948	0.5121	0.0212	0.3358	0.1941	0.2562	0.0969
ENST00000527447_85662838_85662897_60	dORF	Cytoplasm	0.4615	0.3509	0.333	0.2344	0.4523	0.0405	0.144	0.2774	0.231	0.0621
ENST00000527457_77336259_77340681_60	dORF	Cytoplasm	0.532	0.5009	0.1902	0.2147	0.2735	0.0173	0.1611	0.2205	0.1878	0.0875
ENST00000527576_103066328_103066472_60	dORF	Endoplasmic reticulum	0.4259	0.3672	0.3968	0.1362	0.4493	0.0143	0.495	0.4056	0.2486	0.2378
ENST00000527586_134243273_134243464_60	dORF	Nucleus	0.4527	0.691	0.1378	0.1308	0.2583	0.0973	0.2257	0.4561	0.279	0.005
ENST00000527586_134243445_134243504_60	dORF	Nucleus	0.3185	0.7557	0.1534	0.1153	0.1597	0.0249	0.0824	0.1228	0.0962	0.0066
ENST00000527591_61015916_61019559_60	dORF	Mitochondrion	0.4427	0.4336	0.1575	0.1315	0.5092	0.0317	0.3365	0.4029	0.2699	0.1274
ENST00000527667_47052400_47052459_60	dORF	Nucleus	0.4751	0.5297	0.2481	0.1281	0.4463	0.0553	0.1372	0.146	0.1897	0.0784
ENST00000527779_103066328_103066472_60	dORF	Endoplasmic reticulum	0.4259	0.3672	0.3968	0.1362	0.4493	0.0143	0.495	0.4056	0.2486	0.2378
ENST00000527892_130129501_130129560_60	dORF	Cytoplasm	0.4923	0.466	0.2555	0.1757	0.4046	0.0576	0.1488	0.1221	0.1719	0.0171
ENST00000527892_130140617_130145537_60	dORF	Peroxisome	0.2583	0.4008	0.3889	0.0804	0.4833	0.0366	0.4876	0.3121	0.2016	0.5005
ENST00000527906_47422949_47424080_60	dORF	Mitochondrion	0.2546	0.3565	0.4096	0.0494	0.5815	0.0693	0.3403	0.2277	0.2782	0.2943
ENST00000528149_83285980_83286039_60	uORF	Mitochondrion	0.4637	0.3089	0.3148	0.191	0.629	0.0446	0.2713	0.3328	0.2951	0.0723
ENST00000528253_31910087_31911729_60	dORF	Nucleus	0.3984	0.5451	0.2199	0.0851	0.4778	0.0063	0.512	0.3672	0.1941	0.411
ENST00000528263_122508388_122508447_60	dORF	Nucleus	0.3817	0.4461	0.3147	0.1062	0.4278	0.0123	0.4417	0.4331	0.255	0.3286
ENST00000528295_119420168_119420227_60	dORF	Mitochondrion	0.4302	0.3796	0.2584	0.1571	0.6346	0.0341	0.2213	0.2525	0.319	0.0545
ENST00000528350_61015916_61019559_60	dORF	Mitochondrion	0.4427	0.4336	0.1575	0.1315	0.5092	0.0317	0.3365	0.4029	0.2699	0.1274
ENST00000528354_5952832_5952891_60	dORF	Mitochondrion	0.462	0.3902	0.2974	0.1633	0.6349	0.0552	0.2263	0.2736	0.3206	0.0478
ENST00000528439_75404862_75405666_60	dORF	Mitochondrion	0.3555	0.352	0.2546	0.134	0.6834	0.0444	0.4415	0.4075	0.354	0.1807
ENST00000528481_74493955_74594101_60	uORF	Nucleus	0.4583	0.5569	0.1908	0.1619	0.4717	0.0302	0.2169	0.2196	0.239	0.0243
ENST00000528501_47812297_47812356_60	dORF	Nucleus	0.4936	0.5609	0.1895	0.2166	0.2388	0.0235	0.1394	0.278	0.1728	0.0042
ENST00000528516_65554078_65554137_60	dORF	Mitochondrion	0.3682	0.3592	0.3732	0.1302	0.6806	0.0248	0.3324	0.3652	0.397	0.2266
ENST00000528758_7509545_7509604_60	dORF	Mitochondrion	0.479	0.4413	0.2788	0.1905	0.5226	0.0189	0.2033	0.2269	0.2816	0.0722
ENST00000528758_7510121_7510180_60	dORF	Nucleus	0.4214	0.5228	0.2447	0.1053	0.3462	0.0401	0.1881	0.1295	0.2357	0.0296
ENST00000528770_722747_723241_60	dORF	Nucleus	0.3769	0.5189	0.392	0.0524	0.2966	0.0844	0.3983	0.1321	0.2218	0.0606
ENST00000528815_1003742_1003801_60	dORF	Mitochondrion	0.4646	0.4351	0.2375	0.1472	0.4782	0.0692	0.3584	0.2012	0.2639	0.0978
ENST00000528815_1010563_1010622_60	dORF	Mitochondrion	0.5094	0.3208	0.2715	0.2211	0.6813	0.0149	0.2715	0.2664	0.3162	0.1056
ENST00000528831_112703079_112703402_60	dORF	Nucleus	0.5091	0.6127	0.2393	0.0897	0.432	0.0028	0.2924	0.1939	0.0785	0.5491
ENST00000528882_57309119_57309178_60	dORF	Mitochondrion	0.4581	0.4052	0.295	0.1842	0.559	0.0404	0.2288	0.4612	0.3243	0.1445
ENST00000528882_57312737_57312796_60	dORF	Peroxisome	0.3327	0.4413	0.3111	0.0804	0.4667	0.0492	0.3812	0.3092	0.1728	0.5223
ENST00000528964_67433131_67433190_60	dORF	Mitochondrion	0.3865	0.345	0.2271	0.173	0.7352	0.1312	0.4139	0.4188	0.4372	0.0196
ENST00000529007_143580022_143580081_60	dORF	Nucleus	0.432	0.7564	0.2787	0.0849	0.4519	0.0003	0.512	0.2518	0.044	0.5646
ENST00000529046_114738010_114738069_60	uORF	Mitochondrion	0.482	0.4971	0.2254	0.1175	0.5707	0.0431	0.3953	0.3142	0.2062	0.1044
ENST00000529137_33758500_33758559_60	dORF	Mitochondrion	0.4819	0.2704	0.2144	0.2778	0.5982	0.0453	0.2594	0.3285	0.2695	0.1251
ENST00000529137_33758544_33763207_60	dORF	Cytoplasm	0.4549	0.44	0.2982	0.1094	0.4464	0.0648	0.351	0.1477	0.2371	0.1002
ENST00000529214_46635808_46635867_60	dORF	Cytoplasm	0.4727	0.4498	0.2333	0.103	0.3999	0.03	0.2609	0.1249	0.2441	0.0817
ENST00000529214_46645225_46652608_60	dORF	Mitochondrion	0.4356	0.4048	0.4021	0.1595	0.4605	0.0486	0.2126	0.2335	0.2789	0.1371
ENST00000529281_103066328_103066472_60	dORF	Endoplasmic reticulum	0.4259	0.3672	0.3968	0.1362	0.4493	0.0143	0.495	0.4056	0.2486	0.2378
ENST00000529294_103066328_103066472_60	dORF	Endoplasmic reticulum	0.4259	0.3672	0.3968	0.1362	0.4493	0.0143	0.495	0.4056	0.2486	0.2378
ENST00000529333_45607414_45607473_60	dORF	Nucleus	0.3608	0.5324	0.3508	0.1009	0.3934	0.0327	0.2149	0.2376	0.2302	0.0315
ENST00000529340_99928824_99951099_60	dORF	Cytoplasm	0.5418	0.4196	0.2525	0.1312	0.4477	0.0698	0.2579	0.2722	0.2644	0.0889
ENST00000529345_61015916_61019559_60	dORF	Mitochondrion	0.4427	0.4336	0.1575	0.1315	0.5092	0.0317	0.3365	0.4029	0.2699	0.1274
ENST00000529395_46669423_46669482_60	dORF	Mitochondrion	0.3884	0.4114	0.2069	0.1291	0.5444	0.0777	0.3331	0.2136	0.2711	0.0901
ENST00000529402_90215217_90218180_60	dORF	Mitochondrion	0.4191	0.4125	0.3397	0.1925	0.5404	0.0277	0.2903	0.2987	0.264	0.1928
ENST00000529448_10576511_10576570_60	dORF	Cytoplasm	0.5161	0.3355	0.3301	0.1789	0.5111	0.0506	0.2412	0.1636	0.3179	0.063
ENST00000529464_11826040_11826099_60	dORF	Mitochondrion	0.4557	0.3647	0.3256	0.1034	0.5547	0.0663	0.3046	0.2864	0.3429	0.0795
ENST00000529465_20352331_20354127_60	dORF	Nucleus	0.286	0.626	0.3804	0.0484	0.2585	0.0487	0.1915	0.1772	0.1762	0.1054
ENST00000529465_20354205_20354851_60	dORF	Nucleus	0.4706	0.5627	0.1668	0.0909	0.2862	0.124	0.2116	0.2655	0.2678	0.0249
ENST00000529519_6403368_6403510_60	uORF	Mitochondrion	0.4546	0.4057	0.1369	0.135	0.6287	0.0246	0.1351	0.139	0.2102	0.0578
ENST00000529689_83285980_83286039_60	uORF	Mitochondrion	0.4637	0.3089	0.3148	0.191	0.629	0.0446	0.2713	0.3328	0.2951	0.0723
ENST00000529745_83285980_83286039_60	uORF	Mitochondrion	0.4637	0.3089	0.3148	0.191	0.629	0.0446	0.2713	0.3328	0.2951	0.0723
ENST00000529856_83285980_83286039_60	uORF	Mitochondrion	0.4637	0.3089	0.3148	0.191	0.629	0.0446	0.2713	0.3328	0.2951	0.0723
ENST00000530131_110233437_110236115_60	dORF	Nucleus	0.33	0.5627	0.2606	0.0791	0.365	0.0607	0.2124	0.1516	0.2622	0.0208
ENST00000530200_11316842_11319694_60	dORF	Nucleus	0.4616	0.4852	0.2052	0.1194	0.428	0.048	0.2399	0.2668	0.3225	0.073
ENST00000530340_105363362_105363421_60	dORF	Mitochondrion	0.4005	0.4158	0.2242	0.2404	0.5928	0.0134	0.2343	0.3927	0.2242	0.523
ENST00000530340_105367703_105373581_60	dORF	Nucleus	0.496	0.8083	0.3828	0.0857	0.2801	0.0031	0.4023	0.1493	0.0707	0.2581
ENST00000530390_70355743_70355802_60	dORF	Cytoplasm	0.4575	0.347	0.2176	0.3527	0.3703	0.0149	0.1432	0.175	0.2165	0.0102
ENST00000530440_763463_763749_60	dORF	Mitochondrion	0.3297	0.4272	0.3349	0.1102	0.6431	0.0968	0.3122	0.2639	0.4125	0.0306
ENST00000530452_722747_723241_60	dORF	Nucleus	0.3769	0.5189	0.392	0.0524	0.2966	0.0844	0.3983	0.1321	0.2218	0.0606
ENST00000530514_47618366_47618425_60	dORF	Nucleus	0.3895	0.5624	0.2717	0.089	0.3744	0.0421	0.2099	0.1762	0.2782	0.0279
ENST00000530704_40089447_40089506_60	dORF	Cytoplasm	0.4768	0.2765	0.2586	0.2133	0.4263	0.0335	0.1256	0.3781	0.3311	0.1199
ENST00000530721_75404862_75405666_60	dORF	Mitochondrion	0.3555	0.352	0.2546	0.134	0.6834	0.0444	0.4415	0.4075	0.354	0.1807
ENST00000530745_66334891_66334950_60	dORF	Mitochondrion	0.4527	0.3733	0.3104	0.1297	0.4608	0.0589	0.1612	0.2968	0.2619	0.0826
ENST00000530836_144425682_144425741_60	dORF	Mitochondrion	0.4934	0.3338	0.2102	0.2648	0.5446	0.0313	0.1647	0.377	0.4309	0.0138
ENST00000530886_114738010_114738069_60	uORF	Mitochondrion	0.482	0.4971	0.2254	0.1175	0.5707	0.0431	0.3953	0.3142	0.2062	0.1044
ENST00000530886_114738072_114749879_60	uORF	Nucleus	0.4495	0.5162	0.3885	0.0991	0.2805	0.0245	0.2871	0.224	0.2953	0.0614
ENST00000530887_47422949_47424080_60	dORF	Mitochondrion	0.2546	0.3565	0.4096	0.0494	0.5815	0.0693	0.3403	0.2277	0.2782	0.2943
ENST00000530908_36072627_36072686_60	dORF	Nucleus	0.4261	0.6234	0.2337	0.1593	0.4299	0.0069	0.1296	0.1833	0.1096	0.268
ENST00000531035_99928824_99951099_60	dORF	Cytoplasm	0.5418	0.4196	0.2525	0.1312	0.4477	0.0698	0.2579	0.2722	0.2644	0.0889
ENST00000531080_33750584_33750643_60	uORF	Cytoplasm	0.5154	0.5094	0.1658	0.2036	0.4647	0.031	0.2879	0.1948	0.3068	0.0362
ENST00000531103_102448823_102449128_60	uORF	Mitochondrion	0.5371	0.4604	0.4134	0.2266	0.6243	0.0145	0.3078	0.2337	0.3906	0.0241
ENST00000531387_3001191_3001971_60	dORF	Nucleus	0.402	0.4978	0.3076	0.0832	0.3355	0.1078	0.1979	0.0918	0.3079	0.0326
ENST00000531491_125602368_125602805_60	uORF	Mitochondrion	0.5158	0.3527	0.0644	0.1937	0.6678	0.0106	0.2598	0.3111	0.2719	0.0786
ENST00000531551_11845081_11845140_60	dORF	Mitochondrion	0.4653	0.3302	0.2275	0.2055	0.5823	0.067	0.2668	0.5208	0.3367	0.1522
ENST00000531551_11845763_11847084_60	dORF	Mitochondrion	0.4115	0.4166	0.4162	0.1082	0.4429	0.0381	0.1574	0.1043	0.236	0.0922
ENST00000531571_103066328_103066472_60	dORF	Endoplasmic reticulum	0.4259	0.3672	0.3968	0.1362	0.4493	0.0143	0.495	0.4056	0.2486	0.2378
ENST00000531607_125626775_125627620_60	uORF	Cytoplasm	0.587	0.3761	0.1021	0.115	0.5633	0.0111	0.302	0.3034	0.1983	0.1882
ENST00000531689_104288984_104289468_60	uORF	Nucleus	0.3693	0.5103	0.4868	0.1548	0.3367	0.0391	0.2947	0.1311	0.4172	0.0122
ENST00000531953_143590717_143596916_60	uORF	Mitochondrion	0.4453	0.3612	0.1922	0.2735	0.4499	0.0195	0.2114	0.3037	0.1958	0.0635
ENST00000532001_31910087_31911729_60	dORF	Nucleus	0.3984	0.5451	0.2199	0.0851	0.4778	0.0063	0.512	0.3672	0.1941	0.411
ENST00000532011_72210757_72210816_60	dORF	Mitochondrion	0.3688	0.4016	0.3466	0.1069	0.6278	0.0734	0.2432	0.2178	0.3	0.2342
ENST00000532057_33750584_33750643_60	uORF	Cytoplasm	0.5154	0.5094	0.1658	0.2036	0.4647	0.031	0.2879	0.1948	0.3068	0.0362
ENST00000532063_6608465_6608728_60	uORF	Nucleus	0.4963	0.4972	0.35	0.1504	0.4612	0.0103	0.1537	0.2564	0.2757	0.0502
ENST00000532132_119012212_119013248_60	dORF	Mitochondrion	0.5139	0.3289	0.1481	0.2603	0.6261	0.0318	0.2535	0.2305	0.2289	0.085
ENST00000532170_4132366_4133566_60	dORF	Mitochondrion	0.4624	0.3521	0.3539	0.1353	0.4754	0.0377	0.2326	0.2484	0.2464	0.119
ENST00000532170_4135215_4138198_60	dORF	Mitochondrion	0.321	0.2658	0.389	0.1392	0.4685	0.0583	0.3121	0.167	0.2048	0.3102
ENST00000532252_134139852_134139911_60	dORF	Mitochondrion	0.4961	0.4887	0.2549	0.1592	0.4967	0.0358	0.1855	0.181	0.2124	0.0594
ENST00000532252_134140753_134144282_60	dORF	Mitochondrion	0.3962	0.3097	0.2141	0.3785	0.702	0.0505	0.2274	0.2441	0.2542	0.0345
ENST00000532402_62625818_62625877_60	dORF	Mitochondrion	0.4245	0.3628	0.2616	0.1923	0.6054	0.0461	0.2737	0.3503	0.273	0.2668
ENST00000532402_62628863_62628922_60	dORF	Nucleus	0.4672	0.5791	0.0901	0.1536	0.4456	0.0325	0.3052	0.307	0.3247	0.0262
ENST00000532402_62629254_62629605_60	dORF	Mitochondrion	0.4155	0.3828	0.2613	0.1443	0.5108	0.0513	0.2512	0.3366	0.358	0.0503
ENST00000532402_62630705_62630764_60	dORF	Mitochondrion	0.2881	0.3433	0.3719	0.0622	0.4501	0.0759	0.3794	0.1163	0.2694	0.1559
ENST00000532402_62631168_62632608_60	dORF	Mitochondrion	0.3918	0.4173	0.2323	0.1539	0.6203	0.0206	0.3173	0.386	0.2378	0.1377
ENST00000532478_47168021_47168159_60	dORF	Mitochondrion	0.3906	0.3498	0.2476	0.1174	0.57	0.1172	0.3042	0.3056	0.2817	0.1383
ENST00000532504_70355743_70355802_60	dORF	Cytoplasm	0.4575	0.347	0.2176	0.3527	0.3703	0.0149	0.1432	0.175	0.2165	0.0102
ENST00000532633_47052400_47052459_60	dORF	Nucleus	0.4751	0.5297	0.2481	0.1281	0.4463	0.0553	0.1372	0.146	0.1897	0.0784
ENST00000532643_160279554_160279613_60	dORF	Cell membrane	0.4503	0.2601	0.1157	0.5286	0.3303	0.0156	0.2921	0.2225	0.4042	0.073
ENST00000532695_122508388_122508447_60	dORF	Nucleus	0.3817	0.4461	0.3147	0.1062	0.4278	0.0123	0.4417	0.4331	0.255	0.3286
ENST00000532781_26780694_26780753_60	dORF	Mitochondrion	0.4734	0.3353	0.238	0.165	0.5116	0.0311	0.3912	0.3851	0.2939	0.2766
ENST00000532872_75404862_75405666_60	dORF	Mitochondrion	0.3555	0.352	0.2546	0.134	0.6834	0.0444	0.4415	0.4075	0.354	0.1807
ENST00000532927_33750584_33750643_60	dORF	Cytoplasm	0.5154	0.5094	0.1658	0.2036	0.4647	0.031	0.2879	0.1948	0.3068	0.0362
ENST00000532995_85698040_85700535_60	dORF	Nucleus	0.4065	0.4668	0.2681	0.0905	0.3904	0.0464	0.2791	0.1988	0.265	0.1062
ENST00000533243_47168021_47168159_60	dORF	Mitochondrion	0.3906	0.3498	0.2476	0.1174	0.57	0.1172	0.3042	0.3056	0.2817	0.1383
ENST00000533347_65869889_65869948_60	dORF	Mitochondrion	0.3597	0.2895	0.372	0.1667	0.6818	0.0285	0.3968	0.5225	0.3103	0.4133
ENST00000533347_65870141_65870200_60	dORF	Mitochondrion	0.3784	0.3099	0.4272	0.1469	0.5743	0.0226	0.2577	0.4857	0.2823	0.5059
ENST00000533349_4132366_4133566_60	dORF	Mitochondrion	0.4624	0.3521	0.3539	0.1353	0.4754	0.0377	0.2326	0.2484	0.2464	0.119
ENST00000533349_4135215_4138198_60	dORF	Mitochondrion	0.321	0.2658	0.389	0.1392	0.4685	0.0583	0.3121	0.167	0.2048	0.3102
ENST00000533403_33709312_33709371_60	dORF	Mitochondrion	0.478	0.4483	0.211	0.2129	0.5463	0.0317	0.34	0.3059	0.3786	0.0238
ENST00000533403_33709905_33709964_60	dORF	Mitochondrion	0.3931	0.4234	0.305	0.1488	0.4425	0.0466	0.1831	0.234	0.2817	0.0861
ENST00000533482_132587959_132588018_60	dORF	Nucleus	0.4592	0.5469	0.2762	0.116	0.2742	0.0586	0.1112	0.161	0.175	0.0408
ENST00000533482_132589770_132589829_60	dORF	Mitochondrion	0.4271	0.4027	0.2524	0.0882	0.5067	0.0324	0.3197	0.1449	0.2514	0.0577
ENST00000533482_132638105_132638164_60	dORF	Mitochondrion	0.3774	0.4418	0.2492	0.1517	0.4773	0.0405	0.377	0.416	0.3117	0.0526
ENST00000533482_132642264_132642323_60	dORF	Mitochondrion	0.3177	0.3888	0.4979	0.1013	0.5292	0.0382	0.2646	0.1044	0.22	0.1712
ENST00000533495_4132366_4133566_60	dORF	Mitochondrion	0.4624	0.3521	0.3539	0.1353	0.4754	0.0377	0.2326	0.2484	0.2464	0.119
ENST00000533495_4135215_4138198_60	dORF	Mitochondrion	0.321	0.2658	0.389	0.1392	0.4685	0.0583	0.3121	0.167	0.2048	0.3102
ENST00000533777_78931469_78931528_60	dORF	Mitochondrion	0.3635	0.3178	0.3868	0.2171	0.6608	0.0053	0.3893	0.4329	0.3458	0.6103
ENST00000533794_93733365_93734651_60	dORF	Mitochondrion	0.411	0.4658	0.2317	0.1601	0.4766	0.0194	0.3422	0.2956	0.2814	0.0965
ENST00000533833_143580022_143580081_60	dORF	Nucleus	0.432	0.7564	0.2787	0.0849	0.4519	0.0003	0.512	0.2518	0.044	0.5646
ENST00000533861_62789992_62790051_60	dORF	Mitochondrion	0.5025	0.3039	0.1644	0.2567	0.6598	0.0111	0.2761	0.3948	0.2771	0.0678
ENST00000534029_78069917_78069976_60	dORF	Mitochondrion	0.4684	0.363	0.2363	0.1416	0.5505	0.1264	0.3544	0.2936	0.3033	0.1157
ENST00000534124_65108262_65108321_60	dORF	Extracellular	0.326	0.2953	0.602	0.0459	0.3863	0.0802	0.361	0.0696	0.2919	0.3349
ENST00000534180_61965082_61965397_60	dORF	Mitochondrion	0.4869	0.3393	0.2572	0.2316	0.4891	0.0869	0.183	0.3008	0.2791	0.0861
ENST00000534181_118532989_118533048_60	dORF	Mitochondrion	0.3623	0.4363	0.3632	0.0751	0.5489	0.1276	0.2416	0.1701	0.393	0.0876
ENST00000534222_65894091_65900419_60	uORF	Nucleus	0.3178	0.6154	0.5459	0.1206	0.1736	0.0687	0.0418	0.0584	0.1617	0.0041
ENST00000534269_136269239_136269298_60	dORF	Cytoplasm	0.4796	0.4593	0.2161	0.1214	0.4533	0.0602	0.2809	0.3096	0.3085	0.073
ENST00000534269_136272054_136273115_60	dORF	Mitochondrion	0.3951	0.3983	0.2468	0.2647	0.5464	0.0276	0.2325	0.3569	0.2702	0.0506
ENST00000534269_136273124_136273183_60	dORF	Cytoplasm	0.6004	0.432	0.2166	0.1583	0.4856	0.0403	0.2281	0.1561	0.3027	0.1138
ENST00000534269_136273164_136273998_60	dORF	Nucleus	0.4638	0.5224	0.1807	0.2012	0.4119	0.0301	0.3058	0.2527	0.3151	0.0215
ENST00000534280_49680228_49680535_60	dORF	Nucleus	0.3524	0.4291	0.3903	0.1445	0.389	0.11	0.1538	0.1909	0.2329	0.1141
ENST00000534319_123060127_123060186_60	uORF	Endoplasmic reticulum	0.3204	0.3836	0.2977	0.0767	0.3802	0.015	0.658	0.5677	0.2286	0.5093
ENST00000534412_86003415_86007564_60	dORF	Mitochondrion	0.4372	0.3776	0.261	0.195	0.6193	0.0308	0.3888	0.3857	0.3061	0.0936
ENST00000534521_111755372_111755431_60	dORF	Mitochondrion	0.273	0.392	0.4027	0.0851	0.5888	0.0514	0.4942	0.2732	0.2332	0.3174
ENST00000534532_134160071_134161836_60	dORF	Mitochondrion	0.3337	0.3777	0.5935	0.1634	0.6244	0.0415	0.2194	0.0933	0.1901	0.1018
ENST00000534605_10804188_10804330_60	dORF	Cytoplasm	0.5763	0.5554	0.1964	0.1287	0.4134	0.0361	0.1313	0.1695	0.164	0.0557
ENST00000534824_66332373_66332432_60	dORF	Mitochondrion	0.4603	0.5207	0.2426	0.1675	0.579	0.0073	0.1471	0.413	0.3875	0.1561
ENST00000534824_66334891_66334950_60	dORF	Mitochondrion	0.4527	0.3733	0.3104	0.1297	0.4608	0.0589	0.1612	0.2968	0.2619	0.0826
ENST00000535010_86704921_86719515_60	uORF	Mitochondrion	0.4032	0.2244	0.2751	0.366	0.6479	0.0963	0.3014	0.4404	0.3461	0.0743
ENST00000535020_76049231_76049290_60	dORF	Nucleus	0.4075	0.5905	0.1841	0.2372	0.3223	0.0227	0.2836	0.2861	0.169	0.0442
ENST00000535126_64317010_64317069_60	dORF	Mitochondrion	0.3667	0.2951	0.4776	0.1927	0.4965	0.0125	0.2486	0.3689	0.3309	0.3175
ENST00000535141_66505351_66514006_60	uORF	Mitochondrion	0.5893	0.3523	0.1297	0.2323	0.6468	0.0083	0.3293	0.3102	0.3873	0.0536
ENST00000535275_6922056_6922115_60	dORF	Nucleus	0.3726	0.5589	0.1696	0.1188	0.5043	0.0045	0.228	0.2968	0.1411	0.236
ENST00000535414_100874301_100874360_60	dORF	Nucleus	0.4016	0.6232	0.1589	0.08	0.3747	0.0483	0.3318	0.2965	0.2761	0.0396
ENST00000535479_6977371_6977430_60	dORF	Endoplasmic reticulum	0.4424	0.553	0.2198	0.0918	0.4566	0.0072	0.5728	0.376	0.2373	0.4382
ENST00000535497_95813055_95813470_60	dORF	Nucleus	0.4597	0.6706	0.2601	0.1466	0.3411	0.0244	0.1251	0.1282	0.1398	0.0191
ENST00000535546_109457996_109458055_60	uORF	Mitochondrion	0.5053	0.4433	0.1971	0.2033	0.536	0.0177	0.1881	0.2426	0.2356	0.0342
ENST00000535724_130129501_130129560_60	dORF	Cytoplasm	0.4923	0.466	0.2555	0.1757	0.4046	0.0576	0.1488	0.1221	0.1719	0.0171
ENST00000535872_72098320_72098379_60	dORF	Cytoplasm	0.5519	0.3208	0.2349	0.2226	0.4926	0.0245	0.2257	0.4987	0.3202	0.0278
ENST00000536253_19201657_19201716_60	dORF	Cytoplasm	0.5264	0.3045	0.3056	0.2084	0.4934	0.0238	0.2548	0.4184	0.2736	0.1769
ENST00000536337_88468978_88469037_60	dORF	Mitochondrion	0.3765	0.3239	0.3564	0.1497	0.4784	0.1344	0.3018	0.3007	0.3428	0.0715
ENST00000536424_2928432_2928491_60	dORF	Nucleus	0.3984	0.5875	0.4042	0.0654	0.3342	0.1717	0.1789	0.1462	0.144	0.0723
ENST00000536528_18403701_18403760_60	dORF	Nucleus	0.4771	0.5227	0.192	0.1064	0.4557	0.0464	0.266	0.1551	0.2069	0.045
ENST00000536593_92311151_92311210_60	dORF	Nucleus	0.4161	0.6424	0.0835	0.142	0.3706	0.0141	0.0579	0.0437	0.0728	0.0245
ENST00000536593_92315325_92315384_60	dORF	Cytoplasm	0.4903	0.4062	0.393	0.1443	0.4685	0.0373	0.2328	0.2828	0.2845	0.0251
ENST00000536667_64284940_64284999_60	uORF	Mitochondrion	0.4852	0.3606	0.2188	0.1784	0.6223	0.0079	0.3616	0.4276	0.305	0.2
ENST00000536703_75498916_75498975_60	dORF	Mitochondrion	0.4722	0.3413	0.2929	0.1727	0.4857	0.0263	0.3798	0.4582	0.2756	0.261
ENST00000536792_26404019_26404078_60	dORF	Nucleus	0.4993	0.6237	0.0951	0.1163	0.3096	0.0203	0.2096	0.3357	0.2318	0.0102
ENST00000537042_67438805_67438864_60	dORF	Mitochondrion	0.3826	0.3225	0.2611	0.055	0.3873	0.1157	0.3702	0.0679	0.3034	0.0493
ENST00000537064_132657258_132657407_60	dORF	Extracellular	0.3981	0.3336	0.5167	0.0514	0.3828	0.0944	0.3096	0.0754	0.2284	0.3298
ENST00000537163_21499320_21499379_60	dORF	Mitochondrion	0.3501	0.3597	0.3454	0.1265	0.5149	0.1049	0.1557	0.2907	0.2594	0.1623
ENST00000537165_109457996_109458055_60	dORF	Mitochondrion	0.5053	0.4433	0.1971	0.2033	0.536	0.0177	0.1881	0.2426	0.2356	0.0342
ENST00000537345_116404531_116404590_60	dORF	Mitochondrion	0.4438	0.4327	0.284	0.1407	0.5142	0.007	0.2237	0.2727	0.2222	0.0927
ENST00000537463_48436982_48437041_60	dORF	Lysosome/Vacuole	0.3822	0.206	0.3666	0.2981	0.3863	0.208	0.4208	0.4462	0.414	0.1825
ENST00000537463_48437773_48437832_60	dORF	Mitochondrion	0.2904	0.4356	0.351	0.1085	0.5146	0.0114	0.3827	0.3239	0.1871	0.4968
ENST00000537463_48444555_48444614_60	dORF	Mitochondrion	0.3479	0.4126	0.3039	0.096	0.5323	0.0314	0.3805	0.2648	0.296	0.1505
ENST00000537463_48446709_48446768_60	dORF	Mitochondrion	0.3114	0.2457	0.3077	0.1694	0.3837	0.1744	0.3466	0.23	0.2195	0.1769
ENST00000537463_48468439_48468498_60	dORF	Mitochondrion	0.3993	0.2124	0.2889	0.3325	0.6048	0.0668	0.3915	0.4141	0.2918	0.2388
ENST00000537825_169811840_169812497_60	dORF	Nucleus	0.4334	0.566	0.159	0.1097	0.4033	0.0269	0.2481	0.1568	0.2571	0.0228
ENST00000538026_151671646_151686912_60	uORF	Mitochondrion	0.4372	0.442	0.3447	0.1147	0.5796	0.0112	0.2138	0.3333	0.2695	0.3018
ENST00000538128_159787858_159789450_60	uORF	Cytoplasm	0.5747	0.4554	0.1633	0.2307	0.5069	0.0109	0.2304	0.2657	0.23	0.0327
ENST00000538136_47791049_47791108_60	uORF	Mitochondrion	0.4522	0.3088	0.2118	0.2316	0.7505	0.0558	0.3819	0.4695	0.3776	0.0439
ENST00000538136_47798657_47798716_60	uORF	Mitochondrion	0.3747	0.4169	0.1788	0.159	0.472	0.0276	0.0731	0.0992	0.0964	0.016
ENST00000538136_47798756_47798815_60	uORF	Mitochondrion	0.301	0.3727	0.299	0.1167	0.5042	0.035	0.2694	0.3622	0.2648	0.1947
ENST00000538434_38619228_38619287_60	uORF	Nucleus	0.3623	0.4623	0.3952	0.0804	0.4192	0.0596	0.3043	0.1418	0.2185	0.2352
ENST00000538489_162522488_162522547_60	dORF	Mitochondrion	0.4286	0.4403	0.2292	0.1674	0.6169	0.0256	0.4024	0.3931	0.3431	0.0394
ENST00000538530_159784028_159784685_60	dORF	Extracellular	0.4475	0.3666	0.4936	0.2092	0.4482	0.0102	0.1513	0.1547	0.2352	0.0202
ENST00000538610_109415318_109421873_60	uORF	Peroxisome	0.3932	0.4302	0.3359	0.0931	0.5136	0.0275	0.3019	0.2623	0.1633	0.6587
ENST00000538993_68731219_68731624_60	dORF	Mitochondrion	0.3747	0.3815	0.2602	0.0699	0.6706	0.055	0.4928	0.3339	0.3469	0.1234
ENST00000539014_180247444_180247503_60	dORF	Peroxisome	0.4153	0.5437	0.2734	0.145	0.4915	0.0032	0.3333	0.1799	0.1064	0.5461
ENST00000539084_6517672_6517826_60	dORF	Mitochondrion	0.3808	0.4605	0.4303	0.0959	0.5535	0.0169	0.3738	0.1534	0.2143	0.1492
ENST00000539084_6521864_6521923_60	dORF	Mitochondrion	0.4534	0.4469	0.3137	0.1512	0.4819	0.0265	0.1638	0.2039	0.239	0.0571
ENST00000539084_6527866_6528004_60	dORF	Mitochondrion	0.4676	0.3414	0.3321	0.1903	0.7268	0.0703	0.2767	0.2597	0.3082	0.0466
ENST00000539158_131602356_131603063_60	dORF	Mitochondrion	0.3858	0.4022	0.2747	0.1828	0.5045	0.0648	0.2939	0.2377	0.2459	0.1363
ENST00000539214_124408830_124408889_60	uORF	Cytoplasm	0.6252	0.4776	0.0929	0.1161	0.2644	0.0194	0.2025	0.1282	0.2047	0.1958
ENST00000539269_110676977_110677036_60	dORF	Nucleus	0.3373	0.4595	0.2287	0.1642	0.4256	0.0088	0.2833	0.4079	0.2144	0.4587
ENST00000539464_48149998_48151259_60	dORF	Mitochondrion	0.3547	0.4687	0.2999	0.1324	0.5368	0.075	0.3183	0.3188	0.3339	0.0508
ENST00000539548_83748224_83780000_60	dORF	Mitochondrion	0.3181	0.3088	0.3933	0.1196	0.6133	0.0421	0.4753	0.412	0.3287	0.2521
ENST00000539560_36171047_36171106_60	dORF	Mitochondrion	0.4533	0.4365	0.2296	0.1603	0.5626	0.0233	0.2904	0.3443	0.2661	0.057
ENST00000539580_108564319_108564378_60	dORF	Mitochondrion	0.3343	0.503	0.194	0.1214	0.5309	0.026	0.3662	0.3798	0.2543	0.1839
ENST00000539851_64284940_64284999_60	uORF	Mitochondrion	0.4852	0.3606	0.2188	0.1784	0.6223	0.0079	0.3616	0.4276	0.305	0.2
ENST00000539855_95813055_95813470_60	dORF	Nucleus	0.4597	0.6706	0.2601	0.1466	0.3411	0.0244	0.1251	0.1282	0.1398	0.0191
ENST00000539855_95818858_95821883_60	dORF	Nucleus	0.4077	0.6247	0.2271	0.1126	0.2918	0.0448	0.2632	0.1315	0.2085	0.0386
ENST00000539855_95831194_95831253_60	dORF	Mitochondrion	0.4784	0.3921	0.1955	0.1498	0.5896	0.0135	0.3051	0.2865	0.3064	0.1037
ENST00000539865_48149998_48151259_60	dORF	Mitochondrion	0.3547	0.4687	0.2999	0.1324	0.5368	0.075	0.3183	0.3188	0.3339	0.0508
ENST00000540083_8089966_8090025_60	uORF	Mitochondrion	0.4901	0.4204	0.1954	0.1698	0.5652	0.0242	0.2409	0.2437	0.2413	0.0304
ENST00000540089_109457996_109458055_60	uORF	Mitochondrion	0.5053	0.4433	0.1971	0.2033	0.536	0.0177	0.1881	0.2426	0.2356	0.0342
ENST00000540143_48149998_48151259_60	dORF	Mitochondrion	0.3547	0.4687	0.2999	0.1324	0.5368	0.075	0.3183	0.3188	0.3339	0.0508
ENST00000540176_190979860_190982385_60	dORF	Mitochondrion	0.463	0.4823	0.1992	0.1533	0.6093	0.1018	0.2098	0.3553	0.1926	0.0593
ENST00000540210_68761161_68765915_60	dORF	Nucleus	0.3789	0.6968	0.2774	0.093	0.2267	0.0436	0.1659	0.1535	0.2019	0.0085
ENST00000540210_68773058_68786153_60	dORF	Nucleus	0.2357	0.6275	0.1976	0.0353	0.2211	0.0441	0.2294	0.1751	0.1958	0.0495
ENST00000540210_68786634_68787927_60	dORF	Mitochondrion	0.3976	0.4301	0.2824	0.1314	0.5532	0.0174	0.4814	0.3211	0.2885	0.0899
ENST00000540232_93733365_93734651_60	dORF	Mitochondrion	0.411	0.4658	0.2317	0.1601	0.4766	0.0194	0.3422	0.2956	0.2814	0.0965
ENST00000540269_84745350_84745409_60	dORF	Mitochondrion	0.4236	0.372	0.4564	0.1875	0.4883	0.0457	0.1628	0.1887	0.2614	0.0515
ENST00000540319_67310174_67310233_60	dORF	Mitochondrion	0.3276	0.4879	0.2821	0.111	0.4974	0.0197	0.3116	0.3077	0.2294	0.2375
ENST00000540355_109457996_109458055_60	uORF	Mitochondrion	0.5053	0.4433	0.1971	0.2033	0.536	0.0177	0.1881	0.2426	0.2356	0.0342
ENST00000540357_10166669_10173097_60	uORF	Nucleus	0.498	0.6837	0.1451	0.0912	0.1774	0.0594	0.1028	0.0886	0.1276	0.0066
ENST00000540418_68313541_68313691_60	dORF	Lysosome/Vacuole	0.3764	0.2931	0.2969	0.1548	0.4551	0.0387	0.6049	0.6272	0.3092	0.6004
ENST00000540698_64502168_64502442_60	dORF	Mitochondrion	0.3961	0.4692	0.186	0.1346	0.5166	0.1586	0.28	0.4215	0.3234	0.0712
ENST00000540698_64503523_64503813_60	dORF	Mitochondrion	0.3987	0.4779	0.2161	0.1094	0.5905	0.0544	0.4445	0.2684	0.2809	0.0697
ENST00000540698_64503826_64503999_60	dORF	Mitochondrion	0.4744	0.381	0.2223	0.1903	0.4747	0.0407	0.3756	0.1845	0.2663	0.1253
ENST00000540766_36171047_36171106_60	dORF	Mitochondrion	0.4533	0.4365	0.2296	0.1603	0.5626	0.0233	0.2904	0.3443	0.2661	0.057
ENST00000540819_47957239_47957389_60	uORF	Cytoplasm	0.4913	0.4	0.2174	0.1685	0.4862	0.0371	0.2824	0.3383	0.3437	0.1308
ENST00000540830_95813055_95813470_60	dORF	Nucleus	0.4597	0.6706	0.2601	0.1466	0.3411	0.0244	0.1251	0.1282	0.1398	0.0191
ENST00000540830_95818858_95821883_60	dORF	Nucleus	0.4077	0.6247	0.2271	0.1126	0.2918	0.0448	0.2632	0.1315	0.2085	0.0386
ENST00000540830_95831194_95831253_60	dORF	Mitochondrion	0.4784	0.3921	0.1955	0.1498	0.5896	0.0135	0.3051	0.2865	0.3064	0.1037
ENST00000540933_62639098_62639673_60	uORF	Extracellular	0.4036	0.1766	0.5578	0.1937	0.5446	0.0754	0.1172	0.122	0.288	0.0126
ENST00000540933_62639669_62639728_60	uORF	Mitochondrion	0.4801	0.3492	0.2209	0.217	0.7707	0.0413	0.5292	0.5237	0.3862	0.0305
ENST00000540986_739677_739736_60	uORF	Nucleus	0.4577	0.6795	0.2083	0.1925	0.3715	0.0118	0.1344	0.1557	0.1673	0.0145
ENST00000541012_68761161_68765915_60	dORF	Nucleus	0.3789	0.6968	0.2774	0.093	0.2267	0.0436	0.1659	0.1535	0.2019	0.0085
ENST00000541013_132774224_132774283_60	dORF	Extracellular	0.3748	0.3464	0.4106	0.0487	0.3562	0.1585	0.299	0.0666	0.233	0.1429
ENST00000541077_109457996_109458055_60	dORF	Mitochondrion	0.5053	0.4433	0.1971	0.2033	0.536	0.0177	0.1881	0.2426	0.2356	0.0342
ENST00000541097_18403763_18405459_60	dORF	Mitochondrion	0.3346	0.4535	0.3696	0.141	0.5544	0.0392	0.2247	0.1932	0.1777	0.1345
ENST00000541265_68892977_68893445_60	dORF	Mitochondrion	0.4169	0.3848	0.3101	0.1584	0.4802	0.0289	0.2453	0.2298	0.2443	0.2069
ENST00000541458_19668964_19678782_60	uORF	Nucleus	0.3868	0.563	0.1908	0.0945	0.3979	0.0646	0.3055	0.1784	0.287	0.0265
ENST00000541475_114407755_114407814_60	dORF	Nucleus	0.511	0.5114	0.112	0.2796	0.2975	0.0267	0.1383	0.3928	0.2619	0.0217
ENST00000541687_75689993_75690052_60	dORF	Nucleus	0.3541	0.5154	0.244	0.1401	0.3923	0.0247	0.2524	0.3199	0.209	0.1787
ENST00000541731_15897956_15898015_60	dORF	Cytoplasm	0.5146	0.3591	0.3705	0.1529	0.38	0.0217	0.3626	0.3361	0.3131	0.1237
ENST00000541996_28737121_28738291_60	uORF	Nucleus	0.4303	0.5833	0.1992	0.1127	0.4868	0.0291	0.226	0.2431	0.2273	0.0578
ENST00000542140_114407755_114407814_60	dORF	Nucleus	0.511	0.5114	0.112	0.2796	0.2975	0.0267	0.1383	0.3928	0.2619	0.0217
ENST00000542274_68698502_68698561_60	dORF	Mitochondrion	0.305	0.4112	0.3134	0.0737	0.4879	0.1186	0.4276	0.3928	0.3287	0.1311
ENST00000542360_56568986_56569910_60	uORF	Mitochondrion	0.4239	0.3871	0.3595	0.1459	0.5506	0.1007	0.2629	0.3234	0.3271	0.0415
ENST00000542451_35265812_35265871_60	dORF	Mitochondrion	0.4262	0.3935	0.2349	0.2043	0.6327	0.0629	0.3906	0.3523	0.3734	0.0695
ENST00000542621_18908486_18908545_60	dORF	Extracellular	0.3731	0.0859	0.9323	0.254	0.7104	0.0042	0.0751	0.0373	0.0662	0.0293
ENST00000542769_143678072_143678131_60	uORF	Nucleus	0.5025	0.6432	0.1435	0.1476	0.3743	0.0725	0.143	0.1294	0.1929	0.0036
ENST00000542806_13119585_13119644_60	dORF	Mitochondrion	0.5001	0.3692	0.1387	0.1926	0.543	0.0086	0.2836	0.3392	0.2887	0.0443
ENST00000542826_6579764_6579823_60	dORF	Cytoplasm	0.519	0.408	0.3865	0.1508	0.4296	0.0283	0.2623	0.1603	0.3138	0.0611
ENST00000542826_6607236_6608372_60	dORF	Mitochondrion	0.3669	0.4232	0.2681	0.0772	0.5985	0.0415	0.3876	0.4352	0.3807	0.2107
ENST00000542935_71709375_71709434_60	dORF	Mitochondrion	0.2998	0.361	0.4207	0.0965	0.4914	0.0461	0.3711	0.2864	0.293	0.2531
ENST00000542954_109457996_109458055_60	uORF	Mitochondrion	0.5053	0.4433	0.1971	0.2033	0.536	0.0177	0.1881	0.2426	0.2356	0.0342
ENST00000543127_36138307_36138366_60	uORF	Nucleus	0.4436	0.5173	0.1847	0.1766	0.4605	0.011	0.3894	0.3294	0.308	0.0904
ENST00000543229_68754772_68755373_60	dORF	Mitochondrion	0.481	0.4232	0.2719	0.1338	0.601	0.0223	0.3205	0.228	0.2394	0.1578
ENST00000543229_68757313_68757372_60	dORF	Nucleus	0.4178	0.5106	0.3053	0.0954	0.3659	0.0354	0.3308	0.2675	0.2163	0.1419
ENST00000543229_68761161_68765915_60	dORF	Nucleus	0.3789	0.6968	0.2774	0.093	0.2267	0.0436	0.1659	0.1535	0.2019	0.0085
ENST00000543235_21499320_21499379_60	dORF	Mitochondrion	0.3501	0.3597	0.3454	0.1265	0.5149	0.1049	0.1557	0.2907	0.2594	0.1623
ENST00000543283_84513831_84513890_60	dORF	Mitochondrion	0.431	0.4119	0.3624	0.1273	0.4869	0.0554	0.3123	0.2614	0.2692	0.11
ENST00000543287_119052303_119052362_60	dORF	Mitochondrion	0.4159	0.3846	0.2685	0.2146	0.6721	0.0348	0.2436	0.3529	0.386	0.1643
ENST00000543362_7089619_7089678_60	dORF	Peroxisome	0.3009	0.3736	0.4596	0.0751	0.439	0.11	0.459	0.3403	0.1413	0.5742
ENST00000543455_79314622_79322003_60	dORF	Mitochondrion	0.4989	0.5086	0.1957	0.2178	0.5905	0.0328	0.1764	0.2978	0.2449	0.0783
ENST00000543455_79322152_79322211_60	dORF	Mitochondrion	0.4114	0.3496	0.376	0.1615	0.6079	0.0747	0.2586	0.2866	0.3082	0.1709
ENST00000543468_15631526_15631585_60	dORF	Nucleus	0.3949	0.5107	0.2638	0.0584	0.3437	0.0344	0.4751	0.2515	0.1366	0.2146
ENST00000543784_102196143_102196202_60	dORF	Mitochondrion	0.4779	0.4789	0.2498	0.1962	0.4843	0.0118	0.1854	0.2029	0.1976	0.0803
ENST00000543879_34882585_34884529_60	dORF	Mitochondrion	0.5302	0.3198	0.2163	0.1409	0.578	0.0263	0.2381	0.1994	0.2711	0.0936
ENST00000544053_13196835_13213500_60	uORF	Mitochondrion	0.4047	0.3579	0.3096	0.0973	0.535	0.1401	0.2851	0.2338	0.2039	0.197
ENST00000544053_13213481_13213540_60	uORF	Nucleus	0.447	0.5052	0.2612	0.1585	0.4275	0.0103	0.3213	0.2864	0.2296	0.1367
ENST00000544065_60928801_60928860_60	uORF	Mitochondrion	0.2808	0.4333	0.3768	0.0992	0.5919	0.0393	0.2896	0.2074	0.2385	0.172
ENST00000544138_63946952_63953979_60	dORF	Mitochondrion	0.4148	0.3912	0.2485	0.2232	0.5675	0.0139	0.1931	0.2284	0.2313	0.0991
ENST00000544255_159787858_159789450_60	uORF	Cytoplasm	0.5747	0.4554	0.1633	0.2307	0.5069	0.0109	0.2304	0.2657	0.23	0.0327
ENST00000544258_4500176_4500235_60	dORF	Mitochondrion	0.4431	0.3699	0.2823	0.1518	0.558	0.0405	0.2482	0.3135	0.3346	0.0572
ENST00000544267_36138307_36138366_60	dORF	Nucleus	0.4436	0.5173	0.1847	0.1766	0.4605	0.011	0.3894	0.3294	0.308	0.0904
ENST00000544313_114407755_114407814_60	dORF	Nucleus	0.511	0.5114	0.112	0.2796	0.2975	0.0267	0.1383	0.3928	0.2619	0.0217
ENST00000544490_72829374_72829433_60	dORF	Extracellular	0.3924	0.2424	0.4844	0.2293	0.4778	0.0145	0.3108	0.2906	0.3506	0.2284
ENST00000544567_68892977_68893445_60	dORF	Mitochondrion	0.4169	0.3848	0.3101	0.1584	0.4802	0.0289	0.2453	0.2298	0.2443	0.2069
ENST00000544670_19564877_19564936_60	uORF	Mitochondrion	0.4158	0.4438	0.1594	0.1669	0.5657	0.0139	0.3629	0.3363	0.2311	0.171
ENST00000544702_7096411_7096470_60	dORF	Extracellular	0.3158	0.3634	0.4471	0.0605	0.3973	0.121	0.248	0.1045	0.3381	0.0414
ENST00000544716_138699065_138704471_60	uORF	Mitochondrion	0.5072	0.3936	0.2162	0.1526	0.6451	0.0454	0.4074	0.5622	0.3803	0.1009
ENST00000545215_18403701_18403760_60	dORF	Nucleus	0.4771	0.5227	0.192	0.1064	0.4557	0.0464	0.266	0.1551	0.2069	0.045
ENST00000545215_18403763_18405459_60	dORF	Mitochondrion	0.3346	0.4535	0.3696	0.141	0.5544	0.0392	0.2247	0.1932	0.1777	0.1345
ENST00000545290_10213975_10218097_60	uORF	Nucleus	0.4469	0.5397	0.2301	0.1559	0.3884	0.0294	0.106	0.2808	0.2569	0.063
ENST00000545307_58234489_58234548_60	dORF	Mitochondrion	0.4838	0.4803	0.1977	0.1357	0.5062	0.0877	0.1958	0.245	0.2948	0.0155
ENST00000545467_18398975_18399476_60	dORF	Endoplasmic reticulum	0.2681	0.4361	0.4428	0.0445	0.4503	0.0144	0.5306	0.3131	0.2705	0.33
ENST00000545588_203800400_203800459_60	uORF	Cytoplasm	0.538	0.3475	0.2955	0.1051	0.3872	0.0182	0.2008	0.3542	0.3776	0.0788
ENST00000545632_36138307_36138366_60	dORF	Nucleus	0.4436	0.5173	0.1847	0.1766	0.4605	0.011	0.3894	0.3294	0.308	0.0904
ENST00000545632_36138376_36141145_60	dORF	Nucleus	0.4513	0.4999	0.3111	0.0934	0.4101	0.012	0.4314	0.3442	0.2246	0.1504
ENST00000545632_36142303_36142840_60	dORF	Cytoplasm	0.5675	0.4458	0.1163	0.1401	0.4529	0.0366	0.2123	0.4235	0.2745	0.0581
ENST00000545648_30070052_30082898_60	uORF	Mitochondrion	0.3193	0.2201	0.4019	0.3022	0.5436	0.0188	0.3377	0.49	0.284	0.1572
ENST00000545686_90043081_90043140_60	dORF	Mitochondrion	0.2958	0.4067	0.1458	0.3253	0.6274	0.0708	0.1806	0.2194	0.291	0.0145
ENST00000545888_57498593_57500349_60	dORF	Cytoplasm	0.4618	0.3757	0.2346	0.066	0.3649	0.2491	0.2406	0.1306	0.2127	0.0782
ENST00000546172_1388895_1390886_60	dORF	Mitochondrion	0.3547	0.3166	0.3331	0.0501	0.6134	0.1637	0.429	0.2355	0.4142	0.1318
ENST00000546445_95218333_95251986_60	uORF	Mitochondrion	0.4447	0.384	0.2231	0.1468	0.5287	0.0647	0.2396	0.2773	0.26	0.0927
ENST00000546649_32743379_32743438_60	dORF	Mitochondrion	0.4848	0.3942	0.3092	0.1555	0.5722	0.0166	0.4165	0.2727	0.2714	0.1174
ENST00000546728_108531275_108532275_60	dORF	Mitochondrion	0.3973	0.4704	0.2633	0.1476	0.5298	0.0822	0.237	0.2278	0.3179	0.0428
ENST00000546728_108537515_108537574_60	dORF	Mitochondrion	0.3697	0.3758	0.3386	0.1232	0.4547	0.0895	0.2912	0.1466	0.2672	0.1501
ENST00000546728_108538085_108538144_60	dORF	Mitochondrion	0.4389	0.4051	0.137	0.1526	0.5691	0.0248	0.2214	0.3734	0.3155	0.141
ENST00000546732_50728645_50731394_60	dORF	Mitochondrion	0.428	0.2329	0.3442	0.1458	0.523	0.0939	0.2467	0.3268	0.2696	0.419
ENST00000546757_32713300_32713359_60	dORF	Nucleus	0.3216	0.5386	0.4144	0.0496	0.2975	0.0083	0.4817	0.2405	0.1102	0.4565
ENST00000546757_32743379_32743438_60	dORF	Mitochondrion	0.4848	0.3942	0.3092	0.1555	0.5722	0.0166	0.4165	0.2727	0.2714	0.1174
ENST00000546778_76821154_76822451_60	dORF	Mitochondrion	0.446	0.4643	0.311	0.1307	0.572	0.0214	0.2727	0.247	0.244	0.0767
ENST00000547063_112140895_112140954_60	dORF	Extracellular	0.4515	0.361	0.5967	0.1708	0.488	0.0667	0.2395	0.1736	0.2009	0.016
ENST00000547095_62534858_62534917_60	dORF	Mitochondrion	0.3898	0.3906	0.2886	0.1326	0.5591	0.0513	0.4044	0.2436	0.3147	0.1184
ENST00000547095_62534896_62535553_60	dORF	Mitochondrion	0.4138	0.4466	0.3585	0.0942	0.4764	0.0374	0.338	0.1868	0.2282	0.1763
ENST00000547095_62556073_62556132_60	dORF	Mitochondrion	0.4329	0.3885	0.3078	0.1887	0.5728	0.0487	0.2669	0.3383	0.2667	0.0467
ENST00000547130_53299283_53299342_60	dORF	Cytoplasm	0.4651	0.3372	0.2839	0.2206	0.3991	0.0411	0.1973	0.3391	0.2563	0.0257
ENST00000547146_87188155_87188214_60	dORF	Mitochondrion	0.4822	0.3662	0.2563	0.191	0.5578	0.0324	0.2072	0.2965	0.2574	0.0883
ENST00000547191_120200148_120200786_60	uORF	Cytoplasm	0.4614	0.4285	0.2762	0.1473	0.4551	0.0474	0.2919	0.3301	0.3463	0.0651
ENST00000547439_105188424_105189807_60	dORF	Nucleus	0.4152	0.5394	0.2868	0.1094	0.4121	0.0269	0.2865	0.1551	0.2262	0.0698
ENST00000547528_108531275_108532275_60	dORF	Mitochondrion	0.3973	0.4704	0.2633	0.1476	0.5298	0.0822	0.237	0.2278	0.3179	0.0428
ENST00000547528_108537515_108537574_60	dORF	Mitochondrion	0.3697	0.3758	0.3386	0.1232	0.4547	0.0895	0.2912	0.1466	0.2672	0.1501
ENST00000547528_108538085_108538144_60	dORF	Mitochondrion	0.4389	0.4051	0.137	0.1526	0.5691	0.0248	0.2214	0.3734	0.3155	0.141
ENST00000547529_76050590_76050649_60	dORF	Nucleus	0.4019	0.472	0.2839	0.1021	0.4197	0.0611	0.4181	0.3274	0.2989	0.1199
ENST00000547581_48132887_48132946_60	dORF	Mitochondrion	0.4925	0.3922	0.1093	0.2043	0.5002	0.0602	0.1879	0.2765	0.2734	0.0127
ENST00000547581_48134811_48134983_60	dORF	Nucleus	0.474	0.507	0.146	0.1463	0.4584	0.0219	0.1962	0.1722	0.1752	0.0694
ENST00000547581_48142915_48143780_60	dORF	Mitochondrion	0.3917	0.4376	0.3788	0.1248	0.4967	0.0598	0.203	0.134	0.2421	0.0714
ENST00000547620_76797462_76797521_60	dORF	Mitochondrion	0.4423	0.4188	0.1373	0.1605	0.5889	0.0593	0.475	0.4021	0.2958	0.1123
ENST00000547718_116852650_116852709_60	dORF	Nucleus	0.4347	0.5995	0.2538	0.0824	0.2782	0.055	0.2569	0.349	0.2737	0.0612
ENST00000547747_7016957_7017262_60	dORF	Nucleus	0.4075	0.6635	0.0561	0.1138	0.1539	0.0187	0.1772	0.1282	0.0829	0.0087
ENST00000547765_49128773_49128832_60	dORF	Nucleus	0.4637	0.4684	0.2168	0.0591	0.4268	0.1558	0.2178	0.1261	0.169	0.0727
ENST00000547867_70278237_70285421_60	uORF	Mitochondrion	0.4783	0.4798	0.1835	0.1798	0.4973	0.0443	0.2107	0.246	0.3124	0.0415
ENST00000548044_76068948_76084579_60	uORF	Mitochondrion	0.3816	0.2934	0.3184	0.0901	0.5235	0.028	0.4595	0.3119	0.3098	0.2746
ENST00000548278_113185986_113186208_60	uORF	Mitochondrion	0.4158	0.3486	0.484	0.2648	0.67	0.0095	0.3355	0.2062	0.2717	0.0382
ENST00000548320_50001245_50002298_60	uORF	Mitochondrion	0.4774	0.2858	0.1969	0.1639	0.7434	0.0129	0.3336	0.3543	0.3874	0.0104
ENST00000548490_32750079_32750749_60	dORF	Cytoplasm	0.4918	0.458	0.2228	0.1314	0.4456	0.0675	0.2696	0.3295	0.2958	0.038
ENST00000548536_111798163_111798222_60	dORF	Mitochondrion	0.3451	0.3754	0.3195	0.101	0.4579	0.0965	0.444	0.3328	0.3271	0.2466
ENST00000548598_49997165_49999160_60	dORF	Mitochondrion	0.3992	0.4256	0.2551	0.1384	0.547	0.0425	0.3285	0.3398	0.2115	0.2661
ENST00000548849_56276095_56276154_60	dORF	Nucleus	0.3562	0.4803	0.2616	0.1408	0.4153	0.0179	0.3126	0.1963	0.1781	0.0897
ENST00000548849_56276195_56282478_60	dORF	Mitochondrion	0.458	0.3256	0.1755	0.2753	0.5553	0.0349	0.1317	0.3774	0.3393	0.133
ENST00000548852_96013198_96013257_60	dORF	Mitochondrion	0.4203	0.308	0.2783	0.1657	0.5858	0.0576	0.4089	0.3273	0.3195	0.1684
ENST00000548868_174424498_174424557_60	dORF	Nucleus	0.4941	0.5439	0.2413	0.1208	0.3558	0.0085	0.3759	0.1554	0.1886	0.116
ENST00000549052_57746711_57747067_60	dORF	Mitochondrion	0.4775	0.4845	0.2112	0.1395	0.4884	0.012	0.1651	0.2507	0.2189	0.0781
ENST00000549110_51005609_51005668_60	uORF	Mitochondrion	0.4121	0.394	0.3018	0.1506	0.5347	0.0657	0.249	0.2211	0.3853	0.0299
ENST00000549143_56276095_56276154_60	dORF	Nucleus	0.3562	0.4803	0.2616	0.1408	0.4153	0.0179	0.3126	0.1963	0.1781	0.0897
ENST00000549143_56276195_56282478_60	dORF	Mitochondrion	0.458	0.3256	0.1755	0.2753	0.5553	0.0349	0.1317	0.3774	0.3393	0.133
ENST00000549258_46363062_46363121_60	dORF	Mitochondrion	0.4366	0.3089	0.2295	0.1417	0.6341	0.0638	0.556	0.3961	0.3514	0.1672
ENST00000549258_46366925_46367114_60	dORF	Nucleus	0.4312	0.4886	0.2207	0.1439	0.4384	0.0066	0.2948	0.3028	0.1585	0.2356
ENST00000549394_57530692_57530751_60	dORF	Cytoplasm	0.5376	0.2978	0.3867	0.2233	0.0728	0.0295	0.3087	0.4747	0.2736	0.0144
ENST00000549412_49526057_49526116_60	dORF	Mitochondrion	0.4679	0.405	0.2356	0.2124	0.5218	0.0425	0.2776	0.2997	0.292	0.1138
ENST00000549596_76049231_76049290_60	dORF	Nucleus	0.4075	0.5905	0.1841	0.2372	0.3223	0.0227	0.2836	0.2861	0.169	0.0442
ENST00000549606_57749484_57752213_60	uORF	Mitochondrion	0.3562	0.3804	0.3417	0.139	0.6493	0.0496	0.3298	0.2289	0.2664	0.1669
ENST00000549625_51005609_51005668_60	dORF	Mitochondrion	0.4121	0.394	0.3018	0.1506	0.5347	0.0657	0.249	0.2211	0.3853	0.0299
ENST00000549711_112043142_112043201_60	dORF	Mitochondrion	0.4041	0.2118	0.2903	0.2139	0.6614	0.0602	0.5349	0.5896	0.3793	0.4274
ENST00000549711_112061280_112061339_60	dORF	Mitochondrion	0.4683	0.3583	0.2244	0.1429	0.5473	0.0301	0.3867	0.1823	0.3104	0.1446
ENST00000549944_76813443_76815198_60	dORF	Nucleus	0.5155	0.5709	0.3803	0.1633	0.51	0.0684	0.2688	0.4098	0.344	0.0316
ENST00000550050_55725564_55725623_60	dORF	Mitochondrion	0.4515	0.2627	0.2765	0.2819	0.6182	0.0797	0.5324	0.5569	0.5558	0.1858
ENST00000550124_55815931_55817716_60	dORF	Nucleus	0.424	0.5272	0.1477	0.2013	0.3211	0.0383	0.173	0.2601	0.2685	0.0265
ENST00000550201_57530692_57530751_60	dORF	Cytoplasm	0.5376	0.2978	0.3867	0.2233	0.0728	0.0295	0.3087	0.4747	0.2736	0.0144
ENST00000550208_105248199_105248258_60	uORF	Mitochondrion	0.4764	0.3035	0.2483	0.1715	0.5678	0.2346	0.4292	0.3382	0.3842	0.0616
ENST00000550261_110722579_110722638_60	dORF	Cytoplasm	0.4783	0.4724	0.2541	0.1571	0.4455	0.0541	0.3337	0.244	0.3339	0.046
ENST00000550333_88043614_88043673_60	dORF	Nucleus	0.4006	0.4957	0.2759	0.1202	0.4515	0.0076	0.0962	0.1126	0.0862	0.0923
ENST00000550357_68470018_68470077_60	dORF	Mitochondrion	0.4132	0.4594	0.2108	0.1814	0.4926	0.0295	0.1724	0.2057	0.2493	0.0791
ENST00000550375_105248199_105248258_60	uORF	Mitochondrion	0.4764	0.3035	0.2483	0.1715	0.5678	0.2346	0.4292	0.3382	0.3842	0.0616
ENST00000550585_53461112_53462508_60	dORF	Extracellular	0.3758	0.2957	0.4654	0.0543	0.4427	0.1382	0.2533	0.0909	0.2436	0.2084
ENST00000550585_53471782_53479439_60	dORF	Mitochondrion	0.4659	0.3648	0.2669	0.1672	0.5201	0.0196	0.2306	0.3332	0.2516	0.1427
ENST00000550641_70278237_70285421_60	uORF	Mitochondrion	0.4783	0.4798	0.1835	0.1798	0.4973	0.0443	0.2107	0.246	0.3124	0.0415
ENST00000550672_113299780_113299839_60	dORF	Mitochondrion	0.4399	0.2295	0.3162	0.2164	0.572	0.035	0.483	0.5068	0.3134	0.3354
ENST00000550726_56568986_56569910_60	uORF	Mitochondrion	0.4239	0.3871	0.3595	0.1459	0.5506	0.1007	0.2629	0.3234	0.3271	0.0415
ENST00000550863_38848647_38873047_60	uORF	Cytoplasm	0.5564	0.4327	0.314	0.0685	0.2856	0.01	0.2637	0.3438	0.3079	0.0142
ENST00000550880_53299283_53299342_60	dORF	Cytoplasm	0.4651	0.3372	0.2839	0.2206	0.3991	0.0411	0.1973	0.3391	0.2563	0.0257
ENST00000551132_70278230_70301719_60	uORF	Mitochondrion	0.4362	0.4263	0.2154	0.2637	0.5125	0.0201	0.2	0.3378	0.2619	0.0717
ENST00000551311_95218333_95251986_60	uORF	Mitochondrion	0.4447	0.384	0.2231	0.1468	0.5287	0.0647	0.2396	0.2773	0.26	0.0927
ENST00000551369_56568986_56569910_60	dORF	Mitochondrion	0.4239	0.3871	0.3595	0.1459	0.5506	0.1007	0.2629	0.3234	0.3271	0.0415
ENST00000551407_76797462_76797521_60	dORF	Mitochondrion	0.4423	0.4188	0.1373	0.1605	0.5889	0.0593	0.475	0.4021	0.2958	0.1123
ENST00000551485_48132887_48132946_60	dORF	Mitochondrion	0.4925	0.3922	0.1093	0.2043	0.5002	0.0602	0.1879	0.2765	0.2734	0.0127
ENST00000551831_50814292_50814351_60	dORF	Nucleus	0.3699	0.5231	0.2948	0.1037	0.369	0.0103	0.3856	0.2178	0.1639	0.2488
ENST00000551858_112043142_112043201_60	dORF	Mitochondrion	0.4041	0.2118	0.2903	0.2139	0.6614	0.0602	0.5349	0.5896	0.3793	0.4274
ENST00000551858_112061280_112061339_60	dORF	Mitochondrion	0.4683	0.3583	0.2244	0.1429	0.5473	0.0301	0.3867	0.1823	0.3104	0.1446
ENST00000551892_57498593_57500349_60	dORF	Cytoplasm	0.4618	0.3757	0.2346	0.066	0.3649	0.2491	0.2406	0.1306	0.2127	0.0782
ENST00000551984_32625778_32633606_60	dORF	Cytoplasm	0.4893	0.4813	0.1648	0.1214	0.4774	0.108	0.3278	0.3252	0.3021	0.0274
ENST00000552109_42160609_42160668_60	dORF	Nucleus	0.481	0.6095	0.2302	0.1319	0.3591	0.0042	0.2242	0.1215	0.1501	0.1192
ENST00000552121_88043614_88043673_60	dORF	Nucleus	0.4006	0.4957	0.2759	0.1202	0.4515	0.0076	0.0962	0.1126	0.0862	0.0923
ENST00000552147_76050590_76050649_60	dORF	Nucleus	0.4019	0.472	0.2839	0.1021	0.4197	0.0611	0.4181	0.3274	0.2989	0.1199
ENST00000552185_103099958_103100017_60	dORF	Mitochondrion	0.432	0.4678	0.2354	0.1616	0.5856	0.0418	0.154	0.2712	0.3063	0.0604
ENST00000552189_48083607_48083666_60	dORF	Cytoplasm	0.4943	0.4297	0.2301	0.1333	0.4921	0.0415	0.2035	0.1928	0.2605	0.0384
ENST00000552215_101726367_101726426_60	dORF	Mitochondrion	0.4565	0.3583	0.1797	0.2141	0.6146	0.0252	0.2188	0.2723	0.1881	0.2175
ENST00000552270_105031820_105031879_60	dORF	Nucleus	0.4104	0.4973	0.3029	0.1553	0.3685	0.08	0.2641	0.1903	0.2669	0.0499
ENST00000552448_49272359_49272418_60	dORF	Cytoplasm	0.4341	0.4325	0.3491	0.0376	0.3667	0.2914	0.2664	0.0943	0.1421	0.1403
ENST00000552448_49273002_49273061_60	dORF	Nucleus	0.4827	0.5416	0.1924	0.1689	0.4112	0.0099	0.2318	0.2973	0.2208	0.1429
ENST00000552553_15608485_15609548_60	dORF	Nucleus	0.4476	0.5188	0.3374	0.1094	0.4785	0.0223	0.3691	0.2812	0.2862	0.0458
ENST00000552590_56741772_56741831_60	dORF	Cytoplasm	0.531	0.4208	0.2	0.1661	0.3652	0.0506	0.2616	0.1781	0.2781	0.0488
ENST00000552671_53290091_53290150_60	dORF	Mitochondrion	0.4625	0.2733	0.3137	0.0734	0.5591	0.2387	0.4291	0.1865	0.4229	0.0883
ENST00000552674_56171682_56171741_60	dORF	Mitochondrion	0.3589	0.3932	0.3321	0.0511	0.4335	0.108	0.3354	0.2692	0.2193	0.2711
ENST00000552677_35864968_35865749_60	dORF	Mitochondrion	0.4015	0.4511	0.1846	0.1956	0.6806	0.0144	0.3343	0.348	0.2816	0.1053
ENST00000552742_53299283_53299342_60	dORF	Cytoplasm	0.4651	0.3372	0.2839	0.2206	0.3991	0.0411	0.1973	0.3391	0.2563	0.0257
ENST00000552783_50222367_50222426_60	uORF	Nucleus	0.4159	0.5408	0.2285	0.1687	0.4347	0.0079	0.1774	0.3	0.2094	0.403
ENST00000552847_88043614_88043673_60	dORF	Nucleus	0.4006	0.4957	0.2759	0.1202	0.4515	0.0076	0.0962	0.1126	0.0862	0.0923
ENST00000552871_108678334_108678393_60	uORF	Mitochondrion	0.461	0.3689	0.2296	0.1539	0.5726	0.0158	0.3239	0.4163	0.2822	0.089
ENST00000552884_55796057_55800601_60	dORF	Extracellular	0.2273	0.4974	0.4977	0.0358	0.2494	0.0267	0.3583	0.1834	0.2202	0.1841
ENST00000552941_65054596_65054655_60	dORF	Peroxisome	0.3752	0.4412	0.4537	0.0928	0.4545	0.0222	0.2686	0.2154	0.137	0.7183
ENST00000552941_65054670_65061220_60	dORF	Mitochondrion	0.4301	0.3784	0.3431	0.1315	0.7236	0.0335	0.1903	0.2087	0.3281	0.0577
ENST00000552989_48134811_48134983_60	dORF	Nucleus	0.474	0.507	0.146	0.1463	0.4584	0.0219	0.1962	0.1722	0.1752	0.0694
ENST00000553084_55941516_55941575_60	dORF	Mitochondrion	0.5004	0.3379	0.2441	0.1585	0.5787	0.0509	0.1866	0.3497	0.2859	0.0146
ENST00000553089_57746711_57747067_60	dORF	Mitochondrion	0.4775	0.4845	0.2112	0.1395	0.4884	0.012	0.1651	0.2507	0.2189	0.0781
ENST00000553503_21017475_21017534_60	dORF	Nucleus	0.3711	0.509	0.188	0.3513	0.4259	0.0417	0.1338	0.2868	0.2326	0.0146
ENST00000553624_55661359_55661560_60	uORF	Nucleus	0.3689	0.5749	0.1796	0.1054	0.4314	0.0672	0.2325	0.2955	0.2595	0.0343
ENST00000553674_93219340_93220286_60	dORF	Mitochondrion	0.414	0.3945	0.2334	0.1779	0.5766	0.0275	0.2331	0.3341	0.2256	0.1521
ENST00000553687_67359679_67359738_60	uORF	Cytoplasm	0.516	0.4943	0.3421	0.1196	0.459	0.0216	0.1088	0.2338	0.2392	0.0108
ENST00000553709_21076612_21076801_60	dORF	Nucleus	0.4613	0.5101	0.2391	0.1213	0.4369	0.0319	0.2945	0.1729	0.1981	0.1038
ENST00000553828_20305878_20305937_60	uORF	Nucleus	0.4853	0.5306	0.2186	0.0914	0.2167	0.0577	0.2117	0.4357	0.2827	0.0499
ENST00000553907_58234489_58234548_60	dORF	Mitochondrion	0.4838	0.4803	0.1977	0.1357	0.5062	0.0877	0.1958	0.245	0.2948	0.0155
ENST00000553915_22924706_22924934_60	dORF	Nucleus	0.4149	0.4303	0.248	0.0801	0.344	0.0829	0.2137	0.0764	0.2649	0.0548
[truncated: 389,627+ more rows]
