# Supplementary material for: Global translational reprogramming in Trichophyton mentagrophytes-infected keratinocytes
Source: Virulence. 2026 Aug 2;17(1):2710548. doi: 10.1080/21505594.2026.2710548 (PMC13432870; doi:10.1080/21505594.2026.2710548)
Supplement: Supplemental Material [file KVIR_A_2710548_SM3764.zip › Supporting Tables/Table S18.xlsx]

## Sheet: Table S18
Table S18 Characteristics of Translated ORFs and Untranslated ORFs
ORF_ID	ORF_type	length	CK_mean	group	MFE	NMFE
ENST00000620552_1022289_1022348_60	uORF	60	5.81764	Translated	-16.9	-0.281667
ENST00000610898_6593571_6593630_60	uORF	60	9.22484	Translated	-11.3	-0.188333
ENST00000375003_20773576_20773635_60	uORF	60	5.81764	Translated	-7.9	-0.131667
ENST00000374223_26298039_26306598_60	uORF	60	3.4072	Translated	-18.5	-0.308333
ENST00000450041_26298039_26306598_60	uORF	60	3.4072	Translated	-18.5	-0.308333
ENST00000538610_109415318_109421873_60	uORF	60	8.22808	Translated	-14.7	-0.245
ENST00000530886_114738010_114738069_60	uORF	60	72.802	Translated	-9.3	-0.155
ENST00000530886_114738072_114749879_60	uORF	60	3.4072	Translated	-6.3	-0.105
ENST00000529046_114738010_114738069_60	uORF	60	72.802	Translated	-9.3	-0.155
ENST00000525132_114738010_114738069_60	uORF	60	72.802	Translated	-9.3	-0.155
ENST00000618415_163152690_163161947_60	uORF	60	34.326	Translated	-8.8	-0.146667
ENST00000392078_171515830_171517615_60	uORF	60	30.085	Translated	-11.7	-0.195
ENST00000392078_171517672_171517731_60	uORF	60	8.22808	Translated	-8.3	-0.138333
ENST00000405491_27661556_27662192_60	uORF	60	3.4072	Translated	-10.5	-0.175
ENST00000440983_28895839_28902023_60	uORF	60	3.4072	Translated	-7.7	-0.128333
ENST00000415527_38749704_38750071_60	uORF	60	27.0947	Translated	-10.5	-0.175
ENST00000409563_47170755_47176490_60	uORF	60	9.22484	Translated	-17	-0.283333
ENST00000622629_47798657_47798716_60	uORF	60	3.4072	Translated	-10.5	-0.175
ENST00000622629_47798756_47798815_60	uORF	60	8.22808	Translated	-8	-0.133333
ENST00000614496_47798657_47798716_60	uORF	60	3.4072	Translated	-10.5	-0.175
ENST00000614496_47798756_47798815_60	uORF	60	8.22808	Translated	-8	-0.133333
ENST00000538136_47798657_47798716_60	uORF	60	3.4072	Translated	-10.5	-0.175
ENST00000538136_47798756_47798815_60	uORF	60	8.22808	Translated	-8	-0.133333
ENST00000558170_144517367_144517426_60	uORF	60	5.81764	Translated	-17.3	-0.288333
ENST00000431672_144517367_144517426_60	uORF	60	5.81764	Translated	-17.3	-0.288333
ENST00000618828_189100118_189110248_60	uORF	60	3.4072	Translated	-7.3	-0.121667
ENST00000409916_197535567_197535626_60	uORF	60	10.2216	Translated	-8.6	-0.143333
ENST00000435675_215312103_215312162_60	uORF	60	3.4072	Translated	-14.7	-0.245
ENST00000444408_223777710_223777769_60	uORF	60	5.81764	Translated	-15.3	-0.255
ENST00000419606_241637715_241638310_60	uORF	60	11.6353	Translated	-10.4	-0.173333
ENST00000429117_36994880_36996654_60	uORF	60	3.4072	Translated	-3.5	-0.0583333
ENST00000446787_47504439_47510198_60	uORF	60	3.4072	Translated	-14.4	-0.24
ENST00000615452_49011758_49011817_60	uORF	60	6.8144	Translated	-19.7	-0.328333
ENST00000637222_51978304_51978363_60	uORF	60	3.4072	Translated	-27.6	-0.46
ENST00000507669_131500495_131501563_60	uORF	60	3.4072	Translated	-14.2	-0.236667
ENST00000507669_131501695_131502821_60	uORF	60	8.22808	Translated	-22.9	-0.381667
ENST00000510154_131500495_131501563_60	uORF	60	3.4072	Translated	-14.2	-0.236667
ENST00000477889_150603438_150603497_60	uORF	60	8.22808	Translated	-12.2	-0.203333
ENST00000437932_94585678_94585737_60	uORF	60	101.147	Translated	-10.9	-0.181667
ENST00000344876_137532225_137532284_60	uORF	60	8.22808	Translated	-8.4	-0.14
ENST00000412923_137532225_137532284_60	uORF	60	8.22808	Translated	-8.4	-0.14
ENST00000511838_142305512_142305910_60	uORF	60	3.4072	Translated	-8.3	-0.138333
ENST00000509514_119478938_119478997_60	uORF	60	9.22484	Translated	-6.9	-0.115
ENST00000297183_140464715_140464774_60	uORF	60	5.81764	Translated	-9.5	-0.158333
ENST00000323146_140566700_140566759_60	uORF	60	6.8144	Translated	-12.1	-0.201667
ENST00000612662_140566700_140566759_60	uORF	60	6.8144	Translated	-12.1	-0.201667
ENST00000514199_140566700_140566759_60	uORF	60	6.8144	Translated	-12.1	-0.201667
ENST00000538026_151671646_151686912_60	uORF	60	183.174	Translated	-12.9	-0.215
ENST00000521569_151673183_151686890_60	uORF	60	74.6325	Translated	-19.5	-0.325
ENST00000521672_171387973_171391330_60	uORF	60	8.22808	Translated	-19.3	-0.321667
ENST00000506117_177468176_177468858_60	uORF	60	10.6385	Translated	-10.5	-0.175
ENST00000330914_30722622_30722953_60	uORF	60	87.6815	Translated	-15.4	-0.256667
ENST00000396384_30722622_30722953_60	uORF	60	87.6815	Translated	-15.4	-0.256667
ENST00000468133_36028252_36052736_60	uORF	60	6.8144	Translated	-19.4	-0.323333
ENST00000515594_63680015_63680074_60	uORF	60	3.4072	Translated	-9.9	-0.165
ENST00000615798_75184124_75188400_60	uORF	60	5.81764	Translated	-6.5	-0.108333
ENST00000615798_75183308_75183367_60	uORF	60	3.4072	Translated	-5.4	-0.09
ENST00000615798_75165759_75175076_60	uORF	60	6.8144	Translated	-13.9	-0.231667
ENST00000615798_75154518_75155701_60	uORF	60	3.4072	Translated	-12.3	-0.205
ENST00000440869_143678072_143678131_60	uORF	60	30.5019	Translated	-16	-0.266667
ENST00000367582_143678072_143678131_60	uORF	60	30.5019	Translated	-16	-0.266667
ENST00000451827_143678072_143678131_60	uORF	60	30.5019	Translated	-16	-0.266667
ENST00000542769_143678072_143678131_60	uORF	60	30.5019	Translated	-16	-0.266667
ENST00000397980_143678072_143678131_60	uORF	60	30.5019	Translated	-16	-0.266667
ENST00000367088_158637782_158637841_60	uORF	60	46.5411	Translated	-4	-0.0666667
ENST00000405202_16646230_16674412_60	uORF	60	3.4072	Translated	-12.4	-0.206667
ENST00000405342_33035980_33062618_60	uORF	60	8.22808	Translated	-10.1	-0.168333
ENST00000490778_95416241_95424517_60	uORF	60	8.22808	Translated	-9.6	-0.16
ENST00000463739_102465102_102465161_60	uORF	60	3.4072	Translated	-19.7	-0.328333
ENST00000453144_108515371_108515430_60	uORF	60	3.4072	Translated	-15.2	-0.253333
ENST00000453085_108515371_108515430_60	uORF	60	3.4072	Translated	-15.2	-0.253333
ENST00000446634_143383272_143384098_60	uORF	60	9.22484	Translated	-10.9	-0.181667
ENST00000471855_101391788_101395359_60	uORF	60	6.8144	Translated	-8.5	-0.141667
ENST00000636206_136002141_136002200_60	uORF	60	3.4072	Translated	-10.2	-0.17
ENST00000540819_47957239_47957389_60	uORF	60	10.6385	Translated	-7.1	-0.118333
ENST00000521999_103415462_103426060_60	uORF	60	5.81764	Translated	-14.2	-0.236667
ENST00000526926_143649931_143649990_60	uORF	60	5.81764	Translated	-8.8	-0.146667
ENST00000458270_143649931_143649990_60	uORF	60	5.81764	Translated	-8.8	-0.146667
ENST00000627766_36581682_36589537_60	uORF	60	8.22808	Translated	-5.3	-0.0883333
ENST00000456642_125171984_125189685_60	uORF	60	10.2216	Translated	-13.3	-0.221667
ENST00000322030_128689240_128689299_60	uORF	60	8.22808	Translated	-23.6	-0.393333
ENST00000532063_6608465_6608728_60	uORF	60	3.4072	Translated	-16.4	-0.273333
ENST00000323213_32583857_32583916_60	uORF	60	3.4072	Translated	-16.8	-0.28
ENST00000540933_62639669_62639728_60	uORF	60	3.4072	Translated	-14.5	-0.241667
ENST00000540933_62639098_62639673_60	uORF	60	11.6353	Translated	-9.9	-0.165
ENST00000526361_74949347_74965040_60	uORF	60	3.4072	Translated	-19.3	-0.321667
ENST00000524575_102114187_102114246_60	uORF	60	3.4072	Translated	-15.2	-0.253333
ENST00000534319_123060127_123060186_60	uORF	60	11.6353	Translated	-11.5	-0.191667
ENST00000531491_125602368_125602805_60	uORF	60	5.81764	Translated	-11.8	-0.196667
ENST00000380994_3157476_3158043_60	uORF	60	6.8144	Translated	-7.2	-0.12
ENST00000378467_14553324_14553383_60	uORF	60	3.4072	Translated	-10.2	-0.17
ENST00000378458_14553324_14553383_60	uORF	60	3.4072	Translated	-10.2	-0.17
ENST00000496330_14553324_14553383_60	uORF	60	3.4072	Translated	-10.2	-0.17
ENST00000468492_14553324_14553383_60	uORF	60	3.4072	Translated	-10.2	-0.17
ENST00000494865_14553324_14553383_60	uORF	60	3.4072	Translated	-10.2	-0.17
ENST00000475786_14553324_14553383_60	uORF	60	3.4072	Translated	-10.2	-0.17
ENST00000488576_14553324_14553383_60	uORF	60	3.4072	Translated	-10.2	-0.17
ENST00000442012_14553324_14553383_60	uORF	60	3.4072	Translated	-10.2	-0.17
ENST00000482277_14553324_14553383_60	uORF	60	3.4072	Translated	-10.2	-0.17
ENST00000472095_14542671_14553365_60	uORF	60	3.4072	Translated	-6.7	-0.111667
ENST00000371667_91484476_91484535_60	uORF	60	3.4072	Translated	-7.6	-0.126667
ENST00000260777_116968711_117005079_60	uORF	60	12.632	Translated	-11.5	-0.191667
ENST00000539214_124408830_124408889_60	uORF	60	70.2286	Translated	-6.9	-0.115
ENST00000540083_8089966_8090025_60	uORF	60	3.4072	Translated	-7.9	-0.131667
ENST00000544053_13196835_13213500_60	uORF	60	50.9451	Translated	-15.1	-0.251667
ENST00000544053_13213481_13213540_60	uORF	60	72.802	Translated	-11.6	-0.193333
ENST00000550863_38848647_38873047_60	uORF	60	6.8144	Translated	-5.5	-0.0916667
ENST00000550726_56568986_56569910_60	uORF	60	6.8144	Translated	-11.2	-0.186667
ENST00000542360_56568986_56569910_60	uORF	60	6.8144	Translated	-11.2	-0.186667
ENST00000555634_57229779_57231739_60	uORF	60	6.8144	Translated	-12.2	-0.203333
ENST00000557269_57229779_57231739_60	uORF	60	6.8144	Translated	-12.2	-0.203333
ENST00000551132_70278230_70301719_60	uORF	60	11.6353	Translated	-9.3	-0.155
ENST00000550641_70278237_70285421_60	uORF	60	11.6353	Translated	-9.6	-0.16
ENST00000547867_70278237_70285421_60	uORF	60	11.6353	Translated	-9.6	-0.16
ENST00000431879_76068948_76084579_60	uORF	60	46.958	Translated	-7.3	-0.121667
ENST00000548044_76068948_76084579_60	uORF	60	46.958	Translated	-7.3	-0.121667
ENST00000421578_108678334_108678393_60	uORF	60	13.049	Translated	-13.4	-0.223333
ENST00000552871_108678334_108678393_60	uORF	60	13.049	Translated	-13.4	-0.223333
ENST00000540089_109457996_109458055_60	uORF	60	3.4072	Translated	-8.2	-0.136667
ENST00000542954_109457996_109458055_60	uORF	60	3.4072	Translated	-8.2	-0.136667
ENST00000535546_109457996_109458055_60	uORF	60	3.4072	Translated	-8.2	-0.136667
ENST00000540355_109457996_109458055_60	uORF	60	3.4072	Translated	-8.2	-0.136667
ENST00000554739_64388446_64389037_60	uORF	60	3.4072	Translated	-11.1	-0.185
ENST00000554768_64388446_64389037_60	uORF	60	3.4072	Translated	-11.1	-0.185
ENST00000555431_67359679_67359738_60	uORF	60	23.2706	Translated	-18.9	-0.315
ENST00000553687_67359679_67359738_60	uORF	60	23.2706	Translated	-18.9	-0.315
ENST00000640432_94079115_94079174_60	uORF	60	8.22808	Translated	-22.6	-0.376667
ENST00000640432_94079642_94079701_60	uORF	60	8.22808	Translated	-3.1	-0.0516667
ENST00000557457_104940906_104940965_60	uORF	60	3.4072	Translated	-13	-0.216667
ENST00000616814_41095867_41095926_60	uORF	60	6.8144	Translated	-16	-0.266667
ENST00000558169_60397325_60397988_60	uORF	60	3.4072	Translated	-13.3	-0.221667
ENST00000559199_64976518_64980885_60	uORF	60	5.81764	Translated	-8.5	-0.141667
ENST00000635293_7676555_7676614_60	uORF	60	3.4072	Translated	-14.2	-0.236667
ENST00000635293_7676572_7687385_60	uORF	60	3.4072	Translated	-22.4	-0.373333
ENST00000610292_7676572_7687385_60	uORF	60	3.4072	Translated	-22.4	-0.373333
ENST00000610292_7676555_7676614_60	uORF	60	3.4072	Translated	-14.2	-0.236667
ENST00000620739_7676572_7687385_60	uORF	60	3.4072	Translated	-22.4	-0.373333
ENST00000620739_7676555_7676614_60	uORF	60	3.4072	Translated	-14.2	-0.236667
ENST00000622645_7676572_7687385_60	uORF	60	3.4072	Translated	-22.4	-0.373333
ENST00000622645_7676555_7676614_60	uORF	60	3.4072	Translated	-14.2	-0.236667
ENST00000610538_7676572_7687385_60	uORF	60	3.4072	Translated	-22.4	-0.373333
ENST00000610538_7676555_7676614_60	uORF	60	3.4072	Translated	-14.2	-0.236667
ENST00000619485_7676555_7676614_60	uORF	60	3.4072	Translated	-14.2	-0.236667
ENST00000476111_21021223_21028597_60	uORF	60	6.8144	Translated	-12.1	-0.201667
ENST00000584538_21021223_21028597_60	uORF	60	6.8144	Translated	-12.1	-0.201667
ENST00000618942_38458199_38458258_60	uORF	60	3.4072	Translated	-14.9	-0.248333
ENST00000245857_38853055_38853310_60	uORF	60	10.6385	Translated	-12.1	-0.201667
ENST00000583210_48056501_48056560_60	uORF	60	10.6385	Translated	-18	-0.3
ENST00000577411_48056501_48056560_60	uORF	60	10.6385	Translated	-18	-0.3
ENST00000584634_48056501_48056560_60	uORF	60	10.6385	Translated	-18	-0.3
ENST00000580037_48056501_48056560_60	uORF	60	10.6385	Translated	-18	-0.3
ENST00000581697_64504766_64504825_60	uORF	60	12.632	Translated	-10	-0.166667
ENST00000581806_64504766_64504825_60	uORF	60	12.632	Translated	-10	-0.166667
ENST00000578190_64504766_64504825_60	uORF	60	12.632	Translated	-10	-0.166667
ENST00000583239_64504766_64504825_60	uORF	60	12.632	Translated	-10	-0.166667
ENST00000579091_64504766_64504825_60	uORF	60	12.632	Translated	-10	-0.166667
ENST00000585060_64504766_64504825_60	uORF	60	12.632	Translated	-10	-0.166667
ENST00000583212_64504766_64504825_60	uORF	60	12.632	Translated	-10	-0.166667
ENST00000581589_75053053_75059516_60	uORF	60	3.4072	Translated	-8	-0.133333
ENST00000325971_13017203_13017262_60	uORF	60	3.4072	Translated	-6.7	-0.111667
ENST00000590898_36067359_36067418_60	uORF	60	3.4072	Translated	-18.2	-0.303333
ENST00000588737_36067359_36067418_60	uORF	60	3.4072	Translated	-18.2	-0.303333
ENST00000494518_50382226_50385274_60	uORF	60	3.4072	Translated	-12.4	-0.206667
ENST00000591215_57573346_57580112_60	uORF	60	3.4072	Translated	-9.3	-0.155
ENST00000474024_17570150_17570209_60	uORF	60	5.81764	Translated	-15	-0.25
ENST00000373473_37746563_37746622_60	uORF	60	3.4072	Translated	-11.6	-0.193333
ENST00000540357_10166669_10173097_60	uORF	60	3.4072	Translated	-2.8	-0.0466667
ENST00000586121_11723272_11723331_60	uORF	60	5.81764	Translated	-5.4	-0.09
ENST00000588848_13149790_13149849_60	uORF	60	5.81764	Translated	-19.8	-0.33
ENST00000591197_13149790_13149849_60	uORF	60	5.81764	Translated	-19.8	-0.33
ENST00000598298_14562560_14563249_60	uORF	60	5.81764	Translated	-14.8	-0.246667
ENST00000594545_14562560_14563249_60	uORF	60	5.81764	Translated	-14.8	-0.246667
ENST00000392271_29942469_29942528_60	uORF	60	3.4072	Translated	-21.2	-0.353333
ENST00000574110_29942469_29942528_60	uORF	60	3.4072	Translated	-21.2	-0.353333
ENST00000574666_29942469_29942528_60	uORF	60	3.4072	Translated	-21.2	-0.353333
ENST00000538434_38619228_38619287_60	uORF	60	3.4072	Translated	-11.6	-0.193333
ENST00000401959_41682556_41688821_60	uORF	60	3.4072	Translated	-14.5	-0.241667
ENST00000621201_46644427_46644486_60	uORF	60	3.4072	Translated	-14	-0.233333
ENST00000602296_10430936_10430995_60	uORF	60	2.41044	Translated	-24.9	-0.415
ENST00000477755_10430936_10430995_60	uORF	60	2.41044	Translated	-24.9	-0.415
ENST00000370872_74723156_74723215_60	uORF	60	2.41044	Translated	-11.6	-0.193333
ENST00000535010_86704921_86719515_60	uORF	60	2.41044	Translated	-20.2	-0.336667
ENST00000340979_159018524_159018583_60	uORF	60	2.41044	Translated	-7	-0.116667
ENST00000481987_243156345_243156404_60	uORF	60	2.41044	Translated	-4.3	-0.0716667
ENST00000464936_243156345_243156404_60	uORF	60	2.41044	Translated	-4.3	-0.0716667
ENST00000492145_243156345_243156404_60	uORF	60	2.41044	Translated	-4.3	-0.0716667
ENST00000622629_47799632_47799691_60	uORF	60	7.23131	Translated	-9.1	-0.151667
ENST00000333896_54558614_54558673_60	uORF	60	2.41044	Translated	-13.8	-0.23
ENST00000436321_63594531_63595426_60	uORF	60	2.41044	Translated	-10.3	-0.171667
ENST00000254636_86179519_86179578_60	uORF	60	2.41044	Translated	-13.1	-0.218333
ENST00000618828_189092318_189092377_60	uORF	60	4.82088	Translated	-19.5	-0.325
ENST00000624204_189791823_189791882_60	uORF	60	2.41044	Translated	-9.2	-0.153333
ENST00000432292_189791823_189791882_60	uORF	60	2.41044	Translated	-9.2	-0.153333
ENST00000449864_241266832_241266891_60	uORF	60	9.64175	Translated	-5	-0.0833333
ENST00000395126_50332129_50337938_60	uORF	60	7.23131	Translated	-16	-0.266667
ENST00000449482_98890439_98901163_60	uORF	60	4.82088	Translated	-17.2	-0.286667
ENST00000485727_123949064_123949123_60	uORF	60	2.41044	Translated	-4.9	-0.0816667
ENST00000489746_123949064_123949123_60	uORF	60	2.41044	Translated	-4.9	-0.0816667
ENST00000419247_123949064_123949123_60	uORF	60	2.41044	Translated	-4.9	-0.0816667
ENST00000426152_123949064_123949123_60	uORF	60	2.41044	Translated	-4.9	-0.0816667
ENST00000434954_123949064_123949123_60	uORF	60	2.41044	Translated	-4.9	-0.0816667
ENST00000495875_152414961_152415020_60	uORF	60	2.41044	Translated	-6.4	-0.106667
ENST00000460591_152414961_152415020_60	uORF	60	2.41044	Translated	-6.4	-0.106667
ENST00000494486_160448794_160449502_60	uORF	60	2.41044	Translated	-22.6	-0.376667
ENST00000497606_182965728_182980109_60	uORF	60	2.41044	Translated	-13.7	-0.228333
ENST00000427845_184315497_184317331_60	uORF	60	2.41044	Translated	-14.6	-0.243333
ENST00000509158_26321001_26362457_60	uORF	60	2.41044	Translated	-11.5	-0.191667
ENST00000355476_26321001_26362457_60	uORF	60	2.41044	Translated	-11.5	-0.191667
ENST00000507846_137531494_137531553_60	uORF	60	4.82088	Translated	-7.2	-0.12
ENST00000506536_88207130_88220609_60	uORF	60	2.41044	Translated	-9.9	-0.165
ENST00000511218_88207130_88220609_60	uORF	60	2.41044	Translated	-9.9	-0.165
ENST00000509514_119489279_119493847_60	uORF	60	2.41044	Translated	-8.7	-0.145
ENST00000297183_140505186_140505735_60	uORF	60	2.41044	Translated	-12.3	-0.205
ENST00000606299_149509931_149513106_60	uORF	60	4.82088	Translated	-11.3	-0.188333
ENST00000603881_345926_348159_60	uORF	60	2.41044	Translated	-15	-0.25
ENST00000489805_10411729_10411788_60	uORF	60	4.82088	Translated	-28	-0.466667
ENST00000379608_10411729_10411788_60	uORF	60	4.82088	Translated	-28	-0.466667
ENST00000615798_75194852_75194911_60	uORF	60	2.41044	Translated	-10.4	-0.173333
ENST00000615798_75177756_75177815_60	uORF	60	2.41044	Translated	-6.2	-0.103333
ENST00000639423_145686222_145686281_60	uORF	60	4.82088	Translated	-9	-0.15
ENST00000611340_145686222_145686281_60	uORF	60	4.82088	Translated	-9	-0.15
ENST00000639465_145686222_145686281_60	uORF	60	4.82088	Translated	-9	-0.15
ENST00000640225_145686222_145686281_60	uORF	60	4.82088	Translated	-9	-0.15
ENST00000640980_145686222_145686281_60	uORF	60	4.82088	Translated	-9	-0.15
ENST00000638783_145686222_145686281_60	uORF	60	4.82088	Translated	-9	-0.15
ENST00000638778_145686222_145686281_60	uORF	60	4.82088	Translated	-9	-0.15
ENST00000639849_145686222_145686281_60	uORF	60	4.82088	Translated	-9	-0.15
ENST00000544255_159787858_159789450_60	uORF	60	4.82088	Translated	-14.7	-0.245
ENST00000392168_159787858_159789450_60	uORF	60	4.82088	Translated	-14.7	-0.245
ENST00000538128_159787858_159789450_60	uORF	60	4.82088	Translated	-14.7	-0.245
ENST00000354230_100100569_100100628_60	uORF	60	2.41044	Translated	-18.6	-0.31
ENST00000425308_100100569_100100628_60	uORF	60	2.41044	Translated	-18.6	-0.31
ENST00000465919_107583905_107583964_60	uORF	60	7.23131	Translated	-6.1	-0.101667
ENST00000438357_20240600_20266617_60	uORF	60	2.41044	Translated	-15.2	-0.253333
ENST00000637327_40581072_40591262_60	uORF	60	2.41044	Translated	-18.2	-0.303333
ENST00000636970_40581072_40591262_60	uORF	60	2.41044	Translated	-18.2	-0.303333
ENST00000635734_40581072_40591262_60	uORF	60	2.41044	Translated	-18.2	-0.303333
ENST00000636251_40581072_40591262_60	uORF	60	2.41044	Translated	-18.2	-0.303333
ENST00000637482_40581072_40591262_60	uORF	60	2.41044	Translated	-18.2	-0.303333
ENST00000486558_40581072_40591262_60	uORF	60	2.41044	Translated	-18.2	-0.303333
ENST00000456845_38995667_38996451_60	uORF	60	2.41044	Translated	-9.6	-0.16
ENST00000521903_123357648_123357707_60	uORF	60	2.41044	Translated	-13.6	-0.226667
ENST00000517712_140668372_140668431_60	uORF	60	2.41044	Translated	-11.4	-0.19
ENST00000531953_143590717_143596916_60	uORF	60	2.41044	Translated	-9.8	-0.163333
ENST00000627121_92289326_92289385_60	uORF	60	7.23131	Translated	-7.5	-0.125
ENST00000447699_92289326_92289385_60	uORF	60	7.23131	Translated	-7.5	-0.125
ENST00000415075_131504339_131507374_60	uORF	60	4.82088	Translated	-8	-0.133333
ENST00000544065_60928801_60928860_60	uORF	60	2.41044	Translated	-19.4	-0.323333
ENST00000539851_64284940_64284999_60	uORF	60	2.41044	Translated	-11.1	-0.185
ENST00000536667_64284940_64284999_60	uORF	60	2.41044	Translated	-11.1	-0.185
ENST00000531607_125626775_125627620_60	uORF	60	2.41044	Translated	-7.7	-0.128333
ENST00000432464_67891406_67891465_60	uORF	60	2.41044	Translated	-13.3	-0.221667
ENST00000263070_86517619_86517678_60	uORF	60	2.41044	Translated	-9.8	-0.163333
ENST00000263070_86473901_86473960_60	uORF	60	4.82088	Translated	-9.6	-0.16
ENST00000548320_50001245_50002298_60	uORF	60	2.41044	Translated	-15.9	-0.265
ENST00000552783_50222367_50222426_60	uORF	60	2.41044	Translated	-18.3	-0.305
ENST00000549110_51005609_51005668_60	uORF	60	2.41044	Translated	-12.9	-0.215
ENST00000605627_51246826_51269278_60	uORF	60	4.82088	Translated	-10.3	-0.171667
ENST00000548278_113185986_113186208_60	uORF	60	2.41044	Translated	-13	-0.216667
ENST00000547191_120200148_120200786_60	uORF	60	2.41044	Translated	-15.1	-0.251667
ENST00000437553_20317886_20317945_60	uORF	60	2.41044	Translated	-18.9	-0.315
ENST00000398169_20317886_20317945_60	uORF	60	2.41044	Translated	-18.9	-0.315
ENST00000557364_21431832_21456064_60	uORF	60	4.82088	Translated	-13.2	-0.22
ENST00000555495_93115151_93115210_60	uORF	60	2.41044	Translated	-18.6	-0.31
ENST00000550208_105248199_105248258_60	uORF	60	2.41044	Translated	-16.6	-0.276667
ENST00000550375_105248199_105248258_60	uORF	60	2.41044	Translated	-16.6	-0.276667
ENST00000568400_42272069_42272967_60	uORF	60	2.41044	Translated	-6.3	-0.105
ENST00000566474_42272069_42272680_60	uORF	60	2.41044	Translated	-6.7	-0.111667
ENST00000535141_66505351_66514006_60	uORF	60	14.4626	Translated	-13.3	-0.221667
ENST00000564179_66505351_66514006_60	uORF	60	14.4626	Translated	-13.3	-0.221667
ENST00000559930_78872984_78873043_60	uORF	60	2.41044	Translated	-11.6	-0.193333
ENST00000558830_78872984_78873043_60	uORF	60	2.41044	Translated	-11.6	-0.193333
ENST00000540986_739677_739736_60	uORF	60	2.41044	Translated	-13.1	-0.218333
ENST00000566614_739677_739736_60	uORF	60	2.41044	Translated	-13.1	-0.218333
ENST00000544670_19564877_19564936_60	uORF	60	2.41044	Translated	-10.4	-0.173333
ENST00000568497_28484036_28484095_60	uORF	60	2.41044	Translated	-13.6	-0.226667
ENST00000577897_17819609_17820354_60	uORF	60	2.41044	Translated	-18.8	-0.313333
ENST00000513119_48841824_48841883_60	uORF	60	4.82088	Translated	-6.4	-0.106667
ENST00000580188_64507098_64510188_60	uORF	60	2.41044	Translated	-9.1	-0.151667
ENST00000585462_75855238_75855297_60	uORF	60	4.82088	Translated	-12.9	-0.215
ENST00000324684_76344723_76348573_60	uORF	60	7.23131	Translated	-9.6	-0.16
ENST00000435555_76344723_76348573_60	uORF	60	7.23131	Translated	-9.6	-0.16
ENST00000436498_76344723_76348573_60	uORF	60	7.23131	Translated	-9.6	-0.16
ENST00000423915_76344723_76348573_60	uORF	60	7.23131	Translated	-9.6	-0.16
ENST00000578229_79043979_79044038_60	uORF	60	2.41044	Translated	-18	-0.3
ENST00000217652_3247854_3253236_60	uORF	60	2.41044	Translated	-19.4	-0.323333
ENST00000400060_7955379_8069709_60	uORF	60	2.41044	Translated	-12.7	-0.211667
ENST00000400060_8069791_8069850_60	uORF	60	4.82088	Translated	-10.5	-0.175
ENST00000543127_36138307_36138366_60	uORF	60	2.41044	Translated	-11.8	-0.196667
ENST00000450570_5127034_5127093_60	uORF	60	2.41044	Translated	-24.1	-0.401667
ENST00000587886_35744627_35744686_60	uORF	60	2.41044	Translated	-6.3	-0.105
ENST00000597808_47130847_47143541_60	uORF	60	4.82088	Translated	-21.2	-0.353333
ENST00000599701_49514020_49514079_60	uORF	60	4.82088	Translated	-17.9	-0.298333
ENST00000253024_58544695_58544754_60	uORF	60	2.41044	Translated	-29.2	-0.486667
ENST00000341753_58544695_58544754_60	uORF	60	2.41044	Translated	-29.2	-0.486667
ENST00000482444_31088471_31088530_60	uORF	60	2.41044	Translated	-16.4	-0.273333
ENST00000377860_6281143_6281202_60	dORF	60	3.4072	Translated	-13.5	-0.225
ENST00000418124_6281143_6281202_60	dORF	60	3.4072	Translated	-13.5	-0.225
ENST00000377663_6593571_6593630_60	dORF	60	9.22484	Translated	-11.3	-0.188333
ENST00000486138_6825157_6871762_60	dORF	60	3.4072	Translated	-7.1	-0.118333
ENST00000602384_19640690_19655031_60	dORF	60	3.4072	Translated	-21.1	-0.351667
ENST00000602384_19655339_19655398_60	dORF	60	5.81764	Translated	-6.1	-0.101667
ENST00000602293_19655339_19655398_60	dORF	60	5.81764	Translated	-6.1	-0.101667
ENST00000602450_19655339_19655398_60	dORF	60	5.81764	Translated	-6.1	-0.101667
ENST00000466382_26780694_26780753_60	dORF	60	3.4072	Translated	-8.6	-0.143333
ENST00000532781_26780694_26780753_60	dORF	60	3.4072	Translated	-8.6	-0.143333
ENST00000497986_28237968_28238027_60	dORF	60	3.4072	Translated	-17.2	-0.286667
ENST00000465645_28237968_28238027_60	dORF	60	3.4072	Translated	-17.2	-0.286667
ENST00000530704_40089447_40089506_60	dORF	60	9.22484	Translated	-10.8	-0.18
ENST00000641691_40089447_40089506_60	dORF	60	9.22484	Translated	-10.8	-0.18
ENST00000372779_40089447_40089506_60	dORF	60	9.22484	Translated	-10.8	-0.18
ENST00000529214_46635808_46635867_60	dORF	60	10.6385	Translated	-11.9	-0.198333
ENST00000371520_52904752_52904811_60	dORF	60	3.4072	Translated	-18.3	-0.305
ENST00000476477_52904752_52904811_60	dORF	60	3.4072	Translated	-18.3	-0.305
ENST00000488206_61683513_61694722_60	dORF	60	5.81764	Translated	-7	-0.116667
ENST00000493594_89014118_89014177_60	dORF	60	6.8144	Translated	-9.1	-0.151667
ENST00000235878_89014118_89014177_60	dORF	60	6.8144	Translated	-9.1	-0.151667
ENST00000635193_102915636_102920321_60	dORF	60	8.22808	Translated	-18.7	-0.311667
ENST00000635193_102886909_102886968_60	dORF	60	30.5019	Translated	-9.3	-0.155
ENST00000485775_110050963_110051022_60	dORF	60	6.8144	Translated	-8.7	-0.145
ENST00000468093_112703079_112703402_60	dORF	60	9.22484	Translated	-14.7	-0.245
ENST00000484280_112703079_112703402_60	dORF	60	9.22484	Translated	-14.7	-0.245
ENST00000528831_112703079_112703402_60	dORF	60	9.22484	Translated	-14.7	-0.245
ENST00000606954_112703684_112703743_60	dORF	60	46.958	Translated	-9.8	-0.163333
ENST00000295598_116404531_116404590_60	dORF	60	5.81764	Translated	-9.8	-0.163333
ENST00000537345_116404531_116404590_60	dORF	60	5.81764	Translated	-9.8	-0.163333
ENST00000369496_116404531_116404590_60	dORF	60	5.81764	Translated	-9.8	-0.163333
ENST00000640021_119965510_119966378_60	dORF	60	11.6353	Translated	-14.6	-0.243333
ENST00000444664_154963806_154963865_60	dORF	60	5.81764	Translated	-18.5	-0.308333
ENST00000473699_156018345_156019120_60	dORF	60	6.8144	Translated	-10.5	-0.175
ENST00000473699_156018251_156018310_60	dORF	60	29.5051	Translated	-14	-0.233333
ENST00000368258_156320865_156320924_60	dORF	60	62.9973	Translated	-10.9	-0.181667
ENST00000368262_156320865_156320924_60	dORF	60	62.9973	Translated	-10.9	-0.181667
ENST00000473969_161039923_161039982_60	dORF	60	3.4072	Translated	-14	-0.233333
ENST00000474086_235135714_235136036_60	dORF	60	5.81764	Translated	-10.3	-0.171667
ENST00000419162_236183803_236183862_60	dORF	60	3.4072	Translated	-7.8	-0.13
ENST00000444376_244853959_244854018_60	dORF	60	3.4072	Translated	-3.8	-0.0633333
ENST00000640218_244853959_244854018_60	dORF	60	3.4072	Translated	-3.8	-0.0633333
ENST00000440865_244853959_244854018_60	dORF	60	3.4072	Translated	-3.8	-0.0633333
ENST00000639628_244853959_244854018_60	dORF	60	3.4072	Translated	-3.8	-0.0633333
ENST00000638716_244853959_244854018_60	dORF	60	3.4072	Translated	-3.8	-0.0633333
ENST00000639880_244853959_244854018_60	dORF	60	3.4072	Translated	-3.8	-0.0633333
ENST00000283179_244853959_244854018_60	dORF	60	3.4072	Translated	-3.8	-0.0633333
ENST00000638475_244853959_244854018_60	dORF	60	3.4072	Translated	-3.8	-0.0633333
ENST00000488729_8785911_8785970_60	dORF	60	5.81764	Translated	-7.9	-0.131667
ENST00000492223_9481422_9484465_60	dORF	60	3.4072	Translated	-7.9	-0.131667
ENST00000351760_9481422_9484465_60	dORF	60	3.4072	Translated	-7.9	-0.131667
ENST00000456385_29133679_29133738_60	dORF	60	3.4072	Translated	-15	-0.25
ENST00000406087_30257559_30257618_60	dORF	60	3.4072	Translated	-9.5	-0.158333
ENST00000478015_30568118_30640117_60	dORF	60	6.8144	Translated	-6.6	-0.11
ENST00000478015_30568099_30568158_60	dORF	60	6.8144	Translated	-7.7	-0.128333
ENST00000405384_38298317_38298376_60	dORF	60	3.4072	Translated	-7.3	-0.121667
ENST00000409011_38781658_38781717_60	dORF	60	3.4072	Translated	-10.2	-0.17
ENST00000409011_38781769_38781828_60	dORF	60	3.4072	Translated	-15.7	-0.261667
ENST00000409566_38781658_38781717_60	dORF	60	3.4072	Translated	-10.2	-0.17
ENST00000409566_38781769_38781828_60	dORF	60	3.4072	Translated	-15.7	-0.261667
ENST00000445503_47798657_47798716_60	dORF	60	3.4072	Translated	-10.5	-0.175
ENST00000445503_47798756_47798815_60	dORF	60	8.22808	Translated	-8	-0.133333
ENST00000456246_47798657_47798716_60	dORF	60	3.4072	Translated	-10.5	-0.175
ENST00000456246_47798756_47798815_60	dORF	60	8.22808	Translated	-8	-0.133333
ENST00000428210_61493846_61493905_60	dORF	60	12.632	Translated	-9.7	-0.161667
ENST00000428210_61485860_61485919_60	dORF	60	3.4072	Translated	-6.3	-0.105
ENST00000264441_70277358_70277417_60	dORF	60	5.81764	Translated	-1.8	-0.03
ENST00000433258_70988987_70989777_60	dORF	60	3.4072	Translated	-9.7	-0.161667
ENST00000470592_74214180_74214239_60	dORF	60	13.049	Translated	-11	-0.183333
ENST00000470592_74208575_74208634_60	dORF	60	12.632	Translated	-12.9	-0.215
ENST00000470592_74211861_74214132_60	dORF	60	3.4072	Translated	-15	-0.25
ENST00000489041_74214180_74214239_60	dORF	60	13.049	Translated	-11	-0.183333
ENST00000489041_74211861_74214132_60	dORF	60	3.4072	Translated	-15	-0.25
ENST00000434055_74363048_74363107_60	dORF	60	5.81764	Translated	-17.4	-0.29
ENST00000409065_74461229_74461288_60	dORF	60	5.81764	Translated	-11.1	-0.185
ENST00000441719_86491206_86491265_60	dORF	60	3.4072	Translated	-5.2	-0.0866667
ENST00000413697_99438649_99438708_60	dORF	60	3.4072	Translated	-8.5	-0.141667
ENST00000452732_105373705_105378026_60	dORF	60	11.6353	Translated	-12.6	-0.21
ENST00000467324_121761429_121761488_60	dORF	60	3.4072	Translated	-11.9	-0.198333
ENST00000490717_121761429_121761488_60	dORF	60	3.4072	Translated	-11.9	-0.198333
ENST00000478165_121761429_121761488_60	dORF	60	3.4072	Translated	-11.9	-0.198333
ENST00000490104_121761429_121761488_60	dORF	60	3.4072	Translated	-11.9	-0.198333
ENST00000413578_127639393_127640093_60	dORF	60	3.4072	Translated	-9.6	-0.16
ENST00000438277_128171226_128171285_60	dORF	60	3.4072	Translated	-5.4	-0.09
ENST00000376723_128187578_128189739_60	dORF	60	3.4072	Translated	-3.3	-0.055
ENST00000636732_144400004_144400063_60	dORF	60	3.4072	Translated	-9.7	-0.161667
ENST00000537825_169811840_169812497_60	dORF	60	3.4072	Translated	-5.9	-0.0983333
ENST00000263812_171834012_171834741_60	dORF	60	3.4072	Translated	-13.6	-0.226667
ENST00000437944_174424498_174424557_60	dORF	60	3.4072	Translated	-6	-0.1
ENST00000548868_174424498_174424557_60	dORF	60	3.4072	Translated	-6	-0.1
ENST00000424699_178443288_178443347_60	dORF	60	3.4072	Translated	-14	-0.233333
ENST00000440623_181916371_181916430_60	dORF	60	3.4072	Translated	-8.5	-0.141667
ENST00000392333_190246161_190249647_60	dORF	60	15.4594	Translated	-7.1	-0.118333
ENST00000417154_190921185_190923957_60	dORF	60	19.8634	Translated	-11.7	-0.195
ENST00000540176_190979860_190982385_60	dORF	60	17.4529	Translated	-12.6	-0.21
ENST00000452281_190979860_190982385_60	dORF	60	17.4529	Translated	-12.6	-0.21
ENST00000429907_210019729_210019788_60	dORF	60	3.4072	Translated	-10.7	-0.178333
ENST00000435437_210019729_210019788_60	dORF	60	3.4072	Translated	-10.7	-0.178333
ENST00000452556_213297304_213340168_60	dORF	60	3.4072	Translated	-11.4	-0.19
ENST00000443953_215326847_215326906_60	dORF	60	3.4072	Translated	-8.6	-0.143333
ENST00000373963_219385480_219385638_60	dORF	60	5.81764	Translated	-18.9	-0.315
ENST00000373966_219385480_219385638_60	dORF	60	5.81764	Translated	-18.9	-0.315
ENST00000458528_232791102_232791161_60	dORF	60	3.4072	Translated	0	0
ENST00000400770_241678478_241678537_60	dORF	60	5.81764	Translated	-20.4	-0.34
ENST00000432348_241678478_241678537_60	dORF	60	5.81764	Translated	-20.4	-0.34
ENST00000417500_9803957_9806212_60	dORF	60	3.4072	Translated	-13.9	-0.231667
ENST00000440787_9803957_9806212_60	dORF	60	3.4072	Translated	-13.9	-0.231667
ENST00000476581_14152379_14156356_60	dORF	60	3.4072	Translated	-15.2	-0.253333
ENST00000628377_15563498_15564563_60	dORF	60	3.4072	Translated	-9.8	-0.163333
ENST00000383779_15563498_15564563_60	dORF	60	3.4072	Translated	-9.8	-0.163333
ENST00000422591_15563498_15564563_60	dORF	60	3.4072	Translated	-9.8	-0.163333
ENST00000413971_25607295_25607354_60	dORF	60	3.4072	Translated	-3.8	-0.0633333
ENST00000457377_27376767_27376826_60	dORF	60	5.81764	Translated	-2.8	-0.0466667
ENST00000438530_27376767_27376826_60	dORF	60	5.81764	Translated	-2.8	-0.0466667
ENST00000437266_27376767_27376826_60	dORF	60	5.81764	Translated	-2.8	-0.0466667
ENST00000411549_38123050_38123109_60	dORF	60	14.0457	Translated	-10.6	-0.176667
ENST00000627515_38123050_38123109_60	dORF	60	14.0457	Translated	-10.6	-0.176667
ENST00000625927_38123050_38123109_60	dORF	60	14.0457	Translated	-10.6	-0.176667
ENST00000452875_49011758_49011817_60	dORF	60	6.8144	Translated	-19.7	-0.328333
ENST00000452875_49014230_49014289_60	dORF	60	3.4072	Translated	-21	-0.35
ENST00000420783_49011758_49011817_60	dORF	60	6.8144	Translated	-19.7	-0.328333
ENST00000420783_49014230_49014289_60	dORF	60	3.4072	Translated	-21	-0.35
ENST00000637281_49098209_49098362_60	dORF	60	10.6385	Translated	-8.1	-0.135
ENST00000430182_49098209_49098362_60	dORF	60	10.6385	Translated	-8.1	-0.135
ENST00000636018_49098209_49098362_60	dORF	60	10.6385	Translated	-8.1	-0.135
ENST00000635494_49103361_49103566_60	dORF	60	9.22484	Translated	-9.4	-0.156667
ENST00000446079_50253158_50256224_60	dORF	60	13.049	Translated	-8.2	-0.136667
ENST00000446079_50257628_50257687_60	dORF	60	16.4562	Translated	-10.7	-0.178333
ENST00000441156_50257628_50257687_60	dORF	60	16.4562	Translated	-10.7	-0.178333
ENST00000450814_53225759_53225818_60	dORF	60	18.4497	Translated	-18.3	-0.305
ENST00000469678_53225759_53225818_60	dORF	60	18.4497	Translated	-18.3	-0.305
ENST00000327590_70965987_70966046_60	dORF	60	3.4072	Translated	-10	-0.166667
ENST00000478157_108206651_108213944_60	dORF	60	12.632	Translated	-7	-0.116667
ENST00000481432_113721763_113721822_60	dORF	60	5.81764	Translated	-9.6	-0.16
ENST00000470455_113795893_113798255_60	dORF	60	3.4072	Translated	-13.7	-0.228333
ENST00000497447_119480109_119480168_60	dORF	60	11.6353	Translated	-12.8	-0.213333
ENST00000486607_119480109_119480168_60	dORF	60	11.6353	Translated	-12.8	-0.213333
ENST00000490145_119660012_119675152_60	dORF	60	3.4072	Translated	-10.9	-0.181667
ENST00000482512_121729924_121729983_60	dORF	60	5.81764	Translated	-13.4	-0.223333
ENST00000462091_124737628_124737687_60	dORF	60	5.81764	Translated	-15	-0.25
ENST00000467167_124737628_124737687_60	dORF	60	5.81764	Translated	-15	-0.25
ENST00000497791_124737628_124737687_60	dORF	60	5.81764	Translated	-15	-0.25
ENST00000460034_124737628_124737687_60	dORF	60	5.81764	Translated	-15	-0.25
ENST00000471751_125460805_125469457_60	dORF	60	5.81764	Translated	-12.5	-0.208333
ENST00000474964_127604923_127604982_60	dORF	60	3.4072	Translated	-20.7	-0.345
ENST00000477668_127604923_127604982_60	dORF	60	3.4072	Translated	-20.7	-0.345
ENST00000504350_129252294_129252353_60	dORF	60	3.4072	Translated	-3.3	-0.055
ENST00000420115_133587865_133587924_60	dORF	60	3.4072	Translated	-13.7	-0.228333
ENST00000477557_138167182_138167241_60	dORF	60	3.4072	Translated	-9.6	-0.16
ENST00000494558_150563576_150564319_60	dORF	60	3.4072	Translated	-7	-0.116667
ENST00000490505_150563576_150564319_60	dORF	60	3.4072	Translated	-7	-0.116667
ENST00000462221_150563576_150564319_60	dORF	60	3.4072	Translated	-7	-0.116667
ENST00000475298_157150087_157150146_60	dORF	60	6.8144	Translated	-14.3	-0.238333
ENST00000631619_157150087_157150146_60	dORF	60	6.8144	Translated	-14.3	-0.238333
ENST00000470121_157150087_157150146_60	dORF	60	6.8144	Translated	-14.3	-0.238333
ENST00000477127_157150087_157150146_60	dORF	60	6.8144	Translated	-14.3	-0.238333
ENST00000469858_160416297_160416356_60	dORF	60	11.6353	Translated	-1.6	-0.0266667
ENST00000602751_169786616_169786675_60	dORF	60	3.4072	Translated	-15.5	-0.258333
ENST00000475836_170866520_170868067_60	dORF	60	27.6745	Translated	-6.6	-0.11
ENST00000475836_170866349_170866408_60	dORF	60	23.2706	Translated	-15.7	-0.261667
ENST00000494771_170866520_170868067_60	dORF	60	27.6745	Translated	-6.6	-0.11
ENST00000494771_170866349_170866408_60	dORF	60	23.2706	Translated	-15.7	-0.261667
ENST00000412756_180608654_180608713_60	dORF	60	3.4072	Translated	-5.5	-0.0916667
ENST00000412756_180608670_180608729_60	dORF	60	3.4072	Translated	-11.7	-0.195
ENST00000465065_180608654_180608713_60	dORF	60	3.4072	Translated	-5.5	-0.0916667
ENST00000465065_180608670_180608729_60	dORF	60	3.4072	Translated	-11.7	-0.195
ENST00000497830_183022494_183022553_60	dORF	60	3.4072	Translated	-6.7	-0.111667
ENST00000629669_183022494_183022553_60	dORF	60	3.4072	Translated	-6.7	-0.111667
ENST00000497959_183022494_183022553_60	dORF	60	3.4072	Translated	-6.7	-0.111667
ENST00000495767_183022494_183022553_60	dORF	60	3.4072	Translated	-6.7	-0.111667
ENST00000445426_183817408_183818024_60	dORF	60	3.4072	Translated	-23.8	-0.396667
ENST00000442406_184322686_184322835_60	dORF	60	14.0457	Translated	-5.2	-0.0866667
ENST00000442406_184328636_184328695_60	dORF	60	8.22808	Translated	-8.1	-0.135
ENST00000413967_184322686_184322835_60	dORF	60	14.0457	Translated	-5.2	-0.0866667
ENST00000456380_185923813_185923872_60	dORF	60	6.8144	Translated	-7.2	-0.12
ENST00000429589_186787211_186787484_60	dORF	60	12.632	Translated	-13.8	-0.23
ENST00000413183_195519165_195523730_60	dORF	60	3.4072	Translated	-8.3	-0.138333
ENST00000308466_195757272_195759126_60	dORF	60	6.8144	Translated	-14.1	-0.235
ENST00000448861_195757272_195759126_60	dORF	60	6.8144	Translated	-14.1	-0.235
ENST00000339251_195757272_195759126_60	dORF	60	6.8144	Translated	-14.1	-0.235
ENST00000415455_195757272_195759126_60	dORF	60	6.8144	Translated	-14.1	-0.235
ENST00000392407_195757272_195759126_60	dORF	60	6.8144	Translated	-14.1	-0.235
ENST00000466475_195757272_195759126_60	dORF	60	6.8144	Translated	-14.1	-0.235
ENST00000477086_195757272_195759126_60	dORF	60	6.8144	Translated	-14.1	-0.235
ENST00000480843_195757272_195759126_60	dORF	60	6.8144	Translated	-14.1	-0.235
ENST00000470451_195757272_195759126_60	dORF	60	6.8144	Translated	-14.1	-0.235
ENST00000462323_195757272_195759126_60	dORF	60	6.8144	Translated	-14.1	-0.235
ENST00000477756_195757272_195759126_60	dORF	60	6.8144	Translated	-14.1	-0.235
ENST00000420415_196051567_196051626_60	dORF	60	6.8144	Translated	-11.6	-0.193333
ENST00000360110_196051567_196051626_60	dORF	60	6.8144	Translated	-11.6	-0.193333
ENST00000392396_196051567_196051626_60	dORF	60	6.8144	Translated	-11.6	-0.193333
ENST00000428425_196937608_196939269_60	dORF	60	8.22808	Translated	-13.9	-0.231667
ENST00000514300_17490707_17501739_60	dORF	60	3.4072	Translated	-15.1	-0.251667
ENST00000513182_26415499_26415558_60	dORF	60	6.8144	Translated	-4.2	-0.07
ENST00000510719_39778372_39778431_60	dORF	60	15.0425	Translated	-10	-0.166667
ENST00000513641_48837239_48842681_60	dORF	60	3.4072	Translated	-10.3	-0.171667
ENST00000395710_75971431_75973348_60	dORF	60	12.632	Translated	-6.3	-0.105
ENST00000507257_76115369_76115428_60	dORF	60	5.81764	Translated	-10	-0.166667
ENST00000502850_76132696_76144184_60	dORF	60	3.4072	Translated	-8	-0.133333
ENST00000502850_76115369_76115428_60	dORF	60	5.81764	Translated	-10	-0.166667
ENST00000512151_76115369_76115428_60	dORF	60	5.81764	Translated	-10	-0.166667
ENST00000394961_94283135_94283194_60	dORF	60	3.4072	Translated	-6.9	-0.115
ENST00000627587_94585678_94585737_60	dORF	60	101.147	Translated	-10.9	-0.181667
ENST00000509357_94585678_94585737_60	dORF	60	101.147	Translated	-10.9	-0.181667
ENST00000507537_99039380_99039439_60	dORF	60	3.4072	Translated	-8.2	-0.136667
ENST00000503247_99039380_99039439_60	dORF	60	3.4072	Translated	-8.2	-0.136667
ENST00000510107_99039380_99039439_60	dORF	60	3.4072	Translated	-8.2	-0.136667
ENST00000420137_99903795_99903854_60	dORF	60	3.4072	Translated	-3.7	-0.0616667
ENST00000420137_99901087_99901146_60	dORF	60	3.4072	Translated	-11.4	-0.19
ENST00000334223_99903795_99903854_60	dORF	60	3.4072	Translated	-3.7	-0.0616667
ENST00000334223_99901087_99901146_60	dORF	60	3.4072	Translated	-11.4	-0.19
ENST00000455208_99903795_99903854_60	dORF	60	3.4072	Translated	-3.7	-0.0616667
ENST00000455208_99901087_99901146_60	dORF	60	3.4072	Translated	-11.4	-0.19
ENST00000398991_99903795_99903854_60	dORF	60	3.4072	Translated	-3.7	-0.0616667
ENST00000640060_108019593_108019652_60	dORF	60	8.22808	Translated	-8.4	-0.14
ENST00000640586_108019593_108019652_60	dORF	60	8.22808	Translated	-8.4	-0.14
ENST00000509829_113902882_113902941_60	dORF	60	10.2216	Translated	-10.2	-0.17
ENST00000514561_118741013_118744022_60	dORF	60	8.22808	Translated	-6.8	-0.113333
ENST00000514561_118739227_118739286_60	dORF	60	10.6385	Translated	-8.8	-0.146667
ENST00000506395_121669610_121669669_60	dORF	60	86.6847	Translated	-8.6	-0.143333
ENST00000511454_121804692_121804751_60	dORF	60	16.0392	Translated	-13.3	-0.221667
ENST00000511454_121810054_121811596_60	dORF	60	3.4072	Translated	-8.4	-0.14
ENST00000622785_153414790_153414849_60	dORF	60	3.4072	Translated	-7.3	-0.121667
ENST00000509752_153414790_153414849_60	dORF	60	3.4072	Translated	-7.3	-0.121667
ENST00000296775_185190557_185190616_60	dORF	60	3.4072	Translated	-6	-0.1
ENST00000512975_10258405_10258464_60	dORF	60	8.22808	Translated	-3.8	-0.0633333
ENST00000503454_10258405_10258464_60	dORF	60	8.22808	Translated	-3.8	-0.0633333
ENST00000506750_55366807_55366866_60	dORF	60	3.4072	Translated	-8	-0.133333
ENST00000381287_55954816_55954875_60	dORF	60	5.81764	Translated	-10	-0.166667
ENST00000503773_55954816_55954875_60	dORF	60	5.81764	Translated	-10	-0.166667
ENST00000522633_55954816_55954875_60	dORF	60	5.81764	Translated	-10	-0.166667
ENST00000629350_69276657_69277132_60	dORF	60	5.81764	Translated	-3.1	-0.0516667
ENST00000513526_72194197_72194256_60	dORF	60	15.0425	Translated	-10	-0.166667
ENST00000513526_72194237_72194296_60	dORF	60	12.632	Translated	-13.2	-0.22
ENST00000509701_77440850_77440909_60	dORF	60	3.4072	Translated	-6	-0.1
ENST00000505129_77440850_77440909_60	dORF	60	3.4072	Translated	-6	-0.1
ENST00000506474_77464781_77480111_60	dORF	60	5.81764	Translated	-18.4	-0.306667
ENST00000379982_95795856_95795915_60	dORF	60	3.4072	Translated	-7.9	-0.131667
ENST00000345721_103017365_103017424_60	dORF	60	5.81764	Translated	-8.6	-0.143333
ENST00000508624_112839025_112839084_60	dORF	60	5.81764	Translated	-3.7	-0.0616667
ENST00000502371_112839025_112839084_60	dORF	60	5.81764	Translated	-3.7	-0.0616667
ENST00000636872_126570858_126577091_60	dORF	60	5.81764	Translated	-8.4	-0.14
ENST00000636808_126570858_126577091_60	dORF	60	5.81764	Translated	-8.4	-0.14
ENST00000458249_126570858_126577091_60	dORF	60	5.81764	Translated	-8.4	-0.14
ENST00000638008_126570858_126577091_60	dORF	60	5.81764	Translated	-8.4	-0.14
ENST00000638008_126592664_126592723_60	dORF	60	5.81764	Translated	-7.4	-0.123333
ENST00000636225_126570858_126577091_60	dORF	60	5.81764	Translated	-8.4	-0.14
ENST00000503281_126570858_126577091_60	dORF	60	5.81764	Translated	-8.4	-0.14
ENST00000509459_126570858_126577091_60	dORF	60	5.81764	Translated	-8.4	-0.14
ENST00000407797_132475802_132475861_60	dORF	60	3.4072	Translated	-14.9	-0.248333
ENST00000533482_132587959_132588018_60	dORF	60	9.22484	Translated	-4.4	-0.0733333
ENST00000615899_133097180_133097239_60	dORF	60	24.6842	Translated	-7.7	-0.128333
ENST00000506671_135345977_135346036_60	dORF	60	10.2216	Translated	-16.2	-0.27
ENST00000509485_136055761_136056452_60	dORF	60	37.3163	Translated	-19.8	-0.33
ENST00000428808_138171383_138172096_60	dORF	60	3.4072	Translated	-12.7	-0.211667
ENST00000450756_138171383_138172096_60	dORF	60	3.4072	Translated	-12.7	-0.211667
ENST00000512198_138512919_138513591_60	dORF	60	6.8144	Translated	-14.9	-0.248333
ENST00000521724_138917860_138924530_60	dORF	60	10.2216	Translated	-11.6	-0.193333
ENST00000521724_138929274_138929333_60	dORF	60	15.4594	Translated	-9.8	-0.163333
ENST00000521368_138929274_138929333_60	dORF	60	15.4594	Translated	-9.8	-0.163333
ENST00000522761_151799908_151799967_60	dORF	60	20.8601	Translated	-8.2	-0.136667
ENST00000520177_151799908_151799967_60	dORF	60	20.8601	Translated	-8.2	-0.136667
ENST00000521729_154872560_154872619_60	dORF	60	3.4072	Translated	-10.1	-0.168333
ENST00000522644_154872560_154872619_60	dORF	60	3.4072	Translated	-10.1	-0.168333
ENST00000507232_169599049_169599108_60	dORF	60	9.22484	Translated	-8.5	-0.141667
ENST00000523843_171910614_171910673_60	dORF	60	3.4072	Translated	-10.6	-0.176667
ENST00000519693_171910614_171910673_60	dORF	60	3.4072	Translated	-10.6	-0.176667
ENST00000510797_177304750_177304809_60	dORF	60	3.4072	Translated	-9.5	-0.158333
ENST00000514032_179723772_179724708_60	dORF	60	31.4986	Translated	-9.5	-0.158333
ENST00000511473_181236997_181237622_60	dORF	60	27.0947	Translated	-20.7	-0.345
ENST00000511473_181237694_181238132_60	dORF	60	46.3782	Translated	-11.2	-0.186667
ENST00000511473_181236980_181237039_60	dORF	60	23.6875	Translated	-17.4	-0.29
ENST00000504325_181236980_181237039_60	dORF	60	23.6875	Translated	-17.4	-0.29
ENST00000504325_181236997_181237622_60	dORF	60	27.0947	Translated	-20.7	-0.345
ENST00000504325_181237694_181238132_60	dORF	60	46.3782	Translated	-11.2	-0.186667
ENST00000509148_181236980_181237039_60	dORF	60	23.6875	Translated	-17.4	-0.29
ENST00000504128_181236980_181237039_60	dORF	60	23.6875	Translated	-17.4	-0.29
ENST00000508682_181237694_181238132_60	dORF	60	46.3782	Translated	-11.2	-0.186667
ENST00000508682_181236980_181237039_60	dORF	60	23.6875	Translated	-17.4	-0.29
ENST00000508682_181236997_181237622_60	dORF	60	27.0947	Translated	-20.7	-0.345
ENST00000373759_36138960_36139019_60	dORF	60	3.4072	Translated	-15.2	-0.253333
ENST00000506830_43224383_43224442_60	dORF	60	3.4072	Translated	-10.7	-0.178333
ENST00000510102_43513382_43513441_60	dORF	60	3.4072	Translated	-11	-0.183333
ENST00000490447_43513382_43513441_60	dORF	60	3.4072	Translated	-11	-0.183333
ENST00000460547_43513382_43513441_60	dORF	60	3.4072	Translated	-11	-0.183333
ENST00000455768_43513382_43513441_60	dORF	60	3.4072	Translated	-11	-0.183333
ENST00000416380_43513382_43513441_60	dORF	60	3.4072	Translated	-11	-0.183333
ENST00000509876_63680015_63680074_60	dORF	60	3.4072	Translated	-9.9	-0.165
ENST00000503400_82224086_82224145_60	dORF	60	3.4072	Translated	-13.9	-0.231667
ENST00000369622_85614445_85614504_60	dORF	60	3.4072	Translated	-7.9	-0.131667
ENST00000324696_100661916_100661975_60	dORF	60	6.8144	Translated	-10.6	-0.176667
ENST00000368979_108212152_108212211_60	dORF	60	9.22484	Translated	-8.4	-0.14
ENST00000368979_108214505_108214564_60	dORF	60	26.0979	Translated	-4.2	-0.07
ENST00000368864_111024200_111024259_60	dORF	60	3.4072	Translated	-12.1	-0.201667
ENST00000607388_111024200_111024259_60	dORF	60	3.4072	Translated	-12.1	-0.201667
ENST00000615468_137876158_137877126_60	dORF	60	3.4072	Translated	-8.7	-0.145
ENST00000433355_145906364_145906423_60	dORF	60	3.4072	Translated	-11.9	-0.198333
ENST00000484601_149790021_149793570_60	dORF	60	13.049	Translated	-10	-0.166667
ENST00000486585_149790021_149793570_60	dORF	60	13.049	Translated	-10	-0.166667
ENST00000607742_158117726_158117785_60	dORF	60	9.22484	Translated	-13.5	-0.225
ENST00000607071_158116250_158117753_60	dORF	60	9.22484	Translated	-10.2	-0.17
ENST00000538530_159784028_159784685_60	dORF	60	3.4072	Translated	-8.9	-0.148333
ENST00000366911_161149224_161149283_60	dORF	60	3.4072	Translated	-6.9	-0.115
ENST00000454738_6416842_6416901_60	dORF	60	3.4072	Translated	-6.8	-0.113333
ENST00000630952_16698122_16698181_60	dORF	60	3.4072	Translated	-6.2	-0.103333
ENST00000437745_16698122_16698181_60	dORF	60	3.4072	Translated	-6.2	-0.103333
ENST00000436868_16698122_16698181_60	dORF	60	3.4072	Translated	-6.2	-0.103333
ENST00000456458_33015843_33017470_60	dORF	60	5.81764	Translated	-7.3	-0.121667
ENST00000433579_42912537_42921901_60	dORF	60	31.9155	Translated	-11.3	-0.188333
ENST00000433579_42923362_42924689_60	dORF	60	13.049	Translated	-10.8	-0.18
ENST00000436986_42927416_42931111_60	dORF	60	3.4072	Translated	-12.9	-0.215
ENST00000436986_42923362_42924689_60	dORF	60	13.049	Translated	-10.8	-0.18
ENST00000457444_42923362_42924689_60	dORF	60	13.049	Translated	-10.8	-0.18
ENST00000411875_42923362_42924689_60	dORF	60	13.049	Translated	-10.8	-0.18
ENST00000468812_44801855_44801914_60	dORF	60	3.4072	Translated	-10.8	-0.18
ENST00000638463_55174039_55174776_60	dORF	60	17.036	Translated	-9.7	-0.161667
ENST00000452216_56076856_56078127_60	dORF	60	15.0425	Translated	-13.2	-0.22
ENST00000424598_73573422_73573947_60	dORF	60	8.22808	Translated	-16.6	-0.276667
ENST00000417008_73573422_73573947_60	dORF	60	8.22808	Translated	-16.6	-0.276667
ENST00000433464_73573422_73573947_60	dORF	60	8.22808	Translated	-16.6	-0.276667
ENST00000426966_73573422_73573947_60	dORF	60	8.22808	Translated	-16.6	-0.276667
ENST00000437521_73573422_73573947_60	dORF	60	8.22808	Translated	-16.6	-0.276667
ENST00000435792_73573422_73573947_60	dORF	60	8.22808	Translated	-16.6	-0.276667
ENST00000452125_73573422_73573947_60	dORF	60	8.22808	Translated	-16.6	-0.276667
ENST00000470266_74237415_74238954_60	dORF	60	6.8144	Translated	-11.5	-0.191667
ENST00000494019_74237415_74238954_60	dORF	60	6.8144	Translated	-11.5	-0.191667
ENST00000480432_74237415_74238954_60	dORF	60	6.8144	Translated	-11.5	-0.191667
ENST00000479105_74237415_74238954_60	dORF	60	6.8144	Translated	-11.5	-0.191667
ENST00000491206_74237415_74238954_60	dORF	60	6.8144	Translated	-11.5	-0.191667
ENST00000412064_75983605_75986177_60	dORF	60	3.4072	Translated	-17.6	-0.293333
ENST00000454934_75983782_75983841_60	dORF	60	3.4072	Translated	-15.2	-0.253333
ENST00000458729_80798136_80798195_60	dORF	60	14.0457	Translated	-17.7	-0.295
ENST00000441602_93308876_93308935_60	dORF	60	3.4072	Translated	-12.7	-0.211667
ENST00000441989_99386724_99386783_60	dORF	60	27.6745	Translated	-11.2	-0.186667
ENST00000445924_99386724_99386783_60	dORF	60	27.6745	Translated	-11.2	-0.186667
ENST00000445208_100107038_100107097_60	dORF	60	3.4072	Translated	-13.3	-0.221667
ENST00000429084_100107038_100107097_60	dORF	60	3.4072	Translated	-13.3	-0.221667
ENST00000359593_100107038_100107097_60	dORF	60	3.4072	Translated	-13.3	-0.221667
ENST00000416938_100107038_100107097_60	dORF	60	3.4072	Translated	-13.3	-0.221667
ENST00000422582_100107038_100107097_60	dORF	60	3.4072	Translated	-13.3	-0.221667
ENST00000445295_100107038_100107097_60	dORF	60	3.4072	Translated	-13.3	-0.221667
ENST00000306085_101091228_101091287_60	dORF	60	3.4072	Translated	-12.8	-0.213333
ENST00000422497_104195242_104197771_60	dORF	60	3.4072	Translated	-6.3	-0.105
ENST00000497979_105550409_105550468_60	dORF	60	3.4072	Translated	-10.6	-0.176667
ENST00000634737_106092981_106093040_60	dORF	60	14.0457	Translated	-5.4	-0.09
ENST00000428053_111769609_111769668_60	dORF	60	3.4072	Translated	-12.3	-0.205
ENST00000492891_116257404_116257463_60	dORF	60	15.0425	Translated	-24.5	-0.408333
ENST00000451122_116559229_116559288_60	dORF	60	10.6385	Translated	-7.8	-0.13
ENST00000451122_116559092_116559151_60	dORF	60	17.4529	Translated	-8.4	-0.14
ENST00000616381_137880479_137880538_60	dORF	60	9.22484	Translated	-12.1	-0.201667
ENST00000456182_139407265_139407324_60	dORF	60	10.6385	Translated	-10	-0.166667
ENST00000456182_139417702_139422194_60	dORF	60	25.2641	Translated	-7	-0.116667
ENST00000466514_151034421_151034480_60	dORF	60	8.22808	Translated	-22.2	-0.37
ENST00000485592_151240504_151241532_60	dORF	60	5.81764	Translated	-13.1	-0.218333
ENST00000360104_152136858_152136917_60	dORF	60	6.8144	Translated	-8.5	-0.141667
ENST00000558084_152136858_152136917_60	dORF	60	6.8144	Translated	-8.5	-0.141667
ENST00000611428_2738220_2740801_60	dORF	60	3.4072	Translated	-12.9	-0.215
ENST00000623253_2738220_2740801_60	dORF	60	3.4072	Translated	-12.9	-0.215
ENST00000381177_2738220_2740801_60	dORF	60	3.4072	Translated	-12.9	-0.215
ENST00000398395_13760550_13760609_60	dORF	60	8.22808	Translated	-12.9	-0.215
ENST00000635774_40605580_40605639_60	dORF	60	40.1436	Translated	-6.3	-0.105
ENST00000636639_40605580_40605639_60	dORF	60	40.1436	Translated	-6.3	-0.105
ENST00000636787_40605580_40605639_60	dORF	60	40.1436	Translated	-6.3	-0.105
ENST00000635734_40605580_40605639_60	dORF	60	40.1436	Translated	-6.3	-0.105
ENST00000636574_40605580_40605639_60	dORF	60	40.1436	Translated	-6.3	-0.105
ENST00000447485_40605580_40605639_60	dORF	60	40.1436	Translated	-6.3	-0.105
ENST00000456754_47585595_47585654_60	dORF	60	20.2803	Translated	-14.8	-0.246667
ENST00000456754_47585661_47585720_60	dORF	60	5.81764	Translated	-18.2	-0.303333
ENST00000463684_53413120_53413272_60	dORF	60	12.632	Translated	-11.4	-0.19
ENST00000480283_77681907_77681966_60	dORF	60	12.632	Translated	-7	-0.116667
ENST00000480283_77600496_77600555_60	dORF	60	3.4072	Translated	-13.4	-0.223333
ENST00000489283_115622270_115622329_60	dORF	60	18.8666	Translated	-6.1	-0.101667
ENST00000481823_115622270_115622329_60	dORF	60	18.8666	Translated	-6.1	-0.101667
ENST00000481823_115647552_115647611_60	dORF	60	15.0425	Translated	-9.7	-0.161667
ENST00000346693_150814874_150814933_60	dORF	60	3.4072	Translated	-12.1	-0.201667
ENST00000346693_150793730_150795238_60	dORF	60	3.4072	Translated	-13	-0.216667
ENST00000420627_154353598_154353657_60	dORF	60	5.81764	Translated	-13.1	-0.218333
ENST00000420627_154351949_154352008_60	dORF	60	8.22808	Translated	-25	-0.416667
ENST00000420627_154348852_154348911_60	dORF	60	3.4072	Translated	-17.8	-0.296667
ENST00000420627_154353966_154354025_60	dORF	60	29.5051	Translated	-15	-0.25
ENST00000421431_154485542_154485601_60	dORF	60	3.4072	Translated	-17.9	-0.298333
ENST00000417913_154485542_154485601_60	dORF	60	3.4072	Translated	-17.9	-0.298333
ENST00000530200_11316842_11319694_60	dORF	60	3.4072	Translated	-7.1	-0.118333
ENST00000531551_11845081_11845140_60	dORF	60	11.6353	Translated	-16.4	-0.273333
ENST00000531551_11845763_11847084_60	dORF	60	22.2738	Translated	-12.8	-0.213333
ENST00000519954_17234751_17234810_60	dORF	60	3.4072	Translated	-6.1	-0.101667
ENST00000636009_18059361_18059420_60	dORF	60	8.22808	Translated	-9	-0.15
ENST00000636701_18059361_18059420_60	dORF	60	8.22808	Translated	-9	-0.15
ENST00000636050_18059361_18059420_60	dORF	60	8.22808	Translated	-9	-0.15
ENST00000636160_18059361_18059420_60	dORF	60	8.22808	Translated	-9	-0.15
ENST00000637244_18059361_18059420_60	dORF	60	8.22808	Translated	-9	-0.15
ENST00000637095_18059361_18059420_60	dORF	60	8.22808	Translated	-9	-0.15
ENST00000636494_18059361_18059420_60	dORF	60	8.22808	Translated	-9	-0.15
ENST00000637429_18059361_18059420_60	dORF	60	8.22808	Translated	-9	-0.15
ENST00000637013_18059361_18059420_60	dORF	60	8.22808	Translated	-9	-0.15
ENST00000637484_18059361_18059420_60	dORF	60	8.22808	Translated	-9	-0.15
ENST00000635944_18059361_18059420_60	dORF	60	8.22808	Translated	-9	-0.15
ENST00000636920_18059361_18059420_60	dORF	60	8.22808	Translated	-9	-0.15
ENST00000636033_18059361_18059420_60	dORF	60	8.22808	Translated	-9	-0.15
ENST00000520827_19851743_19851802_60	dORF	60	3.4072	Translated	-7.8	-0.13
ENST00000523687_28129507_28129566_60	dORF	60	3.4072	Translated	-5.3	-0.0883333
ENST00000518112_28129507_28129566_60	dORF	60	3.4072	Translated	-5.3	-0.0883333
ENST00000519261_28129507_28129566_60	dORF	60	3.4072	Translated	-5.3	-0.0883333
ENST00000522141_30183111_30183170_60	dORF	60	3.4072	Translated	-2.2	-0.0366667
ENST00000523666_30183111_30183170_60	dORF	60	3.4072	Translated	-2.2	-0.0366667
ENST00000517865_42162290_42162349_60	dORF	60	3.4072	Translated	-19.5	-0.325
ENST00000524126_47712864_47713539_60	dORF	60	3.4072	Translated	-15.7	-0.261667
ENST00000522117_47712864_47713539_60	dORF	60	3.4072	Translated	-15.7	-0.261667
ENST00000523948_55786809_55786868_60	dORF	60	3.4072	Translated	-5	-0.0833333
ENST00000523948_55792769_55796021_60	dORF	60	6.8144	Translated	-9.9	-0.165
ENST00000356457_61625073_61625132_60	dORF	60	6.8144	Translated	-12.2	-0.203333
ENST00000445642_61625073_61625132_60	dORF	60	6.8144	Translated	-12.2	-0.203333
ENST00000519234_61625073_61625132_60	dORF	60	6.8144	Translated	-12.2	-0.203333
ENST00000518068_61625073_61625132_60	dORF	60	6.8144	Translated	-12.2	-0.203333
ENST00000517903_61625073_61625132_60	dORF	60	6.8144	Translated	-12.2	-0.203333
ENST00000519163_67123123_67131973_60	dORF	60	3.4072	Translated	-7.3	-0.121667
ENST00000524333_94865591_94865650_60	dORF	60	3.4072	Translated	-8.4	-0.14
ENST00000523206_94865591_94865650_60	dORF	60	3.4072	Translated	-8.4	-0.14
ENST00000523866_103401991_103402050_60	dORF	60	15.0425	Translated	-12.9	-0.215
ENST00000522766_109340522_109343422_60	dORF	60	13.049	Translated	-10.8	-0.18
ENST00000517311_109340522_109343422_60	dORF	60	13.049	Translated	-10.8	-0.18
ENST00000339942_109340522_109343422_60	dORF	60	13.049	Translated	-10.8	-0.18
ENST00000523335_109340522_109343422_60	dORF	60	13.049	Translated	-10.8	-0.18
ENST00000522800_116726126_116737249_60	dORF	60	36.8994	Translated	-2.7	-0.045
ENST00000437196_117807242_117807301_60	dORF	60	3.4072	Translated	-15.5	-0.258333
ENST00000483493_26884820_26884879_60	dORF	60	6.8144	Translated	-8.6	-0.143333
ENST00000615002_27209151_27209210_60	dORF	60	3.4072	Translated	-12.3	-0.205
ENST00000627121_92210810_92210869_60	dORF	60	6.8144	Translated	-7.6	-0.126667
ENST00000223528_105637841_105637900_60	dORF	60	3.4072	Translated	-6.2	-0.103333
ENST00000602526_105637841_105637900_60	dORF	60	3.4072	Translated	-6.2	-0.103333
ENST00000262539_109379559_109379618_60	dORF	60	3.4072	Translated	-13.1	-0.218333
ENST00000473282_120411430_120415054_60	dORF	60	6.8144	Translated	-12.7	-0.211667
ENST00000480112_120411430_120415054_60	dORF	60	6.8144	Translated	-12.7	-0.211667
ENST00000407982_123170010_123173699_60	dORF	60	3.4072	Translated	-4	-0.0666667
ENST00000497580_125332561_125332620_60	dORF	60	5.81764	Translated	-12.2	-0.203333
ENST00000265956_125332561_125332620_60	dORF	60	5.81764	Translated	-12.2	-0.203333
ENST00000470840_128389672_128389731_60	dORF	60	5.81764	Translated	-11.2	-0.186667
ENST00000372850_128389672_128389731_60	dORF	60	5.81764	Translated	-11.2	-0.186667
ENST00000452446_128389672_128389731_60	dORF	60	5.81764	Translated	-11.2	-0.186667
ENST00000493417_130101144_130101203_60	dORF	60	11.6353	Translated	-7	-0.116667
ENST00000371589_137108963_137109022_60	dORF	60	6.8144	Translated	-19.6	-0.326667
ENST00000525701_498557_498616_60	dORF	60	3.4072	Translated	-20.4	-0.34
ENST00000525701_498140_498514_60	dORF	60	14.0457	Translated	-18.4	-0.306667
ENST00000525701_500488_500547_60	dORF	60	6.8144	Translated	-14.8	-0.246667
ENST00000532170_4132366_4133566_60	dORF	60	8.22808	Translated	-4.4	-0.0733333
ENST00000532170_4135215_4138198_60	dORF	60	10.6385	Translated	-13.7	-0.228333
ENST00000533349_4132366_4133566_60	dORF	60	8.22808	Translated	-4.4	-0.0733333
ENST00000533349_4135215_4138198_60	dORF	60	10.6385	Translated	-13.7	-0.228333
ENST00000533495_4132366_4133566_60	dORF	60	8.22808	Translated	-4.4	-0.0733333
ENST00000533495_4135215_4138198_60	dORF	60	10.6385	Translated	-13.7	-0.228333
ENST00000526711_6608465_6608728_60	dORF	60	3.4072	Translated	-16.4	-0.273333
ENST00000526114_6608054_6608113_60	dORF	60	12.632	Translated	-19.1	-0.318333
ENST00000526114_6608465_6608728_60	dORF	60	3.4072	Translated	-16.4	-0.273333
ENST00000527121_6608465_6608728_60	dORF	60	3.4072	Translated	-16.4	-0.273333
ENST00000527121_6608054_6608113_60	dORF	60	12.632	Translated	-19.1	-0.318333
ENST00000528758_7510121_7510180_60	dORF	60	5.81764	Translated	-7.3	-0.121667
ENST00000534605_10804188_10804330_60	dORF	60	9.22484	Translated	-8.6	-0.143333
ENST00000527102_13405851_13413583_60	dORF	60	3.4072	Translated	-5.3	-0.0883333
ENST00000527102_13389016_13389075_60	dORF	60	5.81764	Translated	-12.1	-0.201667
ENST00000527102_13388818_13388877_60	dORF	60	3.4072	Translated	-11.2	-0.186667
ENST00000525108_13405851_13413583_60	dORF	60	3.4072	Translated	-5.3	-0.0883333
ENST00000536528_18403701_18403760_60	dORF	60	309.423	Translated	-10.2	-0.17
ENST00000541097_18403763_18405459_60	dORF	60	140.874	Translated	-6.7	-0.111667
ENST00000545215_18403701_18403760_60	dORF	60	309.423	Translated	-10.2	-0.17
ENST00000545215_18403763_18405459_60	dORF	60	140.874	Translated	-6.7	-0.111667
ENST00000486690_18403763_18405459_60	dORF	60	140.874	Translated	-6.7	-0.111667
ENST00000486690_18403701_18403760_60	dORF	60	309.423	Translated	-10.2	-0.17
ENST00000640081_31603838_31603897_60	dORF	60	3.4072	Translated	-11.2	-0.186667
ENST00000474374_31603838_31603897_60	dORF	60	3.4072	Translated	-11.2	-0.186667
ENST00000638376_31603838_31603897_60	dORF	60	3.4072	Translated	-11.2	-0.186667
ENST00000638984_31603838_31603897_60	dORF	60	3.4072	Translated	-11.2	-0.186667
ENST00000640790_31603838_31603897_60	dORF	60	3.4072	Translated	-11.2	-0.186667
ENST00000527337_32103305_32103364_60	dORF	60	3.4072	Translated	-12.5	-0.208333
ENST00000395850_33709312_33709371_60	dORF	60	3.4072	Translated	-7.5	-0.125
ENST00000533403_33709312_33709371_60	dORF	60	3.4072	Translated	-7.5	-0.125
ENST00000351554_33709312_33709371_60	dORF	60	3.4072	Translated	-7.5	-0.125
ENST00000415002_33709312_33709371_60	dORF	60	3.4072	Translated	-7.5	-0.125
ENST00000529137_33758544_33763207_60	dORF	60	3.4072	Translated	-21	-0.35
ENST00000529137_33758500_33758559_60	dORF	60	6.8144	Translated	-7.1	-0.118333
ENST00000636722_43750945_43754092_60	dORF	60	15.0425	Translated	-6.9	-0.115
ENST00000529395_46669423_46669482_60	dORF	60	3.4072	Translated	-16	-0.266667
ENST00000616278_47234643_47235299_60	dORF	60	6.8144	Translated	-16.3	-0.271667
ENST00000528882_57309119_57309178_60	dORF	60	3.4072	Translated	-17.8	-0.296667
ENST00000534180_61965082_61965397_60	dORF	60	36.7364	Translated	-14.9	-0.248333
ENST00000532402_62625818_62625877_60	dORF	60	5.81764	Translated	-12.1	-0.201667
ENST00000544138_63946952_63953979_60	dORF	60	5.81764	Translated	-8.9	-0.148333
ENST00000535126_64317010_64317069_60	dORF	60	5.81764	Translated	-23.6	-0.393333
ENST00000421355_66643547_66643606_60	dORF	60	20.8601	Translated	-11.8	-0.196667
ENST00000528964_67433131_67433190_60	dORF	60	8.22808	Translated	-20.7	-0.345
ENST00000525996_67433131_67433190_60	dORF	60	8.22808	Translated	-20.7	-0.345
ENST00000616321_67438805_67438864_60	dORF	60	3.4072	Translated	-16	-0.266667
ENST00000537042_67438805_67438864_60	dORF	60	3.4072	Translated	-16	-0.266667
ENST00000526446_68033241_68036269_60	dORF	60	3.4072	Translated	-15.6	-0.26
ENST00000532504_70355743_70355802_60	dORF	60	5.81764	Translated	-15	-0.25
ENST00000526262_70355743_70355802_60	dORF	60	5.81764	Translated	-15	-0.25
ENST00000530390_70355743_70355802_60	dORF	60	5.81764	Translated	-15	-0.25
ENST00000281031_78069917_78069976_60	dORF	60	3.4072	Translated	-7.7	-0.128333
ENST00000534029_78069917_78069976_60	dORF	60	3.4072	Translated	-7.7	-0.128333
ENST00000525085_78069917_78069976_60	dORF	60	3.4072	Translated	-7.7	-0.128333
ENST00000532995_85698040_85700535_60	dORF	60	3.4072	Translated	-17.2	-0.286667
ENST00000389959_85698040_85700535_60	dORF	60	3.4072	Translated	-17.2	-0.286667
ENST00000323981_93733365_93734651_60	dORF	60	14.0457	Translated	-15	-0.25
ENST00000540232_93733365_93734651_60	dORF	60	14.0457	Translated	-15	-0.25
ENST00000533794_93733365_93734651_60	dORF	60	14.0457	Translated	-15	-0.25
ENST00000539855_95831194_95831253_60	dORF	60	3.4072	Translated	-6.6	-0.11
ENST00000539855_95813055_95813470_60	dORF	60	6.8144	Translated	-2.1	-0.035
ENST00000539855_95818858_95821883_60	dORF	60	3.4072	Translated	-7.7	-0.128333
ENST00000535497_95813055_95813470_60	dORF	60	6.8144	Translated	-2.1	-0.035
ENST00000540830_95813055_95813470_60	dORF	60	6.8144	Translated	-2.1	-0.035
ENST00000540830_95818858_95821883_60	dORF	60	3.4072	Translated	-7.7	-0.128333
ENST00000540830_95831194_95831253_60	dORF	60	3.4072	Translated	-6.6	-0.11
ENST00000525660_106096856_106096915_60	dORF	60	6.8144	Translated	-4	-0.0666667
ENST00000530131_110233437_110236115_60	dORF	60	3.4072	Translated	-9.2	-0.153333
ENST00000541475_114407755_114407814_60	dORF	60	15.0425	Translated	-9.5	-0.158333
ENST00000544313_114407755_114407814_60	dORF	60	15.0425	Translated	-9.5	-0.158333
ENST00000542140_114407755_114407814_60	dORF	60	15.0425	Translated	-9.5	-0.158333
ENST00000543287_119052303_119052362_60	dORF	60	5.81764	Translated	-23.3	-0.388333
ENST00000264025_119663974_119664033_60	dORF	60	3.4072	Translated	-22	-0.366667
ENST00000532252_134140753_134144282_60	dORF	60	5.81764	Translated	-9.2	-0.153333
ENST00000532252_134139852_134139911_60	dORF	60	15.4594	Translated	-8.4	-0.14
ENST00000527586_134243273_134243464_60	dORF	60	3.4072	Translated	-12.7	-0.211667
ENST00000527586_134243445_134243504_60	dORF	60	3.4072	Translated	-11.8	-0.196667
ENST00000638156_24585347_24585406_60	dORF	60	3.4072	Translated	-17.1	-0.285
ENST00000622427_60088227_60088286_60	dORF	60	3.4072	Translated	-11	-0.183333
ENST00000630771_68761161_68765915_60	dORF	60	11.6353	Translated	-3.5	-0.0583333
ENST00000630771_68773058_68786153_60	dORF	60	8.22808	Translated	-7.6	-0.126667
ENST00000541012_68761161_68765915_60	dORF	60	11.6353	Translated	-3.5	-0.0583333
ENST00000543229_68761161_68765915_60	dORF	60	11.6353	Translated	-3.5	-0.0583333
ENST00000540210_68761161_68765915_60	dORF	60	11.6353	Translated	-3.5	-0.0583333
ENST00000540210_68773058_68786153_60	dORF	60	8.22808	Translated	-7.6	-0.126667
ENST00000479143_68761161_68765915_60	dORF	60	11.6353	Translated	-3.5	-0.0583333
ENST00000373230_70209665_70210233_60	dORF	60	8.22808	Translated	-11.8	-0.196667
ENST00000465076_73771028_73771087_60	dORF	60	5.81764	Translated	-11.2	-0.186667
ENST00000635550_73767973_73768834_60	dORF	60	3.4072	Translated	-12.3	-0.205
ENST00000635550_73771028_73771087_60	dORF	60	5.81764	Translated	-11.2	-0.186667
ENST00000624354_74070693_74070752_60	dORF	60	11.6353	Translated	-10.8	-0.18
ENST00000624354_74074857_74082466_60	dORF	60	5.81764	Translated	-11.1	-0.185
ENST00000624354_74103830_74103889_60	dORF	60	33.4922	Translated	-5.4	-0.09
ENST00000624354_74083427_74083486_60	dORF	60	27.0947	Translated	-14.1	-0.235
ENST00000624354_74090025_74090084_60	dORF	60	19.8634	Translated	-11.1	-0.185
ENST00000638751_77090461_77108490_60	dORF	60	9.22484	Translated	-13.9	-0.231667
ENST00000640386_77090461_77108490_60	dORF	60	9.22484	Translated	-13.9	-0.231667
ENST00000638506_77090461_77108490_60	dORF	60	9.22484	Translated	-13.9	-0.231667
ENST00000464969_102158107_102158166_60	dORF	60	10.6385	Translated	-12	-0.2
ENST00000481600_125737925_125737984_60	dORF	60	6.8144	Translated	-13.3	-0.221667
ENST00000616467_131940641_131944100_60	dORF	60	3.4072	Translated	-8.3	-0.138333
ENST00000544258_4500176_4500235_60	dORF	60	3.4072	Translated	-9.9	-0.165
ENST00000539084_6527866_6528004_60	dORF	60	8.22808	Translated	-23.6	-0.393333
ENST00000541731_15897956_15898015_60	dORF	60	6.8144	Translated	-5	-0.0833333
ENST00000451599_26443578_26443637_60	dORF	60	3.4072	Translated	-9.8	-0.163333
ENST00000546649_32743379_32743438_60	dORF	60	3.4072	Translated	-6.2	-0.103333
ENST00000546757_32743379_32743438_60	dORF	60	3.4072	Translated	-6.2	-0.103333
ENST00000548490_32750079_32750749_60	dORF	60	8.22808	Translated	-8.8	-0.146667
ENST00000549258_46366925_46367114_60	dORF	60	17.8698	Translated	-9.9	-0.165
ENST00000549258_46363062_46363121_60	dORF	60	27.0947	Translated	-4.5	-0.075
ENST00000552189_48083607_48083666_60	dORF	60	3.4072	Translated	-15.4	-0.256667
ENST00000547581_48132887_48132946_60	dORF	60	5.81764	Translated	-14.9	-0.248333
ENST00000551485_48132887_48132946_60	dORF	60	5.81764	Translated	-14.9	-0.248333
ENST00000549412_49526057_49526116_60	dORF	60	3.4072	Translated	-13.3	-0.221667
ENST00000548598_49997165_49999160_60	dORF	60	6.8144	Translated	-10.8	-0.18
ENST00000550585_53461112_53462508_60	dORF	60	8.22808	Translated	-15.1	-0.251667
ENST00000550050_55725564_55725623_60	dORF	60	33.9091	Translated	-12.3	-0.205
ENST00000552884_55796057_55800601_60	dORF	60	17.4529	Translated	-8.5	-0.141667
ENST00000550124_55815931_55817716_60	dORF	60	8.22808	Translated	-11.3	-0.188333
ENST00000551369_56568986_56569910_60	dORF	60	6.8144	Translated	-11.2	-0.186667
ENST00000545888_57498593_57500349_60	dORF	60	11.6353	Translated	-9.5	-0.158333
ENST00000628866_57498593_57500349_60	dORF	60	11.6353	Translated	-9.5	-0.158333
ENST00000551892_57498593_57500349_60	dORF	60	11.6353	Translated	-9.5	-0.158333
ENST00000550201_57530692_57530751_60	dORF	60	35.9026	Translated	-14.2	-0.236667
ENST00000549394_57530692_57530751_60	dORF	60	35.9026	Translated	-14.2	-0.236667
ENST00000433272_58872622_58872681_60	dORF	60	3.4072	Translated	-10.6	-0.176667
ENST00000547095_62534896_62535553_60	dORF	60	5.81764	Translated	-9.1	-0.151667
ENST00000547095_62556073_62556132_60	dORF	60	5.81764	Translated	-11.7	-0.195
ENST00000540319_67310174_67310233_60	dORF	60	23.2706	Translated	-8.4	-0.14
ENST00000552147_76050590_76050649_60	dORF	60	35.3227	Translated	-12.3	-0.205
ENST00000535020_76049231_76049290_60	dORF	60	3.4072	Translated	-2.4	-0.04
ENST00000549596_76049231_76049290_60	dORF	60	3.4072	Translated	-2.4	-0.04
ENST00000547529_76050590_76050649_60	dORF	60	35.3227	Translated	-12.3	-0.205
ENST00000547620_76797462_76797521_60	dORF	60	3.4072	Translated	-8.1	-0.135
ENST00000551407_76797462_76797521_60	dORF	60	3.4072	Translated	-8.1	-0.135
ENST00000418984_92811431_92813035_60	dORF	60	3.4072	Translated	-5.5	-0.0916667
ENST00000548852_96013198_96013257_60	dORF	60	6.8144	Translated	-12.1	-0.201667
ENST00000614327_103947398_103947659_60	dORF	60	33.9091	Translated	-3.4	-0.0566667
ENST00000552270_105031820_105031879_60	dORF	60	20.8601	Translated	-9.3	-0.155
ENST00000546728_108538085_108538144_60	dORF	60	3.4072	Translated	-12.3	-0.205
ENST00000547528_108538085_108538144_60	dORF	60	3.4072	Translated	-12.3	-0.205
ENST00000539580_108564319_108564378_60	dORF	60	10.2216	Translated	-13.2	-0.22
ENST00000440541_109457996_109458055_60	dORF	60	3.4072	Translated	-8.2	-0.136667
ENST00000537165_109457996_109458055_60	dORF	60	3.4072	Translated	-8.2	-0.136667
ENST00000541077_109457996_109458055_60	dORF	60	3.4072	Translated	-8.2	-0.136667
ENST00000377685_110344910_110344969_60	dORF	60	5.81764	Translated	-15	-0.25
ENST00000550261_110722579_110722638_60	dORF	60	9.22484	Translated	-13.4	-0.223333
ENST00000547063_112140895_112140954_60	dORF	60	19.8634	Translated	-11.6	-0.193333
ENST00000550672_113299780_113299839_60	dORF	60	3.4072	Translated	-8.2	-0.136667
ENST00000541013_132774224_132774283_60	dORF	60	5.81764	Translated	-11.4	-0.19
ENST00000536792_26404019_26404078_60	dORF	60	3.4072	Translated	-6.2	-0.103333
ENST00000488717_37663555_37663614_60	dORF	60	3.4072	Translated	-12.6	-0.21
ENST00000469430_51374436_51374709_60	dORF	60	3.4072	Translated	-12.9	-0.215
ENST00000529465_20352331_20354127_60	dORF	60	5.81764	Translated	-6	-0.1
ENST00000557054_20457300_20457359_60	dORF	60	14.0457	Translated	-6.7	-0.111667
ENST00000298687_21017475_21017534_60	dORF	60	3.4072	Translated	-15	-0.25
ENST00000350792_21017475_21017534_60	dORF	60	3.4072	Translated	-15	-0.25
ENST00000397858_21017475_21017534_60	dORF	60	3.4072	Translated	-15	-0.25
ENST00000554104_21017475_21017534_60	dORF	60	3.4072	Translated	-15	-0.25
ENST00000555158_21017475_21017534_60	dORF	60	3.4072	Translated	-15	-0.25
ENST00000553503_21017475_21017534_60	dORF	60	3.4072	Translated	-15	-0.25
ENST00000397853_21017475_21017534_60	dORF	60	3.4072	Translated	-15	-0.25
ENST00000360463_21017475_21017534_60	dORF	60	3.4072	Translated	-15	-0.25
ENST00000556147_21017475_21017534_60	dORF	60	3.4072	Translated	-15	-0.25
ENST00000557353_21017475_21017534_60	dORF	60	3.4072	Translated	-15	-0.25
ENST00000554143_21017475_21017534_60	dORF	60	3.4072	Translated	-15	-0.25
ENST00000397851_21017475_21017534_60	dORF	60	3.4072	Translated	-15	-0.25
ENST00000397847_21017475_21017534_60	dORF	60	3.4072	Translated	-15	-0.25
ENST00000298684_21017475_21017534_60	dORF	60	3.4072	Translated	-15	-0.25
ENST00000397844_21017475_21017534_60	dORF	60	3.4072	Translated	-15	-0.25
ENST00000403829_21017475_21017534_60	dORF	60	3.4072	Translated	-15	-0.25
ENST00000397856_21017475_21017534_60	dORF	60	3.4072	Translated	-15	-0.25
ENST00000556399_21076612_21076801_60	dORF	60	10.6385	Translated	-14.6	-0.243333
ENST00000553709_21076612_21076801_60	dORF	60	10.6385	Translated	-14.6	-0.243333
ENST00000537163_21499320_21499379_60	dORF	60	10.2216	Translated	-13.9	-0.231667
ENST00000543235_21499320_21499379_60	dORF	60	10.2216	Translated	-13.9	-0.231667
ENST00000553915_22924706_22924934_60	dORF	60	5.81764	Translated	-8	-0.133333
ENST00000561038_24238294_24238353_60	dORF	60	3.4072	Translated	-11.9	-0.198333
ENST00000559287_24238294_24238353_60	dORF	60	3.4072	Translated	-11.9	-0.198333
ENST00000554222_35095107_35095166_60	dORF	60	3.4072	Translated	-5.5	-0.0916667
ENST00000557217_35095107_35095166_60	dORF	60	3.4072	Translated	-5.5	-0.0916667
ENST00000554899_35095107_35095166_60	dORF	60	3.4072	Translated	-5.5	-0.0916667
ENST00000552677_35864968_35865749_60	dORF	60	3.4072	Translated	-7.9	-0.131667
ENST00000555269_39154228_39154287_60	dORF	60	3.4072	Translated	-10.2	-0.17
ENST00000556683_51247160_51247219_60	dORF	60	10.6385	Translated	-7.1	-0.118333
ENST00000554908_54478091_54478150_60	dORF	60	11.6353	Translated	-7.6	-0.126667
ENST00000554908_54478054_54478113_60	dORF	60	3.4072	Translated	-12.5	-0.208333
ENST00000628554_54478091_54478150_60	dORF	60	11.6353	Translated	-7.6	-0.126667
ENST00000628554_54478054_54478113_60	dORF	60	3.4072	Translated	-12.5	-0.208333
ENST00000554247_54478054_54478113_60	dORF	60	3.4072	Translated	-12.5	-0.208333
ENST00000554247_54478091_54478150_60	dORF	60	11.6353	Translated	-7.6	-0.126667
ENST00000545307_58234489_58234548_60	dORF	60	14.0457	Translated	-6.5	-0.108333
ENST00000555229_58234489_58234548_60	dORF	60	14.0457	Translated	-6.5	-0.108333
ENST00000554402_58234489_58234548_60	dORF	60	14.0457	Translated	-6.5	-0.108333
ENST00000553907_58234489_58234548_60	dORF	60	14.0457	Translated	-6.5	-0.108333
ENST00000525723_61015916_61019559_60	dORF	60	3.4072	Translated	-9.8	-0.163333
ENST00000491344_61015916_61019559_60	dORF	60	3.4072	Translated	-9.8	-0.163333
ENST00000527591_61015916_61019559_60	dORF	60	3.4072	Translated	-9.8	-0.163333
ENST00000529345_61015916_61019559_60	dORF	60	3.4072	Translated	-9.8	-0.163333
ENST00000524402_61015916_61019559_60	dORF	60	3.4072	Translated	-9.8	-0.163333
ENST00000528350_61015916_61019559_60	dORF	60	3.4072	Translated	-9.8	-0.163333
ENST00000552941_65054670_65061220_60	dORF	60	3.4072	Translated	-10.6	-0.176667
ENST00000479335_68477712_68477771_60	dORF	60	3.4072	Translated	-7.8	-0.13
ENST00000471583_68477712_68477771_60	dORF	60	3.4072	Translated	-7.8	-0.13
ENST00000555997_68790111_68790170_60	dORF	60	3.4072	Translated	-16.1	-0.268333
ENST00000554401_102083798_102083857_60	dORF	60	31.4986	Translated	-10	-0.166667
ENST00000560562_103132779_103132838_60	dORF	60	8.22808	Translated	-19	-0.316667
ENST00000559406_103132779_103132838_60	dORF	60	8.22808	Translated	-19	-0.316667
ENST00000561156_103132779_103132838_60	dORF	60	8.22808	Translated	-19	-0.316667
ENST00000438610_105470153_105470212_60	dORF	60	5.81764	Translated	-15.2	-0.253333
ENST00000543879_34882585_34884529_60	dORF	60	3.4072	Translated	-14	-0.233333
ENST00000560981_40391502_40391955_60	dORF	60	12.632	Translated	-10.7	-0.178333
ENST00000560321_40391502_40391955_60	dORF	60	12.632	Translated	-10.7	-0.178333
ENST00000560220_40386419_40386478_60	dORF	60	6.8144	Translated	-8.4	-0.14
ENST00000560220_40391502_40391955_60	dORF	60	12.632	Translated	-10.7	-0.178333
ENST00000561169_40391502_40391955_60	dORF	60	12.632	Translated	-10.7	-0.178333
ENST00000559304_40391502_40391955_60	dORF	60	12.632	Translated	-10.7	-0.178333
ENST00000559083_40391502_40391955_60	dORF	60	12.632	Translated	-10.7	-0.178333
ENST00000434494_43756725_43761441_60	dORF	60	471.972	Translated	-13.5	-0.225
ENST00000559133_48411274_48411333_60	dORF	60	6.8144	Translated	-3.7	-0.0616667
ENST00000537463_48468439_48468498_60	dORF	60	15.4594	Translated	-11.5	-0.191667
ENST00000537463_48446709_48446768_60	dORF	60	14.0457	Translated	-5.8	-0.0966667
ENST00000537463_48436982_48437041_60	dORF	60	5.81764	Translated	-11.3	-0.188333
ENST00000568808_55360907_55371814_60	dORF	60	9.22484	Translated	-8.6	-0.143333
ENST00000568808_55360503_55360562_60	dORF	60	5.81764	Translated	-7.9	-0.131667
ENST00000503468_55841989_55842048_60	dORF	60	8.22808	Translated	-11.4	-0.19
ENST00000396136_58610475_58611015_60	dORF	60	16.4562	Translated	-15	-0.25
ENST00000559305_58898838_58916951_60	dORF	60	3.4072	Translated	-6.7	-0.111667
ENST00000558347_63061269_63062269_60	dORF	60	71.2253	Translated	-7.3	-0.121667
ENST00000558544_63061269_63062269_60	dORF	60	71.2253	Translated	-7.3	-0.121667
ENST00000558990_63223944_63244779_60	dORF	60	5.81764	Translated	-9.1	-0.151667
ENST00000559927_63223944_63244779_60	dORF	60	5.81764	Translated	-9.1	-0.151667
ENST00000559152_65154934_65154993_60	dORF	60	8.22808	Translated	-6.4	-0.106667
ENST00000395652_65452000_65452059_60	dORF	60	3.4072	Translated	-7.8	-0.13
ENST00000567118_72206868_72207173_60	dORF	60	136.796	Translated	-17.9	-0.298333
ENST00000567118_72209708_72209767_60	dORF	60	169.291	Translated	-12.3	-0.205
ENST00000569857_72206868_72207173_60	dORF	60	136.796	Translated	-17.9	-0.298333
ENST00000267950_76274423_76274482_60	dORF	60	20.2803	Translated	-14.8	-0.246667
ENST00000560044_76274423_76274482_60	dORF	60	20.2803	Translated	-14.8	-0.246667
ENST00000533777_78931469_78931528_60	dORF	60	3.4072	Translated	-21	-0.35
ENST00000559729_84669946_84670005_60	dORF	60	11.6353	Translated	-8.7	-0.145
ENST00000560266_84669946_84670005_60	dORF	60	11.6353	Translated	-8.7	-0.145
ENST00000268220_84669946_84670005_60	dORF	60	11.6353	Translated	-8.7	-0.145
ENST00000558217_84669946_84670005_60	dORF	60	11.6353	Translated	-8.7	-0.145
ENST00000455959_84669946_84670005_60	dORF	60	11.6353	Translated	-8.7	-0.145
ENST00000560409_84669946_84670005_60	dORF	60	11.6353	Translated	-8.7	-0.145
ENST00000379095_90271817_90271876_60	dORF	60	3.4072	Translated	-13.4	-0.223333
ENST00000625662_93004705_93009157_60	dORF	60	3.4072	Translated	-7.6	-0.126667
ENST00000456504_94367671_94367730_60	dORF	60	3.4072	Translated	-16.3	-0.271667
ENST00000448828_399395_399454_60	dORF	60	3.4072	Translated	-11.3	-0.188333
ENST00000439661_411516_411575_60	dORF	60	3.4072	Translated	-11.3	-0.188333
ENST00000437024_411516_411575_60	dORF	60	3.4072	Translated	-11.3	-0.188333
ENST00000429116_411516_411575_60	dORF	60	3.4072	Translated	-11.3	-0.188333
ENST00000566604_8847763_8847822_60	dORF	60	3.4072	Translated	-16.6	-0.276667
ENST00000562318_8847763_8847822_60	dORF	60	3.4072	Translated	-16.6	-0.276667
ENST00000566540_8847763_8847822_60	dORF	60	3.4072	Translated	-16.6	-0.276667
ENST00000570076_8847763_8847822_60	dORF	60	3.4072	Translated	-16.6	-0.276667
ENST00000565221_8847763_8847822_60	dORF	60	3.4072	Translated	-16.6	-0.276667
ENST00000565362_15004213_15004272_60	dORF	60	6.8144	Translated	-11.8	-0.196667
ENST00000572756_15687434_15687493_60	dORF	60	13.049	Translated	-7.4	-0.123333
ENST00000573203_15687434_15687493_60	dORF	60	13.049	Translated	-7.4	-0.123333
ENST00000561630_22349379_22349438_60	dORF	60	10.2216	Translated	-11.9	-0.198333
ENST00000561630_22347738_22347797_60	dORF	60	3.4072	Translated	-10.9	-0.181667
ENST00000564296_29859445_29859504_60	dORF	60	5.81764	Translated	-7.5	-0.125
ENST00000563158_46959308_46959367_60	dORF	60	5.81764	Translated	-11.3	-0.188333
ENST00000566755_48351726_48351785_60	dORF	60	3.4072	Translated	-16	-0.266667
ENST00000566598_58667388_58667447_60	dORF	60	3.4072	Translated	-13.7	-0.228333
ENST00000568180_66742612_66749199_60	dORF	60	17.4529	Translated	-12	-0.2
ENST00000564090_66742612_66749199_60	dORF	60	17.4529	Translated	-12	-0.2
ENST00000268605_67175106_67175165_60	dORF	60	3.4072	Translated	-24.2	-0.403333
ENST00000564053_67175106_67175165_60	dORF	60	3.4072	Translated	-24.2	-0.403333
ENST00000566871_67175106_67175165_60	dORF	60	3.4072	Translated	-24.2	-0.403333
ENST00000563258_67175106_67175165_60	dORF	60	3.4072	Translated	-24.2	-0.403333
ENST00000568146_67175106_67175165_60	dORF	60	3.4072	Translated	-24.2	-0.403333
ENST00000264012_68698502_68698561_60	dORF	60	5.81764	Translated	-19.5	-0.325
ENST00000429102_68698502_68698561_60	dORF	60	5.81764	Translated	-19.5	-0.325
ENST00000542274_68698502_68698561_60	dORF	60	5.81764	Translated	-19.5	-0.325
ENST00000569871_69748293_69748973_60	dORF	60	3.4072	Translated	-23.2	-0.386667
ENST00000566167_70356163_70356222_60	dORF	60	6.8144	Translated	-9.4	-0.156667
ENST00000561574_70356163_70356222_60	dORF	60	6.8144	Translated	-9.4	-0.156667
ENST00000564415_70497261_70497320_60	dORF	60	3.4072	Translated	-13.8	-0.23
ENST00000482252_70497261_70497320_60	dORF	60	3.4072	Translated	-13.8	-0.23
ENST00000567951_74465801_74467802_60	dORF	60	10.6385	Translated	-9.2	-0.153333
ENST00000562090_74465801_74467802_60	dORF	60	10.6385	Translated	-9.2	-0.153333
ENST00000566115_85804988_85805047_60	dORF	60	5.81764	Translated	-16.2	-0.27
ENST00000564903_85806812_85806871_60	dORF	60	52.7757	Translated	-13	-0.216667
ENST00000330736_89291043_89291102_60	dORF	60	3.4072	Translated	-14	-0.233333
ENST00000562275_89291043_89291102_60	dORF	60	3.4072	Translated	-14	-0.233333
ENST00000378332_89291043_89291102_60	dORF	60	3.4072	Translated	-14	-0.233333
ENST00000571980_4282867_4289234_60	dORF	60	3.4072	Translated	-5	-0.0833333
ENST00000575329_4672434_4672493_60	dORF	60	9.22484	Translated	-9.4	-0.156667
ENST00000571309_4798058_4798117_60	dORF	60	3.4072	Translated	-11.9	-0.198333
ENST00000573577_5426259_5432560_60	dORF	60	6.8144	Translated	-17.4	-0.29
ENST00000573577_5426267_5432568_60	dORF	60	6.8144	Translated	-11.2	-0.186667
ENST00000571476_5480082_5480141_60	dORF	60	5.81764	Translated	-10	-0.166667
ENST00000576551_5480082_5480141_60	dORF	60	5.81764	Translated	-10	-0.166667
ENST00000571146_7256902_7256961_60	dORF	60	3.4072	Translated	-15.5	-0.258333
ENST00000576017_7403292_7403351_60	dORF	60	3.4072	Translated	-17.2	-0.286667
ENST00000580888_7574628_7575127_60	dORF	60	5.81764	Translated	-13.6	-0.226667
ENST00000580461_7574628_7575127_60	dORF	60	5.81764	Translated	-13.6	-0.226667
ENST00000578476_7574628_7575127_60	dORF	60	5.81764	Translated	-13.6	-0.226667
ENST00000579139_7574628_7575127_60	dORF	60	5.81764	Translated	-13.6	-0.226667
ENST00000581544_7578235_7578391_60	dORF	60	45.9613	Translated	-16.3	-0.271667
ENST00000582050_7578235_7578391_60	dORF	60	45.9613	Translated	-16.3	-0.271667
ENST00000395936_15230920_15230979_60	dORF	60	8.22808	Translated	-15.1	-0.251667
ENST00000460276_16138184_16139038_60	dORF	60	3.4072	Translated	-7.1	-0.118333
ENST00000578317_17254861_17254920_60	dORF	60	22.6907	Translated	-14	-0.233333
ENST00000395756_17812200_17812259_60	dORF	60	6.8144	Translated	-26.4	-0.44
ENST00000395757_17812200_17812259_60	dORF	60	6.8144	Translated	-26.4	-0.44
ENST00000395751_17812200_17812259_60	dORF	60	6.8144	Translated	-26.4	-0.44
ENST00000355815_17812200_17812259_60	dORF	60	6.8144	Translated	-26.4	-0.44
ENST00000261646_17812200_17812259_60	dORF	60	6.8144	Translated	-26.4	-0.44
ENST00000578101_18256585_18256955_60	dORF	60	5.81764	Translated	-18.3	-0.305
ENST00000579645_21019140_21021126_60	dORF	60	3.4072	Translated	-10.2	-0.17
ENST00000395491_21302151_21302210_60	dORF	60	3.4072	Translated	-12.4	-0.206667
ENST00000412138_28858383_28858442_60	dORF	60	9.22484	Translated	-9.3	-0.155
ENST00000578090_30287857_30287916_60	dORF	60	3.4072	Translated	-11.5	-0.191667
ENST00000496655_31852142_31852201_60	dORF	60	10.6385	Translated	-7.1	-0.118333
ENST00000542451_35265812_35265871_60	dORF	60	3.4072	Translated	-9	-0.15
ENST00000612255_37621089_37621148_60	dORF	60	3.4072	Translated	-11.6	-0.193333
ENST00000584620_39673992_39674051_60	dORF	60	3.4072	Translated	-8	-0.133333
ENST00000578373_39725717_39725776_60	dORF	60	9.22484	Translated	-15.2	-0.253333
ENST00000583414_48026436_48028491_60	dORF	60	24.2673	Translated	-7.7	-0.128333
ENST00000581637_48026436_48028491_60	dORF	60	24.2673	Translated	-7.7	-0.128333
ENST00000017003_50360389_50360448_60	dORF	60	3.4072	Translated	-12.7	-0.211667
ENST00000376550_50360389_50360448_60	dORF	60	3.4072	Translated	-12.7	-0.211667
ENST00000504334_50549428_50549487_60	dORF	60	3.4072	Translated	-18	-0.3
ENST00000503127_50549428_50549487_60	dORF	60	3.4072	Translated	-18	-0.3
ENST00000508045_50744656_50744715_60	dORF	60	11.6353	Translated	-14.3	-0.238333
ENST00000508482_50744656_50744715_60	dORF	60	11.6353	Translated	-14.3	-0.238333
ENST00000511355_51161745_51161804_60	dORF	60	37.7332	Translated	-10.2	-0.17
ENST00000475573_51161745_51161804_60	dORF	60	37.7332	Translated	-10.2	-0.17
ENST00000508506_51280466_51285290_60	dORF	60	5.81764	Translated	-11.3	-0.188333
ENST00000589341_60456302_60456361_60	dORF	60	3.4072	Translated	-12.9	-0.215
ENST00000579028_61776439_61776498_60	dORF	60	3.4072	Translated	-10.7	-0.178333
ENST00000577940_63809618_63810530_60	dORF	60	3.4072	Translated	-11.3	-0.188333
ENST00000540698_64503826_64503999_60	dORF	60	11.6353	Translated	-2.8	-0.0466667
ENST00000540698_64503523_64503813_60	dORF	60	3.4072	Translated	-19.6	-0.326667
ENST00000581693_64504039_64504098_60	dORF	60	31.9155	Translated	-10	-0.166667
ENST00000581693_64503826_64503999_60	dORF	60	11.6353	Translated	-2.8	-0.0466667
ENST00000581693_64503523_64503813_60	dORF	60	3.4072	Translated	-19.6	-0.326667
ENST00000584008_67348627_67350260_60	dORF	60	10.6385	Translated	-5.4	-0.09
ENST00000584008_67345785_67345844_60	dORF	60	5.81764	Translated	-8.1	-0.135
ENST00000585608_68523807_68524065_60	dORF	60	10.6385	Translated	-12	-0.2
ENST00000585608_68525758_68525817_60	dORF	60	16.4562	Translated	-8.2	-0.136667
ENST00000392710_68523807_68524065_60	dORF	60	10.6385	Translated	-12	-0.2
ENST00000392710_68525758_68525817_60	dORF	60	16.4562	Translated	-8.2	-0.136667
ENST00000375286_75053053_75059516_60	dORF	60	3.4072	Translated	-8	-0.133333
ENST00000580758_75130543_75130602_60	dORF	60	3.4072	Translated	-14.5	-0.241667
ENST00000582744_75130543_75130602_60	dORF	60	3.4072	Translated	-14.5	-0.241667
ENST00000581104_75231854_75231913_60	dORF	60	5.81764	Translated	-14.4	-0.24
ENST00000578830_75231854_75231913_60	dORF	60	5.81764	Translated	-14.4	-0.24
ENST00000580879_75231854_75231913_60	dORF	60	5.81764	Translated	-14.4	-0.24
ENST00000588373_75846737_75846916_60	dORF	60	3.4072	Translated	-3.3	-0.055
ENST00000572047_75948265_75948324_60	dORF	60	5.81764	Translated	-10.6	-0.176667
ENST00000573078_75948265_75948324_60	dORF	60	5.81764	Translated	-10.6	-0.176667
ENST00000587310_78974739_78974798_60	dORF	60	10.2216	Translated	-23.5	-0.391667
ENST00000588205_78974739_78974798_60	dORF	60	10.2216	Translated	-23.5	-0.391667
ENST00000588990_78974739_78974798_60	dORF	60	10.2216	Translated	-23.5	-0.391667
ENST00000588899_78974739_78974798_60	dORF	60	10.2216	Translated	-23.5	-0.391667
ENST00000574897_81572085_81588999_60	dORF	60	12.632	Translated	-10.6	-0.176667
ENST00000580141_82053939_82053998_60	dORF	60	3.4072	Translated	-17.5	-0.291667
ENST00000580627_82053939_82053998_60	dORF	60	3.4072	Translated	-17.5	-0.291667
ENST00000578392_82053939_82053998_60	dORF	60	3.4072	Translated	-17.5	-0.291667
ENST00000580723_82053939_82053998_60	dORF	60	3.4072	Translated	-17.5	-0.291667
ENST00000584460_82053939_82053998_60	dORF	60	3.4072	Translated	-17.5	-0.291667
ENST00000583119_197686_198095_60	dORF	60	6.8144	Translated	-8.3	-0.138333
ENST00000631280_252582_254301_60	dORF	60	3.4072	Translated	-6.4	-0.106667
ENST00000631280_246440_247892_60	dORF	60	3.4072	Translated	-12	-0.2
ENST00000584897_2743813_2743872_60	dORF	60	6.8144	Translated	-10.7	-0.178333
ENST00000584897_2775753_2775812_60	dORF	60	11.6353	Translated	-7.8	-0.13
ENST00000586810_12325373_12325432_60	dORF	60	10.6385	Translated	-6.9	-0.115
ENST00000591208_12325373_12325432_60	dORF	60	10.6385	Translated	-6.9	-0.115
ENST00000589216_12825943_12831000_60	dORF	60	3.4072	Translated	-13.4	-0.223333
ENST00000513432_13049211_13049270_60	dORF	60	3.4072	Translated	-7.4	-0.123333
ENST00000590654_35663652_35663711_60	dORF	60	18.4497	Translated	-14.6	-0.243333
ENST00000590654_35687106_35687165_60	dORF	60	16.4562	Translated	-7.7	-0.128333
ENST00000590156_46091768_46091827_60	dORF	60	35.3227	Translated	-11.7	-0.195
ENST00000590156_46089696_46089845_60	dORF	60	15.4594	Translated	-13.2	-0.22
ENST00000590156_46086395_46086454_60	dORF	60	18.8666	Translated	-15	-0.25
ENST00000590156_46086161_46086220_60	dORF	60	84.6912	Translated	-10.3	-0.171667
ENST00000586592_46091768_46091827_60	dORF	60	35.3227	Translated	-11.7	-0.195
ENST00000586592_46089696_46089845_60	dORF	60	15.4594	Translated	-13.2	-0.22
ENST00000586592_46086395_46086454_60	dORF	60	18.8666	Translated	-15	-0.25
ENST00000586592_46086161_46086220_60	dORF	60	84.6912	Translated	-10.3	-0.171667
ENST00000592364_46086395_46086454_60	dORF	60	18.8666	Translated	-15	-0.25
ENST00000592364_46086161_46086220_60	dORF	60	84.6912	Translated	-10.3	-0.171667
ENST00000591981_46091768_46091827_60	dORF	60	35.3227	Translated	-11.7	-0.195
ENST00000585650_46091768_46091827_60	dORF	60	35.3227	Translated	-11.7	-0.195
ENST00000591715_46120049_46122514_60	dORF	60	5.81764	Translated	-7.1	-0.118333
ENST00000592206_46120049_46122514_60	dORF	60	5.81764	Translated	-7.1	-0.118333
ENST00000593165_46120049_46122514_60	dORF	60	5.81764	Translated	-7.1	-0.118333
ENST00000578272_54159780_54159839_60	dORF	60	81.4469	Translated	-5.6	-0.0933333
ENST00000578272_54159764_54159823_60	dORF	60	47.9548	Translated	-3.7	-0.0616667
ENST00000587807_56614429_56614488_60	dORF	60	6.8144	Translated	-7.3	-0.121667
ENST00000640268_62059150_62072713_60	dORF	60	6.8144	Translated	-11.7	-0.195
ENST00000640268_62059119_62072682_60	dORF	60	3.4072	Translated	-15.5	-0.258333
ENST00000585769_79976772_79977641_60	dORF	60	5.81764	Translated	-6.4	-0.106667
ENST00000622545_10647993_10648052_60	dORF	60	5.81764	Translated	-13.3	-0.221667
ENST00000490910_20039692_20039751_60	dORF	60	5.81764	Translated	-9.4	-0.156667
ENST00000490910_20037520_20038356_60	dORF	60	3.4072	Translated	-8.2	-0.136667
ENST00000496549_20039692_20039751_60	dORF	60	5.81764	Translated	-9.4	-0.156667
ENST00000496549_20037520_20038356_60	dORF	60	3.4072	Translated	-8.2	-0.136667
ENST00000440766_35279620_35279679_60	dORF	60	3.4072	Translated	-20.3	-0.338333
ENST00000447927_35279620_35279679_60	dORF	60	3.4072	Translated	-20.3	-0.338333
ENST00000491040_35374187_35374246_60	dORF	60	13.049	Translated	-9.7	-0.161667
ENST00000397553_35374187_35374246_60	dORF	60	13.049	Translated	-9.7	-0.161667
ENST00000440385_35672777_35672836_60	dORF	60	3.4072	Translated	-14.6	-0.243333
ENST00000374072_35700844_35700903_60	dORF	60	3.4072	Translated	-16.8	-0.28
ENST00000412738_35732109_35734218_60	dORF	60	3.4072	Translated	-8.4	-0.14
ENST00000433027_35732109_35734218_60	dORF	60	3.4072	Translated	-8.4	-0.14
ENST00000484417_39023745_39025266_60	dORF	60	3.4072	Translated	-3.8	-0.0633333
ENST00000373222_41497424_41497483_60	dORF	60	3.4072	Translated	-8.3	-0.138333
ENST00000372906_44489345_44489404_60	dORF	60	3.4072	Translated	-15.8	-0.263333
ENST00000606394_45892741_45892800_60	dORF	60	6.8144	Translated	-7.2	-0.12
ENST00000492498_57374644_57374703_60	dORF	60	3.4072	Translated	-13.7	-0.228333
ENST00000520497_58441043_58444095_60	dORF	60	3.4072	Translated	-12.6	-0.21
ENST00000313949_58910767_58910826_60	dORF	60	17.8698	Translated	-10	-0.166667
ENST00000371075_58910767_58910826_60	dORF	60	17.8698	Translated	-10	-0.166667
ENST00000546172_1388895_1390886_60	dORF	60	3.4072	Translated	-20.4	-0.34
ENST00000309311_3976151_3976210_60	dORF	60	6.8144	Translated	-26.1	-0.435
ENST00000589863_5654165_5654391_60	dORF	60	10.6385	Translated	-13.7	-0.228333
ENST00000600806_8488792_8488851_60	dORF	60	40.7235	Translated	-4.7	-0.0783333
ENST00000596295_8488792_8488851_60	dORF	60	40.7235	Translated	-4.7	-0.0783333
ENST00000592705_10166669_10173097_60	dORF	60	3.4072	Translated	-2.8	-0.0466667
ENST00000446165_12628207_12628266_60	dORF	60	3.4072	Translated	-10.6	-0.176667
ENST00000586146_12922812_12922871_60	dORF	60	33.9091	Translated	-12.8	-0.213333
ENST00000588858_13778136_13778195_60	dORF	60	3.4072	Translated	-10.9	-0.181667
ENST00000588841_13778136_13778195_60	dORF	60	3.4072	Translated	-10.9	-0.181667
ENST00000592760_13778136_13778195_60	dORF	60	3.4072	Translated	-10.9	-0.181667
ENST00000536253_19201657_19201716_60	dORF	60	3.4072	Translated	-9.8	-0.163333
ENST00000574110_30009232_30009291_60	dORF	60	19.4464	Translated	-7.4	-0.123333
ENST00000574110_30012461_30012520_60	dORF	60	5.81764	Translated	-4.8	-0.08
ENST00000586313_34464053_34464112_60	dORF	60	3.4072	Translated	-5.3	-0.0883333
ENST00000505365_34685212_34685271_60	dORF	60	3.4072	Translated	-5	-0.0833333
ENST00000496493_35158395_35160762_60	dORF	60	255.142	Translated	-9.5	-0.158333
ENST00000594164_38817352_38817497_60	dORF	60	9.22484	Translated	-10.7	-0.178333
ENST00000594443_39834549_39834713_60	dORF	60	5.81764	Translated	-13.5	-0.225
ENST00000391844_40236342_40237984_60	dORF	60	8.22808	Translated	-8.5	-0.141667
ENST00000584288_40236342_40237984_60	dORF	60	8.22808	Translated	-8.5	-0.141667
ENST00000598399_41864180_41864239_60	dORF	60	3.4072	Translated	-15.4	-0.256667
ENST00000590212_45687556_45687615_60	dORF	60	22.2738	Translated	-17	-0.283333
ENST00000597641_46704598_46710914_60	dORF	60	3.4072	Translated	-16.9	-0.281667
ENST00000443560_48904405_48905762_60	dORF	60	5.81764	Translated	-10.6	-0.176667
ENST00000594932_49556913_49556972_60	dORF	60	5.81764	Translated	-17.1	-0.285
ENST00000598259_49697400_49697459_60	dORF	60	3.4072	Translated	-14.3	-0.238333
ENST00000596922_49697400_49697459_60	dORF	60	3.4072	Translated	-14.3	-0.238333
ENST00000597774_49795640_49795699_60	dORF	60	3.4072	Translated	-10.7	-0.178333
ENST00000597774_49806696_49806755_60	dORF	60	9.22484	Translated	-19.7	-0.328333
ENST00000596814_49979200_49980971_60	dORF	60	3.4072	Translated	-15.6	-0.26
ENST00000560583_55388270_55388329_60	dORF	60	24.2673	Translated	-13.4	-0.223333
ENST00000558131_55388270_55388329_60	dORF	60	24.2673	Translated	-13.4	-0.223333
ENST00000417788_21670606_21671050_60	dORF	60	9.22484	Translated	-10.8	-0.18
ENST00000458572_36512536_36512595_60	dORF	60	11.6353	Translated	-23.6	-0.393333
ENST00000436452_37851442_37855575_60	dORF	60	9.22484	Translated	-12.7	-0.211667
ENST00000480775_40362987_40363046_60	dORF	60	3.4072	Translated	-6	-0.1
ENST00000445215_42592030_42595541_60	dORF	60	3.4072	Translated	-14.8	-0.246667
ENST00000300260_32603195_32603254_60	dORF	60	10.2216	Translated	-8.9	-0.148333
ENST00000424203_33524848_33524907_60	dORF	60	3.4072	Translated	-7.3	-0.121667
ENST00000424203_33504127_33504186_60	dORF	60	3.4072	Translated	-11.3	-0.188333
ENST00000530908_36072627_36072686_60	dORF	60	9.22484	Translated	-20.3	-0.338333
ENST00000439080_11022281_11022340_60	dORF	60	2.41044	Translated	-8.3	-0.138333
ENST00000343255_23970787_23970846_60	dORF	60	2.41044	Translated	-1.7	-0.0283333
ENST00000492112_23970787_23970846_60	dORF	60	2.41044	Translated	-1.7	-0.0283333
ENST00000526215_30981392_31007039_60	dORF	60	9.64175	Translated	-12.5	-0.208333
ENST00000471599_32162425_32162484_60	dORF	60	2.41044	Translated	-15.4	-0.256667
ENST00000461670_43975794_43976094_60	dORF	60	2.41044	Translated	-14.7	-0.245
ENST00000461670_43976155_43976342_60	dORF	60	2.41044	Translated	-21.5	-0.358333
ENST00000498208_43976155_43976342_60	dORF	60	2.41044	Translated	-21.5	-0.358333
ENST00000527359_45615148_45615310_60	dORF	60	2.41044	Translated	-10.5	-0.175
ENST00000529333_45607414_45607473_60	dORF	60	7.23131	Translated	-3.2	-0.0533333
ENST00000453748_45607414_45607473_60	dORF	60	7.23131	Translated	-3.2	-0.0533333
ENST00000453748_45615148_45615310_60	dORF	60	2.41044	Translated	-10.5	-0.175
ENST00000529214_46645225_46652608_60	dORF	60	2.41044	Translated	-12.6	-0.21
ENST00000488206_61709330_61709389_60	dORF	60	2.41044	Translated	-9.5	-0.158333
ENST00000468586_61709330_61709389_60	dORF	60	2.41044	Translated	-9.5	-0.158333
ENST00000494926_61709330_61709389_60	dORF	60	2.41044	Translated	-9.5	-0.158333
ENST00000496465_61709330_61709389_60	dORF	60	2.41044	Translated	-9.5	-0.158333
ENST00000635023_61990222_61990281_60	dORF	60	2.41044	Translated	-10	-0.166667
ENST00000637208_62528273_62529303_60	dORF	60	2.41044	Translated	-7.1	-0.118333
ENST00000489862_68481517_68481576_60	dORF	60	2.41044	Translated	-4.6	-0.0766667
ENST00000525808_75732895_75740011_60	dORF	60	2.41044	Translated	-11.7	-0.195
ENST00000640664_78918008_78920199_60	dORF	60	2.41044	Translated	-4.3	-0.0716667
ENST00000495106_92247947_92262879_60	dORF	60	4.82088	Translated	-2.7	-0.045
ENST00000638968_100080533_100080592_60	dORF	60	2.41044	Translated	-12.6	-0.21
ENST00000639040_100080533_100080592_60	dORF	60	2.41044	Translated	-12.6	-0.21
ENST00000639171_100080533_100080592_60	dORF	60	2.41044	Translated	-12.6	-0.21
ENST00000640238_100080533_100080592_60	dORF	60	2.41044	Translated	-12.6	-0.21
ENST00000640357_100080533_100080592_60	dORF	60	2.41044	Translated	-12.6	-0.21
ENST00000641213_119743978_119744037_60	dORF	60	2.41044	Translated	-18	-0.3
ENST00000641074_119743978_119744037_60	dORF	60	2.41044	Translated	-18	-0.3
ENST00000641891_119743978_119744037_60	dORF	60	2.41044	Translated	-18	-0.3
ENST00000641375_119743978_119744037_60	dORF	60	2.41044	Translated	-18	-0.3
ENST00000641756_119743978_119744037_60	dORF	60	2.41044	Translated	-18	-0.3
ENST00000504358_150839614_150842442_60	dORF	60	2.41044	Translated	-3.7	-0.0616667
ENST00000470180_154207593_154212323_60	dORF	60	2.41044	Translated	-9.8	-0.163333
ENST00000354691_155668643_155668702_60	dORF	60	2.41044	Translated	-6	-0.1
ENST00000361140_155668643_155668702_60	dORF	60	2.41044	Translated	-6	-0.1
ENST00000436865_155668643_155668702_60	dORF	60	2.41044	Translated	-6	-0.1
ENST00000368315_155947945_155948004_60	dORF	60	4.82088	Translated	-21.6	-0.36
ENST00000472750_160279554_160279613_60	dORF	60	2.41044	Translated	-14.9	-0.248333
ENST00000495624_160279554_160279613_60	dORF	60	2.41044	Translated	-14.9	-0.248333
ENST00000462644_160279554_160279613_60	dORF	60	2.41044	Translated	-14.9	-0.248333
ENST00000532643_160279554_160279613_60	dORF	60	2.41044	Translated	-14.9	-0.248333
ENST00000470743_161326768_161328454_60	dORF	60	12.0522	Translated	-14.9	-0.248333
ENST00000616250_204549282_204549341_60	dORF	60	2.41044	Translated	-7.7	-0.128333
ENST00000391947_204549282_204549341_60	dORF	60	2.41044	Translated	-7.7	-0.128333
ENST00000621032_204549282_204549341_60	dORF	60	2.41044	Translated	-7.7	-0.128333
ENST00000477030_220022437_220022496_60	dORF	60	7.23131	Translated	-6.8	-0.113333
ENST00000391858_231352429_231352488_60	dORF	60	2.41044	Translated	-8.1	-0.135
ENST00000008440_231352429_231352488_60	dORF	60	2.41044	Translated	-8.1	-0.135
ENST00000639880_244857603_244857662_60	dORF	60	2.41044	Translated	-5.3	-0.0883333
ENST00000639880_244856556_244856615_60	dORF	60	2.41044	Translated	-15.8	-0.263333
ENST00000640056_244857603_244857662_60	dORF	60	2.41044	Translated	-5.3	-0.0883333
ENST00000640056_244856556_244856615_60	dORF	60	2.41044	Translated	-15.8	-0.263333
ENST00000478015_30562161_30562220_60	dORF	60	2.41044	Translated	-8.3	-0.138333
ENST00000405384_38318561_38318620_60	dORF	60	2.41044	Translated	-16.2	-0.27
ENST00000456736_38318561_38318620_60	dORF	60	2.41044	Translated	-16.2	-0.27
ENST00000419884_43888629_43889765_60	dORF	60	2.41044	Translated	-5.1	-0.085
ENST00000445503_47799632_47799691_60	dORF	60	7.23131	Translated	-9.1	-0.151667
ENST00000389993_53887367_53887426_60	dORF	60	2.41044	Translated	-7.7	-0.128333
ENST00000389993_53887268_53887327_60	dORF	60	2.41044	Translated	-4.7	-0.0783333
ENST00000635671_55917943_55918002_60	dORF	60	4.82088	Translated	-7.9	-0.131667
ENST00000453186_61083302_61088205_60	dORF	60	2.41044	Translated	-6	-0.1
ENST00000345084_95087360_95087419_60	dORF	60	2.41044	Translated	-18.5	-0.308333
ENST00000413710_99169437_99169496_60	dORF	60	4.82088	Translated	-6.8	-0.113333
ENST00000419276_101004344_101006000_60	dORF	60	2.41044	Translated	-10.4	-0.173333
ENST00000482325_108481737_108481796_60	dORF	60	2.41044	Translated	-5.4	-0.09
ENST00000241391_143947042_143947101_60	dORF	60	2.41044	Translated	-7.5	-0.125
ENST00000392871_143947042_143947101_60	dORF	60	2.41044	Translated	-7.5	-0.125
ENST00000415569_143947042_143947101_60	dORF	60	2.41044	Translated	-7.5	-0.125
ENST00000456655_175114769_175114828_60	dORF	60	2.41044	Translated	-8.3	-0.138333
ENST00000415955_175114769_175114828_60	dORF	60	2.41044	Translated	-8.3	-0.138333
ENST00000435231_175114769_175114828_60	dORF	60	2.41044	Translated	-8.3	-0.138333
ENST00000421536_186505533_186505592_60	dORF	60	4.82088	Translated	-3.4	-0.0566667
ENST00000437396_186501297_186501356_60	dORF	60	2.41044	Translated	-13.8	-0.23
ENST00000436347_189451815_189451874_60	dORF	60	2.41044	Translated	-6.1	-0.101667
ENST00000436347_189467498_189467557_60	dORF	60	2.41044	Translated	-10.6	-0.176667
ENST00000427960_189451815_189451874_60	dORF	60	2.41044	Translated	-6.1	-0.101667
ENST00000427960_189467498_189467557_60	dORF	60	2.41044	Translated	-10.6	-0.176667
ENST00000444545_190516293_190516352_60	dORF	60	2.41044	Translated	-11.4	-0.19
ENST00000409181_202207256_202207315_60	dORF	60	2.41044	Translated	-5	-0.0833333
ENST00000409627_202207256_202207315_60	dORF	60	2.41044	Translated	-5	-0.0833333
ENST00000414983_218227092_218228791_60	dORF	60	7.23131	Translated	-9.3	-0.155
ENST00000425141_219635401_219635460_60	dORF	60	2.41044	Translated	-15.6	-0.26
ENST00000416910_219635401_219635460_60	dORF	60	2.41044	Translated	-15.6	-0.26
ENST00000444906_219635401_219635460_60	dORF	60	2.41044	Translated	-15.6	-0.26
ENST00000392021_233289918_233290250_60	dORF	60	2.41044	Translated	-13.4	-0.223333
ENST00000417231_238016584_238025351_60	dORF	60	2.41044	Translated	-12.8	-0.213333
ENST00000439338_238016584_238025351_60	dORF	60	2.41044	Translated	-12.8	-0.213333
ENST00000454786_238016584_238025351_60	dORF	60	2.41044	Translated	-12.8	-0.213333
ENST00000344376_241659113_241659172_60	dORF	60	2.41044	Translated	-13.6	-0.226667
ENST00000455168_5174352_5174411_60	dORF	60	2.41044	Translated	-7	-0.116667
ENST00000628377_15571684_15571743_60	dORF	60	2.41044	Translated	-8.5	-0.141667
ENST00000383779_15571684_15571743_60	dORF	60	2.41044	Translated	-8.5	-0.141667
ENST00000422591_15571684_15571743_60	dORF	60	2.41044	Translated	-8.5	-0.141667
ENST00000412887_33836135_33836194_60	dORF	60	2.41044	Translated	-6.6	-0.11
ENST00000451653_42548619_42548678_60	dORF	60	2.41044	Translated	-21.7	-0.361667
ENST00000438321_44786561_44794262_60	dORF	60	2.41044	Translated	-12.1	-0.201667
ENST00000438321_44797883_44797942_60	dORF	60	2.41044	Translated	-17.1	-0.285
ENST00000441228_45735252_45735311_60	dORF	60	2.41044	Translated	-15.4	-0.256667
ENST00000418700_45837976_45838035_60	dORF	60	2.41044	Translated	-7.2	-0.12
ENST00000431180_47056862_47056921_60	dORF	60	2.41044	Translated	-13.1	-0.218333
ENST00000431180_47017254_47017696_60	dORF	60	2.41044	Translated	-5.5	-0.0916667
ENST00000330022_47056862_47056921_60	dORF	60	2.41044	Translated	-13.1	-0.218333
ENST00000330022_47017254_47017696_60	dORF	60	2.41044	Translated	-5.5	-0.0916667
ENST00000445387_47056862_47056921_60	dORF	60	2.41044	Translated	-13.1	-0.218333
ENST00000445387_47017254_47017696_60	dORF	60	2.41044	Translated	-5.5	-0.0916667
ENST00000442215_47498389_47501665_60	dORF	60	2.41044	Translated	-10.8	-0.18
ENST00000445044_47498389_47501665_60	dORF	60	2.41044	Translated	-10.8	-0.18
ENST00000395745_47846353_47846412_60	dORF	60	2.41044	Translated	-16.1	-0.268333
ENST00000639561_48454385_48457284_60	dORF	60	2.41044	Translated	-10.1	-0.168333
ENST00000415995_48601070_48601362_60	dORF	60	2.41044	Translated	-15.1	-0.251667
ENST00000265563_48751426_48751485_60	dORF	60	4.82088	Translated	-14.2	-0.236667
ENST00000296446_48751426_48751485_60	dORF	60	4.82088	Translated	-14.2	-0.236667
ENST00000438535_48751426_48751485_60	dORF	60	4.82088	Translated	-14.2	-0.236667
ENST00000452385_48974848_48979499_60	dORF	60	2.41044	Translated	-13.9	-0.231667
ENST00000395174_50100033_50103123_60	dORF	60	2.41044	Translated	-3.8	-0.0633333
ENST00000486310_57577372_57583941_60	dORF	60	4.82088	Translated	-17.7	-0.295
ENST00000488010_69025643_69025702_60	dORF	60	2.41044	Translated	-8.5	-0.141667
ENST00000461934_69055440_69055499_60	dORF	60	4.82088	Translated	-7.1	-0.118333
ENST00000465627_69055440_69055499_60	dORF	60	4.82088	Translated	-7.1	-0.118333
ENST00000472637_113013952_113014011_60	dORF	60	2.41044	Translated	-16	-0.266667
ENST00000469809_113013952_113014011_60	dORF	60	2.41044	Translated	-16	-0.266667
ENST00000460410_113013952_113014011_60	dORF	60	2.41044	Translated	-16	-0.266667
ENST00000491121_113013952_113014011_60	dORF	60	2.41044	Translated	-16	-0.266667
ENST00000470455_113784805_113786262_60	dORF	60	4.82088	Translated	-10.9	-0.181667
ENST00000470455_113795093_113795152_60	dORF	60	2.41044	Translated	-20.3	-0.338333
ENST00000482512_121698014_121698073_60	dORF	60	2.41044	Translated	-12	-0.2
ENST00000482512_121668080_121668139_60	dORF	60	2.41044	Translated	-12.7	-0.211667
ENST00000491690_121668080_121668139_60	dORF	60	2.41044	Translated	-12.7	-0.211667
ENST00000464489_123657273_123657332_60	dORF	60	2.41044	Translated	-12.1	-0.201667
ENST00000409657_123949064_123949123_60	dORF	60	2.41044	Translated	-4.9	-0.0816667
ENST00000435910_123949064_123949123_60	dORF	60	2.41044	Translated	-4.9	-0.0816667
ENST00000417438_123949064_123949123_60	dORF	60	2.41044	Translated	-4.9	-0.0816667
ENST00000483857_127676370_127676429_60	dORF	60	2.41044	Translated	-14.9	-0.248333
ENST00000475042_127676370_127676429_60	dORF	60	2.41044	Translated	-14.9	-0.248333
ENST00000483235_136338417_136340516_60	dORF	60	2.41044	Translated	-11.5	-0.191667
ENST00000629124_136338417_136340516_60	dORF	60	2.41044	Translated	-11.5	-0.191667
ENST00000498505_139350189_139350248_60	dORF	60	4.82088	Translated	-14.3	-0.238333
ENST00000466690_139350189_139350248_60	dORF	60	4.82088	Translated	-14.3	-0.238333
ENST00000480757_142165625_142165684_60	dORF	60	2.41044	Translated	-9.2	-0.153333
ENST00000488497_143043146_143043205_60	dORF	60	4.82088	Translated	-1.8	-0.03
ENST00000463563_143043146_143043205_60	dORF	60	4.82088	Translated	-1.8	-0.03
ENST00000442406_184321504_184321563_60	dORF	60	2.41044	Translated	-11.8	-0.196667
ENST00000442406_184327389_184327448_60	dORF	60	4.82088	Translated	-24	-0.4
ENST00000413967_184321504_184321563_60	dORF	60	2.41044	Translated	-11.8	-0.196667
ENST00000456380_185917711_185918409_60	dORF	60	2.41044	Translated	-10.4	-0.173333
ENST00000426808_186789250_186789309_60	dORF	60	2.41044	Translated	-9.3	-0.155
ENST00000425053_186789250_186789309_60	dORF	60	2.41044	Translated	-9.3	-0.155
ENST00000443963_186789250_186789309_60	dORF	60	2.41044	Translated	-9.3	-0.155
ENST00000308466_195750898_195750957_60	dORF	60	2.41044	Translated	-15.6	-0.26
ENST00000448861_195750898_195750957_60	dORF	60	2.41044	Translated	-15.6	-0.26
ENST00000339251_195750898_195750957_60	dORF	60	2.41044	Translated	-15.6	-0.26
ENST00000415455_195750898_195750957_60	dORF	60	2.41044	Translated	-15.6	-0.26
ENST00000392407_195750898_195750957_60	dORF	60	2.41044	Translated	-15.6	-0.26
ENST00000478156_195750898_195750957_60	dORF	60	2.41044	Translated	-15.6	-0.26
ENST00000479406_195750898_195750957_60	dORF	60	2.41044	Translated	-15.6	-0.26
ENST00000466475_195750898_195750957_60	dORF	60	2.41044	Translated	-15.6	-0.26
ENST00000477086_195750898_195750957_60	dORF	60	2.41044	Translated	-15.6	-0.26
ENST00000480843_195750898_195750957_60	dORF	60	2.41044	Translated	-15.6	-0.26
ENST00000470451_195750898_195750957_60	dORF	60	2.41044	Translated	-15.6	-0.26
ENST00000462323_195750898_195750957_60	dORF	60	2.41044	Translated	-15.6	-0.26
ENST00000477756_195750898_195750957_60	dORF	60	2.41044	Translated	-15.6	-0.26
ENST00000428425_196937589_196937648_60	dORF	60	4.82088	Translated	-14.6	-0.243333
ENST00000509531_1339107_1339166_60	dORF	60	4.82088	Translated	-10.2	-0.17
ENST00000398125_2928432_2928491_60	dORF	60	2.41044	Translated	-5.6	-0.0933333
ENST00000446856_2928432_2928491_60	dORF	60	2.41044	Translated	-5.6	-0.0933333
ENST00000513328_2928432_2928491_60	dORF	60	2.41044	Translated	-5.6	-0.0933333
ENST00000503455_2928432_2928491_60	dORF	60	2.41044	Translated	-5.6	-0.0933333
ENST00000355842_2928432_2928491_60	dORF	60	2.41044	Translated	-5.6	-0.0933333
ENST00000398123_2928432_2928491_60	dORF	60	2.41044	Translated	-5.6	-0.0933333
ENST00000536424_2928432_2928491_60	dORF	60	2.41044	Translated	-5.6	-0.0933333
ENST00000503596_2930841_2930900_60	dORF	60	2.41044	Translated	-10.9	-0.181667
ENST00000508221_2930841_2930900_60	dORF	60	2.41044	Translated	-10.9	-0.181667
ENST00000507272_2930841_2930900_60	dORF	60	2.41044	Translated	-10.9	-0.181667
ENST00000507555_2930841_2930900_60	dORF	60	2.41044	Translated	-10.9	-0.181667
ENST00000514300_17501839_17504417_60	dORF	60	2.41044	Translated	-12.9	-0.215
ENST00000514176_17837211_17837270_60	dORF	60	4.82088	Translated	-9.8	-0.163333
ENST00000637787_17909330_17961946_60	dORF	60	2.41044	Translated	-7	-0.116667
ENST00000510451_17909330_17961946_60	dORF	60	2.41044	Translated	-7	-0.116667
ENST00000506055_23801733_23801792_60	dORF	60	2.41044	Translated	-7.7	-0.128333
ENST00000506055_23795854_23795913_60	dORF	60	2.41044	Translated	-7.4	-0.123333
ENST00000505080_25383318_25383377_60	dORF	60	2.41044	Translated	-16.8	-0.28
ENST00000515668_37840079_37840138_60	dORF	60	2.41044	Translated	-6.9	-0.115
ENST00000505986_37840079_37840138_60	dORF	60	2.41044	Translated	-6.9	-0.115
ENST00000512556_37840079_37840138_60	dORF	60	2.41044	Translated	-6.9	-0.115
ENST00000512556_37848532_37848591_60	dORF	60	9.64175	Translated	-11.8	-0.196667
ENST00000509490_54278956_54280359_60	dORF	60	2.41044	Translated	-7.3	-0.121667
ENST00000503359_71026709_71029364_60	dORF	60	2.41044	Translated	-6.6	-0.11
ENST00000639715_76174234_76174293_60	dORF	60	4.82088	Translated	-15.9	-0.265
ENST00000639300_76174234_76174293_60	dORF	60	4.82088	Translated	-15.9	-0.265
ENST00000640341_76174234_76174293_60	dORF	60	4.82088	Translated	-15.9	-0.265
ENST00000506815_105405922_105424228_60	dORF	60	4.82088	Translated	-10.6	-0.176667
ENST00000514770_112618139_112618198_60	dORF	60	2.41044	Translated	-8.5	-0.141667
ENST00000333047_120060096_120060155_60	dORF	60	2.41044	Translated	-7.5	-0.125
ENST00000504707_120060096_120060155_60	dORF	60	2.41044	Translated	-7.5	-0.125
ENST00000511454_121807604_121810007_60	dORF	60	2.41044	Translated	-8.9	-0.148333
ENST00000509826_127921857_127921916_60	dORF	60	2.41044	Translated	-14.2	-0.236667
ENST00000507532_141226798_141229581_60	dORF	60	2.41044	Translated	-16.2	-0.27
ENST00000424373_155352931_155352990_60	dORF	60	4.82088	Translated	-2.2	-0.0366667
ENST00000500813_182893041_182893100_60	dORF	60	2.41044	Translated	-9.6	-0.16
ENST00000507543_182893041_182893100_60	dORF	60	2.41044	Translated	-9.6	-0.16
ENST00000507631_182893041_182893100_60	dORF	60	2.41044	Translated	-9.6	-0.16
ENST00000427431_183282740_183282799_60	dORF	60	4.82088	Translated	-8	-0.133333
ENST00000438543_183282740_183282799_60	dORF	60	4.82088	Translated	-8	-0.133333
ENST00000490814_865557_868641_60	dORF	60	2.41044	Translated	-19.4	-0.323333
ENST00000490814_883984_884043_60	dORF	60	2.41044	Translated	-20.3	-0.338333
ENST00000495265_883984_884043_60	dORF	60	2.41044	Translated	-20.3	-0.338333
ENST00000489816_883984_884043_60	dORF	60	2.41044	Translated	-20.3	-0.338333
ENST00000518250_865557_868641_60	dORF	60	2.41044	Translated	-19.4	-0.323333
ENST00000466684_883984_884043_60	dORF	60	2.41044	Translated	-20.3	-0.338333
ENST00000504374_6605374_6606844_60	dORF	60	2.41044	Translated	-6.8	-0.113333
ENST00000508361_33462170_33463778_60	dORF	60	4.82088	Translated	-14.9	-0.248333
ENST00000507716_33462170_33463778_60	dORF	60	4.82088	Translated	-14.9	-0.248333
ENST00000509731_33462170_33463778_60	dORF	60	4.82088	Translated	-14.9	-0.248333
ENST00000381287_55951602_55951985_60	dORF	60	2.41044	Translated	-5.3	-0.0883333
ENST00000381287_55941246_55941305_60	dORF	60	2.41044	Translated	-9.5	-0.158333
ENST00000503773_55951602_55951985_60	dORF	60	2.41044	Translated	-5.3	-0.0883333
ENST00000503773_55941246_55941305_60	dORF	60	2.41044	Translated	-9.5	-0.158333
ENST00000522633_55951602_55951985_60	dORF	60	2.41044	Translated	-5.3	-0.0883333
ENST00000522912_66162167_66162226_60	dORF	60	2.41044	Translated	-16.7	-0.278333
ENST00000520953_66162167_66162226_60	dORF	60	2.41044	Translated	-16.7	-0.278333
ENST00000512218_71646231_71649109_60	dORF	60	2.41044	Translated	-6.4	-0.106667
ENST00000513814_95591449_95591508_60	dORF	60	4.82088	Translated	-9.9	-0.165
ENST00000345721_103007538_103007597_60	dORF	60	2.41044	Translated	-12.6	-0.21
ENST00000504143_109037450_109044710_60	dORF	60	7.23131	Translated	-4.6	-0.0766667
ENST00000533482_132589770_132589829_60	dORF	60	9.64175	Translated	-12.5	-0.208333
ENST00000533482_132642264_132642323_60	dORF	60	2.41044	Translated	-6.5	-0.108333
ENST00000507018_136047288_136047347_60	dORF	60	2.41044	Translated	-20.6	-0.343333
ENST00000510866_138426993_138427052_60	dORF	60	2.41044	Translated	-14.8	-0.246667
ENST00000507996_138426993_138427052_60	dORF	60	2.41044	Translated	-14.8	-0.246667
ENST00000504902_138568949_138569008_60	dORF	60	2.41044	Translated	-15	-0.25
ENST00000507115_138568949_138569008_60	dORF	60	2.41044	Translated	-15	-0.25
ENST00000521724_138887575_138887634_60	dORF	60	7.23131	Translated	-4.7	-0.0783333
ENST00000519474_141629912_141630098_60	dORF	60	2.41044	Translated	-9.1	-0.151667
ENST00000523203_149525140_149529631_60	dORF	60	2.41044	Translated	-13.1	-0.218333
ENST00000519644_151124298_151124357_60	dORF	60	7.23131	Translated	-12.8	-0.213333
ENST00000522761_151795536_151797246_60	dORF	60	9.64175	Translated	-13	-0.216667
ENST00000522761_151800838_151803912_60	dORF	60	4.82088	Translated	-12.6	-0.21
ENST00000520177_151795536_151797246_60	dORF	60	9.64175	Translated	-13	-0.216667
ENST00000520177_151800838_151803912_60	dORF	60	4.82088	Translated	-12.6	-0.21
ENST00000522666_151795536_151797246_60	dORF	60	9.64175	Translated	-13	-0.216667
ENST00000522381_157787639_157787698_60	dORF	60	4.82088	Translated	-5.9	-0.0983333
ENST00000521047_157787639_157787698_60	dORF	60	4.82088	Translated	-5.9	-0.0983333
ENST00000519796_172914717_172914776_60	dORF	60	2.41044	Translated	-13.4	-0.223333
ENST00000519796_172926534_172932459_60	dORF	60	4.82088	Translated	-12.1	-0.201667
ENST00000393360_180236387_180236446_60	dORF	60	2.41044	Translated	-17.5	-0.291667
ENST00000343111_180236387_180236446_60	dORF	60	2.41044	Translated	-17.5	-0.291667
ENST00000397072_180247444_180247503_60	dORF	60	2.41044	Translated	-9.9	-0.165
ENST00000393362_180247444_180247503_60	dORF	60	2.41044	Translated	-9.9	-0.165
ENST00000539014_180247444_180247503_60	dORF	60	2.41044	Translated	-9.9	-0.165
ENST00000603795_345926_348159_60	dORF	60	2.41044	Translated	-15	-0.25
ENST00000603726_345926_348159_60	dORF	60	2.41044	Translated	-15	-0.25
ENST00000482060_31939309_31943006_60	dORF	60	2.41044	Translated	-14.4	-0.24
ENST00000394142_42937811_42938120_60	dORF	60	2.41044	Translated	-11.3	-0.188333
ENST00000487429_43058042_43058101_60	dORF	60	2.41044	Translated	-12	-0.2
ENST00000635866_52454183_52454242_60	dORF	60	2.41044	Translated	-16.8	-0.28
ENST00000635812_52454183_52454242_60	dORF	60	2.41044	Translated	-16.8	-0.28
ENST00000637602_52454183_52454242_60	dORF	60	2.41044	Translated	-16.8	-0.28
ENST00000636398_52454183_52454242_60	dORF	60	2.41044	Translated	-16.8	-0.28
ENST00000369635_85514548_85514607_60	dORF	60	2.41044	Translated	-3.5	-0.0583333
ENST00000446496_107924832_107924891_60	dORF	60	2.41044	Translated	0	0
ENST00000314674_135002666_135002725_60	dORF	60	2.41044	Translated	-1.9	-0.0316667
ENST00000639049_145686222_145686281_60	dORF	60	4.82088	Translated	-9	-0.15
ENST00000433355_145941688_145941747_60	dORF	60	2.41044	Translated	-15.1	-0.251667
ENST00000367503_145941688_145941747_60	dORF	60	2.41044	Translated	-15.1	-0.251667
ENST00000637568_157207860_157207919_60	dORF	60	2.41044	Translated	-9.3	-0.155
ENST00000367088_158636790_158636849_60	dORF	60	7.23131	Translated	-11.8	-0.196667
ENST00000490904_161087779_161087838_60	dORF	60	2.41044	Translated	-10.2	-0.17
ENST00000456458_33021348_33024041_60	dORF	60	2.41044	Translated	-6.5	-0.108333
ENST00000635175_35872754_35873687_60	dORF	60	2.41044	Translated	-7.4	-0.123333
ENST00000424598_73570510_73570569_60	dORF	60	4.82088	Translated	-20.4	-0.34
ENST00000424598_73573996_73574055_60	dORF	60	2.41044	Translated	-11.4	-0.19
ENST00000450285_73570510_73570569_60	dORF	60	4.82088	Translated	-20.4	-0.34
ENST00000417008_73570510_73570569_60	dORF	60	4.82088	Translated	-20.4	-0.34
ENST00000417008_73573996_73574055_60	dORF	60	2.41044	Translated	-11.4	-0.19
ENST00000433464_73570510_73570569_60	dORF	60	4.82088	Translated	-20.4	-0.34
ENST00000426966_73573996_73574055_60	dORF	60	2.41044	Translated	-11.4	-0.19
ENST00000437521_73573996_73574055_60	dORF	60	2.41044	Translated	-11.4	-0.19
ENST00000435792_73573996_73574055_60	dORF	60	2.41044	Translated	-11.4	-0.19
ENST00000452125_73573996_73574055_60	dORF	60	2.41044	Translated	-11.4	-0.19
ENST00000485545_74232109_74232168_60	dORF	60	2.41044	Translated	-24	-0.4
ENST00000497430_74232109_74232168_60	dORF	60	2.41044	Translated	-24	-0.4
ENST00000447863_87188155_87188214_60	dORF	60	2.41044	Translated	-8	-0.133333
ENST00000579677_87188155_87188214_60	dORF	60	2.41044	Translated	-8	-0.133333
ENST00000425406_87188155_87188214_60	dORF	60	2.41044	Translated	-8	-0.133333
ENST00000547146_87188155_87188214_60	dORF	60	2.41044	Translated	-8	-0.133333
ENST00000412139_87188155_87188214_60	dORF	60	2.41044	Translated	-8	-0.133333
ENST00000449389_100885898_100886262_60	dORF	60	2.41044	Translated	-10.7	-0.178333
ENST00000360264_102256032_102256091_60	dORF	60	2.41044	Translated	-15.5	-0.258333
ENST00000292535_102256032_102256091_60	dORF	60	2.41044	Translated	-15.5	-0.258333
ENST00000415325_107915582_107915641_60	dORF	60	2.41044	Translated	-4.5	-0.075
ENST00000558084_152154369_152154428_60	dORF	60	2.41044	Translated	-11.8	-0.196667
ENST00000432615_158654595_158654654_60	dORF	60	2.41044	Translated	-8.2	-0.136667
ENST00000432615_158656589_158656648_60	dORF	60	4.82088	Translated	-16.8	-0.28
ENST00000635774_40599725_40600804_60	dORF	60	2.41044	Translated	-11.8	-0.196667
ENST00000635774_40605693_40605752_60	dORF	60	2.41044	Translated	-10.7	-0.178333
ENST00000636639_40599725_40600804_60	dORF	60	2.41044	Translated	-11.8	-0.196667
ENST00000636639_40605693_40605752_60	dORF	60	2.41044	Translated	-10.7	-0.178333
ENST00000636787_40605693_40605752_60	dORF	60	2.41044	Translated	-10.7	-0.178333
ENST00000635734_40605693_40605752_60	dORF	60	2.41044	Translated	-10.7	-0.178333
ENST00000635734_40599725_40600804_60	dORF	60	2.41044	Translated	-11.8	-0.196667
ENST00000636574_40605693_40605752_60	dORF	60	2.41044	Translated	-10.7	-0.178333
ENST00000636574_40599725_40600804_60	dORF	60	2.41044	Translated	-11.8	-0.196667
ENST00000486558_40599725_40600804_60	dORF	60	2.41044	Translated	-11.8	-0.196667
ENST00000447485_40605693_40605752_60	dORF	60	2.41044	Translated	-10.7	-0.178333
ENST00000637165_40605693_40605752_60	dORF	60	2.41044	Translated	-10.7	-0.178333
ENST00000324817_40650886_40650945_60	dORF	60	2.41044	Translated	-8.3	-0.138333
ENST00000635344_49075907_49076450_60	dORF	60	2.41044	Translated	-15.4	-0.256667
ENST00000634522_49075907_49076450_60	dORF	60	2.41044	Translated	-15.4	-0.256667
ENST00000480283_77683719_77683778_60	dORF	60	4.82088	Translated	-2.87	-0.0478333
ENST00000371558_119583668_119583727_60	dORF	60	4.82088	Translated	-8.2	-0.136667
ENST00000625938_119583668_119583727_60	dORF	60	4.82088	Translated	-8.2	-0.136667
ENST00000630695_119583668_119583727_60	dORF	60	4.82088	Translated	-8.2	-0.136667
ENST00000527892_130140617_130145537_60	dORF	60	2.41044	Translated	-14.3	-0.238333
ENST00000417300_151970155_151970214_60	dORF	60	4.82088	Translated	-19.9	-0.331667
ENST00000420627_154360373_154360432_60	dORF	60	2.41044	Translated	-11	-0.183333
ENST00000420627_154349419_154349478_60	dORF	60	2.41044	Translated	-38.8	-0.646667
ENST00000455205_154435372_154435431_60	dORF	60	2.41044	Translated	-13	-0.216667
ENST00000637013_18062412_18064124_60	dORF	60	2.41044	Translated	-8.5	-0.141667
ENST00000518389_33496719_33497268_60	dORF	60	2.41044	Translated	-2	-0.0333333
ENST00000524164_53769652_53769711_60	dORF	60	2.41044	Translated	-4.7	-0.0783333
ENST00000523948_55786701_55786760_60	dORF	60	2.41044	Translated	-2.6	-0.0433333
ENST00000615676_63187513_63187572_60	dORF	60	2.41044	Translated	-6	-0.1
ENST00000517736_67043304_67045857_60	dORF	60	2.41044	Translated	-2.7	-0.045
ENST00000518374_67043304_67045857_60	dORF	60	2.41044	Translated	-2.7	-0.045
ENST00000517608_73789033_73789092_60	dORF	60	2.41044	Translated	-10.9	-0.181667
ENST00000522263_94495783_94495842_60	dORF	60	2.41044	Translated	-14.2	-0.236667
ENST00000523821_96239505_96239564_60	dORF	60	2.41044	Translated	-6.6	-0.11
ENST00000496144_99577586_99577645_60	dORF	60	2.41044	Translated	-11.7	-0.195
ENST00000517666_123357648_123357707_60	dORF	60	2.41044	Translated	-13.6	-0.226667
ENST00000517666_123337795_123339343_60	dORF	60	2.41044	Translated	-11.9	-0.198333
ENST00000519124_123357648_123357707_60	dORF	60	2.41044	Translated	-13.6	-0.226667
ENST00000519124_123337795_123339343_60	dORF	60	2.41044	Translated	-11.9	-0.198333
ENST00000519993_140659498_140659557_60	dORF	60	2.41044	Translated	-7.6	-0.126667
ENST00000519993_140668372_140669733_60	dORF	60	2.41044	Translated	-11.8	-0.196667
ENST00000524202_140659498_140659557_60	dORF	60	2.41044	Translated	-7.6	-0.126667
ENST00000524202_140675468_140700918_60	dORF	60	2.41044	Translated	-8.6	-0.143333
ENST00000526204_144425682_144425741_60	dORF	60	9.64175	Translated	-10.8	-0.18
ENST00000530836_144425682_144425741_60	dORF	60	9.64175	Translated	-10.8	-0.18
ENST00000542806_13119585_13119644_60	dORF	60	2.41044	Translated	-6	-0.1
ENST00000437441_13119585_13119644_60	dORF	60	2.41044	Translated	-6	-0.1
ENST00000419385_21818037_21818096_60	dORF	60	2.41044	Translated	-15.5	-0.258333
ENST00000629575_33948506_33948565_60	dORF	60	2.41044	Translated	-10.3	-0.171667
ENST00000536593_92315325_92315384_60	dORF	60	2.41044	Translated	-5.4	-0.09
ENST00000360868_92315325_92315384_60	dORF	60	2.41044	Translated	-5.4	-0.09
ENST00000434228_92315325_92315384_60	dORF	60	2.41044	Translated	-5.4	-0.09
ENST00000473282_120422721_120437333_60	dORF	60	2.41044	Translated	-12.1	-0.201667
ENST00000480112_120422721_120437333_60	dORF	60	2.41044	Translated	-12.1	-0.201667
ENST00000371587_137096346_137097841_60	dORF	60	2.41044	Translated	-21	-0.35
ENST00000526909_722747_723241_60	dORF	60	2.41044	Translated	-20.5	-0.341667
ENST00000528770_722747_723241_60	dORF	60	2.41044	Translated	-20.5	-0.341667
ENST00000530452_722747_723241_60	dORF	60	2.41044	Translated	-20.5	-0.341667
ENST00000530440_763463_763749_60	dORF	60	2.41044	Translated	-13.3	-0.221667
ENST00000531387_3001191_3001971_60	dORF	60	2.41044	Translated	-17.2	-0.286667
ENST00000526711_6608939_6609101_60	dORF	60	4.82088	Translated	-10.7	-0.178333
ENST00000526114_6608939_6609101_60	dORF	60	4.82088	Translated	-10.7	-0.178333
ENST00000527121_6608939_6609101_60	dORF	60	4.82088	Translated	-10.7	-0.178333
ENST00000528758_7509545_7509604_60	dORF	60	2.41044	Translated	-10.5	-0.175
ENST00000545467_18398975_18399476_60	dORF	60	4.82088	Translated	-11	-0.183333
ENST00000330796_20462028_20462087_60	dORF	60	4.82088	Translated	-7.5	-0.125
ENST00000525279_47052400_47052459_60	dORF	60	2.41044	Translated	-9.6	-0.16
ENST00000532633_47052400_47052459_60	dORF	60	2.41044	Translated	-9.6	-0.16
ENST00000526424_47052400_47052459_60	dORF	60	2.41044	Translated	-9.6	-0.16
ENST00000527667_47052400_47052459_60	dORF	60	2.41044	Translated	-9.6	-0.16
ENST00000533243_47168021_47168159_60	dORF	60	4.82088	Translated	-8.3	-0.138333
ENST00000532478_47168021_47168159_60	dORF	60	4.82088	Translated	-8.3	-0.138333
ENST00000617847_47234819_47234878_60	dORF	60	2.41044	Translated	-16.1	-0.268333
ENST00000530887_47422949_47424080_60	dORF	60	2.41044	Translated	-15.4	-0.256667
ENST00000527906_47422949_47424080_60	dORF	60	2.41044	Translated	-15.4	-0.256667
ENST00000528501_47812297_47812356_60	dORF	60	2.41044	Translated	-6.5	-0.108333
ENST00000528882_57312737_57312796_60	dORF	60	2.41044	Translated	-23.8	-0.396667
ENST00000305885_61796875_61796934_60	dORF	60	4.82088	Translated	-19.4	-0.323333
ENST00000532402_62631168_62632608_60	dORF	60	4.82088	Translated	-13.3	-0.221667
ENST00000532402_62629254_62629605_60	dORF	60	7.23131	Translated	-17.6	-0.293333
ENST00000532402_62628863_62628922_60	dORF	60	9.64175	Translated	-12.7	-0.211667
ENST00000294119_62676565_62676624_60	dORF	60	4.82088	Translated	-11.2	-0.186667
ENST00000533861_62789992_62790051_60	dORF	60	2.41044	Translated	-13.6	-0.226667
ENST00000534124_65108262_65108321_60	dORF	60	2.41044	Translated	-24.7	-0.411667
ENST00000265465_65297282_65297341_60	dORF	60	2.41044	Translated	-13.5	-0.225
ENST00000528516_65554078_65554137_60	dORF	60	2.41044	Translated	-26.9	-0.448333
ENST00000534824_66332373_66332432_60	dORF	60	2.41044	Translated	-18.3	-0.305
ENST00000265641_68757363_68757422_60	dORF	60	2.41044	Translated	-13.5	-0.225
ENST00000412252_70472931_70472990_60	dORF	60	2.41044	Translated	-18.4	-0.306667
ENST00000357171_70472931_70472990_60	dORF	60	2.41044	Translated	-18.4	-0.306667
ENST00000535872_72098320_72098379_60	dORF	60	2.41044	Translated	-18.5	-0.308333
ENST00000435507_72829374_72829433_60	dORF	60	2.41044	Translated	-24.9	-0.415
ENST00000544490_72829374_72829433_60	dORF	60	2.41044	Translated	-24.9	-0.415
ENST00000528439_75404862_75405666_60	dORF	60	2.41044	Translated	-15.2	-0.253333
ENST00000530721_75404862_75405666_60	dORF	60	2.41044	Translated	-15.2	-0.253333
ENST00000422465_75404862_75405666_60	dORF	60	2.41044	Translated	-15.2	-0.253333
ENST00000532872_75404862_75405666_60	dORF	60	2.41044	Translated	-15.2	-0.253333
ENST00000526248_75404862_75405666_60	dORF	60	2.41044	Translated	-15.2	-0.253333
ENST00000525690_75404862_75405666_60	dORF	60	2.41044	Translated	-15.2	-0.253333
ENST00000525183_76141191_76141250_60	dORF	60	2.41044	Translated	-13.2	-0.22
ENST00000527457_77336259_77340681_60	dORF	60	2.41044	Translated	-12.6	-0.21
ENST00000527133_77622617_77624965_60	dORF	60	2.41044	Translated	-9.3	-0.155
ENST00000525345_78436758_78441093_60	dORF	60	2.41044	Translated	-13.4	-0.223333
ENST00000630913_85996844_85996903_60	dORF	60	2.41044	Translated	-4.4	-0.0733333
ENST00000532132_119012212_119013248_60	dORF	60	2.41044	Translated	-10.6	-0.176667
ENST00000264025_119664512_119664571_60	dORF	60	2.41044	Translated	-6.5	-0.108333
ENST00000475051_120137268_120137327_60	dORF	60	2.41044	Translated	-7.3	-0.121667
ENST00000534532_134160071_134161836_60	dORF	60	2.41044	Translated	-13.8	-0.23
ENST00000525964_134160071_134161836_60	dORF	60	2.41044	Translated	-13.8	-0.23
ENST00000476529_863803_863862_60	dORF	60	2.41044	Translated	-10.4	-0.173333
ENST00000379977_5952832_5952891_60	dORF	60	4.82088	Translated	-17	-0.283333
ENST00000525219_5952832_5952891_60	dORF	60	4.82088	Translated	-17	-0.283333
ENST00000397248_5952832_5952891_60	dORF	60	4.82088	Translated	-17	-0.283333
ENST00000528354_5952832_5952891_60	dORF	60	4.82088	Translated	-17	-0.283333
ENST00000447291_5952832_5952891_60	dORF	60	4.82088	Translated	-17	-0.283333
ENST00000374754_35010314_35010373_60	dORF	60	2.41044	Translated	-8.5	-0.141667
ENST00000630771_68786634_68787927_60	dORF	60	7.23131	Translated	-6.5	-0.108333
ENST00000543229_68754772_68755373_60	dORF	60	2.41044	Translated	-8.9	-0.148333
ENST00000540210_68786634_68787927_60	dORF	60	7.23131	Translated	-6.5	-0.108333
ENST00000373290_69507058_69507117_60	dORF	60	2.41044	Translated	-18.3	-0.305
ENST00000373290_69507107_69507166_60	dORF	60	2.41044	Translated	-27.6	-0.46
ENST00000532011_72210757_72210816_60	dORF	60	2.41044	Translated	-11.7	-0.195
ENST00000635550_73767064_73767123_60	dORF	60	2.41044	Translated	-13.7	-0.228333
ENST00000635550_73769675_73769836_60	dORF	60	2.41044	Translated	-14.1	-0.235
ENST00000224756_84513831_84513890_60	dORF	60	2.41044	Translated	-10.2	-0.17
ENST00000543283_84513831_84513890_60	dORF	60	2.41044	Translated	-10.2	-0.17
ENST00000463743_93316765_93319882_60	dORF	60	2.41044	Translated	-7	-0.116667
ENST00000370236_100986393_100986452_60	dORF	60	2.41044	Translated	-8.9	-0.148333
ENST00000318364_100986393_100986452_60	dORF	60	2.41044	Translated	-8.9	-0.148333
ENST00000477279_100986393_100986452_60	dORF	60	2.41044	Translated	-8.9	-0.148333
ENST00000370234_100986393_100986452_60	dORF	60	2.41044	Translated	-8.9	-0.148333
ENST00000461461_103099958_103100017_60	dORF	60	2.41044	Translated	-12.1	-0.201667
ENST00000552185_103099958_103100017_60	dORF	60	2.41044	Translated	-12.1	-0.201667
ENST00000368865_123164360_123164419_60	dORF	60	2.41044	Translated	-6.6	-0.11
ENST00000539084_6517672_6517826_60	dORF	60	2.41044	Translated	-21.2	-0.353333
ENST00000539084_6521864_6521923_60	dORF	60	2.41044	Translated	-8.2	-0.136667
ENST00000543362_7089619_7089678_60	dORF	60	2.41044	Translated	-13.1	-0.218333
ENST00000544702_7096411_7096470_60	dORF	60	2.41044	Translated	-10.5	-0.175
ENST00000543468_15631526_15631585_60	dORF	60	2.41044	Translated	-5.5	-0.0916667
ENST00000611440_26065053_26065112_60	dORF	60	2.41044	Translated	-3	-0.05
ENST00000619325_27676999_27677058_60	dORF	60	2.41044	Translated	-9.3	-0.155
ENST00000552109_42160609_42160668_60	dORF	60	2.41044	Translated	-12.5	-0.208333
ENST00000547765_49128773_49128832_60	dORF	60	4.82088	Translated	-13.7	-0.228333
ENST00000552448_49273002_49273061_60	dORF	60	4.82088	Translated	-14.9	-0.248333
ENST00000552448_49272359_49272418_60	dORF	60	9.64175	Translated	-14.2	-0.236667
ENST00000546732_50728645_50731394_60	dORF	60	2.41044	Translated	-14.9	-0.248333
ENST00000551831_50814292_50814351_60	dORF	60	2.41044	Translated	-4.7	-0.0783333
ENST00000549625_51005609_51005668_60	dORF	60	2.41044	Translated	-12.9	-0.215
ENST00000550585_53471782_53479439_60	dORF	60	2.41044	Translated	-13.8	-0.23
ENST00000549143_56276195_56282478_60	dORF	60	2.41044	Translated	-10	-0.166667
ENST00000548849_56276195_56282478_60	dORF	60	2.41044	Translated	-10	-0.166667
ENST00000554340_57060829_57060888_60	dORF	60	2.41044	Translated	-8.4	-0.14
ENST00000547095_62534858_62534917_60	dORF	60	2.41044	Translated	-12.6	-0.21
ENST00000538993_68731219_68731624_60	dORF	60	2.41044	Translated	-10.6	-0.176667
ENST00000536703_75498916_75498975_60	dORF	60	2.41044	Translated	-9.1	-0.151667
ENST00000550333_88043614_88043673_60	dORF	60	2.41044	Translated	-18.5	-0.308333
ENST00000552121_88043614_88043673_60	dORF	60	2.41044	Translated	-18.5	-0.308333
ENST00000552847_88043614_88043673_60	dORF	60	2.41044	Translated	-18.5	-0.308333
ENST00000453037_88043614_88043673_60	dORF	60	2.41044	Translated	-18.5	-0.308333
ENST00000393042_98613588_98613647_60	dORF	60	2.41044	Translated	-6.1	-0.101667
ENST00000543784_102196143_102196202_60	dORF	60	2.41044	Translated	-1.7	-0.0283333
ENST00000457614_102196143_102196202_60	dORF	60	2.41044	Translated	-1.7	-0.0283333
ENST00000417507_102196143_102196202_60	dORF	60	2.41044	Translated	-1.7	-0.0283333
ENST00000412715_102196143_102196202_60	dORF	60	2.41044	Translated	-1.7	-0.0283333
ENST00000377685_110327773_110327832_60	dORF	60	2.41044	Translated	-16.1	-0.268333
ENST00000377685_110342337_110342396_60	dORF	60	2.41044	Translated	-12.8	-0.213333
ENST00000548536_111798163_111798222_60	dORF	60	2.41044	Translated	-13.6	-0.226667
ENST00000549711_112061280_112061339_60	dORF	60	2.41044	Translated	-17.9	-0.298333
ENST00000551858_112061280_112061339_60	dORF	60	2.41044	Translated	-17.9	-0.298333
ENST00000344271_130806985_130807044_60	dORF	60	4.82088	Translated	-24.1	-0.401667
ENST00000537064_132657258_132657407_60	dORF	60	2.41044	Translated	-16.1	-0.268333
ENST00000239893_37006994_37007053_60	dORF	60	4.82088	Translated	-6.1	-0.101667
ENST00000634878_47954408_47954467_60	dORF	60	9.64175	Translated	-8.5	-0.141667
ENST00000607866_48256340_48258141_60	dORF	60	2.41044	Translated	-3.5	-0.0583333
ENST00000490646_72761747_72761806_60	dORF	60	2.41044	Translated	-12.1	-0.201667
ENST00000557054_20457438_20457497_60	dORF	60	4.82088	Translated	-10.5	-0.175
ENST00000554265_35099381_35109874_60	dORF	60	2.41044	Translated	-5.5	-0.0916667
ENST00000557423_45027452_45028212_60	dORF	60	2.41044	Translated	-6.3	-0.105
ENST00000555739_49780246_49780305_60	dORF	60	2.41044	Translated	-6	-0.1
ENST00000555443_49780246_49780305_60	dORF	60	2.41044	Translated	-6	-0.1
ENST00000556683_51249475_51249534_60	dORF	60	2.41044	Translated	-8.7	-0.145
ENST00000554019_52646266_52646412_60	dORF	60	7.23131	Translated	-13.1	-0.218333
ENST00000552941_65054596_65054655_60	dORF	60	2.41044	Translated	-13.9	-0.231667
ENST00000555196_73955485_73955839_60	dORF	60	4.82088	Translated	-22.1	-0.368333
ENST00000554612_74899974_74900325_60	dORF	60	2.41044	Translated	-16.7	-0.278333
ENST00000238671_74899974_74900325_60	dORF	60	2.41044	Translated	-16.7	-0.278333
ENST00000555089_74899974_74900325_60	dORF	60	2.41044	Translated	-16.7	-0.278333
ENST00000536337_88468978_88469037_60	dORF	60	2.41044	Translated	-13.5	-0.225
ENST00000557609_92704664_92706498_60	dORF	60	2.41044	Translated	-16.1	-0.268333
ENST00000557731_95544063_95544122_60	dORF	60	7.23131	Translated	-9.8	-0.163333
ENST00000554585_104770810_104771743_60	dORF	60	2.41044	Translated	-12.1	-0.201667
ENST00000561080_34236776_34237409_60	dORF	60	2.41044	Translated	-4.5	-0.075
ENST00000537463_48444555_48444614_60	dORF	60	2.41044	Translated	-9.4	-0.156667
ENST00000558067_56631677_56631736_60	dORF	60	2.41044	Translated	-10.4	-0.173333
ENST00000492526_58880002_58880061_60	dORF	60	4.82088	Translated	-13.4	-0.223333
ENST00000557924_58880002_58880061_60	dORF	60	4.82088	Translated	-13.4	-0.223333
ENST00000561395_63064084_63065896_60	dORF	60	2.41044	Translated	-9.3	-0.155
ENST00000560897_63634765_63634824_60	dORF	60	2.41044	Translated	-8.3	-0.138333
ENST00000380285_64142200_64142259_60	dORF	60	2.41044	Translated	-18.5	-0.308333
ENST00000559152_65156835_65156894_60	dORF	60	4.82088	Translated	-10.7	-0.178333
ENST00000567118_72199653_72199712_60	dORF	60	2.41044	Translated	-15.8	-0.263333
ENST00000567411_72348106_72349109_60	dORF	60	2.41044	Translated	-16.2	-0.27
ENST00000566672_72348106_72349109_60	dORF	60	2.41044	Translated	-16.2	-0.27
ENST00000560667_78166247_78168925_60	dORF	60	4.82088	Translated	-8.3	-0.138333
ENST00000559803_78166247_78168925_60	dORF	60	4.82088	Translated	-8.3	-0.138333
ENST00000560610_78292640_78292699_60	dORF	60	2.41044	Translated	-11.6	-0.193333
ENST00000560610_78288359_78289654_60	dORF	60	2.41044	Translated	-7.8	-0.13
ENST00000543455_79314622_79322003_60	dORF	60	4.82088	Translated	-18.1	-0.301667
ENST00000559652_83018754_83018813_60	dORF	60	4.82088	Translated	-12	-0.2
ENST00000558018_88899787_88901585_60	dORF	60	2.41044	Translated	-23	-0.383333
ENST00000447611_89316401_89316460_60	dORF	60	2.41044	Translated	-4.6	-0.0766667
ENST00000560451_90918697_90919635_60	dORF	60	2.41044	Translated	-18.3	-0.305
ENST00000558161_90918697_90919635_60	dORF	60	2.41044	Translated	-18.3	-0.305
ENST00000318445_92163331_92163390_60	dORF	60	2.41044	Translated	-18.1	-0.301667
ENST00000456528_119188_119247_60	dORF	60	2.41044	Translated	-11.4	-0.19
ENST00000570132_716933_716992_60	dORF	60	2.41044	Translated	-26.6	-0.443333
ENST00000571291_4466156_4466215_60	dORF	60	2.41044	Translated	-5.2	-0.0866667
ENST00000396503_11837852_11837911_60	dORF	60	4.82088	Translated	-4.1	-0.0683333
ENST00000636017_28484036_28484095_60	dORF	60	2.41044	Translated	-13.6	-0.226667
ENST00000637299_28484036_28484095_60	dORF	60	2.41044	Translated	-13.6	-0.226667
ENST00000637107_28484036_28484095_60	dORF	60	2.41044	Translated	-13.6	-0.226667
ENST00000637578_28484036_28484095_60	dORF	60	2.41044	Translated	-13.6	-0.226667
ENST00000637871_28484036_28484095_60	dORF	60	2.41044	Translated	-13.6	-0.226667
ENST00000636172_28484036_28484095_60	dORF	60	2.41044	Translated	-13.6	-0.226667
ENST00000635861_28484036_28484095_60	dORF	60	2.41044	Translated	-13.6	-0.226667
ENST00000466521_30116671_30116730_60	dORF	60	4.82088	Translated	-20.3	-0.338333
ENST00000566605_31191092_31191439_60	dORF	60	2.41044	Translated	-9.5	-0.158333
ENST00000566755_48296127_48299682_60	dORF	60	2.41044	Translated	-12.8	-0.213333
ENST00000570174_48296127_48299682_60	dORF	60	2.41044	Translated	-12.8	-0.213333
ENST00000464071_53888890_53888949_60	dORF	60	7.23131	Translated	-9.5	-0.158333
ENST00000564559_66723783_66724681_60	dORF	60	2.41044	Translated	-13	-0.216667
ENST00000563253_66816977_66817432_60	dORF	60	9.64175	Translated	-1.6	-0.0266667
ENST00000566774_68231550_68231609_60	dORF	60	2.41044	Translated	-15.9	-0.265
ENST00000426654_69670023_69670082_60	dORF	60	2.41044	Translated	-5.3	-0.0883333
ENST00000567990_69670023_69670082_60	dORF	60	2.41044	Translated	-5.3	-0.0883333
ENST00000563474_69670023_69670082_60	dORF	60	2.41044	Translated	-5.3	-0.0883333
ENST00000524584_70514464_70517639_60	dORF	60	2.41044	Translated	-14.9	-0.248333
ENST00000568717_74301570_74301629_60	dORF	60	2.41044	Translated	-5.2	-0.0866667
ENST00000567951_74453170_74453229_60	dORF	60	2.41044	Translated	-11.5	-0.191667
ENST00000562090_74453170_74453229_60	dORF	60	2.41044	Translated	-11.5	-0.191667
ENST00000567593_80980811_80980870_60	dORF	60	2.41044	Translated	-13.7	-0.228333
ENST00000539548_83748224_83780000_60	dORF	60	2.41044	Translated	-11.7	-0.195
ENST00000567651_89227199_89227258_60	dORF	60	2.41044	Translated	-16.6	-0.276667
ENST00000330736_89285443_89285502_60	dORF	60	2.41044	Translated	-11.4	-0.19
ENST00000567205_89767148_89767207_60	dORF	60	2.41044	Translated	-8.5	-0.141667
ENST00000567621_89791522_89791971_60	dORF	60	2.41044	Translated	-16.5	-0.275
ENST00000570400_2666041_2667001_60	dORF	60	2.41044	Translated	-5.9	-0.0983333
ENST00000572412_4195176_4195460_60	dORF	60	2.41044	Translated	-8.9	-0.148333
ENST00000574951_4968759_4968818_60	dORF	60	7.23131	Translated	-17.9	-0.298333
ENST00000547747_7016957_7017262_60	dORF	60	2.41044	Translated	-14.6	-0.243333
ENST00000322910_7220178_7220503_60	dORF	60	7.23131	Translated	-17.1	-0.285
ENST00000322910_7224047_7224182_60	dORF	60	21.6939	Translated	-15.2	-0.253333
ENST00000470531_7907354_7907413_60	dORF	60	2.41044	Translated	-25.3	-0.421667
ENST00000395756_17812625_17812684_60	dORF	60	2.41044	Translated	-16.1	-0.268333
ENST00000395751_17812625_17812684_60	dORF	60	2.41044	Translated	-16.1	-0.268333
ENST00000584582_18285245_18285304_60	dORF	60	2.41044	Translated	-15.4	-0.256667
ENST00000582981_18285245_18285304_60	dORF	60	2.41044	Translated	-15.4	-0.256667
ENST00000555264_28360223_28360572_60	dORF	60	2.41044	Translated	-11.2	-0.186667
ENST00000301057_29573014_29573073_60	dORF	60	2.41044	Translated	-18.5	-0.308333
ENST00000225719_30465581_30465640_60	dORF	60	2.41044	Translated	-9.9	-0.165
ENST00000583994_32192262_32193157_60	dORF	60	2.41044	Translated	-6	-0.1
ENST00000578205_32192262_32193157_60	dORF	60	2.41044	Translated	-6	-0.1
ENST00000578373_39728041_39728100_60	dORF	60	2.41044	Translated	-18.3	-0.305
ENST00000589797_42582679_42582738_60	dORF	60	2.41044	Translated	-8.8	-0.146667
ENST00000586870_42582679_42582738_60	dORF	60	2.41044	Translated	-8.8	-0.146667
ENST00000423601_42955924_42956214_60	dORF	60	2.41044	Translated	-10.5	-0.175
ENST00000450475_42955924_42956214_60	dORF	60	2.41044	Translated	-10.5	-0.175
ENST00000587574_43526536_43526595_60	dORF	60	2.41044	Translated	-12.7	-0.211667
ENST00000585561_45093770_45096219_60	dORF	60	7.23131	Translated	-14.1	-0.235
ENST00000362042_48059827_48059886_60	dORF	60	2.41044	Translated	-15.7	-0.261667
ENST00000585291_48059827_48059886_60	dORF	60	2.41044	Translated	-15.7	-0.261667
ENST00000357480_48059827_48059886_60	dORF	60	2.41044	Translated	-15.7	-0.261667
ENST00000361665_48059827_48059886_60	dORF	60	2.41044	Translated	-15.7	-0.261667
ENST00000583378_48059827_48059886_60	dORF	60	2.41044	Translated	-15.7	-0.261667
ENST00000506401_50071512_50072038_60	dORF	60	2.41044	Translated	-16.4	-0.273333
ENST00000225972_50381337_50381396_60	dORF	60	2.41044	Translated	-10.4	-0.173333
ENST00000405860_51202808_51202867_60	dORF	60	2.41044	Translated	-7.8	-0.13
ENST00000572021_56891703_56891762_60	dORF	60	2.41044	Translated	-13.3	-0.221667
ENST00000575423_56994994_56995541_60	dORF	60	9.64175	Translated	-14.8	-0.246667
ENST00000577554_59041861_59047704_60	dORF	60	4.82088	Translated	-4.7	-0.0783333
ENST00000592619_59839849_59839908_60	dORF	60	4.82088	Translated	-9.7	-0.161667
ENST00000540698_64502168_64502442_60	dORF	60	4.82088	Translated	-17.5	-0.291667
ENST00000581693_64502168_64502442_60	dORF	60	4.82088	Translated	-17.5	-0.291667
ENST00000582081_64571808_64571867_60	dORF	60	7.23131	Translated	-5.3	-0.0883333
ENST00000578386_64571808_64571867_60	dORF	60	7.23131	Translated	-5.3	-0.0883333
ENST00000584008_67344727_67345750_60	dORF	60	2.41044	Translated	-8.3	-0.138333
ENST00000581375_67735988_67736689_60	dORF	60	7.23131	Translated	-7.4	-0.123333
ENST00000581375_67738124_67738183_60	dORF	60	4.82088	Translated	-8.4	-0.14
ENST00000581375_67736712_67737087_60	dORF	60	2.41044	Translated	-6.9	-0.115
ENST00000583170_75671820_75690686_60	dORF	60	2.41044	Translated	-9.3	-0.155
ENST00000587707_75763023_75763082_60	dORF	60	2.41044	Translated	-15.1	-0.251667
ENST00000586244_75763023_75763082_60	dORF	60	2.41044	Translated	-15.1	-0.251667
ENST00000587339_75875997_75876056_60	dORF	60	2.41044	Translated	-13.4	-0.223333
ENST00000572047_75946751_75948265_60	dORF	60	2.41044	Translated	-5.1	-0.085
ENST00000573078_75946751_75948265_60	dORF	60	2.41044	Translated	-5.1	-0.085
ENST00000588202_76000200_76000259_60	dORF	60	2.41044	Translated	-13.1	-0.218333
ENST00000269361_82249545_82251380_60	dORF	60	2.41044	Translated	-20.9	-0.348333
ENST00000403276_82249545_82251380_60	dORF	60	2.41044	Translated	-20.9	-0.348333
ENST00000581475_677391_677748_60	dORF	60	2.41044	Translated	-12.4	-0.206667
ENST00000585128_677391_677748_60	dORF	60	2.41044	Translated	-12.4	-0.206667
ENST00000584453_677391_677748_60	dORF	60	2.41044	Translated	-12.4	-0.206667
ENST00000637651_5394742_5395074_60	dORF	60	2.41044	Translated	-19.6	-0.326667
ENST00000590654_35691121_35691180_60	dORF	60	2.41044	Translated	-7.5	-0.125
ENST00000544267_36138307_36138366_60	dORF	60	2.41044	Translated	-11.8	-0.196667
ENST00000545632_36138307_36138366_60	dORF	60	2.41044	Translated	-11.8	-0.196667
ENST00000545632_36138376_36141145_60	dORF	60	2.41044	Translated	-14.6	-0.243333
ENST00000467196_2657437_2657936_60	dORF	60	4.82088	Translated	-16.2	-0.27
ENST00000462384_7999793_7999852_60	dORF	60	2.41044	Translated	-9.9	-0.165
ENST00000636319_8657263_8658575_60	dORF	60	2.41044	Translated	-5.6	-0.0933333
ENST00000483871_43460834_43460893_60	dORF	60	2.41044	Translated	-9	-0.15
ENST00000493039_56403681_56403740_60	dORF	60	2.41044	Translated	-11.4	-0.19
ENST00000492498_57378017_57378076_60	dORF	60	2.41044	Translated	-6.1	-0.101667
ENST00000419558_58895663_58903568_60	dORF	60	2.41044	Translated	-5.5	-0.0916667
ENST00000589428_897514_899472_60	dORF	60	2.41044	Translated	-21.6	-0.36
ENST00000262947_4657901_4657960_60	dORF	60	2.41044	Translated	-17.4	-0.29
ENST00000596605_6368648_6368707_60	dORF	60	2.41044	Translated	-19.3	-0.321667
ENST00000594496_6414852_6414911_60	dORF	60	2.41044	Translated	-20.9	-0.348333
ENST00000594496_6414530_6414589_60	dORF	60	2.41044	Translated	-18.4	-0.306667
ENST00000600480_6414852_6414911_60	dORF	60	2.41044	Translated	-20.9	-0.348333
ENST00000596002_8303929_8305045_60	dORF	60	2.41044	Translated	-23.3	-0.388333
ENST00000317221_9342858_9342917_60	dORF	60	2.41044	Translated	-11.7	-0.195
ENST00000592705_10133670_10134244_60	dORF	60	2.41044	Translated	-12.5	-0.208333
ENST00000588913_10133670_10134244_60	dORF	60	2.41044	Translated	-12.5	-0.208333
ENST00000590699_10916740_10919616_60	dORF	60	7.23131	Translated	-15.7	-0.261667
ENST00000591254_12730964_12731023_60	dORF	60	4.82088	Translated	-15	-0.25
ENST00000588213_12730964_12731023_60	dORF	60	4.82088	Translated	-15	-0.25
ENST00000586719_12771319_12771455_60	dORF	60	2.41044	Translated	-12.1	-0.201667
ENST00000586955_13926694_13926848_60	dORF	60	2.41044	Translated	-11.9	-0.198333
ENST00000487803_16652635_16652694_60	dORF	60	2.41044	Translated	-11.4	-0.19
ENST00000627144_16652635_16652694_60	dORF	60	2.41044	Translated	-11.4	-0.19
ENST00000358726_16652635_16652694_60	dORF	60	2.41044	Translated	-11.4	-0.19
ENST00000392271_30015240_30015299_60	dORF	60	2.41044	Translated	-2.5	-0.0416667
ENST00000574110_30015240_30015299_60	dORF	60	2.41044	Translated	-2.5	-0.0416667
ENST00000588388_32996056_32996115_60	dORF	60	2.41044	Translated	-12	-0.2
ENST00000590755_33463041_33464045_60	dORF	60	2.41044	Translated	-14.2	-0.236667
ENST00000590408_33463041_33464045_60	dORF	60	2.41044	Translated	-14.2	-0.236667
ENST00000505365_34684723_34684782_60	dORF	60	2.41044	Translated	-18	-0.3
ENST00000587987_35744627_35744686_60	dORF	60	2.41044	Translated	-6.3	-0.105
ENST00000587391_36104545_36104604_60	dORF	60	2.41044	Translated	-18.7	-0.311667
ENST00000589996_36125673_36125732_60	dORF	60	2.41044	Translated	-9.9	-0.165
ENST00000586868_36125673_36125732_60	dORF	60	2.41044	Translated	-9.9	-0.165
ENST00000599539_39433353_39433412_60	dORF	60	7.23131	Translated	-11.7	-0.195
ENST00000602153_39433353_39433412_60	dORF	60	7.23131	Translated	-11.7	-0.195
ENST00000597870_40451445_40457510_60	dORF	60	2.41044	Translated	-16.7	-0.278333
ENST00000595196_41302686_41302745_60	dORF	60	2.41044	Translated	-17	-0.283333
ENST00000597598_43734473_43737633_60	dORF	60	2.41044	Translated	-14	-0.233333
ENST00000592095_44478072_44478131_60	dORF	60	2.41044	Translated	-8.9	-0.148333
ENST00000590088_44478072_44478131_60	dORF	60	2.41044	Translated	-8.9	-0.148333
ENST00000596995_47152959_47153018_60	dORF	60	2.41044	Translated	-11.4	-0.19
ENST00000599255_48330408_48330467_60	dORF	60	4.82088	Translated	-11.3	-0.188333
ENST00000601612_49858629_49860020_60	dORF	60	2.41044	Translated	-12.7	-0.211667
ENST00000593532_50382540_50382599_60	dORF	60	2.41044	Translated	-15	-0.25
ENST00000495076_17842009_17864949_60	dORF	60	2.41044	Translated	-17	-0.283333
ENST00000216037_28795237_28795296_60	dORF	60	2.41044	Translated	-13.4	-0.223333
ENST00000403532_28795237_28795296_60	dORF	60	2.41044	Translated	-13.4	-0.223333
ENST00000405219_28795237_28795296_60	dORF	60	2.41044	Translated	-13.4	-0.223333
ENST00000416465_31411040_31420273_60	dORF	60	2.41044	Translated	-11.9	-0.198333
ENST00000327423_31681576_31681635_60	dORF	60	2.41044	Translated	-10.3	-0.171667
ENST00000432485_31681576_31681635_60	dORF	60	2.41044	Translated	-10.3	-0.171667
ENST00000344404_37757717_37757776_60	dORF	60	2.41044	Translated	-21.1	-0.351667
ENST00000344404_37769311_37769370_60	dORF	60	2.41044	Translated	-25.9	-0.431667
ENST00000413051_37757717_37757776_60	dORF	60	2.41044	Translated	-21.1	-0.351667
ENST00000420879_39529839_39529898_60	dORF	60	4.82088	Translated	-10.8	-0.18
ENST00000612482_41903020_41903079_60	dORF	60	2.41044	Translated	-23.6	-0.393333
ENST00000424354_41903020_41903079_60	dORF	60	2.41044	Translated	-23.6	-0.393333
ENST00000443629_46690199_46691629_60	dORF	60	2.41044	Translated	-10	-0.166667
ENST00000173785_3779222_3779281_60	LncORF	60	2.41043754165839	Translated	-7.9	-0.131667
ENST00000218328_53617090_53617341_60	LncORF	60	2.41043754165839	Translated	-6	-0.1
ENST00000218328_53631584_53632515_60	LncORF	60	2.41043754165839	Translated	-5.4	-0.09
ENST00000218328_53654128_53680104_60	LncORF	60	12.6320419246823	Translated	-10.9	-0.181667
ENST00000230914_44817607_44817666_60	LncORF	60	6.81440292201597	Translated	-16.6	-0.276667
ENST00000265450_80518781_80518840_60	LncORF	60	3.40720146100799	Translated	-1.87	-0.0311667
ENST00000265619_58441043_58444095_60	LncORF	60	3.40720146100799	Translated	-12.6	-0.21
ENST00000265619_58444243_58444302_60	LncORF	60	3.40720146100799	Translated	-11.2	-0.186667
ENST00000265619_58445305_58445364_60	LncORF	60	2.41043754165839	Translated	-16.6	-0.276667
ENST00000267869_59639135_59642172_60	LncORF	60	17.4529170079991	Translated	-9.4	-0.156667
ENST00000284041_66162167_66162226_60	LncORF	60	2.41043754165839	Translated	-16.7	-0.278333
ENST00000286777_29006641_29007809_60	LncORF	60	5.81763900266637	Translated	-11.1	-0.185
ENST00000307714_32037034_32037884_60	LncORF	60	8.22807654432476	Translated	-20.4	-0.34
ENST00000307714_32042594_32042653_60	LncORF	60	5.81763900266637	Translated	-9	-0.15
ENST00000310189_37971465_37975733_60	LncORF	60	3.40720146100799	Translated	-9.9	-0.165
ENST00000326677_49279175_49280510_60	LncORF	60	8.22807654432476	Translated	-7.6	-0.126667
ENST00000326677_49280528_49289061_60	LncORF	60	4.82087508331677	Translated	-4.18	-0.0696667
ENST00000331497_90271817_90271876_60	LncORF	60	3.40720146100799	Translated	-13.4	-0.223333
ENST00000343528_43756001_43756060_60	LncORF	60	18.8665906303079	Translated	-13.6	-0.226667
ENST00000344312_33285518_33285577_60	LncORF	60	2.41043754165839	Translated	-13.1	-0.218333
ENST00000345896_150966278_150966524_60	LncORF	60	6.81440292201597	Translated	-13	-0.216667
ENST00000348386_96736209_96737876_60	LncORF	60	3.40720146100799	Translated	-10.5	-0.175
ENST00000348386_96762362_96765269_60	LncORF	60	44.1306744796726	Translated	-6.8	-0.113333
ENST00000352460_18291550_18291609_60	LncORF	60	4.82087508331677	Translated	-9	-0.15
ENST00000356384_134408949_134409008_60	LncORF	60	2.41043754165839	Translated	-19.1	-0.318333
ENST00000360597_135345977_135346036_60	LncORF	60	10.221604383024	Translated	-16.2	-0.27
ENST00000367585_143507242_143507301_60	LncORF	60	3.40720146100799	Translated	-6.8	-0.113333
ENST00000367585_143507374_143511419_60	LncORF	60	4.82087508331677	Translated	-6.8	-0.113333
ENST00000368261_156320865_156320924_60	LncORF	60	62.9972651099805	Translated	-10.9	-0.181667
ENST00000370105_101021696_101021755_60	LncORF	60	8.22807654432476	Translated	-4.1	-0.0683333
ENST00000371743_49279175_49280510_60	LncORF	60	8.22807654432476	Translated	-7.6	-0.126667
ENST00000372317_48841824_48841883_60	LncORF	60	4.82087508331677	Translated	-6.4	-0.106667
ENST00000373329_35114889_35114948_60	LncORF	60	3.40720146100799	Translated	-5.9	-0.0983333
ENST00000373899_58394404_58394976_60	LncORF	60	3.40720146100799	Translated	-8.2	-0.136667
ENST00000374643_68518777_68521395_60	LncORF	60	2.41043754165839	Translated	-16	-0.266667
ENST00000374643_68521485_68522806_60	LncORF	60	3.40720146100799	Translated	-11.2	-0.186667
ENST00000378540_44201963_44202022_60	LncORF	60	2.41043754165839	Translated	-11.7	-0.195
ENST00000379972_5952832_5952891_60	LncORF	60	4.82087508331677	Translated	-17	-0.283333
ENST00000380176_94585678_94585737_60	LncORF	60	101.147356073555	Translated	-10.9	-0.181667
ENST00000389861_45182753_45183420_60	LncORF	60	3.40720146100799	Translated	-9.1	-0.151667
ENST00000391839_244843114_244843173_60	LncORF	60	3.40720146100799	Translated	-3.4	-0.0566667
ENST00000391845_40236342_40237984_60	LncORF	60	8.22807654432476	Translated	-8.5	-0.141667
ENST00000392178_36116102_36116161_60	LncORF	60	12.6320419246823	Translated	-10.6	-0.176667
ENST00000392560_174081973_174082032_60	LncORF	60	2.41043754165839	Translated	-14.1	-0.235
ENST00000393301_88334969_88335028_60	LncORF	60	2.41043754165839	Translated	-8.1	-0.135
ENST00000394082_101285799_101286964_60	LncORF	60	4.82087508331677	Translated	-5.9	-0.0983333
ENST00000395449_47168021_47168159_60	LncORF	60	4.82087508331677	Translated	-8.3	-0.138333
ENST00000397193_2670218_2670277_60	LncORF	60	3.40720146100799	Translated	-12.9	-0.215
ENST00000398078_43756001_43756060_60	LncORF	60	18.8665906303079	Translated	-13.6	-0.226667
ENST00000402631_37940876_37940935_60	LncORF	60	2.41043754165839	Translated	-21.3	-0.355
ENST00000413987_28508911_28508970_60	LncORF	60	2.41043754165839	Translated	-7.3	-0.121667
ENST00000414148_116862621_116898786_60	LncORF	60	3.40720146100799	Translated	-8.6	-0.143333
ENST00000414282_136725060_136726319_60	LncORF	60	3.40720146100799	Translated	-21.4	-0.356667
ENST00000415596_32361988_32362047_60	LncORF	60	2.41043754165839	Translated	-23.9	-0.398333
ENST00000416579_73001578_73022554_60	LncORF	60	2.41043754165839	Translated	-7.3	-0.121667
ENST00000416970_136725060_136726319_60	LncORF	60	3.40720146100799	Translated	-21.4	-0.356667
ENST00000417741_55263654_55263713_60	LncORF	60	3.40720146100799	Translated	-14.9	-0.248333
ENST00000417765_244409498_244409557_60	LncORF	60	3.40720146100799	Translated	-6.4	-0.106667
ENST00000418093_42941273_42941332_60	LncORF	60	3.40720146100799	Translated	-16.2	-0.27
ENST00000418436_39323375_39326579_60	LncORF	60	3.40720146100799	Translated	-10.2	-0.17
ENST00000421722_189791823_189791882_60	LncORF	60	2.41043754165839	Translated	-9.2	-0.153333
ENST00000422835_122934736_122935770_60	LncORF	60	3.40720146100799	Translated	-17.6	-0.293333
ENST00000423735_112207114_112216395_60	LncORF	60	5.81763900266637	Translated	-15.9	-0.265
ENST00000423891_10639710_10639769_60	LncORF	60	13.0489516276415	Translated	-13.6	-0.226667
ENST00000423891_10647993_10648052_60	LncORF	60	5.81763900266637	Translated	-13.3	-0.221667
ENST00000423891_10648629_10648688_60	LncORF	60	11.6352780053328	Translated	-12.1	-0.201667
ENST00000424059_189791823_189791882_60	LncORF	60	2.41043754165839	Translated	-9.2	-0.153333
ENST00000424804_50016081_50016140_60	LncORF	60	2.41043754165839	Translated	-16.5	-0.275
ENST00000425518_47636043_47636102_60	LncORF	60	12.6320419246823	Translated	-1.9	-0.0316667
ENST00000425518_47676679_47676738_60	LncORF	60	2.41043754165839	Translated	-9.7	-0.161667
ENST00000425764_138171383_138172096_60	LncORF	60	3.40720146100799	Translated	-12.7	-0.211667
ENST00000426898_45388290_45390466_60	LncORF	60	3.40720146100799	Translated	-10.2	-0.17
ENST00000426898_45401853_45401912_60	LncORF	60	2.41043754165839	Translated	-4.4	-0.0733333
ENST00000427969_842077_842487_60	LncORF	60	2.41043754165839	Translated	-16.8	-0.28
ENST00000428008_49279175_49280510_60	LncORF	60	8.22807654432476	Translated	-7.6	-0.126667
ENST00000429051_28535338_28535626_60	LncORF	60	2.41043754165839	Translated	-16.1	-0.268333
ENST00000431929_49375474_49375533_60	LncORF	60	2.41043754165839	Translated	-9.5	-0.158333
ENST00000432311_16646230_16646289_60	LncORF	60	3.40720146100799	Translated	-12.6	-0.21
ENST00000432525_38495032_38495840_60	LncORF	60	16.4561530886495	Translated	-15.9	-0.265
ENST00000433026_126570858_126577091_60	LncORF	60	5.81763900266637	Translated	-8.4	-0.14
ENST00000433341_31411040_31420273_60	LncORF	60	2.41043754165839	Translated	-11.9	-0.198333
ENST00000433632_47663179_47663478_60	LncORF	60	4.82087508331677	Translated	-16.5	-0.275
ENST00000435287_132077311_132077370_60	LncORF	60	2.41043754165839	Translated	-5	-0.0833333
ENST00000436596_136725060_136726319_60	LncORF	60	3.40720146100799	Translated	-21.4	-0.356667
ENST00000436740_127523729_127523788_60	LncORF	60	5.81763900266637	Translated	-9.6	-0.16
ENST00000437973_125559632_125559691_60	LncORF	60	2.41043754165839	Translated	-6.8	-0.113333
ENST00000438068_39778372_39778431_60	LncORF	60	15.0424794663407	Translated	-10	-0.166667
ENST00000441722_49279175_49280510_60	LncORF	60	8.22807654432476	Translated	-7.6	-0.126667
ENST00000441722_49280528_49289061_60	LncORF	60	4.82087508331677	Translated	-4.18	-0.0696667
ENST00000442447_35732109_35734218_60	LncORF	60	3.40720146100799	Translated	-8.4	-0.14
ENST00000444954_49921706_49922615_60	LncORF	60	2.41043754165839	Translated	-10.8	-0.18
ENST00000445767_136249128_136250009_60	LncORF	60	5.81763900266637	Translated	-18.2	-0.303333
ENST00000446285_10444521_10444963_60	LncORF	60	2.41043754165839	Translated	-4.8	-0.08
ENST00000446425_23971356_23976969_60	LncORF	60	9.64175016663355	Translated	-7.3	-0.121667
ENST00000446660_55263654_55263713_60	LncORF	60	3.40720146100799	Translated	-14.9	-0.248333
ENST00000447123_44201077_44201136_60	LncORF	60	3.40720146100799	Translated	-28.8	-0.48
ENST00000447221_136726260_136726319_60	LncORF	60	3.40720146100799	Translated	-21.4	-0.356667
ENST00000447721_57498593_57500349_60	LncORF	60	11.6352780053328	Translated	-9.5	-0.158333
ENST00000450535_49279175_49280510_60	LncORF	60	8.22807654432476	Translated	-7.6	-0.126667
ENST00000451200_42941273_42941332_60	LncORF	60	3.40720146100799	Translated	-16.2	-0.27
ENST00000451894_43044730_43044789_60	LncORF	60	2.41043754165839	Translated	-14.7	-0.245
ENST00000451949_135345977_135346036_60	LncORF	60	10.221604383024	Translated	-16.2	-0.27
ENST00000452161_55917943_55918002_60	LncORF	60	4.82087508331677	Translated	-7.9	-0.131667
ENST00000452475_73573422_73573947_60	LncORF	60	8.22807654432476	Translated	-16.6	-0.276667
ENST00000452475_73573996_73574055_60	LncORF	60	2.41043754165839	Translated	-11.4	-0.19
ENST00000453107_110201637_110207514_60	LncORF	60	6.81440292201597	Translated	-10.3	-0.171667
ENST00000453660_133254780_133254839_60	LncORF	60	2.41043754165839	Translated	0	0
ENST00000455117_21021223_21028597_60	LncORF	60	6.81440292201597	Translated	-12.1	-0.201667
ENST00000455158_75415762_75416023_60	LncORF	60	3.40720146100799	Translated	-18	-0.3
ENST00000455565_45621908_45621967_60	LncORF	60	3.40720146100799	Translated	-7.1	-0.118333
ENST00000455565_45621948_45622007_60	LncORF	60	3.40720146100799	Translated	-11.8	-0.196667
ENST00000455587_71537951_71538010_60	LncORF	60	2.41043754165839	Translated	-7.9	-0.131667
ENST00000457404_105405922_105424228_60	LncORF	60	4.82087508331677	Translated	-10.6	-0.176667
ENST00000457745_151486396_151486455_60	LncORF	60	3.40720146100799	Translated	-9.5	-0.158333
ENST00000458271_201490299_201496205_60	LncORF	60	2.41043754165839	Translated	-19	-0.316667
ENST00000458653_49279175_49280510_60	LncORF	60	8.22807654432476	Translated	-7.6	-0.126667
ENST00000459665_111447110_111447459_60	LncORF	60	5.81763900266637	Translated	-17	-0.283333
ENST00000459690_44201963_44202022_60	LncORF	60	2.41043754165839	Translated	-11.7	-0.195
ENST00000459831_89058876_89058935_60	LncORF	60	8.22807654432476	Translated	-9.1	-0.151667
ENST00000459834_56015112_56015171_60	LncORF	60	3.40720146100799	Translated	-13.1	-0.218333
ENST00000459834_56015171_56034019_60	LncORF	60	2.41043754165839	Translated	-23.1	-0.385
ENST00000459846_49174940_49175094_60	LncORF	60	3.40720146100799	Translated	-18.4	-0.306667
ENST00000459913_73570510_73570569_60	LncORF	60	4.82087508331677	Translated	-20.4	-0.34
ENST00000459913_73573422_73573947_60	LncORF	60	8.22807654432476	Translated	-16.6	-0.276667
ENST00000459913_73573996_73574055_60	LncORF	60	2.41043754165839	Translated	-11.4	-0.19
ENST00000459929_185298038_185298097_60	LncORF	60	2.41043754165839	Translated	-6.1	-0.101667
ENST00000459929_185306620_185307067_60	LncORF	60	4.82087508331677	Translated	-10.2	-0.17
ENST00000459931_35560471_35560530_60	LncORF	60	2.41043754165839	Translated	-18.1	-0.301667
ENST00000460013_119469911_119469970_60	LncORF	60	3.40720146100799	Translated	-12.8	-0.213333
ENST00000460013_119470133_119470417_60	LncORF	60	135.056426170204	Translated	-6.1	-0.101667
ENST00000460055_109878043_109880231_60	LncORF	60	12.0521877082919	Translated	-10.3	-0.171667
ENST00000460166_152445301_152445360_60	LncORF	60	5.81763900266637	Translated	-15	-0.25
ENST00000460191_93877019_93877078_60	LncORF	60	5.81763900266637	Translated	-3.3	-0.055
ENST00000460191_93877235_93877294_60	LncORF	60	14.0457155469911	Translated	-9.4	-0.156667
ENST00000460261_52354658_52354858_60	LncORF	60	3.40720146100799	Translated	-12.5	-0.208333
[truncated: 290,955+ more rows]
