# Supplementary material for: Global translational reprogramming in Trichophyton mentagrophytes-infected keratinocytes
Source: Virulence. 2026 Aug 2;17(1):2710548. doi: 10.1080/21505594.2026.2710548 (PMC13432870; doi:10.1080/21505594.2026.2710548)
Supplement: Supplemental Material [file KVIR_A_2710548_SM3764.zip › Supporting Tables/Table S19.xlsx]

## Sheet: Table S19
Table S19 Expression Profiling of Start Codon Usage Types
ORF_ID	ORF_type	start_codon	con1_count	con3_count	con1_FPKM	con3_FPKM	CK_mean
ENST00000620552_1022289_1022348_60	uORF	TTG	1	1	6.8144	4.82088	5.81764
ENST00000620552_1020166_1022307_315	uORF	CTG	4	6	5.19193	5.50957	5.35075
ENST00000620552_1020235_1022307_246	uORF	GTG	4	6	6.6482	7.05494	6.85157
ENST00000620552_1020262_1022307_219	uORF	ATG	4	6	7.46784	7.92473	7.69628
ENST00000620552_1020367_1022307_114	uORF	CTG	4	2	14.3461	5.07461	9.71036
ENST00000620552_1022209_1022307_99	uORF	CTG	4	2	16.5198	5.84348	11.1816
ENST00000615252_1806512_1825453_84	uORF	ATG	3	2	14.6023	6.88696	10.7446
ENST00000610898_6593571_6593753_183	uORF	CTG	2	1	4.46846	1.58061	3.02454
ENST00000610898_6593571_6593738_168	uORF	TTG	2	1	4.86743	1.72174	3.29459
ENST00000610898_6593571_6593729_159	uORF	GTG	2	1	5.14295	1.8192	3.48107
ENST00000610898_6593571_6593717_147	uORF	GTG	2	1	5.56278	1.9677	3.76524
ENST00000610898_6593571_6593669_99	uORF	TTG	2	1	8.25988	2.92174	5.59081
ENST00000610898_6593571_6593654_84	uORF	ATG	2	1	9.73486	3.44348	6.58917
ENST00000610898_6593571_6593630_60	uORF	TTG	2	1	13.6288	4.82088	9.22484
ENST00000464917_12580636_12616618_90	uORF	CTG	1	1	4.54294	3.21392	3.87843
ENST00000464917_12580636_12616603_75	uORF	CTG	1	1	5.45152	3.8567	4.65411
ENST00000430996_12580636_12596044_90	uORF	CTG	1	1	4.54294	3.21392	3.87843
ENST00000430996_12580636_12596020_66	uORF	TTG	1	1	6.19491	4.38261	5.28876
ENST00000616884_15526838_15536688_402	uORF	TTG	3		3.05123		1.52561
ENST00000616884_15526883_15536688_357	uORF	GTG	3		3.43583		1.71792
ENST00000616884_15526928_15536688_312	uORF	CTG	3		3.93139		1.96569
ENST00000616884_15526946_15536688_294	uORF	GTG	3		4.17208		2.08604
ENST00000616884_15534242_15536688_276	uORF	CTG	3		4.44418		2.22209
ENST00000616884_15534260_15536688_258	uORF	CTG	3		4.75423		2.37712
ENST00000616884_15536485_15536688_204	uORF	ATG	1		2.00424		1.00212
ENST00000616884_15536506_15536688_183	uORF	ATG	1		2.23423		1.11712
ENST00000616884_15536515_15536688_174	uORF	ATG	1		2.34979		1.1749
ENST00000616884_15536524_15536688_165	uORF	CTG	1		2.47796		1.23898
ENST00000616884_15536692_15544401_126	uORF	ATG	1	1	3.24495	2.29565	2.7703
ENST00000616884_15536707_15544401_111	uORF	ATA	1	1	3.68346	2.60588	3.14467
ENST00000616884_15536513_15536587_75	uORF	ATA	1		5.45152		2.72576
ENST00000616884_15536759_15544429_87	uORF	CTG	1	1	4.69959	3.32474	4.01216
ENST00000427894_19647616_19655031_75	uORF	CTG	1		5.45152		2.72576
ENST00000375003_20773576_20773671_96	uORF	CTG	1	1	4.259	3.01305	3.63602
ENST00000375003_20773576_20773635_60	uORF	ATA	1	1	6.8144	4.82088	5.81764
ENST00000437575_20779901_20780440_102	uORF	ATG	1	1	4.00847	2.83581	3.42214
ENST00000374935_21050994_21089199_63	uORF	CTG	1		6.48991		3.24495
ENST00000602326_21050994_21089199_63	uORF	CTG	1		6.48991		3.24495
ENST00000400422_21050994_21089199_63	uORF	CTG	1		6.48991		3.24495
ENST00000356916_21050994_21167978_156	uORF	ATG	1		2.62092		1.31046
ENST00000356916_21050994_21111368_123	uORF	TTG	1		3.3241		1.66205
ENST00000356916_21050994_21111365_120	uORF	ATG	1		3.4072		1.7036
ENST00000356916_21050994_21111356_111	uORF	CTG	1		3.68346		1.84173
ENST00000356916_21050994_21089199_63	uORF	CTG	1		6.48991		3.24495
ENST00000438975_21050994_21089199_63	uORF	CTG	1		6.48991		3.24495
ENST00000473505_21272894_21279310_138	uORF	GTG	1	3	2.96278	6.2881	4.62544
ENST00000473505_21272894_21279292_120	uORF	CTG	1	3	3.4072	7.23131	5.31926
ENST00000429356_23798689_23799461_138	uORF	GTG	1	1	2.96278	2.09603	2.52941
ENST00000429356_23798689_23799458_135	uORF	CTG	1	1	3.02862	2.14261	2.58562
ENST00000429356_23798715_23799520_171	uORF	TTG	1	1	2.39102	1.69154	2.04128
ENST00000429356_23798715_23799475_126	uORF	CTG	1	1	3.24495	2.29565	2.7703
ENST00000418277_23798689_23800751_153	uORF	GTG	1	1	2.67231	1.89054	2.28143
ENST00000418277_23798689_23800745_147	uORF	CTG	1	1	2.78139	1.9677	2.37455
ENST00000630065_25812696_25812788_93	uORF	TTG	1	1	4.39639	3.11024	3.75332
ENST00000630065_25812706_25813970_177	uORF	CTG	1	1	2.30997	1.63419	1.97208
ENST00000630065_25812730_25813970_153	uORF	CTG	1	1	2.67231	1.89054	2.28143
ENST00000374223_26285963_26298039_285	uORF	CTG	2		2.86922		1.43461
ENST00000374223_26285963_26298036_282	uORF	ATG	2		2.89975		1.44987
ENST00000374223_26285963_26298027_273	uORF	ATG	2		2.99534		1.49767
ENST00000374223_26285963_26298015_261	uORF	TTG	2		3.13306		1.56653
ENST00000374223_26285963_26298006_252	uORF	CTG	2		3.24495		1.62248
ENST00000374223_26285963_26297994_240	uORF	GTG	2		3.4072		1.7036
ENST00000374223_26285963_26297973_219	uORF	ATA	2		3.73392		1.86696
ENST00000374223_26285963_26297970_216	uORF	CTG	2		3.78578		1.89289
ENST00000374223_26285963_26297472_198	uORF	ATA	2		4.12994		2.06497
ENST00000374223_26298039_26306598_60	uORF	CTG	1		6.8144		3.4072
ENST00000450041_26298039_26306598_60	uORF	CTG	1		6.8144		3.4072
ENST00000236412_27831201_27832790_201	uORF	CTG	1		2.03415		1.01708
ENST00000236412_27831234_27832790_168	uORF	CTG	1		2.43372		1.21686
ENST00000236412_27831312_27832790_90	uORF	GTG	1		4.54294		2.27147
ENST00000236412_27831330_27832790_72	uORF	GTG	1		5.67867		2.83933
ENST00000236412_27831339_27832790_63	uORF	TTG	1		6.48991		3.24495
ENST00000236412_27843205_27843294_90	uORF	CTG	1	1	4.54294	3.21392	3.87843
ENST00000236412_27831173_27843238_462	uORF	TTG	1	3	0.884987	1.87826	1.38163
ENST00000236412_27831197_27843238_438	uORF	TTG	1	3	0.93348	1.98118	1.45733
ENST00000236412_27831209_27843238_426	uORF	CTG	1	3	0.959775	2.03699	1.49838
ENST00000236412_27831212_27843238_423	uORF	GTG	1	3	0.966582	2.05144	1.50901
ENST00000236412_27831245_27843238_390	uORF	CTG	1	3	1.04837	2.22502	1.63669
ENST00000236412_27831347_27843238_288	uORF	CTG	1	3	1.41967	3.01305	2.21636
ENST00000236412_27831359_27843238_276	uORF	ATA	1	3	1.48139	3.14405	2.31272
ENST00000373931_27831201_27832790_81	uORF	CTG	1		5.04771		2.52385
ENST00000373931_27838779_27841161_222	uORF	TTG	1	2	1.84173	2.60588	2.2238
ENST00000431586_27831330_27832790_72	uORF	GTG	1		5.67867		2.83933
ENST00000431586_27831339_27832790_63	uORF	TTG	1		6.48991		3.24495
ENST00000431586_27838779_27841161_222	uORF	TTG	1	2	1.84173	2.60588	2.2238
ENST00000373800_28987717_28989370_204	uORF	GTG	1		2.00424		1.00212
ENST00000373800_28987783_28989370_138	uORF	ATA	1		2.96278		1.48139
ENST00000349460_28987717_28989370_204	uORF	GTG	1		2.00424		1.00212
ENST00000349460_28987783_28989370_138	uORF	ATA	1		2.96278		1.48139
ENST00000373501_32634742_32650489_108	uORF	CTG	1		3.78578		1.89289
ENST00000373501_32634767_32650493_87	uORF	TTG	1		4.69959		2.34979
ENST00000465588_32634076_32650489_123	uORF	CTG	1		3.3241		1.66205
ENST00000465588_32650428_32650493_66	uORF	TTG	1		6.19491		3.09746
ENST00000621781_35609396_35631507_156	uORF	ATG	1	1	2.62092	1.85418	2.23755
ENST00000621781_35609396_35631483_132	uORF	TTG	1	1	3.09746	2.19131	2.64438
ENST00000621781_35609396_35631462_111	uORF	TTG	1	1	3.68346	2.60588	3.14467
ENST00000621781_35609396_35631453_102	uORF	CTG	1	1	4.00847	2.83581	3.42214
ENST00000621781_35609396_35631438_87	uORF	ATG	1	1	4.69959	3.32474	4.01216
ENST00000621781_35609396_35631341_81	uORF	ATG	1	1	5.04771	3.57102	4.30936
ENST00000530076_40080456_40082277_126	uORF	CTG	1		3.24495		1.62248
ENST00000530076_40080456_40082271_120	uORF	CTG	1		3.4072		1.7036
ENST00000530076_40080456_40082268_117	uORF	TTG	1		3.49457		1.74728
ENST00000530076_40080456_40082250_99	uORF	CTG	1		4.12994		2.06497
ENST00000530076_40080456_40082238_87	uORF	GTG	1		4.69959		2.34979
ENST00000530076_40080456_40082220_69	uORF	CTG	1		5.92557		2.96278
ENST00000530076_40080456_40082214_63	uORF	CTG	1		6.48991		3.24495
ENST00000372571_42189247_42189408_162	uORF	ATA	1		2.52385		1.26193
ENST00000372571_42189247_42189372_126	uORF	ATG	1		3.24495		1.62248
ENST00000463715_46260932_46261000_69	uORF	ATG	1		5.92557		2.96278
ENST00000463715_46260938_46261000_63	uORF	TTG	1		6.48991		3.24495
ENST00000341183_46594209_46604274_162	uORF	CTG	1	1	2.52385	1.78551	2.15468
ENST00000341183_46594209_46604232_120	uORF	CTG	1	1	3.4072	2.41044	2.90882
ENST00000341183_46594209_46604220_108	uORF	GTG	1	1	3.78578	2.67826	3.23202
ENST00000341183_46594209_46594274_66	uORF	ATG	1	1	6.19491	4.38261	5.28876
ENST00000371946_46594209_46594274_66	uORF	ATG	1	1	6.19491	4.38261	5.28876
ENST00000371945_46594209_46604232_120	uORF	CTG	1	1	3.4072	2.41044	2.90882
ENST00000371945_46594209_46604220_108	uORF	GTG	1	1	3.78578	2.67826	3.23202
ENST00000371945_46594209_46594274_66	uORF	ATG	1	1	6.19491	4.38261	5.28876
ENST00000528077_46594209_46604232_120	uORF	CTG	1	1	3.4072	2.41044	2.90882
ENST00000528077_46594209_46604220_108	uORF	GTG	1	1	3.78578	2.67826	3.23202
ENST00000528077_46594209_46594274_66	uORF	ATG	1	1	6.19491	4.38261	5.28876
ENST00000428112_46594209_46604232_78	uORF	CTG	1	1	5.24185	3.70837	4.47511
ENST00000428112_46594209_46594274_66	uORF	ATG	1	1	6.19491	4.38261	5.28876
ENST00000531355_46594209_46604274_120	uORF	CTG	1	1	3.4072	2.41044	2.90882
ENST00000531355_46594209_46604232_78	uORF	CTG	1	1	5.24185	3.70837	4.47511
ENST00000531355_46594209_46594274_66	uORF	ATG	1	1	6.19491	4.38261	5.28876
ENST00000496619_46594209_46604274_120	uORF	CTG	1	1	3.4072	2.41044	2.90882
ENST00000496619_46594209_46604232_78	uORF	CTG	1	1	5.24185	3.70837	4.47511
ENST00000496619_46594209_46594274_66	uORF	ATG	1	1	6.19491	4.38261	5.28876
ENST00000526513_46594209_46604220_108	uORF	GTG	1	1	3.78578	2.67826	3.23202
ENST00000526513_46594209_46594274_66	uORF	ATG	1	1	6.19491	4.38261	5.28876
ENST00000529170_46594209_46594274_66	uORF	ATG	1	1	6.19491	4.38261	5.28876
ENST00000531769_46594209_46616800_162	uORF	CTG	1	1	2.52385	1.78551	2.15468
ENST00000531769_46594209_46594274_66	uORF	ATG	1	1	6.19491	4.38261	5.28876
ENST00000465783_46594209_46594274_66	uORF	ATG	1	1	6.19491	4.38261	5.28876
ENST00000542495_46663842_46665353_180	uORF	CTG	1		2.27147		1.13573
ENST00000542495_46663842_46665347_174	uORF	TTG	1		2.34979		1.1749
ENST00000542495_46663842_46665323_150	uORF	GTG	1		2.72576		1.36288
ENST00000542495_46663900_46665648_135	uORF	ATG	1		3.02862		1.51431
ENST00000542495_46663900_46665336_105	uORF	CTG	1		3.89394		1.94697
ENST00000371532_52854514_52854594_81	uORF	TTG	1		5.04771		2.52385
ENST00000612017_52854514_52854594_81	uORF	TTG	1		5.04771		2.52385
ENST00000465675_53280689_53289677_138	uORF	GTG	1		2.96278		1.48139
ENST00000465675_53280689_53289668_129	uORF	GTG	1		3.16949		1.58474
ENST00000465675_53280689_53289656_117	uORF	GTG	1		3.49457		1.74728
ENST00000465675_53271344_53280682_222	uORF	GTG	1	1	1.84173	1.30294	1.57233
ENST00000465675_53271344_53280661_201	uORF	GTG	1	1	2.03415	1.43907	1.73661
ENST00000465675_53271344_53280655_195	uORF	CTG	1	1	2.09674	1.48335	1.79004
ENST00000465675_53271344_53280616_156	uORF	GTG	1	1	2.62092	1.85418	2.23755
ENST00000465675_53271344_53280607_147	uORF	ATG	1	1	2.78139	1.9677	2.37455
ENST00000465675_53271344_53280595_135	uORF	GTG	1	1	3.02862	2.14261	2.58562
ENST00000465675_53271344_53275738_111	uORF	GTG	1	1	3.68346	2.60588	3.14467
ENST00000465675_53271344_53275720_93	uORF	GTG	1	1	4.39639	3.11024	3.75332
ENST00000465675_53271344_53275714_87	uORF	ATG	1	1	4.69959	3.32474	4.01216
ENST00000465675_53271344_53275705_78	uORF	GTG	1	1	5.24185	3.70837	4.47511
ENST00000465675_53271344_53275699_72	uORF	TTG	1	1	5.67867	4.0174	4.84803
ENST00000465675_53275654_53280597_111	uORF	CTG	1	1	3.68346	2.60588	3.14467
ENST00000465675_53275654_53275743_90	uORF	CTG	1	1	4.54294	3.21392	3.87843
ENST00000465675_53275654_53275722_69	uORF	GTG	1	1	5.92557	4.19207	5.05882
ENST00000371348_54047297_54047428_132	uORF	CTG	6	1	18.5847	2.19131	10.388
ENST00000371348_54047297_54047404_108	uORF	TTG	6	1	22.7147	2.67826	12.6965
ENST00000371348_54045706_54047275_90	uORF	GTG	4	3	18.1717	9.64175	13.9067
ENST00000371348_54045706_54047269_84	uORF	CTG	4	3	19.4697	10.3304	14.9001
ENST00000371348_54047311_54047391_81	uORF	CTG	1		5.04771		2.52385
ENST00000371348_54047311_54047385_75	uORF	TTG	1		5.45152		2.72576
ENST00000371341_54045706_54047275_90	uORF	GTG	4	3	18.1717	9.64175	13.9067
ENST00000371341_54045706_54047269_84	uORF	CTG	4	3	19.4697	10.3304	14.9001
ENST00000371341_54047311_54053416_123	uORF	TTG	1		3.3241		1.66205
ENST00000371341_54047311_54053407_114	uORF	TTG	1		3.58653		1.79326
ENST00000420738_54045706_54047275_90	uORF	GTG	4	3	18.1717	9.64175	13.9067
ENST00000420738_54045706_54047269_84	uORF	CTG	4	3	19.4697	10.3304	14.9001
ENST00000420738_54047311_54053407_147	uORF	TTG	1		2.78139		1.39069
ENST00000535035_54883751_54887119_201	uORF	ATG	1		2.03415		1.01708
ENST00000535035_54887062_54887175_114	uORF	CTG	1		3.58653		1.79326
ENST00000535035_54887062_54887166_105	uORF	GTG	1		3.89394		1.94697
ENST00000540265_63629450_63629518_69	uORF	ATG	1		5.92557		2.96278
ENST00000540265_63630032_63631674_75	uORF	TTG	1		5.45152		2.72576
ENST00000540265_63630035_63631674_72	uORF	GTG	1		5.67867		2.83933
ENST00000525124_68489019_68489525_90	uORF	ATA	1		4.54294		2.27147
ENST00000525124_68489019_68489519_84	uORF	ATA	1		4.86743		2.43372
ENST00000479111_74733287_74734144_159	uORF	TTG	1		2.57147		1.28574
ENST00000479111_74733332_74734144_114	uORF	GTG	1		3.58653		1.79326
ENST00000479111_74733344_74734144_102	uORF	GTG	1		4.00847		2.00424
ENST00000535010_86704888_86719515_93	uORF	CTG	3	2	13.1892	6.22048	9.70483
ENST00000535010_86704900_86719515_81	uORF	ATG	2	2	10.0954	7.14204	8.61872
ENST00000535010_86704909_86719515_72	uORF	ATG	1	1	5.67867	4.0174	4.84803
ENST00000535010_86704709_86704900_192	uORF	TTG	1		2.1295		1.06475
ENST00000535010_86704775_86704900_126	uORF	CTG	1		3.24495		1.62248
ENST00000370021_108692675_108692863_189	uORF	GTG	1		2.1633		1.08165
ENST00000370021_108692738_108692863_126	uORF	CTG	1		3.24495		1.62248
ENST00000370021_108692727_108693592_144	uORF	GTG	1		2.83933		1.41967
ENST00000370021_108692757_108693592_114	uORF	ATG	1		3.58653		1.79326
ENST00000538610_109415318_109421918_105	uORF	ATA	1	2	3.89394	5.50957	4.70176
ENST00000538610_109415318_109421879_66	uORF	ATG	1	2	6.19491	8.76523	7.48007
ENST00000538610_109415318_109421873_60	uORF	TTG	1	2	6.8144	9.64175	8.22808
ENST00000525659_109914261_109914335_75	uORF	ATG	1		5.45152		2.72576
ENST00000475700_111760584_111760862_162	uORF	ATA	1		2.52385		1.26193
ENST00000475700_111760722_111760862_141	uORF	TTG	1		2.89975		1.44987
ENST00000475700_111760740_111760862_123	uORF	ATG	1		3.3241		1.66205
ENST00000475700_111760743_111760862_120	uORF	CTG	1		3.4072		1.7036
ENST00000475700_111760773_111760862_90	uORF	TTG	1		4.54294		2.27147
ENST00000475700_111760785_111760862_78	uORF	TTG	1		5.24185		2.62092
ENST00000475700_111760797_111760862_66	uORF	ATG	1		6.19491		3.09746
ENST00000369644_112674848_112687012_249	uORF	CTG	1	1	1.64202	1.16166	1.40184
ENST00000369644_112674887_112687012_210	uORF	CTG	1	1	1.94697	1.37739	1.66218
ENST00000369644_112674930_112675028_99	uORF	CTG	1		4.12994		2.06497
ENST00000369644_112674957_112675028_72	uORF	GTG	1		5.67867		2.83933
ENST00000369644_112674913_112686996_168	uORF	ATG	1	1	2.43372	1.72174	2.07773
ENST00000369644_112674973_112686996_108	uORF	CTG	1	1	3.78578	2.67826	3.23202
ENST00000530886_114738010_114749841_84	uORF	ATA	15	9	73.0115	30.9913	52.0014
ENST00000530886_114738010_114738072_63	uORF	ATG	15	9	97.3486	41.3218	69.3352
ENST00000530886_114738010_114738069_60	uORF	ATG	15	9	102.216	43.3879	72.802
ENST00000530886_114738072_114749891_72	uORF	TTG	1	1	5.67867	4.0174	4.84803
ENST00000530886_114738072_114749882_63	uORF	GTG	1		6.48991		3.24495
ENST00000530886_114738072_114749879_60	uORF	CTG	1		6.8144		3.4072
ENST00000529046_114738010_114738072_63	uORF	ATG	15	9	97.3486	41.3218	69.3352
ENST00000529046_114738010_114738069_60	uORF	ATG	15	9	102.216	43.3879	72.802
ENST00000525132_114738010_114738072_63	uORF	ATG	15	9	97.3486	41.3218	69.3352
ENST00000525132_114738010_114738069_60	uORF	ATG	15	9	102.216	43.3879	72.802
ENST00000369126_150156106_150156920_111	uORF	GTG	1		3.68346		1.84173
ENST00000369126_150156112_150156920_105	uORF	ATG	1		3.89394		1.94697
ENST00000369126_150156121_150156920_96	uORF	GTG	1		4.259		2.1295
ENST00000349792_151198607_151198729_123	uORF	GTG	1		3.3241		1.66205
ENST00000349792_151198643_151198729_87	uORF	TTG	1		4.69959		2.34979
ENST00000349792_151198655_151198729_75	uORF	ATG	1		5.45152		2.72576
ENST00000409426_151198607_151198729_123	uORF	GTG	1		3.3241		1.66205
ENST00000409426_151198643_151198729_87	uORF	TTG	1		4.69959		2.34979
ENST00000409426_151198655_151198729_75	uORF	ATG	1		5.45152		2.72576
ENST00000441902_151198607_151198729_123	uORF	GTG	1		3.3241		1.66205
ENST00000441902_151198643_151198729_87	uORF	TTG	1		4.69959		2.34979
ENST00000441902_151198655_151198729_75	uORF	ATG	1		5.45152		2.72576
ENST00000368890_151198607_151198729_123	uORF	GTG	1		3.3241		1.66205
ENST00000368890_151198643_151198729_87	uORF	TTG	1		4.69959		2.34979
ENST00000368890_151198655_151198729_75	uORF	ATG	1		5.45152		2.72576
ENST00000424999_151198607_151198729_123	uORF	GTG	1		3.3241		1.66205
ENST00000424999_151198643_151198729_87	uORF	TTG	1		4.69959		2.34979
ENST00000424999_151198655_151198729_75	uORF	ATG	1		5.45152		2.72576
ENST00000368888_151198607_151198729_123	uORF	GTG	1		3.3241		1.66205
ENST00000368888_151198643_151198729_87	uORF	TTG	1		4.69959		2.34979
ENST00000368888_151198655_151198729_75	uORF	ATG	1		5.45152		2.72576
ENST00000497140_153563786_153565605_168	uORF	ATG	2	2	4.86743	3.44348	4.15546
ENST00000497140_153563786_153565587_150	uORF	GTG	2	2	5.45152	3.8567	4.65411
ENST00000497140_153563790_153565561_120	uORF	CTG	2	2	6.8144	4.82088	5.81764
ENST00000497140_153563790_153565549_108	uORF	CTG	2	2	7.57156	5.35653	6.46404
ENST00000497140_153563790_153565513_72	uORF	CTG	2	1	11.3573	4.0174	7.68737
ENST00000368687_153638130_153638228_99	uORF	GTG	1		4.12994		2.06497
ENST00000368471_154602011_154602193_183	uORF	TTG	1		2.23423		1.11712
ENST00000368471_154602011_154602166_156	uORF	ATG	1		2.62092		1.31046
ENST00000368471_154602011_154602157_147	uORF	CTG	1		2.78139		1.39069
ENST00000368471_154602011_154602148_138	uORF	TTG	1		2.96278		1.48139
ENST00000368471_154601762_154601848_87	uORF	ATA	1		4.69959		2.34979
ENST00000368471_154601995_154602114_120	uORF	ATA	1		3.4072		1.7036
ENST00000368471_154601995_154602060_66	uORF	GTG	1		6.19491		3.09746
ENST00000541990_155201445_155201972_141	uORF	CTG	1	1	2.89975	2.05144	2.47559
ENST00000541990_155201445_155201558_114	uORF	GTG	1	1	3.58653	2.5373	3.06192
ENST00000541990_155201445_155201549_105	uORF	CTG	1	1	3.89394	2.75479	3.32437
ENST00000541990_155201445_155201513_69	uORF	CTG	1	1	5.92557	4.19207	5.05882
ENST00000428024_155240059_155244624_138	uORF	CTG	1		2.96278		1.48139
ENST00000428024_155240059_155244561_75	uORF	CTG	1		5.45152		2.72576
ENST00000311573_155679505_155688284_297	uORF	GTG	2	1	2.75329	0.973914	1.8636
ENST00000311573_155679505_155688155_168	uORF	GTG	2	1	4.86743	1.72174	3.29459
ENST00000311573_155679505_155688131_144	uORF	CTG	2		5.67867		2.83933
ENST00000311573_155680439_155688178_126	uORF	CTG	2	1	6.48991	2.29565	4.39278
ENST00000354691_155680439_155688178_126	uORF	CTG	2	1	6.48991	2.29565	4.39278
ENST00000361831_155679979_155688155_156	uORF	GTG	2	1	5.24185	1.85418	3.54802
ENST00000361831_155679979_155688131_132	uORF	CTG	2		6.19491		3.09746
ENST00000361831_155680439_155688689_180	uORF	GTG	2	1	4.54294	1.60696	3.07495
ENST00000361831_155680439_155688178_126	uORF	CTG	2	1	6.48991	2.29565	4.39278
ENST00000355499_155680439_155688689_180	uORF	GTG	2	1	4.54294	1.60696	3.07495
ENST00000355499_155680439_155688178_126	uORF	CTG	2	1	6.48991	2.29565	4.39278
ENST00000361140_155680439_155688689_180	uORF	GTG	2	1	4.54294	1.60696	3.07495
ENST00000361140_155680439_155688178_126	uORF	CTG	2	1	6.48991	2.29565	4.39278
ENST00000404643_155680439_155688689_180	uORF	GTG	2	1	4.54294	1.60696	3.07495
ENST00000404643_155680439_155688178_126	uORF	CTG	2	1	6.48991	2.29565	4.39278
ENST00000407221_155679505_155688155_168	uORF	GTG	2	1	4.86743	1.72174	3.29459
ENST00000407221_155679505_155688131_144	uORF	CTG	2		5.67867		2.83933
ENST00000407221_155680439_155688689_180	uORF	GTG	2	1	4.54294	1.60696	3.07495
ENST00000407221_155680439_155688178_126	uORF	CTG	2	1	6.48991	2.29565	4.39278
ENST00000443231_155680439_155688178_126	uORF	CTG	2	1	6.48991	2.29565	4.39278
ENST00000443231_155679979_155688664_246	uORF	CTG	2	1	3.3241	1.17582	2.24996
ENST00000443231_155679979_155688652_234	uORF	GTG	2	1	3.49457	1.23612	2.36534
ENST00000443231_155679979_155688628_210	uORF	TTG	2	1	3.89394	1.37739	2.63567
ENST00000443231_155679979_155688155_156	uORF	GTG	2	1	5.24185	1.85418	3.54802
ENST00000443231_155679979_155688131_132	uORF	CTG	2		6.19491		3.09746
ENST00000454523_155680439_155688618_189	uORF	CTG	2	1	4.32661	1.53044	2.92852
ENST00000454523_155680439_155688600_171	uORF	CTG	2	1	4.78204	1.69154	3.23679
ENST00000454523_155680439_155688582_153	uORF	GTG	2	1	5.34463	1.89054	3.61758
ENST00000454523_155680439_155688178_126	uORF	CTG	2	1	6.48991	2.29565	4.39278
ENST00000472765_156337743_156338199_93	uORF	CTG	2	3	8.79278	9.33073	9.06175
ENST00000472765_156337743_156338184_78	uORF	ATG	2	3	10.4837	11.1251	10.8044
ENST00000472765_156337743_156338181_75	uORF	ATG	2	3	10.903	11.5701	11.2366
ENST00000340979_159015914_159018256_270	uORF	ATG	4	1	6.05725	1.07131	3.56428
ENST00000340979_159015926_159018256_258	uORF	CTG	4	1	6.33898	1.12113	3.73006
ENST00000340979_159015947_159018256_237	uORF	CTG	4	1	6.90066	1.22047	4.06057
ENST00000340979_159015956_159018256_228	uORF	CTG	2		3.58653		1.79326
ENST00000340979_159016561_159018256_168	uORF	CTG	1		2.43372		1.21686
ENST00000340979_159016612_159018256_117	uORF	CTG	1		3.49457		1.74728
ENST00000340979_159018500_159018583_84	uORF	ATG	2	5	9.73486	17.2174	13.4761
ENST00000340979_159018512_159018583_72	uORF	CTG	1	1	5.67867	4.0174	4.84803
ENST00000340979_159032627_159045321_90	uORF	CTG	1		4.54294		2.27147
ENST00000618415_163152690_163168315_147	uORF	TTG	3	12	8.34417	23.6124	15.9783
ENST00000618415_163152690_163168312_144	uORF	GTG	3	12	8.518	24.1044	16.3112
ENST00000618415_163152690_163168306_138	uORF	TTG	3	12	8.88835	25.1524	17.0204
ENST00000618415_163152690_163168291_123	uORF	ATG	3	12	9.9723	28.2198	19.096
ENST00000618415_163152690_163161947_60	uORF	GTG	3	10	20.4432	48.2088	34.326
ENST00000527988_163152683_163202835_78	uORF	ATG	3	7	15.7255	25.9586	20.8421
ENST00000527988_163152690_163202833_69	uORF	GTG	3	6	17.7767	25.1524	21.4645
ENST00000392129_165768778_165768873_96	uORF	CTG	1		4.259		2.1295
ENST00000392129_165768778_165768864_87	uORF	TTG	1		4.69959		2.34979
ENST00000392129_165768778_165768849_72	uORF	GTG	1		5.67867		2.83933
ENST00000392129_165768778_165768846_69	uORF	GTG	1		5.92557		2.96278
ENST00000464650_165768778_165768873_96	uORF	CTG	1		4.259		2.1295
ENST00000464650_165768778_165768864_87	uORF	TTG	1		4.69959		2.34979
ENST00000464650_165768778_165768849_72	uORF	GTG	1		5.67867		2.83933
ENST00000464650_165768778_165768846_69	uORF	GTG	1		5.92557		2.96278
ENST00000464650_165768200_165768859_171	uORF	CTG	1		2.39102		1.19551
ENST00000538366_170041797_170046832_165	uORF	ATA	1		2.47796		1.23898
ENST00000538366_170041797_170046823_156	uORF	CTG	1		2.62092		1.31046
ENST00000538366_170041797_170046811_144	uORF	GTG	1		2.83933		1.41967
ENST00000392078_171485575_171512179_309	uORF	CTG	2	1	2.64637	0.936092	1.79123
ENST00000392078_171485596_171512179_288	uORF	TTG	2	1	2.83933	1.00435	1.92184
ENST00000392078_171485626_171512179_258	uORF	CTG	2		3.16949		1.58474
ENST00000392078_171485629_171512179_255	uORF	GTG	2		3.20678		1.60339
ENST00000392078_171485707_171512179_177	uORF	GTG	2		4.61993		2.30997
ENST00000392078_171512051_171512179_129	uORF	GTG	2		6.33898		3.16949
ENST00000392078_171515746_171517615_144	uORF	ATA	8	4	22.7147	8.03479	15.3747
ENST00000392078_171515785_171517615_105	uORF	CTG	8	4	31.1516	11.0191	21.0853
ENST00000392078_171515818_171517615_72	uORF	ATG	7	4	39.7507	16.0696	27.9101
ENST00000392078_171515821_171517615_69	uORF	ATG	7	4	41.479	16.7683	29.1236
ENST00000392078_171515830_171517615_60	uORF	ATG	6	4	40.8864	19.2835	30.085
ENST00000392078_171512049_171512156_108	uORF	GTG	2		7.57156		3.78578
ENST00000392078_171512064_171512156_93	uORF	TTG	2		8.79278		4.39639
ENST00000392078_171512073_171512156_84	uORF	ATG	2		9.73486		4.86743
ENST00000392078_171512089_171517587_513	uORF	ATG	8	3	6.37605	1.69154	4.03379
ENST00000392078_171513048_171517587_348	uORF	ATG	8	3	9.39918	2.49356	5.94637
ENST00000392078_171514546_171517587_213	uORF	GTG	8	3	15.3564	4.07398	9.71519
ENST00000392078_171515742_171517587_120	uORF	GTG	8	3	27.2576	7.23131	17.2445
ENST00000392078_171515775_171517587_87	uORF	CTG	8	3	37.5967	9.97422	23.7855
ENST00000392078_171517591_171517731_141	uORF	ATG	1	3	2.89975	6.15431	4.52703
ENST00000392078_171517594_171517731_138	uORF	TTG	1	3	2.96278	6.2881	4.62544
ENST00000392078_171517609_171517731_123	uORF	ATG	1	3	3.3241	7.05494	5.18952
ENST00000392078_171517612_171517731_120	uORF	GTG	1	3	3.4072	7.23131	5.31926
ENST00000392078_171517621_171517731_111	uORF	CTG	1	2	3.68346	5.21176	4.44761
ENST00000392078_171517624_171517731_108	uORF	CTG	1	2	3.78578	5.35653	4.57115
ENST00000392078_171517642_171517731_90	uORF	CTG	1	2	4.54294	6.42783	5.48538
ENST00000392078_171517651_171517731_81	uORF	ATG	1	2	5.04771	7.14204	6.09487
ENST00000392078_171517663_171517731_69	uORF	CTG	1	2	5.92557	8.38413	7.15485
ENST00000392078_171517672_171517731_60	uORF	ATG	1	2	6.8144	9.64175	8.22808
ENST00000484114_183096585_183108282_348	uORF	TTG	3	5	3.52469	4.15593	3.84031
ENST00000484114_183096597_183108282_336	uORF	TTG	3	5	3.65057	4.30435	3.97746
ENST00000484114_183096606_183108282_327	uORF	ATA	3	5	3.75105	4.42282	4.08693
ENST00000484114_183103337_183108282_303	uORF	TTG	3	5	4.04816	4.77314	4.41065
ENST00000484114_183103349_183108282_291	uORF	ATG	3	4	4.21509	3.97598	4.09554
ENST00000484114_183103388_183108282_252	uORF	TTG	3	3	4.86743	3.44348	4.15546
ENST00000484114_183103445_183108282_195	uORF	GTG	3	3	6.29022	4.45004	5.37013
ENST00000484114_183103454_183108282_186	uORF	GTG	3	3	6.59458	4.66536	5.62997
ENST00000484114_183103526_183108282_114	uORF	CTG	3	3	10.7596	7.61191	9.18575
ENST00000484114_183103529_183108282_111	uORF	ATG	2	3	7.36692	7.81764	7.59228
ENST00000484114_183103538_183108282_102	uORF	GTG	2	3	8.01694	8.50743	8.26219
ENST00000484114_183103556_183108282_84	uORF	CTG	2	3	9.73486	10.3304	10.0327
ENST00000484114_183108328_183108396_69	uORF	TTG	1		5.92557		2.96278
ENST00000484114_183108334_183108396_63	uORF	ATG	1		6.48991		3.24495
ENST00000432079_193059532_193075868_294	uORF	GTG	1	1	1.39069	0.983852	1.18727
ENST00000432079_193059577_193075868_249	uORF	CTG	1	1	1.64202	1.16166	1.40184
ENST00000432079_193059703_193075868_123	uORF	TTG	1	1	3.3241	2.35165	2.83787
ENST00000432079_193059516_193075831_273	uORF	CTG	1	1	1.49767	1.05953	1.2786
ENST00000432079_193059633_193075831_156	uORF	CTG	1	1	2.62092	1.85418	2.23755
ENST00000432079_193059651_193075831_138	uORF	GTG	1	1	2.96278	2.09603	2.52941
ENST00000432079_193059657_193075831_132	uORF	CTG	1	1	3.09746	2.19131	2.64438
ENST00000432079_193059660_193075831_129	uORF	TTG	1	1	3.16949	2.24227	2.70588
ENST00000432079_193059663_193075831_126	uORF	CTG	1	1	3.24495	2.29565	2.7703
ENST00000432079_193059666_193075831_123	uORF	TTG	1	1	3.3241	2.35165	2.83787
ENST00000432079_193059669_193075831_120	uORF	CTG	1	1	3.4072	2.41044	2.90882
ENST00000432079_193059675_193075831_114	uORF	CTG	1	1	3.58653	2.5373	3.06192
ENST00000432079_193059681_193075831_108	uORF	CTG	1	1	3.78578	2.67826	3.23202
ENST00000432079_193059693_193075831_96	uORF	CTG	1	1	4.259	3.01305	3.63602
ENST00000458432_201373245_201377691_93	uORF	CTG	4	2	17.5856	6.22048	11.903
ENST00000458432_201373250_201377672_69	uORF	CTG	4	2	23.7023	8.38413	16.0432
ENST00000458432_201373250_201377666_63	uORF	CTG	4	2	25.9596	9.18262	17.5711
ENST00000391967_201399404_201399481_78	uORF	TTG	1	1	5.24185	3.70837	4.47511
ENST00000391967_201399409_201399531_123	uORF	GTG	1	1	3.3241	2.35165	2.83787
ENST00000391967_201399409_201399498_90	uORF	CTG	1	1	4.54294	3.21392	3.87843
ENST00000391967_201399409_201399489_81	uORF	ATG	1	1	5.04771	3.57102	4.30936
ENST00000391967_201399409_201399477_69	uORF	CTG	1	1	5.92557	4.19207	5.05882
ENST00000367296_201648279_201648359_81	uORF	CTG	1		5.04771		2.52385
ENST00000367296_201648256_201648348_93	uORF	CTG	1		4.39639		2.19819
ENST00000235790_202774620_202774688_69	uORF	CTG	1		5.92557		2.96278
ENST00000366766_227147516_227160570_72	uORF	TTG	1	2	5.67867	8.03479	6.85673
ENST00000366766_227147370_227147525_156	uORF	ATA	2	2	5.24185	3.70837	4.47511
ENST00000366766_227147370_227147516_147	uORF	CTG	2	2	5.56278	3.93541	4.74909
ENST00000366766_227147370_227147492_123	uORF	ATG	2	2	6.6482	4.70329	5.67575
ENST00000366766_227147370_227147477_108	uORF	ATG	2	2	7.57156	5.35653	6.46404
ENST00000366766_227147370_227147471_102	uORF	CTG	1		4.00847		2.00424
ENST00000366766_227112317_227112397_81	uORF	CTG	1		5.04771		2.52385
ENST00000366766_227112317_227112394_78	uORF	CTG	1		5.24185		2.62092
ENST00000427697_230843697_230869190_408	uORF	TTG	3	7	3.00635	4.96267	3.98451
ENST00000427697_230843697_230869127_345	uORF	CTG	3	7	3.55534	5.86889	4.71212
ENST00000427697_230843697_230868908_258	uORF	GTG	3	7	4.75423	7.84794	6.30109
ENST00000366644_231339808_231344624_63	uORF	GTG	1		6.48991		3.24495
ENST00000366644_231339467_231344685_174	uORF	TTG	1		2.34979		1.1749
ENST00000366644_231339779_231344685_153	uORF	ATA	1		2.67231		1.33616
ENST00000366644_231339806_231344685_126	uORF	ATG	1		3.24495		1.62248
ENST00000366644_231339836_231344685_96	uORF	TTG	1		4.259		2.1295
ENST00000366644_231339842_231344685_90	uORF	TTG	1		4.54294		2.27147
ENST00000430153_233218182_233258133_633	uORF	CTG	1	3	0.645915	1.37086	1.00839
ENST00000430153_233218182_233258118_618	uORF	CTG	1	3	0.661593	1.40414	1.03287
ENST00000430153_233218182_233258091_591	uORF	ATG	1	3	0.691818	1.46829	1.08005
ENST00000430153_233218182_233258073_573	uORF	CTG	1	3	0.71355	1.51441	1.11398
ENST00000430153_233218182_233252435_315	uORF	TTG	1	1	1.29798	0.918262	1.10812
ENST00000430153_233218182_233252393_273	uORF	ATA	1	1	1.49767	1.05953	1.2786
ENST00000430153_233218182_233252387_267	uORF	GTG	1	1	1.53133	1.08334	1.30733
ENST00000430153_233218182_233252378_258	uORF	ATG	1	1	1.58474	1.12113	1.35294
ENST00000430153_233218182_233236976_135	uORF	ATG	1	1	3.02862	2.14261	2.58562
ENST00000430153_233236883_233250805_165	uORF	CTG	1		2.47796		1.23898
ENST00000430153_233236883_233250763_123	uORF	ATA	1		3.3241		1.66205
ENST00000430153_233236883_233250760_120	uORF	ATG	1		3.4072		1.7036
ENST00000430153_233236883_233236945_63	uORF	CTG	1		6.48991		3.24495
ENST00000619305_234373552_234373623_72	uORF	TTG	1		5.67867		2.83933
ENST00000418162_244653758_244653820_63	uORF	CTG	2		12.9798		6.48991
ENST00000482918_9473874_9478235_93	uORF	CTG	1	1	4.39639	3.11024	3.75332
ENST00000482918_9473895_9478235_72	uORF	TTG	1	1	5.67867	4.0174	4.84803
ENST00000616279_11224332_11224421_90	uORF	ATA	1	3	4.54294	9.64175	7.09234
ENST00000616279_11224332_11224403_72	uORF	ATA	1	3	5.67867	12.0522	8.86543
ENST00000616279_11222092_11224325_87	uORF	ATA	1	1	4.69959	3.32474	4.01216
ENST00000616279_11222092_11222163_72	uORF	TTG	1	1	5.67867	4.0174	4.84803
ENST00000616279_11222092_11222154_63	uORF	ATG	1	1	6.48991	4.59131	5.54061
ENST00000616279_11217148_11219018_87	uORF	GTG	1		4.69959		2.34979
ENST00000616279_11217148_11218994_63	uORF	CTG	1		6.48991		3.24495
ENST00000616279_11214370_11214456_87	uORF	ATG	1		4.69959		2.34979
ENST00000336112_25878206_25878355_150	uORF	GTG	1		2.72576		1.36288
ENST00000406540_27662173_27663510_291	uORF	ATA	3	2	4.21509	1.98799	3.10154
ENST00000406540_27662173_27663507_288	uORF	GTG	3	2	4.259	2.0087	3.13385
ENST00000406540_27662173_27663414_195	uORF	CTG	3	2	6.29022	2.96669	4.62846
ENST00000406540_27662173_27663399_180	uORF	GTG	3	2	6.8144	3.21392	5.01416
ENST00000406540_27662173_27662256_84	uORF	TTG	3	2	14.6023	6.88696	10.7446
ENST00000406540_27662173_27662238_66	uORF	CTG	3	2	18.5847	8.76523	13.675
ENST00000405491_27661542_27663510_345	uORF	ATA	3	2	3.55534	1.67683	2.61608
ENST00000405491_27661542_27663507_342	uORF	GTG	3	2	3.58653	1.69154	2.63903
ENST00000405491_27661542_27663414_249	uORF	CTG	3	2	4.92607	2.32331	3.62469
ENST00000405491_27661542_27663399_234	uORF	GTG	3	2	5.24185	2.47224	3.85705
ENST00000405491_27661542_27662256_138	uORF	TTG	3	2	8.88835	4.19207	6.54021
ENST00000405491_27661542_27662238_120	uORF	CTG	3	2	10.2216	4.82088	7.52124
ENST00000405491_27661542_27662220_102	uORF	TTG	3	2	12.0254	5.67162	8.84852
ENST00000405491_27661542_27662217_99	uORF	TTG	3	2	12.3898	5.84348	9.11665
ENST00000405491_27661542_27662211_93	uORF	TTG	3	2	13.1892	6.22048	9.70483
ENST00000405491_27661542_27662199_81	uORF	ATG	2	2	10.0954	7.14204	8.61872
ENST00000405491_27661556_27662201_69	uORF	ATA	2	2	11.8511	8.38413	10.1176
ENST00000405491_27661556_27662192_60	uORF	ATG	1		6.8144		3.4072
ENST00000464789_27662173_27663582_177	uORF	CTG	3	2	6.9299	3.26839	5.09915
ENST00000464789_27662173_27663570_165	uORF	TTG	3	2	7.43389	3.50609	5.46999
ENST00000464789_27662173_27662256_84	uORF	TTG	3	2	14.6023	6.88696	10.7446
ENST00000464789_27662173_27662238_66	uORF	CTG	3	2	18.5847	8.76523	13.675
ENST00000434238_28895292_28902023_99	uORF	TTG	1		4.12994		2.06497
ENST00000434238_28895313_28902023_78	uORF	CTG	1		5.24185		2.62092
ENST00000434238_28895319_28902023_72	uORF	GTG	1		5.67867		2.83933
ENST00000440983_28895827_28902023_72	uORF	CTG	1		5.67867		2.83933
ENST00000440983_28895839_28902023_60	uORF	TTG	1		6.8144		3.4072
ENST00000296126_28906461_28906574_114	uORF	GTG	1		3.58653		1.79326
ENST00000296126_28906464_28906574_111	uORF	GTG	1		3.68346		1.84173
ENST00000296126_28906470_28906574_105	uORF	ATG	1		3.89394		1.94697
ENST00000296126_28906509_28906574_66	uORF	GTG	1		6.19491		3.09746
ENST00000305852_36583353_36590998_213	uORF	CTG	1	1	1.91955	1.35799	1.63877
ENST00000305852_36583353_36590977_192	uORF	GTG	1	1	2.1295	1.50652	1.81801
ENST00000305852_36583353_36590974_189	uORF	ATG	1	1	2.1633	1.53044	1.84687
ENST00000415527_38749704_38750107_96	uORF	CTG	5	7	21.295	21.0913	21.1932
ENST00000415527_38749704_38750098_87	uORF	TTG	3	7	14.0988	23.2732	18.686
ENST00000415527_38749704_38750077_66	uORF	TTG	3	7	18.5847	30.6783	24.6315
ENST00000415527_38749704_38750071_60	uORF	TTG	3	7	20.4432	33.7461	27.0947
ENST00000409563_47170755_47176490_60	uORF	CTG	2	1	13.6288	4.82088	9.22484
ENST00000622629_47783478_47791108_198	uORF	CTG	2		4.12994		2.06497
ENST00000622629_47783481_47791108_195	uORF	CTG	2		4.19348		2.09674
ENST00000622629_47790929_47791108_180	uORF	GTG	2		4.54294		2.27147
ENST00000622629_47798633_47798716_84	uORF	ATA	1		4.86743		2.43372
ENST00000622629_47798639_47798716_78	uORF	GTG	1		5.24185		2.62092
ENST00000622629_47798648_47798716_69	uORF	ATA	1		5.92557		2.96278
ENST00000622629_47798651_47798716_66	uORF	ATG	1		6.19491		3.09746
ENST00000622629_47798657_47798716_60	uORF	TTG	1		6.8144		3.4072
ENST00000622629_47798744_47798815_72	uORF	CTG	2	2	11.3573	8.03479	9.69607
ENST00000622629_47798750_47798815_66	uORF	GTG	1	2	6.19491	8.76523	7.48007
ENST00000622629_47798756_47798815_60	uORF	TTG	1	2	6.8144	9.64175	8.22808
ENST00000622629_47799557_47799691_135	uORF	GTG	1	5	3.02862	10.7131	6.87084
ENST00000622629_47799569_47799691_123	uORF	GTG	1	5	3.3241	11.7582	7.54117
ENST00000622629_47799578_47799691_114	uORF	CTG	1	5	3.58653	12.6865	8.13652
ENST00000622629_47800616_47800696_81	uORF	TTG	1	2	5.04771	7.14204	6.09487
ENST00000622629_47800619_47800696_78	uORF	CTG	1	2	5.24185	7.41673	6.32929
ENST00000622629_47800622_47800696_75	uORF	ATG	1	2	5.45152	7.7134	6.58246
ENST00000614496_47783478_47791108_198	uORF	CTG	2		4.12994		2.06497
ENST00000614496_47783481_47791108_195	uORF	CTG	2		4.19348		2.09674
ENST00000614496_47790929_47791108_180	uORF	GTG	2		4.54294		2.27147
ENST00000614496_47798633_47798716_84	uORF	ATA	1		4.86743		2.43372
ENST00000614496_47798639_47798716_78	uORF	GTG	1		5.24185		2.62092
ENST00000614496_47798648_47798716_69	uORF	ATA	1		5.92557		2.96278
ENST00000614496_47798651_47798716_66	uORF	ATG	1		6.19491		3.09746
ENST00000614496_47798657_47798716_60	uORF	TTG	1		6.8144		3.4072
ENST00000614496_47798744_47798815_72	uORF	CTG	2	2	11.3573	8.03479	9.69607
ENST00000614496_47798750_47798815_66	uORF	GTG	1	2	6.19491	8.76523	7.48007
ENST00000614496_47798756_47798815_60	uORF	TTG	1	2	6.8144	9.64175	8.22808
ENST00000614496_47783411_47798633_303	uORF	TTG	2		2.69877		1.34939
ENST00000614496_47783459_47798633_255	uORF	CTG	2		3.20678		1.60339
ENST00000455383_47783638_47790929_144	uORF	ATG	1		2.83933		1.41967
ENST00000455383_47783707_47790929_75	uORF	GTG	1		5.45152		2.72576
ENST00000538136_47790929_47791108_180	uORF	GTG	2		4.54294		2.27147
ENST00000538136_47784080_47798626_405	uORF	TTG	2		2.01908		1.00954
ENST00000538136_47784089_47798626_396	uORF	GTG	2		2.06497		1.03249
ENST00000538136_47798633_47798716_84	uORF	ATA	1		4.86743		2.43372
ENST00000538136_47798639_47798716_78	uORF	GTG	1		5.24185		2.62092
ENST00000538136_47798648_47798716_69	uORF	ATA	1		5.92557		2.96278
ENST00000538136_47798651_47798716_66	uORF	ATG	1		6.19491		3.09746
ENST00000538136_47798657_47798716_60	uORF	TTG	1		6.8144		3.4072
ENST00000538136_47798744_47798815_72	uORF	CTG	2	2	11.3573	8.03479	9.69607
ENST00000538136_47798750_47798815_66	uORF	GTG	1	2	6.19491	8.76523	7.48007
ENST00000538136_47798756_47798815_60	uORF	TTG	1	2	6.8144	9.64175	8.22808
ENST00000357022_61178274_61179052_183	uORF	ATG	1		2.23423		1.11712
ENST00000357022_61178292_61179052_165	uORF	CTG	1		2.47796		1.23898
ENST00000357022_61178340_61179052_117	uORF	ATG	1		3.49457		1.74728
ENST00000357022_61178364_61179052_93	uORF	GTG	1		4.39639		2.19819
ENST00000394457_61178885_61179052_168	uORF	TTG	1		2.43372		1.21686
ENST00000394457_61178900_61179052_153	uORF	CTG	1		2.67231		1.33616
ENST00000394457_61178906_61179052_147	uORF	TTG	1		2.78139		1.39069
ENST00000394457_61178912_61179052_141	uORF	GTG	1		2.89975		1.44987
ENST00000394457_61178918_61179052_135	uORF	CTG	1		3.02862		1.51431
ENST00000394457_61178933_61179052_120	uORF	GTG	1		3.4072		1.7036
ENST00000394457_61178944_61179081_138	uORF	CTG	1		2.96278		1.48139
ENST00000394457_61178974_61179081_108	uORF	CTG	1		3.78578		1.89289
ENST00000431489_62705914_62706937_180	uORF	GTG	1		2.27147		1.13573
ENST00000431489_62705810_62706007_198	uORF	TTG	1		2.06497		1.03249
ENST00000431489_62705855_62706007_153	uORF	GTG	1		2.67231		1.33616
ENST00000431489_62705861_62706007_147	uORF	GTG	1		2.78139		1.39069
ENST00000431489_62705879_62706007_129	uORF	CTG	1		3.16949		1.58474
ENST00000263991_62705914_62706937_180	uORF	GTG	1		2.27147		1.13573
ENST00000263991_62705879_62706007_129	uORF	CTG	1		3.16949		1.58474
ENST00000544381_63594513_63597414_90	uORF	CTG	1	1	4.54294	3.21392	3.87843
ENST00000544381_63594522_63597414_81	uORF	CTG	1	1	5.04771	3.57102	4.30936
ENST00000544381_63594531_63597414_72	uORF	TTG	1	1	5.67867	4.0174	4.84803
ENST00000542850_65228386_65239877_87	uORF	TTG	1	1	4.69959	3.32474	4.01216
ENST00000542850_65228392_65239877_81	uORF	ATA	1	1	5.04771	3.57102	4.30936
ENST00000422380_70259366_70259428_63	uORF	TTG	1		6.48991		3.24495
ENST00000422380_70257423_70259444_96	uORF	GTG	2	1	8.518	3.01305	5.76553
ENST00000414812_70259366_70259428_63	uORF	TTG	1		6.48991		3.24495
ENST00000414812_70257910_70259444_111	uORF	CTG	2	1	7.36692	2.60588	4.9864
ENST00000414812_70257919_70259444_102	uORF	ATG	2	1	8.01694	2.83581	5.42638
ENST00000451279_70258446_70259428_108	uORF	CTG	1		3.78578		1.89289
ENST00000451279_70258455_70259428_99	uORF	ATA	1		4.12994		2.06497
ENST00000451279_70258461_70259428_93	uORF	CTG	1		4.39639		2.19819
ENST00000451279_70259366_70259428_63	uORF	TTG	1		6.48991		3.24495
ENST00000451279_70258477_70259444_93	uORF	GTG	2	1	8.79278	3.11024	5.95151
ENST00000418807_71068603_71070741_111	uORF	GTG	4	1	14.7338	2.60588	8.66986
ENST00000418807_71068615_71070741_99	uORF	CTG	4	1	16.5198	2.92174	9.72075
ENST00000418807_71068595_71068705_111	uORF	GTG	4	1	14.7338	2.60588	8.66986
ENST00000443872_71068595_71068705_111	uORF	GTG	4	1	14.7338	2.60588	8.66986
ENST00000443872_71068603_71072692_162	uORF	GTG	4	1	10.0954	1.78551	5.94046
ENST00000443872_71068615_71072692_150	uORF	CTG	4	1	10.903	1.92835	6.4157
ENST00000443872_71068684_71072692_81	uORF	ATG	4	1	20.1908	3.57102	11.8809
ENST00000456682_84971171_85013995_357	uORF	GTG	2	1	2.29056	0.810231	1.55039
ENST00000456682_84971354_85013995_174	uORF	GTG	2		4.69959		2.34979
ENST00000254636_86179621_86195001_156	uORF	GTG	1		2.62092		1.31046
ENST00000254636_86179621_86194998_153	uORF	CTG	1		2.67231		1.33616
ENST00000254636_86179621_86194929_84	uORF	ATA	1		4.86743		2.43372
ENST00000254636_86179621_86181362_66	uORF	GTG	1		6.19491		3.09746
ENST00000254636_86179519_86179614_96	uORF	CTG	1	1	4.259	3.01305	3.63602
ENST00000254636_86179519_86179605_87	uORF	TTG	1	1	4.69959	3.32474	4.01216
ENST00000254636_86179519_86179602_84	uORF	CTG	1	1	4.86743	3.44348	4.15546
ENST00000254636_86179519_86179596_78	uORF	CTG	1	1	5.24185	3.70837	4.47511
ENST00000409225_86529374_86563348_69	uORF	ATG	1	1	5.92557	4.19207	5.05882
ENST00000409225_86529374_86563342_63	uORF	CTG	1	1	6.48991	4.59131	5.54061
ENST00000429650_96284464_96285376_255	uORF	TTG	1	1	1.60339	1.13432	1.36886
ENST00000429650_96284464_96285373_252	uORF	ATA	1	1	1.62248	1.14783	1.38515
ENST00000429650_96284464_96285364_243	uORF	CTG	1	1	1.68257	1.19034	1.43645
ENST00000429650_96284464_96285331_210	uORF	CTG	1	1	1.94697	1.37739	1.66218
ENST00000429650_96284464_96285319_198	uORF	GTG	1	1	2.06497	1.46087	1.76292
ENST00000429650_96284389_96284457_69	uORF	GTG	3		17.7767		8.88835
ENST00000429650_96284504_96285341_180	uORF	GTG	1	1	2.27147	1.60696	1.93921
ENST00000429650_96283998_96284464_114	uORF	CTG	3		10.7596		5.37979
ENST00000448075_96619469_96619537_69	uORF	ATG	1	1	5.92557	4.19207	5.05882
ENST00000409807_105396753_105396833_81	uORF	TTG	1		5.04771		2.52385
ENST00000409807_105396753_105396821_69	uORF	GTG	1		5.92557		2.96278
ENST00000444193_106145333_106160463_126	uORF	ATA	2	1	6.48991	2.29565	4.39278
ENST00000444193_106145333_106160442_105	uORF	CTG	2	1	7.78789	2.75479	5.27134
ENST00000444193_106145333_106158106_87	uORF	ATA	2	1	9.39918	3.32474	6.36196
ENST00000457835_106164762_106194296_81	uORF	GTG	1	1	5.04771	3.57102	4.30936
ENST00000443297_113890129_113916934_246	uORF	TTG	1	3	1.66205	3.52747	2.59476
ENST00000443297_113890135_113916934_240	uORF	CTG	1	3	1.7036	3.61566	2.65963
ENST00000443297_113890183_113916934_192	uORF	GTG	1	2	2.1295	3.01305	2.57127
ENST00000443297_113890195_113916934_180	uORF	ATA	1	2	2.27147	3.21392	2.74269
ENST00000443297_113890222_113916934_153	uORF	CTG	1	2	2.67231	3.78108	3.2267
ENST00000443297_113890202_113916893_132	uORF	TTG	1		3.09746		1.54873
ENST00000535757_119366940_119367560_153	uORF	TTG	1		2.67231		1.33616
ENST00000535757_119366949_119367560_144	uORF	GTG	1		2.83933		1.41967
ENST00000535757_119366985_119367560_108	uORF	CTG	1		3.78578		1.89289
ENST00000535757_119367000_119367560_93	uORF	CTG	1		4.39639		2.19819
ENST00000535757_119367027_119367560_66	uORF	CTG	1		6.19491		3.09746
ENST00000409094_119367000_119367560_63	uORF	CTG	1		6.48991		3.24495
ENST00000542275_119367052_119367243_192	uORF	ATG	1		2.1295		1.06475
ENST00000636471_144517367_144520149_264	uORF	TTG	1	1	1.54873	1.09565	1.32219
ENST00000636471_144517367_144520140_255	uORF	CTG	1	1	1.60339	1.13432	1.36886
ENST00000636471_144517367_144520110_225	uORF	CTG	1	1	1.81717	1.28557	1.55137
ENST00000636471_144517367_144519990_105	uORF	ATG	1	1	3.89394	2.75479	3.32437
ENST00000627532_144517367_144520149_264	uORF	TTG	1	1	1.54873	1.09565	1.32219
ENST00000627532_144517367_144520140_255	uORF	CTG	1	1	1.60339	1.13432	1.36886
ENST00000627532_144517367_144520110_225	uORF	CTG	1	1	1.81717	1.28557	1.55137
ENST00000627532_144517367_144519990_105	uORF	ATG	1	1	3.89394	2.75479	3.32437
ENST00000419938_144517367_144519990_105	uORF	ATG	1	1	3.89394	2.75479	3.32437
ENST00000636732_144517367_144518371_132	uORF	CTG	1	1	3.09746	2.19131	2.64438
ENST00000636732_144517367_144518338_99	uORF	TTG	1	1	4.12994	2.92174	3.52584
ENST00000636732_144517367_144518317_78	uORF	ATG	1	1	5.24185	3.70837	4.47511
ENST00000636026_144517367_144520149_264	uORF	TTG	1	1	1.54873	1.09565	1.32219
ENST00000636026_144517367_144520140_255	uORF	CTG	1	1	1.60339	1.13432	1.36886
ENST00000636026_144517367_144520110_225	uORF	CTG	1	1	1.81717	1.28557	1.55137
ENST00000636026_144517367_144519990_105	uORF	ATG	1	1	3.89394	2.75479	3.32437
ENST00000539609_144517367_144520110_225	uORF	CTG	1	1	1.81717	1.28557	1.55137
ENST00000539609_144517367_144519990_105	uORF	ATG	1	1	3.89394	2.75479	3.32437
ENST00000558170_144517367_144517516_150	uORF	GTG	1	1	2.72576	1.92835	2.32706
ENST00000558170_144517367_144517501_135	uORF	CTG	1	1	3.02862	2.14261	2.58562
ENST00000558170_144517367_144517426_60	uORF	TTG	1	1	6.8144	4.82088	5.81764
ENST00000303660_144517367_144519990_105	uORF	ATG	1	1	3.89394	2.75479	3.32437
ENST00000440875_144517350_144520072_204	uORF	TTG	1	1	2.00424	1.4179	1.71107
ENST00000440875_144517350_144520060_192	uORF	TTG	1	1	2.1295	1.50652	1.81801
ENST00000440875_144517350_144520051_183	uORF	TTG	1	1	2.23423	1.58061	1.90742
ENST00000440875_144517350_144520039_171	uORF	CTG	1	1	2.39102	1.69154	2.04128
ENST00000440875_144517350_144517412_63	uORF	CTG	1	1	6.48991	4.59131	5.54061
ENST00000440875_144517367_144520149_264	uORF	TTG	1	1	1.54873	1.09565	1.32219
ENST00000440875_144517367_144520140_255	uORF	CTG	1	1	1.60339	1.13432	1.36886
ENST00000440875_144517367_144520110_225	uORF	CTG	1	1	1.81717	1.28557	1.55137
ENST00000440875_144517367_144519990_105	uORF	ATG	1	1	3.89394	2.75479	3.32437
ENST00000637267_144517367_144520149_264	uORF	TTG	1	1	1.54873	1.09565	1.32219
ENST00000637267_144517367_144520140_255	uORF	CTG	1	1	1.60339	1.13432	1.36886
ENST00000637267_144517367_144520110_225	uORF	CTG	1	1	1.81717	1.28557	1.55137
ENST00000637267_144517367_144519990_105	uORF	ATG	1	1	3.89394	2.75479	3.32437
ENST00000431672_144517367_144517501_135	uORF	CTG	1	1	3.02862	2.14261	2.58562
ENST00000431672_144517367_144517426_60	uORF	TTG	1	1	6.8144	4.82088	5.81764
ENST00000409211_144517367_144518371_132	uORF	CTG	1	1	3.09746	2.19131	2.64438
ENST00000409211_144517367_144518338_99	uORF	TTG	1	1	4.12994	2.92174	3.52584
ENST00000409211_144517367_144518317_78	uORF	ATG	1	1	5.24185	3.70837	4.47511
ENST00000465308_144517367_144518371_132	uORF	CTG	1	1	3.09746	2.19131	2.64438
ENST00000465308_144517367_144518338_99	uORF	TTG	1	1	4.12994	2.92174	3.52584
ENST00000465308_144517367_144518317_78	uORF	ATG	1	1	5.24185	3.70837	4.47511
ENST00000434448_144517367_144518371_132	uORF	CTG	1	1	3.09746	2.19131	2.64438
ENST00000434448_144517367_144518338_99	uORF	TTG	1	1	4.12994	2.92174	3.52584
ENST00000434448_144517367_144518317_78	uORF	ATG	1	1	5.24185	3.70837	4.47511
ENST00000435831_144517367_144517705_72	uORF	GTG	1	1	5.67867	4.0174	4.84803
ENST00000444559_144517367_144520149_264	uORF	TTG	1	1	1.54873	1.09565	1.32219
ENST00000444559_144517367_144520140_255	uORF	CTG	1	1	1.60339	1.13432	1.36886
ENST00000444559_144517367_144520110_225	uORF	CTG	1	1	1.81717	1.28557	1.55137
ENST00000444559_144517367_144519990_105	uORF	ATG	1	1	3.89394	2.75479	3.32437
ENST00000465070_144517367_144520149_264	uORF	TTG	1	1	1.54873	1.09565	1.32219
ENST00000465070_144517367_144520140_255	uORF	CTG	1	1	1.60339	1.13432	1.36886
ENST00000465070_144517367_144520110_225	uORF	CTG	1	1	1.81717	1.28557	1.55137
ENST00000465070_144517367_144519990_105	uORF	ATG	1	1	3.89394	2.75479	3.32437
ENST00000636445_144517367_144520149_264	uORF	TTG	1	1	1.54873	1.09565	1.32219
ENST00000636445_144517367_144520140_255	uORF	CTG	1	1	1.60339	1.13432	1.36886
ENST00000636445_144517367_144520110_225	uORF	CTG	1	1	1.81717	1.28557	1.55137
ENST00000636445_144517367_144519990_105	uORF	ATG	1	1	3.89394	2.75479	3.32437
ENST00000417292_169798958_169805535_81	uORF	GTG	1	3	5.04771	10.7131	7.88038
ENST00000345739_175130181_175136462_78	uORF	GTG	1		5.24185		2.62092
ENST00000345739_175130181_175136459_75	uORF	ATA	1		5.45152		2.72576
ENST00000409635_175130181_175136462_141	uORF	GTG	1		2.89975		1.44987
ENST00000409635_175130181_175136459_138	uORF	ATA	1		2.96278		1.48139
ENST00000409635_175130181_175132757_90	uORF	ATA	1		4.54294		2.27147
ENST00000409635_175130181_175132754_87	uORF	CTG	1		4.69959		2.34979
ENST00000437522_175130181_175136462_78	uORF	GTG	1		5.24185		2.62092
ENST00000437522_175130181_175136459_75	uORF	ATA	1		5.45152		2.72576
ENST00000409365_182426711_182426938_228	uORF	TTG	1	1	1.79326	1.26865	1.53096
ENST00000409365_182426711_182426911_201	uORF	GTG	1	1	2.03415	1.43907	1.73661
ENST00000409365_182426701_182426928_228	uORF	CTG	1	1	1.79326	1.26865	1.53096
ENST00000409365_182426886_182427026_141	uORF	TTG	1		2.89975		1.44987
ENST00000409365_182426886_182427017_132	uORF	ATG	1		3.09746		1.54873
ENST00000409365_182426886_182426969_84	uORF	CTG	1		4.86743		2.43372
ENST00000351439_182426701_182426928_228	uORF	CTG	1	1	1.79326	1.26865	1.53096
ENST00000351439_182426886_182427026_141	uORF	TTG	1		2.89975		1.44987
ENST00000351439_182426886_182427017_132	uORF	ATG	1		3.09746		1.54873
ENST00000351439_182426886_182426969_84	uORF	CTG	1		4.86743		2.43372
ENST00000351439_182426711_182426938_228	uORF	TTG	1	1	1.79326	1.26865	1.53096
ENST00000351439_182426711_182426911_201	uORF	GTG	1	1	2.03415	1.43907	1.73661
ENST00000618828_189100118_189110281_93	uORF	CTG	2		8.79278		4.39639
ENST00000618828_189100118_189110266_78	uORF	CTG	1		5.24185		2.62092
ENST00000618828_189100118_189110248_60	uORF	CTG	1		6.8144		3.4072
ENST00000618828_189092318_189098746_177	uORF	GTG	4	9	9.23987	14.7078	11.9738
ENST00000618828_189092318_189097278_105	uORF	CTG	3	8	11.6818	22.0383	16.8601
ENST00000618828_189092318_189092413_96	uORF	GTG	3	8	12.777	24.1044	18.4407
ENST00000618828_189179510_189179680_171	uORF	CTG	5	6	11.9551	10.1492	11.0522
ENST00000618828_189179510_189179614_105	uORF	ATA	2	1	7.78789	2.75479	5.27134
ENST00000618828_189179510_189179593_84	uORF	CTG	2	1	9.73486	3.44348	6.58917
ENST00000618828_189104277_189110322_99	uORF	ATG	4	12	16.5198	35.0609	25.7903
ENST00000618828_189104277_189110304_81	uORF	CTG	4	10	20.1908	35.7102	27.9505
ENST00000307834_191679044_191679118_75	uORF	ATA	1		5.45152		2.72576
ENST00000410026_191679044_191679118_75	uORF	ATA	1		5.45152		2.72576
ENST00000409510_191679044_191679118_75	uORF	ATA	1		5.45152		2.72576
ENST00000409916_197535564_197535626_63	uORF	ATA	3		19.4697		9.73486
ENST00000409916_197535567_197535626_60	uORF	TTG	3		20.4432		10.2216
ENST00000613192_214809562_214809645_84	uORF	CTG	1		4.86743		2.43372
ENST00000435675_215312091_215312162_72	uORF	GTG	1		5.67867		2.83933
ENST00000435675_215312094_215312162_69	uORF	GTG	1		5.92557		2.96278
ENST00000435675_215312103_215312162_60	uORF	CTG	1		6.8144		3.4072
ENST00000435675_215312122_215312271_150	uORF	CTG	1		2.72576		1.36288
ENST00000435675_215312131_215312271_141	uORF	GTG	1		2.89975		1.44987
ENST00000435675_215312143_215312271_129	uORF	ATG	1		3.16949		1.58474
ENST00000615025_217897965_217906366_87	uORF	GTG	1		4.69959		2.34979
ENST00000409849_219229823_219232585_174	uORF	GTG	1		2.34979		1.1749
ENST00000409849_219229838_219232585_159	uORF	GTG	1		2.57147		1.28574
ENST00000409849_219229841_219232585_156	uORF	TTG	1		2.62092		1.31046
ENST00000409849_219229871_219232585_126	uORF	TTG	1		3.24495		1.62248
ENST00000409849_219229898_219232585_99	uORF	TTG	1		4.12994		2.06497
ENST00000409849_219229833_219232535_114	uORF	TTG	1		3.58653		1.79326
ENST00000409849_219229836_219232535_111	uORF	TTG	1		3.68346		1.84173
ENST00000409849_219229863_219232535_84	uORF	CTG	1		4.86743		2.43372
ENST00000444408_223777710_223777802_93	uORF	CTG	2	1	8.79278	3.11024	5.95151
ENST00000444408_223777710_223777799_90	uORF	ATA	2	1	9.08587	3.21392	6.14989
ENST00000444408_223777710_223777769_60	uORF	TTG	1	1	6.8144	4.82088	5.81764
ENST00000444408_223777802_223837908_138	uORF	CTG	1		2.96278		1.48139
ENST00000444408_223777802_223837890_120	uORF	CTG	1		3.4072		1.7036
ENST00000452930_227325432_227330661_147	uORF	GTG	1		2.78139		1.39069
ENST00000452930_227325435_227330661_144	uORF	TTG	1		2.83933		1.41967
ENST00000452930_227325353_227330627_192	uORF	CTG	1		2.1295		1.06475
ENST00000452930_227325416_227330627_129	uORF	GTG	1		3.16949		1.58474
ENST00000452930_227325428_227330627_117	uORF	GTG	1		3.49457		1.74728
ENST00000424414_232787198_232787281_84	uORF	ATG	1	1	4.86743	3.44348	4.15546
ENST00000424414_232787219_232787281_63	uORF	GTG	1	1	6.48991	4.59131	5.54061
ENST00000436349_232787198_232787281_84	uORF	ATG	1	1	4.86743	3.44348	4.15546
ENST00000436349_232787219_232787281_63	uORF	GTG	1	1	6.48991	4.59131	5.54061
ENST00000455139_232787198_232787281_84	uORF	ATG	1	1	4.86743	3.44348	4.15546
ENST00000455139_232787219_232787281_63	uORF	GTG	1	1	6.48991	4.59131	5.54061
ENST00000427649_232787198_232787281_84	uORF	ATG	1	1	4.86743	3.44348	4.15546
ENST00000427649_232787219_232787281_63	uORF	GTG	1	1	6.48991	4.59131	5.54061
ENST00000407971_241315961_241326090_120	uORF	CTG	1	1	3.4072	2.41044	2.90882
ENST00000407971_241315976_241326090_105	uORF	TTG	1	1	3.89394	2.75479	3.32437
ENST00000402096_241637627_241651040_129	uORF	TTG	2	3	6.33898	6.7268	6.53289
ENST00000402096_241637660_241651040_96	uORF	TTG	2	3	8.518	9.03914	8.77857
ENST00000402096_241637663_241651040_93	uORF	CTG	2	3	8.79278	9.33073	9.06175
ENST00000419606_241637715_241638310_60	uORF	ATG	2	2	13.6288	9.64175	11.6353
ENST00000430617_241637733_241653356_252	uORF	TTG	2	1	3.24495	1.14783	2.19639
ENST00000430617_241651015_241653356_219	uORF	CTG	2	1	3.73392	1.32079	2.52735
ENST00000430617_241651081_241653356_153	uORF	ATA	2		5.34463		2.67231
ENST00000430617_241651084_241653356_150	uORF	CTG	2		5.45152		2.72576
ENST00000430617_241651037_241653363_204	uORF	TTG	2		4.00847		2.00424
ENST00000430617_241651040_241653363_201	uORF	CTG	2		4.0683		2.03415
ENST00000430617_241651046_241653363_195	uORF	TTG	2		4.19348		2.09674
ENST00000430617_241651058_241653363_183	uORF	CTG	2		4.46846		2.23423
ENST00000454244_8501870_8537235_162	uORF	CTG	1		2.52385		1.26193
ENST00000454244_8501879_8537235_153	uORF	CTG	1		2.67231		1.33616
ENST00000454244_8501897_8537235_135	uORF	CTG	1		3.02862		1.51431
ENST00000454244_8501939_8537235_93	uORF	ATG	1		4.39639		2.19819
ENST00000454244_8501948_8537235_84	uORF	GTG	1		4.86743		2.43372
ENST00000498623_9797715_9800187_66	uORF	CTG	4	3	24.7796	13.1478	18.9637
ENST00000498623_9797684_9800213_123	uORF	GTG	4	3	13.2964	7.05494	10.1757
ENST00000498623_9797708_9800213_99	uORF	CTG	4	3	16.5198	8.76523	12.6425
ENST00000498623_9797741_9800213_66	uORF	TTG	3	3	18.5847	13.1478	15.8663
ENST00000485273_9797715_9800187_66	uORF	CTG	4	3	24.7796	13.1478	18.9637
ENST00000485273_9793122_9797680_75	uORF	ATG	1	1	5.45152	3.8567	4.65411
ENST00000485273_9793125_9797680_72	uORF	GTG	1	1	5.67867	4.0174	4.84803
ENST00000485273_9797684_9800213_123	uORF	GTG	4	3	13.2964	7.05494	10.1757
ENST00000485273_9797708_9800213_99	uORF	CTG	4	3	16.5198	8.76523	12.6425
ENST00000485273_9797741_9800213_66	uORF	TTG	3	3	18.5847	13.1478	15.8663
ENST00000536378_36993548_36993661_114	uORF	ATG	2	1	7.17306	2.5373	4.85518
ENST00000536378_36993557_36993661_105	uORF	GTG	1	1	3.89394	2.75479	3.32437
ENST00000536378_36993578_36993661_84	uORF	CTG	1	1	4.86743	3.44348	4.15546
ENST00000536378_36993590_36993661_72	uORF	GTG	1	1	5.67867	4.0174	4.84803
ENST00000536378_36993593_36993661_69	uORF	GTG	1	1	5.92557	4.19207	5.05882
ENST00000536378_37012027_37014436_78	uORF	CTG	5	4	26.2092	14.8335	20.5214
ENST00000536378_37012030_37014436_75	uORF	ATG	4	4	21.8061	15.4268	18.6164
ENST00000536378_36993489_36993593_105	uORF	TTG	1		3.89394		1.94697
ENST00000536378_36993528_36993593_66	uORF	TTG	1		6.19491		3.09746
ENST00000536378_37007033_37008869_87	uORF	ATG	1		4.69959		2.34979
ENST00000458205_36993807_36996654_120	uORF	GTG	1		3.4072		1.7036
ENST00000458205_36993840_36996654_87	uORF	GTG	1		4.69959		2.34979
ENST00000458205_37012027_37014436_78	uORF	CTG	5	4	26.2092	14.8335	20.5214
ENST00000458205_37012030_37014436_75	uORF	ATG	4	4	21.8061	15.4268	18.6164
ENST00000458205_36993880_36997176_123	uORF	TTG	1	2	3.3241	4.70329	4.0137
ENST00000458205_36996647_36997176_84	uORF	GTG	1	2	4.86743	6.88696	5.8772
ENST00000458205_37007033_37008869_87	uORF	ATG	1		4.69959		2.34979
ENST00000539477_36993807_36996654_120	uORF	GTG	1		3.4072		1.7036
ENST00000539477_36993840_36996654_87	uORF	GTG	1		4.69959		2.34979
ENST00000539477_37007033_37012023_87	uORF	ATG	1		4.69959		2.34979
ENST00000539477_37012027_37014436_78	uORF	CTG	5	4	26.2092	14.8335	20.5214
ENST00000539477_37012030_37014436_75	uORF	ATG	4	4	21.8061	15.4268	18.6164
ENST00000539477_36993880_37011843_372	uORF	TTG	2	3	2.19819	2.33268	2.26544
ENST00000539477_36996647_37011843_333	uORF	GTG	2	3	2.45564	2.60588	2.53076
ENST00000539477_36996668_37011843_312	uORF	CTG	1	2	1.31046	1.85418	1.58232
ENST00000539477_36996674_37011843_306	uORF	TTG	1	2	1.33616	1.89054	1.61335
ENST00000539477_37000964_37011843_261	uORF	CTG	1	1	1.56653	1.10825	1.33739
ENST00000539477_37001000_37011843_225	uORF	CTG	1	1	1.81717	1.28557	1.55137
ENST00000539477_37004404_37011843_168	uORF	TTG	1	1	2.43372	1.72174	2.07773
ENST00000539477_37004413_37011843_159	uORF	ATA	1	1	2.57147	1.8192	2.19534
ENST00000539477_37004422_37011843_150	uORF	GTG	1	1	2.72576	1.92835	2.32706
ENST00000539477_37007013_37011843_75	uORF	CTG	1		5.45152		2.72576
ENST00000455445_37012027_37014436_78	uORF	CTG	5	4	26.2092	14.8335	20.5214
ENST00000455445_37012030_37014436_75	uORF	ATG	4	4	21.8061	15.4268	18.6164
ENST00000455445_37007033_37008869_87	uORF	ATG	1		4.69959		2.34979
ENST00000441265_36993807_36996654_120	uORF	GTG	1		3.4072		1.7036
ENST00000441265_36993840_36996654_87	uORF	GTG	1		4.69959		2.34979
ENST00000441265_37007033_37012023_87	uORF	ATG	1		4.69959		2.34979
ENST00000441265_37012027_37014436_78	uORF	CTG	5	4	26.2092	14.8335	20.5214
ENST00000441265_37012030_37014436_75	uORF	ATG	4	4	21.8061	15.4268	18.6164
ENST00000441265_36993880_37011843_372	uORF	TTG	2	3	2.19819	2.33268	2.26544
ENST00000441265_36996647_37011843_333	uORF	GTG	2	3	2.45564	2.60588	2.53076
ENST00000441265_36996668_37011843_312	uORF	CTG	1	2	1.31046	1.85418	1.58232
ENST00000441265_36996674_37011843_306	uORF	TTG	1	2	1.33616	1.89054	1.61335
ENST00000441265_37000964_37011843_261	uORF	CTG	1	1	1.56653	1.10825	1.33739
ENST00000441265_37001000_37011843_225	uORF	CTG	1	1	1.81717	1.28557	1.55137
ENST00000441265_37004404_37011843_168	uORF	TTG	1	1	2.43372	1.72174	2.07773
ENST00000441265_37004413_37011843_159	uORF	ATA	1	1	2.57147	1.8192	2.19534
ENST00000441265_37004422_37011843_150	uORF	GTG	1	1	2.72576	1.92835	2.32706
ENST00000441265_37007013_37011843_75	uORF	CTG	1		5.45152		2.72576
ENST00000435176_36993807_36996654_120	uORF	GTG	1		3.4072		1.7036
ENST00000435176_36993840_36996654_87	uORF	GTG	1		4.69959		2.34979
ENST00000429117_36993842_36996654_159	uORF	GTG	1		2.57147		1.28574
ENST00000429117_36993884_36996654_117	uORF	TTG	1		3.49457		1.74728
ENST00000429117_36994865_36996654_75	uORF	GTG	1		5.45152		2.72576
ENST00000429117_36994880_36996654_60	uORF	CTG	1		6.8144		3.4072
ENST00000396203_40457361_40457432_72	uORF	ATG	1	3	5.67867	12.0522	8.86543
ENST00000396203_40457364_40457432_69	uORF	GTG	1	3	5.92557	12.5762	9.25088
ENST00000416518_40457361_40457432_72	uORF	ATG	1	3	5.67867	12.0522	8.86543
ENST00000416518_40457364_40457432_69	uORF	GTG	1	3	5.92557	12.5762	9.25088
ENST00000435633_40457364_40457432_69	uORF	GTG	1	3	5.92557	12.5762	9.25088
ENST00000426215_41224033_41224239_99	uORF	ATA	3	12	12.3898	35.0609	23.7254
ENST00000426215_41224069_41224239_63	uORF	ATG	3	11	19.4697	50.5044	34.9871
ENST00000426215_41224049_41224234_78	uORF	TTG	3	12	15.7255	44.5004	30.113
ENST00000453024_41224033_41224239_99	uORF	ATA	3	12	12.3898	35.0609	23.7254
ENST00000453024_41224069_41224239_63	uORF	ATG	3	11	19.4697	50.5044	34.9871
ENST00000453024_41199519_41224234_258	uORF	GTG	5	15	7.92372	16.817	12.3704
ENST00000453024_41199531_41224234_246	uORF	TTG	5	15	8.31025	17.6373	12.9738
ENST00000453024_41199666_41224234_111	uORF	CTG	3	12	11.0504	31.2705	21.1605
ENST00000453024_41224049_41224234_78	uORF	TTG	3	12	15.7255	44.5004	30.113
ENST00000428413_47428631_47435057_90	uORF	CTG	1		4.54294		2.27147
ENST00000428413_47428631_47435048_81	uORF	CTG	1		5.04771		2.52385
ENST00000446787_47510164_47510241_78	uORF	CTG	1	1	5.24185	3.70837	4.47511
ENST00000446787_47504439_47510234_96	uORF	GTG	1	1	4.259	3.01305	3.63602
ENST00000446787_47504439_47510198_60	uORF	GTG	1		6.8144		3.4072
ENST00000446787_47510183_47511207_132	uORF	GTG	1	1	3.09746	2.19131	2.64438
ENST00000446787_47510183_47511204_129	uORF	ATG	1	1	3.16949	2.24227	2.70588
ENST00000446787_47510183_47511192_117	uORF	ATG	1	1	3.49457	2.47224	2.9834
ENST00000446787_47510183_47511180_105	uORF	TTG	1	1	3.89394	2.75479	3.32437
ENST00000439305_47504439_47511207_141	uORF	GTG	1	1	2.89975	2.05144	2.47559
ENST00000439305_47504439_47511204_138	uORF	ATG	1	1	2.96278	2.09603	2.52941
ENST00000439305_47504439_47511192_126	uORF	ATG	1	1	3.24495	2.29565	2.7703
ENST00000439305_47504439_47511180_114	uORF	TTG	1	1	3.58653	2.5373	3.06192
ENST00000439305_47504439_47510236_63	uORF	TTG	1	1	6.48991	4.59131	5.54061
ENST00000412761_47504439_47511207_141	uORF	GTG	1	1	2.89975	2.05144	2.47559
ENST00000412761_47504439_47511204_138	uORF	ATG	1	1	2.96278	2.09603	2.52941
ENST00000412761_47504439_47511192_126	uORF	ATG	1	1	3.24495	2.29565	2.7703
ENST00000412761_47504439_47511180_114	uORF	TTG	1	1	3.58653	2.5373	3.06192
ENST00000412761_47504439_47510236_63	uORF	TTG	1	1	6.48991	4.59131	5.54061
ENST00000444760_47504439_47511207_141	uORF	GTG	1	1	2.89975	2.05144	2.47559
ENST00000444760_47504439_47511204_138	uORF	ATG	1	1	2.96278	2.09603	2.52941
ENST00000444760_47504439_47511192_126	uORF	ATG	1	1	3.24495	2.29565	2.7703
ENST00000444760_47504439_47511180_114	uORF	TTG	1	1	3.58653	2.5373	3.06192
ENST00000444760_47504439_47510236_63	uORF	TTG	1	1	6.48991	4.59131	5.54061
ENST00000445044_47504439_47511207_141	uORF	GTG	1	1	2.89975	2.05144	2.47559
ENST00000445044_47504439_47511204_138	uORF	ATG	1	1	2.96278	2.09603	2.52941
ENST00000445044_47504439_47511192_126	uORF	ATG	1	1	3.24495	2.29565	2.7703
ENST00000445044_47504439_47511180_114	uORF	TTG	1	1	3.58653	2.5373	3.06192
ENST00000445044_47504439_47510236_63	uORF	TTG	1	1	6.48991	4.59131	5.54061
ENST00000425291_47504439_47511207_141	uORF	GTG	1	1	2.89975	2.05144	2.47559
ENST00000425291_47504439_47511204_138	uORF	ATG	1	1	2.96278	2.09603	2.52941
ENST00000425291_47504439_47511192_126	uORF	ATG	1	1	3.24495	2.29565	2.7703
ENST00000425291_47504439_47511180_114	uORF	TTG	1	1	3.58653	2.5373	3.06192
ENST00000425291_47504439_47510236_63	uORF	TTG	1	1	6.48991	4.59131	5.54061
ENST00000449409_47504439_47511207_141	uORF	GTG	1	1	2.89975	2.05144	2.47559
ENST00000449409_47504439_47511204_138	uORF	ATG	1	1	2.96278	2.09603	2.52941
ENST00000449409_47504439_47511192_126	uORF	ATG	1	1	3.24495	2.29565	2.7703
ENST00000449409_47504439_47511180_114	uORF	TTG	1	1	3.58653	2.5373	3.06192
ENST00000449409_47504439_47510236_63	uORF	TTG	1	1	6.48991	4.59131	5.54061
ENST00000414236_47504439_47511207_141	uORF	GTG	1	1	2.89975	2.05144	2.47559
ENST00000414236_47504439_47511204_138	uORF	ATG	1	1	2.96278	2.09603	2.52941
ENST00000414236_47504439_47511192_126	uORF	ATG	1	1	3.24495	2.29565	2.7703
ENST00000414236_47504439_47511180_114	uORF	TTG	1	1	3.58653	2.5373	3.06192
ENST00000414236_47504439_47510236_63	uORF	TTG	1	1	6.48991	4.59131	5.54061
ENST00000615452_49011652_49013926_300	uORF	CTG	4	2	5.45152	1.92835	3.68994
ENST00000615452_49011655_49013926_297	uORF	GTG	4	2	5.50659	1.94783	3.72721
ENST00000615452_49011664_49013926_288	uORF	TTG	4	2	5.67867	2.0087	3.84368
ENST00000615452_49011682_49013926_270	uORF	CTG	3	2	4.54294	2.14261	3.34277
ENST00000615452_49011688_49013926_264	uORF	ATG	3	2	4.64618	2.19131	3.41875
ENST00000615452_49011691_49013926_261	uORF	ATA	3	2	4.69959	2.21649	3.45804
ENST00000615452_49011700_49013926_252	uORF	GTG	3	1	4.86743	1.14783	3.00763
ENST00000615452_49011709_49013926_243	uORF	CTG	3	1	5.04771	1.19034	3.11902
ENST00000615452_49011772_49013926_180	uORF	TTG	3	1	6.8144	1.60696	4.21068
ENST00000615452_49011781_49013926_171	uORF	ATG	3	1	7.17306	1.69154	4.4323
ENST00000615452_49011784_49013926_168	uORF	GTG	3	1	7.30115	1.72174	4.51144
ENST00000615452_49011790_49013926_162	uORF	GTG	3	1	7.57156	1.78551	4.67853
ENST00000615452_49011817_49013926_135	uORF	GTG	1	1	3.02862	2.14261	2.58562
ENST00000615452_49011713_49011817_105	uORF	TTG	2		7.78789		3.89394
ENST00000615452_49011731_49011817_87	uORF	ATG	2		9.39918		4.69959
ENST00000615452_49011758_49011817_60	uORF	ATG	2		13.6288		6.8144
ENST00000464962_49104356_49104421_66	uORF	ATA	1		6.19491		3.09746
ENST00000464962_49103889_49103972_84	uORF	CTG	1	1	4.86743	3.44348	4.15546
ENST00000464962_49103889_49103966_78	uORF	TTG	1	1	5.24185	3.70837	4.47511
ENST00000464962_49103889_49103960_72	uORF	ATG	1	1	5.67867	4.0174	4.84803
ENST00000635541_49104356_49104421_66	uORF	ATA	1		6.19491		3.09746
ENST00000635541_49103889_49103972_84	uORF	CTG	1	1	4.86743	3.44348	4.15546
ENST00000635541_49103889_49103966_78	uORF	TTG	1	1	5.24185	3.70837	4.47511
ENST00000635541_49103889_49103960_72	uORF	ATG	1	1	5.67867	4.0174	4.84803
ENST00000634527_49103889_49103972_84	uORF	CTG	1	1	4.86743	3.44348	4.15546
ENST00000634527_49103889_49103966_78	uORF	TTG	1	1	5.24185	3.70837	4.47511
ENST00000634527_49103889_49103960_72	uORF	ATG	1	1	5.67867	4.0174	4.84803
ENST00000634527_49104356_49104421_66	uORF	ATA	1		6.19491		3.09746
ENST00000635622_49103889_49103972_84	uORF	CTG	1	1	4.86743	3.44348	4.15546
ENST00000635622_49103889_49103966_78	uORF	TTG	1	1	5.24185	3.70837	4.47511
ENST00000635622_49103889_49103960_72	uORF	ATG	1	1	5.67867	4.0174	4.84803
ENST00000635622_49104356_49104421_66	uORF	ATA	1		6.19491		3.09746
ENST00000436390_50292307_50292590_183	uORF	CTG	1		2.23423		1.11712
ENST00000436390_50292307_50292510_150	uORF	CTG	1		2.72576		1.36288
ENST00000436390_50292307_50292483_123	uORF	ATG	1		3.3241		1.66205
ENST00000436390_50292307_50292408_102	uORF	ATG	1		4.00847		2.00424
ENST00000436390_50292307_50292405_99	uORF	GTG	1		4.12994		2.06497
ENST00000436390_50292307_50292396_90	uORF	GTG	1		4.54294		2.27147
ENST00000637222_51978304_51978363_60	uORF	GTG	1		6.8144		3.4072
ENST00000469000_52278200_52278316_117	uORF	GTG	2	1	6.98913	2.47224	4.73069
ENST00000471522_52529167_52529262_96	uORF	GTG	1	1	4.259	3.01305	3.63602
ENST00000471522_52529167_52529256_90	uORF	TTG	1	1	4.54294	3.21392	3.87843
ENST00000423431_52705026_52706666_156	uORF	GTG	1	1	2.62092	1.85418	2.23755
ENST00000423431_52705041_52706666_141	uORF	CTG	1	1	2.89975	2.05144	2.47559
ENST00000423431_52705047_52706666_135	uORF	GTG	1	1	3.02862	2.14261	2.58562
ENST00000423431_52705065_52706666_117	uORF	ATA	1	1	3.49457	2.47224	2.9834
ENST00000423431_52705089_52706666_93	uORF	CTG	1	1	4.39639	3.11024	3.75332
ENST00000296289_53255900_53256010_111	uORF	CTG	1		3.68346		1.84173
ENST00000296289_53255900_53255983_84	uORF	CTG	1		4.86743		2.43372
ENST00000296289_53255900_53255971_72	uORF	GTG	1		5.67867		2.83933
ENST00000296289_53241179_53255851_201	uORF	CTG	2	9	4.0683	12.9516	8.50995
ENST00000296289_53241179_53255839_189	uORF	CTG	2	9	4.32661	13.7739	9.05027
ENST00000296289_53241179_53242204_147	uORF	CTG	1	7	2.78139	13.7739	8.27766
ENST00000296289_53242147_53242230_84	uORF	ATG	2	3	9.73486	10.3304	10.0327
ENST00000296289_53242147_53242227_81	uORF	CTG	2	3	10.0954	10.7131	10.4042
ENST00000489843_57597080_57597154_75	uORF	GTG	1	2	5.45152	7.7134	6.58246
ENST00000489843_57577372_57597312_255	uORF	CTG	3	5	4.81017	5.67162	5.24089
ENST00000489843_57577372_57597270_213	uORF	CTG	3	5	5.75865	6.78996	6.27431
ENST00000489843_57577372_57597222_165	uORF	TTG	3	5	7.43389	8.76523	8.09956
ENST00000489843_57577372_57597210_153	uORF	TTG	3	5	8.01694	9.4527	8.73482
ENST00000489843_57577368_57597173_120	uORF	CTG	3	7	10.2216	16.8731	13.5473
ENST00000489843_57577368_57597167_114	uORF	CTG	3	7	10.7596	17.7611	14.2604
ENST00000489843_57577368_57597140_87	uORF	ATG	3	6	14.0988	19.9484	17.0236
ENST00000491093_58498747_58500352_78	uORF	CTG	1		5.24185		2.62092
ENST00000491093_58498756_58500352_69	uORF	ATG	1		5.92557		2.96278
ENST00000491093_58498718_58498780_63	uORF	CTG	1		6.48991		3.24495
ENST00000564377_64267907_64268080_174	uORF	GTG	1		2.34979		1.1749
ENST00000564377_64267907_64268041_135	uORF	TTG	1		3.02862		1.51431
ENST00000564377_64267907_64268023_117	uORF	CTG	1		3.49457		1.74728
ENST00000463526_99817918_100147008_237	uORF	GTG	1	2	1.72517	2.44095	2.08306
ENST00000463526_99817954_100147008_201	uORF	CTG	1	2	2.03415	2.87813	2.45614
ENST00000463526_99817975_100147008_180	uORF	CTG	1	1	2.27147	1.60696	1.93921
ENST00000463526_99817980_100051236_69	uORF	ATG	1	1	5.92557	4.19207	5.05882
ENST00000394091_101493968_101513170_81	uORF	GTG	1		5.04771		2.52385
ENST00000348610_101493968_101513170_81	uORF	GTG	1		5.04771		2.52385
ENST00000469941_101574216_101585441_69	uORF	ATG	1		5.92557		2.96278
ENST00000491525_111112291_111112359_69	uORF	CTG	1		5.92557		2.96278
ENST00000491525_111112297_111112359_63	uORF	CTG	1		6.48991		3.24495
ENST00000491525_111112304_111118656_69	uORF	ATA	1		5.92557		2.96278
ENST00000491525_111112310_111118656_63	uORF	CTG	1		6.48991		3.24495
ENST00000484644_123089265_123092405_81	uORF	ATA	1		5.04771		2.52385
ENST00000484644_123089268_123092405_78	uORF	ATG	1		5.24185		2.62092
ENST00000431818_129449872_129456160_198	uORF	ATA	1		2.06497		1.03249
ENST00000431818_129449908_129456160_162	uORF	CTG	1		2.52385		1.26193
ENST00000510168_130894296_130894736_189	uORF	CTG	1		2.1633		1.08165
ENST00000510168_130894311_130894736_174	uORF	CTG	1		2.34979		1.1749
ENST00000510168_130894590_130894736_147	uORF	ATG	1		2.78139		1.39069
ENST00000510168_130894593_130894736_144	uORF	CTG	1		2.83933		1.41967
ENST00000510168_130894596_130894736_141	uORF	CTG	1		2.89975		1.44987
ENST00000510168_130894605_130894736_132	uORF	GTG	1		3.09746		1.54873
ENST00000510168_130894608_130894736_129	uORF	GTG	1		3.16949		1.58474
ENST00000510168_130894620_130894736_117	uORF	GTG	1		3.49457		1.74728
ENST00000510168_130894629_130894736_108	uORF	GTG	1		3.78578		1.89289
ENST00000510168_130894653_130894736_84	uORF	CTG	1		4.86743		2.43372
ENST00000508532_130894235_130894736_132	uORF	CTG	1		3.09746		1.54873
ENST00000533801_130894296_130894736_189	uORF	CTG	1		2.1633		1.08165
ENST00000533801_130894311_130894736_174	uORF	CTG	1		2.34979		1.1749
ENST00000533801_130894590_130894736_147	uORF	ATG	1		2.78139		1.39069
ENST00000533801_130894593_130894736_144	uORF	CTG	1		2.83933		1.41967
ENST00000533801_130894596_130894736_141	uORF	CTG	1		2.89975		1.44987
ENST00000533801_130894605_130894736_132	uORF	GTG	1		3.09746		1.54873
ENST00000533801_130894608_130894736_129	uORF	GTG	1		3.16949		1.58474
ENST00000533801_130894620_130894736_117	uORF	GTG	1		3.49457		1.74728
ENST00000533801_130894629_130894736_108	uORF	GTG	1		3.78578		1.89289
ENST00000533801_130894653_130894736_84	uORF	CTG	1		4.86743		2.43372
ENST00000509662_130894415_130894736_186	uORF	CTG	1		2.19819		1.0991
ENST00000509662_130894590_130894736_147	uORF	ATG	1		2.78139		1.39069
ENST00000509662_130894593_130894736_144	uORF	CTG	1		2.83933		1.41967
ENST00000509662_130894596_130894736_141	uORF	CTG	1		2.89975		1.44987
ENST00000509662_130894605_130894736_132	uORF	GTG	1		3.09746		1.54873
ENST00000509662_130894608_130894736_129	uORF	GTG	1		3.16949		1.58474
ENST00000509662_130894620_130894736_117	uORF	GTG	1		3.49457		1.74728
ENST00000509662_130894629_130894736_108	uORF	GTG	1		3.78578		1.89289
ENST00000509662_130894653_130894736_84	uORF	CTG	1		4.86743		2.43372
ENST00000328560_130894584_130894736_153	uORF	TTG	1		2.67231		1.33616
ENST00000328560_130894590_130894736_147	uORF	ATG	1		2.78139		1.39069
ENST00000328560_130894593_130894736_144	uORF	CTG	1		2.83933		1.41967
ENST00000328560_130894596_130894736_141	uORF	CTG	1		2.89975		1.44987
ENST00000328560_130894605_130894736_132	uORF	GTG	1		3.09746		1.54873
ENST00000328560_130894608_130894736_129	uORF	GTG	1		3.16949		1.58474
ENST00000328560_130894620_130894736_117	uORF	GTG	1		3.49457		1.74728
ENST00000328560_130894629_130894736_108	uORF	GTG	1		3.78578		1.89289
ENST00000328560_130894653_130894736_84	uORF	CTG	1		4.86743		2.43372
ENST00000428331_130894584_130894736_153	uORF	TTG	1		2.67231		1.33616
ENST00000428331_130894590_130894736_147	uORF	ATG	1		2.78139		1.39069
ENST00000428331_130894593_130894736_144	uORF	CTG	1		2.83933		1.41967
ENST00000428331_130894596_130894736_141	uORF	CTG	1		2.89975		1.44987
ENST00000428331_130894605_130894736_132	uORF	GTG	1		3.09746		1.54873
ENST00000428331_130894608_130894736_129	uORF	GTG	1		3.16949		1.58474
ENST00000428331_130894620_130894736_117	uORF	GTG	1		3.49457		1.74728
ENST00000428331_130894629_130894736_108	uORF	GTG	1		3.78578		1.89289
ENST00000428331_130894653_130894736_84	uORF	CTG	1		4.86743		2.43372
ENST00000359644_130894653_130894736_84	uORF	CTG	1		4.86743		2.43372
ENST00000422190_130894653_130894736_84	uORF	CTG	1		4.86743		2.43372
ENST00000264995_131502828_131502935_108	uORF	TTG	1		3.78578		1.89289
ENST00000264995_131502828_131502902_75	uORF	GTG	1		5.45152		2.72576
ENST00000264995_131502828_131502896_69	uORF	GTG	1		5.92557		2.96278
ENST00000425847_131502828_131502935_108	uORF	TTG	1		3.78578		1.89289
ENST00000425847_131502828_131502902_75	uORF	GTG	1		5.45152		2.72576
ENST00000425847_131502828_131502896_69	uORF	GTG	1		5.92557		2.96278
ENST00000507669_131500495_131501563_60	uORF	ATG	1		6.8144		3.4072
ENST00000507669_131502828_131502935_108	uORF	TTG	1		3.78578		1.89289
ENST00000507669_131502828_131502902_75	uORF	GTG	1		5.45152		2.72576
ENST00000507669_131502828_131502896_69	uORF	GTG	1		5.92557		2.96278
ENST00000507669_131501695_131502821_60	uORF	ATG	1	2	6.8144	9.64175	8.22808
ENST00000512877_131502828_131502935_108	uORF	TTG	1		3.78578		1.89289
ENST00000512877_131502828_131502902_75	uORF	GTG	1		5.45152		2.72576
ENST00000512877_131502828_131502896_69	uORF	GTG	1		5.92557		2.96278
ENST00000510154_131500495_131501563_60	uORF	ATG	1		6.8144		3.4072
ENST00000510154_131502828_131502935_108	uORF	TTG	1		3.78578		1.89289
ENST00000510154_131502828_131502902_75	uORF	GTG	1		5.45152		2.72576
ENST00000510154_131502828_131502896_69	uORF	GTG	1		5.92557		2.96278
ENST00000434713_136568801_136604319_72	uORF	GTG	1		5.67867		2.83933
ENST00000282928_147409597_147409788_192	uORF	GTG	1		2.1295		1.06475
ENST00000282928_147409467_147409637_171	uORF	ATA	1		2.39102		1.19551
ENST00000282928_147409470_147409637_168	uORF	TTG	1		2.43372		1.21686
ENST00000282928_147409476_147409637_162	uORF	ATG	1		2.52385		1.26193
ENST00000282928_147409494_147409637_144	uORF	TTG	1		2.83933		1.41967
ENST00000282928_147409575_147409637_63	uORF	GTG	1		6.48991		3.24495
ENST00000481767_149970637_149970714_78	uORF	GTG	1	1	5.24185	3.70837	4.47511
ENST00000475518_149970637_149970714_78	uORF	GTG	1	1	5.24185	3.70837	4.47511
ENST00000477889_150603303_150603497_195	uORF	CTG	1	3	2.09674	4.45004	3.27339
ENST00000477889_150603315_150603497_183	uORF	CTG	1	3	2.23423	4.74184	3.48804
ENST00000477889_150603330_150603497_168	uORF	CTG	1	3	2.43372	5.16522	3.79947
ENST00000477889_150603345_150603497_153	uORF	GTG	1	3	2.67231	5.67162	4.17197
ENST00000477889_150603363_150603497_135	uORF	ATG	1	3	3.02862	6.42783	4.72823
ENST00000477889_150603372_150603497_126	uORF	CTG	1	3	3.24495	6.88696	5.06596
ENST00000477889_150603375_150603497_123	uORF	CTG	1	3	3.3241	7.05494	5.18952
ENST00000477889_150603387_150603497_111	uORF	GTG	1	3	3.68346	7.81764	5.75055
ENST00000477889_150603402_150603497_96	uORF	ATG	1	3	4.259	9.03914	6.64907
ENST00000477889_150603429_150603497_69	uORF	CTG	1	2	5.92557	8.38413	7.15485
ENST00000477889_150603438_150603497_60	uORF	GTG	1	2	6.8144	9.64175	8.22808
ENST00000485923_150603345_150603500_156	uORF	GTG	1	3	2.62092	5.56255	4.09174
ENST00000485923_150603363_150603500_138	uORF	ATG	1	3	2.96278	6.2881	4.62544
ENST00000485923_150603372_150603500_129	uORF	CTG	1	3	3.16949	6.7268	4.94815
ENST00000485923_150603375_150603500_126	uORF	CTG	1	3	3.24495	6.88696	5.06596
ENST00000485923_150603387_150603500_114	uORF	GTG	1	3	3.58653	7.61191	5.59922
ENST00000485923_150603402_150603500_99	uORF	ATG	1	3	4.12994	8.76523	6.44758
ENST00000485923_150603429_150603500_72	uORF	CTG	1	2	5.67867	8.03479	6.85673
ENST00000485923_150603438_150603500_63	uORF	GTG	1	2	6.48991	9.18262	7.83626
ENST00000392662_179563039_179563122_84	uORF	CTG	1		4.86743		2.43372
ENST00000490364_179563039_179563122_84	uORF	CTG	1		4.86743		2.43372
ENST00000392659_179601754_179604624_135	uORF	ATG	1	1	3.02862	2.14261	2.58562
ENST00000392659_179601754_179604609_120	uORF	TTG	1	1	3.4072	2.41044	2.90882
ENST00000392659_179601754_179604576_87	uORF	CTG	1	1	4.69959	3.32474	4.01216
ENST00000305586_180912635_180914690_141	uORF	CTG	1		2.89975		1.44987
ENST00000305586_180912686_180914690_90	uORF	ATG	1		4.54294		2.27147
ENST00000305586_180912580_180912717_138	uORF	CTG	1		2.96278		1.48139
ENST00000468861_180912686_180935164_78	uORF	ATG	1		5.24185		2.62092
ENST00000484958_180912686_180914690_90	uORF	ATG	1		4.54294		2.27147
ENST00000414031_184314542_184315797_225	uORF	GTG	1	6	1.81717	7.7134	4.76529
ENST00000392537_184314542_184317331_144	uORF	GTG	1	4	2.83933	8.03479	5.43706
ENST00000382191_185925624_185937944_123	uORF	CTG	2	3	6.6482	7.05494	6.85157
ENST00000382191_185925624_185937896_75	uORF	TTG	2	3	10.903	11.5701	11.2366
ENST00000382952_1241378_1241512_135	uORF	TTG	1		3.02862		1.51431
ENST00000382952_1241378_1241491_114	uORF	GTG	1		3.58653		1.79326
ENST00000382952_1241338_1241433_96	uORF	ATG	1	7	4.259	21.0913	12.6752
ENST00000382952_1241338_1241403_66	uORF	CTG	1	7	6.19491	30.6783	18.4366
ENST00000514210_1241338_1241433_96	uORF	ATG	1	7	4.259	21.0913	12.6752
ENST00000514210_1241338_1241403_66	uORF	CTG	1	7	6.19491	30.6783	18.4366
ENST00000514210_1241378_1241512_135	uORF	TTG	1		3.02862		1.51431
ENST00000514210_1241378_1241491_114	uORF	GTG	1		3.58653		1.79326
ENST00000515399_1241338_1241433_96	uORF	ATG	1	7	4.259	21.0913	12.6752
ENST00000515399_1241338_1241403_66	uORF	CTG	1	7	6.19491	30.6783	18.4366
ENST00000515399_1241378_1249668_162	uORF	GTG	1		2.52385		1.26193
ENST00000515399_1241378_1241512_135	uORF	TTG	1		3.02862		1.51431
ENST00000515399_1241378_1241491_114	uORF	GTG	1		3.58653		1.79326
ENST00000513420_1241378_1241512_135	uORF	TTG	1		3.02862		1.51431
ENST00000513420_1241378_1241491_114	uORF	GTG	1		3.58653		1.79326
ENST00000513420_1241338_1241433_96	uORF	ATG	1	7	4.259	21.0913	12.6752
ENST00000513420_1241338_1241403_66	uORF	CTG	1	7	6.19491	30.6783	18.4366
ENST00000510568_1241378_1241578_201	uORF	GTG	1		2.03415		1.01708
ENST00000510568_1241378_1241545_168	uORF	ATG	1		2.43372		1.21686
ENST00000510568_1241378_1241536_159	uORF	TTG	1		2.57147		1.28574
ENST00000510568_1241378_1241530_153	uORF	TTG	1		2.67231		1.33616
ENST00000510568_1241378_1241512_135	uORF	TTG	1		3.02862		1.51431
ENST00000510568_1241378_1241491_114	uORF	GTG	1		3.58653		1.79326
ENST00000510568_1241338_1241433_96	uORF	ATG	1	7	4.259	21.0913	12.6752
ENST00000510568_1241338_1241403_66	uORF	CTG	1	7	6.19491	30.6783	18.4366
ENST00000513350_2654828_2654998_171	uORF	ATG	1		2.39102		1.19551
ENST00000513350_2654840_2654998_159	uORF	TTG	1		2.57147		1.28574
ENST00000513350_2654855_2654998_144	uORF	GTG	1		2.83933		1.41967
ENST00000513350_2654870_2654998_129	uORF	ATG	1		3.16949		1.58474
ENST00000513350_2654873_2654998_126	uORF	CTG	1		3.24495		1.62248
ENST00000513350_2654888_2654998_111	uORF	ATG	1		3.68346		1.84173
ENST00000513350_2654894_2654998_105	uORF	ATG	1		3.89394		1.94697
ENST00000513350_2654921_2654998_78	uORF	ATG	1		5.24185		2.62092
ENST00000382480_8601069_8601245_177	uORF	GTG	1	1	2.30997	1.63419	1.97208
ENST00000382480_8601102_8601245_144	uORF	CTG	1	1	2.83933	2.0087	2.42402
ENST00000382480_8601111_8601245_135	uORF	CTG	1	1	3.02862	2.14261	2.58562
ENST00000382480_8601159_8601245_87	uORF	ATG	1	1	4.69959	3.32474	4.01216
ENST00000382480_8601085_8601327_243	uORF	CTG	3	1	5.04771	1.19034	3.11902
ENST00000382480_8601097_8601327_231	uORF	CTG	3	1	5.30992	1.25218	3.28105
ENST00000382480_8601127_8601327_201	uORF	CTG	3	1	6.10245	1.43907	3.77076
ENST00000382480_8601151_8601327_177	uORF	CTG	3	1	6.9299	1.63419	4.28205
ENST00000382480_8601208_8601327_120	uORF	GTG	2		6.8144		3.4072
ENST00000515037_38867774_38905594_222	uORF	CTG	1	3	1.84173	3.90882	2.87527
ENST00000515037_38867828_38905594_168	uORF	CTG	1	3	2.43372	5.16522	3.79947
ENST00000515037_38891772_38905594_132	uORF	ATG	1	3	3.09746	6.57392	4.83569
ENST00000515037_38891781_38905594_123	uORF	CTG	1	3	3.3241	7.05494	5.18952
ENST00000515037_38891790_38905594_114	uORF	CTG	1	3	3.58653	7.61191	5.59922
ENST00000449470_39458498_39458653_156	uORF	GTG	1		2.62092		1.31046
ENST00000507089_39514123_39527409_189	uORF	GTG	2	3	4.32661	4.59131	4.45896
ENST00000509446_41014398_41100692_153	uORF	GTG	1		2.67231		1.33616
ENST00000509446_41014398_41100674_135	uORF	TTG	1		3.02862		1.51431
ENST00000509446_41014398_41100647_108	uORF	CTG	1		3.78578		1.89289
ENST00000509446_41014398_41065646_72	uORF	TTG	1		5.67867		2.83933
ENST00000514710_75990787_75990945_159	uORF	ATA	1		2.57147		1.28574
ENST00000514710_75990787_75990906_120	uORF	TTG	1		3.4072		1.7036
ENST00000514710_75990787_75990888_102	uORF	CTG	1		4.00847		2.00424
ENST00000514710_75990787_75990852_66	uORF	CTG	1		6.19491		3.09746
ENST00000514710_75990717_75990872_156	uORF	CTG	2		5.24185		2.62092
ENST00000514710_75990728_75990856_129	uORF	CTG	2		6.33898		3.16949
ENST00000514710_75990728_75990841_114	uORF	ATG	2		7.17306		3.58653
ENST00000514710_75990728_75990805_78	uORF	CTG	1		5.24185		2.62092
ENST00000509635_82430659_82447951_258	uORF	GTG	2	2	3.16949	2.24227	2.70588
ENST00000509635_82430707_82447951_210	uORF	CTG	2	2	3.89394	2.75479	3.32437
ENST00000509635_82430830_82447951_87	uORF	ATG	1	2	4.69959	6.64948	5.67454
ENST00000509635_82430836_82447951_81	uORF	GTG	1	2	5.04771	7.14204	6.09487
ENST00000505846_82430707_82447951_210	uORF	CTG	2	2	3.89394	2.75479	3.32437
ENST00000505846_82430830_82447951_87	uORF	ATG	1	2	4.69959	6.64948	5.67454
ENST00000505846_82430836_82447951_81	uORF	GTG	1	2	5.04771	7.14204	6.09487
ENST00000395183_85778770_85778880_111	uORF	ATA	1		3.68346		1.84173
ENST00000395183_85778729_85778908_180	uORF	CTG	1		2.27147		1.13573
ENST00000395183_85778798_85778908_111	uORF	ATA	1		3.68346		1.84173
ENST00000395183_85778813_85778908_96	uORF	TTG	1		4.259		2.1295
ENST00000395183_85778822_85778908_87	uORF	ATG	1		4.69959		2.34979
ENST00000437932_94585582_94585644_63	uORF	TTG	1	1	6.48991	4.59131	5.54061
ENST00000437932_94585648_94585737_90	uORF	TTG	16	35	72.687	112.487	92.587
ENST00000437932_94585654_94585737_84	uORF	ATA	14	32	68.144	110.191	89.1677
ENST00000437932_94585657_94585737_81	uORF	CTG	14	32	70.6679	114.273	92.4702
ENST00000437932_94585678_94585737_60	uORF	CTG	12	25	81.7728	120.522	101.147
ENST00000437932_94455289_94585624_351	uORF	ATG	31	39	36.1105	32.1392	34.1248
ENST00000437932_94455304_94585624_336	uORF	GTG	18	19	21.9034	16.3565	19.13
ENST00000437932_94455310_94585624_330	uORF	CTG	18	19	22.3017	16.6539	19.4778
ENST00000437932_94455340_94585624_300	uORF	CTG	18	19	24.5319	18.3193	21.4256
ENST00000437932_94455364_94585624_276	uORF	ATG	18	18	26.6651	18.8643	22.7647
ENST00000437932_94455370_94585624_270	uORF	CTG	18	18	27.2576	19.2835	23.2706
ENST00000437932_94523763_94585624_216	uORF	ATA	4	6	7.57156	8.03479	7.80318
ENST00000437932_94523772_94585624_207	uORF	GTG	4	6	7.90076	8.38413	8.14244
ENST00000437932_94523793_94585624_186	uORF	ATA	3	2	6.59458	3.11024	4.85241
ENST00000437932_94523808_94585624_171	uORF	ATG	3	2	7.17306	3.38307	5.27806
ENST00000437932_94523856_94585624_123	uORF	TTG	1	2	3.3241	4.70329	4.0137
ENST00000437932_94523862_94585624_117	uORF	ATG	1	2	3.49457	4.94449	4.21953
ENST00000437932_94523868_94585624_111	uORF	CTG	1	1	3.68346	2.60588	3.14467
ENST00000437932_94585664_94585729_66	uORF	CTG	2	10	12.3898	43.8261	28.108
ENST00000394804_102826536_102826670_135	uORF	GTG	1		3.02862		1.51431
ENST00000394804_102826536_102826664_129	uORF	GTG	1		3.16949		1.58474
ENST00000394804_102826536_102826661_126	uORF	CTG	1		3.24495		1.62248
ENST00000394803_102826536_102827950_108	uORF	ATA	1		3.78578		1.89289
ENST00000343106_102826536_102826670_135	uORF	GTG	1		3.02862		1.51431
ENST00000343106_102826536_102826664_129	uORF	GTG	1		3.16949		1.58474
ENST00000343106_102826536_102826661_126	uORF	CTG	1		3.24495		1.62248
ENST00000321805_102826536_102826670_135	uORF	GTG	1		3.02862		1.51431
ENST00000321805_102826536_102826664_129	uORF	GTG	1		3.16949		1.58474
ENST00000321805_102826536_102826661_126	uORF	CTG	1		3.24495		1.62248
ENST00000338145_102826536_102868727_114	uORF	GTG	1		3.58653		1.79326
ENST00000502563_102826536_102826670_135	uORF	GTG	1		3.02862		1.51431
ENST00000502563_102826536_102826664_129	uORF	GTG	1		3.16949		1.58474
ENST00000502563_102826536_102826661_126	uORF	CTG	1		3.24495		1.62248
ENST00000508238_102826536_102868750_120	uORF	GTG	1		3.4072		1.7036
ENST00000508238_102826536_102868744_114	uORF	ATG	1		3.58653		1.79326
ENST00000514755_102826536_102827950_108	uORF	ATA	1		3.78578		1.89289
ENST00000508249_102826536_102826670_135	uORF	GTG	1		3.02862		1.51431
ENST00000508249_102826536_102826664_129	uORF	GTG	1		3.16949		1.58474
ENST00000508249_102826536_102826661_126	uORF	CTG	1		3.24495		1.62248
ENST00000420368_105702927_105703709_159	uORF	ATG	1		2.57147		1.28574
ENST00000420368_105702927_105703700_150	uORF	TTG	1		2.72576		1.36288
ENST00000416543_105708339_105708485_147	uORF	CTG	1		2.78139		1.39069
ENST00000416543_105708339_105708428_90	uORF	ATG	1		4.54294		2.27147
ENST00000416543_105708233_105708415_183	uORF	ATA	1		2.23423		1.11712
ENST00000515819_105708339_105708485_147	uORF	CTG	1		2.78139		1.39069
ENST00000515819_105708339_105708428_90	uORF	ATG	1		4.54294		2.27147
ENST00000515819_105708233_105708415_183	uORF	ATA	1		2.23423		1.11712
ENST00000285311_107036068_107036187_120	uORF	GTG	1		3.4072		1.7036
ENST00000285311_107036068_107036181_114	uORF	GTG	1		3.58653		1.79326
ENST00000508453_107944973_107945095_123	uORF	TTG	1		3.3241		1.66205
ENST00000508453_107944979_107945095_117	uORF	TTG	1		3.49457		1.74728
ENST00000508453_107944988_107945095_108	uORF	ATG	1		3.78578		1.89289
ENST00000419654_118797727_118797807_81	uORF	ATG	1	2	5.04771	7.14204	6.09487
ENST00000419654_118768182_118768280_99	uORF	GTG	3	2	12.3898	5.84348	9.11665
ENST00000419654_118764843_118768178_81	uORF	ATG	2	1	10.0954	3.57102	6.83322
ENST00000419654_118764843_118768175_78	uORF	ATG	2	1	10.4837	3.70837	7.09603
ENST00000419654_118797747_118805862_84	uORF	TTG	1	3	4.86743	10.3304	7.59894
ENST00000419654_118768178_118768267_90	uORF	ATG	3	2	13.6288	6.42783	10.0283
ENST00000419654_118768178_118768258_81	uORF	GTG	2	2	10.0954	7.14204	8.61872
ENST00000419654_118768178_118768243_66	uORF	GTG	2	2	12.3898	8.76523	10.5775
ENST00000394276_128272458_128272628_171	uORF	ATG	3	3	7.17306	5.07461	6.12383
ENST00000394276_128272458_128272574_117	uORF	TTG	3	3	10.4837	7.41673	8.95021
ENST00000394276_128272458_128272559_102	uORF	ATA	3	3	12.0254	8.50743	10.2664
ENST00000394276_128272458_128272556_99	uORF	TTG	3	3	12.3898	8.76523	10.5775
ENST00000503872_128272458_128286736_81	uORF	TTG	3	3	15.1431	10.7131	12.9281
ENST00000503872_128272458_128286727_72	uORF	ATG	3	3	17.036	12.0522	14.5441
ENST00000344876_137532262_137532408_147	uORF	CTG	2	1	5.56278	1.9677	3.76524
ENST00000344876_137532262_137532333_72	uORF	CTG	2	1	11.3573	4.0174	7.68737
ENST00000344876_137532225_137532383_159	uORF	ATA	2	2	5.14295	3.6384	4.39067
ENST00000344876_137532225_137532344_120	uORF	GTG	2	2	6.8144	4.82088	5.81764
ENST00000344876_137532225_137532329_105	uORF	CTG	2	2	7.78789	5.50957	6.64873
ENST00000344876_137532225_137532293_69	uORF	CTG	1	2	5.92557	8.38413	7.15485
ENST00000344876_137532225_137532284_60	uORF	ATG	1	2	6.8144	9.64175	8.22808
ENST00000412923_137532262_137532408_147	uORF	CTG	2	1	5.56278	1.9677	3.76524
ENST00000412923_137532262_137532333_72	uORF	CTG	2	1	11.3573	4.0174	7.68737
ENST00000412923_137532225_137532383_159	uORF	ATA	2	2	5.14295	3.6384	4.39067
ENST00000412923_137532225_137532344_120	uORF	GTG	2	2	6.8144	4.82088	5.81764
ENST00000412923_137532225_137532329_105	uORF	CTG	2	2	7.78789	5.50957	6.64873
ENST00000412923_137532225_137532293_69	uORF	CTG	1	2	5.92557	8.38413	7.15485
ENST00000412923_137532225_137532284_60	uORF	ATG	1	2	6.8144	9.64175	8.22808
ENST00000507846_137531494_137532383_378	uORF	ATA	3	3	3.24495	2.29565	2.7703
ENST00000507846_137531494_137532344_339	uORF	GTG	3	3	3.61827	2.55976	3.08901
ENST00000507846_137531494_137532329_324	uORF	CTG	3	3	3.78578	2.67826	3.23202
ENST00000507846_137531494_137532293_288	uORF	CTG	2	3	2.83933	3.01305	2.92619
ENST00000507846_137531494_137532284_279	uORF	ATG	2	3	2.93093	3.11024	3.02058
ENST00000507846_137531494_137531724_231	uORF	ATA	1	2	1.76997	2.50435	2.13716
ENST00000507846_137531494_137531721_228	uORF	TTG	1	2	1.79326	2.5373	2.16528
ENST00000507846_137531494_137531715_222	uORF	TTG	1	2	1.84173	2.60588	2.2238
ENST00000507846_137531494_137531703_210	uORF	ATA	1	2	1.94697	2.75479	2.35088
ENST00000507846_137531494_137531697_204	uORF	ATG	1	2	2.00424	2.83581	2.42002
ENST00000507846_137532262_137532408_147	uORF	CTG	2	1	5.56278	1.9677	3.76524
ENST00000507846_137532262_137532333_72	uORF	CTG	2	1	11.3573	4.0174	7.68737
ENST00000510305_137532262_137532408_147	uORF	CTG	2	1	5.56278	1.9677	3.76524
ENST00000510305_137532262_137532333_72	uORF	CTG	2	1	11.3573	4.0174	7.68737
ENST00000511838_142305512_142305940_90	uORF	CTG	1		4.54294		2.27147
ENST00000511838_142305512_142305910_60	uORF	TTG	1		6.8144		3.4072
ENST00000409598_151176839_151176907_69	uORF	GTG	1		5.92557		2.96278
ENST00000409598_151187435_151226170_72	uORF	ATG	1		5.67867		2.83933
ENST00000304527_151176839_151176907_69	uORF	GTG	1		5.92557		2.96278
ENST00000304527_151187435_151226170_72	uORF	ATG	1		5.67867		2.83933
ENST00000409252_151176839_151176907_69	uORF	GTG	1		5.92557		2.96278
ENST00000514152_151176839_151176907_69	uORF	GTG	1		5.92557		2.96278
ENST00000512127_168631626_168631838_213	uORF	CTG	1	4	1.91955	5.43197	3.67576
ENST00000512127_168631653_168631838_186	uORF	CTG	1	4	2.19819	6.22048	4.20934
ENST00000512127_168631743_168631838_96	uORF	TTG	1	4	4.259	12.0522	8.15559
ENST00000512127_168631755_168631838_84	uORF	CTG	1	4	4.86743	13.7739	9.32068
ENST00000512127_168631660_168631827_168	uORF	GTG	1	3	2.43372	5.16522	3.79947
ENST00000512127_168631775_168668198_135	uORF	TTG	1	4	3.02862	8.57044	5.79953
ENST00000510998_168890966_168891040_75	uORF	ATG	1	1	5.45152	3.8567	4.65411
ENST00000393726_168890966_168891040_75	uORF	ATG	1	1	5.45152	3.8567	4.65411
ENST00000515774_184649874_184659370_144	uORF	CTG	1		2.83933		1.41967
ENST00000284776_185662236_185678502_87	uORF	ATG	1		4.69959		2.34979
ENST00000284776_185662236_185678484_69	uORF	TTG	1		5.92557		2.96278
ENST00000437304_185677596_185678819_123	uORF	GTG	1		3.3241		1.66205
ENST00000437304_185677596_185678442_63	uORF	ATA	1		6.48991		3.24495
ENST00000445343_185662236_185761479_96	uORF	ATG	1		4.259		2.1295
ENST00000445343_185662236_185678819_87	uORF	GTG	1		4.69959		2.34979
ENST00000439914_185662236_185678502_87	uORF	ATG	1		4.69959		2.34979
ENST00000439914_185662236_185678484_69	uORF	TTG	1		5.92557		2.96278
ENST00000444771_185662236_185678502_87	uORF	ATG	1		4.69959		2.34979
ENST00000444771_185662236_185678484_69	uORF	TTG	1		5.92557		2.96278
ENST00000450341_185662236_185678819_87	uORF	GTG	1		4.69959		2.34979
ENST00000445115_185662236_185734119_111	uORF	CTG	1		3.68346		1.84173
ENST00000445115_185662236_185678819_87	uORF	GTG	1		4.69959		2.34979
ENST00000457247_185662236_185775092_123	uORF	ATA	1		3.3241		1.66205
ENST00000457247_185662236_185775077_108	uORF	CTG	1		3.78578		1.89289
ENST00000457247_185662236_185775065_96	uORF	GTG	1		4.259		2.1295
ENST00000457247_185662236_185678819_87	uORF	GTG	1		4.69959		2.34979
ENST00000456596_185662236_185678502_87	uORF	ATG	1		4.69959		2.34979
ENST00000456596_185662236_185678484_69	uORF	TTG	1		5.92557		2.96278
ENST00000393523_185662236_185678819_87	uORF	GTG	1		4.69959		2.34979
ENST00000630539_1341736_1344387_162	uORF	ATG	1	1	2.52385	1.78551	2.15468
ENST00000506040_33445325_33448541_81	uORF	TTG	1		5.04771		2.52385
ENST00000506040_33445328_33448541_78	uORF	GTG	1		5.24185		2.62092
ENST00000506040_33445331_33448541_75	uORF	CTG	1		5.45152		2.72576
ENST00000506040_33445334_33448541_72	uORF	GTG	1		5.67867		2.83933
ENST00000514342_50667163_50759684_159	uORF	CTG	1		2.57147		1.28574
ENST00000514342_50667181_50759684_141	uORF	TTG	1		2.89975		1.44987
ENST00000514342_50668083_50759684_123	uORF	CTG	1		3.3241		1.66205
ENST00000514342_50668110_50759684_96	uORF	TTG	1		4.259		2.1295
ENST00000514342_50668125_50759684_81	uORF	GTG	1		5.04771		2.52385
ENST00000514342_50750168_50759684_63	uORF	ATG	1		6.48991		3.24495
ENST00000439176_60928943_60945010_138	uORF	ATA	1		2.96278		1.48139
ENST00000439176_60928939_60945060_192	uORF	CTG	1		2.1295		1.06475
ENST00000439176_60928939_60945048_180	uORF	ATG	1		2.27147		1.13573
ENST00000439176_60928939_60945021_153	uORF	GTG	1		2.67231		1.33616
ENST00000439176_60932130_60945008_96	uORF	ATG	1		4.259		2.1295
ENST00000439176_60932130_60945005_93	uORF	CTG	1		4.39639		2.19819
ENST00000439176_60932130_60944996_84	uORF	TTG	1		4.86743		2.43372
ENST00000439176_60932130_60944975_63	uORF	TTG	1		6.48991		3.24495
ENST00000521691_66153530_66158909_168	uORF	GTG	1		2.43372		1.21686
ENST00000380918_66145146_66158909_273	uORF	CTG	1	1	1.49767	1.05953	1.2786
ENST00000380918_66153530_66158909_168	uORF	GTG	1		2.43372		1.21686
ENST00000621204_69116099_69116161_63	uORF	TTG	1	1	6.48991	4.59131	5.54061
ENST00000511257_69320332_69320540_90	uORF	ATG	1		4.54294		2.27147
ENST00000511257_69320332_69320531_81	uORF	GTG	1		5.04771		2.52385
ENST00000457646_72297702_72314151_72	uORF	ATA	1	1	5.67867	4.0174	4.84803
ENST00000515404_72297702_72314151_72	uORF	ATA	1	1	5.67867	4.0174	4.84803
ENST00000514165_76832723_76832824_102	uORF	TTG	1		4.00847		2.00424
ENST00000514165_76832732_76832824_93	uORF	TTG	1		4.39639		2.19819
ENST00000514165_76832735_76832824_90	uORF	ATG	1		4.54294		2.27147
ENST00000514165_76832753_76832824_72	uORF	CTG	1		5.67867		2.83933
ENST00000519295_78294459_78294659_201	uORF	TTG	4	2	8.1366	2.87813	5.50737
ENST00000519295_78294569_78294652_84	uORF	GTG	4	2	19.4697	6.88696	13.1783
ENST00000519295_78294569_78294640_72	uORF	CTG	4	2	22.7147	8.03479	15.3747
ENST00000519295_78294451_78294690_240	uORF	CTG	4	2	6.8144	2.41044	4.61242
ENST00000519295_78294451_78294645_195	uORF	CTG	4	2	8.38696	2.96669	5.67682
ENST00000503921_96797309_96807883_450	uORF	GTG	3	1	2.72576	0.642783	1.68427
ENST00000503921_96797309_96803773_372	uORF	ATA	3	1	3.29729	0.77756	2.03743
ENST00000503921_96797309_96803731_330	uORF	TTG	3	1	3.71695	0.876523	2.29673
ENST00000503921_96797309_96803707_306	uORF	CTG	3	1	4.00847	0.94527	2.47687
ENST00000503921_96797309_96803644_243	uORF	CTG	3	1	5.04771	1.19034	3.11902
ENST00000503921_96797309_96803629_228	uORF	CTG	3	1	5.37979	1.26865	3.32422
ENST00000503921_96797309_96803623_222	uORF	ATA	3	1	5.52519	1.30294	3.41407
ENST00000503921_96797309_96803569_168	uORF	CTG	2	1	4.86743	1.72174	3.29459
ENST00000503921_96797309_96803560_159	uORF	CTG	2	1	5.14295	1.8192	3.48107
ENST00000503921_96797309_96803530_129	uORF	CTG	2	1	6.33898	2.24227	4.29062
ENST00000503921_96797309_96803527_126	uORF	CTG	2	1	6.48991	2.29565	4.39278
ENST00000503921_96803407_96803640_234	uORF	ATA	3	1	5.24185	1.23612	3.23899
ENST00000503921_96803407_96803595_189	uORF	CTG	3	1	6.48991	1.53044	4.01017
ENST00000503921_96803407_96803535_129	uORF	TTG	2	1	6.33898	2.24227	4.29062
ENST00000503921_96803407_96803508_102	uORF	TTG	2	1	8.01694	2.83581	5.42638
ENST00000503921_96803407_96803487_81	uORF	TTG	2	1	10.0954	3.57102	6.83322
ENST00000503921_96803407_96803475_69	uORF	ATG	2	1	11.8511	4.19207	8.0216
ENST00000503921_96803407_96803472_66	uORF	CTG	2	1	12.3898	4.38261	8.38622
ENST00000508227_96803407_96803640_234	uORF	ATA	3	1	5.24185	1.23612	3.23899
ENST00000508227_96803407_96803595_189	uORF	CTG	3	1	6.48991	1.53044	4.01017
ENST00000508227_96803407_96803535_129	uORF	TTG	2	1	6.33898	2.24227	4.29062
ENST00000508227_96803407_96803508_102	uORF	TTG	2	1	8.01694	2.83581	5.42638
ENST00000508227_96803407_96803487_81	uORF	TTG	2	1	10.0954	3.57102	6.83322
ENST00000508227_96803407_96803475_69	uORF	ATG	2	1	11.8511	4.19207	8.0216
ENST00000508227_96803407_96803472_66	uORF	CTG	2	1	12.3898	4.38261	8.38622
ENST00000302475_113294491_113294673_183	uORF	GTG	1		2.23423		1.11712
ENST00000302475_113294491_113294601_111	uORF	CTG	1		3.68346		1.84173
ENST00000302475_113294496_113294582_87	uORF	GTG	1		4.69959		2.34979
ENST00000514701_113294491_113294673_183	uORF	GTG	1		2.23423		1.11712
ENST00000514701_113294491_113294601_111	uORF	CTG	1		3.68346		1.84173
ENST00000514701_113294496_113294582_87	uORF	GTG	1		4.69959		2.34979
ENST00000509514_119478866_119478997_132	uORF	ATG	2	1	6.19491	2.19131	4.19311
ENST00000509514_119478875_119478997_123	uORF	TTG	2	1	6.6482	2.35165	4.49992
ENST00000509514_119478890_119478997_108	uORF	ATA	2	1	7.57156	2.67826	5.12491
ENST00000509514_119478893_119478997_105	uORF	GTG	2	1	7.78789	2.75479	5.27134
ENST00000509514_119478896_119478997_102	uORF	CTG	2	1	8.01694	2.83581	5.42638
ENST00000509514_119478920_119478997_78	uORF	TTG	2	1	10.4837	3.70837	7.09603
ENST00000509514_119478932_119478997_66	uORF	TTG	2	1	12.3898	4.38261	8.38622
ENST00000509514_119478938_119478997_60	uORF	TTG	2	1	13.6288	4.82088	9.22484
ENST00000509514_119492111_119493875_72	uORF	ATG	1	1	5.67867	4.0174	4.84803
ENST00000542322_126423453_126423611_159	uORF	TTG	1		2.57147		1.28574
ENST00000542322_126423468_126423611_144	uORF	CTG	1		2.83933		1.41967
ENST00000542322_126423477_126423611_135	uORF	CTG	1		3.02862		1.51431
ENST00000542322_126423516_126423611_96	uORF	TTG	1		4.259		2.1295
ENST00000544396_126423453_126423611_159	uORF	TTG	1		2.57147		1.28574
ENST00000544396_126423468_126423611_144	uORF	CTG	1		2.83933		1.41967
ENST00000544396_126423477_126423611_135	uORF	CTG	1		3.02862		1.51431
ENST00000544396_126423516_126423611_96	uORF	TTG	1		4.259		2.1295
ENST00000503291_131359226_131359498_273	uORF	CTG	3	3	4.49301	3.1786	3.83581
ENST00000503291_131359259_131359498_240	uORF	GTG	3	3	5.1108	3.61566	4.36323
ENST00000503291_131359334_131359498_165	uORF	CTG	3	3	7.43389	5.25914	6.34652
ENST00000503291_131359343_131359498_156	uORF	ATA	3	3	7.86277	5.56255	6.71266
ENST00000503291_131359376_131359498_123	uORF	ATA	3	3	9.9723	7.05494	8.51362
ENST00000503291_131359379_131359498_120	uORF	ATA	3	3	10.2216	7.23131	8.72646
ENST00000507419_134618207_134620990_165	uORF	TTG	3	1	7.43389	1.75305	4.59347
ENST00000507419_134618207_134620981_156	uORF	ATG	3	1	7.86277	1.85418	4.85848
ENST00000518381_138881091_138886251_87	uORF	TTG	1	4	4.69959	13.299	8.99928
ENST00000518381_138881115_138886251_63	uORF	CTG	1	4	6.48991	18.3652	12.4276
ENST00000520260_138881091_138886251_87	uORF	TTG	1	4	4.69959	13.299	8.99928
ENST00000520260_138881115_138886251_63	uORF	CTG	1	4	6.48991	18.3652	12.4276
ENST00000520865_138881091_138886251_87	uORF	TTG	1	4	4.69959	13.299	8.99928
ENST00000520865_138881115_138886251_63	uORF	CTG	1	4	6.48991	18.3652	12.4276
ENST00000519634_138881091_138886251_87	uORF	TTG	1	4	4.69959	13.299	8.99928
ENST00000519634_138881115_138886251_63	uORF	CTG	1	4	6.48991	18.3652	12.4276
ENST00000523685_138881091_138886251_87	uORF	TTG	1	4	4.69959	13.299	8.99928
ENST00000523685_138881115_138886251_63	uORF	CTG	1	4	6.48991	18.3652	12.4276
ENST00000519768_138881091_138886251_87	uORF	TTG	1	4	4.69959	13.299	8.99928
ENST00000519768_138881115_138886251_63	uORF	CTG	1	4	6.48991	18.3652	12.4276
ENST00000517656_138881091_138886251_87	uORF	TTG	1	4	4.69959	13.299	8.99928
ENST00000517656_138881115_138886251_63	uORF	CTG	1	4	6.48991	18.3652	12.4276
ENST00000521683_138881091_138886251_87	uORF	TTG	1	4	4.69959	13.299	8.99928
ENST00000521683_138881115_138886251_63	uORF	CTG	1	4	6.48991	18.3652	12.4276
ENST00000521640_138881091_138886251_87	uORF	TTG	1	4	4.69959	13.299	8.99928
ENST00000521640_138881115_138886251_63	uORF	CTG	1	4	6.48991	18.3652	12.4276
ENST00000519116_138881091_138886251_87	uORF	TTG	1	4	4.69959	13.299	8.99928
ENST00000519116_138881115_138886251_63	uORF	CTG	1	4	6.48991	18.3652	12.4276
ENST00000520522_138881091_138886251_87	uORF	TTG	1	4	4.69959	13.299	8.99928
ENST00000520522_138881115_138886251_63	uORF	CTG	1	4	6.48991	18.3652	12.4276
ENST00000506147_139274098_139314730_150	uORF	CTG	2	3	5.45152	5.78505	5.61829
ENST00000506147_139274119_139314730_129	uORF	CTG	2	3	6.33898	6.7268	6.53289
ENST00000506147_139274125_139314730_123	uORF	GTG	2	3	6.6482	7.05494	6.85157
ENST00000506147_139274128_139314730_120	uORF	CTG	2	3	6.8144	7.23131	7.02286
ENST00000506147_139274131_139314730_117	uORF	CTG	2	3	6.98913	7.41673	7.20293
ENST00000506147_139276126_139314730_81	uORF	CTG	2	3	10.0954	10.7131	10.4042
ENST00000506147_139276132_139314730_75	uORF	GTG	2	3	10.903	11.5701	11.2366
ENST00000512107_139279061_139315714_87	uORF	CTG	1	1	4.69959	3.32474	4.01216
ENST00000512876_139293736_139314730_93	uORF	TTG	2	3	8.79278	9.33073	9.06175
ENST00000297183_140402230_140436233_174	uORF	GTG	2	2	4.69959	3.32474	4.01216
ENST00000297183_140402236_140436233_168	uORF	GTG	2	2	4.86743	3.44348	4.15546
ENST00000297183_140402239_140436233_165	uORF	GTG	2	2	4.95593	3.50609	4.23101
ENST00000297183_140402245_140436233_159	uORF	CTG	2	2	5.14295	3.6384	4.39067
ENST00000297183_140402251_140436233_153	uORF	GTG	2	2	5.34463	3.78108	4.56285
ENST00000297183_140436105_140436233_129	uORF	TTG	2	2	6.33898	4.48453	5.41176
ENST00000297183_140436138_140436233_96	uORF	ATA	1		4.259		2.1295
ENST00000297183_140459176_140459274_99	uORF	ATG	2	2	8.25988	5.84348	7.05168
ENST00000297183_140459203_140459274_72	uORF	CTG	2	2	11.3573	8.03479	9.69607
ENST00000297183_140464715_140464774_60	uORF	ATG	1	1	6.8144	4.82088	5.81764
ENST00000297183_140513466_140526013_207	uORF	TTG	1	1	1.97519	1.39736	1.68627
ENST00000297183_140524094_140526013_165	uORF	TTG	1	1	2.47796	1.75305	2.11551
ENST00000297183_140524097_140526013_162	uORF	CTG	1	1	2.52385	1.78551	2.15468
ENST00000297183_140524169_140526013_90	uORF	ATG	1	1	4.54294	3.21392	3.87843
ENST00000323146_140566666_140566788_123	uORF	CTG	2		6.6482		3.3241
ENST00000323146_140566693_140566788_96	uORF	ATA	2		8.518		4.259
ENST00000323146_140566921_140567040_120	uORF	CTG	1	1	3.4072	2.41044	2.90882
ENST00000323146_140566957_140567040_84	uORF	ATG	1	1	4.86743	3.44348	4.15546
ENST00000323146_140564844_140566759_309	uORF	ATG	3	1	3.96956	0.936092	2.45282
ENST00000323146_140565879_140566759_288	uORF	CTG	3		4.259		2.1295
ENST00000323146_140565897_140566759_270	uORF	CTG	3		4.54294		2.27147
ENST00000323146_140565918_140566759_249	uORF	CTG	3		4.92607		2.46304
ENST00000323146_140565927_140566759_240	uORF	CTG	3		5.1108		2.5554
ENST00000323146_140565963_140566759_204	uORF	GTG	2		4.00847		2.00424
ENST00000323146_140566574_140566759_186	uORF	CTG	2		4.39639		2.19819
ENST00000323146_140566577_140566759_183	uORF	TTG	2		4.46846		2.23423
ENST00000323146_140566604_140566759_156	uORF	CTG	2		5.24185		2.62092
ENST00000323146_140566616_140566759_144	uORF	GTG	2		5.67867		2.83933
ENST00000323146_140566619_140566759_141	uORF	GTG	2		5.79949		2.89975
ENST00000323146_140566628_140566759_132	uORF	CTG	2		6.19491		3.09746
ENST00000323146_140566646_140566759_114	uORF	TTG	2		7.17306		3.58653
ENST00000323146_140566658_140566759_102	uORF	GTG	2		8.01694		4.00847
ENST00000323146_140566700_140566759_60	uORF	GTG	2		13.6288		6.8144
ENST00000323146_140566769_140567101_333	uORF	GTG	1	1	1.22782	0.868626	1.04822
ENST00000323146_140566808_140567101_294	uORF	GTG	1	1	1.39069	0.983852	1.18727
ENST00000323146_140566823_140567101_279	uORF	CTG	1	1	1.46546	1.03675	1.25111
ENST00000323146_140566847_140567101_255	uORF	TTG	1	1	1.60339	1.13432	1.36886
ENST00000323146_140566865_140567101_237	uORF	CTG	1	1	1.72517	1.22047	1.47282
ENST00000323146_140566880_140567101_222	uORF	TTG	1	1	1.84173	1.30294	1.57233
ENST00000323146_140566892_140567101_210	uORF	CTG	1	1	1.94697	1.37739	1.66218
ENST00000323146_140566901_140567101_201	uORF	GTG	1	1	2.03415	1.43907	1.73661
ENST00000323146_140566928_140567101_174	uORF	CTG	1	1	2.34979	1.66237	2.00608
ENST00000612662_140564844_140566759_309	uORF	ATG	3	1	3.96956	0.936092	2.45282
ENST00000612662_140565879_140566759_288	uORF	CTG	3		4.259		2.1295
ENST00000612662_140565897_140566759_270	uORF	CTG	3		4.54294		2.27147
ENST00000612662_140565918_140566759_249	uORF	CTG	3		4.92607		2.46304
ENST00000612662_140565927_140566759_240	uORF	CTG	3		5.1108		2.5554
ENST00000612662_140565963_140566759_204	uORF	GTG	2		4.00847		2.00424
ENST00000612662_140566574_140566759_186	uORF	CTG	2		4.39639		2.19819
ENST00000612662_140566577_140566759_183	uORF	TTG	2		4.46846		2.23423
ENST00000612662_140566604_140566759_156	uORF	CTG	2		5.24185		2.62092
ENST00000612662_140566616_140566759_144	uORF	GTG	2		5.67867		2.83933
ENST00000612662_140566619_140566759_141	uORF	GTG	2		5.79949		2.89975
ENST00000612662_140566628_140566759_132	uORF	CTG	2		6.19491		3.09746
ENST00000612662_140566646_140566759_114	uORF	TTG	2		7.17306		3.58653
ENST00000612662_140566658_140566759_102	uORF	GTG	2		8.01694		4.00847
ENST00000612662_140566700_140566759_60	uORF	GTG	2		13.6288		6.8144
ENST00000612662_140566769_140567101_333	uORF	GTG	1	1	1.22782	0.868626	1.04822
ENST00000612662_140566808_140567101_294	uORF	GTG	1	1	1.39069	0.983852	1.18727
ENST00000612662_140566823_140567101_279	uORF	CTG	1	1	1.46546	1.03675	1.25111
ENST00000612662_140566847_140567101_255	uORF	TTG	1	1	1.60339	1.13432	1.36886
ENST00000612662_140566865_140567101_237	uORF	CTG	1	1	1.72517	1.22047	1.47282
ENST00000612662_140566880_140567101_222	uORF	TTG	1	1	1.84173	1.30294	1.57233
ENST00000612662_140566892_140567101_210	uORF	CTG	1	1	1.94697	1.37739	1.66218
ENST00000612662_140566901_140567101_201	uORF	GTG	1	1	2.03415	1.43907	1.73661
ENST00000612662_140566928_140567101_174	uORF	CTG	1	1	2.34979	1.66237	2.00608
ENST00000612662_140566666_140566788_123	uORF	CTG	2		6.6482		3.3241
ENST00000612662_140566693_140566788_96	uORF	ATA	2		8.518		4.259
ENST00000612662_140566921_140567040_120	uORF	CTG	1	1	3.4072	2.41044	2.90882
ENST00000612662_140566957_140567040_84	uORF	ATG	1	1	4.86743	3.44348	4.15546
ENST00000514199_140566666_140566788_123	uORF	CTG	2		6.6482		3.3241
ENST00000514199_140566693_140566788_96	uORF	ATA	2		8.518		4.259
ENST00000514199_140566921_140567040_120	uORF	CTG	1	1	3.4072	2.41044	2.90882
ENST00000514199_140566957_140567040_84	uORF	ATG	1	1	4.86743	3.44348	4.15546
ENST00000514199_140565879_140566759_288	uORF	CTG	3		4.259		2.1295
ENST00000514199_140565897_140566759_270	uORF	CTG	3		4.54294		2.27147
ENST00000514199_140565918_140566759_249	uORF	CTG	3		4.92607		2.46304
ENST00000514199_140565927_140566759_240	uORF	CTG	3		5.1108		2.5554
ENST00000514199_140565963_140566759_204	uORF	GTG	2		4.00847		2.00424
ENST00000514199_140566574_140566759_186	uORF	CTG	2		4.39639		2.19819
ENST00000514199_140566577_140566759_183	uORF	TTG	2		4.46846		2.23423
ENST00000514199_140566604_140566759_156	uORF	CTG	2		5.24185		2.62092
ENST00000514199_140566616_140566759_144	uORF	GTG	2		5.67867		2.83933
ENST00000514199_140566619_140566759_141	uORF	GTG	2		5.79949		2.89975
ENST00000514199_140566628_140566759_132	uORF	CTG	2		6.19491		3.09746
ENST00000514199_140566646_140566759_114	uORF	TTG	2		7.17306		3.58653
ENST00000514199_140566658_140566759_102	uORF	GTG	2		8.01694		4.00847
ENST00000514199_140566700_140566759_60	uORF	GTG	2		13.6288		6.8144
ENST00000514199_140566769_140567101_333	uORF	GTG	1	1	1.22782	0.868626	1.04822
ENST00000514199_140566808_140567101_294	uORF	GTG	1	1	1.39069	0.983852	1.18727
ENST00000514199_140566823_140567101_279	uORF	CTG	1	1	1.46546	1.03675	1.25111
ENST00000514199_140566847_140567101_255	uORF	TTG	1	1	1.60339	1.13432	1.36886
ENST00000514199_140566865_140567101_237	uORF	CTG	1	1	1.72517	1.22047	1.47282
ENST00000514199_140566880_140567101_222	uORF	TTG	1	1	1.84173	1.30294	1.57233
ENST00000514199_140566892_140567101_210	uORF	CTG	1	1	1.94697	1.37739	1.66218
ENST00000514199_140566901_140567101_201	uORF	GTG	1	1	2.03415	1.43907	1.73661
ENST00000514199_140566928_140567101_174	uORF	CTG	1	1	2.34979	1.66237	2.00608
ENST00000417647_140647809_140647901_93	uORF	GTG	2	2	8.79278	6.22048	7.50663
ENST00000417647_140647827_140647901_75	uORF	GTG	2	2	10.903	7.7134	9.30822
ENST00000417647_140647816_140647884_69	uORF	TTG	2	2	11.8511	8.38413	10.1176
ENST00000417647_140647822_140647884_63	uORF	CTG	2	2	12.9798	9.18262	11.0812
ENST00000504897_140668246_140668320_75	uORF	TTG	1		5.45152		2.72576
ENST00000504897_140668457_140668712_147	uORF	ATG	1	1	2.78139	1.9677	2.37455
ENST00000504897_140668484_140668712_120	uORF	GTG	1	1	3.4072	2.41044	2.90882
ENST00000504897_140668499_140668712_105	uORF	ATG	1	1	3.89394	2.75479	3.32437
ENST00000504897_140668502_140668712_102	uORF	GTG	1	1	4.00847	2.83581	3.42214
ENST00000504897_140668623_140668712_90	uORF	ATA	1	1	4.54294	3.21392	3.87843
ENST00000504897_140668641_140668712_72	uORF	ATG	1	1	5.67867	4.0174	4.84803
ENST00000504897_140668647_140668712_66	uORF	ATG	1	1	6.19491	4.38261	5.28876
ENST00000519913_140698804_140700856_66	uORF	TTG	1		6.19491		3.09746
ENST00000253811_141618844_141619005_162	uORF	CTG	1		2.52385		1.26193
ENST00000253811_141618844_141618990_147	uORF	CTG	1		2.78139		1.39069
ENST00000394514_141970861_141973736_171	uORF	CTG	2		4.78204		2.39102
ENST00000274562_146142977_146182523_456	uORF	GTG	2	12	1.79326	7.61191	4.70259
ENST00000274562_146142977_146182517_450	uORF	TTG	2	12	1.81717	7.7134	4.76529
ENST00000274562_146142977_146182505_438	uORF	CTG	2	11	1.86696	7.26433	4.56565
ENST00000274562_146142977_146182493_426	uORF	ATG	2	11	1.91955	7.46896	4.69426
ENST00000274562_146142977_146177644_399	uORF	GTG	2	11	2.04944	7.97438	5.01191
ENST00000274562_146142977_146177635_390	uORF	TTG	2	9	2.09674	6.67506	4.3859
ENST00000538026_151671646_151686951_99	uORF	CTG	29	35	119.768	102.261	111.015
ENST00000538026_151671646_151686912_60	uORF	CTG	29	35	197.618	168.731	183.174
ENST00000521569_151673183_151686890_60	uORF	CTG	12	14	81.7728	67.4923	74.6325
ENST00000265229_154941111_154956395_102	uORF	ATG	1		4.00847		2.00424
ENST00000265229_154941126_154956395_87	uORF	CTG	1		4.69959		2.34979
ENST00000265229_154941135_154956395_78	uORF	TTG	1		5.24185		2.62092
ENST00000265229_154941228_154956395_63	uORF	ATA	1		6.48991		3.24495
ENST00000523094_157858967_157859092_126	uORF	CTG	1		3.24495		1.62248
ENST00000523094_157858967_157859053_87	uORF	CTG	1		4.69959		2.34979
ENST00000523094_157858967_157859047_81	uORF	CTG	1		5.04771		2.52385
ENST00000517480_160422313_160422471_159	uORF	ATG	5	14	12.8574	25.4688	19.1631
ENST00000517480_160422322_160422471_150	uORF	CTG	5	14	13.6288	26.9969	20.3129
ENST00000512163_163437780_163441169_117	uORF	CTG	3	1	10.4837	2.47224	6.47797
ENST00000512163_163441098_163441169_72	uORF	GTG	3	1	17.036	4.0174	10.5267
ENST00000520345_163460343_163463894_63	uORF	ATG	1		6.48991		3.24495
ENST00000522094_163460399_163463894_63	uORF	TTG	1		6.48991		3.24495
ENST00000521672_171387823_171391330_210	uORF	ATA	1	2	1.94697	2.75479	2.35088
ENST00000521672_171387871_171391330_162	uORF	CTG	1	2	2.52385	3.57102	3.04744
ENST00000521672_171387886_171391330_147	uORF	CTG	1	2	2.78139	3.93541	3.3584
ENST00000521672_171387949_171391330_84	uORF	ATG	1	2	4.86743	6.88696	5.8772
ENST00000521672_171387961_171391330_72	uORF	ATG	1	2	5.67867	8.03479	6.85673
ENST00000521672_171387967_171391330_66	uORF	ATG	1	2	6.19491	8.76523	7.48007
ENST00000521672_171387973_171391330_60	uORF	ATG	1	2	6.8144	9.64175	8.22808
ENST00000513169_177311513_177311830_72	uORF	ATG	1	1	5.67867	4.0174	4.84803
ENST00000513169_177311513_177311821_63	uORF	TTG	1		6.48991		3.24495
ENST00000513169_177310530_177311841_258	uORF	CTG	1	2	1.58474	2.24227	1.91351
ENST00000513169_177310530_177311769_186	uORF	GTG	1	1	2.19819	1.55512	1.87666
ENST00000513877_177351420_177351512_93	uORF	ATA	1	5	4.39639	15.5512	9.9738
ENST00000506117_177468176_177472842_168	uORF	ATG	1	3	2.43372	5.16522	3.79947
ENST00000506117_177468176_177468885_87	uORF	ATG	1	3	4.69959	9.97422	7.33691
ENST00000506117_177468176_177468879_81	uORF	ATG	1	3	5.04771	10.7131	7.88038
ENST00000506117_177468176_177468870_72	uORF	ATG	1	3	5.67867	12.0522	8.86543
ENST00000506117_177468176_177468858_60	uORF	TTG	1	3	6.8144	14.4626	10.6385
ENST00000502403_177539041_177539178_138	uORF	CTG	1		2.96278		1.48139
ENST00000502403_177539041_177539115_75	uORF	TTG	1		5.45152		2.72576
ENST00000502403_177539041_177539112_72	uORF	CTG	1		5.67867		2.83933
ENST00000502403_177539041_177539103_63	uORF	GTG	1		6.48991		3.24495
ENST00000506432_177539041_177553173_174	uORF	GTG	1		2.34979		1.1749
ENST00000506432_177539041_177539115_75	uORF	TTG	1		5.45152		2.72576
ENST00000506432_177539041_177539112_72	uORF	CTG	1		5.67867		2.83933
ENST00000506432_177539041_177539103_63	uORF	GTG	1		6.48991		3.24495
ENST00000521790_179621284_179621412_129	uORF	TTG	1	3	3.16949	6.7268	4.94815
ENST00000521790_179621284_179621382_99	uORF	ATG	1	3	4.12994	8.76523	6.44758
ENST00000247461_179698942_179699097_156	uORF	GTG	1		2.62092		1.31046
ENST00000507307_179699052_179699679_156	uORF	GTG	1		2.62092		1.31046
ENST00000507307_179699581_179699679_99	uORF	CTG	1		4.12994		2.06497
ENST00000507307_179698985_179699588_132	uORF	TTG	1		3.09746		1.54873
ENST00000507307_179698991_179699588_126	uORF	CTG	1		3.24495		1.62248
ENST00000507307_179699000_179699588_117	uORF	GTG	1		3.49457		1.74728
ENST00000507307_179699033_179699588_84	uORF	CTG	1		4.86743		2.43372
ENST00000506654_179698985_179708250_189	uORF	TTG	1	2	2.1633	3.06087	2.61209
ENST00000506654_179698991_179708250_183	uORF	CTG	1	2	2.23423	3.16123	2.69773
ENST00000506654_179699000_179708250_174	uORF	GTG	1	2	2.34979	3.32474	2.83727
ENST00000506654_179699033_179708250_141	uORF	CTG	1	2	2.89975	4.10287	3.50131
ENST00000506654_179699052_179707167_87	uORF	GTG	1	1	4.69959	3.32474	4.01216
ENST00000523108_179801790_179801963_174	uORF	TTG	1		2.34979		1.1749
ENST00000523108_179801909_179806332_201	uORF	TTG	1		2.03415		1.01708
ENST00000523108_179801909_179806239_108	uORF	CTG	1		3.78578		1.89289
ENST00000523108_179801909_179806224_93	uORF	GTG	1		4.39639		2.19819
ENST00000514093_179806498_179822958_204	uORF	CTG	1		2.00424		1.00212
ENST00000514093_179806564_179822958_138	uORF	GTG	1		2.96278		1.48139
ENST00000514093_179806570_179822958_132	uORF	TTG	1		3.09746		1.54873
ENST00000514093_179806591_179822958_111	uORF	GTG	1		3.68346		1.84173
ENST00000512805_181243865_181244059_195	uORF	TTG	1		2.09674		1.04837
ENST00000512805_181243865_181244056_192	uORF	TTG	1		2.1295		1.06475
ENST00000512805_181243865_181244029_165	uORF	TTG	1		2.47796		1.23898
ENST00000512805_181243865_181243969_105	uORF	ATG	1		3.89394		1.94697
ENST00000512805_181243865_181243954_90	uORF	TTG	1		4.54294		2.27147
ENST00000502844_181243200_181243370_171	uORF	ATG	7	7	16.7371	11.8407	14.2889
ENST00000502844_181243200_181243352_153	uORF	CTG	7	7	18.7062	13.2338	15.97
ENST00000489805_10411987_10412130_144	uORF	TTG	1		2.83933		1.41967
ENST00000489805_10412063_10412155_93	uORF	CTG	1		4.39639		2.19819
ENST00000489805_10412063_10412140_78	uORF	ATG	1		5.24185		2.62092
ENST00000379608_10412063_10412260_198	uORF	GTG	1		2.06497		1.03249
ENST00000379608_10412063_10412155_93	uORF	CTG	1		4.39639		2.19819
ENST00000379608_10412063_10412140_78	uORF	ATG	1		5.24185		2.62092
ENST00000379608_10411987_10412130_144	uORF	TTG	1		2.83933		1.41967
ENST00000627968_12122785_12122877_93	uORF	CTG	1		4.39639		2.19819
ENST00000503715_18258364_18264414_72	uORF	GTG	3		17.036		8.518
ENST00000376769_30068317_30068654_102	uORF	ATA	1	3	4.00847	8.50743	6.25795
ENST00000376769_30068335_30068654_84	uORF	TTG	1	3	4.86743	10.3304	7.59894
ENST00000376769_30068338_30068654_81	uORF	CTG	1	3	5.04771	10.7131	7.88038
ENST00000376765_30068317_30068654_102	uORF	ATA	1	3	4.00847	8.50743	6.25795
ENST00000376765_30068335_30068654_84	uORF	TTG	1	3	4.86743	10.3304	7.59894
ENST00000376765_30068338_30068654_81	uORF	CTG	1	3	5.04771	10.7131	7.88038
ENST00000376763_30068317_30068654_102	uORF	ATA	1	3	4.00847	8.50743	6.25795
ENST00000376763_30068335_30068654_84	uORF	TTG	1	3	4.86743	10.3304	7.59894
ENST00000376763_30068338_30068654_81	uORF	CTG	1	3	5.04771	10.7131	7.88038
ENST00000376758_30068562_30068654_93	uORF	ATA	1	3	4.39639	9.33073	6.86356
ENST00000376758_30068568_30068654_87	uORF	ATG	1	3	4.69959	9.97422	7.33691
ENST00000330914_30722553_30722953_129	uORF	GTG	14	23	44.3729	51.5722	47.9725
ENST00000330914_30722556_30722953_126	uORF	ATG	14	23	45.4294	52.8001	49.1147
ENST00000330914_30722562_30722953_120	uORF	ATG	14	23	47.7008	55.4401	51.5704
ENST00000330914_30722622_30722953_60	uORF	CTG	13	18	88.5872	86.7758	87.6815
ENST00000396384_30722553_30722953_129	uORF	GTG	14	23	44.3729	51.5722	47.9725
ENST00000396384_30722556_30722953_126	uORF	ATG	14	23	45.4294	52.8001	49.1147
ENST00000396384_30722562_30722953_120	uORF	ATG	14	23	47.7008	55.4401	51.5704
ENST00000396384_30722622_30722953_60	uORF	CTG	13	18	88.5872	86.7758	87.6815
ENST00000324771_30881120_30885646_201	uORF	CTG	1	1	2.03415	1.43907	1.73661
ENST00000324771_30884616_30885646_117	uORF	CTG	1		3.49457		1.74728
ENST00000324771_30881097_30885629_207	uORF	CTG	1	1	1.97519	1.39736	1.68627
ENST00000324771_30881115_30885629_189	uORF	CTG	1	1	2.1633	1.53044	1.84687
ENST00000505534_30881097_30888707_222	uORF	CTG	1	1	1.84173	1.30294	1.57233
ENST00000505534_30881115_30888707_204	uORF	CTG	1	1	2.00424	1.4179	1.71107
ENST00000503180_30881959_30888707_228	uORF	CTG	1	1	1.79326	1.26865	1.53096
ENST00000509639_30882976_30888707_201	uORF	CTG	1	1	2.03415	1.43907	1.73661
ENST00000412274_30882976_30885629_186	uORF	CTG	1	1	2.19819	1.55512	1.87666
ENST00000412274_30882966_30885646_213	uORF	CTG	1	1	1.91955	1.35799	1.63877
ENST00000412274_30882969_30885646_210	uORF	CTG	1	1	1.94697	1.37739	1.66218
ENST00000412274_30884616_30885646_117	uORF	CTG	1		3.49457		1.74728
ENST00000507901_30882976_30888707_264	uORF	CTG	1	1	1.54873	1.09565	1.32219
ENST00000507901_30883268_30888707_252	uORF	CTG	1	1	1.62248	1.14783	1.38515
ENST00000507901_30883286_30888707_234	uORF	GTG	1	1	1.74728	1.23612	1.4917
ENST00000507901_30883304_30888707_216	uORF	GTG	1	1	1.89289	1.33913	1.61601
ENST00000507901_30883310_30888707_210	uORF	GTG	1	1	1.94697	1.37739	1.66218
ENST00000507901_30883316_30888707_204	uORF	TTG	1	1	2.00424	1.4179	1.71107
ENST00000507046_30882976_30885629_249	uORF	CTG	1	1	1.64202	1.16166	1.40184
ENST00000507046_30883268_30885629_237	uORF	CTG	1	1	1.72517	1.22047	1.47282
ENST00000507046_30883286_30885629_219	uORF	GTG	1	1	1.86696	1.32079	1.59387
ENST00000507046_30883304_30885629_201	uORF	GTG	1	1	2.03415	1.43907	1.73661
ENST00000507046_30883310_30885629_195	uORF	GTG	1	1	2.09674	1.48335	1.79004
ENST00000507046_30883316_30885629_189	uORF	TTG	1	1	2.1633	1.53044	1.84687
ENST00000507046_30883324_30885646_198	uORF	GTG	1	1	2.06497	1.46087	1.76292
ENST00000507046_30884616_30885646_117	uORF	CTG	1		3.49457		1.74728
ENST00000454612_30884095_30885646_246	uORF	GTG	1	1	1.66205	1.17582	1.41894
ENST00000454612_30884140_30885646_201	uORF	TTG	1	1	2.03415	1.43907	1.73661
ENST00000454612_30884616_30885646_117	uORF	CTG	1		3.49457		1.74728
ENST00000454612_30884102_30885629_222	uORF	CTG	1	1	1.84173	1.30294	1.57233
ENST00000454612_30884126_30885629_198	uORF	CTG	1	1	2.06497	1.46087	1.76292
ENST00000504651_30883130_30885646_231	uORF	GTG	1	1	1.76997	1.25218	1.51108
ENST00000504651_30883163_30885646_198	uORF	CTG	1	1	2.06497	1.46087	1.76292
ENST00000504651_30884616_30885646_117	uORF	CTG	1		3.49457		1.74728
ENST00000504651_30883128_30885629_216	uORF	GTG	1	1	1.89289	1.33913	1.61601
ENST00000515881_30883826_30888707_297	uORF	CTG	1	1	1.37665	0.973914	1.17528
ENST00000515881_30883841_30888707_282	uORF	TTG	1	1	1.44987	1.02572	1.2378
ENST00000515881_30883889_30888707_234	uORF	TTG	1	1	1.74728	1.23612	1.4917
ENST00000515881_30883892_30888707_231	uORF	GTG	1	1	1.76997	1.25218	1.51108
ENST00000515881_30883922_30888707_201	uORF	CTG	1	1	2.03415	1.43907	1.73661
ENST00000513043_30883826_30885629_240	uORF	CTG	1	1	1.7036	1.20522	1.45441
ENST00000513043_30883841_30885629_225	uORF	TTG	1	1	1.81717	1.28557	1.55137
ENST00000513043_30884616_30885646_117	uORF	CTG	1		3.49457		1.74728
ENST00000376569_30884102_30888707_237	uORF	CTG	1	1	1.72517	1.22047	1.47282
ENST00000376569_30884126_30888707_213	uORF	CTG	1	1	1.91955	1.35799	1.63877
ENST00000376570_30884102_30885629_222	uORF	CTG	1	1	1.84173	1.30294	1.57233
ENST00000376570_30884126_30885629_198	uORF	CTG	1	1	2.06497	1.46087	1.76292
ENST00000376570_30884095_30885646_246	uORF	GTG	1	1	1.66205	1.17582	1.41894
ENST00000376570_30884140_30885646_201	uORF	TTG	1	1	2.03415	1.43907	1.73661
ENST00000376570_30884616_30885646_117	uORF	CTG	1		3.49457		1.74728
ENST00000428153_30884494_30885629_222	uORF	CTG	1	1	1.84173	1.30294	1.57233
ENST00000428153_30884616_30885646_117	uORF	CTG	1		3.49457		1.74728
ENST00000376568_30884494_30888707_237	uORF	CTG	1	1	1.72517	1.22047	1.47282
ENST00000452441_30884616_30885646_117	uORF	CTG	1		3.49457		1.74728
ENST00000515219_30884616_30885646_117	uORF	CTG	1		3.49457		1.74728
ENST00000625423_30914244_30915195_141	uORF	ATG	2		5.79949		2.89975
ENST00000640219_31271652_31272071_171	uORF	ATG	3	1	7.17306	1.69154	4.4323
ENST00000640219_31271652_31272062_162	uORF	ATG	3	1	7.57156	1.78551	4.67853
ENST00000640219_31271652_31272041_141	uORF	CTG	3	1	8.69924	2.05144	5.37534
ENST00000640219_31271652_31272038_138	uORF	CTG	3	1	8.88835	2.09603	5.49219
ENST00000640219_31271652_31272023_123	uORF	CTG	3	1	9.9723	2.35165	6.16197
ENST00000640219_31271652_31272017_117	uORF	CTG	3	1	10.4837	2.47224	6.47797
ENST00000640219_31271652_31271857_87	uORF	ATG	3	1	14.0988	3.32474	8.71175
ENST00000640219_31271652_31271836_66	uORF	GTG	3	1	18.5847	4.38261	11.4837
ENST00000640219_31271644_31272006_114	uORF	CTG	3	2	10.7596	5.07461	7.91709
ENST00000640219_31271644_31272000_108	uORF	CTG	3	2	11.3573	5.35653	8.35693
ENST00000374825_32971603_32972226_624	uORF	CTG	4		2.62092		1.31046
ENST00000374825_32971606_32972226_621	uORF	CTG	4		2.63359		1.31679
ENST00000374825_32971609_32972226_618	uORF	CTG	4		2.64637		1.32319
ENST00000374825_32971660_32972226_567	uORF	CTG	4		2.8844		1.4422
ENST00000374825_32971711_32972226_516	uORF	TTG	4		3.16949		1.58474
ENST00000374825_32971753_32972226_474	uORF	TTG	4		3.45033		1.72517
ENST00000374825_32971774_32972226_453	uORF	GTG	4		3.61028		1.80514
ENST00000374825_32971786_32972226_441	uORF	TTG	3		2.78139		1.39069
ENST00000374825_32972236_32972334_99	uORF	CTG	1	1	4.12994	2.92174	3.52584
ENST00000374825_32972416_32972808_393	uORF	CTG	2		2.08073		1.04037
ENST00000374825_32972488_32972808_321	uORF	GTG	2		2.54744		1.27372
ENST00000374825_32969036_32971969_396	uORF	CTG	3		3.09746		1.54873
ENST00000374825_32971646_32971969_324	uORF	TTG	3		3.78578		1.89289
ENST00000374825_32971706_32971969_264	uORF	CTG	3		4.64618		2.32309
ENST00000374825_32971718_32971969_252	uORF	ATG	3		4.86743		2.43372
ENST00000374825_32971733_32971969_237	uORF	ATG	3		5.1755		2.58775
ENST00000374825_32971772_32971969_198	uORF	CTG	3		6.19491		3.09746
ENST00000374825_32971778_32971969_192	uORF	ATG	3		6.3885		3.19425
ENST00000374825_32972375_32972536_162	uORF	CTG	2		5.04771		2.52385
ENST00000374825_32968890_32971973_546	uORF	ATG	3		2.24651		1.12325
ENST00000374825_32968998_32971973_438	uORF	ATA	3		2.80044		1.40022
ENST00000374825_32969025_32971973_411	uORF	TTG	3		2.98441		1.49221
ENST00000374825_32971743_32971973_231	uORF	CTG	3		5.30992		2.65496
ENST00000374825_32971767_32971973_207	uORF	TTG	3		5.92557		2.96278
ENST00000374825_32972166_32972474_309	uORF	ATA	1	1	1.32319	0.936092	1.12964
ENST00000374825_32972178_32972474_297	uORF	CTG	1	1	1.37665	0.973914	1.17528
ENST00000374825_32972214_32972474_261	uORF	GTG	1	1	1.56653	1.10825	1.33739
ENST00000374831_32971603_32972226_624	uORF	CTG	4		2.62092		1.31046
ENST00000374831_32971606_32972226_621	uORF	CTG	4		2.63359		1.31679
ENST00000374831_32971609_32972226_618	uORF	CTG	4		2.64637		1.32319
ENST00000374831_32971660_32972226_567	uORF	CTG	4		2.8844		1.4422
ENST00000374831_32971711_32972226_516	uORF	TTG	4		3.16949		1.58474
ENST00000374831_32971753_32972226_474	uORF	TTG	4		3.45033		1.72517
ENST00000374831_32971774_32972226_453	uORF	GTG	4		3.61028		1.80514
ENST00000374831_32971786_32972226_441	uORF	TTG	3		2.78139		1.39069
ENST00000374831_32972236_32972334_99	uORF	CTG	1	1	4.12994	2.92174	3.52584
ENST00000374831_32972416_32972808_393	uORF	CTG	2		2.08073		1.04037
ENST00000374831_32972488_32972808_321	uORF	GTG	2		2.54744		1.27372
ENST00000374831_32971180_32971969_393	uORF	ATG	3		3.1211		1.56055
ENST00000374831_32971646_32971969_324	uORF	TTG	3		3.78578		1.89289
ENST00000374831_32971706_32971969_264	uORF	CTG	3		4.64618		2.32309
ENST00000374831_32971718_32971969_252	uORF	ATG	3		4.86743		2.43372
ENST00000374831_32971733_32971969_237	uORF	ATG	3		5.1755		2.58775
ENST00000374831_32971772_32971969_198	uORF	CTG	3		6.19491		3.09746
ENST00000374831_32971778_32971969_192	uORF	ATG	3		6.3885		3.19425
ENST00000374831_32972375_32972536_162	uORF	CTG	2		5.04771		2.52385
ENST00000374831_32971058_32971973_519	uORF	GTG	3		2.36338		1.18169
ENST00000374831_32971064_32971973_513	uORF	TTG	3		2.39102		1.19551
ENST00000374831_32971070_32971973_507	uORF	GTG	3		2.41931		1.20966
ENST00000374831_32971073_32971973_504	uORF	ATG	3		2.43372		1.21686
ENST00000374831_32971082_32971973_495	uORF	GTG	3		2.47796		1.23898
ENST00000374831_32971106_32971973_471	uORF	CTG	3		2.60423		1.30212
ENST00000374831_32971163_32971973_414	uORF	CTG	3		2.96278		1.48139
ENST00000374831_32971187_32971973_390	uORF	TTG	3		3.14511		1.57255
ENST00000374831_32971743_32971973_231	uORF	CTG	3		5.30992		2.65496
ENST00000374831_32971767_32971973_207	uORF	TTG	3		5.92557		2.96278
ENST00000374831_32972166_32972474_309	uORF	ATA	1	1	1.32319	0.936092	1.12964
ENST00000374831_32972178_32972474_297	uORF	CTG	1	1	1.37665	0.973914	1.17528
ENST00000374831_32972214_32972474_261	uORF	GTG	1	1	1.56653	1.10825	1.33739
ENST00000495733_32971603_32972226_624	uORF	CTG	4		2.62092		1.31046
ENST00000495733_32971606_32972226_621	uORF	CTG	4		2.63359		1.31679
ENST00000495733_32971609_32972226_618	uORF	CTG	4		2.64637		1.32319
ENST00000495733_32971660_32972226_567	uORF	CTG	4		2.8844		1.4422
ENST00000495733_32971711_32972226_516	uORF	TTG	4		3.16949		1.58474
ENST00000495733_32971753_32972226_474	uORF	TTG	4		3.45033		1.72517
ENST00000495733_32971774_32972226_453	uORF	GTG	4		3.61028		1.80514
ENST00000495733_32971786_32972226_441	uORF	TTG	3		2.78139		1.39069
ENST00000495733_32972236_32972334_99	uORF	CTG	1	1	4.12994	2.92174	3.52584
ENST00000495733_32972416_32972808_393	uORF	CTG	2		2.08073		1.04037
ENST00000495733_32972488_32972808_321	uORF	GTG	2		2.54744		1.27372
ENST00000495733_32971180_32971969_393	uORF	ATG	3		3.1211		1.56055
ENST00000495733_32971646_32971969_324	uORF	TTG	3		3.78578		1.89289
ENST00000495733_32971706_32971969_264	uORF	CTG	3		4.64618		2.32309
ENST00000495733_32971718_32971969_252	uORF	ATG	3		4.86743		2.43372
ENST00000495733_32971733_32971969_237	uORF	ATG	3		5.1755		2.58775
ENST00000495733_32971772_32971969_198	uORF	CTG	3		6.19491		3.09746
ENST00000495733_32971778_32971969_192	uORF	ATG	3		6.3885		3.19425
ENST00000495733_32972375_32972536_162	uORF	CTG	2		5.04771		2.52385
ENST00000495733_32971058_32971973_519	uORF	GTG	3		2.36338		1.18169
ENST00000495733_32971064_32971973_513	uORF	TTG	3		2.39102		1.19551
ENST00000495733_32971070_32971973_507	uORF	GTG	3		2.41931		1.20966
ENST00000495733_32971073_32971973_504	uORF	ATG	3		2.43372		1.21686
ENST00000495733_32971082_32971973_495	uORF	GTG	3		2.47796		1.23898
ENST00000495733_32971106_32971973_471	uORF	CTG	3		2.60423		1.30212
ENST00000495733_32971163_32971973_414	uORF	CTG	3		2.96278		1.48139
ENST00000495733_32971187_32971973_390	uORF	TTG	3		3.14511		1.57255
ENST00000495733_32971743_32971973_231	uORF	CTG	3		5.30992		2.65496
ENST00000495733_32971767_32971973_207	uORF	TTG	3		5.92557		2.96278
ENST00000495733_32972166_32972474_309	uORF	ATA	1	1	1.32319	0.936092	1.12964
ENST00000495733_32972178_32972474_297	uORF	CTG	1	1	1.37665	0.973914	1.17528
ENST00000495733_32972214_32972474_261	uORF	GTG	1	1	1.56653	1.10825	1.33739
ENST00000482914_32971058_32971973_519	uORF	GTG	3		2.36338		1.18169
ENST00000482914_32971064_32971973_513	uORF	TTG	3		2.39102		1.19551
ENST00000482914_32971070_32971973_507	uORF	GTG	3		2.41931		1.20966
ENST00000482914_32971073_32971973_504	uORF	ATG	3		2.43372		1.21686
ENST00000482914_32971082_32971973_495	uORF	GTG	3		2.47796		1.23898
ENST00000482914_32971106_32971973_471	uORF	CTG	3		2.60423		1.30212
ENST00000482914_32971163_32971973_414	uORF	CTG	3		2.96278		1.48139
ENST00000482914_32971187_32971973_390	uORF	TTG	3		3.14511		1.57255
ENST00000482914_32971743_32971973_231	uORF	CTG	3		5.30992		2.65496
ENST00000482914_32971767_32971973_207	uORF	TTG	3		5.92557		2.96278
ENST00000482914_32972166_32972474_309	uORF	ATA	1	1	1.32319	0.936092	1.12964
ENST00000482914_32972178_32972474_297	uORF	CTG	1	1	1.37665	0.973914	1.17528
ENST00000482914_32972214_32972474_261	uORF	GTG	1	1	1.56653	1.10825	1.33739
ENST00000482914_32971603_32972226_624	uORF	CTG	4		2.62092		1.31046
ENST00000482914_32971606_32972226_621	uORF	CTG	4		2.63359		1.31679
ENST00000482914_32971609_32972226_618	uORF	CTG	4		2.64637		1.32319
ENST00000482914_32971660_32972226_567	uORF	CTG	4		2.8844		1.4422
ENST00000482914_32971711_32972226_516	uORF	TTG	4		3.16949		1.58474
ENST00000482914_32971753_32972226_474	uORF	TTG	4		3.45033		1.72517
ENST00000482914_32971774_32972226_453	uORF	GTG	4		3.61028		1.80514
ENST00000482914_32971786_32972226_441	uORF	TTG	3		2.78139		1.39069
ENST00000482914_32972236_32972334_99	uORF	CTG	1	1	4.12994	2.92174	3.52584
ENST00000482914_32972416_32972808_393	uORF	CTG	2		2.08073		1.04037
ENST00000482914_32972488_32972808_321	uORF	GTG	2		2.54744		1.27372
ENST00000482914_32971180_32971969_393	uORF	ATG	3		3.1211		1.56055
ENST00000482914_32971646_32971969_324	uORF	TTG	3		3.78578		1.89289
ENST00000482914_32971706_32971969_264	uORF	CTG	3		4.64618		2.32309
ENST00000482914_32971718_32971969_252	uORF	ATG	3		4.86743		2.43372
ENST00000482914_32971733_32971969_237	uORF	ATG	3		5.1755		2.58775
ENST00000482914_32971772_32971969_198	uORF	CTG	3		6.19491		3.09746
ENST00000482914_32971778_32971969_192	uORF	ATG	3		6.3885		3.19425
ENST00000482914_32972375_32972536_162	uORF	CTG	2		5.04771		2.52385
ENST00000607833_32972236_32972334_99	uORF	CTG	1	1	4.12994	2.92174	3.52584
ENST00000607833_32972416_32972808_393	uORF	CTG	2		2.08073		1.04037
ENST00000607833_32972488_32972808_321	uORF	GTG	2		2.54744		1.27372
ENST00000607833_32972375_32972536_162	uORF	CTG	2		5.04771		2.52385
ENST00000468133_36027833_36052707_144	uORF	CTG	1	4	2.83933	8.03479	5.43706
ENST00000468133_36028252_36052736_60	uORF	CTG	2		13.6288		6.8144
ENST00000536244_36442956_36470117_222	uORF	CTG	7	8	12.8921	10.4235	11.6578
ENST00000538577_44256841_44257514_153	uORF	CTG	3	5	8.01694	9.4527	8.73482
ENST00000538577_44256841_44257496_135	uORF	CTG	3	5	9.08587	10.7131	9.89946
ENST00000537814_44255635_44257521_132	uORF	CTG	3	5	9.29237	10.9565	10.1245
ENST00000537814_44255635_44257506_117	uORF	CTG	3	5	10.4837	12.3612	11.4225
ENST00000370651_63572564_63576528_249	uORF	CTG	3	1	4.92607	1.16166	3.04387
ENST00000370651_63572567_63576528_246	uORF	GTG	3	1	4.98615	1.17582	3.08099
ENST00000370651_63572627_63576528_186	uORF	CTG	3	1	6.59458	1.55512	4.07485
ENST00000370651_63572651_63576528_162	uORF	CTG	3	1	7.57156	1.78551	4.67853
ENST00000370651_63572681_63576528_132	uORF	ATG	3	1	9.29237	2.19131	5.74184
ENST00000370651_63572702_63576528_111	uORF	ATG	3		11.0504		5.52519
ENST00000370651_63576466_63576528_63	uORF	ATG	3		19.4697		9.73486
ENST00000370651_63576441_63576542_102	uORF	CTG	3		12.0254		6.01271
ENST00000515594_63636034_63680074_192	uORF	CTG	1		2.1295		1.06475
ENST00000515594_63636115_63680074_111	uORF	TTG	1		3.68346		1.84173
ENST00000515594_63636118_63680074_108	uORF	CTG	1		3.78578		1.89289
ENST00000515594_63636124_63680074_102	uORF	GTG	1		4.00847		2.00424
ENST00000515594_63680000_63680074_75	uORF	TTG	1		5.45152		2.72576
ENST00000515594_63680003_63680074_72	uORF	TTG	1		5.67867		2.83933
ENST00000515594_63680009_63680074_66	uORF	TTG	1		6.19491		3.09746
ENST00000515594_63680015_63680074_60	uORF	ATA	1		6.8144		3.4072
ENST00000370570_69790441_69790554_114	uORF	CTG	1		3.58653		1.79326
ENST00000370570_69790441_69790533_93	uORF	ATA	1		4.39639		2.19819
ENST00000370570_69790441_69790515_75	uORF	ATA	1		5.45152		2.72576
ENST00000370570_69790400_69790564_165	uORF	ATA	1	1	2.47796	1.75305	2.11551
ENST00000370570_69790400_69790510_111	uORF	CTG	1	1	3.68346	2.60588	3.14467
ENST00000370570_69790400_69790486_87	uORF	TTG	1	1	4.69959	3.32474	4.01216
ENST00000615798_75189732_75191721_105	uORF	CTG	1	2	3.89394	5.50957	4.70176
ENST00000615798_75189732_75189809_78	uORF	CTG	1	2	5.24185	7.41673	6.32929
ENST00000615798_75189732_75189803_72	uORF	GTG	1	2	5.67867	8.03479	6.85673
ENST00000615798_75189732_75189794_63	uORF	CTG	1	2	6.48991	9.18262	7.83626
ENST00000615798_75189630_75189722_93	uORF	TTG	1		4.39639		2.19819
ENST00000615798_75189630_75189719_90	uORF	CTG	1		4.54294		2.27147
ENST00000615798_75189630_75189713_84	uORF	TTG	1		4.86743		2.43372
ENST00000615798_75189630_75189707_78	uORF	CTG	1		5.24185		2.62092
ENST00000615798_75189630_75189701_72	uORF	TTG	1		5.67867		2.83933
ENST00000615798_75189630_75189695_66	uORF	TTG	1		6.19491		3.09746
ENST00000615798_75188482_75189354_192	uORF	ATA	4		8.518		4.259
ENST00000615798_75188482_75189339_177	uORF	CTG	4		9.23987		4.61993
ENST00000615798_75188482_75189336_174	uORF	CTG	4		9.39918		4.69959
ENST00000615798_75188482_75189324_162	uORF	TTG	4		10.0954		5.04771
ENST00000615798_75188482_75189291_129	uORF	ATG	3		9.50847		4.75423
ENST00000615798_75188482_75189276_114	uORF	ATG	3		10.7596		5.37979
ENST00000615798_75188482_75189243_81	uORF	ATG	3		15.1431		7.57156
ENST00000615798_75188482_75189240_78	uORF	TTG	3		15.7255		7.86277
ENST00000615798_75188482_75189234_72	uORF	TTG	3		17.036		8.518
ENST00000615798_75184124_75188475_135	uORF	ATG	1	2	3.02862	4.28522	3.65692
ENST00000615798_75184124_75188466_126	uORF	ATG	1	2	3.24495	4.59131	3.91813
ENST00000615798_75184124_75188454_114	uORF	TTG	1	1	3.58653	2.5373	3.06192
ENST00000615798_75184124_75188451_111	uORF	ATG	1	1	3.68346	2.60588	3.14467
ENST00000615798_75184124_75188445_105	uORF	TTG	1	1	3.89394	2.75479	3.32437
ENST00000615798_75184124_75188439_99	uORF	ATA	1	1	4.12994	2.92174	3.52584
ENST00000615798_75184124_75188430_90	uORF	ATG	1	1	4.54294	3.21392	3.87843
ENST00000615798_75184124_75188403_63	uORF	GTG	1	1	6.48991	4.59131	5.54061
ENST00000615798_75184124_75188400_60	uORF	TTG	1	1	6.8144	4.82088	5.81764
ENST00000615798_75183923_75184000_78	uORF	GTG	1		5.24185		2.62092
ENST00000615798_75183542_75183622_81	uORF	ATA	1		5.04771		2.52385
ENST00000615798_75183542_75183619_78	uORF	TTG	1		5.24185		2.62092
ENST00000615798_75183542_75183607_66	uORF	TTG	1		6.19491		3.09746
ENST00000615798_75183542_75183604_63	uORF	ATG	1		6.48991		3.24495
ENST00000615798_75183308_75183367_60	uORF	ATG	1		6.8144		3.4072
ENST00000615798_75183062_75183208_147	uORF	ATG	2		5.56278		2.78139
ENST00000615798_75183062_75183181_120	uORF	TTG	2		6.8144		3.4072
ENST00000615798_75183062_75183169_108	uORF	CTG	2		7.57156		3.78578
ENST00000615798_75183062_75183157_96	uORF	ATG	2		8.518		4.259
ENST00000615798_75183062_75183136_75	uORF	TTG	2		10.903		5.45152
ENST00000615798_75183062_75183133_72	uORF	ATG	2		11.3573		5.67867
ENST00000615798_75165759_75175088_72	uORF	ATG	2		11.3573		5.67867
ENST00000615798_75165759_75175082_66	uORF	CTG	2		12.3898		6.19491
ENST00000615798_75165759_75175076_60	uORF	CTG	2		13.6288		6.8144
ENST00000615798_75165609_75165740_132	uORF	CTG	4	1	12.3898	2.19131	7.29057
ENST00000615798_75165609_75165728_120	uORF	TTG	4	1	13.6288	2.41044	8.01962
ENST00000615798_75165609_75165710_102	uORF	CTG	4	1	16.0339	2.83581	9.43485
ENST00000615798_75154518_75155701_60	uORF	TTG	1		6.8144		3.4072
ENST00000616122_85640552_85642918_135	uORF	GTG	1	2	3.02862	4.28522	3.65692
ENST00000546266_87603427_87603489_63	uORF	TTG	1		6.48991		3.24495
ENST00000368632_113960018_113970932_105	uORF	GTG	2		7.78789		3.89394
ENST00000368632_113960018_113970923_96	uORF	GTG	2		8.518		4.259
ENST00000368632_113960018_113970908_81	uORF	ATG	2		10.0954		5.04771
ENST00000368632_113962377_113971156_318	uORF	TTG	2		2.57147		1.28574
ENST00000368632_113962377_113971153_315	uORF	GTG	2		2.59596		1.29798
ENST00000368632_113962377_113971093_255	uORF	CTG	2		3.20678		1.60339
ENST00000520895_113968679_113971093_255	uORF	CTG	2		3.20678		1.60339
ENST00000520895_113968654_113971125_312	uORF	CTG	2		2.62092		1.31046
ENST00000520895_113968654_113971086_273	uORF	GTG	2		2.99534		1.49767
ENST00000520895_113968654_113971041_228	uORF	CTG	2		3.58653		1.79326
ENST00000520895_113968662_113970932_111	uORF	GTG	2		7.36692		3.68346
ENST00000520895_113968662_113970923_102	uORF	GTG	2		8.01694		4.00847
ENST00000520895_113968662_113970908_87	uORF	ATG	2		9.39918		4.69959
ENST00000524334_113968662_113970932_111	uORF	GTG	2		7.36692		3.68346
ENST00000524334_113968662_113970923_102	uORF	GTG	2		8.01694		4.00847
ENST00000524334_113968662_113970908_87	uORF	ATG	2		9.39918		4.69959
ENST00000524334_113968679_113971093_255	uORF	CTG	2		3.20678		1.60339
ENST00000524334_113968654_113971134_321	uORF	TTG	2		2.54744		1.27372
ENST00000524334_113968654_113971131_318	uORF	GTG	2		2.57147		1.28574
ENST00000524334_113968654_113971125_312	uORF	CTG	2		2.62092		1.31046
ENST00000524334_113968654_113971086_273	uORF	GTG	2		2.99534		1.49767
ENST00000524334_113968654_113971041_228	uORF	CTG	2		3.58653		1.79326
ENST00000432797_136389367_136389501_135	uORF	GTG	1		3.02862		1.51431
ENST00000440869_143677993_143678106_114	uORF	CTG	1	2	3.58653	5.07461	4.33057
ENST00000440869_143678008_143678106_99	uORF	CTG	1	2	4.12994	5.84348	4.98671
ENST00000440869_143678033_143678131_99	uORF	GTG	4	7	16.5198	20.4522	18.486
ENST00000440869_143678072_143678131_60	uORF	ATG	4	7	27.2576	33.7461	30.5019
ENST00000367582_143677993_143678106_114	uORF	CTG	1	2	3.58653	5.07461	4.33057
ENST00000367582_143678008_143678106_99	uORF	CTG	1	2	4.12994	5.84348	4.98671
ENST00000367582_143678033_143678131_99	uORF	GTG	4	7	16.5198	20.4522	18.486
ENST00000367582_143678072_143678131_60	uORF	ATG	4	7	27.2576	33.7461	30.5019
ENST00000451827_143678033_143678131_99	uORF	GTG	4	7	16.5198	20.4522	18.486
ENST00000451827_143678072_143678131_60	uORF	ATG	4	7	27.2576	33.7461	30.5019
ENST00000542769_143678072_143678131_60	uORF	ATG	4	7	27.2576	33.7461	30.5019
ENST00000397980_143678072_143678131_60	uORF	ATG	4	7	27.2576	33.7461	30.5019
ENST00000392307_143942587_143942661_75	uORF	ATA	1		5.45152		2.72576
ENST00000448038_152323719_152325151_87	uORF	CTG	1		4.69959		2.34979
ENST00000479339_154450097_154450252_156	uORF	ATG	1		2.62092		1.31046
ENST00000479339_154450097_154450234_138	uORF	ATG	1		2.96278		1.48139
ENST00000638626_158017144_158017275_132	uORF	ATG	2		6.19491		3.09746
ENST00000638626_158017189_158017275_87	uORF	GTG	2		9.39918		4.69959
ENST00000367088_158637688_158641339_228	uORF	GTG	8	8	14.3461	10.1492	12.2477
ENST00000367088_158637688_158637891_204	uORF	ATA	8	8	16.0339	11.3432	13.6886
ENST00000367088_158637688_158637849_162	uORF	GTG	8	8	20.1908	14.2841	17.2374
ENST00000367088_158637782_158637841_60	uORF	GTG	8	8	54.5152	38.567	46.5411
ENST00000538183_159693187_159693318_132	uORF	GTG	1		3.09746		1.54873
ENST00000538183_159693187_159693312_126	uORF	TTG	1		3.24495		1.62248
ENST00000544255_159787858_159789594_204	uORF	CTG	2	4	4.00847	5.67162	4.84005
ENST00000544255_159787858_159789549_159	uORF	GTG	2	4	5.14295	7.27679	6.20987
ENST00000392168_159785976_159787813_93	uORF	CTG	1		4.39639		2.19819
ENST00000392168_159785976_159787795_75	uORF	GTG	1		5.45152		2.72576
ENST00000392168_159785976_159787786_66	uORF	CTG	1		6.19491		3.09746
ENST00000392168_159787858_159789594_204	uORF	CTG	2	4	4.00847	5.67162	4.84005
ENST00000392168_159787858_159789549_159	uORF	GTG	2	4	5.14295	7.27679	6.20987
ENST00000538128_159787858_159789594_204	uORF	CTG	2	4	4.00847	5.67162	4.84005
ENST00000538128_159787858_159789549_159	uORF	GTG	2	4	5.14295	7.27679	6.20987
ENST00000537390_159788659_159789594_228	uORF	CTG	2	4	3.58653	5.07461	4.33057
ENST00000537390_159788659_159789549_183	uORF	GTG	2	4	4.46846	6.32246	5.39546
ENST00000431643_2360782_2362691_168	uORF	ATG	5		12.1686		6.08429
ENST00000431643_2360809_2362691_141	uORF	TTG	5		14.4987		7.24936
ENST00000431643_2360824_2362691_126	uORF	ATG	4		12.9798		6.48991
ENST00000431643_2360851_2362691_99	uORF	TTG	4		16.5198		8.25988
ENST00000431643_2360866_2362691_84	uORF	ATG	3		14.6023		7.30115
ENST00000431643_2360878_2362691_72	uORF	CTG	3		17.036		8.518
ENST00000436575_6446091_6484057_105	uORF	ATG	10	8	38.9394	22.0383	30.4889
ENST00000436575_6446091_6484042_90	uORF	CTG	8	8	36.3435	25.7113	31.0274
ENST00000436575_6446091_6484030_78	uORF	CTG	8	6	41.9348	22.2502	32.0925
ENST00000436575_6446091_6484021_69	uORF	CTG	8	6	47.4045	25.1524	36.2785
ENST00000405202_16674412_16674495_84	uORF	ATG	2		9.73486		4.86743
ENST00000405202_16646203_16674412_87	uORF	CTG	1		4.69959		2.34979
ENST00000405202_16646206_16674412_84	uORF	CTG	1		4.86743		2.43372
ENST00000405202_16646209_16674412_81	uORF	CTG	1		5.04771		2.52385
ENST00000405202_16646212_16674412_78	uORF	CTG	1		5.24185		2.62092
ENST00000405202_16646215_16674412_75	uORF	CTG	1		5.45152		2.72576
ENST00000405202_16646218_16674412_72	uORF	CTG	1		5.67867		2.83933
ENST00000405202_16646221_16674412_69	uORF	CTG	1		5.92557		2.96278
ENST00000405202_16646227_16674412_63	uORF	CTG	1		6.48991		3.24495
ENST00000405202_16646230_16674412_60	uORF	CTG	1		6.8144		3.4072
ENST00000452975_16674412_16674495_84	uORF	ATG	2		9.73486		4.86743
ENST00000443026_20647344_20647445_102	uORF	TTG	1	4	4.00847	11.3432	7.67585
ENST00000443026_20647359_20647445_87	uORF	TTG	1	4	4.69959	13.299	8.99928
ENST00000406935_20647344_20647445_102	uORF	TTG	1	4	4.00847	11.3432	7.67585
ENST00000406935_20647359_20647445_87	uORF	TTG	1	4	4.69959	13.299	8.99928
ENST00000433216_27740110_27748525_168	uORF	GTG	2	1	4.86743	1.72174	3.29459
ENST00000433216_27740167_27748525_111	uORF	TTG	2	1	7.36692	2.60588	4.9864
ENST00000433216_27748646_27758121_132	uORF	ATA	1		3.09746		1.54873
ENST00000433216_27748673_27758121_105	uORF	TTG	1		3.89394		1.94697
ENST00000433216_27748623_27758050_84	uORF	ATG	1		4.86743		2.43372
ENST00000433216_27748644_27758050_63	uORF	ATA	1		6.48991		3.24495
ENST00000433216_27748618_27769683_180	uORF	CTG	1		2.27147		1.13573
ENST00000405342_33035980_33062720_162	uORF	ATG	1	2	2.52385	3.57102	3.04744
ENST00000405342_33035980_33062705_147	uORF	ATG	1	2	2.78139	3.93541	3.3584
ENST00000405342_33035980_33062690_132	uORF	GTG	1	2	3.09746	4.38261	3.74003
ENST00000405342_33035980_33062681_123	uORF	GTG	1	2	3.3241	4.70329	4.0137
ENST00000405342_33035980_33062657_99	uORF	GTG	1	2	4.12994	5.84348	4.98671
ENST00000405342_33035980_33062648_90	uORF	CTG	1	2	4.54294	6.42783	5.48538
ENST00000405342_33035980_33062645_87	uORF	GTG	1	2	4.69959	6.64948	5.67454
ENST00000405342_33035980_33062636_78	uORF	GTG	1	2	5.24185	7.41673	6.32929
ENST00000405342_33035980_33062633_75	uORF	GTG	1	2	5.45152	7.7134	6.58246
ENST00000405342_33035980_33062630_72	uORF	CTG	1	2	5.67867	8.03479	6.85673
ENST00000405342_33035980_33062618_60	uORF	ATA	1	2	6.8144	9.64175	8.22808
ENST00000399034_35801155_35801238_84	uORF	TTG	1		4.86743		2.43372
ENST00000399034_35801132_35832811_153	uORF	CTG	1		2.67231		1.33616
ENST00000489459_44798862_44799434_117	uORF	CTG	2	3	6.98913	7.41673	7.20293
ENST00000311160_47442018_47481130_66	uORF	CTG	1	3	6.19491	13.1478	9.67138
ENST00000311160_47439648_47481125_87	uORF	GTG	1	3	4.69959	9.97422	7.33691
ENST00000442536_47442018_47481130_66	uORF	CTG	1	3	6.19491	13.1478	9.67138
ENST00000442536_47439648_47481125_87	uORF	GTG	1	3	4.69959	9.97422	7.33691
ENST00000458317_47442018_47481130_66	uORF	CTG	1	3	6.19491	13.1478	9.67138
ENST00000458317_47439648_47481125_87	uORF	GTG	1	3	4.69959	9.97422	7.33691
ENST00000415929_47439648_47481125_87	uORF	GTG	1	3	4.69959	9.97422	7.33691
ENST00000415929_47442018_47481130_66	uORF	CTG	1	3	6.19491	13.1478	9.67138
ENST00000428648_55492411_55521075_90	uORF	ATA	1	1	4.54294	3.21392	3.87843
ENST00000428648_55492411_55497667_63	uORF	GTG	1	1	6.48991	4.59131	5.54061
ENST00000428097_55492411_55526844_255	uORF	TTG	1	1	1.60339	1.13432	1.36886
ENST00000428097_55492411_55526805_216	uORF	CTG	1	1	1.89289	1.33913	1.61601
ENST00000428097_55492411_55526790_201	uORF	CTG	1	1	2.03415	1.43907	1.73661
ENST00000428097_55492411_55526787_198	uORF	TTG	1	1	2.06497	1.46087	1.76292
ENST00000428097_55492411_55526769_180	uORF	GTG	1	1	2.27147	1.60696	1.93921
ENST00000428097_55492411_55526766_177	uORF	ATA	1	1	2.30997	1.63419	1.97208
ENST00000428097_55492411_55526757_168	uORF	ATA	1	1	2.43372	1.72174	2.07773
ENST00000428097_55492411_55521075_90	uORF	ATA	1	1	4.54294	3.21392	3.87843
ENST00000428097_55492411_55497667_63	uORF	GTG	1	1	6.48991	4.59131	5.54061
[truncated: 175,197 more rows]
