# Supplementary material for: Global translational reprogramming in Trichophyton mentagrophytes-infected keratinocytes
Source: Virulence. 2026 Aug 2;17(1):2710548. doi: 10.1080/21505594.2026.2710548 (PMC13432870; doi:10.1080/21505594.2026.2710548)
Supplement: Supplemental Material [file KVIR_A_2710548_SM3764.zip › Supporting Tables/Table S2.xlsx]

## Sheet: Table S2
Table S2 RNA-seq and Ribo-seq Expression Levels across the Five Samples
Ribo-seq									RNA-seq
AccID	con-1_FPKM	con-3_FPKM	Inf-1_FPKM	Inf-2_FPKM	Inf-3_FPKM	con_mean_FPKM	Inf_mean_FPKM		con-1_FPKM	con-3_FPKM	Inf-1_FPKM	Inf-2_FPKM	Inf-3_FPKM	con_mean_FPKM	Inf_mean_FPKM
ENSG00000223972	0	0	0	0	0	0	0		0	0	0	0	0	0	0
ENSG00000227232	0	0	0	0	0	0	0		1.30939262988588	1.67812712651987	1.41328428175099	1.44203457374837	2.12512854856561	1.49376	1.66015
ENSG00000278267	0	0	0	0	0	0	0		0.812954707249917	0	0	0	0	0.406477	0
ENSG00000243485	0	0	0	0	0	0	0		0	0	0	0	0	0	0
ENSG00000284332	0	0	0	0	0	0	0		0	0	0	0	0	0	0
ENSG00000237613	0	0	0	0	0	0	0		0	0	0	0	0	0	0
ENSG00000268020	0	0	0	0	0	0	0		0	0	0	0	0	0	0
ENSG00000240361	0	0	0	0	0	0	0		0	0	0	0	0	0	0
ENSG00000186092	0	0	0	0	0	0	0		0	0	0	0	0	0	0
ENSG00000238009	0	0	0	0	0	0	0		0.0148365324994617	0	0	0	0	0.007418	0
ENSG00000239945	0	0	0	0	0	0	0		0	0	0	0	0	0	0
ENSG00000233750	0	0	0	0	0	0	0		0	0	0	0.0319417088984466	0.0251053573724392	0	0.019016
ENSG00000268903	0	0	0	0	0	0	0		0.439318570275452	0.195837870538008	0.194533577651104	0	0	0.317578	0.064845
ENSG00000269981	0	0	0	0	0	0	0		0.194651127088008	0.173541774948587	0.517157926502054	0	0.336977543323021	0.184096	0.284712
ENSG00000239906	0	0	0	0	0	0	0		0	0.152587814505879	0	0	0	0.076294	0
ENSG00000241860	0	0	0	0	0	0	0		0.0178469475683598	0.0238672465304595	0.0118541445622747	0.00982742488465523	0	0.020857	0.007227
ENSG00000222623	0	0	0	0	0	0	0		0	0	0	0	0	0	0
ENSG00000241599	0	0	0	0	0	0	0		0	0	0	0	0	0	0
ENSG00000279928	0	0	0	0	0	0	0		0	0	0	0	0	0	0
ENSG00000279457	0	0	0	0	0	0	0		1.58284667410148	1.83454898528328	1.68215148033309	1.5252909095314	2.26066824339539	1.7087	1.8227
ENSG00000273874	0	0	0	0	0	0	0		0	0	0	0	0	0	0
ENSG00000228463	0	0	0	0	0	0	0		0.00672190176228044	0.0299646547211812	0.00892952645468041	0.0148056656518578	0.0116368704163106	0.018343	0.011791
ENSG00000236679	0	0	0	0	0	0	0		0.143586805436349	0	0	0.31626440083345	0	0.071793	0.105421
ENSG00000236601	0	0	0	0	0	0	0		0	0	0	0	0	0	0
ENSG00000237094	0	0	0	0	0	0	0		0.0623737009430948	0.0317768304870399	0.0118369480276099	0	0	0.047075	0.003946
ENSG00000269732	0	0	0	0	0	0	0		0	0	0	0	0	0	0
ENSG00000284733	0	0	0	0	0	0	0		0	0	0	0	0	0	0
ENSG00000233653	0	0	0	0	0	0	0		0	0	0	0	0	0	0
ENSG00000250575	0	0	0	0	0	0	0		0	0	0.0592707228113734	0	0	0	0.019757
ENSG00000278757	0	0	0	0	0	0	0		0	0	0	0	0	0	0
ENSG00000230021	0	0	0	0	0	0	0		5.79269667209902	3.70714224408747	2.375046105	2.4752905886706	3.28968799639536	4.74992	2.71334
ENSG00000235146	0	0	0	0	0	0	0		0	0	0	0	0	0	0
ENSG00000225972	0	0	0	0	0	0	0		16.197904005743	7.15439962529983	10.8575360375834	11.7833994504076	21.8673061715531	11.6761	14.8361
ENSG00000225630	11.0565	11.582	10.2617	11.276	7.01518	11.3193	9.51762		523.474306551094	383.09845503162	399.398490755144	454.507387421899	512.150348477955	453.286	455.352
ENSG00000237973	1.49618	1.30607	0	0	0	1.40112	0		548.366664253643	205.959333520837	229.399592491942	317.03046577066	388.202497731106	377.163	311.544
ENSG00000278791	0	0	0	0	0	0	0		55.2809200929943	28.2424614421948	26.4041080677004	40.3592464322013	86.0239301606634	41.7617	50.9291
ENSG00000229344	0	0	0	0	0	0	0		8.75416329918385	4.33599977290899	5.27622412404881	4.10633617211173	7.4372228476512	6.54508	5.60659
ENSG00000240409	0	0	0	0	0	0	0		0.267057584990311	0	0	0	0	0.133529	0
ENSG00000248527	3.39002	0	12.5853	2.4695	5.37727	1.69501	6.81069		8462.85133987509	4647.99713532536	5978.11325103113	6696.45169134023	10400.2789454225	6555.42	7691.61
ENSG00000198744	0	0	0	0	0	0	0		11.1168212252822	5.76653620011979	7.11541234891126	8.5700714467163	11.1972647667993	8.44168	8.96092
ENSG00000268663	0	0	0	0	0	0	0		0	0	0	0	0	0	0
ENSG00000284662	0	0	0	0	0	0	0		0	0	0	0	0	0	0
ENSG00000229376	0	0	0	0	0	0	0		0	0	0	0	0	0	0
ENSG00000228327	0	0	0	0	0	0	0		0.0859467041246803	0.0919512389652963	0.0342520641619831	0.0378612544530094	0.0595159342684938	0.088949	0.043876
ENSG00000223181	0	0	0	0	0	0	0		0	0	0	0	0	0	0
ENSG00000229905	0	0	0	0	0	0	0		0	0	0	0	0	0	0
ENSG00000237491	0	0	0	0	0	0	0		0.0801608411716431	0.0625341759285466	0.0133109344867304	0.0551757269897038	0	0.071348	0.022829
ENSG00000230092	0	0	0	0	0	0	0		0	0.0565204863364665	0.084216084361573	0	0	0.02826	0.028072
ENSG00000177757	0	0	0	0	0	0	0		0	0.0506274926403686	0	0	0	0.025314	0
ENSG00000228794	0	0	0	0.35517	0	0	0.11839		0.682984968413974	0.44237576000622	1.17095039704932	0.945036101645677	0.83877873824818	0.56268	0.984922
ENSG00000225880	0	0	0	0	0	0	0		0.671598118062194	0.299382621627328	0.111520767749873	0.323588671315926	0.435998279288101	0.48549	0.290369
ENSG00000230368	0	0	0	0	0	0	0		0	0	0	0	0	0	0
ENSG00000234711	0	0	0	0	0	0	0		0	0	0	0	0	0	0
ENSG00000283040	0	0	0	0	0	0	0		0	0	0	0	0	0	0
ENSG00000272438	0	0	0	0	0	0	0		0	0	0	0	0	0	0
ENSG00000230699	0	0	0	0	0	0	0		0	0	0	0	0	0	0
ENSG00000241180	0	0	0	0	0	0	0		0	0	0	0	0	0	0
ENSG00000223764	0	0	0	0	0	0	0		0.0133142871129562	0.0237407823147393	0.0176870003765153	0	0	0.018528	0.005896
ENSG00000187634	0	0.483741	0	0.40368	0	0.241871	0.13456		2.07004885609868	1.32501602918019	5.00622776283601	4.26721602756799	5.0079101445547	1.69753	4.76045
ENSG00000188976	5.41828	5.45748	5.4156	3.33978	2.64446	5.43788	3.79995		7.69481664410519	6.18409018583719	15.8566465018409	14.6184497604954	15.3599462408419	6.93945	15.2783
ENSG00000187961	0	0	0	0	0	0	0		0.569906392711282	0.5806876475452	1.23295324215247	1.36287133555033	1.32488254735661	0.575297	1.3069
ENSG00000187583	0	0	0	0.593622	0	0	0.197874		0.956147223634565	0.748073475351976	1.08871509836154	1.11747499200241	0.878306452487536	0.85211	1.02817
ENSG00000187642	0	0	0	0	0	0	0		0.387483084763979	0.244702012106244	0.579083963261938	0.462296532176232	0.614905283493644	0.316093	0.552095
ENSG00000272512	0	0	0	0.806199	0	0	0.268733		0.265009204664402	0.401658528020987	0.422453071313279	0.262669259081473	0.367024438365247	0.333334	0.350716
ENSG00000188290	0	3.60513	3.83299	0	0	1.80256	1.27767		8.85088076623076	11.1091571999289	5.84601241067349	7.62372594137879	8.56007355131825	9.98002	7.34327
ENSG00000187608	4.90149	10.6967	9.09828	7.14111	7.77478	7.79912	8.00472		9.62427908200751	13.3940352503844	9.97862258184855	13.5721745262126	24.1793907731313	11.5092	15.9101
ENSG00000231702	0	0	0	0	0	0	0		0	0.320038078476616	0	0	1.24287821173686	0.160019	0.414293
ENSG00000224969	0	0	0	0	0	0	0		0	0	0.155915977841384	0.129258805011548	0	0	0.095058
ENSG00000188157	6.43782	11.9889	7.3692	6.25295	9.87133	9.21338	7.83116		9.99969050947825	19.9608207678084	9.42700350463894	10.5429551412807	14.3845996714207	14.9803	11.4515
ENSG00000242590	0	0	0	0	0	0	0		0	0	0	0	0	0	0
ENSG00000217801	0	0	0.986939	0.774635	0	0	0.587191		0.254633441239034	0.454038360989395	1.15008681213815	0.925412071070702	1.05796358143239	0.354336	1.04449
ENSG00000273443	2.7848	0	0	0	0	1.3924	0		0.133367720369106	0.416165317970798	0.531506095753619	0.146877918360529	0.23088449289201	0.274767	0.30309
ENSG00000237330	0	0	0	0	0	0	0		3.22617357009588	4.32741288236677	17.4131587429256	16.7726551588171	21.3844319027806	3.77679	18.5234
ENSG00000131591	0	0.31877	0	0.266013	0.579235	0.159385	0.281749		1.0493056645301	1.09143008098004	1.26614526833261	1.22301074650044	1.24130544588841	1.07037	1.24349
ENSG00000223823	0	0	0	0	0	0	0		0	0	0	0	0	0	0
ENSG00000207730	0	0	0	0	0	0	0		0	0	0	0	0	0	0
ENSG00000207607	0	0	0	0	0	0	0		0	0	0	0	0	0	0
ENSG00000198976	0	0	0	0	0	0	0		0	0	0.884776211605924	2.2005143551966	1.15303159402094	0	1.41277
ENSG00000272141	0	0	0	0	0	0	0		0.672108450978655	0.798960309388431	0.818440406480454	0.863558824970769	0.775697039949245	0.735534	0.819232
ENSG00000205231	0	0	0	0	0	0	0		0	0	0	0	0	0	0
ENSG00000162571	0	0	0	0	0	0	0		0	0	0	0.0154402478215671	0	0	0.005147
ENSG00000186891	0	0	0	0	0	0	0		0	0	0	0.044438611066014	0	0	0.014813
ENSG00000186827	0	0	0	0	0	0	0		0.0321213945920943	0.0286379221879133	0	0	0	0.03038	0
ENSG00000078808	13.2368	8.98717	9.55522	9.64255	12.4423	11.112	10.5467		13.1129300793958	12.8212324282467	11.5402325157859	11.3384045040784	13.6571438072015	12.9671	12.1786
ENSG00000176022	1.66266	0.725699	4.62941	2.42237	5.27464	1.19418	4.10881		6.82799985304179	4.15300403168287	11.6884768091375	12.3647194809102	11.40699927	5.4905	11.8201
ENSG00000184163	0	0	0	0.93742	2.04121	0	0.992875		0.0616286734593025	0.109890443891636	0.163737849639446	0.203615040670365	0.213381543598078	0.08576	0.193578
ENSG00000260179	0	0	0	0	0	0	0		0.0354819769531414	0	0.235675306685788	0.0781526279338115	0.122851889991962	0.017741	0.14556
ENSG00000160087	1.95976	1.71075	2.2736	1.78452	3.88574	1.83526	2.64795		4.61065398908039	4.0688032956749	5.34564812568104	5.36196356570082	4.61041346836769	4.33973	5.10601
ENSG00000230415	0	0	0	0	0	0	0		0	0.096073809133331	0	0	0	0.048037	0
ENSG00000162572	0	0	0	0	0	0	0		0.041203170255648	0.0367348055294898	0.200695821415207	0.0453770662065385	0.0475536011447146	0.038969	0.097875
ENSG00000131584	0.524147	0.686321	0.729701	0.381821	0.415702	0.605234	0.509075		0.539693396298957	0.744127588075609	0.942027027886475	0.967570167154216	0.923446236328498	0.64191	0.944348
ENSG00000278073	0	0	0	0	0	0	0		0	0	0	0	0	0	0
ENSG00000169972	0.927523	0	0.860845	0.675666	1.47124	0.463761	1.00258		2.53195053861043	2.53458843026559	3.68804869241119	3.7668373494205	3.69118350388062	2.53327	3.71536
ENSG00000127054	2.52767	5.39365	3.90993	3.88721	5.34587	3.96066	4.38101		1.95702527336513	2.22445931577652	2.34960826315641	2.31080777543273	2.54971475480762	2.09074	2.40338
ENSG00000283712	0	0	0	0	0	0	0		0	0	0	0	0	0	0
ENSG00000240731	0	0	0	0	0	0	0		1.57536300783145	1.02146868570775	5.13674479328724	3.62761822458575	3.96690662398914	1.29842	4.24376
ENSG00000224051	0	1.57689	2.51484	2.63182	1.43268	0.788445	2.19311		4.41209221399485	3.79863662943019	5.63127519968903	4.16829303719752	4.19349831690871	4.10536	4.66436
ENSG00000169962	0	0	0	0	0	0	0		0.0483084067226866	0.0430694996376919	0.278087250895075	0.159606197041641	0.195138757974415	0.045689	0.210944
ENSG00000107404	2.42119	1.05677	3.3707	2.64562	2.88038	1.73898	2.96557		4.15983850725993	3.7991725330643	15.5960945742701	13.8075448462978	13.9010746607947	3.97951	14.4349
ENSG00000284372	0	0	0	0	0	0	0		0	0	0	0	0	0	0
ENSG00000162576	7.01122	10.0151	4.73251	9.28621	7.07715	8.51317	7.03196		0.0610501602352229	0.0408220851066252	0.101375518447393	0.100851845102881	0.158533885649483	0.050936	0.120254
ENSG00000175756	9.68258	10.8672	14.1217	16.1221	15.3586	10.2749	15.2008		28.2532203950414	24.6281669545971	28.028162422898	27.7228770772521	34.06037367	26.4407	29.9371
ENSG00000223663	0	0	0	0	0	0	0		0	0	0	0	0	0	0
ENSG00000221978	2.69618	1.471	3.44074	3.43712	3.20752	2.08359	3.36179		3.51054018108796	3.71262859387822	3.89159452255108	4.42608566217499	5.43473446367213	3.61158	4.58414
ENSG00000224870	0.914298	0.798125	0	0	0	0.856212	0		6.26152203825599	4.91882683149327	4.85698339369097	4.12302313442974	5.19252366558896	5.59017	4.72418
ENSG00000242485	6.6244	7.95119	6.91671	6.03204	9.19421	7.2878	7.38098		16.5366884352788	11.6497074721226	12.485245953013	13.3859361403692	13.9364629323234	14.0932	13.2692
ENSG00000264293	0	0	0	0	0	0	0		0	0	0	0	0	0	0
ENSG00000272455	0	0	0	0	0	0	0		1.19781376432621	0.323610401086007	0.723274053479563	0.639589201948146	0.565538148873042	0.760712	0.6428
ENSG00000235098	0	0	0	0.636056	0	0	0.212019		3.17802566343992	2.75881538753367	2.99967245114807	3.22364810985684	2.85946602193468	2.96842	3.0276
ENSG00000225905	0	0	0	0	0	0	0		0.610838896055186	0.907658638773459	0.135242036028161	0.112119515949243	0	0.759249	0.082454
ENSG00000205116	0	0	0	0	0	0	0		0	0	0	0	0	0	0
ENSG00000225285	0	0	0	0	0	0	0		0	0.115830467885779	0	0	0	0.057915	0
ENSG00000179403	0.911591	1.59152	4.23029	1.32812	1.44597	1.25156	2.3348		6.75595055035804	4.3106886060872	7.03191834120364	7.93314750757944	8.72934837202902	5.53332	7.89814
ENSG00000215915	0	0	0	0	0	0	0		0.0417109558045732	0.0247916821355125	0.0738797037860077	0.0765604843566891	0.216628420707657	0.033251	0.122356
ENSG00000160072	0	0.787008	0.557835	0.218918	1.90675	0.393504	0.894503		2.18043722834903	1.47562467321553	6.90199157207714	5.84082546306218	5.4441042627875	1.82803	6.06231
ENSG00000284740	0	0	0	0	0	0	0		0	0.0746755516445436	0.667603868757197	0.645706485034961	0.580009832143867	0.037338	0.631107
ENSG00000197785	3.76117	1.96996	1.39631	2.1919	5.96598	2.86556	3.18473		6.57462881523067	5.17108121065442	15.4099244257934	12.7554307182022	13.0658128853914	5.87286	13.7437
ENSG00000205090	1.6729	0	1.55264	1.21865	0	0.836451	0.923762		0.280410464239826	0.0714287885295635	0.15964440339846	0.0441165921452458	0.208047005008126	0.17592	0.137269
ENSG00000160075	3.00035	4.07418	7.73518	4.61414	3.70158	3.53727	5.3503		8.58949747582121	6.46231979632377	9.37441158093138	9.66182035802493	9.38359589086472	7.52591	9.47328
ENSG00000215014	0	0	0	0	0	0	0		0.0263117182736765	0.0703748654241773	0.139812328535539	0.115908419153621	0.136651531133372	0.048343	0.130791
ENSG00000274481	0	0	0	0	0	0	0		0	0	0	0	0	0	0
ENSG00000228594	0	0	0	0	0	0	0		0	0.0472766082353945	0	0	0.0459000586588672	0.023638	0.0153
ENSG00000272106	0	0	0	0	0	0	0		0.759502336900806	0.459485484603816	0.432402898311825	0.806567332351255	0.563503173525445	0.609494	0.600824
ENSG00000197530	0.789986	1.14935	0.733196	0.38365	0.417694	0.969667	0.511514		1.48180862573898	1.47289795715461	1.9098328993305	2.31940454563553	2.11772724157924	1.47735	2.11565
ENSG00000189409	0	0	0	0	0	0	0		0	0	0.032308150269816	0.0803531418747547	0.168414645497119	0	0.093692
ENSG00000248333	7.94244	3.46663	4.30003	3.37504	4.19945	5.70453	3.95817		3.59769749458421	3.10862674850566	2.27383427776247	2.44361399153139	2.68886438812108	3.35316	2.46877
ENSG00000272004	0	0	0	0	0	0	0		0	0	0	0.152202242901098	0.239254055759345	0	0.130485
ENSG00000189339	0.274997	0	0	0	0	0.137499	0		0.381928929766965	0.569473355126109	0.323662626068111	0.268325574143687	0.353394912616543	0.475701	0.315128
ENSG00000269737	0	0	0	0	0	0	0		0	0.0541900649647046	0	0.167347160968772	0.0526122167695097	0.027095	0.07332
ENSG00000215914	0	0	0	0	0	0	0		0	0	0.144417749387004	0.119726444759959	0	0	0.088048
ENSG00000008128	0	0	0.455785	0	1.55793	0	0.671239		0.0235187917860006	0.0419364935846831	0.0312428953683436	0.0259012538440499	0.0407154317395184	0.032728	0.03262
ENSG00000268575	0	0	0	0	0	0	0		0.0544210672307485	0.0485192597808612	0.0144588355115754	0.0599339408943091	0.113055667222372	0.05147	0.062483
ENSG00000227775	0	0	0	0	0	0	0		0.300548677562492	0.696683109579759	0.239553399807765	0.220662911056322	0.0693741372263415	0.498616	0.17653
ENSG00000215790	0	0	0	0	0	0	0		0.0846827820051997	0.0452995074314327	0.0224989048907144	0.0186522356496444	0.058640699941016	0.064991	0.033264
ENSG00000008130	1.65788	0	3.46208	0.301927	3.28718	0.828942	2.3504		2.29261984586745	2.33599068555571	3.26970081502627	3.27904293503263	3.41914234083373	2.31431	3.32263
ENSG00000078369	7.55504	9.73558	11.0187	9.17261	11.4132	8.64531	10.5348		11.4231728289404	14.6006588166344	15.6897833017411	14.9047669376734	14.5856609962686	13.0119	15.0601
ENSG00000231050	0	0	0	0	0	0	0		0.0610164680938127	0	0.0810556573546266	0.201592374703441	0	0.030508	0.094216
ENSG00000169885	0	0	0	0	0	0	0		0	0.0212347540221451	0	0	0	0.010617	0
ENSG00000178821	0	1.26428	0	0	0	0.632141	0		0.0693612548218248	0.0618392272087814	0.0460705304663059	0.11458136228439	0.0600386589107516	0.0656	0.073564
ENSG00000142609	0	0	0	0	0	0	0		0	0	0	0	0	0	0
ENSG00000233542	0	0	0	0	0	0	0		0	0	0	0	0	0	0
ENSG00000187730	0	0	0	0	0	0	0		0	0	0	0	0	0	0
ENSG00000226969	0	0	0	0	0	0	0		0.102752639578056	0	0	0.113161518885575	0	0.051376	0.037721
ENSG00000067606	0	0	0.280598	0.440474	0	0	0.240357		0.919418131457606	0.955252473106211	1.25984438826496	1.06039278710561	1.11543273769417	0.937335	1.14522
ENSG00000271806	0	0	0	0	0	0	0		0.105397369100085	0.187934658094943	0.157513782190092	0.159601970630322	0.136846933704106	0.146666	0.151321
ENSG00000182873	0	0	0	0	0	0	0		0.223164037284291	0.312655423840477	0.296456158560001	0.175550453173123	0.110382494006618	0.26791	0.19413
ENSG00000162585	0.634464	1.84616	0.588854	0.462183	1.67732	1.24031	0.909452		1.12425469591835	0.866882182520756	1.17056962697075	1.08755725048421	1.01698316116101	0.995568	1.0917
ENSG00000234396	0	0	0	0	0	0	0		0.169573374518388	0	0	0	0	0.084787	0
ENSG00000157933	3.79704	1.32583	4.2289	3.31921	0.60229	2.56144	2.7168		2.07303450348729	1.51586456973184	8.45485162735266	7.70023189414107	6.87855410308117	1.79445	7.67788
ENSG00000116151	0.203634	0.53328	0.188996	0	0	0.368457	0.062999		0.219426779940438	0.208672618514523	0.136029367277862	0.150362981431798	0.177272123875673	0.21405	0.154555
ENSG00000272161	0	0	0	0	0	0	0		0	0	0	0	0	0	0
ENSG00000269896	0	0	0	0	0	0	0		0.275600764900678	0.389045042635055	0.122038098152541	0.126466342252678	0	0.332323	0.082835
ENSG00000272420	0	0	0	0	0	0	0		0.389302254176016	0	0.129289481625513	0.107184678099365	0	0.194651	0.078825
ENSG00000157916	3.65093	3.18703	1.12949	3.84159	1.28692	3.41898	2.086		13.1135551090392	11.6048247890414	8.56822818028917	9.21076303903324	7.90366587291458	12.3592	8.56089
ENSG00000157911	0	1.59562	0.565491	0.443846	0	0.797809	0.336445		6.12773461046651	4.34454436646165	4.47712174851422	4.43471301564561	3.48556977511635	5.23614	4.13247
ENSG00000149527	0	0	0	0.15599	0	0	0.051997		0.0102552490665048	0.0228577423640659	0.034058262481816	0.00564705474078835	0.00887687805433059	0.016556	0.016194
ENSG00000224387	0	0	0	0	0	0	0		0	0	0	0	0	0	0
ENSG00000229393	0	0	0	0	0	0	0		0	0	0	0	0	0	0
ENSG00000157881	0.452047	0.789217	1.6782	0.329299	0	0.620632	0.669167		0.985033038665065	1.00366748871774	0.819635061113692	0.989448690878491	1.3492298425434	0.99435	1.05277
ENSG00000197921	0	0	0	0	0	0	0		0	0	0	0.0466163071672582	0	0	0.015539
ENSG00000272449	0	0	0	3.37697	0	0	1.12566		0.111005863640551	0.0494837992825289	0.0737313509671603	0.122250797510922	0	0.080245	0.065327
ENSG00000238164	0	0	0	0	0	0	0		0.0270234251717424	0.0321237504222902	0.0119661765623744	0.0396812104679415	0	0.029574	0.017216
ENSG00000157873	0	0	0	0	0.588828	0	0.196276		0.240003994615026	0.356627091790151	0.0708503864575896	0.117473993556081	0.107720108719435	0.298316	0.098681
ENSG00000225931	0	0	0	0	0	0	0		0	0	0	0	0	0	0
ENSG00000228037	0	0	0	0	0	0	0		0.0883081790622913	0	0	0.19450765865955	0	0.044154	0.064836
ENSG00000157870	0	0.597824	2.54244	0.997764	0	0.298912	1.18007		2.98461212012013	2.07611768025115	2.72309498528966	2.72708854085622	2.46990244450466	2.53037	2.64003
ENSG00000142606	0	0	0	0	0	0	0		0.560862612806134	0.487217178783859	0.80237509720558	0.744381416894027	0.771787276643049	0.52404	0.772848
ENSG00000237058	0	0	0	0	0	0	0		0	0.132133683875064	0	0	0	0.066067	0
ENSG00000215912	0	0	0	0	0	0	0		0.0125438892881766	0.0335506222501013	0	0.0138145897799953	0	0.023047	0.004605
ENSG00000283259	0	0	0	0	0	0	0		0	0	0	0	0	0	0
ENSG00000233234	0	0	0	0	0	0	0		0	0	0	0	0	0	0
ENSG00000231630	0	0	0	0	0	0	0		0	0	0	0	0	0	0
ENSG00000284745	0	0	0	0	0	0	0		0	0	0	0	0	0	0
ENSG00000169717	0	0	0	0	0	0	0		0	0	0	0	0	0	0
ENSG00000177133	0	0	0	0	0	0	0		0	0	0	0	0	0	0
ENSG00000142611	0	0	0	0	0	0	0		0	0	0	0	0	0	0
ENSG00000283572	0	0	0	0	0	0	0		0	0	0	0	0	0	0
ENSG00000226286	0	0	0	0	0	0	0		0	0	0	0	0	0	0
ENSG00000279839	0	0	0	0	0	0	0		0	0	0	0	0	0	0
ENSG00000272235	0	0	0	0	0	0	0		0	0	0	0	0	0	0
ENSG00000130762	0	0.362262	0.38516	0	0.658264	0.181131	0.347808		1.02353671932023	1.24920130074442	0.976864190487791	1.08344577006714	1.10100733910466	1.13637	1.05377
ENSG00000272088	0	0	0	0	0	0	0		0.144714450505221	0.129020586610992	0.384483903472731	0.159374076336228	0	0.136868	0.181286
ENSG00000162591	14.1029	19.1821	12.1758	16.0074	13.5261	16.6425	13.9031		0.557599847507117	0.616160823911791	0.52163961900335	0.588137662581313	0.978905640839486	0.58688	0.696228
ENSG00000207776	0	0	0	0	0	0	0		0	0	0	0	0	0	0
ENSG00000238260	0	0	0	0	0	0	0		0.26662823195978	0.158475447219932	0	0	0.307722258211376	0.212552	0.102574
ENSG00000158109	3.82536	11.6875	7.10073	4.17995	9.10171	7.75645	6.79413		6.29753646461203	7.69708813595499	9.09589529553612	8.37301485387979	7.84959453858332	6.99731	8.4395
ENSG00000116213	0	1.06011	0	0.884656	0.481578	0.530054	0.455412		1.11957676148358	1.08890388826236	1.33274943815548	1.07286168062847	1.39701210885257	1.10424	1.26754
ENSG00000078900	0	0	0	0	0	0	0		0.0735662103854723	0.102026038325534	0.0108585576760745	0.00900205488103492	0.0566030591771333	0.087796	0.025488
ENSG00000227589	0	0	0	0	0	0	0		0	0	0	0	0	0	0
ENSG00000235131	0	0	0	0	0	0	0		0	0	0	0	0	0	0
ENSG00000227372	0	0	0	0	0	0	0		0.176371363870006	0.273468520379519	0.376910493250353	0.354695197772014	0.225680063693099	0.22492	0.319095
ENSG00000276189	0	0	0	0	0	0	0		0	0.306123379412415	0	0	0.594420014308932	0.153062	0.19814
ENSG00000162592	0	0	0	0	0	0	0		0.0129010315269532	0.0345058558357518	0.0514140669054551	0.0142079106558785	0	0.023703	0.021874
ENSG00000235169	0	0	0	0	0	0	0		0	0	0.0769773852864692	0	0	0	0.025659
ENSG00000130764	3.57844	1.33875	3.79565	1.86197	1.62175	2.45859	2.42646		3.88043659643029	3.51418251450364	5.05729148586885	4.69144203096387	4.25952747631784	3.69731	4.66942
ENSG00000266075	0	0	0	0	0	0	0		0	0	0.247260692132295	0	0	0	0.08242
ENSG00000272153	0	0	0	0	0	0	0		1.97803668882654	2.32042674601689	1.65958023871846	2.40771909674053	1.98251948275164	2.14923	2.01661
ENSG00000116198	0.293119	2.30287	0.544094	0.427052	0.464947	1.29799	0.478698		0.926495867480352	0.90737052975912	1.31469476947995	1.32181734566215	1.22725544091894	0.916933	1.28792
ENSG00000169598	0.596538	1.04148	0	0	0	0.81901	0		0.799930626668652	0.725915827614401	0.853911925154554	0.833769392636506	0.741873041114249	0.762923	0.809851
ENSG00000198912	0.526118	0	1.46489	1.14977	0	0.263059	0.871553		3.70387203904748	4.04350753663254	3.71533420124219	4.24556848931048	4.29654047261541	3.87369	4.08581
ENSG00000236423	0	0	0	0	0	0	0		0.0272051772111193	0.0121274271863678	0.0180699866051407	0.029961071437224	0.0470972550707372	0.019666	0.031709
ENSG00000233304	0	0	0	0	0	0	0		0	0	0	0	0	0	0
ENSG00000226374	0	0	0	0	0	0	0		0	0	0	0	0	0	0
ENSG00000284668	0	0	0	0	0	0	0		0	0	0	0	0	0	0
ENSG00000284703	0	0	0	0	0	0	0		0	0	0	0	0	0	0
ENSG00000229280	0	0	0	0	0	0	0		0	0	0	0	0	0	0
ENSG00000235054	0	0	0	0	0	0	0		0	0	0	0	0	0	0
ENSG00000284694	0	0	0	0	0	0	0		0	0	0	0	0	0	0
ENSG00000227169	0	0	0	0	0	0	0		0	0	0	0	0	0	0
ENSG00000232596	0	0	0	0	0	0	0		0	0	0	0	0	0	0
ENSG00000196581	0	0	0	0	0	0	0		0	0	0	0	0.0154295239506228	0	0.005143
ENSG00000284739	0	0	0	0	0	0	0		0	0	0	0	0	0	0
ENSG00000284674	0	0	0	0	0	0	0		0	0	0	0	0	0	0
ENSG00000231510	0	0	0	0	0	0	0		0	0	0	0	0	0	0
ENSG00000284616	0	0	0	0	0	0	0		0	0	0	0	0	0	0
ENSG00000284692	0	0	0	0	0	0	0		0	0	0	0	0	0	0
ENSG00000284666	0	0	0	0	0	0	0		0	0	0	0	0	0	0
ENSG00000260972	0	0	0	0	0	0	0		0	0	0	0	0	0	0
ENSG00000283356	0	0	0	0	0	0	0		0	0	0	0	0	0	0
ENSG00000236948	0	0	0	0	0	0	0		0	0	0	0	0	0	0
ENSG00000264341	0	0	0	0	0	0	0		0	0	0	0	0	0	0
ENSG00000264101	0	0	0	0	0	0	0		0	0	0	0	0	0	0
ENSG00000131697	0.70133	0.612217	0.650913	0.510893	0.278114	0.656774	0.479973		0.323280234461955	0.34436845871168	0.446184707607149	0.388394878216518	0.414292737245619	0.333824	0.416291
ENSG00000069424	0.242144	0.211377	0.224737	0	0.384091	0.226761	0.202943		0.0405880470579988	0.170592984562425	0.138646492567574	0.121327569335887	0.170644805869892	0.105591	0.14354
ENSG00000116254	0	0	0	0	0	0	0		0	0.0149502115526993	0	0.00615580355515057	0	0.007475	0.002052
ENSG00000116251	0.942287	1.23384	3.49819	2.74568	1.49466	1.08806	2.57951		71.7523779166212	52.9068663447342	61.2819477812856	63.4403797757556	69.9793699416925	62.3296	64.9006
ENSG00000226944	0	0	0	0	0	0	0		0.146245820351837	0.130385883823806	0.194276258103946	0.161060574498516	0	0.138316	0.118446
ENSG00000158286	0	0.306039	0	0	0	0.153019	0		0.957027318238627	0.950539823666765	0.992534832973874	1.23888234160954	1.29346156188803	0.953784	1.17496
ENSG00000116237	2.35092	4.92529	4.36384	3.42511	2.98324	3.63811	3.59073		18.7459739215551	11.8547058013963	9.9012044242157	9.67150708455042	11.0709819691493	15.3003	10.2146
ENSG00000225077	0	0	0	0	0	0	0		0.39369201253171	0.116999083882252	0.174329793622057	0.144524384950597	0.283981075085276	0.255346	0.200945
ENSG00000173673	0	0	0	0	0	0	0		0	0	0	0	0	0	0
ENSG00000158292	0	0	1.0498	0	0.89709	0	0.648964		1.23237719952535	1.17117315440561	2.48266210870511	2.07311237268521	3.11815672866173	1.20178	2.55798
ENSG00000097021	2.23919	6.35268	4.15644	2.85454	6.21568	4.29594	4.40888		7.61386096334161	7.76814055662202	10.2568819409447	9.62520488569504	9.63049787974086	7.691	9.83753
ENSG00000271746	0	0	0	0	0	0	0		0.198139498541198	0.824375265466647	0.350950659800677	0.363685168222456	0.571694278994851	0.511257	0.428777
ENSG00000069812	0.426966	0	0.396272	0	0	0.213483	0.132091		2.22882200485903	3.75546069968269	2.32247619221803	2.31948674219539	2.56643891881672	2.99214	2.4028
ENSG00000187017	0	0	0	0	0	0	0		0.103507411955772	0.0922823322929835	0.327888404502671	0.271828865328189	0.220542410609219	0.097895	0.27342
ENSG00000265392	0	0	0	0	0	0	0		0	0	0	0	0	0	0
ENSG00000231868	0	0	0	0	0	0	0		0.15749549884044	0	0	0.520349548379822	0	0.078748	0.17345
ENSG00000215788	0.58923	0	0.546872	0	0	0.294615	0.182291		0.832458980471329	0.69186383989202	3.16762529867185	2.53281935608769	2.71130170385782	0.762161	2.80391
ENSG00000171680	0	0.571463	1.51896	0.476884	2.0768	0.285732	1.35755		0.995417106452613	1.16698416308827	2.80085048582524	2.45146388679494	1.96749400737871	1.0812	2.4066
ENSG00000162408	1.8993	3.03962	2.05656	4.61191	7.0296	2.46946	4.56602		0.947499658799437	0.871777933225894	1.86284639095145	2.02018059959225	1.88962479250491	0.909639	1.92422
ENSG00000253022	0	0	0	0	0	0	0		0	0	0	0	0	0	0
ENSG00000229519	0	0	0	0	0	0	0		0	0	0	0.303645372371268	0.238657412228773	0	0.180768
ENSG00000173662	0	0	0	0	0	0	0		0	0.0170421383421158	0	0.0210514858784368	0	0.008521	0.007017
ENSG00000204859	0.512681	1.34261	0	0	2.43965	0.927648	0.813218		0.871628986587297	1.06167639713162	1.30466667667407	1.1086461397193	1.19016008194744	0.966653	1.20116
ENSG00000162413	2.34172	1.75215	4.65725	1.46216	3.71445	2.04694	3.27795		2.18688468126177	2.95672333449574	25.8373628847518	22.9902359078546	23.7832607232156	2.5718	24.2036
ENSG00000116273	1.8815	6.02226	1.74625	0	1.98963	3.95188	1.24529		3.57426215216861	3.05275115769381	4.42892868107871	5.07754290362804	4.57579068879595	3.31351	4.69409
ENSG00000041988	0	0.989816	0.52619	0.825998	0	0.494908	0.450729		4.83300774879813	3.99418839591886	4.03972478540701	4.35077138351862	4.0659088061264	4.4136	4.15214
ENSG00000007923	4.99599	4.75766	2.52919	4.63196	3.60213	4.87683	3.58776		5.86197441080542	5.87590667632337	4.56539651347633	5.06642130609203	4.23625123319714	5.86894	4.62269
ENSG00000228750	0	0	0	0	0	0	0		0	0	0	0	0	0	0
ENSG00000284744	0	0	2.17087	0	0	0	0.723622		0	0	0	0	0	0	0
ENSG00000237436	0	0	0	0	0	0	0		0.399621109105983	0	0.176955242321185	0.586803828052426	0.461212637608376	0.199811	0.408324
ENSG00000171735	0.460202	0.401727	0.21356	0.16762	0.729975	0.430965	0.370385		0.947704401075952	1.12493400533802	1.1198817015034	1.19540882493836	1.62157637711905	1.03632	1.31229
ENSG00000227950	0	0	0	0	0	0	0		0	0	0	0	0	0	0
ENSG00000237365	0	0	0	0	0	0	0		0	0	0	0	0	0	0
ENSG00000207056	55.9661	61.0687	25.9714	10.1923	22.1935	58.5174	19.4524		0	0	0	0	0	0	0
ENSG00000237402	0	0	0	0	0	0	0		0	0	0	0	0	0	0
ENSG00000237728	0	0	0	0	0	0	0		0	0	0	0	0	0	0
ENSG00000225126	0	0	0	0	0	0	0		0	0	0	0	0	0	0
ENSG00000270171	0	0	0	0	0	0	0		0	0	0	0	0	0	0
ENSG00000270035	0	0	0	0	0	0	0		0	0	0	0	0	0	0
ENSG00000269978	0	0	0	0	0	0	0		0	0	0	0	0	0	0
ENSG00000049245	5.0187	2.19051	3.10528	2.43729	3.98035	3.6046	3.17431		9.31363327653709	10.8214614622289	9.17955319541146	8.3821525075967	8.56460170616786	10.0676	8.70877
ENSG00000269925	0	0	0	0	0	0	0		0.14066391881169	0	0	0.464739672980452	0.243515578381013	0.070332	0.236085
ENSG00000049246	0.855144	0.497658	0.529113	0.62294	0.452145	0.676401	0.534733		0.0546051809783868	0.127793943177352	0.0453367240173427	0.0451025290730504	0.0118164739231681	0.0912	0.034085
ENSG00000236266	0	0	0	0	0	0	0		0.133207036368661	0.118761118278069	0	0.0733504785065532	0	0.125984	0.02445
ENSG00000049247	0	0	0	0	0	0	0		0.0925978561021681	0.137593143733665	0	0	0.0534347416547951	0.115095	0.017812
ENSG00000049249	0	0	0	0	0	0	0		0.0349271332130749	0.00778484664119394	0.0463979943536829	0.0576978965349289	0.0906981099071913	0.021356	0.064931
ENSG00000270330	0	0	0	0	0	0	0		0	0	0	0	0	0	0
ENSG00000116288	30.8199	19.3371	9.83274	25.2575	29.0265	25.0785	21.3723		45.8483392344067	44.8651461970547	33.0877511924718	34.4661566319216	39.3266991944856	45.3567	35.6269
ENSG00000200344	0	0	0	0	0	0	0		0	0	0	0	0	0	0
ENSG00000284747	0	0	0	0	0	0	0		0.0537229544149605	0.0239484276411073	0	0.0739563862493187	0.0232511230086827	0.038836	0.032403
ENSG00000284716	0	0	0	0	0	0	0		0	0	0	0	0	0	0
ENSG00000116285	1.10301	1.44429	2.5593	1.60701	2.62441	1.27365	2.26357		1.17534684383098	1.22449351764966	8.29800030851337	8.95906178949607	8.27615558383975	1.19992	8.51107
ENSG00000238290	0	0	0	0	0	0	0		0	0	0	0.029785174736027	0	0	0.009928
ENSG00000232848	0	0	0	0	0	0	0		0	0	0	0	0	0	0
ENSG00000229305	0	0	0	0	0	0	0		0	0	0	0	0	0	0
ENSG00000227634	0	0	0	0	0	0	0		0	0	0	0	0	0	0
ENSG00000200975	56.3074	12.2882	130.649	0	22.3288	34.2978	50.9926		0	0	0	0	0	0	0
ENSG00000233645	0	0	0	0	0	0	0		0	0	0	0	0	0	0
ENSG00000251977	0	0	0	0	0	0	0		0	0	0	0	0	0	0
ENSG00000162426	0	0	0	0	0	0	0		0	0	0	0	0	0	0
ENSG00000252254	0	0	0	0	0	0	0		0	0	0	0	0	0	0
ENSG00000142599	0.602087	1.40156	2.42149	1.3158	1.91007	1.00182	1.88245		1.39367702572967	1.26824443790994	2.12590886834531	2.39755250053716	1.88025442411934	1.33096	2.13457
ENSG00000232912	0	0	0	0	0	0	0		0	0.0702077835974342	0	0	0.136327097298772	0.035104	0.045442
ENSG00000221083	0	0	0	0	0	0	0		0	0	0.587491404506333	0	0	0	0.19583
ENSG00000270282	0	0	0	0	0	0	0		0	0	0	0	0	0	0
ENSG00000234619	0	0	0	0	0	0	0		0	0	0	0	0	0	0
ENSG00000224315	0	0	0	0	0	0	0		0	0	0.104461487287755	0	0	0	0.03482
ENSG00000222511	0	0	0	0	0	0	0		0	0	0	0	0	0	0
ENSG00000226545	0	0	0	0	0	0	0		0	0	0	0	0	0	0
ENSG00000228423	0	0	0	0	0	0	0		0	0	0	0	0	0	0
ENSG00000229716	0	0	0	0	0	0	0		0	0	0	0	0	0	0
ENSG00000074800	155.151	204.174	153.742	189.503	196.141	179.663	179.795		227.464644930396	211.12729296815	307.048864741514	304.035324222648	302.603790583952	219.296	304.563
ENSG00000274258	0	0	0	0	0	0	0		0	0	0.825128377115637	0	0	0	0.275043
ENSG00000236269	0	0	0	0	0	0	0		0.0743023119529494	0.0662444409749984	0.394819492275762	0.0818291628500527	0.128631212773841	0.070273	0.20176
ENSG00000230679	0	0	0	0	0	0	0		0.3636902637697	0.756581246924982	0.644179171607822	0.400532218160784	0.839487914945071	0.560136	0.628066
ENSG00000201725	0	0	0	0	0	0	0		0	0	0	0	0	0	0
ENSG00000238249	0	0	0	0	0	0	0		0	0	0	0	0	0	0
ENSG00000232208	0	0	0	0	0	0	0		0	0	0	0	0	0	0
ENSG00000232663	0	0	0	0	0	0	0		0	0	0	0	0	0	0
ENSG00000131686	0	0	0	0	0	0	0		0	0	0	0	0	0	0
ENSG00000265141	0	0	0	0	0	0	0		0	0	0	0	0	0	0
ENSG00000197241	0	0	0	0	0	0	0		0	0	0	0	0	0	0
ENSG00000142583	0	0	0	0	0	0	0		0.00825951293784466	0.0147275852638275	0.0109721239449113	0.0454810228301503	0.0714938161539953	0.011494	0.042649
ENSG00000252404	0	0	0	9.13985	0	0	3.04662		0	0	0	0	0	0	0
ENSG00000180758	0.859495	0.375143	1.19656	0.939165	1.36334	0.617319	1.16636		0.380750938838569	0.513776691880553	0.956915448516459	1.16729940571952	1.12233845963058	0.447264	1.08218
ENSG00000228526	0	0	0	0	0	0	0		0.0967506805390406	0.107822936087068	0	0.0133189449049309	0.0418733853877655	0.102287	0.018397
ENSG00000284357	0	0	0	0	0	0	0		0	0	0	0	0	0	0
ENSG00000234546	0	0	0	0	0	0	0		0.0997850543194844	0.0889636535837524	0.0441855749478289	0	0.057582203552189	0.094374	0.033923
ENSG00000281937	0	0	0	0	0	0	0		0	0	0	0	0	0	0
ENSG00000049239	1.48607	1.08103	0.459746	0.180424	0.392868	1.28355	0.344346		1.51828296790114	1.37478003027612	0.716952550827115	0.574779417457209	0.718711893709008	1.44653	0.670148
ENSG00000171621	3.39201	1.1844	1.8889	2.47096	2.15217	2.28821	2.17068		1.00717515303134	1.37589100444105	2.7190683576182	2.27207579764201	2.27794046623649	1.19153	2.42303
ENSG00000284652	0	0	0	0	0	0	0		0	0	0	0	0	0	0
ENSG00000284693	0	0	0	0	0	0	0		0	0.0375797667444901	0.0839913369004479	0	0	0.01879	0.027997
ENSG00000252956	0	0	0	0	0	0	0		0	0	0	0	0	0	0
ENSG00000235263	0	0	0	0	0	0	0		0	0	0	0	0	0	0
ENSG00000171612	0	0	0	0.43636	0	0	0.145453		1.31962756838492	1.21488248264476	3.73470145573564	3.61746898021291	4.42005416971079	1.26726	3.92408
ENSG00000231181	0	0	0	0	0	0	0		0	0	0	0	0.171201471026365	0	0.057067
ENSG00000188807	1.65705	0.578601	2.76827	1.44852	2.10274	1.11783	2.10651		5.0709887940602	2.54707307934878	9.00297264298752	8.74846081791554	9.06733716917415	3.80903	8.93959
ENSG00000171608	0	0.318267	0.338383	0	0	0.159133	0.112794		1.36194307241111	0.568204055311768	1.34532933754609	1.66335995084586	2.07061311680545	0.965074	1.6931
ENSG00000179840	0	0	0	0	0	0	0		0	0	0	0	0	0	0
ENSG00000233268	0	0	0	0	0	0	0		0	0	0	0	0	0	0
ENSG00000231789	0	0	0	0	0	0	0		0	0.0524876081846633	0	0.06483588621985	0.10191866060036	0.026244	0.055585
ENSG00000171603	20.3493	11.2382	9.25049	15.7312	13.8335	15.7937	12.9384		30.3602534707522	22.9982967147912	33.3033331255726	37.2688780422692	44.5540202414237	26.6793	38.3754
ENSG00000271264	0	0	0	0	0	0	0		0	0.200349040997556	0	0	0	0.100175	0
ENSG00000280113	0	0	0	0	0	0	0		0	0	0	0	0.0965220598121413	0	0.032174
ENSG00000178585	1.38281	0	0.641702	1.00733	0	0.691406	0.549676		2.41719506845678	2.9226118864657	1.18765108727695	1.38572871644007	1.40442632311565	2.6699	1.32594
ENSG00000223989	0	0	0	0	0	0	0		2.73797009894547	4.64960981937725	0.865995584472779	2.15380532407214	1.80569098686298	3.69379	1.6085
ENSG00000162441	6.61017	3.60642	3.83437	6.01908	2.62127	5.1083	4.15824		2.37427001115223	2.36374580796115	2.20782381793719	2.02645792266315	1.54136471140595	2.36901	1.92521
ENSG00000228150	0	0	0	0	0	0	0		0.125638454756805	0.448053309867262	0.667603868757197	0	0	0.286846	0.222535
ENSG00000173614	0.500782	0.874302	0.929564	0.364801	0.794343	0.687542	0.696236		0.251821978731645	0.374187688283939	0.0796490515870842	0.118856415280684	0.166076567989133	0.313005	0.121527
ENSG00000202415	0	0	0	0	0	0	0		0.346588840708428	0.154501141333539	0.23020823060593	0	0	0.250545	0.076736
ENSG00000283611	0	0	0	0	0	0	0		0	0	0	0	0	0	0
ENSG00000265521	0	0	0	0	0	0	0		0	0	0	0	0	0	0
ENSG00000241326	0	0	0	0	0	0	0		0	0	0	0	0	0	0
ENSG00000162444	0	0	0	0	0	0	0		0.0642054821056845	0	0	0	0	0.032103	0
ENSG00000130939	2.02332	2.42856	1.64313	2.3951	2.40705	2.22594	2.14843		1.55038513845383	1.57122989141664	1.31940992466913	1.16719511427222	1.03795580719435	1.56081	1.17485
ENSG00000224340	0	0	0	0	0	0	0		0	0	0	0	0	0	0
ENSG00000233623	0	0	0	0	0	0	0		0	0.0724792118902924	0	0	0	0.03624	0
ENSG00000201746	0	0	0	0	0	0	0		0	0	0	0	0	0	0
ENSG00000054523	1.43311	1.81965	1.81375	1.89812	2.2732	1.62638	1.99502		0.957745060301877	0.976260626070823	1.67842846236643	1.76939402018206	1.64183370092192	0.967003	1.69655
ENSG00000264881	0	0	0	0	0	0	0		0	0	0	0	0	0	0
ENSG00000199562	0	0	0	0	0	0	0		1.03328822603728	0	0.686321734236371	2.84490173646912	0.894407685081664	0.516644	1.47521
ENSG00000264501	0	0	0	0	0	0	0		0	0	0	0	0	0	0
ENSG00000284735	0	0	0	0	0	0	0		0	0	0.123370727531779	0.0511389308361522	0.160775509960081	0	0.111762
ENSG00000284642	0	0	0	0	0	0	0		0.0748556805592341	0.0667377983553132	0.0497199902256545	0.535850821317339	0.453562191012977	0.070797	0.346378
ENSG00000142657	34.2477	36.6906	32.5081	39.6902	28.3966	35.4691	33.5316		31.554483384167	34.8291204055954	36.8420098577808	31.7541294360079	29.4267968782903	33.1918	32.6743
ENSG00000271989	0	0	0	0	0	0	0		2.01147638983292	1.23678454417563	0.460705304663059	0.53471302399382	0.600386589107516	1.62413	0.531935
ENSG00000251503	0	0	0	0	0	0	0		0.0246349911287854	0	0	0.0813915737439026	0.127943345325853	0.012317	0.069778
ENSG00000175279	1.32755	0	0	0	0	0.663773	0		2.9563689296426	1.95556332483756	1.35133158023308	1.19031081279755	1.37581400666673	2.45597	1.30582
ENSG00000241563	0	0	0	0	0	0	0		0	0	0.194963961672456	0.269384500709908	0.0846917011537505	0	0.183013
ENSG00000160049	1.39451	1.82597	1.94139	1.01585	1.10599	1.61024	1.35441		5.15910731160835	3.4608768951541	5.40071568247101	5.68172673590326	4.74027969127546	4.30999	5.27424
ENSG00000203469	0	0	0	0	0	0	0		4.49823332662481	3.16611546587144	10.0640925825496	8.73451843629427	6.35278434992694	3.83217	8.3838
ENSG00000142655	0.770819	3.36438	1.43081	1.68454	0	2.0676	1.03845		6.05413749265514	5.66088054937469	5.05105297697432	4.35008747657228	4.2818088109185	5.85751	4.56098
ENSG00000243267	0	0	0	0	0	0	0		0	0	0	0	0	0	0
ENSG00000130940	0	0.355551	0.189012	0	0.646069	0.177776	0.278361		0.107284777879841	0.134779621263882	0.194344810065168	0.214823208046716	0.19417231060215	0.121032	0.201113
ENSG00000272078	0	0	0	0	0	0	0		0.0558181699790426	0.124412126935249	0.166837771063896	0.207469925953787	0.132868590854616	0.090115	0.169059
ENSG00000225158	0	0	0	0	0	0	0		0	0	0	0	0	0	0
ENSG00000175262	0	0	0	0	0	0	0		0	0	0	0	0	0	0
ENSG00000215785	0	0	0	0	0	0	0		0	0	0	0	0	0	0
ENSG00000120948	2.66187	6.30704	3.52931	2.77011	4.82546	4.48446	3.70829		9.07841827256059	8.82453208051861	12.1809389791195	12.424877546003	10.6089922270492	8.95148	11.7383
ENSG00000277726	0	0	0	0	0	0	0		0	0	0	0	0	0	0
ENSG00000009724	0	0	0	0	0	0	0		0.0910295085041074	0.0811576214062083	0.13820075382412	0.128893924828029	0.270152779968209	0.086094	0.179082
ENSG00000271895	0	0	0	0	0	0	0		0.190623862389636	0.453203347911713	0	0.349890213565742	0.330005594150821	0.321914	0.226632
ENSG00000116649	15.8124	12.7414	10.1601	6.20238	17.3642	14.2769	11.2422		37.3976298205504	22.2279766370397	54.6710586517024	51.6749869997195	52.5905121511058	29.8128	52.9789
ENSG00000171824	4.23032	7.38561	6.42472	5.32282	7.9302	5.80797	6.55925		6.2344132771876	5.36947444808443	5.35817997613222	5.86192879539128	5.64357392895607	5.80194	5.62123
ENSG00000226849	0	0	0	0	0	0	0		4.76133204380376	3.21589344330529	4.95600038290671	4.99395875290702	5.20970800012892	3.98861	5.05322
ENSG00000230337	0	0	0	0	0	0	0		2.68153716869002	2.20682973516711	1.50709082312725	2.61242655725765	0.892739014027407	2.44418	1.67075
ENSG00000198793	3.23841	0.997739	1.2376	2.77536	1.20866	2.11807	1.74054		1.7835497777342	1.74466834661573	1.57549885687399	1.35134593086543	1.11345232649782	1.76411	1.34677
ENSG00000225602	0	0	0	0	0	0	0		0.941876751256784	0.581353573746513	0.192493907112167	0.478748863646966	0.250856152827623	0.761615	0.307366
ENSG00000253086	0	0	0	0	0	0	0		0	0	0	0	0	0	0
ENSG00000171819	0	0	0	0	0	0	0		0	0	0	0	0	0	0
ENSG00000207451	0	0	0	0	0	0	0		0	0	0	0	0	0	0
ENSG00000238173	0	0	0	0	0	0	0		0	0	0	0	0	0	0
ENSG00000120942	0.454271	1.5862	1.26484	0.661839	0.720567	1.02024	0.882416		5.21046059121297	4.1507968966058	9.14704001998497	8.52955505278093	11.8450059876134	4.68063	9.84053
ENSG00000238199	0	0	0	0	0	0	0		0	0	0.504140221258295	0.557262216571526	0	0	0.353801
ENSG00000284646	0	0	0	0	0	0	0		0	0	0	0	0	0	0
ENSG00000224338	0	0	0	0	0	0	0		0	0	0	0	0	0	0
ENSG00000204624	0	0	0	0	0	0	0		0	0	0	0	0	0	0
ENSG00000235643	0	0	0	0	0	0	0		0	0	0	0	0.0744759706643876	0	0.024825
ENSG00000284708	0	0.9624	0	0	0	0.4812	0		0	0	0	0	0	0	0
ENSG00000116661	0	0	0.627238	0	0	0	0.209079		0	0	0	0	0	0	0
ENSG00000132879	0.654552	0.571382	0	0	0	0.612967	0		0.0156736376787622	0.0139738769734615	0.0416424301464654	0.0172613828070426	0.0271340012202263	0.014824	0.028679
ENSG00000116663	0	0	0	0	0	0	0		0.0305250801176115	0	0.0405502073789573	0.0336172817009603	0.105689257099656	0.015263	0.059952
ENSG00000116670	4.16716	6.06277	5.15679	3.54155	1.10166	5.11496	3.26667		5.20545366699977	4.83369184471721	3.71158829561763	4.08436825113656	4.40503857174246	5.01957	4.067
ENSG00000162490	0	0	0	0	0	0	0		0	0	0	0	0	0	0
ENSG00000177674	2.84428	0.827625	0.879936	4.83455	1.50387	1.83595	2.40612		11.0334813820104	11.4156991146468	6.33332622927772	6.25060545795063	6.0525872011399	11.2246	6.21217
ENSG00000215910	0	0	0	0	0	0	0		0.0595424589399847	0.106170502722816	0.169494750492287	0.140515995908076	0.147255919839572	0.082856	0.152422
ENSG00000177553	0	0	0	0	0	0	0		0	0	0	0	0	0	0
ENSG00000177000	0.192737	0.168247	0.178882	0.140402	0	0.180492	0.106428		0.170762568328668	0.279799528953675	0.361725589266506	0.310046312137819	0.303611758853068	0.225281	0.325128
ENSG00000011021	0.665495	0	0.617655	0.242394	0	0.332748	0.286683		0.60555634578662	0.568300537162281	0.624495403320007	0.658124428802672	0.813836223107603	0.586928	0.698819
ENSG00000242349	0	0	0	0	0	0	0		0.0387392572480689	0	0.257310531055682	0.298644905482182	0	0.01937	0.185318
ENSG00000276470	0	0	0	0	0	0	0		0	0	0	0	0	0	0
ENSG00000278852	0	0	0	0	0	0	0		0	0	0	0	0	0	0
ENSG00000175206	0	0	0	0	0	0	0		0.0987159287374899	0.0880104715810693	0.458977659770573	0.543579438932493	0	0.093363	0.334186
ENSG00000275915	0	0	0	0	0	0	0		0	0	0	0	0	0	0
ENSG00000120937	0	0	0	0	0	0	0		0	0	0.211632350326489	0	0.275797182431522	0	0.162477
ENSG00000224904	0	0	0	0	0	0	0		0	0	0	0	0	0	0
ENSG00000199347	45575.7	88268.6	43156.4	32037	42936	66922.2	39376.5		0	0.41071553404499	0	0.507340809670326	0	0.205358	0.169114
ENSG00000201801	57.7151	83.9694	35.7107	28.0289	61.032	70.8423	41.5905		0	0	0.61197021302743	0	0	0	0.20399
ENSG00000116685	0.703628	1.22845	2.61218	1.02513	2.2322	0.966037	1.9565		13.1083681293354	8.89278620498509	16.2943364248937	17.163922545994	17.7052376526574	11.0006	17.0545
ENSG00000083444	10.4147	13.2583	8.05505	12.6446	8.25997	11.8365	9.65321		13.2798902027907	9.23646738592906	8.14426524104174	9.56699812521187	10.0378769258432	11.2582	9.24971
ENSG00000116688	7.89187	7.29435	4.30855	8.45431	5.15452	7.59311	5.97246		8.25934518984412	10.7630099329867	9.34752812820503	8.01869849991708	8.29426889461313	9.51118	8.5535
ENSG00000270914	0	0	0	0	0	0	0		0	0	0	0	0	0	0
ENSG00000116691	0	0.71438	0.759534	1.78844	2.59619	0.35719	1.71472		2.93943212121558	2.32365116035379	3.1498785867275	2.95664052143926	4.10489057027732	2.63154	3.4038
ENSG00000202461	0	0	0	0	0	0	0		0	0	0	0	0	0	0
ENSG00000276869	0	0	0	0	0	0	0		0	0	0	0	0	0	0
ENSG00000243539	0	0	0	0	0	0	0		0	0	0	0	0	0	0
ENSG00000120949	0	0	0	0	0	0	0		0.0147889031816464	0.0131850893754411	0	0	0	0.013987	0
ENSG00000201135	0	0	0	0	0	0	0		0	0	0	0	0	0	0
ENSG00000227875	0	0	0	0	0	0	0		0	0	0	0	0	0	0
ENSG00000283789	0	0	0	0	0	0	0		0	0	0	0	0	0	0
ENSG00000028137	0	0	0	0	0	0	0		0.0440368455334527	0.130870589711627	0.0389996949353647	0.0161659312693678	0.152472048279986	0.087454	0.069213
ENSG00000263676	0	0	0	0	0	0	0		0	0	0	0	0	0	0
ENSG00000225196	0	0	0	0	0	0	0		0	0	0	0	0	0	0
ENSG00000252969	0	0	0	0	0	0	0		0	0	0	0	0	0	0
ENSG00000048707	0.922381	1.30842	0.749064	1.00788	2.5604	1.1154	1.43911		0.46658719950637	0.482446654384366	0.465785648830747	0.516893198685245	0.425383028768551	0.474517	0.469354
ENSG00000239149	0	0	0	0	0	0	0		0	0.324249105824992	0	0	1.25923187241761	0.162125	0.419744
ENSG00000229484	0	0	0	0	0	0	0		0	0	0	0	0	0	0
ENSG00000162496	11.4061	5.97411	7.7632	4.98537	1.20617	8.69013	4.65158		47.7790297509938	33.4254262687207	18.8670658561817	23.6023767977065	27.4874224798615	40.6022	23.319
ENSG00000221340	0	0	0	0	0	0	0		1.09467168500979	0.487978852330681	0.727093322408828	0.602781160004348	1.89508162977699	0.791325	1.07499
ENSG00000276830	0	0	0	0	0	0	0		0	0	0	0.908670106872227	1.42838242244385	0	0.779018
ENSG00000272482	0	0	0	0	0	0	0		0.961407305965119	1.28571819353214	0.851436818125121	0.529399105742949	1.66437604006501	1.12356	1.01507
ENSG00000204518	0	0	0	0	0	0	0		0	0	0	0	0	0	0
ENSG00000226166	0	0	0	0	0	0	0		0	0	0	0	0	0	0
ENSG00000188984	0	0	0	0	0	0	0		0	0	0	0	0	0	0
ENSG00000157330	0	0	0	0	0	0	0		0	0	0	0	0	0	0
ENSG00000116726	0	0	0	0	0	0	0		0	0	0	0	0	0	0
ENSG00000116721	0	0	0	0	0	0	0		0	0	0	0	0	0	0
ENSG00000228338	0	0	0	0	0	0	0		0	0	0	0	0	0	0
ENSG00000239810	0	0	0	0	0	0	0		0	0	0	0	0	0	0
ENSG00000231103	0	0	0	0	0	0	0		0	0	0	0	0	0	0
ENSG00000179172	0	0	0	0	0	0	0		0	0	0	0	0	0	0
ENSG00000120952	0	0	0	0	0	0	0		0	0	0	0	0	0	0
ENSG00000243073	0	0	0	0	0	0	0		0	0	0	0	0	0	0
ENSG00000187545	0	0	0	0	0	0	0		0	0	0	0	0	0	0
ENSG00000204510	0	0	0	0	0	0	0		0	0	0	0	0	0	0
ENSG00000207434	0	0	0	0	0	0	0		0	0	0	0	0	0	0
ENSG00000234064	0	0	0	0	0	0	0		0	0	0	0	0	0	0
ENSG00000232423	0	0	0	0	0	0	0		0	0	0	0	0	0	0
ENSG00000274178	0	0	0	0	0	0	0		0	0	0	0	0	0	0
ENSG00000274764	0	0	0	0	0	0	0		0	0	0	0	0	0	0
ENSG00000277058	0	0	0	0	0	0	0		0	0	0	0	0	0	0
ENSG00000229571	0	0	0	0	0	0	0		0	0	0	0	0	0	0
ENSG00000277862	0	0	0	0	0	0	0		0	0	0	0	0	0	0
ENSG00000236179	0	0	0	0	0	0	0		0	0	0	0	0	0	0
ENSG00000275774	0	0	0	0	0	0	0		0	0	0	0	0	0	0
ENSG00000229978	0	0	0	0	0	0	0		0	0	0	0	0	0	0
ENSG00000233336	0	0	0	0	0	0	0		0	0	0	0	0	0	0
ENSG00000280267	0	0	0	0	0	0	0		0	0	0	0	0	0	0
ENSG00000179412	0	0	0	0	0	0	0		0	0	0	0	0	0	0
ENSG00000204505	0	0	0	0	0	0	0		0	0	0	0	0	0	0
ENSG00000279169	0	0	0	0	0	0	0		0	0	0	0	0	0	0
ENSG00000279804	0	0	0	0	0	0	0		0	0	0	0	0	0	0
ENSG00000250894	0	0	0	0	0	0	0		0	0	0	0	0	0	0
ENSG00000270601	0	0	0	0	0	0	0		0	0	0	0	0	0	0
ENSG00000231219	0	0	0	0	0	0	0		0	0	0	0	0	0	0
ENSG00000207511	0	0	0	0	0	0	0		0	0	0	0	0	0	0
ENSG00000182330	0	0	0	0	0	0	0		0	0	0	0	0	0	0
ENSG00000237700	0	0	0	0	0	0	0		0	0	0	0	0	0	0
ENSG00000204501	0	0	0	0	0	0	0		0	0	0	0	0	0	0
ENSG00000228229	0	0	0	0	0	0	0		0	0	0	0	0	0	0
ENSG00000204481	0	0	0	0	0	0	0		0	0	0	0	0	0	0
ENSG00000204480	0	0	0	0	0	0	0		0	0	0	0	0	0	0
ENSG00000204479	0	0	0	0	0	0	0		0	0	0	0	0	0	0
ENSG00000204478	0	0	0	0	0	0	0		0	0	0	0	0	0	0
ENSG00000162494	0	0	0	0	0	0	0		0	0	0	0	0	0	0
ENSG00000259961	0	0	0	0	0	0	0		0	0	0	0	0	0	0
ENSG00000215909	0	0	0	0	0	0	0		0	0	0	0	0	0	0
ENSG00000162493	0	0	0	0	0	0	0		0	0	0	0	0	0	0
ENSG00000222952	0	0	0	0	0	0	0		0	0	0	0	0	0	0
ENSG00000237445	0	0	0	0	0	0	0		0	0	0	0	0	0	0
ENSG00000253085	0	0	0	0	0	0	0		0	0	0	0	0	0	0
ENSG00000116731	1.47947	1.29148	1.76543	0.923775	1.67624	1.38548	1.45515		0.612376758331257	0.735475221635082	1.27066597376747	1.07013936233675	0.928716649656343	0.673926	1.08984
ENSG00000189337	0.500384	0.873607	0.774021	0.729022	0.264571	0.686995	0.589204		0.351471784421899	0.263503644412941	1.0240033331201	0.835732278049523	0.677607036035426	0.307488	0.845781
ENSG00000252151	0	0	0	0	0	0	0		0	0	0	0	0	0	0
ENSG00000231606	0	0	0	0	0	0	0		0	0	0	0	0	0	0
ENSG00000234593	0	0	0	0	0	0	0		0	0	0	0	0	0	0
ENSG00000235829	0	0	0	0	0	0	0		0	0	0	0	0	0	0
ENSG00000175147	0	0	0	0	0	0	0		0.0311441803340813	0.041650025987661	0.0206863170600822	0.0428738712397459	0.0539164069316834	0.036397	0.039159
ENSG00000171729	2.06125	0.899672	0.956538	0	1.63479	1.48046	0.863775		6.44121435012122	4.29051048957713	6.85188077800355	6.76756401470953	9.18564678361772	5.36586	7.6017
ENSG00000204464	0	0	0	0	0	0	0		0	0	0	0	0.171201471026365	0	0.057067
ENSG00000215720	0	0	0	0	0	0	0		0	0	0	0	0.134791017329209	0	0.04493
ENSG00000278480	0	0	0	0	0	0	0		0	0	0.152042288950914	0.126047406129274	0.099070002384822	0	0.12572
ENSG00000142621	0	0	0	0	0.571952	0	0.190651		0.0215856775060501	0.00769790926753593	0.00573498052036639	0	0.0149475396023019	0.014642	0.006894
ENSG00000233485	0	0	0	0	0	0	0		0	0	0	0	0	0	0
ENSG00000236045	0	0	0	0	0	0	0		0	0	0	0	0	0	0
ENSG00000228140	0	0	0	0	0	0	0		0	0.00951832060359189	0.0141823919589208	0.0117576085670991	0.0184823527044685	0.004759	0.014807
ENSG00000142634	11.8577	3.98116	14.3915	9.30235	14.4683	7.91943	12.7207		28.3939929359513	21.4980616160728	58.1746476706439	50.9465587458752	56.566427090633	24.946	55.2292
ENSG00000162438	0	0	0	0.482424	0	0	0.160808		0.0317159610401574	0	0.042132200552663	0	0	0.015858	0.014044
ENSG00000142615	0	0	0	0	0	0	0		0	0	0	0	0	0	0
ENSG00000215704	0	0	0	0	0	0	0		0	0.0338269485829779	0.100804976751258	0	0	0.016913	0.033602
ENSG00000132906	0	0	1.21995	0.319175	1.38999	0	0.976372		0.251801495963535	0.383511183811226	0.139374502872066	0.103990904240644	0.16346832429942	0.317656	0.135611
ENSG00000116138	1.07841	0.706037	0.750664	0.589185	0.855289	0.892223	0.731713		1.28470198511104	0.943931065047928	0.480256899631476	0.533232195145736	0.625866033984507	1.11432	0.546452
ENSG00000251866	0	0	0	0	0	0	0		0	0	0	0	0	0	0
ENSG00000272510	0	0	0	0	0	0	0		0.159771445355475	0.427334081665308	0	0.17595635017468	0.27659428411485	0.293553	0.15085
ENSG00000116771	0	0	0	0	1.46477	0	0.488256		0.088449472148791	0.0591430369024786	0.0293745702253167	0.0243523588641757	0.0765612978429905	0.073796	0.043429
ENSG00000237301	0	0	0	0	0	0	0		0	0.0173236780616516	0.0258124518675893	0	0	0.008662	0.008604
ENSG00000235084	0	0	0	0	0	0	0		0	0	0	0	0.214097589046394	0	0.071366
ENSG00000252417	0	0	0	0	0	0	0		0	0	0	0	0	0	0
ENSG00000236500	0	0	0	0	0	0	0		0	0	0	0	0	0	0
ENSG00000197312	0.760911	0.664227	1.05932	0.692869	0.905221	0.712569	0.885802		0.737929223390333	0.925937459745462	1.60354752589587	1.33941986996022	1.06457803320737	0.831933	1.33585
ENSG00000215695	0	0	0	0	0	0	0		0	0	0	0	0	0	0
ENSG00000271742	0	0	0	0	0	0	0		0	0	0	0	0	0	0
ENSG00000116786	2.24028	2.44452	2.07923	2.03995	4.44192	2.3424	2.8537		3.4064419465358	4.20878800535186	8.80096900249056	7.88704490142517	7.75457104547514	3.80762	8.14753
ENSG00000237938	0	0	0	0	0	0	0		1.0096971706483	0.868048486826985	2.58680168324706	2.06510544836454	1.56069181839103	0.938873	2.07087
ENSG00000162461	0	0	0	0	0	0	0		0.0346046448156459	0	0	0	0	0.017302	0
ENSG00000224459	0	0	0	0	0	0	0		0	0	0	0	0	0	0
ENSG00000162460	0	0	0	0	0	0	0		0	0	0	0	0	0	0
ENSG00000162458	0.979052	0.427325	2.72601	1.0698	0	0.703188	1.26527		2.56711651831335	3.53236260832587	6.88271842641538	6.06743461946701	6.250233178	3.04974	6.40013
ENSG00000224321	0	0	0	0	0	0	0		0.676909225628502	0.905250564833856	0.449610768754847	0.124246728898855	0.195309433272935	0.79108	0.256389
ENSG00000233954	0	0	0.982864	0	0	0	0.327621		0.253582202261442	0.339122918018799	0.40423720493555	0.307197187506803	0.175599306979336	0.296353	0.295678
ENSG00000178715	10.5416	0	44.0269	38.3957	33.4422	5.27078	38.6216		0	0	0	0	0	0	0
ENSG00000179743	0	0	0	0	0	0	0		0.402368201242984	0.438450873384057	0.296952792411208	0.39389177297494	0.657876093474948	0.42041	0.449574
ENSG00000065526	5.90436	3.48662	9.67043	5.69264	8.53916	4.69549	7.96741		2.57816838104833	2.60257835022942	5.51850377145542	5.78858537767377	4.4488944323537	2.59037	5.25199
ENSG00000270620	0	0	0	0	0	0	0		0	0	0	0.577070115264826	0	0	0.192357
ENSG00000116809	0.544482	1.4259	0.505341	0	3.45464	0.985189	1.31999		0.834428982535764	0.871801841133234	0.917955319541146	0.875880831789337	0.925416630767279	0.853115	0.906418
ENSG00000234607	0	0	0	0	0	0	0		0	0	0	0	0	0	0
ENSG00000231353	0	0	0	0	0	0	0		0	0	0	0	0	0	0
ENSG00000275503	0	0	0	0	0	0	0		0	0	0	0	0	0	0
ENSG00000224966	0	0	0	0	0	0	0		0	0	0	0	0	0	0
ENSG00000183888	0	0	0	0	0	0	0		0	0	0	0	0	0	0
ENSG00000233078	0	0	0	0	0	0	0		0	0	0	0	0	0	0
ENSG00000173641	0.590436	0.515413	1.09598	0	0	0.552924	0.365327		0	0.0126050803287465	0	0.0155705619336162	0.0489522364725003	0.006303	0.021508
ENSG00000186510	0	0	0	0	0	0	0		0	0	0.0211267047075062	0	0	0	0.007042
ENSG00000232456	0	0	0	0	0	0	0		0	0	0	0.0864785471028966	0	0	0.028826
ENSG00000184908	0	0	0	0	0	0	0		0	0	0	0	0	0	0
ENSG00000185519	0	0	0	0	0	0	0		0.0974972135678912	0.144873204248674	0.129517505402631	0.0715824775548962	0.112523953325971	0.121185	0.104541
ENSG00000142627	5.55086	4.84555	8.7581	6.46975	8.80481	5.19821	8.01089		2.79129435429882	2.66634273123701	13.0133795720476	14.140645986291	17.3270790081065	2.72882	14.827
ENSG00000227959	0	0	0	0	0	0	0		0.122302920559722	0.272598805782073	0.0812349840301899	0.269384500709908	0.317593879326564	0.197451	0.222738
ENSG00000224621	0	0	0	0	0	0	0		0	0.0905990148628655	0	0	0	0.0453	0
ENSG00000234166	0	0	0	0	0	0	0		1.00739717709329	0.561342415551239	0.836405758124051	0.138680859135397	0.435998279288101	0.78437	0.470362
ENSG00000142632	0.61645	0	0.572135	0.449061	0	0.308225	0.340398		0.428076550786872	0.394813330457133	0.156873539254028	0.162565813512521	0.20443604230438	0.411445	0.174625
ENSG00000237276	0	0	0	0	0	0	0		0.0277793568306504	0.0247667658720597	0.0369027264137144	0	0.0480912674893156	0.026273	0.028331
ENSG00000132881	0	0	0	0	0	0	0		0.25046371563169	0.446603299155717	0.28519000218754	0.23643066858423	0	0.348534	0.173874
ENSG00000233929	0	0	0	0	0	0	0		0	0	0.789638984551523	0.327316651400211	0	0	0.372319
ENSG00000037637	0	0.672952	0.238496	0.748767	0.407605	0.336476	0.464956		0.566100250284448	0.828379950678453	0.547667020563284	0.562457086411003	0.553927466584414	0.69724	0.554684
ENSG00000055070	0.972658	4.24535	2.70821	2.12563	0	2.609	1.61128		10.294572016475	12.0644984342181	12.8865688843948	12.6840546222192	13.2857318513089	11.1795	12.9521
ENSG00000226457	0	0	0	0	0	0	0		0	0	0	0	0	0	0
ENSG00000187144	0	0	0	0	0	0	0		3.15295083530838	3.39072744484546	4.38402096682766	3.41830159378409	3.37695471511193	3.27184	3.72643
ENSG00000157191	1.66117	1.81262	1.92718	0.605048	0.658737	1.73689	1.06366		2.70487682412205	2.55339608861213	2.1136585878983	2.06988479282659	2.27246161973258	2.62914	2.152
ENSG00000226029	0	0	0	0	0	0	0		0.102214336073333	0.0303764955842211	0.0905225584755521	0.0562843425212073	0.11796810145299	0.066295	0.088258
ENSG00000080947	0	0	0	0	0.53749	0	0.179163		0.0811403494686545	0.0434045478515181	0.0107788676887262	0	0.0983283951454817	0.062272	0.036369
ENSG00000206652	0	0	0	0	0	0	0		0.337078781054844	0	0.447783082702998	0	0	0.168539	0.149261
ENSG00000261135	0	0	0	0	0	0	0		0.0996052614288186	0.0888033587124303	0	0	0	0.094204	0
ENSG00000224174	0	0	0	0	0	0	0		0	0	0	0	0	0	0
ENSG00000233421	0	0	0	0	0	0	0		0	0	0	0	0	0	0
ENSG00000277344	0	0	0	0	0	0	0		0	0	0	0	0	0	0
ENSG00000268991	0	0	0	0	0	0	0		0	0	0	0	0	0	0
ENSG00000225710	0	0	0	0	0	0	0		0	0	0	0	0	0	0
ENSG00000219481	0.378088	0.165023	0.350908	0.275423	0	0.271556	0.208777		0.737863574775473	0.811206901503862	0.451009819623884	0.538416057429367	0.509384658511544	0.774535	0.499604
ENSG00000271732	0	0	0	0	0	0	0		0	0	0	0.179589667139939	0	0	0.059863
ENSG00000215908	0.823619	0	0.764411	0.599976	0.653215	0.411809	0.672534		0.917075556305472	0.949495776172507	1.1265666426049	0.988255733428463	1.12670479344394	0.933286	1.08051
ENSG00000283773	0	0	0	0	0	0	0		0	0	0	0	0	0	0
ENSG00000186301	0	0	0	0	0	0	0		0.120648014170656	0.215128171477079	0.128217242362796	0.0265739402708159	0.0417728600190913	0.167888	0.065521
ENSG00000282143	0	0	0	0	0	0	0		0	0	0	0	0	0	0
ENSG00000207513	0	0	0	0	0	0	0		0	0	0	0	0	0	0
ENSG00000237847	0	0	0	0	0	0	0		0	0	0	0	0	0	0
ENSG00000280114	0	0	0	0	0	0	0		0	0	0	0	0	0	0
ENSG00000236698	0	0	0	0	0	0	0		0.381247724779271	0	0.168819369111015	0.139956085426297	1.1000186471694	0.190624	0.469598
ENSG00000268869	0	0	0	0	0	0	0		0	0	0	0	0	0	0
ENSG00000279151	0	0	0	0	0	0	0		0	0	0	0	0	0	0
ENSG00000279132	0	0	0	0	0	0	0		0	0	0	0	0	0	0
ENSG00000282740	0	0	0	0	0	0	0		0	0	0	0	0	0	0
ENSG00000058453	0	0	0.724601	0.189576	0	0	0.304726		0.342740458247626	0.294459564482712	0.372521604142501	0.350008539644053	0.334432453096143	0.3186	0.352321
ENSG00000227684	0	0	0	0	0	0	0		0	0	0	0	0	0	0
ENSG00000207389	0	0	0	0	0	0	0		0	0.601047122992668	0.895566165405996	0.371224982685605	0	0.300524	0.422264
ENSG00000186715	0	0	0	0	0	0	0		0	0	0.0141769161319096	0	0	0	0.004726
ENSG00000223643	0	0	0	0	0	0	0		0	0	0	0	0	0	0
ENSG00000230239	0	0	0	0	0	0	0		0	0	0	0	0	0	0
ENSG00000263811	0	0	0	0	0	0	0		0	0	0	0	0	0	0
ENSG00000228549	4.67486	16.3235	8.6776	5.67577	3.70765	10.4992	6.02034		0.0373141546358382	0	0	0	0	0.018657	0
ENSG00000277234	0	0	0	0	0	0	0		0	0	0	0	0	0	0
ENSG00000238142	0	0	0	0	0	0	0		0	0	0	0	0	0	0
ENSG00000235241	0	0	0	0	0	0	0		0	0	0	0	0	0	0
ENSG00000207005	0	0	0	0	0	0	0		0.337078781054844	0	0	0	0	0.168539	0
ENSG00000272426	0	0	0	0	0	0	0		0	0	0	0	0.218496854574744	0	0.072832
ENSG00000117122	3.1679	5.53075	2.94016	1.15385	3.7687	4.34932	2.6209		0.018964295057631	0	0.0251925988210263	0	0.131322980862762	0.009482	0.052172
ENSG00000226526	0	0	0	0	0	0	0		1.30379528521213	1.78235043076128	0.577330389648519	2.1059429835372	2.25711373357873	1.54307	1.6468
ENSG00000159363	1.75793	1.15092	3.26312	2.88132	2.78844	1.45443	2.97763		4.41994792291217	3.39643685492373	4.37570934728922	4.51999807587498	4.70036523022357	3.90819	4.53202
ENSG00000117118	10.3146	15.5524	9.57315	19.1261	5.94951	12.9335	11.5496		13.5844665541274	16.3352010941046	10.7977197619462	9.76765003183326	10.3786893400073	14.9598	10.3147
ENSG00000117115	0	0	0	0.281038	0	0	0.093679		0	0.0329450963137693	0.0245442598807793	0.0101739467179878	0	0.016473	0.011573
ENSG00000204362	0	0	0	0	0	0	0		0	0	0	0	0.0204665573789004	0	0.006822
ENSG00000282843	0	0	0	0	0	0	0		0	0	0	0	0	0	0
ENSG00000142623	0	0	0	0	0	0	0		0.304422770244921	0.150782778152352	0.449335665286304	0.409763329858147	0.331822879698867	0.227603	0.396974
ENSG00000142619	0	0	0	0	0	0	0		0.468041656478786	0.479103727390205	0.92112167529999	0.419999917695096	0.300099160563619	0.473573	0.547074
ENSG00000266634	0	0	0	0	0	0	0		0	0	0	0	0	0	0
ENSG00000159339	0	0	0	0	0	0	0		0.018606839479298	0	0	0	0.0322119226872225	0.009303	0.010737
ENSG00000276747	0	0	0	0	0	0	0		0	0	0	0	0	0	0
ENSG00000227751	0	0	0	0	0	0	0		46.7488166702814	43.2637970910414	94.2158643078886	83.9804015492875	88.9317326230878	45.0063	89.0427
ENSG00000179051	7.27384	9.28019	6.23164	7.74428	5.32514	8.27701	6.43368		13.4249835029521	17.5235973371983	26.3417134836819	24.3169458362588	23.5426918658008	15.4743	24.7338
ENSG00000074964	0.295331	0.515611	0.548201	0	0.936912	0.405471	0.495038		0.601110171153194	0.662020689390671	0.620033783699277	0.685367653846571	0.514195744755916	0.631565	0.606532
ENSG00000236648	0	0	0	0	0	0	0		0	0	0	0	0	0	0
ENSG00000117148	0	0	0	0	0	0	0		0.0296571459726365	0.0264409142089049	0	0	0	0.028049	0
ENSG00000284653	0	0	0	0	0	0	0		0	0	0	0	0	0	0
ENSG00000261781	0	0	0	0	0	0	0		0	0	0	0	0	0	0
ENSG00000117154	0	0	0	0	0	0	0		0	0.0159759689093675	0	0	0	0.007988	0
ENSG00000280222	0	0	0	0	0	0	0		0	0	0	0	0	0	0
ENSG00000230035	0	0	0	0	0	0	0		0	0	0	0	0	0	0
ENSG00000225387	0	0	0	0	0	0	0		0	0	0	0	0	0	0
ENSG00000179023	0	0	0.416452	0	0	0	0.138817		0.0214891817659842	0.0862143395079863	0.0428200732147473	0	0	0.053852	0.014273
ENSG00000235282	0	0	0	0	0	0	0		0	0	0	0	0	0	0
ENSG00000225478	0	0	0	0	0	0	0		0	0	0	0	0	0	0
ENSG00000009709	0	0	0	0	0	0	0		0	0	0	0	0	0	0
ENSG00000179002	0	0	0	0	0	0	0		0	0	0	0	0	0	0
ENSG00000255275	0	0	0	0	0	0	0		0	0	0	0	0	0	0
ENSG00000159423	0	0	2.32328	0	0	0	0.774426		1.24378323874181	1.65666770034954	1.83143159442202	1.68334277862965	1.81597006268953	1.45023	1.77692
ENSG00000265606	0	0	0	0	0	0	0		0	0	0	0	0	0	0
ENSG00000221662	0	0	0	0	0	0	0		0	0	0	0	0	0	0
ENSG00000169991	0	0.325673	2.77006	0.271773	2.95889	0.162837	2.00024		3.14461601046122	2.81155624145859	12.9118990001392	11.6685106710215	11.305411425991	2.97809	11.9619
ENSG00000272084	0	0	0	0	0	0	0		0.0812476779732427	0.0144873204248674	0	0.0715824775548962	0.140654941657463	0.047867	0.070746
ENSG00000127481	3.64886	4.81867	3.90756	3.33961	3.41334	4.23376	3.5535		1.32181328692469	1.27833649502149	1.61604778443232	1.92450252422057	1.88106532187692	1.30008	1.8072
ENSG00000230424	0	0	0	0	0	0	0		3.59816639658543	4.47169575528273	3.47628050003747	2.76185529524675	3.96397252145661	4.03493	3.4007
ENSG00000127463	3.35867	2.51306	3.7852	4.71856	1.90269	2.93586	3.46882		4.11892546052966	3.44688626514324	5.12826332521376	5.6939423718586	6.09634152262199	3.78291	5.63952
ENSG00000053372	6.54459	10.7119	7.59264	5.36343	6.48817	8.62824	6.48141		21.1368223884978	15.8231725235192	28.4689757499082	26.8376456653389	26.3162504988309	18.48	27.2076
ENSG00000211454	0	0	0	0	0	0	0		0.179742876024909	0.0712223469442179	0.106122002259092	0.0659836313155049	0.0691485710287125	0.125483	0.080418
ENSG00000162482	0	0	0	0	0	0	0		0.0969840703385866	0.0864664282199979	0	0.106808591509542	0	0.091725	0.035603
ENSG00000270728	0	0	0	0	0	0	0		0.42118796261329	0.281633509059422	0.279757811669683	0	0.911444021940362	0.351411	0.397067
ENSG00000053371	9.07368	7.92075	9.62445	13.2197	4.11221	8.49722	8.98545		8.10124657174145	8.9107513955634	8.32911732946935	7.3836461463531	7.03925464446361	8.506	7.58401
ENSG00000200403	0	0	0	0	0	0	0		0	0	0	0	0	0	0
ENSG00000040487	0.859495	0.750285	2.39312	0.62611	0	0.80489	1.00641		2.71670940144276	2.23859844319384	2.40595884198424	3.12790908717074	3.06416214375334	2.47765	2.86601
ENSG00000077549	45.6302	56.0142	45.6586	46.7436	44.1059	50.8222	45.5027		18.6773707787943	21.355178292716	19.7765790893114	19.3472647245497	18.9748120812229	20.0163	19.3662
ENSG00000240490	0	0	0	0	0	0	0		0	0	0	0	0	0	0
ENSG00000201609	0	0	0	0	0	0	0		0	0	0	0	0	0	0
ENSG00000235185	0	0	0	0	0	0	0		0	0	0	0	0	0	0
ENSG00000173436	0	0.385549	0	0	0	0.192775	0		0.518225575771326	0.565745522311829	0.421483215400564	0.372716416516942	0.567581842627871	0.541986	0.453927
ENSG00000270136	0	0	0	0	0	0	0		0	0	0	0	0	0	0
ENSG00000226396	0	0	0	0	0	0	0		0.485986110707643	0.10832058040747	0.32279747500348	1.33804169583383	0.841332943329565	0.297153	0.834057
ENSG00000158747	0.666264	0	1.8551	0	0	0.333132	0.618368		6.42949806564985	3.57020256433913	8.90138491676263	9.20680811315155	10.3020793995077	4.99985	9.47009
ENSG00000158748	0	0	0	0	0	0	0		0	0	0	0	0	0	0
ENSG00000162542	1.13893	2.48553	0.528526	0.829665	0.903286	1.81223	0.753826		1.97724060520083	2.61382850970911	1.3042483079815	0.810944362768553	1.03869545667599	2.29554	1.0513
ENSG00000178828	0	0	0	0	0	0	0		0	0	0	0	0	0	0
ENSG00000235434	0	0	0	0	0	0	0		0	0	0	0	0	0	0
ENSG00000169914	0	1.19123	0.316631	1.2426	0.541144	0.595616	0.700124		0.653535334334202	0.40057965489832	0.607719791864095	0.764722367169696	0.636408009999736	0.527057	0.669617
ENSG00000188784	0	0	0	0	0	0	0		0	0	0	0	0	0	0
ENSG00000242688	0	0	0	0	0	0	0		0	0	0	0	0	0	0
ENSG00000188257	0	0	0	0	0	0	0		0	0.116999083882252	0	0	0.0567962150170552	0.0585	0.018932
ENSG00000127472	0	0	0	0	0	0	0		0.0212048024906001	0	0	0	0	0.010602	0
ENSG00000117215	0	0	0	0	0	0	0		0	0	0	0	0	0	0
ENSG00000158786	0	0	0	0	0	0	0		0	0	0	0	0	0	0
ENSG00000227066	0	0	0	0	0	0	0		0.0209476771856743	0	0	0.0230696844109281	0	0.010474	0.00769
ENSG00000187980	0	0	0	0	0	0	0		0	0	0	0	0	0	0
ENSG00000225986	0	0	0	0	0	0	0		0	0	0.143992991300572	0	0	0	0.047998
ENSG00000162543	0	0	0	0	0	0	0		0.00992297973308102	0.00884686126106602	0.0131819108891207	0.0218563622905903	0.0171785356854673	0.009385	0.017406
ENSG00000228105	0	0	0	0	0	0	0		0	0	0	0	0	0	0
ENSG00000284710	0	0	0	0	0	0	0		0	0	0	0	0	0	0
ENSG00000158816	0	0	0	0	0	0	0		0.00866879725466432	0	0	0	0	0.004334	0
ENSG00000226664	0	0	0	0	0	0	0		0	0	0	0	0	0	0
ENSG00000236963	0	0	0	0	0	0	0		0	0	0	0	0	0	0
ENSG00000226487	0	0	0	0	0	0	0		0	0	0	0	0	0	0
ENSG00000284641	0	0	0	0	0	0	0		0	0	0	0	0	0	0
ENSG00000284743	0	0	0	0	0	0	0		0	0	0	0	0	0	0
ENSG00000162545	10.594	4.62394	13.1099	14.1484	12.6032	7.60896	13.2872		45.04919339	26.9705818379372	72.2850322753012	62.0216864380153	68.1805439204069	36.0099	67.4958
ENSG00000090432	4.73463	4.13303	1.75771	2.7592	3.00404	4.43383	2.50698		19.5909413291005	16.0512617242849	8.40392236757932	9.16459772677653	10.4023502504063	17.8211	9.32362
ENSG00000215520	0	0	0	0	0	0	0		0	0	0	0	0	0	0
ENSG00000183114	0	0	0	0	0	0	0		0	0	0	0	0	0	0
ENSG00000158825	0	0	0	0	0	0	0		2.12398135352107	2.61015479579994	2.66902896647477	2.4655815049399	4.27328116205684	2.36707	3.13596
ENSG00000158828	1.43214	4.16722	1.77225	1.04326	1.51444	2.79968	1.44331		2.30908723299935	2.74150071111916	3.12818520803103	3.07174088237121	3.24546444537077	2.52529	3.14846
ENSG00000284005	0	0	0	0	0	0	0		0	0	0	0	0	0	0
ENSG00000117242	0	0	0	0	0	0	0		2.47600789973123	2.65120898411216	3.04125642665894	2.75423370003337	3.31713928309153	2.56361	3.03754
ENSG00000244038	15.2719	23.7003	23.6234	17.9236	16.1496	19.4861	19.2322		74.5205493940108	71.8548411711786	54.8951450186458	62.3576113142756	68.3733751409286	73.1877	61.8754
ENSG00000117245	0	0	0	0	0	0	0		0.0371012886530163	0.0661555222622803	0.131429844408576	0.0408596625237847	0.0428195178092788	0.051628	0.071703
ENSG00000235432	0	0	0	0	0	0	0		0	0	0	0	0	0	0
ENSG00000189410	0	0	0.968865	0	0	0	0.322955		0.374955370289358	0.20057552646104	2.6067191529362	2.57398321704773	2.2502755413947	0.287765	2.47699
ENSG00000233069	0	0	0	0	0	0	0		0.184886020377908	0	0.736820323377508	0.610845122011095	0.960216946191352	0.092443	0.769294
ENSG00000127483	9.6166	16.7894	10.9407	9.26512	13.2857	13.203	11.1638		5.31118756604286	8.82138819695663	5.09180268619437	5.93101994642817	4.87381279939757	7.06629	5.29888
ENSG00000075151	7.93913	6.51034	6.47527	3.15456	4.1977	7.22474	4.60918		2.28704932022913	2.01848109478551	2.54073502365703	2.57582787068969	2.0644264085946	2.15277	2.39366
ENSG00000251914	0	0	0	0	0	0	0		0	0	0	0	0	0	0
ENSG00000221808	0	0	0	0	0	0	0		0	0	0	0	0	0	0
ENSG00000233072	0	0	0	0	0	0	0		0	0	0	0	0.248575642347372	0	0.082859
ENSG00000236073	0	0	0	0	0	0	0		0	0	0	0	0	0	0
ENSG00000235112	0	0	0	0	0	0	0		0	0	0.248096032308418	0.205678706623105	0	0	0.151258
ENSG00000117298	10.8042	10.541	7.37317	8.56491	11.5931	10.6726	9.17708		5.85909270084042	5.29831518935946	6.99490798207816	8.20404656848864	9.27377042007317	5.5787	8.15757
ENSG00000236936	0	0	0	0	0	0	0		0	0	0	0	0	0	0
ENSG00000231105	0	0	0	0	0	0	0		0	0.0198813489654695	0	0	0	0.009941	0
ENSG00000236216	0	0	0	0	0	0	0		0	0	0	0	0	0	0
ENSG00000228823	0	0	0	0	0	0	0		0	0	0	0	0	0	0
ENSG00000236009	0	0	0	0	0	0	0		0	0	0	0	0	0	0
ENSG00000227001	0	0	0	0	0	0	0		0.167264508602101	0.596500624331604	0.222197959344302	0	0	0.381883	0.074066
ENSG00000187952	0	0	0	0	0	0	0		0.0447981524254411	0	0.0595108797109333	0	0.0775539889009223	0.022399	0.045688
ENSG00000186543	0	0	0	0	0	0	0		0	0	0	0	0	0	0
ENSG00000142794	0	0.295841	0	0.246878	0.537569	0.14792	0.261482		0.186650199961666	0.267700671045178	0.0646827001438271	0.0714984112277618	0.042146927027483	0.227175	0.059443
ENSG00000176378	0	0	0	0	0	0	0		0	0	0	0	0	0	0
ENSG00000162551	0	0	0.712552	0	0	0	0.237517		0	0	0	0	0	0	0
ENSG00000233431	0	0	0	0	0	0	0		0	0	0	0	0	0	0
ENSG00000076864	0	0	0	0	0	0	0		0.316988768561045	0.496712444301152	0.382813686689618	0.497202809129564	0.232810201955227	0.406851	0.370942
ENSG00000090686	3.40323	3.3952	2.03051	4.07285	1.92794	3.39922	2.6771		1.38537000970124	1.31816462858706	1.07483027832974	1.21159203572949	1.04801186896796	1.35177	1.11148
ENSG00000231978	0	0	0	0	0	0	0		0	0	0	0	0	0	0
ENSG00000187942	0	0	0	0	0	0	0		3.00413017877297	1.71238191477109	1.6682662377407	1.47795496447391	2.25932560449805	2.35826	1.80185
ENSG00000142798	8.87724	11.6239	6.78512	9.605	8.90424	10.2506	8.43145		1.50362602152965	1.48827479199293	0.967580137765605	1.11199557695215	1.32588200997601	1.49595	1.13515
ENSG00000232037	0	0	0	0	0	0	0		0	0	0	0	0	0	0
ENSG00000283234	0	0	0	0	0	0	0		0	0	0	0	0	0	0
ENSG00000219073	0	0	0	0	0	0	0		0	0	0	0	0	0	0
ENSG00000273610	0	0	0	0	0	0	0		0	0	0	0	0	0	0
ENSG00000201919	0	0	0	0	0	0	0		0	0	0	0	0	0	0
ENSG00000142789	0	0	0	0	0	0	0		0	0	0	0	0	0	0
ENSG00000278124	0	0	0	0	0	0	0		0	0	0	0	0	0	0
ENSG00000201273	0	0	0	0	0	0	0		0	0	0	0	0	0	0
ENSG00000228397	0	0	0	0	0	0	0		0.0981899113552297	0.0437707496317929	0	0	0.169985119544828	0.07098	0.056662
ENSG00000218510	0	0	0	1.34038	0	0	0.446794		1.24837359402352	1.38796535415842	0.40971438279201	0.194094252371219	0.228829596369193	1.31817	0.277546
ENSG00000070831	5.77472	7.28139	3.57306	3.27185	5.08883	6.52806	3.97791		32.833609293699	35.1219998651925	36.7794438201922	33.8753630114506	36.3868313817437	33.9778	35.6805
ENSG00000230068	0	0	0	2.43025	0	0	0.810083		0	0	0.106122002259092	0.17595635017468	0	0	0.094026
ENSG00000271428	0	0	0	0	0	0	0		0	0	0	0.124755936804179	0	0	0.041585
ENSG00000271840	0	0	0	0	0	0	0		0	0.0658901926275385	0.0981770395231172	0.0813915737439026	0	0.032945	0.059856
ENSG00000162552	0	0	0	0	0	0	0		0.268650373767589	0.250403108894229	0.243328116511901	0.336209946766287	0.443943907306936	0.259527	0.341161
ENSG00000266564	0	0	0	0	0	0	0		0	0	0	0	0	0	0
ENSG00000234397	0	0	0	0	0	0	0		0	0	0	0	0	0	0
ENSG00000279625	0	0	0	0	0	0	0		0	0	0	0	0	0	0
ENSG00000184677	0.513479	0.896471	0.476567	1.12215	2.03621	0.704975	1.21164		1.4324348734061	1.12362123415333	2.8747355202712	3.03321195817135	2.4904559184914	1.27803	2.79947
ENSG00000237200	0	0	0	0	0	0	0		0	0	0.268997895836233	0.223006949305638	0	0	0.164002
ENSG00000070886	0	0	0	0	0	0	0		0	0	0	0	0	0	0
ENSG00000276835	0	0	0	0	0	0	0		0	0	0	0	0	0	0
ENSG00000173372	0	0	0	0	0	0	0		0	0.0387467484948104	0	0	0	0.019373	0
ENSG00000159189	0	0	0	0	0	0	0		0	0	0	0.0456036682849732	0.143373216934439	0	0.062992
ENSG00000173369	0	0	0	0	0	0	0		0	0	0	0	0.059776153843684	0	0.019925
ENSG00000133216	1.10671	0.161015	0.513577	0.134367	1.17032	0.633864	0.606087		1.7755616712515	1.92559823727709	1.51379017220592	1.48845913479501	1.46045141099504	1.85058	1.48757
ENSG00000265422	0	0	0	0	0	0	0		0	0	0	0	0	0	0
ENSG00000225952	0	0	0	0	0	0	0		0	0.102678883511248	0	0	0	0.051339	0
ENSG00000264014	0	0	0	0	0	0	0		5.69068295074942	9.42229754573801	4.31978973901716	2.68592193354879	7.03688399292192	7.55649	4.68086
ENSG00000215906	0	0	0	0	0	0	0		0	0	0	0	0	0	0
ENSG00000227868	0	0	0	0	0	0	0		0	0	0	0.185048319636593	0	0	0.061683
ENSG00000004487	11.4687	12.2362	12.6154	10.2111	10.7803	11.8524	11.2022		31.8869704676242	35.1756884613178	44.8590492861322	45.3666298987633	42.612313886853	33.5313	44.2793
ENSG00000240553	0	0	0	0	0	0	0		0	0	0	0.0914127584991579	0.143696129585192	0	0.07837
ENSG00000263793	0	0	0	0	0	0	0		0	0	0	0	0	0	0
ENSG00000266802	0	0	0	0	0	0	0		0	0	0	1.58132200416725	0	0	0.527107
ENSG00000169641	5.01974	2.92128	3.32778	4.70147	3.79159	3.97051	3.94028		2.00907050658946	2.11779184048877	4.67626855678447	4.02174491492651	3.38889571628478	2.06343	4.02897
ENSG00000229010	0	0	0	0	0	0	0		0	0	0	0	0	0	0
ENSG00000206935	0	0	0	0	0	0	0		0	0	0	0	0	0	0
ENSG00000252578	0	0	0	0	0	0	0		0	0	0	0	0	0	0
ENSG00000179546	0	0	0	0	0	0	0		0.0584983281407347	0.0695391380393634	0.0777105032415785	0.107373716332344	0.0337571859977912	0.064019	0.072947
ENSG00000215381	0	0	0	0	0	0	0		0	0	0	0	0	0	0
ENSG00000261326	0	0	0	0	0	0	0		0.182780411769636	0.117692180953377	0.0539576969605376	0.111831185085303	0.281268544610545	0.150236	0.149019
ENSG00000284726	0	0	0	0	0	0	0		0.274574106422157	0.244797338172511	0	0.302388562055161	0.158446394542613	0.259686	0.153612
ENSG00000125944	12.7724	11.1495	12.5951	12.0179	12.2402	11.9609	12.2844		11.3352647355275	11.3784676997526	9.17532103626189	10.1889191651634	7.79864533987354	11.3569	9.05429
ENSG00000125945	0	1.8354	0.487852	1.14872	0.833771	0.917698	0.823449		1.34678015709253	1.61592997001308	1.18715533128272	0.803982703849151	0.631909619036522	1.48135	0.874349
ENSG00000249087	0	0	0	0	0	0	0		0.687107481381851	0.297014623490162	0.0276596706453076	0.160514606449369	0.0720916175546049	0.492061	0.086755
ENSG00000201405	0	0	0	0	0	0	0		0	0	0	0	0	0	0
ENSG00000271420	0	0	0	0	0	0	0		0	0	0	0	0	0	0
ENSG00000204219	1.97036	0	0	0	0	0.985179	0		0.267361491203671	0.154237412500537	0.125353784745306	0.173203121366826	0.108906540317198	0.210799	0.135821
ENSG00000232482	0	0	0	0	0	0	0		0	0	0	0	0	0	0
ENSG00000088280	0.925663	0.404023	1.28868	2.02293	1.46829	0.664843	1.5933		0.310317915518012	0.365592816992734	0.147226193992165	0.170876615927456	0.134304602270683	0.337955	0.150802
ENSG00000007968	1.69221	0.369299	0.392641	0.616358	0	1.03076	0.336333		1.85384064083159	1.82439885381172	1.57450280207167	1.47265501652519	1.59590390867513	1.83912	1.54769
ENSG00000235052	0	0	0	0	0	0	0		1.69722123092527	0.540415176374987	1.12731355031369	0.400532218160784	0.629615936208803	1.11882	0.719154
ENSG00000117318	16.7011	25.7936	10.7311	25.2681	20.378	21.2474	18.7924		38.6689574607089	72.5163186654393	13.1997581841643	13.8904662413912	16.5627181616375	55.5926	14.551
ENSG00000197880	0	0	0	0	0	0	0		0	0	0	0	0	0	0
ENSG00000229239	0	0	0	0	0	0	0		0	0	0	0	0	0	0
ENSG00000142676	55.769	51.7255	47.4466	55.8602	77.4035	53.7472	60.2368		252.58956896039	197.589931204976	301.137390784952	308.87786828102	338.25490359293	225.09	316.09
ENSG00000011007	3.42586	0.37382	5.56428	3.11952	2.0378	1.89984	3.57386		5.43477789821684	4.58026672357351	9.58991719468695	8.75212303827497	8.20147458807772	5.00752	8.84784
ENSG00000236810	0	0	0	0	0	0	0		4.51440327411238	3.00032728656474	4.47051736910907	4.88131914872118	4.26287849905292	3.75737	4.53824
ENSG00000057757	4.22434	2.76569	1.96033	3.8466	3.35034	3.49502	3.05242		12.3408458396072	9.80757130702126	16.1587011417856	15.2062991077767	14.9725319432198	11.0742	15.4458
ENSG00000011009	1.05128	0.917698	1.95141	0.765816	1.66754	0.984488	1.46159		14.298525779973	16.0021953974906	15.8175907520205	14.3607945032366	15.863110436503	15.1504	15.3472
ENSG00000117308	3.48206	4.55943	4.84761	1.69103	2.76163	4.02074	3.10009		5.98946117649084	6.14524599958718	5.75971965202288	5.69323623521452	5.60544947128481	6.06735	5.68614
ENSG00000117305	1.22407	2.13708	1.89346	1.78338	0	1.68058	1.22562		0.957499146184773	1.23693755746317	0.376397373866288	0.430405777026788	0.558174891485217	1.09722	0.454993
ENSG00000179163	4.51119	5.90698	3.14017	3.28624	1.78892	5.20909	2.73844		0.567122287226615	0.505619514310393	0.0358751468311146	0.327156750740025	0.187008543827529	0.536371	0.183347
ENSG00000188822	0	0	0	0	0	0	0		0	0	0	0	0	0	0
ENSG00000229106	0	0	0	0	0	0	0		0	0	0	0	0	0	0
ENSG00000232557	0	0	0	0	0	0	0		0	0	0	0	0	0	0
ENSG00000264926	0	0	0	0	0	0	0		0	0	0	0	0	0	0
ENSG00000230228	0	0	0	0	0	0	0		0	0	0	0	0	0	0
ENSG00000189266	2.70117	5.5019	3.34266	5.24721	2.85641	4.10154	3.81543		17.8735892188348	19.510589721794	23.8009631993352	21.7262172003907	18.2893115947081	18.6921	21.2722
ENSG00000188529	3.36957	3.52971	3.33583	2.61824	4.27586	3.44964	3.40998		5.65880392505887	6.03304631890938	4.45892084766897	4.75104403256517	4.2929306102971	5.84593	4.50096
ENSG00000215905	0	0	0	0	0	0	0		0	0	0	0	0	0	0
ENSG00000225315	0	0	0	0	0	0	0		0	0.10855917199427	0	0	0	0.05428	0
ENSG00000142661	0	0	0	0	0	0	0		0	0	0	0	0	0	0
ENSG00000230703	0	0	0	0	0	0	0		0	0	0	0	0	0	0
ENSG00000142677	0	2.16076	0	0	0	1.08038	0		0.671748135511725	0.810275106479037	0.0524920840338039	0.0435174389995991	0.0684071639054597	0.741012	0.054806
ENSG00000185436	0	0	0.435231	0	0	0	0.145077		0.887099875552824	0.670760287166711	0.417676196581793	0.531764894962195	0.408233611289559	0.77893	0.452558
ENSG00000230023	0	0	0	0	0	0	0		0	0	0	0	0	0	0
ENSG00000232298	0	0	0	0	0	0	0		0	0	0	0	0	0	0
ENSG00000158055	0	0	0	0	0	0	0		0.0280613807578651	0.21265474351568	0.465967167279769	0.417204117596918	0.340056525952369	0.120358	0.407743
ENSG00000001460	0	0.236784	0.25175	0	0.430257	0.118392	0.227336		0.279294978733258	0.486430805213665	0.0776557196650951	0.128757625295254	0.0787112391171621	0.382863	0.095042
ENSG00000001461	0.981967	0.428598	0	0.536495	1.1682	0.705282	0.568232		1.39319205253506	2.368907972	0.71062470504674	0.912825021227342	1.0176693141614	1.88105	0.880373
ENSG00000117602	1.30485	0.854288	0.605523	0.475267	0	1.07957	0.360263		1.359174805	1.63659432811484	0.996170249268899	1.09253552909083	0.892511950268011	1.49788	0.993739
ENSG00000264443	0	0	0	0	0	0	0		0.879903918435204	0.92091233931195	0.711494780544002	0.421321087615496	0.66229496403971	0.900408	0.59837
ENSG00000184454	0	0	0	0	0	0	0		0	0	0	0	0	0	0
ENSG00000227312	0	0	0	0	0	0	0		0	0	0	0	0	0	0
ENSG00000239106	0	0	0	0	0	0	0		0	0	0	0	0	0	0
ENSG00000133226	13.2841	10.1158	13.9031	7.41214	11.6565	11.6999	10.9906		4.56162342589106	4.83928293296888	4.71115168892811	5.2398715357234	4.01881200418489	4.70045	4.65661
ENSG00000284699	0	0	0	0	0	0	0		0	0	0	0	0	0	0
ENSG00000169504	19.003	16.5884	23.8336	28.4342	24.44	17.7957	25.5693		5.06690524545354	8.83746528427841	9.93311384704813	9.08811612784309	7.17496033734365	6.95219	8.73206
ENSG00000238482	0	0	0	0	0	0	0		0	0	0	0	0	0	0
ENSG00000020633	0	0	0	0	0	0	0		0	0.0544835994753469	0.0324724411069165	0.0942220384972528	0.0846355271313182	0.027242	0.070443
ENSG00000278034	0	0	0	0	0	0	0		0	0	0	0	0	0	0
ENSG00000229162	0	0	0	0	0	0	0		0	0	0	0	0	0	0
ENSG00000261025	0	0	0	0	0	0	0		0	0	0	0	0	0	0
ENSG00000264371	0	0	0	0	0	0	0		0	0	0	0	0	0	0
ENSG00000233755	0	0	0	0	0	0	0		0	0	0	0	0	0	0
ENSG00000233419	0	0	0	0	0	0	0		0	0	0	0	0	0	0
ENSG00000231953	0	0	0	0	0	0	0		0	0	0	0	0	0	0
ENSG00000117614	5.48036	5.38201	5.7222	7.98448	7.60637	5.43119	7.10435		8.11989775846653	7.10769434584683	8.14991785183118	8.87018412634292	8.71821900511798	7.6138	8.57944
ENSG00000284602	0	0	0	0	0	0	0		0.126212146331037	0.112524803847943	0	0.0833984892608756	0.0436993709149489	0.119368	0.042366
ENSG00000284657	0	0	0	0	0	0	0		0	0	0	0	0	0	0
ENSG00000117616	0.339301	1.77713	2.83419	1.23584	1.6146	1.05822	1.89488		0.909973993300318	1.48495034354891	1.6837275702342	1.95957032306528	1.77225226488404	1.19746	1.80518
ENSG00000272432	0	0	0	0	0	0	0		0.113981278542256	0.20324067664082	0.151415310439777	0	0.197322932585027	0.158611	0.116246
ENSG00000261349	0	0	0	0	0	0	0		0	0	0	0	0	0	0
ENSG00000187010	0	0	0	0	0	0	0		0	0	0	0	0	0	0
ENSG00000224183	0	0	0	0	0	0	0		0.115168583527072	0.102678883511248	0	0	0.199378379799454	0.108924	0.066459
ENSG00000259984	0	0	0	0	0	0	0		0	0	0	0.132638120175249	0.208500266456946	0	0.113713
ENSG00000183726	21.6643	19.5026	18.2219	14.7953	19.3298	20.5834	17.449		21.9826767290617	21.1018655614904	14.2781085479362	15.729052902741	18.4667646556773	21.5423	16.158
ENSG00000188672	0	0	0	0	0	0	0		0.817966758466008	0.486173751767189	0.482935803128922	0.525482466243002	0.590022332328841	0.65207	0.532814
ENSG00000238084	0	0	0	0	0	0	0		0	0.206217004541418	0	0	0	0.103109	0
ENSG00000204178	4.06138	5.57123	3.23093	5.49447	2.76094	4.8163	3.82878		7.19666162557705	4.53345721418848	6.23812813279532	7.43606836390386	8.63455199975923	5.86506	7.43625
ENSG00000157978	1.71103	2.24043	1.58803	0.934815	3.39255	1.97573	1.9718		2.42756680786356	3.06838064344895	1.1974069760181	1.43262440974167	1.50725178725546	2.74797	1.37909
ENSG00000225643	0	0	0	0	0	0	0		0	0.20408225294161	0	0.504189624517095	0.396280009539288	0.102041	0.300157
ENSG00000117643	0.767318	0	0	0.186321	0	0.383659	0.062107		0	0.0273021626885657	0.00813609855564942	0.0134901168093151	0.0106028830383047	0.013651	0.010743
ENSG00000233478	0	0	0	0	0	0	0		0	0	0	0	0	0	0
ENSG00000162430	3.65285	2.27765	3.87458	3.04111	1.65548	2.96525	2.85706		9.40925244801644	9.35807545925294	6.97181255347706	8.13304932681274	8.24193447055249	9.38366	7.78226
ENSG00000255054	0	0	0	0	0	0	0		0	0	0	0	0	0	0
ENSG00000228172	0	0	0	0	0	0	0		3.99811881803969	3.89981237482031	3.04999117985744	3.59661583654582	3.49501091119989	3.94897	3.38054
ENSG00000117640	1.58749	1.38578	1.10502	1.44553	0	1.48663	0.850186		1.0263605587147	1.22007296343432	0.605973599284511	0.607029746485383	0.674534384468499	1.12322	0.629179
ENSG00000272478	0	0	0	0	0	0	0		0	0	0	0	0	0	0
ENSG00000127423	0	0	0.889802	1.39679	0	0	0.762196		3.69610802947346	4.31865337293154	2.95819488357113	2.40186263714357	2.34484871923611	4.00738	2.5683
ENSG00000236528	0	0	0	0	0	0	0		8.79025231160687	9.40436982548246	4.2383802739709	3.65715636652815	3.60712828471098	9.09731	3.83422
ENSG00000182749	1.40043	6.11242	2.59951	1.53024	0	3.75643	1.37658		14.0172427048054	10.7481153404312	6.48164993597752	7.34928634208517	7.69212311510179	12.3827	7.17435
ENSG00000207302	0	0	0	0	0	0	0		0	0	0	0	0	0	0
ENSG00000117632	33.1855	33.4751	21.5599	28.7407	30.9985	33.3303	27.0997		22.8946535379547	30.6846028118327	15.7522950856893	17.9793609406887	22.0109145691396	26.7896	18.5809
ENSG00000229786	0	0	0	0	0	0	0		0	0	0	0	0	0	0
ENSG00000223624	0	0	0	0	0	0	0		0	0	0	0	0	0	0
ENSG00000283938	0	0	0	0	0	0	0		0	0	0	0	0	0	0
ENSG00000158006	0	1.57648	1.11742	0.877044	2.86461	0.78824	1.61969		0.908135062805383	0.899611599994242	0.555321079878868	0.58737762579824	0.474141023147594	0.903873	0.538947
ENSG00000207237	0	0	0	0	0	0	0		0	0	0	0	0	0	0
ENSG00000252190	0	0	0	0	0	0	0		0	0	0	0	0	0	0
ENSG00000252691	0	0	0	0	0	0	0		0	0	0	0	0	0	0
ENSG00000158008	0	0	0	0	0	0	0		0	0.0108630954563365	0.0161861198067648	0	0	0.005432	0.005395
ENSG00000158014	0	0	0	0	0	0	0		0	0	0	0	0	0	0
ENSG00000284309	0	0	0	0	0	0	0		0	0	0	0	0	0	0
ENSG00000158022	0	0	0	0	0	0	0		0	0	0	0	0	0	0
ENSG00000175087	0.509064	0.444381	0.472468	1.1125	0.80748	0.476722	0.797483		0.49978340106125	1.05418496500191	0.631537066586191	0.590685661534581	0.71749838110851	0.776984	0.646574
ENSG00000197245	0	0	0	0	0	0	0		0	0.0172448789661997	0	0	0	0.008622	0
ENSG00000282872	0	0	0	0	0	0	0		0	0	0	0	0	0	0
ENSG00000236782	0	0	0	0	0	0	0		10.214603480286	7.67496314636077	13.6546520512803	13.8671189348589	14.2356858278657	8.94478	13.9192
ENSG00000142684	0	2.62063	5.57255	6.56072	0	1.31032	4.04442		21.6379154070108	16.663621147209	29.6037606301956	29.7675127858584	31.361259844658	19.1508	30.2442
ENSG00000142675	0	0	0	0	0	0	0		1.72282857574012	1.87732452860535	1.63474605508193	1.21972611179708	1.39658563342086	1.80008	1.41702
ENSG00000188782	0	0	0	0	0	0	0		0	0	0	0	0	0	0
ENSG00000236155	0	0	0	0	0	0	0		0	0	0	0	0	0	0
ENSG00000278572	0	0	0	0	0	0	0		0	0	0	0	0	0	0
ENSG00000130695	3.40628	4.08851	1.97588	2.17118	3.37691	3.7474	2.50799		2.10030791943136	2.32703452708633	2.99325895416589	2.77343814065446	2.54168823528924	2.21367	2.76946
ENSG00000270733	0	0	0	0	0	0	0		0.154415977913392	0	0	0	0.267322967328877	0.077208	0.089108
ENSG00000142669	47.8266	59.8035	57.5851	63.0885	49.2084	53.8151	56.6273		49.7094947756713	57.8957126826241	73.477543382756	69.5732984907371	86.1636106743621	53.8026	76.4048
ENSG00000158062	3.43542	1.28525	2.73296	1.43004	0.77847	2.36033	1.64716		7.18040862602456	7.03036028939256	8.72682012965137	8.90434890441798	12.2678737774562	7.10538	9.96635
ENSG00000169442	0	0	0	0	0	0	0		0.0591239787090849	0.105424308204062	0.157083263236988	0.390679553970733	0.204709352521365	0.082274	0.250824
ENSG00000176092	0.381524	0.333047	0	0	0	0.357286	0		0.219259970621693	0.545720193971529	0.145634954017435	0.181103313318114	0.221421700917589	0.38249	0.18272
ENSG00000225854	0	0	0	0	0	0	0		0	0	0	0	0	0	0
ENSG00000176083	0	0	0	0	0	0	0		0	0	0	0	0	0	0
ENSG00000131914	0	0	0	0	0	0	0		0.013792644733781	0	0	0.015189844600908	0	0.006896	0.005063
ENSG00000117682	1.23764	1.08038	3.446	3.90681	3.27191	1.15901	3.54157		1.58058384826288	1.83192632769174	0.931734491600019	0.794193261742684	0.957700294676435	1.70626	0.894543
ENSG00000223583	0	0	0	0	0	0	0		0	0	0	0	0	0	0
ENSG00000225891	0	0	0	0	0	0	0		0	0.279503955115683	0	0	0	0.139752	0
ENSG00000198830	6.4409	9.63858	10.2478	2.01084	5.83806	8.03974	6.03223		91.5032527485873	166.420821256078	34.1278884841762	38.7026827305303	50.3110561254008	128.962	41.0472
ENSG00000224129	0	0	0	0	0	0	0		0	0	0	0	0	0	0
ENSG00000117676	0.784706	1.0275	0	0.571629	1.2447	0.906102	0.605444		3.7486551864556	3.46776813925138	4.742665145	4.27325127927624	5.12338732591392	3.60821	4.7131
ENSG00000238705	0	0	0	0	0	0	0		0	0	0	0	0	0	0
ENSG00000243905	0	0	0	0	0	0	0		0	0	0	0	0	0	0
ENSG00000252802	0	0	0	0	0	0	0		0	0	0	0	0	0	0
ENSG00000252429	0	0	0	0	0	0	0		0	0	0	0	0	0	0
ENSG00000229247	0	0	0	0	0	0	0		0	0	0	0	0	0	0
ENSG00000238316	0	0	0	0	0	0	0		0	0	0	0	0	0	0
ENSG00000235069	0	0	0	0	0	0	0		0	0	0	0	0	0	0
ENSG00000260063	0	0	0	0	0	0	0		0.0829213801394915	0.0246429320426994	0.0367182127816458	0.0304404485802196	0	0.053782	0.022386
ENSG00000117713	1.73994	2.53142	1.61485	1.68997	2.29991	2.13568	1.86825		1.0728428783278	1.26294639786727	1.48976042312167	1.81625588187468	1.49665267891162	1.16789	1.60089
ENSG00000060642	1.36523	1.78764	0	1.49178	2.16554	1.57644	1.21911		3.15470655764279	3.32264252261116	1.25940647033439	1.96215783278766	2.68824781752073	3.23868	1.96994
ENSG00000241188	0	0	0	0	0	0	0		0	0	0	0.209212705018691	0	0	0.069738
ENSG00000204160	0.424688	1.85363	2.75911	0	0.673643	1.13916	1.14425		4.58640451838492	3.81702516187507	11.7395610401951	11.2219755251582	11.5137713367632	4.20172	11.4918
ENSG00000175793	17.4894	9.1603	64.9286	42.0433	27.7418	13.3249	44.9046		256.176809249126	267.973217076445	1080.2943269606	1019.47829608663	1130.22165916134	262.075	1076.66
ENSG00000226698	0	0	0	0	0	0	0		1.44525281288874	1.12745440718233	3.35983646368001	2.9843577039431	4.69125599528128	1.28635	3.67848
ENSG00000142751	1.391	1.21426	1.29101	0.67553	1.47095	1.30263	1.14583		1.93188995705584	1.65309084198867	3.09733869618222	3.37479968192031	2.65250529783407	1.79249	3.04155
ENSG00000198746	0	0.905737	1.92597	0.755834	1.64581	0.452869	1.44254		2.80752538000376	2.63596306793818	4.55470864167831	3.80334593496676	3.56999310166753	2.72174	3.97602
ENSG00000090273	19.4	14.1125	13.5041	14.721	11.5397	16.7563	13.2549		47.0933048271202	28.0080383090344	53.3031198153724	52.0130914115797	47.7502842376844	37.5507	51.0222
ENSG00000131910	0	0	0	0	0	0	0		0	0	0	0	0	0	0
ENSG00000175707	0	1.12396	0	0	0	0.561982	0		4.71722296387514	5.55256249037956	3.93190008593196	3.4294314630253	2.88225744807688	5.13489	3.41453
ENSG00000172746	0	0	0	0	0	0	0		0	0.0991667285420499	0	0	0	0.049583	0
ENSG00000224064	0	0	0	0	0	0	0		0	0	0	0	0	0	0
ENSG00000225294	0	0	0	0	0	0	0		0	0	0	0	0	0	0
ENSG00000253368	3.50496	1.01987	2.16867	0	1.8532	2.26242	1.34062		2.62976036879629	2.12009030731726	5.94626927637989	5.36096968922896	5.56967943569326	2.37493	5.62564
ENSG00000158246	0.974917	0.851041	0.904833	0	1.54642	0.912979	0.817084		0.233449831473794	0.666025190343227	0.465180060578283	0.179968868295217	0.323316291566683	0.449738	0.322822
ENSG00000090020	1.15933	0.674679	0.717323	3.3781	4.90381	0.917002	2.99974		6.52377781479093	4.71078479959202	7.2157987622451	7.58208695804599	7.76954918267709	5.61728	7.52248
ENSG00000229985	0	0	0	0	0	0	0		0	0	0	0	0	0	0
ENSG00000214973	0	0	0	0	0	0	0		0	0	0	0	0	0	0
ENSG00000225159	0	0	0	0	0	0	0		0.0637611535097974	0	0.0847017595885717	0.140440362538499	0.220764988013237	0.031881	0.148636
ENSG00000225990	0	0	0	0	0	0	0		0	0	0	0	0	0	0
ENSG00000224311	0	0	0	0	0	0	0		0	0	0	0	0	0	0
ENSG00000142784	0.383234	0.334539	1.06705	1.11669	1.21578	0.358887	1.13317		1.2755723593835	1.51359310355225	2.10898101302282	1.59680971967951	1.69987941342961	1.39458	1.80189
ENSG00000252098	0	0	0	0	0	0	0		0	0	0	0	0	0	0
ENSG00000243659	0	0	0	0	0	0	0		0	0	0	0	0	0	0
ENSG00000186501	1.54732	1.35071	1.91478	2.25433	0	1.44902	1.38971		5.12546511139246	4.29434472593957	4.01964349039465	4.18930212810886	3.97687706624113	4.70991	4.06194
ENSG00000206888	0	0	0	0	0	0	0		0	0	0	0	0	0	0
ENSG00000241547	0	0	0	0	0	0	0		0	0.210623350792303	0.313830878475605	0.390262161284867	0	0.105312	0.234698
ENSG00000142765	0.826864	0	0	0	0	0.413432	0		0.51479366848777	0.92675783111871	0.460292782004873	0.51242875475298	0.445602109580442	0.720776	0.472775
ENSG00000142733	2.33145	3.25634	0.43277	2.03805	2.2189	2.7939	1.56324		1.32870722905803	1.363797895	0.949289282175453	0.922251522325376	0.94715804744156	1.34625	0.939566
ENSG00000142748	0	0	0	0	0	0	0		0.0255103461435138	0.0227438228359016	0	0	0	0.024127	0
ENSG00000174950	0	0	0	0	0	0	0		0.0541704263527627	0.0482958001816745	0.0359806102710885	0	0	0.051233	0.011994
ENSG00000231207	0	0	0	0	0	0	0		0	0	0	0	0	0	0
ENSG00000181773	0	0	0	0	0	0	0		0.679576322656195	0.512666198524243	1.35414685435857	1.78468823827292	2.17195171185788	0.596121	1.77026
ENSG00000158195	2.03365	4.2606	1.13248	2.37031	2.58064	3.14713	2.0278		5.44433303946156	7.90171534843427	9.14720804673136	9.58906308340956	8.49781847094503	6.67302	9.07803
ENSG00000241169	0	0	0	0	0	0	0		0	0	0	0	0	0	0
ENSG00000237429	0	0	0	0	0	0	0		0.390677880515861	0	0	0	0	0.195339	0
ENSG00000126705	0.322566	0.563159	0.299377	0.469954	1.53497	0.442863	0.7681		0.895988085900146	1.3221860981412	1.52885670098232	1.48012800138556	1.8319298945944	1.10909	1.61364
ENSG00000000938	0	0	0	0	0	0	0		0	0	0.0634166023862622	0	0.0275479626665913	0	0.030322
ENSG00000235912	0	0	0	0	0	0	0		0	0	0	0	0	0	0
ENSG00000233975	0	0	0	0	0	0	0		0	0	0	0	0	0	0
ENSG00000126709	10.6756	23.2979	37.1557	33.0514	33.8675	16.9868	34.6915		17.9583104579554	22.7341731445944	11.2064834385601	13.724595313625	20.9105278790827	20.3462	15.2805
ENSG00000225886	0	0	0	0	0	0	0		0	0.0597042569175031	0	0.0368751648458142	0.0579658523947535	0.029852	0.031614
ENSG00000206767	0	0	0	0	0	0	0		0	0	0	0	0	0	0
ENSG00000226662	0	0	0	0	0	0	0		0	0	0	0	0	0	0
ENSG00000207095	0	0	0	0	0	0	0		0	0	0	0	0	0	0
ENSG00000009780	1.14457	0	1.06229	0	0.907764	0.572286	0.656686		1.01407736412533	1.08736784918208	0.60074418532192	0.694229367719435	0.806607624771218	1.05072	0.700527
ENSG00000231344	0	0	0	4.81872	0	0	1.60624		0.633592207369563	0	0	0	0	0.316796	0
ENSG00000230833	0	0	0	0	0	0	0		0	0	0	0	0	0	0
ENSG00000117758	0.600261	7.33586	7.24243	3.49814	5.71283	3.96806	5.48447		2.14166851114305	2.35793005504768	1.79485803508825	1.61462597773396	1.31882110818984	2.2498	1.5761
ENSG00000269971	0	0	0	0	0	0	0		0.3004397831141	0.535715913971726	0	0	0	0.418078	0
ENSG00000270031	0	0	0	0	0	0	0		0	0.137286529485791	0	0	0	0.068643	0
ENSG00000223062	0	0	0	0	0	0	0		0	0	0	0	0	0	0
ENSG00000117751	9.82733	7.86375	8.3608	5.36913	9.0931	8.84554	7.60768		10.4325822949532	9.37113272429009	11.8008871160593	11.4462133717747	9.74330102914964	9.90186	10.9968
ENSG00000252947	41.7218	36.4205	51.63	121.571	176.478	39.0711	116.56		0	0	0	0	0	0	0
ENSG00000130775	0	0	0	0	0	0	0		0	0.0426625094874692	0.127135123243093	0.092223821710252	0.103550770724668	0.021331	0.107637
ENSG00000117748	6.86064	8.98335	7.42868	12.4943	9.06865	7.92199	9.66388		17.8246057357798	14.7686715065212	10.2934662874748	9.22711962907102	8.38988962246738	16.2966	9.30349
ENSG00000130768	0	0	0	0	0	0	0		1.34579018952982	1.0521701321602	0.962649773301576	0.980478868126923	0.860239301606634	1.19898	0.934456
ENSG00000227050	0	0	0	0	0	0	0		2.70212236707101	1.90719229658366	2.84173540876281	2.97584833370782	1.16946992631859	2.30466	2.32902
ENSG00000158156	0.841635	0	0.781132	0	0	0.420817	0.260377		2.11611250811681	1.81475474758486	1.55279354089352	1.44267528816207	1.53513356958238	1.96543	1.5102
ENSG00000158161	0	1.55427	1.98301	3.11288	0.56485	0.777135	1.88691		1.73951992888645	1.23917875149159	2.32214518594397	1.98146989061432	1.60905087630841	1.48935	1.97089
ENSG00000238231	0	0	0	0	0	0	0		0	0	0	0.331776006323919	0.260767363225444	0	0.197514
ENSG00000240750	0	0	0	0	0	0	0		0.186131044084156	0.165945670321208	0	0	0	0.176038	0
ENSG00000228589	0	0	0	0	0	0	0		3.73410032933589	5.86219528769061	4.20561027454974	4.73816086564358	5.05911659755444	4.79815	4.66763
ENSG00000228943	0	0	0	0	0	0	0		0	0	0	0	0	0	0
ENSG00000214812	0	0	0	0	0	0	0		0	0	0	0	0	0	0
ENSG00000253005	0	0	0	0	0	0	0		0	0	0	0	0	0	0
ENSG00000169403	0	0	0	0.357359	0	0	0.11912		1.94998570663771	1.70709643984701	1.23278317456439	1.16431805024214	1.60655082065349	1.82854	1.33455
ENSG00000126698	11.1913	15.3517	15.5802	20.9634	19.0197	13.2715	18.5211		19.6009910579038	20.4447594093863	17.6725470105567	18.1715143186629	16.5025650648413	20.0229	17.4489
ENSG00000130770	30.0897	27.1721	13.4818	13.605	24.6871	28.6309	17.258		35.7027785050035	28.7297823455111	18.9779526736596	19.4271626893986	24.4307961656284	32.2163	20.9453
ENSG00000270605	0	0	0	0	0	0	0		0.284220668858583	0.278737534673207	0.264295618993852	0.344313557205569	0.196815675688921	0.281479	0.268475
ENSG00000271398	0	0	0	0	0	0	0		0	0	0	0	0	0	0
ENSG00000130766	4.01147	2.33451	2.48207	3.40924	4.24202	3.17299	3.37778		1.32879130255388	2.1980952994936	4.59376424027541	4.26677587976434	4.10189403444924	1.76344	4.32081
ENSG00000130772	3.43032	0	1.06124	1.66591	1.81373	1.71516	1.51362		3.06659883626318	3.44195484697436	1.34578887857444	1.26646740006857	1.89602025366494	3.25428	1.50276
ENSG00000204138	3.46827	4.12852	3.21894	2.75618	4.50113	3.79839	3.49209		2.32539243221009	2.30880242847471	2.83836498694503	3.4090641676837	3.03233766381688	2.3171	3.09326
ENSG00000206779	0	0	0	0	0	0	0		0	0	0	0	0	0	0
ENSG00000229820	0	0	0	0	0	0	0		0	0.125091025597459	0	0	0	0.062546	0
ENSG00000221216	0	0	0	0	0	0	0		0	0	0	0	0	0	0
ENSG00000180198	4.15644	4.14664	9.36856	2.59526	4.70926	4.15154	5.55769		19.5502225123115	19.8005451906875	22.722227354074	22.0317444199429	21.6362464004593	19.6754	22.1301
ENSG00000242125	1.69418	0.985942	2.09652	2.87968	0.895773	1.34006	1.95732		18.9859128695118	18.2410744523504	15.6645213041072	19.6582153257778	21.23321219	18.6135	18.852
ENSG00000274266	0	0	0	0	0	0	0		0	0	0	0	0	0	0
ENSG00000200087	41622.8	52871.1	24713.9	19710.9	29636.4	47246.9	24687.1		4.60674334108286	12.5630633943173	8.63957947803431	5.37184386709757	14.542893585372	8.5849	9.51811
ENSG00000231468	0	0	3.50678	0	0	0	1.16893		0	0	0.120190549203423	0.597848417287455	0	0	0.239346
ENSG00000279443	0	0	2.05727	0	0	0	0.685756		0.451164494277918	0.260271005731823	1.62173575415814	1.98747047859331	2.38909474786096	0.355718	1.99943
ENSG00000180098	0.535515	1.86988	0	3.12082	0.849437	1.2027	1.32342		1.62854949009749	1.87494356529933	1.51608487013059	1.49695548573569	1.7093539590322	1.75175	1.57413
ENSG00000197989	4.78538	5.96762	11.4207	2.98797	4.33748	5.3765	6.24871		4.37074494072534	3.76539915132748	6.28460970914755	7.87828014779743	10.4288412815445	4.06807	8.19724
ENSG00000221539	124.789	54.4666	376.41	181.809	247.427	89.628	268.549		3.7351973035807	1.99807557102968	11.9086095508041	16.4542965298484	15.5191819952008	2.86664	14.6274
ENSG00000278274	0	0	0	0	0	0	0		0	0	0	0	0	0	0
ENSG00000273544	0	0	0	0	0	0	0		0	0	0	0	0	0	0
ENSG00000280498	0	0	0	0	0	0	0		0	0	0	0	0	0	0
ENSG00000274582	0	0	0	0	0	0	0		0	0	0	0	0	0	0
ENSG00000120656	4.93925	0.86233	0.916835	2.87845	1.56693	2.90079	1.7874		7.12005004193038	5.84175624803401	3.80222828119739	3.51686825702152	4.05411236973473	6.4809	3.79107
ENSG00000188060	0	0	0	0	0	0	0		0	0	0	0	0	0	0
ENSG00000229388	0	0	0	0	0	0	0		0	0.0503945440546	0	0	0	0.025197	0
ENSG00000274978	0	0	0	0	0	0	0		0	0	0	0	0	0	0
ENSG00000270103	0	0	0	0	0	0	0		0	0	0	0	0	0	0
ENSG00000162419	1.4297	1.87205	1.32692	0.520741	1.1339	1.65088	0.993853		0.385143428423091	0.404420312204078	0.864091708129767	0.706930993502545	0.651938594420882	0.394782	0.740987
ENSG00000252777	0	0	0	0	0	0	0		0	0	0	0	0	0	0
ENSG00000198492	2.39296	3.13335	3.3314	8.71589	3.79572	2.76315	5.281		9.755456487	10.1662471655811	14.3104928799159	13.5203236243836	12.9701861790244	9.96085	13.6003
ENSG00000116329	0	0	0	0	0	0	0		0	0	0	0	0.0102409440667456	0	0.003414
ENSG00000233427	0	0	0	0	0	0	0		0	0	0	0	0	0	0
ENSG00000199756	0	0	0	0	0	0	0		0	0	0	0	0	0	0
ENSG00000159023	0.644921	0.750634	0.19952	0.313201	0.340993	0.697778	0.284571		0.905991427168918	0.881170118669948	1.38133513025281	1.45696904462547	1.28326972825573	0.893581	1.37386
ENSG00000225616	0	0	0	0	0	0	0		0.167011843181252	0	0	0	0.289128768289239	0.083506	0.096376
ENSG00000206704	0	0	0	0	0	0	0		0	0	0	0.602781160004348	0	0	0.200927
ENSG00000277958	0	0	0	0	0	0	0		0	0	0	0	0	0	0
ENSG00000253304	0.874802	0	0	1.91178	0	0.437401	0.637261		1.23591295395478	0.728362523429539	1.4470231638087	1.82250506846332	1.81321755027924	0.982138	1.69425
ENSG00000225750	0	0	0	0	0	0	0		0	0	0	0	0	0	0
ENSG00000116350	5.97075	4.53225	5.78247	3.02572	7.00019	5.2515	5.26946		4.93568543279405	4.8382502357532	5.98688952360131	6.01757658878062	5.70357132812113	4.88697	5.90268
ENSG00000277916	0	0	0	0	0	0	0		0	0	0	0	0	0	0
ENSG00000116353	1.17726	1.54151	2.18526	3.00156	0.933687	1.35938	2.04017		2.74854141206882	2.27453885758725	2.54649512407131	2.43709863696812	2.53772787342906	2.51154	2.50711
ENSG00000237934	0	0	0	0	0	0	0		0.289428901010442	0	0.128161301157577	0.106249384224152	0	0.144714	0.078137
ENSG00000060656	0.690992	0.301596	0.641318	0.503362	0	0.496294	0.38156		4.0620969418827	2.98724557835775	3.94547691966802	3.69002743938609	3.95295536603288	3.52467	3.86282
ENSG00000230523	0	0	0	0	0	0	0		0	0	0	0	0	0	0
ENSG00000225011	0	0	0	0	0	0	0		0	0	0	0	0	0	0
ENSG00000228176	0	0	0	0	0	0	0		0	0	0	0	0	0	0
ENSG00000284676	0	0	0	0	0	0	0		0	0	0	0	0	0	0
ENSG00000270927	0	0	0	0	0	0	0		0	0	0	0	0	0	0
ENSG00000233399	0	0	0	0	0	0	0		0	0	0	0	0	0	0
ENSG00000233372	0	0	0	0	0	0	0		0	0	0	0	0	0	0
ENSG00000231251	0	0	0	0	0	0	0		0	0	0	0	0	0	0
ENSG00000236335	0	0	0	0	0	0	0		0	0	0	0	0	0	0
ENSG00000231949	0	0	0	0	0	0	0		0	0	0	0	0	0	0
ENSG00000162510	0	0	0	0	0.795033	0	0.265011		0.0480077464984753	0.0963032515780698	0.127549154256694	0.118959634052096	0.207775992843548	0.072155	0.151428
ENSG00000186056	0	0	0	0	0	0	0		0.178591441652318	0.208215628591397	0.401491392244636	0.196682818858278	0.523219605040317	0.193404	0.373798
ENSG00000162511	0	0	1.30889	0.513663	0	0	0.607516		0.320811692659405	1.67096240485011	1.27852054279402	1.82233595654338	1.63692451099857	0.995887	1.57926
ENSG00000264773	0	0	0	0	0	0	0		0	0	0	0	0	0	0
ENSG00000229607	0	0	0	0	0	0	0		0	0	0	0	0	0	0
ENSG00000223382	0	0	0	0	0	0	0		0	0	0	0	0	0	0
ENSG00000222784	0	0	0	0	0	0	0		0	0	0	0	0	0	0
ENSG00000235143	0	0	0	0	0	0	0		0	0	0	0	0	0	0
ENSG00000162512	0	1.14066	0.60638	0	1.03634	0.570331	0.547575		0.516278580180788	0.425419231528135	0.207829137012287	0.215370373427335	0.284382916142422	0.470849	0.235861
ENSG00000266210	0	0	0	0	0	0	0		0	0	0	0	0	0	0
ENSG00000134644	3.83547	8.82687	5.50143	4.31799	2.76538	6.33117	4.19494		3.60691096211653	3.85592472379347	7.13179604851179	6.78599941163029	6.27314666663983	3.73142	6.73031
ENSG00000237329	0	0	0	0	0	0	0		0	0	0	0	0	0	0
ENSG00000232768	0	0	0	0	0	0	0		0	0	0	0	0	0	0
ENSG00000215900	0	0	0	0	0	0	0		0	0	0	0	0	0	0
ENSG00000225142	0	0	0	0	0	0	0		0	0	0	0	0	0	0
ENSG00000084628	0	0	0	0	0	0	0		0.0185071711057899	0.0330002437799791	0	0	0.0320393780728952	0.025754	0.01068
ENSG00000060688	12.4918	11.4238	7.17711	14.733	5.66131	11.9578	9.19048		10.0562560127941	7.63226083878503	7.58773683351712	7.13754398557068	6.9291821353647	8.84426	7.21815
ENSG00000229447	0	0	0	0	0	0	0		0	0	0	0.139315554142881	0.218996847376975	0	0.119437
ENSG00000121766	2.40354	3.14721	3.34614	0.875446	0	2.77538	1.40719		10.8202113248131	9.49285253076395	8.21906897246627	7.82799666768791	6.77533609230004	10.1565	7.60747
ENSG00000229044	0	0	0	0	0	0	0		12.9702386550761	15.2685137029937	9.36774449098937	7.48876639331143	5.88597677038936	14.1194	7.58083
ENSG00000121769	4.5002	1.9642	8.35339	13.1129	0	3.2322	7.15543		0.0538800390769925	0.144110713699997	0.0715754635119802	0.237352425576761	0.0932764349938967	0.098995	0.134068
ENSG00000168528	3.25247	5.11056	8.45224	5.21247	5.15909	4.18152	6.2746		67.1346197804468	52.716015798302	67.3322425423925	69.4409331376325	71.4593685840817	59.9253	69.4108
ENSG00000215899	0	0	0	0	0	0	0		0	0	0	0	0	0	0
ENSG00000206981	0	0	0	0	0	0	0		0	0	0	0	0	0	0
ENSG00000260386	0	0	0	0	0	0	0		0	0	0	0.0171254281745258	0	0	0.005708
ENSG00000265961	0	0	0	0	0	0	0		0	0	0	0	0	0	0
ENSG00000284543	0	0	0	0	0	0	0		0.0280670796572879	0.0450419147815383	0.0372849439293723	0.0309102849108647	0.0485893695693227	0.036554	0.038928
ENSG00000229167	0	0	0	0	0	0	0		0.654765551016854	0.500364102389836	0.24851582254921	0.309040087108828	0	0.577565	0.185852
ENSG00000142910	6.99444	13.3562	21.0978	7.64279	6.93414	10.1753	11.8916		37.2447479058652	29.2299424948815	79.3463821746151	77.8159545224322	86.2601253864407	33.2373	81.1408
ENSG00000121764	0	0	0	0	0	0	0		0.950883691982702	1.11750590967675	0.516753580977033	0.523604275813003	0.785666172157349	1.03419	0.608675
ENSG00000162517	4.14657	6.33447	7.69697	3.77578	6.57732	5.24052	6.01669		12.634929648556	11.2647080464607	8.27684904193364	8.8027161588062	7.3914140261531	11.9498	8.15699
ENSG00000235790	0	0	0	0	0	0	0		0.0748387907396133	0.0444818267918762	0.0331391812108717	0.0824199871305585	0	0.05966	0.03852
ENSG00000264078	0	0	0	0	0	0	0		0	0	0	0	0	0	0
ENSG00000084636	2.98881	4.56582	1.8493	5.44308	2.37043	3.77731	3.22094		0.155065694510503	0.0957110317765863	0.182224381050352	0.203615040670365	0.351047055596838	0.125388	0.245629
ENSG00000121753	0	0	0.276256	0	0	0	0.092085		0.0498925271597422	0.0381272801073224	0.0568100249329229	0.0392476129193136	0.0370171308549786	0.04401	0.044358
ENSG00000266580	0	0	0	0	0	0	0		0	0	0	0	0	0	0
ENSG00000254545	0	0	0	0	0	0	0		0.514719926377973	0.367120030431276	0.82051872137756	0.340116743913068	0.534645934657755	0.44092	0.565094
ENSG00000134668	0.325844	0	0.30242	0	0	0.162922	0.100807		0.405731523618307	0.466076625789939	0.570078109524494	0.601504982530804	0.526797920938008	0.435904	0.566127
ENSG00000203620	0	0	0	0	0	0	0		0	0	0	0	0	0	0
ENSG00000269967	0	0	0	0	0	0	0		0	0	0.125104643208333	0	0.16303513169291	0	0.096047
ENSG00000184007	6.63074	2.57254	5.47029	3.22017	1.75295	4.60164	3.48114		8.00942643121731	7.69133159015798	11.026595891983	10.7636882166534	9.86488718816256	7.85038	10.5517
ENSG00000228634	0	0	0	0	0	0	0		0	0	0	0	0	0	0
ENSG00000284702	0	0	0	0	0	0	0		0	0	0	0	0	0	0
ENSG00000121774	24.4501	32.5768	19.1094	38.9029	25.5151	28.5134	27.8425		16.7629991809303	20.7692938955192	19.3415334886596	20.4802795074276	18.0840858199371	18.7661	19.302
ENSG00000203325	0	0	0	0	0	0	0		0	0.157967513094227	0.117686579428352	0.0975655403212166	0.306735968922237	0.078984	0.173996
ENSG00000121775	1.63731	2.1439	2.27941	2.38544	2.59711	1.8906	2.42065		6.15539323021284	4.45670047580734	4.47910113364758	4.70639559609069	5.1244485701647	5.30605	4.76998
ENSG00000266203	0	0	0	0	0	0	0		0	0	0	0	0	0	0
ENSG00000276493	0	0	0	0	0	0	0		0	0	0	0	0	0	0
ENSG00000025800	3.70364	2.96363	4.5832	4.49661	4.40606	3.33363	4.49529		3.47353374915874	3.11001709201982	5.14447687101134	5.27417397860489	4.72110944252398	3.29177	5.04659
ENSG00000250135	0	0	0	0	0	0	0		0	0	0	0	0	0	0
ENSG00000084652	12.6672	12.6374	10.0771	8.56849	9.32882	12.6523	9.32481		7.40978823115973	7.23400199881711	9.13817954785228	9.3057220821365	8.4392964994478	7.32189	8.96107
ENSG00000160050	0.819235	0	0	0	0	0.409617	0		0	0.0349793215652227	0.0781793032966199	0.21604292817757	0.135843324774646	0.01749	0.143355
ENSG00000224066	0	0	0	0	0	0	0		1.14065273589082	0.36319722981134	0.324700481488393	0.852422288908139	0.705244084773309	0.751925	0.627456
ENSG00000160051	0.93164	0	0.864667	0	0	0.46582	0.288222		1.91854686359867	1.27291981495784	1.3335912632559	1.57238798154484	1.58344088557436	1.59573	1.49647
ENSG00000222046	0	0	0	0	0	0	0		0.0887334190898786	0.158221072505293	0.235750964890182	0.0977221463249425	0.102409440667456	0.123477	0.145294
ENSG00000160055	0	0.564342	0	0.941883	1.02546	0.282171	0.655781		0.959791947848124	0.993722266633636	0.514116672943795	0.596704396699908	0.723591095547725	0.976757	0.611471
ENSG00000084623	80.2993	77.1058	69.5583	79.9432	80.6684	78.7025	76.7233		63.1324130917095	71.9430758069764	57.0462668143831	59.2574065694941	64.1339567438384	67.5377	60.1459
ENSG00000220785	0	0	0	0	0	0	0		0.0746787167754061	0.0665800257823692	0.0248012244388016	0.10280462202033	0.0969621299936556	0.070629	0.074856
ENSG00000183615	0	0	0	0	0	0	0		0.177182436195495	0.210623350792303	0.235373158856704	0.325218467737389	0	0.193903	0.186864
ENSG00000182866	0	0	0	0	0	0	0		0.0165561306058683	0.0885639965595666	0.131961231919662	0.127632908093164	0.0573235233924756	0.05256	0.105639
ENSG00000277617	0	0	0	0	0	0	0		0	0	0	0	0	0	0
ENSG00000252450	0	0	0	0	0	0	0		0	0	0	0	0	0	0
ENSG00000116478	11.6508	9.66188	9.19126	8.48716	4.62014	10.6563	7.43285		11.717378975048	14.5631458097406	12.5451577356418	12.5356578558966	11.7121591767128	13.1403	12.2643
ENSG00000175130	4.0764	4.74459	5.04448	2.96951	2.15534	4.4105	3.38978		36.0838966351564	36.5800321434302	56.5361063194735	53.9292232056863	57.2857856874053	36.332	55.917
ENSG00000233775	0	0	0	0	0	0	0		0	0	0	0	0	0	0
ENSG00000162526	0	0	0	0	0	0	0		0.151385449821071	0.202452202997987	0.100551929114502	0.0833604251398072	0.30575598180108	0.176919	0.163223
ENSG00000225828	0	0.708354	0	0	0	0.354177	0		0.291463550578178	0.294502527048077	0.180687163073125	0.235391869513122	0.571855036612846	0.292983	0.329311
ENSG00000160058	1.10442	1.60681	2.05005	2.41358	0.583945	1.35562	1.68253		1.94818742474115	2.51498588858677	2.02591319126925	1.66983165549283	1.4650543360164	2.23159	1.72027
ENSG00000224333	0	0	0	0	0	0	0		0	0	0	0	0	0	0
ENSG00000270850	0	0	0	0	0	0	0		0	0	0	0	0	0	0
ENSG00000229259	0	0	0	0	0	0	0		0	0	0	0	0	0	0
ENSG00000263529	0	0	0	0	0	0	0		0	0	0	0	0	0	0
ENSG00000254553	0	0	0	0	0	0	0		0	0	0	0	0	0	0
ENSG00000273274	0	0	0	0	0	0	0		0.0129221412092086	0.011520772343478	0	0	0.00745688189993284	0.012221	0.002486
ENSG00000160062	0	0	0	0	0	0	0		0.179711825037296	0.222918395863288	0.228353549454759	0.413043542572591	0.338168276691654	0.201315	0.326522
ENSG00000176261	0.65381	1.7122	2.42724	0.476276	2.07416	1.18301	1.65922		3.4756058512163	2.86139964245448	2.05896520270911	2.32764687529292	2.19536431792772	3.1685	2.19399
ENSG00000200591	0	0	0	0	0	0	0		0	0	0	0.596871540788619	0	0	0.198957
ENSG00000162521	3.41293	4.2561	2.26256	3.90687	5.41361	3.83452	3.86102		8.76789250049393	7.489161396	6.74653540021792	6.65382561362772	6.74054720977754	8.12853	6.71364
ENSG00000162520	5.95854	7.51318	4.91573	4.34058	1.05016	6.73586	3.43549		2.36216148375571	1.55475911941321	2.10600589513311	2.2522614665032	2.36029237686305	1.95846	2.23952
ENSG00000224409	0	0	0	0	0	0	0		0	0.499097357826823	0	0	0	0.249549	0
ENSG00000162522	1.93512	3.04064	3.23282	0.563866	0.613901	2.48788	1.4702		8.67442434317564	9.23748466847877	11.4371231095219	11.1759568131904	11.3750964314083	8.95595	11.3294
ENSG00000134684	15.4619	17.4237	13.5676	18.8406	14.2695	16.4428	15.5593		4.75932909227314	7.4600985214504	9.55961263116887	9.3930950684701	7.66824981440083	6.10971	8.87365
ENSG00000116497	1.75769	0.219194	0.699144	0.914581	1.59318	0.988443	1.06897		0.901907549918333	1.07213104384161	0.72685607203171	0.821104116586302	0.7182305785249	0.987019	0.755397
ENSG00000160097	0	0	0	0	0	0	0		0.0176109971624703	0.0157011354206431	0.0233948472645083	0	0	0.016656	0.007798
ENSG00000121905	0	0	0	0	0	0	0		3.88715661126028	5.42119750612875	2.50812503179499	1.98757323728204	1.92268452644376	4.65418	2.13946
ENSG00000121900	0	4.26662	0	2.37365	0	2.13331	0.791217		13.4983756896091	16.9735368198127	7.67014183723865	7.60474156485373	7.76689242408601	15.236	7.68059
ENSG00000116514	2.65357	1.54426	4.10468	5.15473	4.20911	2.09892	4.48951		3.83365767694712	5.13630460966608	16.403615365287	15.3251913541795	17.2702927605596	4.48498	16.333
ENSG00000278966	0	0	0	0	0	0	0		0	0	0	0.0668286467183745	0.105051177062281	0	0.057293
ENSG00000217644	0	0	0	0	0	0	0		0	0	0.139612976356068	0	0.181942247725738	0	0.107185
ENSG00000239670	0	0	0	0	0	0	0		0	0	0.0850943517535245	0.0705456514025947	0	0	0.05188
ENSG00000236065	0	0	0	0	0	0	0		0.0658106191583266	0.117347295441426	0.218560790366939	0.0724772585243324	0.284826256856363	0.091579	0.191955
ENSG00000004455	2.01554	1.75944	2.24478	1.1746	1.91824	1.88749	1.77921		22.6162381312879	17.590414910172	25.2994705144708	24.6308780724179	24.013136240697	20.1033	24.6478
ENSG00000276645	0	0	0	0	0	0	0		0	0	0.21285920453128	0	0.554792013355003	0	0.255884
ENSG00000142920	0	0	0	0.256401	0	0	0.085467		0.168565086424743	0.135256220999722	0.0671777029089419	0.0464101975609385	0.160499747726958	0.151911	0.091363
ENSG00000278997	0	0	0	0	0	0	0		0.0812954707249917	0	0.215989486950858	0.0895307311182929	0.0703688399292192	0.040648	0.125296
ENSG00000116525	0	1.10547	0	0	0	0.552733	0		1.00069685302732	1.10845881925472	1.26892342580564	0.985181824592954	0.787451637167346	1.05458	1.01385
ENSG00000279179	0	0	0	0	0	0	0		0.0320654988938482	0.10005830875806	0.149087870923156	0.105941236358073	0.0555113818467158	0.066062	0.103513
ENSG00000284721	0	0	0	0	0	0	0		0	0	0	0	0	0	0
ENSG00000160094	0.693066	1.21001	0.643243	0	0	0.951536	0.214414		1.29447966594223	2.82605825287036	0.440927202421445	0.731082523691855	0.775726148964553	2.06027	0.649245
ENSG00000270115	0	0	0	0	0	0	0		0.117869765656704	0	0	0	0	0.058935	0
ENSG00000184389	0	0	0	0	0	0	0		0	0	0	0.0595121184364019	0	0	0.019837
ENSG00000225313	0	0	0	0	0	0	0		0.0826115866894062	0	0.0914525847612599	0.151633616837956	0.0953440819962521	0.041306	0.11281
ENSG00000134686	0.464041	1.21524	0.861364	1.35215	0.736065	0.839638	0.983192		3.67798684437812	3.14042591257717	8.31049398836848	6.66936461355565	7.27139964438452	3.40921	7.41709
ENSG00000284154	0	0	0	0	0	0	0		0	0	0	0	0.957016223037381	0	0.319005
ENSG00000222112	0	0	0	0	0	0	0		0	0	0	0	0	0	0
ENSG00000233246	0	0	0	0	0	0	0		0	0	0	0.124246728898855	0	0	0.041416
ENSG00000234512	0	0	0	0	0	0	0		0	0	0	0	0	0	0
ENSG00000121903	0	0.379666	0	0	0	0.189833	0		0.187463557210606	0.324982148264687	0.0968453238400606	0.0688178943034354	0.0721187809372555	0.256223	0.079261
ENSG00000235907	0	0	0	0	0	0	0		0	0	0	0	0	0	0
ENSG00000121904	0	0	0.236013	0.185243	0	0	0.140419		0	0	0	0.00335302622462076	0.00527078384665628	0	0.002875
ENSG00000227000	0	0	0	0	0	0	0		0	0	0	0	0	0	0
ENSG00000176256	0	0	0	0	0	0	0		0	0	0	0	0	0	0
ENSG00000231163	0	0	0	0	0	0	0		0	0	0	0	0	0	0
ENSG00000201148	0	0	0	0	0	0	0		0	0	0	0	0	0	0
ENSG00000142698	0	0	0	0	0	0	0		0	0	0	0	0	0	0
ENSG00000270241	0	0	0	0	0	0	0		0	0	0	0	0	0	0
ENSG00000207941	0	0	0	17.518	0	0	5.83935		0	0	0	0	0	0	0
ENSG00000163866	0.855989	0.49815	1.58891	0.415704	0.905184	0.67707	0.969932		2.20686406995886	2.04063335417236	2.88626663318833	2.26488073727502	2.18820913684236	2.12375	2.44645
ENSG00000189280	0	1.48728	0	1.24113	0	0.743641	0.41371		31.373452067537	19.6779723027312	28.7784073609652	26.6438169860815	27.6157448861709	25.5257	27.6793
ENSG00000189433	0	0	9.05343	2.36864	2.57882	0	4.66696		5.45023155846423	3.19316865905401	17.5057958120945	16.5064404273022	20.2860481080459	4.3217	18.0994
ENSG00000255811	0	0	0	0	0	0	0		13.6227981657736	7.04083772648554	45.1109471317363	45.0083775436104	51.610517742373	10.3318	47.2433
ENSG00000188910	0.967157	0.844267	3.59052	0	1.53411	0.905712	1.70821		25.9845799515457	16.4974467550204	68.5140007245289	63.3038905539213	69.7615512394236	21.241	67.1932
ENSG00000187513	0	0	0	0	0	0	0		0.0321962260296997	0	0.12831058630744	0	0.0557376949934409	0.016098	0.061349
ENSG00000230163	0	0	0	0	0	0	0		0.844569612531858	0.41071553404499	0.305985106513715	0.845568016117211	1.06335135893042	0.627643	0.738301
ENSG00000116544	0	0	0	0	0	0	0		0	0.0247854483708317	0	0	0	0.012393	0
ENSG00000241014	0	0	0	0	0	0	0		0.115650460445595	0.0736489301933634	0.0438950541322724	0.0545853829890369	0.028601799851685	0.09465	0.042361
ENSG00000271741	0	0	0	0	0	0	0		0	0	0	0	0	0	0
ENSG00000243749	0	0	0	0	0	0	0		0	0	0	0.0660313418226021	0	0	0.02201
ENSG00000163867	0.722116	0.210121	0.223402	0.175345	0	0.466118	0.132915		0.386176795561529	0.405962179412627	0.382840295919569	0.399905799302228	0.2793916614018	0.396069	0.354046
ENSG00000233940	0	0	0	0	0	0	0		0	0	0	0	0	0	0
ENSG00000197056	1.91268	0.417412	2.21898	1.74164	1.51695	1.16505	1.82586		0.675553911658382	1.0718756688001	0.289000017751148	0.277419166845415	0.257688709599958	0.873715	0.274703
ENSG00000228348	0	0	0	0	0	0	0		0	0	0	0	0	0	0
ENSG00000284640	0	0	0	0	0	0	0		0	0	0	0	0	0	0
ENSG00000116560	40.7254	29.8518	42.9914	36.4609	35.9979	35.2886	38.4834		34.7571526951509	23.3022715868348	46.5380849314369	49.263844739709	46.2914391751989	29.0297	47.3645
ENSG00000201868	0	0	0	0	0	0	0		0	0	0	0	0	0	0
ENSG00000146463	1.81138	2.63537	0.840582	3.51873	0	2.22337	1.4531		2.13258420654287	2.08822021232761	1.96867624434089	1.90277683030534	1.62694009408735	2.1104	1.8328
ENSG00000240374	0	0	0	0	0	0	0		0	0	0	0	0	0	0
ENSG00000201542	0	0	0	0	0	0	0		0	0	0	0	0	0	0
ENSG00000229994	0	0	0	0	0	0	0		0.0623938150033796	0	0	0.137428661761714	0	0.031197	0.04581
ENSG00000227409	0	0	0	0	0	0	0		0.48175093762958	0.429506440831362	0.319984425112382	0.928466841226741	0.417000532913891	0.455629	0.555151
ENSG00000278702	0	0	0	0	0	0	0		0	0	0	0	0	0	0
ENSG00000142687	0.719266	2.09291	1.33512	0.698611	0.760603	1.40609	0.931444		1.55583439040414	1.85289051811345	0.922817270034094	1.05588428972825	0.983950629148413	1.70436	0.987551
ENSG00000236274	0	0	0	0	0	0	0		0.110231146745751	0	0	0	0.0954153761752124	0.055116	0.031805
ENSG00000020129	2.34757	2.45914	1.74305	1.3681	2.23424	2.40336	1.7818		1.13552428907717	1.22287480545427	2.79288419368223	2.41443460367819	3.09468333257969	1.1792	2.76733
ENSG00000239636	0	0	0	0	0	0	0		0.0536707962067906	0.0478503534809697	0	0.0591076671460575	0.185828392822792	0.050761	0.081645
ENSG00000116819	0	0	0	0	0	0	0		0	0.0675457251056174	0.0670958662067535	0.0556243921063857	0.131158002243588	0.033773	0.084626
ENSG00000126067	6.67364	8.7385	6.19389	7.29225	8.31739	7.70607	7.26785		19.5189703404956	20.4348575435641	18.8784534020851	18.0266790270638	19.7608140210072	19.9769	18.8886
ENSG00000142686	0.636154	2.22129	1.18084	0.463415	1.00907	1.42872	0.884444		1.46237760510539	1.94209935635493	0.930855766302402	1.00657311370249	0.870254487744105	1.70224	0.935894
ENSG00000092853	11.0929	7.44877	10.6914	10.2564	13.5351	9.27084	11.4943		2.29868915559485	1.58487162277941	1.79146334769072	1.98023247093648	2.38767677157728	1.94178	2.05312
ENSG00000232335	0	0	0	0	0	0	0		2.15380208154523	2.10310737284633	2.04368531252203	2.71083772142957	3.37352657471433	2.12846	2.70935
ENSG00000134698	0.317683	0	0	0	0	0.158842	0		0.456427027051006	0.49509674944738	0.293058530526415	0.242953903626357	0.223878846726785	0.475762	0.253297
ENSG00000092847	0.665016	0.290259	0.462907	0.605549	0.263713	0.477637	0.444057		0.760381372444327	0.677920210306148	0.819721011256676	0.885635980585389	0.97865694707841	0.719151	0.894671
ENSG00000271164	0	0	0	0	0	0	0		0	0	0	0	0	0	0
ENSG00000271914	0	0	0	0	0	0	0		0.697991415315585	0.248918505481812	0.185445519099221	0.153739639294038	0.966683053573112	0.473455	0.435289
ENSG00000126070	0.327353	0	0.101274	0.317953	0.346166	0.163677	0.255131		0.368417532405927	0.284202647748672	0.833045428708701	0.863273108102838	0.714697562224825	0.32631	0.803672
ENSG00000271554	0	0	0	0	0	0	0		0.167772139887691	0.224366604334137	0.334308462351859	0.1847675179376	0.145222492114929	0.196069	0.221433
ENSG00000232862	0	0	0	0	0	0	0		0	0	0	0	0	0	0
ENSG00000092850	0	0	0	0	0	0	0		0	0	0	0.0307790177757529	0	0	0.01026
ENSG00000116863	4.15217	2.41639	3.85368	4.03293	8.78159	3.28428	5.55606		5.86614080123501	5.76183662868871	7.57258105328907	6.82537636031303	7.5161346053895	5.81399	7.3047
ENSG00000171812	0.494348	0.863069	0.917621	0.720228	0	0.678708	0.545949		0	0	0	0	0	0	0
ENSG00000054116	5.23641	6.85659	7.28997	6.19861	10.3825	6.0465	7.95704		7.1785260568731	7.62973682750999	5.39269470396726	5.04032377965643	5.3725322416048	7.40413	5.26852
ENSG00000116871	5.69377	9.17594	5.28446	6.38107	2.08419	7.43485	4.58324		7.15264418581334	6.22735448318642	15.1721243480221	15.8352703485035	15.3601920828993	6.69	15.4559
ENSG00000264592	0	0	0	0	0	0	0		0	0	0	0	0	0	0
ENSG00000054118	17.5485	17.8719	12.6677	20.9506	15.4642	17.7102	16.3608		9.80489292189933	12.8001716269089	11.117803447821	10.4639041994505	9.69948874700048	11.3025	10.4271
ENSG00000231849	0	0	0	0	0	0	0		0	0	0	0	0	0	0
ENSG00000214193	0	0.450439	1.43673	0	0	0.22522	0.47891		0.321257023338814	0.473690691924933	1.01767062693878	1.02057829392779	0.834234079089357	0.397474	0.957494
ENSG00000142694	7.62545	4.9924	0	4.16614	0	6.30892	1.38871		0.228244921936393	0.284889387776872	0.606411441480526	1.10601134395513	0.790269383185285	0.256567	0.834231
ENSG00000116883	0	0	0	0	0	0	0		0.661686747576646	0.670373559377024	1.11872683121445	1.09307377926795	1.4579137238872	0.66603	1.22324
ENSG00000196182	1.65195	0.360513	0	0.300846	0	1.00623	0.100282		1.29549204511311	1.67519037141785	1.8391949157175	1.51385415121665	1.55793338633992	1.48534	1.63699
ENSG00000181817	0	0	1.43225	0	2.44781	0	1.29335		8.01868961241964	5.86422714385093	3.87799306116313	3.54053345785977	3.71035701444974	6.94146	3.70963
ENSG00000222821	0	0	30.8294	0	0	0	10.2765		0	0	0	0	0	0	0
ENSG00000116885	4.14025	0	0.768524	1.20641	0	2.07012	0.65831		1.07072083393891	1.09602710663369	0.237061632019234	0.458572037435159	0.377588897181176	1.08337	0.357741
ENSG00000201448	161.065	15.6222	33.2193	13.0367	0	88.3438	15.4187		0	0	0	0	0	0	0
ENSG00000116898	17.4174	7.60217	11.0218	9.22761	6.27901	12.5098	8.84282		23.3749569529019	19.1667249220995	17.6035876093076	20.2518759415727	19.9870672095255	21.2708	19.2808
ENSG00000119535	0	0	0	0	0	0	0		0	0	0	0.0288911601188464	0	0	0.00963
ENSG00000230214	0	0	0	0	0	0	0		0	0	0	0	0	0	0
ENSG00000284705	0	0	0	0	0	0	0		0	0	0	0	0	0	0
ENSG00000284720	0	0	0	0	0	0	0		0	0	0	0	0	0	0
ENSG00000234481	0	0	0	0	0	0	0		0	0	0	0	0	0	0
ENSG00000163873	0	0	0	0	0	0	0		0	0	0	0	0	0	0
ENSG00000284650	0	0	0	0	0	0	0		0	0	0	0	0	0	0
ENSG00000264698	0	0	0	0	0	0	0		0	0	0	0	0	0	0
ENSG00000207328	0	0	0	0	0	0	0		0	0	0	0	0	0	0
ENSG00000223944	0	0	0	0	0	0	0		0	0	0	0	0	0	0
ENSG00000252368	0	0	0	0	0	0	0		0	0	0	0	0	0	0
ENSG00000230451	0	0	0	0	0	0	0		0	0	0	0	0	0	0
ENSG00000233621	0	1.44463	0	0	0	0.722317	0		0.475534796498876	0.565285896319986	0.210570395880406	0.741917743173811	0.617429821314439	0.52041	0.523306
ENSG00000163874	0.7397	0	1.37305	1.61653	1.17332	0.36985	1.38763		3.06427400707723	2.38454517042461	23.2238872255588	24.1494875631604	26.9841165098653	2.72441	24.7858
ENSG00000283724	0	0	0	0	0	0	0		0	0	0	0	0	0	0
ENSG00000163875	1.98618	2.88968	3.07233	3.376	0	2.43793	2.14945		6.76941579572945	5.21551013694068	6.63391856966931	6.82662196436241	6.28496458490279	5.99246	6.58183
ENSG00000263675	0	0	0	0	0	0	0		0	0	0	0	0	0	0
ENSG00000163877	1.6007	0.698653	1.11422	1.45756	3.80855	1.14968	2.12678		1.22654840906626	1.44380499747485	1.90942344158325	1.99453797249489	1.72525025473891	1.33518	1.8764
ENSG00000232273	0	0	0	0	0	0	0		0	0.0926426016642835	0	0.114437776617367	0	0.046321	0.038146
ENSG00000237749	0	0	0	0	0	0	0		0.437003320893236	0.19480578689881	0	0	0	0.315905	0
ENSG00000163879	0	0	0	0.377408	0	0	0.125803		0.0868416608283125	0.0442422478324944	0.148323121649377	0.232265541231478	0.279201321801749	0.065542	0.21993
ENSG00000134697	8.84061	9.47122	12.3076	14.051	12.1108	9.15591	12.8231		5.85044376267024	4.53824579654934	11.9390115711252	11.9430410965735	12.0938864738927	5.19435	11.992
ENSG00000284748	0	0	0	0	0	0	0		0	0	0	0	0	0	0
ENSG00000169218	0	0	0	0	0	0	0		0	0	0	0	0	0	0
ENSG00000116922	1.56198	0.909006	1.44969	1.8964	0.825873	1.23549	1.39066		2.84259129030282	2.18974181885962	6.60828457369269	5.09400379939624	4.51096956731648	2.51617	5.40442
ENSG00000134690	8.41532	13.8759	8.67819	14.3039	7.4158	11.1456	10.1326		9.40380171691277	16.0293839046477	5.08611938895216	4.83299143112437	4.45754822394892	12.7166	4.79222
ENSG00000183317	0	0	0	0	0	0	0		0.0203438125955573	0.0120917232790478	0.0540503622889782	0.0597457283223152	0.0234792988968935	0.016218	0.045758
ENSG00000200421	0	0	0	0	0	0	0		0	0	0	0	0	0	0
ENSG00000214141	0	0	0	0	0	0	0		0	0	0	0.0321780640382871	0	0	0.010726
ENSG00000227416	0	0	0	0	0	0	0		0	0	0	0	0	0	0
ENSG00000185090	0	1.3355	3.54977	0.557234	1.21336	0.667749	1.77346		13.1150227921087	8.75322171960694	9.95211996533674	9.1987041435256	9.51308372800577	10.9341	9.55464
ENSG00000233728	0	0	0	0	0	0	0		32.5367701118767	20.5592461613378	24.4438387946385	24.1784134437173	22.4215229397329	26.548	23.6813
ENSG00000196449	1.2643	0	2.34682	3.68397	2.00543	0.632148	2.67874		11.5345183764682	8.09734897350473	28.2324045703345	23.2721063625337	27.4631161484988	9.81593	26.3225
ENSG00000197982	1.03478	2.70991	4.80198	4.52281	4.92414	1.87234	4.74965		17.7166552516768	10.0294855646665	31.8301315641878	25.43298797	27.753899430981	13.8731	28.339
ENSG00000188786	0.575425	0.50231	0.801088	0	0.912742	0.538867	0.571277		0.578713520415195	0.706365200625731	1.4002708264187	1.38089771724825	1.04956913792734	0.642539	1.27691
ENSG00000235673	0	0	0	0	0	0	0		0	0	0	0	0	0	0
ENSG00000230955	0	0	0	0	0	0	0		1.49407892143228	1.02465413898958	1.37407033278508	1.64542965298484	2.18860258906677	1.25937	1.73603
ENSG00000204084	0.775567	0.677021	1.43963	0.564971	1.23021	0.726294	1.07827		0.303333156165366	0.298033220673184	0.246706916785974	0.211344659795478	0.192903605987378	0.300683	0.216985
ENSG00000252448	0	0	0	0	0	0	0		0	0	0	0	0	0	0
ENSG00000222282	0	0	0	0	0	0	0		0	0	0	0	0	0	0
ENSG00000277168	0	0	0	0	0	0	0		0	0	0	0	0	0	0
ENSG00000183431	13.6373	11.0542	10.8488	9.22469	9.27069	12.3458	9.7814		16.1994088626939	12.8621548256621	15.4929167855046	15.7853634198691	13.6889662282562	14.5308	14.9891
ENSG00000212541	0	0	0	0	0	0	0		0	0.912701186766644	0.679966903363812	0	0.886126132442019	0.456351	0.522031
ENSG00000183386	1.152	4.02249	4.27674	5.03512	1.82731	2.58724	3.71306		2.28957902580765	1.81993709696582	3.73778213944898	3.34176581219976	3.5338922407568	2.05476	3.53781
ENSG00000183520	13.6402	11.907	13.2926	21.86	11.8999	12.7736	15.6842		10.2722891398799	7.60036072454304	11.2378341039247	10.4495720089262	10.8000058257099	8.93633	10.8291
ENSG00000185668	0	0	0	0	0	0	0		0.0253117765993564	0	0.0336247369795291	0.0557517373264095	0	0.012656	0.029792
ENSG00000224592	0	0	3.13252	0	0	0	1.04417		0	0.0720553568499983	0	0	0	0.036028	0
ENSG00000223589	0	0	0	0	0	0	0		0	0	0	0	0	0	0
ENSG00000265596	0	0	0	0	0	0	0		0	0	0	0	0	0	0
ENSG00000284623	0	0	0	0	0	0	0		0	0	0	0	0	0	0
ENSG00000237290	0	0	0	0	0	0	0		0	0	0	0	0	0	0
ENSG00000275350	0	0	0	0	0	0	0		0	0	0	0	0	0	0
ENSG00000200796	0	0	0	0	0	0	0		0	0	0	0	0	0	0
ENSG00000238063	0	0	0	0	0	0	0		0	0	0	0	0	0	0
ENSG00000215895	2.35572	1.0282	0	2.57408	3.73665	1.69196	2.10358		0.0282045510678543	0.0502916980463253	0	0.0621233644494277	0.146482074954701	0.039248	0.069535
ENSG00000284632	0	0	0	0	0	0	0		0	0	0	0	0	0	0
ENSG00000116954	0.446798	0	0	0.325475	0	0.223399	0.108492		1.0377877393111	1.51663487315239	2.27401356495581	2.29761465962563	1.83364826941553	1.27721	2.13509
ENSG00000273637	0	0	0	0	0	0	0		0	0	0	0	0	0	0
ENSG00000228436	0	0	0	0	0	0	0		0.906244591688432	1.61592997001308	0.300968957226605	0.374267810412536	0.686384586194843	1.26109	0.453874
ENSG00000214114	0.759659	0	0	0	0	0.379829	0		6.65772186707336	4.39502111455843	3.76968818291329	4.20697216311031	4.62919989425781	5.52637	4.20195
ENSG00000274944	0	0	0	0	0	0	0		0	0	0	0	0	0	0
ENSG00000131233	0	0	0	0	0	0	0		0	0	0	0	0	0	0
ENSG00000158315	0.825976	0.721025	0	0	0	0.773501	0		1.48338783791577	1.49885454284755	0.499210048551893	0.457423556482727	0.582085001489641	1.49112	0.512906
ENSG00000199963	0	0	0	0	0	0	0		0	0	0	0	0	0	0
ENSG00000207466	0	0	0	0	0	0	0		0	0	0	0	0	0	0
ENSG00000235549	0	0	0	0	0	0	0		0	0	0	0	0	0	0
ENSG00000174574	3.36899	2.94092	3.90851	1.84064	4.00794	3.15496	3.25236		7.40171385411489	7.39018246592445	16.5305635069504	14.9037147007131	13.2676455583438	7.39595	14.9006
ENSG00000168653	75.83	114.002	105.568	104.341	66.8234	94.9162	92.2442		159.386594428706	128.700860412784	95.413750001941	93.5432762939595	123.643701808479	144.044	104.2
ENSG00000127603	2.21815	1.70017	2.66123	2.40405	2.2312	1.95916	2.43216		0.468965435734532	0.292213245538196	0.762381339626411	0.961607721366142	0.971100545029963	0.380589	0.898363
ENSG00000206654	0	0	0	0	0	0	0		0	0	0	0	0	0	0
ENSG00000222378	0	0	0	0	0	0	0		0	0	0	0	0	0	0
ENSG00000270040	0	0	0	0	0	0	0		0	0	0	0	0	0	0
ENSG00000226438	0	0	0	0	0	0	0		0.198139498541198	0	0	0.109105550466737	0.343016567396911	0.09907	0.150707
ENSG00000217897	0	0	0	0	0	0	0		0	0	0	0	0	0	0
ENSG00000183682	0	0	0	0	0	0	0		0.0326719385892402	0.0582575225595731	0.0868042855358058	0	0.0565612424962991	0.045465	0.047789
ENSG00000237624	0	0	0	0	0	0	0		0	0	0	0	0	0	0
ENSG00000182109	0	0	0	0	0	0	0		0.1626440931144	0.0805587840558987	0	0.0398044440408233	0.0312852639109964	0.121601	0.023697
ENSG00000243970	0	0	0	0	0	0	0		0.0679962116764998	0.303111095236155	0	0	0.235428345150647	0.185554	0.078476
ENSG00000090621	6.80803	5.05154	6.95048	7.19113	4.85952	5.92978	6.33371		13.2863314290152	11.6201852952747	22.1002277461926	20.0991342881485	19.4310135523809	12.4533	20.5435
ENSG00000228060	0	0	0	0	0	0	0		26.687340734549	24.2404159113304	46.3809003557632	40.108467639273	34.3900566536119	25.4639	40.2931
ENSG00000201457	51.3023	29.8558	15.8714	49.8291	0	40.5791	21.9002		0.818976593970287	0	0	0	0	0.409488	0
ENSG00000163909	0	0	0	0	0	0	0		0	0	0	0	0	0	0
ENSG00000225903	0	0	0	0	0	0	0		0	0	0	0	0	0	0
ENSG00000116981	0	0	0	0	0	0	0		0	0	0	0	0	0	0
ENSG00000116983	0	0	0	0	0	0	0		0	0.00993266104099129	0	0.0122694270778797	0	0.004966	0.00409
ENSG00000084072	1.43018	0.499384	0.796423	0.833469	2.72228	0.964784	1.45072		2.27397664116889	2.07622274675203	1.94714348538526	1.88579163549867	1.61261561557532	2.1751	1.81518
ENSG00000225333	0	0	0	0	0	0	0		0	0	0	0	0	0	0
ENSG00000252413	0	0	0	0	0	0	0		0	0	0	0	0	0	0
ENSG00000116985	0	0	0	0	0	0	0		0.103178822239102	0.0919893771813748	0.106606175641444	0.101005221336274	0.198468731446989	0.097584	0.13536
ENSG00000198754	0	0	0	0	0	0	0		0.030274326447423	0	0	0	0.0524105270009518	0.015137	0.01747
ENSG00000261798	0	0	0	0	0	0	0		0.0462215050944769	0	0	0	0.0800180788492793	0.023111	0.026673
ENSG00000229213	0	0	0	0	0	0	0		0	0	0	0	0	0	0
ENSG00000284719	0	0	0	0	0	0	0		0	0	0.0421080421807865	0.0349087713075913	0	0	0.025672
ENSG00000284678	0	0	0	0	0	0	0		0	0	0	0	0	0	0
ENSG00000043514	2.60075	0	3.21839	2.52607	4.12533	1.30038	3.28993		5.31427545768177	4.12720529141717	4.85347761890324	5.2124838725423	4.52812782961735	4.72074	4.8647
ENSG00000202222	0	0	0	0	0	0	0		0.489211682238888	0	0	0	0	0.244606	0
ENSG00000116990	0	0.398038	0	0	0	0.199019	0		0.152860533537808	0.175221322049611	0.130540752532022	0.120246686076317	0.151217258232254	0.164041	0.134002
ENSG00000236546	0	0	0	0	0	0	0		0.211264662775775	0.125569080472354	0.0935495867048301	0	0.121912894654443	0.168417	0.071821
ENSG00000207356	0	0	0	0	0	0	0		0	0	0	0	0	0	0
ENSG00000168389	0	0	0.534725	0	0.913881	0	0.482869		2.55227607117643	1.54979258167214	11.8209369823616	12.7170728533286	16.3363887336553	2.05103	13.6248
ENSG00000228477	0	0	0	0	0	0	0		0.0762495449558543	0.067980502186757	0	0.167947302511556	0.264004475320657	0.072115	0.143984
ENSG00000131236	35.7125	36.4587	29.2128	33.0702	42.2456	36.0856	34.8428		23.6835404908109	31.3754792866671	36.4871595286937	34.0958564065805	35.0788851548573	27.5295	35.2206
ENSG00000131238	8.16723	7.92164	4.21117	6.28005	4.3183	8.04444	4.93651		52.3799755833974	51.5428621852215	43.2564794444153	44.0213877070078	49.3179350786952	51.9614	45.5319
ENSG00000226745	0	0	0	0	0	0	0		0	0	0	0	0	0	0
ENSG00000117000	1.47845	1.2906	3.08738	1.6155	1.75885	1.38452	2.15391		1.44264969182806	1.36510638597086	3.20975731328508	2.66098061556194	2.84990421845906	1.40388	2.90688
ENSG00000207508	0	0	0	0	0	0	0		0	0	0	0	0	0	0
ENSG00000188800	0	0	0	0	0	0	0		0	0	0	0.0684824489993691	0	0	0.022827
ENSG00000259943	0	0	0	0	0	0	0		1.25556924286489	1.53518590272495	0.381240366324681	0.395073959509664	0.434725085091607	1.39538	0.40368
ENSG00000084073	7.10936	6.77021	6.59829	6.59133	7.17622	6.93979	6.78861		36.7559309128952	22.973394093558	28.988062722352	32.2982363155185	38.2324230199984	29.8647	33.1729
ENSG00000231296	0	0	0	0	0	0	0		0	0	0	0	0	0	0
ENSG00000049089	0	0	0	0	0	0	0		0.0399524838060667	0.15435226044572	0.229986396608719	0.146665615900841	0.25360584084344	0.097152	0.210086
ENSG00000227311	0	0	0	0	0	0	0		0	0	0	0.253670404835163	0	0	0.084557
ENSG00000084070	1.27161	3.3301	1.1802	0.926319	1.00852	2.30085	1.03834		2.86224538074441	3.36626116584382	3.70114730875306	3.82287098666487	3.42638691806278	3.11425	3.65014
ENSG00000213172	0	0	0	0	0	0	0		0	0	0	0	0	0	0
ENSG00000284677	0	0	0	0	0	0	0		0	0	0	0	0	0	0
ENSG00000187801	0	0	0	0	0	0	0		0.324364158131568	0.433781704020694	0.0923341478163768	0.153095298810828	0.160438595647507	0.379073	0.135289
ENSG00000260920	0	0	0	0	0	0	0		0.31601995969862	0.241498721529108	0.179917743315537	0.14915695506845	0.117233510376159	0.278759	0.148769
ENSG00000279667	0	0	0	0	0	0	0		0	0	0	0	0	0	0
ENSG00000187815	0	0	0	0	0	0	0		0.953119311948178	0.986324250477501	0.768731055773373	0.581067676100251	0.707154844608902	0.969722	0.685651
ENSG00000238287	0	0	0	0	0	0	0		0.091373421641313	0.081464238157684	0.242765043184435	0	0.1581844996756	0.086419	0.13365
ENSG00000164002	0	0.651768	0.692964	1.0878	1.18432	0.325884	0.98836		1.66271848921361	1.88089649485028	1.06877074720185	0.689143402527611	0.835686870052046	1.77181	0.864534
ENSG00000227278	0	0	0	0	0	0	0		2.30337167054143	3.99306769210407	1.18994208088667	1.26835202417582	0.886126132442019	3.14822	1.11481
ENSG00000238186	0	0	0	0	0	0	0		2.83491897912792	3.06908311154498	2.68997895836233	1.33804169583383	1.75277696526993	2.952	1.92693
ENSG00000117010	0	0.663135	0	0	1.20498	0.331567	0.401659		0.54571490713716	0.470315912628024	0.169152674874314	0.200332007767158	0.251929245946003	0.508015	0.207138
ENSG00000236505	0	0	0	0	0	0	0		0	0	0	0	0	0	0
ENSG00000233910	0	0	0	0	0	0	0		0	0	0	0	0	0	0
ENSG00000117016	0	0	0	0	0	0	0		0.0152815259413944	0.0613092987931706	0.0710511373798261	0.0420738750244915	0.119048320764843	0.038295	0.077391
ENSG00000237899	0	0	0	0	0	0	0		0.117369257097653	0	0.155915977841384	0	0	0.058685	0.051972
ENSG00000272145	0	0	0	0	0	0	0		1.04860073679657	1.46075471503849	0.827084816658294	0.866118276141399	0.90766209653812	1.25468	0.866955
ENSG00000066136	2.31246	1.68219	0	1.9653	1.22268	1.99733	1.06266		3.25779044955376	3.52159429525053	3.26111672785235	3.11010927063345	3.14744901399606	3.38969	3.17289
ENSG00000198974	0	0	0	0	0	0	0		0	0	0	0	0	0	0
ENSG00000207962	0	0	0	0	0	0	0		0	0	0	0	0	0	0
ENSG00000117013	0	0	0	0	0	0	0		0	0	0.0351118458347079	0.0145543622186085	0	0	0.016555
ENSG00000264582	0	0	0	0	0	0	0		0	0	0	0	0	0	0
ENSG00000179862	0	4.59407	8.14075	0	0	2.29704	2.71358		7.30917940439287	7.82731428103978	15.2341521115339	12.9996444544707	15.7078650589722	7.56825	14.6472
ENSG00000229528	0	0	0	0	0	0	0		0	0	0	0	0	0	0
ENSG00000228940	0	0	0	0	0	0	0		0	0	0	0	0	0	0
ENSG00000233118	0	0	0	0	0	0	0		0	0	0	0	0	0	0
ENSG00000171793	10.144	9.22403	9.80705	12.008	10.0565	9.68401	10.6238		6.20417503057589	5.00799241438966	10.218177119755	10.042784390618	9.53161525690837	5.60608	9.93086
ENSG00000281207	0	0	0	0	0	0	0		0.0806180084689501	0.0718752184578733	0.0611970213027431	0.076101121450549	0.0996891898997272	0.076247	0.078996
ENSG00000171790	0	0	0	0	0	0	0		0.0384785986726179	0	0.0340772276395785	0.0565019927243055	0	0.019239	0.030193
ENSG00000010803	1.03828	0.453174	0.481818	0.378172	0	0.745724	0.286663		0.546966603123848	1.09721172575995	0.429356209724665	0.561303526777155	0.494971286931859	0.822089	0.49521
ENSG00000215893	0	0	0	0	0	0	0		0	0	0	0	0	0	0
ENSG00000235358	0	0	0	0	0	0	0		0	0	0	0	0	0	0
ENSG00000213987	0	0	0	0	0	0	0		0	0	0	0	0	0	0
ENSG00000204060	0	0	0	0	0	0	0		0.138317564869877	0.226081945345866	0.0918720920308069	0.126940986573059	0.119726800213184	0.1822	0.112847
ENSG00000229901	0	0	0	0	0	0	0		0.140306903789326	0	0	0	0	0.070153	0
ENSG00000252563	0	0	0	0	0	0	0		0	0	0	0	0	0	0
ENSG00000127129	0	0	0	1.02607	0	0	0.342024		0	0.0300706919374001	0.0448056287756508	0	0	0.015035	0.014935
ENSG00000127124	0	0.14174	0	0.118282	0	0.07087	0.039427		0.233285638316195	0.284248196300654	0.14978592919788	0.115612900782941	0.148082408966257	0.258767	0.137827
ENSG00000230881	0	0	0	0	0	0	0		0	0	0	0	0	0	0
ENSG00000230638	0	0	0	0	0	0	0		0.0986278681409355	0.0219829902254232	0	0.0543094533099368	0	0.060305	0.018103
ENSG00000227538	0	0	0	0	0	0	0		0	0	0	0	0	0	0
ENSG00000228776	0	0	0	0	0	0	0		0	0	0	0	0	0	0
ENSG00000044012	0	0	0	0	0	0	0		0	0	0	0	0	0	0
ENSG00000197273	0	0	0	0	0	0	0		0	0	0	0	0	0	0
ENSG00000198815	0.66984	1.46182	1.55422	1.95181	0.531252	1.06583	1.34576		2.19744263825337	2.11643925276049	5.11380883075294	4.97257291474355	4.78994047508917	2.15694	4.95877
ENSG00000227527	0	0	0	0	0	0	0		0.0836322543010505	0	0	0	0	0.041816	0
ENSG00000177181	0	0	0	0	0	0	0		0	0	0.00817686511115596	0	0	0	0.002726
ENSG00000235002	0	0	0	0	0	0	0		0	0	0	0	0	0	0
ENSG00000066185	0	0	0	0	0	0	0		0.0251849294273323	0	0.033456230324962	0	0	0.012592	0.011152
ENSG00000127125	1.7827	1.55619	0	1.94795	1.41387	1.66945	1.12061		6.25378748542368	6.01325600424171	2.77867556185428	2.30360151417878	2.2539764326363	6.13352	2.44542
ENSG00000186409	0	0	0	0	0	0	0		0.0204683501529156	0.0218983400853371	0.0108762478618619	0.0180334411020258	0.0141738184691555	0.021183	0.014361
ENSG00000230116	0	0	0	0	0	0	0		0	0	0	0	0	0	0
ENSG00000236876	0	0	0	0	0	0	0		0	0	0	0.450969608595846	0	0	0.150323
ENSG00000200254	0	0	0	0	0	0	0		0	0	0	0	0	0	0
ENSG00000236180	0	0	0	0	0	0	0		0	0	0	0	0	0	0
ENSG00000171960	17.5863	13.9561	10.3868	13.9756	5.07191	15.7712	9.81143		15.1601415213475	13.4136735357076	11.0358063346498	11.214902108502	14.4480288519494	14.2869	12.2329
ENSG00000234917	0	0	0	0	0	0	0		0.183963128429266	0.164012858853241	0	0	0.477711924977062	0.173988	0.159237
ENSG00000065978	43.062	25.0603	31.085	18.2986	34.1526	34.0612	27.8454		202.2193243	227.04695211569	267.148779212368	260.084454449648	280.609057314432	214.633	269.281
ENSG00000164007	0	0	0	0	0	0	0		0	0	0	0	0	0	0
ENSG00000117385	7.84775	7.14844	6.96692	10.9365	5.41224	7.4981	7.77188		1.64225021263551	2.11245944202862	1.519524029	1.40369789491997	2.2065405083333	1.87736	1.70992
ENSG00000164008	0	0	0	0	0	0	0		0	0.0647646045800247	0	0.0400005894615238	0	0.032382	0.013334
ENSG00000283580	0	0	0	0	0	0	0		0	0	0	0	0	0	0
ENSG00000228452	0	0	0	0	0	0	0		0.114216777051641	1.01830297697105	0.303456303980544	0	0.5931918737835	0.56626	0.298883
ENSG00000274386	0	0	0	0	0	0	0		0.278111191869626	0.304303299864113	0.067172582266903	0.111375983828839	0.153192626600998	0.291207	0.11058
ENSG00000177868	0	0	3.54742	0	0	0	1.18247		3.75251278776948	5.54873966524358	1.27662660333537	1.91512755968269	1.98057993178266	4.65063	1.72411
ENSG00000164010	0	0	0	0	0	0	0		0.465548668457521	0.627913189600201	0.190290888956921	0.289220414063844	0.206654334493064	0.546731	0.228722
ENSG00000228192	0	0	0	0	0	0	0		0.991432704203362	0.853434875937642	0.181660916668625	0.376505239087441	0.236738706997497	0.922434	0.264968
ENSG00000164011	0	0.989816	0	0	0	0.494908	0		2.30789695869574	2.54175625194837	1.04600016765003	0.747555220535845	1.31613233030681	2.42483	1.03656
ENSG00000233708	0	0	0	0	0	0	0		0	0	0	0	0	0	0
ENSG00000237090	0	0	0	0	0	0	0		0	0	0	0	0	0	0
ENSG00000225099	0	0	0	0	0	0	0		0	0	0	0	0	0	0
ENSG00000117394	3.42305	3.41498	8.62322	4.98713	3.10267	3.41902	5.57101		20.854759306423	17.1733205720146	43.1814271052103	49.8937070776825	60.023830468411	19.014	51.033
ENSG00000284138	0	0	0	0	0	0	0		0	0	0	0.138365675364634	0	0	0.046122
ENSG00000227533	0	0	0	0	0	0	0		0	0.01465097029887	0.0218300908333209	0.0180977696671936	0	0.007325	0.013309
ENSG00000283973	0	0	0	0	0	0	0		0	0.0578472583161958	0.0861929877503423	0	0	0.028924	0.028731
ENSG00000207256	0	0	0	0	0	0	0		0	0	0	0	0	0	0
ENSG00000283136	0	0	0	0	0	0	0		0	0	0	0	0	0	0
ENSG00000277513	0	0	0	0	0	0	0		0	0	0	0	0	0	0
ENSG00000186973	0	0	0	0	0	0	0		0.06557641766666	0.116929689407826	0.174226395167952	0.072219332337413	0.227050112227137	0.091253	0.157832
ENSG00000117395	29.1736	16.4119	28.2798	23.6132	39.0769	22.7927	30.3233		38.0803417545957	26.8781656989173	45.6167855506883	43.5620685101935	47.1117506033285	32.4793	45.4302
ENSG00000284410	0	0	0	0	0	0	0		0	0	0	0	0	0	0
ENSG00000243710	0	0	0	0	0	0	0		2.29218249518141	2.15476019249141	2.70099275146042	2.34482289549228	2.39088022410449	2.22347	2.4789
ENSG00000199240	0	0	0	0	0	0	0		0	0	0	0	0	0	0
ENSG00000179178	0	0	0	0	0	0	0		0.545791876799662	1.1817485041633	0.690516460397665	0.228983158102263	0.359949684264177	0.86377	0.426483
ENSG00000253313	0	1.32933	0	0	0	0.664665	0		2.73487401515473	3.25104644362789	1.06570010711901	0.963813675363153	0.441894034384015	2.99296	0.823803
ENSG00000066056	0	0	0	0	0	0	0		0	0.00736269257325946	0	0	0.0142966271741467	0.003681	0.004766
ENSG00000117400	0	0	0	0	0	0	0		0	0	0	0.0291854732312748	0.0458780547956558	0	0.025021
ENSG00000234694	0	0	0	0	0	0	0		2.00717410322521	2.53512765340932	0.222197959344302	0.552625390261173	1.44783089718212	2.27115	0.740885
ENSG00000117399	11.3278	16.8104	16.8215	14.8534	5.39046	14.0691	12.3551		33.0112265717243	55.0415243662256	27.3855168930823	28.2298566322939	26.90727654	44.0264	27.5075
ENSG00000066322	20.259	10.4501	8.54665	12.0747	11.6854	15.3545	10.7689		41.05826614	33.5191058099741	27.1541948532794	26.9556425401227	32.9057831774321	37.2887	29.0052
ENSG00000283836	0	0	0	0	0	0	0		0	0	0	0	0	0	0
ENSG00000159479	3.41509	5.21703	0.792398	6.84136	4.06278	4.31606	3.89885		7.768768356	7.34548935888155	7.52288826961235	6.88962815499053	6.19370706477595	7.55713	6.86874
ENSG00000229431	0	0	0	0	0	0	0		5.218034865	4.78699911089373	3.41564770061822	3.83108244785253	2.7492942111881	5.00252	3.33201
ENSG00000198198	0	0.321927	0.171138	0.134324	0.146243	0.160964	0.150568		0.426086963975555	0.478293329582744	0.416452573082565	0.354976477053679	0.355441328843756	0.45219	0.375623
ENSG00000229372	0	0	0	0	0	0	0		1.02811439371806	1.0576365683562	0.630355584234263	0.609679942951465	0.821473152821786	1.04287	0.68717
ENSG00000274975	0	0	0	0	0	0	0		0	0	0	0	0	0	0
ENSG00000178922	0	3.67749	5.47391	2.45508	1.33647	1.83875	3.08849		2.0579028647757	1.5649161224196	2.11732759835768	1.77754444264056	1.9908731647128	1.81141	1.96192
ENSG00000229348	0	0	0	0	0	0	0		0	0	0	0	0	0	0
ENSG00000142949	4.74134	3.38637	5.40062	3.61089	4.10223	4.06386	4.37124		7.46746558761789	7.58244062852289	6.68414067627048	6.93946746012848	7.87983858027418	7.52495	7.16782
ENSG00000066135	4.91002	5.06544	2.89994	5.85289	4.24817	4.98773	4.33367		2.22320792330681	3.28763014490769	2.62678629721751	2.57790341804644	2.64604253469345	2.75542	2.61691
ENSG00000236200	0	0	0	0	0	0	0		2.57653174954401	2.50130226844593	2.5480271945834	2.01780290951223	2.62671464634807	2.53892	2.39751
ENSG00000126091	0.519605	0	0	0	0.8242	0.259802	0.274733		0.0995380060193461	0.155300944676026	0.0991714052171393	0.0959185865683264	0.0646195964238609	0.127419	0.08657
ENSG00000229444	0	0	0	0	0	0	0		0	0	0	0	0	0	0
ENSG00000283414	0	0	0	0	0	0	0		0	0	0	0	0	0	0
ENSG00000233674	0	0	0	0	0	0	0		0	0	0	0	0	0	0
ENSG00000283477	0	0	0	0	0	0	0		0.891627743435393	0	0	0	0	0.445814	0
ENSG00000224751	0	0	0	0	0	0	0		0	0.0375654451870418	0	0	0	0.018783	0
ENSG00000117407	0	0	0	0	0	0	0		3.14048868850344	6.026300161	1.9063631918236	2.31338247298885	2.37633825133435	4.58339	2.19869
ENSG00000237950	0	0	0	0	0	0	0		0.396990449500857	0.707875965319911	0.263685549598893	0.765110018174281	0.171816198031846	0.552433	0.400204
ENSG00000117408	0.454181	1.18941	0.843063	1.65427	2.16128	0.821798	1.55287		2.22950789279241	2.82159875051172	2.51385757387621	2.25174280270757	2.59823408969425	2.52555	2.45461
ENSG00000132768	1.57584	0.687804	0	2.29588	0	1.13182	0.765293		5.5469592175223	4.99587086462916	12.9578948860825	10.6385731556808	10.2234156249386	5.27142	11.2733
ENSG00000117410	4.57149	5.1308	3.63674	9.03901	2.07181	4.85115	4.91585		16.842305782222	16.4239739441584	15.7467639538826	15.9134226241148	21.0354060905246	16.6331	17.5652
ENSG00000117411	0.612037	1.06854	2.27216	2.67508	0	0.840288	1.64908		6.81485361697836	5.93207377910155	7.65125006531644	6.92415293791846	7.30701676126102	6.37346	7.29414
ENSG00000159214	0	0	0	0	0	0	0		0.668846247607979	1.19262361039513	0.516575869184663	0.650949378755399	0.915547315229908	0.930735	0.694358
ENSG00000196517	3.13243	1.56252	0.830643	1.6299	2.12944	2.34748	1.52999		3.52537753645961	5.53140440113315	5.59420725845583	4.66135963914973	4.73035737302834	4.52839	4.99531
ENSG00000230615	0	0	0	0	0	0	0		0.0276439155359392	0.018484509595724	0	0.0076110635279959	0.0119641983127564	0.023064	0.006525
ENSG00000227163	0	0	0	0	0	0	0		0	0	0	0	0	0	0
ENSG00000271647	0	0	0	0	0	0	0		0	0	0	0	0	0	0
ENSG00000239560	0	0	0	0	0	0	0		0	0	0	0	0	0	0
ENSG00000171872	0	0	0	0	0	0	0		0	0	0	0	0	0	0
ENSG00000233514	0	0	0	0	0	0	0		0.307116222738857	0	0.407980142018287	0.338227206446884	0.531675679465211	0.153558	0.425961
ENSG00000283039	0	0	0	0	0	0	0		0	0	0	0	0	0	0
ENSG00000226804	0	0	0	0	0	0	0		0	0	0	0	0	0	0
ENSG00000200171	0	0	0	0	0	0	0		0	0	0	0	0	0	0
ENSG00000238037	0	0	0	0	0	0	0		0	0	0	0	0	0	0
ENSG00000227994	0	0	0	0	0	0	0		0	0	0	0	0	0	0
ENSG00000271329	0	0	0	0	0	0	0		0.0694483920766261	0	0	0	0	0.034724	0
ENSG00000178028	1.23697	2.1596	0.765367	0	1.30806	1.69829	0.691143		1.37239648025115	1.43482690586176	1.27225098761195	1.48967367583143	1.40159546863842	1.40361	1.38784
ENSG00000117419	5.24285	5.33946	4.86596	1.27307	4.15812	5.29116	3.43239		13.3703663661708	12.8717813092071	11.312878578448	10.0469610756819	10.2149347046382	13.1211	10.5249
ENSG00000233602	0	0	0	0	0	0	0		0	0	0	0	0	0	0
ENSG00000199385	0	0	0	0	0	0	0		0	0	0	0	0	0	0
ENSG00000187147	1.1916	0.208038	0.663563	0.520821	0.378024	0.699819	0.520803		2.66503454975001	2.56426917508424	2.7897805932994	2.54534565396695	2.71683143734159	2.61465	2.68399
ENSG00000263381	0	0	0	0	0	0	0		0	0	0	0	0	0	0
ENSG00000126106	0.635104	0	0	0.925299	1.00741	0.317552	0.644235		2.38764909342506	2.9015611868708	1.63641003318477	2.09356592711276	1.73763605833472	2.6446	1.82254
ENSG00000198520	0	0	0	0	0	0	0		0	0	0	0.0384591896149332	0.090683786137465	0	0.043048
ENSG00000199377	44751.4	65711.4	47101.5	31392.3	48731.7	55231.4	42408.5		0	0	0.627661756951211	0	0	0	0.209221
ENSG00000200169	0	17.373	0	0	31.5683	8.68649	10.5228		0	0	0	0	0	0	0
ENSG00000142945	15.1965	20.4511	13.5164	17.0664	20.0873	17.8238	16.89		6.21645014759399	9.1650619445695	3.20252102703329	3.28950541431885	3.75351947049768	7.69076	3.41518
ENSG00000225721	0	0	0	0	0	0	0		53.7634046394612	50.1878276111447	40.7980142018287	40.5872647736261	43.0344549967136	51.9756	41.4732
ENSG00000142937	8.1089	23.3592	22.5779	14.1769	38.5872	15.7341	25.114		186.133789958357	149.796481184038	170.010355071182	174.003463363011	215.303439007883	167.965	186.439
ENSG00000264294	0	0	0	0	0	0	0		0	0	0	0	0	0	0
ENSG00000200913	177.585	0	103.012	48.5115	70.4216	88.7925	73.9816		0	0	0.706119476570112	0.5853932419273	0	0	0.430504
ENSG00000202031	32.98	172.737	122.437	96.099	156.94	102.859	125.158		0	0	0	0	0	0	0
ENSG00000207421	0	0	0	0	0	0	0		0	0	0	0	0	0	0
ENSG00000281859	0	0	0	0	0	0	0		0	0	0	0	0	0	0
ENSG00000234093	0	0	0	0	0	0	0		0	0.128015231390646	0	0.31626440083345	0	0.064008	0.105421
ENSG00000142959	0	0	0	0	0	0	0		0.0270058232012674	0	0	0.0297415227945477	0.0467521359568823	0.013503	0.025498
ENSG00000173846	0	1.15853	2.46352	1.45019	2.10516	0.579266	2.00629		0.460806749840999	0.481666967204242	4.85495196308051	4.88237145954657	4.89649001726513	0.471237	4.87794
ENSG00000188396	0	0	0	0	0	0	0		0.0724520577889834	0	0.577481721336501	1.03728920456843	1.00342461131049	0.036226	0.872732
ENSG00000222009	0	0	0	0	0	0	0		0.0785240342230033	0.0280033318667039	0.146038346290637	0.25943564130869	0.326255530580925	0.053264	0.24391
ENSG00000117425	0	0	0	0	0	0	0		0.021472487897842	0	0.028524538964184	0.0354714879551986	0.0185864483013669	0.010736	0.027527
ENSG00000202444	0	0	0	0	0	0	0		0	0	0	0	0	0	0
ENSG00000226499	0	0	0	0	0	0	0		0	0	0	0	0	0	0
ENSG00000070785	6.0913	9.45302	5.02526	5.42335	6.44137	7.77216	5.62999		3.43581209607587	2.38410072532712	2.99257201797055	2.92713782888069	2.77761964469952	2.90996	2.89911
ENSG00000253039	0	0	0	0	0	0	0		0	0	0	0	0	0	0
ENSG00000229815	0	0	0	0	0	0	0		0	0	0	0	0	0	0
ENSG00000232369	0	0	0	0	0	0	0		0	0	0	0	0	0	0
ENSG00000268949	0	0	0	0	0	0	0		0	0	0	0.03890153173191	0	0	0.012967
ENSG00000126107	0.454718	3.57246	1.68812	0.331245	2.88511	2.01359	1.63482		1.77482567956629	1.87358120316761	2.44450579479935	2.80601338104053	2.1866039368197	1.8242	2.47904
ENSG00000126088	11.1143	15.9392	10.3153	10.9879	7.55555	13.5267	9.61961		3.85901883730325	4.89807933998633	4.7223561142832	4.35461712839455	4.409909694	4.37855	4.49563
ENSG00000162415	0	0	0	0.278156	0	0	0.092719		0.0274301621367818	0.0815181344449203	0.0242925655187865	0.0100696158055639	0.0316578307322984	0.054474	0.022007
ENSG00000234315	0	0	0	0	0	0	0		0	0	0	0	0	0	0
ENSG00000281912	0	0	0	0	0	0	0		0.0969840703385866	0.345865712879992	0.0429452781071881	0.0712057276730283	0.111931721992676	0.221425	0.075361
ENSG00000186603	1.41719	1.23712	0	0	0	1.32716	0		3.56322689365525	3.32808167550268	3.92201904481668	2.46662935088336	2.81993730545084	3.44565	3.06953
ENSG00000132781	0	1.54663	0	0	0.936792	0.773318	0.312264		1.71117711211366	1.96689557363065	1.39020094440614	1.29268725104028	1.10170708714971	1.83904	1.26153
ENSG00000132773	3.36777	1.46992	0	0.613323	0	2.41885	0.204441		4.43537652095505	4.85309383773074	4.66007952152179	5.04010344836604	4.71178665609214	4.64424	4.80399
ENSG00000070759	0	0	0	0.506241	0	0	0.168747		0.366098808562876	0.445086069404565	0.375803502280541	0.27489869277742	0.576168707427682	0.405592	0.408957
ENSG00000236872	0	0	0	0	0	0	0		0	0	0	0	0	0	0
ENSG00000280670	0	0	0	0	0	0	0		1.18301570021279	1.01896781025308	0.612636121855534	0.618304359989952	0.451259009774608	1.10099	0.560733
ENSG00000132763	1.74366	0	0.404578	0	0	0.871829	0.134859		30.4587849001808	30.1243092984207	40.3373417605014	41.8326255224392	46.8388604628567	30.2916	43.0029
ENSG00000117450	138.031	129.761	128.108	144.748	149.172	133.896	140.676		226.680829369499	270.975105562823	302.816693058619	306.364514685811	343.507202789304	248.828	317.563
ENSG00000234379	0	0	0	0	0	0	0		0	0	0	0	0	0	0
ENSG00000117448	6.6573	9.68567	5.4922	5.92728	9.38653	8.17149	6.93534		8.55516962669538	10.3277651752165	8.25895077626253	7.45161894113674	7.05266681507842	9.44147	7.58775
ENSG00000281133	0	0	0	0	0	0	0		0	0	0	0	0	0	0
ENSG00000280836	0	0	0	0	0	0	0		0	0	0	0	0	0	0
ENSG00000132780	13.6225	10.6782	10.5791	9.31595	11.0246	12.1504	10.3065		15.5910302092718	12.4520403240808	13.8577647949998	15.8727290886742	14.0947837280192	14.0215	14.6084
ENSG00000281112	0	0	0	0	0	0	0		0	0	0	0	0	0	0
ENSG00000281825	0	0	0	0	0	0	0		0.801172754970933	0	0	0	0	0.400586	0
ENSG00000159588	0	0	0	0	0	0	0		0.0499075414622278	0.0593269504488701	0.110497179601703	0.109926386687522	0.316797425621763	0.054617	0.179074
ENSG00000159592	0.621177	1.0845	1.15304	2.03627	0	0.852837	1.0631		3.92685669434966	4.22374484358927	6.84668948141546	6.45421054250317	5.72947960785194	4.0753	6.34346
ENSG00000225447	0	0	0	0	0	0	0		0.144714450505221	0	0.192241951736366	0	0.751583421233545	0.072357	0.314608
ENSG00000234329	0	0	0	0	0	0	0		0.0701534518946629	0	0.0931934334559539	0.154520043554414	0.121448759268703	0.035077	0.123054
ENSG00000159596	1.89307	0.826267	0.878493	0.689517	1.5014	1.35967	1.02314		16.7950642840954	14.7109918221281	9.39408149887126	10.3340268242812	8.20075402274754	15.753	9.30962
ENSG00000197429	0.623105	1.08786	2.89156	2.72345	0	0.855484	1.87167		1.59650700403519	0.917874391873824	0.594626927637989	0.920197096082212	0.594099139807281	1.25719	0.702974
ENSG00000230896	0	0	0	0	0	0	0		0.369772040755815	0.659342663349817	0	0.101807520335183	0.480108473095676	0.514557	0.193972
ENSG00000236111	0	0	0	0	0	0	0		0	0	0	0	0	0	0
ENSG00000086015	1.17233	0.767525	0.816038	0.426998	0.464888	0.969926	0.569308		1.52290969406878	1.3827822728035	2.21884845551141	2.55055174088421	2.32055476196699	1.45285	2.36332
ENSG00000232467	0	0	0	0	0	0	0		0	0	0	0	0	0	0
ENSG00000117461	0	0.271966	0	0.226954	0	0.135983	0.075651		0.954920077179929	0.738290271724597	1.35773148477341	1.00235755108955	0.865318312327996	0.846605	1.07514
ENSG00000278139	0	0	0	0	0	0	0		0	0	0	0	0	0	0
ENSG00000226957	0	0	0	0	0	0	0		0	0.0759412389605529	0	0	0	0.037971	0
ENSG00000233114	0	0	0	0	0	0	0		0	0	0	0	0	0	0
ENSG00000227857	0	0	0	0	0	0	0		0.163070560746296	0.872316178502634	0	0.179589667139939	0	0.517693	0.059863
ENSG00000117472	2.92722	0.851761	2.71679	0	0	1.88949	0.905598		78.4820839359121	61.4927602620868	39.2943849379236	42.8945289799037	50.8440148925608	69.9874	44.3443
ENSG00000250719	0	0	0	0	0	0	0		0	0	0	0	0	0	0
ENSG00000085998	2.60733	2.92633	0.345699	1.35667	1.18165	2.76683	0.961339		3.50522775033023	3.78510346961114	2.60664950369864	2.66194306719571	2.84109365987219	3.64517	2.70323
ENSG00000171357	0	0	0	0	1.97515	0	0.658382		0.178902654022635	0.186084707981549	0	0.0328375928589208	0	0.182494	0.010946
ENSG00000085999	0.718743	1.88225	0.667075	2.61789	0	1.3005	1.09499		4.26826531228599	3.8514171498864	3.40660878235693	3.5823441977967	4.11171353608837	4.05984	3.70022
ENSG00000132128	0.804765	0.936679	3.23662	2.73579	1.27652	0.870722	2.41631		2.20327162350651	2.19913685902779	3.94232263656063	3.55126776371607	3.52514690568033	2.2012	3.67291
ENSG00000173660	1.63963	2.86259	1.52176	0	2.6008	2.25111	1.37419		102.23829255835	91.7809201931219	84.0242056693628	81.6357484651344	103.858010568261	97.0096	89.8393
ENSG00000117481	0.81788	0.951944	0.506057	0.595795	0.432442	0.884912	0.511431		1.19466324716792	1.24553317362723	1.30950640765907	1.23659828904057	0.960632722699307	1.2201	1.16891
ENSG00000225779	0	0	0	0	0	0	0		0	0	0	0	0	0	0
ENSG00000117480	0.83163	0	0	0	1.31914	0.415815	0.439712		1.57319621302109	1.73991883298598	1.24334005816812	1.57904344220159	2.20637745945217	1.65656	1.67625
ENSG00000232022	0	0	0	0	0	0	0		0	0.0199054378373985	0	0.0491768151538281	0	0.009953	0.016392
ENSG00000224863	0	0	0	0	0	0	0		0	0	0	0	0	0	0
ENSG00000197587	0	0	0	0	0	0	0		0.0381774310034491	0.119130196339016	0	0.0420448184809663	0.0330461402982521	0.078654	0.02503
ENSG00000282881	0	0	0	0	0	0	0		0	0	0	0	0	0	0
ENSG00000269956	0	0	0	0	0	0	0		0.791342414419142	0.98773306347016	0.540636261815644	0.672304385820801	0.352275910320508	0.889538	0.521739
ENSG00000162456	0	0	0	0	0	0	0		0	0	0	0	0	0	0
ENSG00000079277	1.71643	0.249723	0	0	0	0.983079	0		1.82214680851753	2.15587484784954	1.0373918852807	1.0033654674521	0.91313815581014	1.98901	0.984632
ENSG00000142961	0	0	0	0	0	0	0		1.42033466094238	1.29129630379257	1.78749920235193	1.59508773831441	1.76326518443331	1.35581	1.71528
ENSG00000123472	3.65993	4.96983	1.88713	1.18494	3.22523	4.31488	2.0991		2.44416257589247	2.65659228644214	1.04779821571721	1.21182691194815	1.14632910281032	2.55038	1.13532
ENSG00000233647	0	0	0	0	0	0	0		0	0	0	0	0	0	0
ENSG00000186118	0	0	0	0	0	0	0		0	0	0	0.0408596625237847	0	0	0.01362
ENSG00000228237	0	0	0	0	0	0	0		0.94659109748278	1.77226566060509	0.754483824280394	1.66796978521751	0.98323584558635	1.35943	1.13523
ENSG00000159658	2.93856	0.961941	1.02274	1.33789	1.16529	1.95025	1.17531		4.52098535048514	4.9325073205594	5.30471554586069	5.20175684568908	4.7051394259117	4.72675	5.07054
ENSG00000236476	0	0	0	0	0	0	0		0	0	0	0	0	0	0
ENSG00000142973	0	0	0.618189	0	0	0	0.206063		0.0637979458661216	0.0284396215149445	0	0.0175651751761221	0	0.046119	0.005855
ENSG00000154198	0	0	0	0	0	0	0		0	0	0	0	0	0	0
ENSG00000238145	0	0	0	0	0	0	0		0	0	0	0	0	0	0
ENSG00000187048	0	0	0	0	0	0	0		0	0	0	0	0	0	0
ENSG00000259832	0	0	0	0	0	0	0		0	0	0	0	0	0	0
ENSG00000261196	0	0	0	0	0	0	0		0	0	0	0	0	0	0
ENSG00000261593	0	0	0	0	0	0	0		0	0	0	0	0	0	0
ENSG00000261290	0	0	0	0	0	0	0		0	0	0	0	0	0	0
ENSG00000186377	0	0	0.840912	0	0	0	0.280304		0	0	0	0	0	0	0
ENSG00000186160	0	0	0	0	0	0	0		0	0	0	0	0	0	0
ENSG00000225154	0	0	0	0	0	0	0		0	0	0	0	0	0	0
ENSG00000225506	0	0	0	0	0	0	0		0.120045429083593	0.160540273893807	0	0.132206074181193	0	0.140293	0.044069
ENSG00000162365	0	0	0	0	0	0	0		0	0	0	0	0.049599182328965	0	0.016533
ENSG00000225514	0	0	0	0	0	0	0		0	0	0	0	0	0	0
ENSG00000224805	0	0	0	0	0	0	0		0.334529017204202	0.298250312165802	0	0.184208463420391	0.144783089718212	0.31639	0.109664
ENSG00000162366	1.60543	0	0	0	0	0.802713	0		7.84235584073077	1.02821691415992	7.04744556866081	6.18123156149104	4.59208062514459	4.43529	5.94025
ENSG00000162367	0	0	0	0	0	0	0		0	0	0	0	0	0	0
ENSG00000226252	0	0	0	0	0	0	0		0	0	0	0	0	0	0
ENSG00000123473	1.26655	2.21124	0.881626	2.53724	1.0045	1.73889	1.47446		1.04632656327434	1.46012160779676	0.876281583322778	0.609560484530525	0.341275844177368	1.25322	0.609039
ENSG00000162368	12.0115	16.2521	15.6072	13.5624	11.4316	14.1318	13.5337		13.2018430398982	12.6291821342658	14.0415642010977	14.8242767279321	13.8423782520495	12.9155	14.2361
ENSG00000225762	0	0	0	3.48185	0	0	1.16061		0.915626005681066	0.20408225294161	0.456126866852743	0.126047406129274	0.594420014308932	0.559854	0.392198
ENSG00000186790	0	0	0	0	0	0	0		0	0	0	0	0	0	0
ENSG00000237424	0	0	0	0	0	0	0		0.506760128393332	0.589308857139085	0.497576418722981	0.752215150248551	0.686579992613505	0.548034	0.645457
ENSG00000186564	0	0.862146	0.45832	0.359729	0	0.431073	0.272683		0.224671119094522	0.379527509534622	0.329874852797674	0.130226517990244	0.184238417269228	0.302099	0.21478
ENSG00000271355	0	0	0	0	0	0	0		0	0	0	0	0	0	0
ENSG00000229554	0	0	0	0	0	0	0		0	0	0	0	0	0	0
ENSG00000227883	0	0	0	0	0	0	0		0	0	0	0	0	0	0
ENSG00000227947	0	0	0	0	0	0	0		0	0	0	0	0	0	0
ENSG00000269113	0	0.286504	0	0.239086	0	0.143252	0.079695		0.0392955076009343	0.0420408280512358	0.020880416708357	0.0346209253115946	0.0136055761023227	0.040668	0.023036
ENSG00000223814	0	0	0	0	0	0	0		0	0	0	0	0	0	0
ENSG00000225028	0	0	0	0	0	0	0		0	0	0	0.0336916973771108	0	0	0.011231
ENSG00000226133	0	0	0	0	0	0	0		0.037427840279617	0	0	0	0	0.018714	0
ENSG00000231413	0	0	0	0	0	0	0		0	0	0	0	0	0	0
ENSG00000237180	0	0	0	0	0	0	0		0	0	0	0	0	0	0
ENSG00000242267	0	0	0	0	0	0	0		0	0	0	0	0	0	0
ENSG00000279096	0	0	0	0	0	0	0		0	0	0	0	0	0	0
ENSG00000223720	0	0	0	0	0	0	0		0	0	0	0	0	0	0
ENSG00000117834	0	0	0	0	0	0	0		0	0	0	0	0	0	0
ENSG00000272491	0	0	0	0	0	0	0		0	0	0	0	0	0	0
ENSG00000279214	0	0	0	0	0	0	0		0	0	0	0	0	0	0
ENSG00000132122	0	0.339327	0	0	0	0.169664	0		0	0.00829868060033656	0	0	0	0.004149	0
ENSG00000224986	0	0	0	0	0	0	0		0	0	0	0	0	0	0
ENSG00000206700	0	0	0	0	0	0	0		0	0	0	0	0	0	0
ENSG00000235105	0	0	0	0	0	0	0		0	0	0	0	0	0	0
ENSG00000223175	0	0	0	0	0	0	0		0	0	0	0	0	0	0
ENSG00000232514	0	0	0	0	0	0	0		0	0	0	0	0	0	0
ENSG00000186094	0	0	0	0	0	0	0		0	0	0	0	0	0	0
ENSG00000162373	0	0	0	0	0	0	0		0	0	0	0	0	0	0
ENSG00000229846	0	0	0	0	0	0	0		0	0	0	0	0	0	0
ENSG00000230114	0	0	0	0	0	0	0		0	0	0	0	0	0	0
ENSG00000225623	0	0	0	0	0	0	0		0	0	0	0	0	0	0
ENSG00000237478	0	0	0	0	0	0	0		0	0	0	0	0	0	0
ENSG00000215887	0	0	0	0	0	0	0		0	0	0	0	0	0	0
ENSG00000279324	0	0	0	0	0	0	0		0	0	0	0	0	0	0
ENSG00000233595	0	0	0	0	0	0	0		0	0	0	0	0	0	0
ENSG00000162374	0	0	0	0	0	0	0		0	0	0	0	0	0	0
ENSG00000230828	0	0	0	0	0	0	0		0	0	0	0	0	0	0
ENSG00000237337	0	0	0	0	0	0	0		0	0	0	0	0	0	0
ENSG00000233407	0	0	0	0	0	0	0		0	0	0	0	0	0	0
ENSG00000284696	0	0	0	0	0	0	0		0	0	0	0	0	0	0
ENSG00000284645	0	0	0	0	0	0	0		0	0	0	0	0	0	0
ENSG00000234080	0	0	0	0	0	0	0		0	0	0	0	0	0	0
ENSG00000229316	0	0	0	0	0	0	0		0	0	0	0	0	0	0
ENSG00000225671	0	0	0	0	0	0	0		0	0	0	0	0	0	0
ENSG00000142700	0	0	0	0	0	0	0		0	0	0.0683129540123643	0.0188777975691284	0	0	0.029064
ENSG00000284700	0	0	0	0	0	0	0		0	0	0	0	0	0	0
ENSG00000185104	3.36576	2.4039	1.70389	3.12051	3.39741	2.88483	2.7406		2.98201914882024	2.65209553594061	3.3287286338828	3.00168240472941	2.77782044857769	2.81706	3.03608
ENSG00000225767	0	0	0	0	0	0	0		0	0	0	0	0	0	0
ENSG00000207194	0	0	0	0	0	0	0		0	0	0	0	0	0	0
ENSG00000230585	0	0	0	0	0	0	0		0	0	0.0905504630866728	0	0	0	0.030183
ENSG00000237130	0	0	0	0	0	0	0		0	0	0	0	0.258653033253346	0	0.086218
ENSG00000123080	2.08735	9.1106	5.81187	8.61647	5.51827	5.59898	6.64887		1.09962047201255	1.66365785942274	0.110663691325033	0.183486730441348	0.230745322010218	1.38164	0.174965
ENSG00000265538	0	0	0	0	0	0	0		0	0	0	0	0	0	0
ENSG00000275816	0	0	0	0	0	0	0		0	0	0	0	0	0	0
ENSG00000204006	0	0	0	0	0	0	0		0	0	0	0	0	0	0
ENSG00000200262	0	0	0	0	0	0	0		0	0	0	0	0	0	0
ENSG00000213478	0	0	0	0	0	0	0		0	0	0	0	0	0	0
ENSG00000203356	0	0	0	0	0	0	0		0.0233647168609444	0	0	0	0	0.011682	0
ENSG00000123091	2.21839	3.87303	5.49044	2.15469	3.51882	3.04571	3.72132		2.81539599448626	3.66249854830638	4.84558093082578	4.64114462658057	4.01566704733814	3.23895	4.5008
ENSG00000233406	0	0	0	0	0	0	0		0	0	0	0	0	0	0
ENSG00000236434	0	0	0	0	0	0	0		0	0	0	0	0	0	0
ENSG00000085831	0	0	0	0	0	0	0		0.00590481949294962	0.0105289177708607	0.0235322876190851	0	0	0.008217	0.007844
ENSG00000261664	0	0	0	0	0	0	0		0	0	0	0	0	0	0
ENSG00000085832	1.86178	4.3339	2.8799	2.93851	3.93755	3.09784	3.25199		1.44889508308251	2.01383100563995	2.28008256789252	2.29121655980148	2.12241501076838	1.73136	2.23124
ENSG00000232027	0	0	0	0	0	0	0		0	0	0	0	0	0	0
ENSG00000206595	0	0	0	0	0	0	0		0	0	0	0	0.894407685081664	0	0.298136
ENSG00000238140	0	0	0	0	0	0	0		0	0.0726930148752195	0.108313312040253	0	0	0.036347	0.036104
ENSG00000227070	0	0	0	0	0	0	0		0.116136386749988	0.103541731271846	0	0.127901044454704	0.201053828369198	0.109839	0.109652
ENSG00000252032	0	0	0	0	0	0	0		0	0	0	0	0	0	0
ENSG00000227742	0	0	0	0	0	0	0		0	0.0364540414832831	0.0271584414065428	0	0.141570447194879	0.018227	0.056243
ENSG00000117859	2.18182	2.11621	1.79997	3.00215	1.1536	2.14901	1.98524		1.01006826590161	1.27316208810334	1.11816462319409	1.12517461936756	1.12554674976569	1.14162	1.12296
ENSG00000236973	0	0	0	0	0	0	0		0	0	0	0	0.191403244607476	0	0.063801
ENSG00000232846	0	0	0	0	0	0	0		0	0	0	0	0	0	0
ENSG00000212624	0	0	0	0	0	0	0		0	0	0	0	0	0	0
ENSG00000078618	5.45366	10.414	8.22512	8.44218	8.65063	7.93385	8.43931		6.59485950614786	6.71649971221366	7.03679908320925	7.50561776597766	7.2768840228001	6.65568	7.2731
ENSG00000266993	0	0	0	0	0	0	0		0.060781660355134	0.108380129929409	0.161487466879146	0.200816593162526	0.0526122167695097	0.084581	0.138305
ENSG00000272175	0	0	0	0	0	0	0		0	0.176020943162139	0.262272948440327	0.217431775572997	0.683583016455272	0.08801	0.387763
ENSG00000283899	0	0	0	0	0	0	0		0	0	0	0	0	0	0
ENSG00000230604	0	0	0	0	0	0	0		0	0	0	0	0	0	0
ENSG00000169213	0.718967	1.25523	1.16774	1.30935	0.855323	0.987097	1.11081		0	0.00383726752455612	0	0.0474002625042348	0.00745107616815152	0.001919	0.018284
ENSG00000200839	0	0	0	0	0	0	0		0	0	0	0	0	0	0
ENSG00000229032	0	0	0	0	0	0	0		0	0	0	0	0	0	0
ENSG00000264613	0	0	0	0	0	0	0		0	0	0	0	0	0	0
ENSG00000117862	5.72381	6.66204	3.54156	6.48602	4.03517	6.19292	4.68758		25.2190643730024	25.8513182420384	13.6150728385937	14.5745178050748	16.8202851321721	25.5352	15.0033
ENSG00000198841	0	0	1.25008	0	0	0	0.416695		4.12833008862502	3.99692830097458	8.868926541	8.02746952057133	9.21281661617082	4.06263	8.70307
ENSG00000223390	0	2.64471	0	0	0	1.32235	0		1.08820708844477	1.94038834981885	2.60207807114026	3.03605523897203	3.64218772547035	1.5143	3.09344
ENSG00000228369	0	0	0	0	0	0	0		0	0	0	0	0.244761182362501	0	0.081587
ENSG00000134717	7.28387	10.0395	8.89507	9.21573	11.5537	8.66169	9.88817		4.19518108311166	4.59957748521988	3.13403543171138	2.95204615922422	2.63807195324153	4.39738	2.90805
ENSG00000157077	3.17935	0	1.4754	2.89505	0	1.58967	1.45681		0.837445510102169	0.695720580995473	1.6940060295199	1.35197723079646	1.03790707611215	0.766583	1.3613
ENSG00000241745	0	0	0	0	0	0	0		0	0	0	0	0	0	0
ENSG00000228407	0	0	0	0	0	0	0		0.162590941449983	0	0.215989486950858	0.358122924473172	0.281475359716877	0.081295	0.285196
ENSG00000223429	0	0	0	0	0	0	0		0	0	0	0	0	0	0
ENSG00000224255	0	0	0	0	0	0	0		0	0	0	0	0	0	0
ENSG00000236004	0	0	0	0	0	0	0		0	0	0	0	0	0	0
ENSG00000237663	0	0	0	0	0	0	0		0	0	0	0	0	0	0
ENSG00000213735	0	0	0	0	0	0	0		0	0	0	0.10949801647561	0	0	0.036499
ENSG00000154222	1.5401	1.34441	1.71526	0.897522	0.488582	1.44225	1.03379		1.26862151514277	1.06528485414738	1.51869859403739	1.10471007522611	1.13641686257941	1.16695	1.25327
ENSG00000272100	0	0	0	0	0	0	0		1.97936798286936	2.26891445917437	3.1928880679692	1.08993933535313	1.46856709417501	2.12414	1.91713
ENSG00000224680	0	0	0	0	0	0	0		0.291976690632012	0.0867708874742937	0.775736889753081	0.643108068596189	0.336977543323021	0.189374	0.585274
ENSG00000085840	0.731265	1.2767	0.678696	3.1962	2.31987	1.00398	2.06492		5.30570756673338	4.87082343827825	4.44293863876741	3.9725894251031	4.51680130606809	5.08827	4.31078
ENSG00000134748	4.08025	2.84944	1.51477	1.78338	1.94163	3.46484	1.7466		3.84953738364082	3.3536687297417	3.27076338670016	3.17424260557256	2.57098737896221	3.6016	3.00533
ENSG00000134744	1.56767	0.497627	1.45497	0.519085	0.452117	1.03265	0.808725		0.491416290721105	0.514186741800877	0.417072112588606	0.405897703150036	0.348564461751994	0.502802	0.390511
ENSG00000272371	0	0	0	0	0	0	0		0	0	0	0	0	0	0
ENSG00000236290	0	0	0	0	0	0	0		0	0	0	0	0	0	0
ENSG00000116157	1.36523	0	0	0.994519	0	0.682615	0.331506		0	0.0291459870404487	0	0	0	0.014573	0
ENSG00000182183	0	0	0	0	0	0	0		0	0	0	0.0242746798885324	0.0381585415884123	0	0.020811
ENSG00000162377	2.77143	0.967715	4.11552	1.21133	0.879213	1.86957	2.06869		5.41527380502802	4.82800301244723	9.62695998980966	8.97499900516438	7.03113959782565	5.12164	8.54437
ENSG00000233664	0	0	0	0	0	0	0		0	0	0	0	0	0	0
ENSG00000239640	0	0	0	0	0	0	0		0	0	0	0	0	0	0
ENSG00000162378	0.281606	1.22912	0.784085	1.64111	0.446685	0.755363	0.957295		0.809186437077253	0.853695132974705	0.403103092260079	0.445578656943932	0.361887081168075	0.831441	0.403523
ENSG00000252018	0	0	0	0	0	0	0		0	0	0	0	0	0	0
ENSG00000228929	0	0	0	0	0	0	0		0.121496527676911	0.32496174122241	0.48419621250522	0.93662918708368	0.210333235832391	0.223229	0.54372
ENSG00000206627	0	0	0	0	0	0	0		0	0	0	0	0	0	0
ENSG00000203995	0.49182	0	0.456464	0	0	0.24591	0.152155		0.0117769322737525	0.0104997580071152	0.015644743409308	0.0129699397444481	0	0.011138	0.009538
ENSG00000242391	0	0	0	0	0	0	0		0	0	0	0	0	0	0
ENSG00000121310	0.199499	0.17415	0	0.145328	0.316447	0.186825	0.153925		0.257964888093821	0.306652455422461	0.184035287014817	0.231486300990263	0.223292758572496	0.282309	0.212938
ENSG00000230953	0	0	0	0	0	0	0		0	0	0	0	0	0	0
ENSG00000231866	0	0	0	0	0	0	0		0	0	0	0	0	0	0
ENSG00000116171	3.89169	4.61048	2.83794	3.03744	4.85023	4.25108	3.5752		1.33792473674797	2.18388898054506	0.83118892269108	1.15090919376146	0.864253061141524	1.76091	0.948784
ENSG00000264834	0	0	0	0	0	0	0		0	0	0	0	0	0	0
ENSG00000266188	0	0	0	0	0	0	0		0	0	0	0	0	0	0
ENSG00000265815	0	0	0	0	0	0	0		0	0	0	0	0	0	0
ENSG00000237279	0	0	0	0	0	0	0		0	0	0	0	0	0	0
ENSG00000236360	0	0	0	0	0	0	0		0	0	0.146287700325282	0	0	0	0.048763
ENSG00000226147	0	0	0	0	0	0	0		0	0	0	0	0	0	0
ENSG00000174348	0	2.05639	1.31182	0.686421	2.24199	1.0282	1.41341		0	0	0	0	0	0	0
ENSG00000232993	0	0	0	0	0	0	0		0	0	0	0	0	0	0
ENSG00000227644	0	0	0	0	0	0	0		0	0	0	0	0	0	0
ENSG00000162383	0	0	0	0	0	0	0		0	0	0	0	0	0	0
ENSG00000235563	0	0	0	0	0	0	0		0	0	0	0	0	0	0
ENSG00000277397	0	0	0	0	0	0	0		0	0	0	0	0	0	0
ENSG00000157184	0.220877	0.964057	0.204998	0.643602	0.350356	0.592467	0.399652		0.560636962290222	0.952520526717428	0.217807997747995	0.180569059698968	0.183125951595366	0.756579	0.193834
ENSG00000236723	0	0	0	0	0	0	0		2.79333092564438	4.09711339585222	1.1970077516429	0.545794514070767	0.70196788975847	3.44522	0.814923
ENSG00000162384	3.08706	5.38961	2.86514	3.37321	2.44835	4.23833	2.89557		1.67555273738516	2.03206705054575	0.736491898896395	0.773392275049038	0.895803016883664	1.85381	0.801896
ENSG00000259818	0	0	0	0	0	0	0		0	0	0.0204501324319943	0	0.0266504099982562	0	0.0157
ENSG00000162385	23.6699	5.50995	16.1101	12.6446	7.50907	14.5899	12.0879		21.0090167954237	18.1916381449866	14.9583423225297	16.4790398329008	18.1852706769919	19.6003	16.5409
ENSG00000226754	0	0	0	0	0	0	0		1.63829991808197	1.04330787649024	1.05708656611004	1.49495852468479	1.78275672369368	1.3408	1.44493
ENSG00000157193	2.47559	0.98229	2.71538	1.63943	1.07095	1.72894	1.80859		2.62985854994943	2.25337007760305	2.17631832435569	2.35618211860932	2.59359046602059	2.44161	2.37536
ENSG00000234578	0	0	0	0	0	0	0		0	0	0	0.129533823745615	0	0	0.043178
ENSG00000228838	0	0	0	0	0	0	0		0.245692978191086	0.94920923423731	0.652768227229259	0.450969608595846	0.141780181190723	0.597451	0.415173
ENSG00000225030	0	0	0	0	0	0	0		0.233252827396601	0.207957232427843	0	0.77064426785366	0	0.220605	0.256881
ENSG00000232762	0	0	0	0	0	0	0		0	0	0	0	0	0	0
ENSG00000225675	0	0	0	0	0	0	0		0	0	0	0	0	0	0
ENSG00000226938	0	0	0	0	0	0	0		0	0	0	0	0	0	0
ENSG00000230138	0	0	0	0	0	0	0		0	0	0	0	0	0	0
ENSG00000236253	0	0	0	0	0	0	0		0	0	0	0	0	0	0
ENSG00000143006	0	0	0	0	0	0	0		0	0	0	0	0	0	0
ENSG00000174332	0	0	0.688289	0	0	0	0.22943		0	0	0	0.0195569859172628	0	0	0.006519
ENSG00000239007	0	0	0	0	0	0	0		0	0	0	0	0	0	0
ENSG00000058804	2.69749	2.35474	5.42441	5.89507	4.99191	2.52612	5.43713		21.8647611896537	15.6063904582003	13.2142662552057	15.3061807661396	16.5684016023414	18.7356	15.0296
ENSG00000201003	0	0	0	0	0	0	0		0	0.362396059451462	0	0	0	0.181198	0
ENSG00000229687	0	0	0	0	0	0	0		0	0	0	0	0	0	0
ENSG00000058799	0	0.972619	1.03409	1.62329	0	0.486309	0.885796		7.71051443382016	6.42238576402397	3.4024598716583	3.64345137446644	4.20311179036687	7.06645	3.74967
ENSG00000211452	0	0	0	0	0	0	0		0	0	0	0	0.0419376083714891	0	0.013979
ENSG00000081870	2.85365	2.49106	3.97276	2.07878	5.6581	2.67235	3.90321		4.20244324563554	5.3306713318571	1.36161481266919	2.08831260346377	2.69123845168114	4.76656	2.04705
ENSG00000116212	2.87259	7.52277	7.10956	6.27772	3.03768	5.19768	5.47499		6.4429442331528	7.25693975541957	5.66535676265958	6.59059069219188	8.09752424303715	6.84994	6.78449
ENSG00000219102	0	0	0	0	0	0	0		0.104009256995286	0	0.0690841256474992	0.0572727160493313	0	0.052005	0.042119
ENSG00000203985	0	0	0	0	0	0	0		0.0232761768812608	0	0	0	0	0.011638	0
ENSG00000116209	10.0934	7.26897	8.1968	8.63935	8.80558	8.68116	8.54724		7.54077913171461	9.3518701554544	4.58325489087764	4.76453408753683	6.38080550937591	8.44632	5.24287
ENSG00000280378	0	0	0	0	0	0	0		0	0	0	0.0346899698919881	0	0	0.011563
ENSG00000116205	0.189774	0	0.176132	0.138243	0.301021	0.094887	0.205132		0.422616158540771	0.502379543492762	0.144880740938677	0.1351240627482	0.165206253052076	0.462498	0.148404
ENSG00000283749	0	0	0	0	0	0	0		0	0	0	0	0	0	0
ENSG00000225183	0	0	0	0	0	0	0		0	0	0	0	0	0	0
ENSG00000279049	0	0	0	0	0	0	0		0.867151687733245	0.773111593496452	0.287985982601144	0.238748616315448	0	0.820132	0.175578
ENSG00000256407	0	0	0	0	0	0	0		0	0	0	0	0	0	0
ENSG00000157211	0	0	0	0	0	0	0		0	0	0	0	0	0	0
ENSG00000280425	0	0	0	0	0	0	0		0	0	0	0	0	0	0
ENSG00000215883	0	0.225775	0.240045	0	0	0.112887	0.080015		0.346821815506126	0.336818027023227	0.197453978659982	0.115950621972604	0.171546712621534	0.34182	0.16165
ENSG00000116221	7.24552	4.74366	5.04349	5.27809	5.74644	5.99459	5.35601		24.2030234695103	23.937190952422	19.3314403895523	20.7076256720678	19.4481915862441	24.0701	19.8291
ENSG00000157216	0	0.385549	0.409919	0.643479	0.700578	0.192775	0.584658		2.19981468898849	2.64014577078853	1.13800468158152	1.44427611400315	1.33656369393015	2.41998	1.30628
ENSG00000198711	0	0	0	0	0	0	0		0.0210674238159277	0	0.0559728853378747	0.0232015614178503	0	0.010534	0.026391
ENSG00000225632	0	0	0	0	0	0	0		0	0	0	0	0	0	0
ENSG00000232245	0	0	0	0	0	0	0		0	0	0	0	0	0	0
ENSG00000235741	0	0	0	0	0	0	0		0.40469194797214	0.649447696586514	0	0	0	0.52707	0
ENSG00000237173	0	0	0	0	0	0	0		0	0	0	0	0	0	0
ENSG00000227453	0	0	0	0	0	0	0		0	0	0	0	0	0	0
ENSG00000162390	0.945374	0.206313	0.219353	0	0	0.575844	0.073118		0.599895324514476	0.928398750175408	0.360866956084971	0.373961284769282	0.215544194377788	0.764147	0.316791
ENSG00000162391	0	0	0	0	0	0	0		1.2958619672672	1.79444791931876	1.02554609265445	0.880571579876676	0.477314824457546	1.54516	0.794477
ENSG00000230728	0	0	0	0	0	0	0		0	0	0	0	0	0	0
ENSG00000184313	0	0	0	0	0	0	0		0	0	0	0	0	0	0
ENSG00000271723	0	0	0	0	0	0	0		0	0	0	0	0	0	0
ENSG00000243725	0.654552	0	0	0	1.03825	0.327276	0.346085		0.0940418260725733	0.0279477539469231	0	0.0345227656140852	0	0.060995	0.011508
ENSG00000162396	0	0	0	1.43309	1.56026	0	0.997782		1.62521665377785	1.88995644128074	0.344184355004776	0.570677348755715	0.65241838809536	1.75759	0.522427
ENSG00000006555	0	0	0.353864	0	0	0	0.117955		0.730383750196457	1.07443997675849	0.727693729776631	0.623388212047437	0.568993955893406	0.902412	0.640025
ENSG00000237453	0	0	0	0	0	0	0		0	0	0	0	0	0	0
ENSG00000162398	0	0	0	0	0	0	0		0.0311091277957199	0.0554708655997736	0	0.0342604936187052	0	0.04329	0.01142
ENSG00000116133	7.60481	8.53524	8.57058	8.30973	9.47791	8.07003	8.78607		37.7861347929761	38.7908742036845	23.1367938421759	22.6476937436834	25.6029987198471	38.2885	23.7958
ENSG00000242396	0	0	0	0	0	0	0		3.17264410968489	6.00001823648333	3.70375015884428	3.07051481330911	2.66300166410402	4.58633	3.14576
ENSG00000233203	0	0	0	0	0	0	0		0.144525281288874	0.515407728997635	0.0959953275337146	0.159165744210299	0	0.329967	0.085054
ENSG00000284601	0	0	0	0	0	0	0		0	0	0	0	0	0	0
ENSG00000143001	0	0	0	0	0	0	0		0.201571267431155	0.134783584554418	0.0669429585809404	0.0554976273112481	0	0.168177	0.040814
ENSG00000233271	0	0	0	0	0	0	0		0.516644113018639	0	0.171580433559093	0.142245086823456	0	0.258322	0.104609
ENSG00000162399	0	0	0	0	0	0	0		0	0	0	0	0	0	0
ENSG00000169174	0.926964	1.21377	0.430163	0.675259	0	1.07037	0.368474		1.24301607115346	1.19726752747104	1.81342709180584	1.1733720392295	2.28638688097668	1.22014	1.75773
ENSG00000162402	3.13775	2.0543	2.18414	3.57146	1.86642	2.59603	2.54068		1.63889238128228	1.34811826669202	2.19585642187213	1.97040620269515	1.67469709433996	1.49351	1.94699
ENSG00000231090	0	0	0	0	0	0	0		0	0	0	0	0	0	0
ENSG00000231095	0	0	0	0	0	0	0		0	0	0	0	0	0	0
ENSG00000265822	0	0	0	0	0	0	0		0	0	0	0	0	0	0
ENSG00000231900	0	0	0	0	0	0	0		0	0	0	0	0	0	0
ENSG00000232198	0	0	0	0	0	0	0		0	0	0	0	0	0	0
ENSG00000199831	0	0	0	0	0	0	0		0	0	0	0	0	0	0
ENSG00000252162	0	0	0	0	0	0	0		0	0	0	0	0	0	0
ENSG00000272051	0	0	0	0	0	0	0		0	0	0	0	0	0	0
ENSG00000234810	0	0	0	0	0	0	0		0	0	0	0	0	0	0
ENSG00000230250	0	0	0	0	0	0	0		0	0	0	0	0	0	0
ENSG00000227104	0	0	0	0	0	0	0		0	0	0	0	0	0	0
ENSG00000233079	0	0	0	0	0	0	0		0	0	0	0	0	0	0
ENSG00000235612	0	0	0	0	0	0	0		0	0	0	0	0	0	0
ENSG00000260971	0	0	0	0	0	0	0		0	0	0	0	0.0121479591652371	0	0.004049
ENSG00000284686	0	0	0	0	0	0	0		0	0	0	0	0	0	0
ENSG00000229871	0	0	0	0	0	0	0		0	0	0	0	0.107529912700829	0	0.035843
ENSG00000223956	0	0	0	0	0	0	0		0	0	0	0	0	0	0
ENSG00000162407	9.17152	9.91239	2.8374	7.95371	4.84931	9.54196	5.21347		1.34908034279158	1.21210032748805	1.12530277537394	1.20932542600191	1.394064494	1.28059	1.2429
ENSG00000236776	0	0	0	0	0	0	0		0	0	0	0	0	0	0
ENSG00000224980	0	0	0	0	0	0	0		0	0	0	0	0	0	0
ENSG00000225475	0	0	0	0	0	0	0		0	0	0	0.431779412485384	0	0	0.143926
ENSG00000162409	0.246804	0.861777	0.458124	0.179787	0.782964	0.554291	0.473625		0.00590986958445524	0	0	0	0	0.002955	0
ENSG00000187889	0	0	0	0	0	0	0		0	0	0	0	0	0	0
ENSG00000229913	0	0	0	0	0	0	0		0	0	0	0	0	0	0
ENSG00000157131	0	0	0	0	0	0	0		0	0	0	0	0	0	0
ENSG00000021852	0	0	0	0	0	0	0		0	0	0	0	0	0	0
ENSG00000236341	0	0	0	0	0	0	0		0	0	0	0	0	0	0
ENSG00000173406	0	0	0	0	0	0	0		0	0	0	0	0	0	0
ENSG00000227935	0	0	0	0	0	0	0		0	0	0	0	0	0	0
ENSG00000236888	0	0	0	0	0	0	0		0	0	0	0	0	0	0
ENSG00000226759	0	0	0	0	0	0	0		0	0	0	0	0	0	0
ENSG00000229887	0	0	0	0	0	0	0		0	0	0	0	0	0	0
ENSG00000223416	0	0	0	0	0	0	0		0.635412874632119	0.708130231112052	0.211024211388769	0	0.825013985377052	0.671772	0.345346
ENSG00000235038	0	0	0	0	0	0	0		0	0	0	0	0	0	0
ENSG00000230546	0	0	0	0	0	0	0		0	0	0	0	0	0	0
ENSG00000233216	0	0	0	0	0	0	0		0	0	0	0	0	0	0
ENSG00000162600	0	0.54203	0	0.452322	1.96983	0.271015	0.807385		1.59092481171339	2.10770639848801	0.987579687510646	0.998852804407421	0.489061544855036	1.84932	0.825165
ENSG00000270209	0	0	0	0	0	0	0		0	0	0	0	0	0	0
ENSG00000264128	0	0	0	0	0	0	0		0	0	0	0	0	0	0
ENSG00000184292	8.8377	18.0011	29.164	10.0146	18.6912	13.4194	19.2899		255.994630817707	238.316334718338	384.268356988351	431.190054707985	549.622843192289	247.155	455.027
ENSG00000185839	0	0	0	0	0	0	0		0	0	0	0	0.138698003338751	0	0.046233
ENSG00000162601	1.54974	1.5783	1.67806	1.12893	0.819405	1.56402	1.2088		0.736006879734429	0.639646479515133	0.895566165405996	1.0012857331153	0.824460160817614	0.687827	0.907104
ENSG00000283445	0	0	0	0	0	0	0		0.0116651023618895	0.0208001114519514	0	0	0	0.016233	0
ENSG00000177606	10.4344	11.3857	32.6844	22.8031	27.9299	10.91	27.8058		3.12321582446296	1.22518532189692	48.2108059347711	50.3729231025216	44.8770319277416	2.1742	47.8203
ENSG00000234807	0	0	0	0	0	0	0		0	0	0.0737313509671603	0	0	0	0.024577
ENSG00000272226	0	0	0	0	0	0	0		0	0	0	0	0	0	0
ENSG00000231740	0	0	0	0	0	0	0		0	0	0	0	0	0	0
ENSG00000232453	0	0	0	0	0	0	0		0	0.0282278717556694	0.0420598084554935	0	0	0.014114	0.01402
ENSG00000237352	0	0	0	0	0	0	0		0	0	0	0	0.0142201519024871	0	0.00474
ENSG00000228121	0	0	0	0	0	0	0		0	0	0	0	0	0	0
ENSG00000241042	0	0	0	0	0	0	0		0	0	0	0	0	0	0
ENSG00000235215	0	0	0	0	0	0	0		0	0	0	0	0	0	0
ENSG00000224609	0	0	0	0	0	0	0		0	0	0	0	0	0	0
ENSG00000270457	0	0	0	0	0	0	0		0	0	0	0	0	0	0
ENSG00000172456	0	0	0	0.276283	0	0	0.092094		0.0317863020084574	0.0769206027289779	0.0241289389069465	0.0300053707049971	0.0314445941526986	0.054353	0.028526
ENSG00000266150	0	0	0	0	0	0	0		0	0	0	0	0	0	0
ENSG00000226883	0	0	0	0	0	0	0		0	0	0	0	0	0	0
ENSG00000134709	0.683221	0.894613	1.58526	0.995402	3.25119	0.788917	1.94395		1.82415584207424	1.01372227106695	1.66258850417041	2.16209164227662	1.65686442875664	1.41894	1.82718
ENSG00000134716	0	0	0	0	0	0	0		0.628612469284885	0.329671331674908	0.221046097013252	0.203615040670365	0.448101241555964	0.479142	0.290921
ENSG00000265535	0	0	0	0	0	0	0		0	0	0	0	0	0	0
ENSG00000162598	0	0	0	0	0	0	0		0	0	0	0	0	0	0
ENSG00000229332	0	0	0	0	0	0	0		0	0	0	0	0	0	0
ENSG00000238242	0	0	0	0	0	0	0		0	0	0	0	0	0	0
ENSG00000226476	0	0	0	0	0	0	0		0	0	0	0	0	0	0
ENSG00000231252	0	0	0	0	0	0	0		0	0	0	0	0	0	0
ENSG00000162599	0.849376	0.370726	0.197079	0.618739	0.336821	0.610051	0.384213		0.874569376011316	0.738925298557764	0.824065849772037	0.890366321606864	0.739416507865526	0.806747	0.81795
ENSG00000237928	0	0	0	0	0	0	0		0	0.0267421942948447	0	0	0	0.013371	0
ENSG00000270742	0	0	0	0	0	0	0		0.117618978921265	0	0	0.129533823745615	0	0.058809	0.043178
ENSG00000237853	0	0	0	0	0	0	0		0	0	0	0	0	0	0
ENSG00000223920	0	0	0	0	0	0	0		0	0	0	0	0	0	0
ENSG00000162604	0.837057	1.4614	1.55377	1.21953	1.32774	1.14923	1.36701		1.4932663331864	1.56363781996824	0.998501072742363	1.25823464037166	1.52678440223513	1.52845	1.26117
ENSG00000271200	0	0	0	0	0	0	0		0.388390539295042	0.346270707859945	0	0	0.448251158331326	0.367331	0.149417
ENSG00000132849	3.11264	0.679284	3.6111	2.12573	6.78876	1.89596	4.1752		1.46272932579424	1.04660299566196	1.57182540600624	1.55447137773768	1.5483872488681	1.25467	1.55823
ENSG00000200575	0	0	0	0	0	0	0		0	0	0	0	0	0	0
ENSG00000212360	0	0	0	0	0	0	0		0.531547308586484	0	0	0	0	0.265774	0
ENSG00000236646	0	0	0	0	0	0	0		0	0	0	0.225484804297923	0	0	0.075162
ENSG00000242860	0	0	0	0	0	0	0		0	0	0.249783760419359	0.207077881498092	0	0	0.152287
ENSG00000263908	0	0	0	0	0	0	0		0	0	0	0	0	0	0
ENSG00000283690	0	0	0	0	0	0	0		0	0	0	0	0	0	0
ENSG00000234204	0	0	0	0	0	0	0		0	0	0	0	0	0	0
ENSG00000234088	0	0	0	0	0	0	0		0	0	0	0	0	0	0
ENSG00000240563	0	0	0	0.436927	0	0	0.145642		0	0	0	0	0	0	0
ENSG00000237227	0	0	0	0	0	0	0		0	0	0	0	0	0	0
ENSG00000200174	0	0	0	0	0	0	0		0	0	0	0	0	0	0
ENSG00000132854	0	0	0	0	0	0	0		0	0	0	0	0	0	0
ENSG00000201153	0	0	0	0	0	0	0		0	0	0	0	0	0	0
ENSG00000162607	10.2893	10.8729	11.0575	8.67889	12.885	10.5811	10.8738		7.68979254401728	6.50901747128302	8.16534499577768	8.48305252481841	7.31849140769848	7.0994	7.98896
ENSG00000116641	1.11383	1.13436	1.37835	1.758	2.35569	1.1241	1.83068		0.28227230829086	0.307144939419299	0.357261478496232	0.347583121453135	0.342451125162138	0.294709	0.349099
ENSG00000270549	0	0	0	0	0	0	0		0	0	0	0	0	0	0
ENSG00000132855	0	0	0	0	0	0	0		0	0.0151648812570458	0	0	0	0.007582	0
ENSG00000278967	0	0	0	0	0	0	0		0	0	0	0	0	0	0
ENSG00000213703	0	0	0	0	0	0	0		0	0	0.134498947918117	0	0	0	0.044833
ENSG00000235545	0	0	0	0	0	0	0		0.0450170359063472	0	0	0	0.0779329171854544	0.022509	0.025978
ENSG00000125703	2.96927	0	2.06686	1.62225	3.5324	1.48463	2.40717		1.97304891650237	1.67983974053128	0.613937962908548	0.724306493548633	0.615444516422753	1.82644	0.65123
ENSG00000234318	0	0	4.79339	0	0	0	1.5978		0	0	0	0	0.214097589046394	0	0.071366
ENSG00000237163	0	0	0	0	0	0	0		0	0	0	0	0	0	0
ENSG00000229537	0	0	0	0	0	0	0		0	0	0	0	0	0	0
ENSG00000227485	0	0	0	0	0	0	0		0	0	0	0	0	0	0
ENSG00000229225	0	0	0	0	0	0	0		0	0	0	0	0	0	0
ENSG00000203605	0	0	0	0	0	0	0		0	0	0	0	0	0	0
ENSG00000224209	0	0	0	0	0	0	0		0	0	0	0	0	0	0
ENSG00000252259	0	0	0	0	0	0	0		0	0	0	0	0	0	0
ENSG00000228734	0	0	2.49435	0	0	0	0.831449		0	0	0	0	0	0	0
ENSG00000223683	0	0	0	0	0	0	0		0	0	0	0	0	0	0
ENSG00000230798	0	0	0	0	0	0	0		0	0	0	0	0	0	0
ENSG00000187140	0	0	0	0	0	0	0		0	0	0	0	0	0	0
ENSG00000275836	0	0	0	0	0	0	0		0	0	0	0	0	0	0
ENSG00000252784	0	0	0	0	0	0	0		0	0	0	0	0	0	0
ENSG00000236674	0	0	0	0	0	0	0		0	0	0	0	0	0	0
ENSG00000088035	0.932769	0.814249	1.29857	0.679488	2.95913	0.873509	1.64573		4.33313070627915	2.53896875591448	1.6912631341849	1.86947401381551	1.68202851321721	3.43605	1.74759
ENSG00000142856	0.845797	2.95331	0.392498	3.08066	1.34161	1.89955	1.60492		4.07087925945846	4.48709918491358	1.31833114218769	1.63940133405103	1.64791216276816	4.27899	1.53521
ENSG00000203965	0.404734	0.353307	0.375639	0.589667	2.56797	0.379021	1.17776		0.562113142600574	0.604840548032594	0.23174187590099	0.149427166943574	0.218113795573036	0.583477	0.199761
ENSG00000264271	0	0	0	0	0	0	0		0	0	0	0	0	0	0
ENSG00000251720	0	0	0	0	0	0	0		0	0	0	1.01468161934065	0	0	0.338227
ENSG00000116652	0	0	0	0	0	0	0		0	0.0138638154951895	0	0.0171254281745258	0	0.006932	0.005708
ENSG00000276884	0	0	0	0	0	0	0		0	0	0	0	0	0	0
ENSG00000278287	0	0	0	0	0	0	0		0	0	0	0	0	0	0
ENSG00000277565	0	0	0	0	0	0	0		0	0	0	0	0	0	0
ENSG00000275823	0	0	0	0	0	0	0		0	0	0	0	0	0	0
ENSG00000277689	0	0	0	0	0	0	0		0	0	0	0	0	0	0
ENSG00000274199	0	0	0	0	0	0	0		0	0	0	0.507340809670326	0	0	0.169114
ENSG00000079739	6.77341	9.8546	7.33423	11.1019	7.16268	8.314	8.53294		2.87893300239799	3.41024438537112	1.9032423251122	1.87554842107954	2.55048333278911	3.14459	2.10976
ENSG00000244256	0	0	0	0	0	0	0		0	0.161592997001308	0	0	0.627551621663856	0.080796	0.209184
ENSG00000185483	0.687596	1.50057	0	0.500888	0.545335	1.09408	0.348741		0.600969049410065	0.300926348101467	0.284340590416319	0.371722529200001	0.441809425378389	0.450948	0.365958
ENSG00000177452	0	0	0	0	0	0	0		0	0	0	0	0	0	0
ENSG00000228056	0	0	0	0	0	0	0		0	0	0	0	0	0	0
ENSG00000207190	0	0	0	0	0	0	0		0	0	0	0	0	0	0
ENSG00000200508	0	0	0	0	0	0	0		0	0	0	0	0	0	0
ENSG00000223949	0	0	0	0	0	0	0		0	0	0	0	0	0	0
ENSG00000177414	0	0	0	0	0	0	0		0	0	0	0	0	0	0
ENSG00000238653	0	0	0	0	0	0	0		0	0	0	0	0	0	0
ENSG00000158966	0.363846	1.27046	0.67538	0	0	0.817153	0.225127		1.35044012835526	0.978726379000827	1.12266875959642	1.33371862967708	1.41780181190723	1.16458	1.2914
ENSG00000264470	0	0	0	0	0	0	0		0	0	0	0	0	0	0
ENSG00000162437	0.38033	0.664008	0	0.554113	0	0.522169	0.184704		1.89430500483407	1.6320360265511	2.10509687776157	2.05610937691763	1.27707271937443	1.76317	1.81276
ENSG00000162434	10.5983	13.718	11.8715	11.1814	8.1157	12.1581	10.3895		2.81786548518983	3.40951758830446	2.88305105899894	3.22860543750944	3.09057004115285	3.11369	3.06741
ENSG00000234784	0	0	0	0	0	0	0		0	0	0	0	0	0	0
ENSG00000233877	0	0	0	0	0	0	0		0	0	0	0	0	0	0
ENSG00000226891	0	0	0	0	0	0	0		0.00835437813102529	0	0	0	0	0.004177	0
ENSG00000185031	0	0	0	0	0	0	0		0	0	0	0	0	0	0
ENSG00000272506	0	0	0	0	0	0	0		0	0	0	0	0	0	0
ENSG00000212257	0	0	0	0	0	0	0		0	0	0	0	0	0	0
ENSG00000265996	0	0	0	0	0	0	0		0	0	0	0	0	0	0
ENSG00000199135	0	0	0	0	0	0	0		0	0	0	0	0	0	0
ENSG00000231485	0	0	0	0	0	0	0		0	0	0.236891695365457	0.196389990840126	0	0	0.144427
ENSG00000235804	0	0	0	0	0	0	0		0	0	0	0	0	0	0
ENSG00000234496	0	0	0	0	0	0	0		0	0	0	0	0	0	0
ENSG00000162433	0	0.265936	0	0	0.483231	0.132968	0.161077		6.06208031106866	4.81932241848516	7.6944473340266	7.423323961	6.27655137040879	5.4407	7.13144
ENSG00000231622	0	0	0	0	0	0	0		0	0	0.429452781071881	0	0	0	0.143151
ENSG00000116675	0.663964	0	0.616234	0.72551	0	0.331982	0.447248		0.325930072449348	0.311846134563927	0.253447542927667	0.183850854237737	0.192669357528377	0.318888	0.209989
ENSG00000229294	0	0	0	0	0	0	0		0	0	0	0	0	0	0
ENSG00000234144	0	0	0	0	0	0	0		0	0	0	0	0	0	0
ENSG00000222624	0	0	0	0	0	0	0		0	0	0	0	0	0	0
ENSG00000213625	2.64495	3.84813	3.68222	4.17462	0.69924	3.24654	2.85203		4.29622579298237	4.21616710144332	2.13143721321755	2.54590729007756	2.92386090674014	4.2562	2.53374
ENSG00000116678	4.46695	4.60835	3.39205	5.76847	4.83103	4.53765	4.66385		0.0340339877441478	0.125707129153612	0.025835154111976	0.0374816429307893	0.101004350716346	0.079871	0.054774
ENSG00000237852	0	0	0	0	0	0	0		0.130687754356961	0.116515045119146	0	0	0	0.123601	0
ENSG00000224570	0	0	0	0	0	0	0		0	0	0	0	0	0	0
ENSG00000239319	0	0	0	0	0	0	0		0	0	0	0	0	0	0
ENSG00000184588	0	0	0	0	0	0	0		0	0	0.00849565311930723	0	0	0	0.002832
ENSG00000227466	0	0	0	0	0	0	0		0	0	0	0	0	0	0
ENSG00000223152	0	0	0	0	0	0	0		0	0	0	0	0	0	0
ENSG00000118473	0	0	0	0.160517	0.34952	0	0.170012		0	0.00470419624753258	0	0	0	0.002352	0
ENSG00000264720	0	0	0	0	0	0	0		0	0	0	0	0	0	0
ENSG00000248458	0	0	0	0	0	0	0		0	0	0	0	0	0	0
ENSG00000152760	0	0	0	0	0	0	0		0	0.0794933291699981	0.0473783390730914	0.0785559963360506	0.277843419591498	0.039747	0.134593
ENSG00000172410	0	0	0	0	0	0	0		0	0	0	0	0	0	0
ENSG00000152763	0	0	0.319607	0.250855	0	0	0.190154		0.0247378819031896	0.0147034200732097	0	0	0	0.019721	0
ENSG00000231080	0	0	0	0	0	0	0		0	0	0	0	0	0	0
ENSG00000198160	4.7439	2.67955	4.92086	3.04919	2.65581	3.71172	3.54195		1.59033711859454	1.77531578598439	1.85521732657173	1.90597756129019	1.78146377792526	1.68283	1.84755
ENSG00000116704	0.374652	0.981142	0.347719	0.54584	0	0.677897	0.297853		2.00956282064764	1.91960522241086	1.50162116536429	2.11433170923953	1.72393380001865	1.96458	1.77996
ENSG00000203963	0	0	0	0	0	0	0		0	0	0	0	0	0	0
ENSG00000252433	0	0	0	0	0	0	0		0	0	0	0	0	0	0
ENSG00000275678	0	0	0	0	0	0	0		0	0	0	0	0	0	0
ENSG00000162594	0	0	0	0	0	0	0		0	0	0	0	0	0	0
ENSG00000253074	0	0	0	0	0	0	0		0	0	0	0	0	0	0
ENSG00000252116	0	0	0	0	0	0	0		0	0	0	0	0	0	0
ENSG00000228523	0	0	0	0	0	0	0		0	0	0	0	0	0	0
ENSG00000081985	0	0	0	0	0	0	0		0.0391785401084297	0.0349297406700204	0.0520456595062308	0.0719122338299542	0.0452169252557232	0.037054	0.056392
ENSG00000142864	8.42117	6.30099	9.21147	11.6118	6.67886	7.36108	9.16736		25.9552417945742	20.6620519315807	32.8435707345988	33.3909037318198	29.7103916036748	23.3087	31.9816
ENSG00000223263	0	0	0	0	0	0	0		0	0	0.699394529174206	1.73945420458398	0	0	0.81295
ENSG00000235200	0	0	0	0	0	0	0		0	0	0	0	0	0	0
ENSG00000207504	0	0	0	0	0	0	0		0	0	0	0	0	0	0
ENSG00000238139	0	0	0	0	0	0	0		0	0	0	0	0	0	0
ENSG00000242482	0	0	0	0	0	0	0		0	0	0	0	0	0	0
ENSG00000232048	0	0	0	0	0	0	0		0	0	0	0	0	0	0
ENSG00000116717	4.46323	11.6883	14.4983	13.818	5.3097	8.07579	11.2087		3.66045725120359	5.8599915732277	12.777725085928	17.1843614991283	14.2927990777453	4.76022	14.7516
ENSG00000172380	1.95479	3.41281	2.26783	1.77999	0.775174	2.6838	1.60766		3.51064268160421	6.18681570758711	4.52370868732385	4.78128976429359	4.15301282224096	4.84873	4.486
ENSG00000238778	0	0	0	0	0	0	0		0	0	0	0	0	0	0
ENSG00000232284	0	0	0	0.485348	0	0	0.161783		0.303127700365626	0.241806548182332	0.127162641668038	0.175702444907472	0.386673221429245	0.272467	0.229846
ENSG00000235055	0	0	0	0	0	0	0		0	0	0	0	0	0	0
ENSG00000162595	0	0	0	0	0	0	0		0	0.0249801642602123	0	0	0	0.01249	0
ENSG00000228431	0	0	0	0	0	0	0		0	0	0	0	0	0	0
ENSG00000116729	8.26531	9.01887	5.27391	13.1709	6.55524	8.64209	8.33334		17.3920281160774	15.8808781120999	8.24906816575798	10.4215453854858	13.4269226190297	16.6364	10.6992
ENSG00000234383	0	0	0	0	0	0	0		0	0	0	0	0	0	0
ENSG00000221203	0	0	0	0	0	0	0		0	0	0	0	0	0	0
ENSG00000229133	0	0	0	0	0	0	0		0.284953196355641	0	0	0	0.164435777154189	0.142477	0.054812
ENSG00000225242	0	0	0	0	0	0	0		0	0	0	0	0	0	0
ENSG00000237622	0	0	0	0	0	0	0		0	0	0	0	0	0	0
ENSG00000229440	0	0	0	0	0	0	0		0	0	0	0	0	0	0
ENSG00000116745	0	0	0	0	0	0	0		0.232984720698444	0.245485146785511	0.478321545814543	0.559824341705188	0.293338305911841	0.239235	0.443828
ENSG00000024526	1.95512	2.73071	0.362914	1.99392	1.24049	2.34292	1.19911		2.33146156896267	3.76489239541241	0.684113043018469	0.824944405968011	0.599756101835757	3.04818	0.702938
ENSG00000233589	0	0	0	3.50361	0	0	1.16787		1.95786591996022	2.46429320426994	5.20174681073316	4.94657289428568	4.386324356	2.21108	4.84488
ENSG00000234264	0	0	0	0	0	0	0		0.0443311307882874	0	0.176671432790597	0.0976437805299746	0.0767454870118188	0.022166	0.11702
ENSG00000225167	0	0	0	0	0	0	0		0	0	0	0	0	0	0
ENSG00000223883	0	0	0	0	0	0	0		0	0	0	0	0	0	0
ENSG00000235446	0	0	0	0	0	0	0		0	0	0	0	0	0	0
ENSG00000229639	0	0	0	0	0	0	0		0	0	0	0	0	0	0
ENSG00000033122	0	0.137542	0	0	0.249926	0.068771	0.083309		0.101869017370383	0.137914307091274	0.0501204105673571	0.0706371315675311	0.0261265690154895	0.119892	0.048961
ENSG00000270615	0	0	0	0	0	0	0		0	0	0	0	0	0	0
ENSG00000240692	7.59409	0	0	0	0	3.79704	0		0	0	0	0	0	0	0
ENSG00000229359	0	0	0	0	0	0	0		0	0	0	0	0	0	0
ENSG00000237919	0	0	0	0	0	0	0		0	0	0	0	0	0	0
ENSG00000066557	8.80535	9.08407	10.4012	8.16375	3.80921	8.94471	7.45805		2.74104423484681	2.46087532187844	1.52780358314754	1.73101025213454	1.26097837986895	2.60096	1.5066
ENSG00000244389	0	0	0	0	0	0	0		0	0	0	0	0	0	0
ENSG00000116754	9.53631	5.70829	5.05758	6.54988	6.05062	7.6223	5.88603		5.9436938752175	5.95060060891809	7.09836333486792	7.50862003217974	7.29650041404636	5.94715	7.30116
ENSG00000228988	0	0	0	0	0	0	0		0	0	0	0	0	0	0
ENSG00000118454	1.50725	1.31573	3.73039	3.65992	0	1.41149	2.46344		1.39555750397984	1.30856918790395	1.45434488057879	1.74891804682872	1.66618711301394	1.35206	1.62315
ENSG00000197568	0	1.64915	1.75339	2.75243	0	0.824577	1.50194		2.94047447303161	1.49228884710291	1.98314406185648	1.44480034177802	1.95788916333343	2.21638	1.79528
ENSG00000226088	0	0	0	0	0	0	0		0.0961407305965119	0	0.127715522718768	0.10587982114859	0	0.04807	0.077865
ENSG00000116761	1.91268	1.66965	2.66277	0.696658	1.51695	1.79116	1.62546		0.503802917168963	2.00083458176018	1.76442116100701	1.89149431940055	1.50648784073821	1.25232	1.7208
ENSG00000278636	0	0	0	0	0	0	0		0	0	0	0	0	0	0
ENSG00000271992	0	0	0	0	0	0	0		0	0.10576365683562	0.315177792117132	0	0.205368288205446	0.052882	0.173515
ENSG00000233020	0	0	0	0	0	0	0		0	0	0	0	0	0	0
ENSG00000237033	0	0	0	0	0	0	0		0	0	0	0	0	0	0
ENSG00000229051	0	0	0	0	0	0	0		0	0	0	0	0	0	0
ENSG00000226208	0	0	0	0	0	0	0		0	0	0	0	0	0	0
ENSG00000050628	0	0	0	0	0	0	0		0	0	0	0.00630694055324139	0	0	0.002102
ENSG00000235782	0	0	0	0	0	0	0		0	0	0	0	0	0	0
ENSG00000269933	0	0	0	0	0	0	0		0	0	0	0	0	0	0
ENSG00000235079	0	0	0	0	0	0	0		2.68686995281358	2.75226128294885	1.74667816748264	3.27384348742796	3.4638643026172	2.71957	2.82813
ENSG00000132485	9.24736	8.07236	9.01172	9.09408	10.2677	8.65986	9.45785		4.085451535	4.30375260188942	2.95628310398991	3.53604249479819	3.06674535721973	4.1946	3.18636
ENSG00000207721	0	0	0	0	0	0	0		0	1.14618288570695	1.70782385030911	2.12375222652695	0	0.573091	1.27719
ENSG00000229956	0	0	0	0	0	0	0		0	0.00662355383488762	0.0098691608067856	0	0	0.003312	0.00329
ENSG00000226324	0	0	0	0	0	0	0		0	0	0	0	0	0	0
ENSG00000172260	0.51662	0.450977	0.639309	0.878123	1.09262	0.483799	0.870018		0.00412359541197929	0.0257348238548256	0.0164336324548616	0.00908263421758007	0.0214161470170979	0.014929	0.015644
ENSG00000231985	0	0	0	0	0	0	0		0	0	0	0	0	0	0
ENSG00000271618	0	0	0	0	0	0	0		0	0	0	0	0	0	0
ENSG00000228853	0	0	0	0	0	0	0		0	0	0	0	0	0	0
ENSG00000233994	0	0	0	2.76601	0	0	0.922002		0.18184513188485	0.081062276456248	0.120783594676467	0	0	0.131454	0.040261
ENSG00000227207	0	0	0	0	0	0	0		0	0	0	0	0	0	0
ENSG00000212366	0	0	0	0	0	0	0		0	0	0	0	0	0	0
ENSG00000225087	0	0	0	0	0	0	0		0	0	0	0	0	0	0
ENSG00000227016	0	0	0	0	0	0	0		0	0	0	0	0	0	0
ENSG00000280317	0	0	0	0	0	0	0		0	0	0	0	0	0	0
ENSG00000229636	0	0	0	0	0	0	0		0	0	0	0	0	0	0
ENSG00000251825	0	0	0	0	0	0	0		0	0	0	0	0	0	0
ENSG00000233973	0	0	0	0	0	0	0		0	0	0	0	0	0	0
ENSG00000223479	0	0	0	0	0	0	0		0	0	0	0	0	0	0
ENSG00000200601	0	0	0	0	0	0	0		0	0	0	0	0	0	0
ENSG00000252005	0	0	0	0	0	0	0		0	0	0	0	0	0	0
ENSG00000162620	0	0	0	0	0	0	0		0	0.0112537650611711	0	0	0	0.005627	0
ENSG00000254685	0.552298	0.482121	1.02519	0.804656	0	0.517209	0.609948		0.991882537553726	1.12013327466815	0.228390797206409	0.26216654279615	0.183160999624379	1.05601	0.224573
ENSG00000259030	0	0	0	0	0	0	0		0	0	0	0	0	0	0
ENSG00000116783	0	0	0	0	0	0	0		0	0	0	0	0	0	0
ENSG00000237324	0	0	0	0	0	0	0		0	0	0	0	0	0	0
ENSG00000233894	0	0	0	0	0	0	0		0	0	0	0	0	0	0
ENSG00000162621	0	0	0	0	0	0	0		0	0	0	0	0	0	0
ENSG00000178965	0	0	0	0	0	0	0		0	0	0	0	0	0	0
ENSG00000234497	0	0	0	0	0	0	0		0	0	0	0	0	0	0
ENSG00000272864	0	0	0	0	0	0	0		0	0	0	0	0	0	0
ENSG00000116791	5.65142	6.41333	5.76967	4.11685	3.58573	6.03237	4.49075		3.30196927850444	4.37962513170129	1.38423617340844	1.16247490294107	1.28851633456685	3.8408	1.27841
ENSG00000162623	1.50039	0.873165	0.464178	0.728653	0.79331	1.18678	0.662047		1.95207755094412	2.10340451144358	1.51136491085631	1.42442307047821	1.26468781640555	2.02774	1.40016
ENSG00000229943	0	0	0	0	0	0	0		0	0	0	0	0	0	0
ENSG00000261213	0	0	0	0	0	0	0		0	0	0	0	0	0	0
ENSG00000224127	0	0	0	0	0	0	0		0	0	0	0	0	0	0
ENSG00000162624	0	0	0	0	0	0	0		0	0	0	0	0	0	0
ENSG00000224149	0	0	0	0	0	0	0		0	0	0	0	0	0	0
ENSG00000206999	0	0	0	0	0	0	0		0	0	0	0	0	0	0
ENSG00000137968	0	0	0	0	0	0	0		0	0	0	0	0	0	0
ENSG00000224493	0	0	0	0	0	0	0		0	0	0	0	0	0	0
ENSG00000252338	0	0	0	0	0	0	0		0	0	0	0	0	0	0
ENSG00000213579	0	0	0	0	0	0	0		0	0	0	0	0	0	0
ENSG00000230863	0	0	0	0	0	0	0		0	0	0	0	0	0	0
ENSG00000178193	0	0	0	0	0	0	0		0	0.122297429492305	0	0	0	0.061149	0
ENSG00000117054	3.86135	5.05607	6.27159	4.57088	5.35928	4.45871	5.40058		1.47939740161055	2.16392043862299	1.16687609090742	1.1328454625296	0.900391596000044	1.82166	1.0667
ENSG00000181227	0	0	0	2.48409	0	0	0.828031		0.0408278582666133	0	0.108473302161435	0.0449637349781678	0	0.020414	0.051146
ENSG00000137955	7.41814	6.47557	6.52251	7.39473	4.3351	6.94686	6.08411		4.67452393818657	5.31783887814721	7.73734028850511	7.89711620531995	9.11212808337638	4.99618	8.24886
ENSG00000206620	0	0	0	0	0	0	0		0	0	0	0	0	0	0
ENSG00000207241	0	0	0	0	0	0	0		0	0	0	0	0	0	0
ENSG00000201487	0	0	0	0	0	0	0		0	0	0	0	0	0	0
ENSG00000057468	0	0	0	0	0	0	0		0	0	0	0	0	0	0
ENSG00000154007	0	0	0	0	0	0	0		0	0	0	0	0	0	0
ENSG00000225605	0	0	0	0	0	0	0		0	0	0	0	0	0	0
ENSG00000230027	0	0	0	0	0	0	0		0	0	0	0	0	0	0
ENSG00000184005	0	0	0	0	0	0	0		0	0.0136205234449078	0	0.0168248990356333	0	0.00681	0.005608
ENSG00000223905	0	0	0	0	0	0	0		0	0	0	0	0	0	0
ENSG00000272855	0	0	0	0	0	0	0		0	0	0	0	0	0	0
ENSG00000226415	0	0	0	0	0	0	0		0.221123680371977	0.262857941788794	0.195830468168778	0.0811745295472522	0.382806489214952	0.241991	0.219937
ENSG00000199921	0	0	0	0	0	0	0		0	0	0	0	0	0	0
ENSG00000237552	0	0	0	0	0	0	0		0	0	0	0	0	0	0
ENSG00000117069	0	0	0	0	0	0	0		0	0.0462452395828279	0	0	0	0.023123	0
ENSG00000276081	0	0	0	0	0	0	0		0	0	0	0	0	0	0
ENSG00000230498	0	0	0	0	0	0	0		0	0	0	0	0	0	0
ENSG00000142892	7.11886	5.84877	3.88653	4.88077	5.31387	6.48381	4.69372		5.15407091017578	4.32692875337076	2.39770662096726	2.86017637666493	3.73224175499795	4.7405	2.99671
ENSG00000226084	0	0	0	0	0	0	0		22.1123680371977	22.1120363193951	24.3464906371994	23.1457104519868	24.1409497703123	22.1122	23.8777
ENSG00000228187	0	0	0	0	0	0	0		0	0	0	0	0	0	0
ENSG00000154027	0.333661	1.45633	2.78708	0.72918	2.64628	0.894994	2.05418		0	0	0.0106137340024992	0.0175981781067898	0.0138317130082003	0	0.014015
[truncated: 56,305 more rows]
