# Supplementary material for: Global translational reprogramming in Trichophyton mentagrophytes-infected keratinocytes
Source: Virulence. 2026 Aug 2;17(1):2710548. doi: 10.1080/21505594.2026.2710548 (PMC13432870; doi:10.1080/21505594.2026.2710548)
Supplement: Supplemental Material [file KVIR_A_2710548_SM3764.zip › Supporting Tables/Table S20.xlsx]

## Sheet: Table S9
Table S9 Differentially expressed ORFs between the CK and Inf groups
ORF_ID	ORF_type	length	CK1	CK3	Inf1R	Inf2R	Inf3R	CK1_CPM	CK3_CPM	Inf1R_CPM	Inf2R_CPM	Inf3R_CPM	CK_mean	Inf_mean	log2(fc)	PValue	FDR
ENST00000478027_39408460_39408519_60	LncORF	60	185	275	70	77	21	75.64	79.54	29.17	24.38	40.65	77.59	31.4	-1.3051	3.09587665106666e-07	0.165442719470007
ENST00000478027_39408453_39408536_84	LncORF	84	194	336	84	93	21	79.32	97.19	35	29.45	40.65	88.255	35.0333333333333	-1.3329	8.02280879477055e-07	0.21436824757495
ENST00000478027_39408444_39408536_93	LncORF	93	199	344	89	94	21	81.36	99.5	37.09	29.77	40.65	90.43	35.8366666666667	-1.3354	1.20867595954804e-06	0.215304268918198
ENST00000509659_87977701_87982893_999	LncORF	999	0	0	18	12	2	0	0	7.5	3.8	3.87	0.001	5.05666666666667	12.304	9.35774312057875e-05	0.998382489093955
ENST00000509659_87977719_87982893_981	LncORF	981	0	0	18	12	2	0	0	7.5	3.8	3.87	0.001	5.05666666666667	12.304	9.35774312057875e-05	0.998382489093955
ENST00000509659_87977740_87982893_960	LncORF	960	0	0	18	12	2	0	0	7.5	3.8	3.87	0.001	5.05666666666667	12.304	9.35774312057875e-05	0.998382489093955
ENST00000509659_87977773_87982893_927	LncORF	927	0	0	18	12	2	0	0	7.5	3.8	3.87	0.001	5.05666666666667	12.304	9.35774312057875e-05	0.998382489093955
ENST00000509659_87977782_87982893_918	LncORF	918	0	0	18	12	2	0	0	7.5	3.8	3.87	0.001	5.05666666666667	12.304	9.35774312057875e-05	0.998382489093955
ENST00000509659_87977794_87982893_906	LncORF	906	0	0	18	12	2	0	0	7.5	3.8	3.87	0.001	5.05666666666667	12.304	9.35774312057875e-05	0.998382489093955
ENST00000509659_87977800_87982893_900	LncORF	900	0	0	18	12	2	0	0	7.5	3.8	3.87	0.001	5.05666666666667	12.304	9.35774312057875e-05	0.998382489093955
ENST00000509659_87977815_87982893_885	LncORF	885	0	0	18	12	2	0	0	7.5	3.8	3.87	0.001	5.05666666666667	12.304	9.35774312057875e-05	0.998382489093955
ENST00000509659_87977833_87982893_867	LncORF	867	0	0	18	12	2	0	0	7.5	3.8	3.87	0.001	5.05666666666667	12.304	9.35774312057875e-05	0.998382489093955
ENST00000509659_87980070_87982893_825	LncORF	825	0	0	18	12	2	0	0	7.5	3.8	3.87	0.001	5.05666666666667	12.304	9.35774312057875e-05	0.998382489093955
ENST00000509659_87980399_87982893_762	LncORF	762	0	0	18	12	2	0	0	7.5	3.8	3.87	0.001	5.05666666666667	12.304	9.35774312057875e-05	0.998382489093955
ENST00000509659_87981511_87982893_690	LncORF	690	0	0	18	12	2	0	0	7.5	3.8	3.87	0.001	5.05666666666667	12.304	9.35774312057875e-05	0.998382489093955
ENST00000509659_87981520_87982893_681	LncORF	681	0	0	18	12	2	0	0	7.5	3.8	3.87	0.001	5.05666666666667	12.304	9.35774312057875e-05	0.998382489093955
ENST00000509659_87981547_87982893_654	LncORF	654	0	0	15	9	2	0	0	6.25	2.85	3.87	0.001	4.32333333333333	12.0779	0.000219003962127733	0.998382489093955
ENST00000509659_87981652_87982893_549	LncORF	549	0	0	13	8	2	0	0	5.42	2.53	3.87	0.001	3.94	11.944	0.000357823909074803	0.998382489093955
ENST00000509659_87981676_87982893_525	LncORF	525	0	0	12	8	2	0	0	5	2.53	3.87	0.001	3.8	11.8918	0.000428717899070102	0.998382489093955
ENST00000530913_8684309_8684386_78	uORF	78	72	81	38	31	4	29.44	23.43	15.83	9.82	7.74	26.435	11.13	-1.248	0.00079423804854015	0.998382489093955
ENST00000530913_8684315_8684386_72	uORF	72	72	81	38	31	4	29.44	23.43	15.83	9.82	7.74	26.435	11.13	-1.248	0.00079423804854015	0.998382489093955
ENST00000530913_8684324_8684386_63	uORF	63	72	81	38	31	4	29.44	23.43	15.83	9.82	7.74	26.435	11.13	-1.248	0.00079423804854015	0.998382489093955
ENST00000530913_8684293_8684379_87	uORF	87	75	82	40	33	4	30.66	23.72	16.67	10.45	7.74	27.19	11.62	-1.2265	0.00104912615856704	0.998382489093955
ENST00000530913_8684296_8684379_84	uORF	84	75	82	40	33	4	30.66	23.72	16.67	10.45	7.74	27.19	11.62	-1.2265	0.00104912615856704	0.998382489093955
ENST00000448874_231712509_231712870_75	dORF	75	10	12	2	0	0	4.09	3.47	0.83	0	0	3.78	0.276666666666667	-3.7722	0.00273020521724296	0.998382489093955
ENST00000466801_231712509_231712870_75	LncORF	75	10	12	2	0	0	4.09	3.47	0.83	0	0	3.78	0.276666666666667	-3.7722	0.00273020521724296	0.998382489093955
ENST00000509659_87981745_87982893_456	LncORF	456	0	0	8	5	1	0	0	3.33	1.58	1.94	0.001	2.28333333333333	11.1569	0.00384075203858258	0.998382489093955
ENST00000556162_34604190_34609697_372	dORF	372	0	0	6	2	3	0	0	2.5	0.63	5.81	0.001	2.98	11.5411	0.00443035363536782	0.998382489093955
ENST00000556162_34604190_34609703_378	dORF	378	0	0	6	2	3	0	0	2.5	0.63	5.81	0.001	2.98	11.5411	0.00443035363536782	0.998382489093955
ENST00000509659_87981757_87982893_444	LncORF	444	0	0	7	5	1	0	0	2.92	1.58	1.94	0.001	2.14666666666667	11.0679	0.00528665509989631	0.998382489093955
ENST00000510895_71604445_71635318_471	LncORF	471	0	0	2	6	3	0	0	0.83	1.9	5.81	0.001	2.84666666666667	11.4751	0.00572500888104765	0.998382489093955
ENST00000510895_71626646_71635318_441	LncORF	441	0	0	2	6	3	0	0	0.83	1.9	5.81	0.001	2.84666666666667	11.4751	0.00572500888104765	0.998382489093955
ENST00000510895_71626652_71635318_435	LncORF	435	0	0	2	6	3	0	0	0.83	1.9	5.81	0.001	2.84666666666667	11.4751	0.00572500888104765	0.998382489093955
ENST00000510895_71626682_71635318_405	LncORF	405	0	0	2	6	3	0	0	0.83	1.9	5.81	0.001	2.84666666666667	11.4751	0.00572500888104765	0.998382489093955
ENST00000510895_71626691_71635318_396	LncORF	396	0	0	2	6	3	0	0	0.83	1.9	5.81	0.001	2.84666666666667	11.4751	0.00572500888104765	0.998382489093955
ENST00000510895_71626736_71635318_351	LncORF	351	0	0	2	6	3	0	0	0.83	1.9	5.81	0.001	2.84666666666667	11.4751	0.00572500888104765	0.998382489093955
ENST00000510895_71626751_71635318_336	LncORF	336	0	0	2	6	3	0	0	0.83	1.9	5.81	0.001	2.84666666666667	11.4751	0.00572500888104765	0.998382489093955
ENST00000556162_34604190_34608134_306	dORF	306	0	0	5	2	3	0	0	2.08	0.63	5.81	0.001	2.84	11.4717	0.00606735940810888	0.998382489093955
ENST00000510895_71634971_71635318_240	LncORF	240	0	0	2	5	3	0	0	0.83	1.58	5.81	0.001	2.74	11.42	0.00746526787776313	0.998382489093955
ENST00000510895_71635010_71635318_201	LncORF	201	0	0	2	5	3	0	0	0.83	1.58	5.81	0.001	2.74	11.42	0.00746526787776313	0.998382489093955
ENST00000510895_71635037_71635318_174	LncORF	174	0	0	2	5	3	0	0	0.83	1.58	5.81	0.001	2.74	11.42	0.00746526787776313	0.998382489093955
ENST00000448874_231712503_231712870_81	dORF	81	31	25	14	10	1	12.67	7.23	5.83	3.17	1.94	9.95	3.64666666666667	-1.4481	0.00914162709438437	0.998382489093955
ENST00000466801_231712503_231712870_81	LncORF	81	31	25	14	10	1	12.67	7.23	5.83	3.17	1.94	9.95	3.64666666666667	-1.4481	0.00914162709438437	0.998382489093955
ENST00000477403_119787375_119787455_81	LncORF	81	11	15	4	1	1	4.5	4.34	1.67	0.32	1.94	4.42	1.31	-1.7545	0.00991035233231526	0.998382489093955
ENST00000464771_128101620_128102698_126	LncORF	126	7	15	2	1	1	2.86	4.34	0.83	0.32	1.94	3.6	1.03	-1.8054	0.0106442169280725	0.998382489093955
ENST00000464771_128101620_128102707_135	LncORF	135	7	15	2	1	1	2.86	4.34	0.83	0.32	1.94	3.6	1.03	-1.8054	0.0106442169280725	0.998382489093955
ENST00000450814_53225824_53225889_66	dORF	66	12	17	3	6	0	4.91	4.92	1.25	1.9	0	4.915	1.05	-2.2268	0.0129575999138615	0.998382489093955
ENST00000461139_53225824_53225889_66	LncORF	66	12	17	3	6	0	4.91	4.92	1.25	1.9	0	4.915	1.05	-2.2268	0.0129575999138615	0.998382489093955
ENST00000469678_53225824_53225889_66	dORF	66	12	17	3	6	0	4.91	4.92	1.25	1.9	0	4.915	1.05	-2.2268	0.0129575999138615	0.998382489093955
ENST00000509659_87982528_87982893_366	LncORF	366	0	0	7	2	1	0	0	2.92	0.63	1.94	0.001	1.83	10.8376	0.013726300411658	0.998382489093955
ENST00000464969_102160673_102162266_777	dORF	777	2	3	16	9	2	0.82	0.87	6.67	2.85	3.87	0.845	4.46333333333333	2.4011	0.015087226618111	0.998382489093955
ENST00000464969_102160676_102162266_774	dORF	774	2	3	16	9	2	0.82	0.87	6.67	2.85	3.87	0.845	4.46333333333333	2.4011	0.015087226618111	0.998382489093955
ENST00000464969_102160721_102162266_729	dORF	729	2	3	16	9	2	0.82	0.87	6.67	2.85	3.87	0.845	4.46333333333333	2.4011	0.015087226618111	0.998382489093955
ENST00000603946_102160673_102162266_777	dORF	777	2	3	16	9	2	0.82	0.87	6.67	2.85	3.87	0.845	4.46333333333333	2.4011	0.015087226618111	0.998382489093955
ENST00000603946_102160676_102162266_774	dORF	774	2	3	16	9	2	0.82	0.87	6.67	2.85	3.87	0.845	4.46333333333333	2.4011	0.015087226618111	0.998382489093955
ENST00000603946_102160721_102162266_729	dORF	729	2	3	16	9	2	0.82	0.87	6.67	2.85	3.87	0.845	4.46333333333333	2.4011	0.015087226618111	0.998382489093955
ENST00000510895_71635196_71635318_123	LncORF	123	0	0	2	5	2	0	0	0.83	1.58	3.87	0.001	2.09333333333333	11.0316	0.0159214614846862	0.998382489093955
ENST00000534336_65499754_65499864_111	LncORF	111	26	28	51	50	17	10.63	8.1	21.25	15.83	32.91	9.365	23.33	1.3168	0.016237123719662	0.998382489093955
ENST00000534336_65499766_65499864_99	LncORF	99	26	28	51	50	17	10.63	8.1	21.25	15.83	32.91	9.365	23.33	1.3168	0.016237123719662	0.998382489093955
ENST00000525132_114738010_114738069_60	uORF	60	15	9	2	4	1	6.13	2.6	0.83	1.27	1.94	4.365	1.34666666666667	-1.6966	0.0162880915435443	0.998382489093955
ENST00000525132_114738010_114738072_63	uORF	63	15	9	2	4	1	6.13	2.6	0.83	1.27	1.94	4.365	1.34666666666667	-1.6966	0.0162880915435443	0.998382489093955
ENST00000529046_114738010_114738069_60	uORF	60	15	9	2	4	1	6.13	2.6	0.83	1.27	1.94	4.365	1.34666666666667	-1.6966	0.0162880915435443	0.998382489093955
ENST00000529046_114738010_114738072_63	uORF	63	15	9	2	4	1	6.13	2.6	0.83	1.27	1.94	4.365	1.34666666666667	-1.6966	0.0162880915435443	0.998382489093955
ENST00000530886_114738010_114738069_60	uORF	60	15	9	2	4	1	6.13	2.6	0.83	1.27	1.94	4.365	1.34666666666667	-1.6966	0.0162880915435443	0.998382489093955
ENST00000530886_114738010_114738072_63	uORF	63	15	9	2	4	1	6.13	2.6	0.83	1.27	1.94	4.365	1.34666666666667	-1.6966	0.0162880915435443	0.998382489093955
ENST00000530886_114738010_114749841_84	uORF	84	15	9	2	4	1	6.13	2.6	0.83	1.27	1.94	4.365	1.34666666666667	-1.6966	0.0162880915435443	0.998382489093955
ENST00000554988_20343146_20343433_288	LncORF	288	554	856	243	164	13	226.51	247.6	101.26	51.93	25.16	237.055	59.45	-1.9955	0.0165552917411795	0.998382489093955
ENST00000450814_53225759_53225869_111	dORF	111	16	20	7	6	1	6.54	5.79	2.92	1.9	1.94	6.165	2.25333333333333	-1.452	0.0166984914407617	0.998382489093955
ENST00000450814_53225759_53225899_141	dORF	141	16	20	7	6	1	6.54	5.79	2.92	1.9	1.94	6.165	2.25333333333333	-1.452	0.0166984914407617	0.998382489093955
ENST00000450814_53225759_53225914_156	dORF	156	16	20	7	6	1	6.54	5.79	2.92	1.9	1.94	6.165	2.25333333333333	-1.452	0.0166984914407617	0.998382489093955
ENST00000461139_53225759_53225869_111	LncORF	111	16	20	7	6	1	6.54	5.79	2.92	1.9	1.94	6.165	2.25333333333333	-1.452	0.0166984914407617	0.998382489093955
ENST00000461139_53225759_53225899_141	LncORF	141	16	20	7	6	1	6.54	5.79	2.92	1.9	1.94	6.165	2.25333333333333	-1.452	0.0166984914407617	0.998382489093955
ENST00000461139_53225759_53225914_156	LncORF	156	16	20	7	6	1	6.54	5.79	2.92	1.9	1.94	6.165	2.25333333333333	-1.452	0.0166984914407617	0.998382489093955
ENST00000469678_53225759_53225869_111	dORF	111	16	20	7	6	1	6.54	5.79	2.92	1.9	1.94	6.165	2.25333333333333	-1.452	0.0166984914407617	0.998382489093955
ENST00000469678_53225759_53225899_141	dORF	141	16	20	7	6	1	6.54	5.79	2.92	1.9	1.94	6.165	2.25333333333333	-1.452	0.0166984914407617	0.998382489093955
ENST00000469678_53225759_53225914_156	dORF	156	16	20	7	6	1	6.54	5.79	2.92	1.9	1.94	6.165	2.25333333333333	-1.452	0.0166984914407617	0.998382489093955
ENST00000425899_241326077_241335981_147	dORF	147	0	0	1	6	2	0	0	0.42	1.9	3.87	0.001	2.06333333333333	11.0108	0.0191534399345311	0.998382489093955
ENST00000450814_53225759_53226777_195	dORF	195	16	21	8	6	1	6.54	6.07	3.33	1.9	1.94	6.305	2.39	-1.3995	0.019684936770211	0.998382489093955
ENST00000461139_53225759_53226777_195	LncORF	195	16	21	8	6	1	6.54	6.07	3.33	1.9	1.94	6.305	2.39	-1.3995	0.019684936770211	0.998382489093955
ENST00000469678_53225759_53226777_195	dORF	195	16	21	8	6	1	6.54	6.07	3.33	1.9	1.94	6.305	2.39	-1.3995	0.019684936770211	0.998382489093955
ENST00000450814_53225759_53226834_252	dORF	252	17	21	8	7	1	6.95	6.07	3.33	2.22	1.94	6.51	2.49666666666667	-1.3827	0.0200111193983574	0.998382489093955
ENST00000450814_53225759_53226858_276	dORF	276	17	21	8	7	1	6.95	6.07	3.33	2.22	1.94	6.51	2.49666666666667	-1.3827	0.0200111193983574	0.998382489093955
ENST00000450814_53225759_53226861_279	dORF	279	17	21	8	7	1	6.95	6.07	3.33	2.22	1.94	6.51	2.49666666666667	-1.3827	0.0200111193983574	0.998382489093955
ENST00000461139_53225759_53226834_252	LncORF	252	17	21	8	7	1	6.95	6.07	3.33	2.22	1.94	6.51	2.49666666666667	-1.3827	0.0200111193983574	0.998382489093955
ENST00000461139_53225759_53226858_276	LncORF	276	17	21	8	7	1	6.95	6.07	3.33	2.22	1.94	6.51	2.49666666666667	-1.3827	0.0200111193983574	0.998382489093955
ENST00000461139_53225759_53226861_279	LncORF	279	17	21	8	7	1	6.95	6.07	3.33	2.22	1.94	6.51	2.49666666666667	-1.3827	0.0200111193983574	0.998382489093955
ENST00000469678_53225759_53226834_252	dORF	252	17	21	8	7	1	6.95	6.07	3.33	2.22	1.94	6.51	2.49666666666667	-1.3827	0.0200111193983574	0.998382489093955
ENST00000469678_53225759_53226858_276	dORF	276	17	21	8	7	1	6.95	6.07	3.33	2.22	1.94	6.51	2.49666666666667	-1.3827	0.0200111193983574	0.998382489093955
ENST00000469678_53225759_53226861_279	dORF	279	17	21	8	7	1	6.95	6.07	3.33	2.22	1.94	6.51	2.49666666666667	-1.3827	0.0200111193983574	0.998382489093955
ENST00000552794_42351994_42387479_261	LncORF	261	2	10	0	0	0	0.82	2.89	0	0	0	1.855	1E-3	-10.8572	0.0200617242530347	0.998382489093955
ENST00000450814_53225759_53228101_342	dORF	342	25	27	13	11	2	10.22	7.81	5.42	3.48	3.87	9.015	4.25666666666667	-1.0826	0.0202206127616094	0.998382489093955
ENST00000461139_53225759_53228101_342	LncORF	342	25	27	13	11	2	10.22	7.81	5.42	3.48	3.87	9.015	4.25666666666667	-1.0826	0.0202206127616094	0.998382489093955
ENST00000477274_154010805_154018331_549	LncORF	549	0	0	6	2	1	0	0	2.5	0.63	1.94	0.001	1.69	10.7228	0.020544015310231	0.998382489093955
ENST00000489291_87639802_87707361_3675	dORF	3675	0	3	6	13	2	0	0.87	2.5	4.12	3.87	0.435	3.49666666666667	3.0069	0.0206984403176148	0.998382489093955
ENST00000436790_82864499_82864576_78	LncORF	78	0	0	1	3	3	0	0	0.42	0.95	5.81	0.001	2.39333333333333	11.2248	0.0208851097655522	0.998382489093955
ENST00000566405_85801206_85804945_78	uORF	78	1	2	2	10	6	0.41	0.58	0.83	3.17	11.61	0.495	5.20333333333333	3.3939	0.0211829415777907	0.998382489093955
ENST00000566405_85801209_85804945_75	uORF	75	1	2	2	10	6	0.41	0.58	0.83	3.17	11.61	0.495	5.20333333333333	3.3939	0.0211829415777907	0.998382489093955
ENST00000493650_113178201_113180189_369	LncORF	369	0	0	5	3	1	0	0	2.08	0.95	1.94	0.001	1.65666666666667	10.6941	0.0219146211372888	0.998382489093955
ENST00000493650_113178201_113180192_372	LncORF	372	0	0	5	3	1	0	0	2.08	0.95	1.94	0.001	1.65666666666667	10.6941	0.0219146211372888	0.998382489093955
ENST00000493650_113178201_113180207_387	LncORF	387	0	0	5	3	1	0	0	2.08	0.95	1.94	0.001	1.65666666666667	10.6941	0.0219146211372888	0.998382489093955
ENST00000557183_51712490_51715424_162	LncORF	162	0	0	5	3	1	0	0	2.08	0.95	1.94	0.001	1.65666666666667	10.6941	0.0219146211372888	0.998382489093955
ENST00000557183_51712511_51715424_141	LncORF	141	0	0	5	3	1	0	0	2.08	0.95	1.94	0.001	1.65666666666667	10.6941	0.0219146211372888	0.998382489093955
ENST00000557183_51712529_51715424_123	LncORF	123	0	0	5	3	1	0	0	2.08	0.95	1.94	0.001	1.65666666666667	10.6941	0.0219146211372888	0.998382489093955
ENST00000498485_124356894_124412489_219	LncORF	219	2	3	7	7	7	0.82	0.87	2.92	2.22	13.55	0.845	6.23	2.8822	0.0224268545702271	0.998382489093955
ENST00000498485_124356894_124412492_222	LncORF	222	2	3	7	7	7	0.82	0.87	2.92	2.22	13.55	0.845	6.23	2.8822	0.0224268545702271	0.998382489093955
ENST00000594493_49497524_49497922_78	uORF	78	37	26	17	16	2	15.13	7.52	7.08	5.07	3.87	11.325	5.34	-1.0846	0.0225165653123771	0.998382489093955
ENST00000594493_49497539_49497922_63	uORF	63	37	26	17	16	2	15.13	7.52	7.08	5.07	3.87	11.325	5.34	-1.0846	0.0225165653123771	0.998382489093955
ENST00000464515_41689859_41689987_129	LncORF	129	2	0	12	3	2	0.82	0	5	0.95	3.87	0.41	3.27333333333333	2.9971	0.0242859992422944	0.998382489093955
ENST00000464515_41689859_41689990_132	LncORF	132	2	0	12	3	2	0.82	0	5	0.95	3.87	0.41	3.27333333333333	2.9971	0.0242859992422944	0.998382489093955
ENST00000615676_63187285_63187374_90	dORF	90	0	0	4	4	1	0	0	1.67	1.27	1.94	0.001	1.62666666666667	10.6677	0.0243328581672985	0.998382489093955
ENST00000615676_63187291_63187374_84	dORF	84	0	0	4	4	1	0	0	1.67	1.27	1.94	0.001	1.62666666666667	10.6677	0.0243328581672985	0.998382489093955
ENST00000489291_87640422_87707361_3537	dORF	3537	0	3	6	12	2	0	0.87	2.5	3.8	3.87	0.435	3.39	2.9622	0.0244669258433341	0.998382489093955
ENST00000489291_87640434_87707361_3525	dORF	3525	0	3	6	12	2	0	0.87	2.5	3.8	3.87	0.435	3.39	2.9622	0.0244669258433341	0.998382489093955
ENST00000489291_87640809_87707361_3501	dORF	3501	0	3	6	12	2	0	0.87	2.5	3.8	3.87	0.435	3.39	2.9622	0.0244669258433341	0.998382489093955
ENST00000548536_111785312_111809572_1146	dORF	1146	7	11	2	2	0	2.86	3.18	0.83	0.63	0	3.02	0.486666666666667	-2.6335	0.0254569711275298	0.998382489093955
ENST00000548536_111785315_111809572_1143	dORF	1143	7	11	2	2	0	2.86	3.18	0.83	0.63	0	3.02	0.486666666666667	-2.6335	0.0254569711275298	0.998382489093955
ENST00000464515_41689859_41689951_93	LncORF	93	1	0	12	2	1	0.41	0	5	0.63	1.94	0.205	2.52333333333333	3.6216	0.0256330566659011	0.998382489093955
ENST00000498485_124384626_124413924_189	LncORF	189	2	4	7	7	8	0.82	1.16	2.92	2.22	15.48	0.99	6.87333333333333	2.7955	0.0260211705760888	0.998382489093955
ENST00000498485_124384626_124413933_198	LncORF	198	2	4	7	7	8	0.82	1.16	2.92	2.22	15.48	0.99	6.87333333333333	2.7955	0.0260211705760888	0.998382489093955
ENST00000433831_20551454_20586701_2070	dORF	2070	6	2	13	14	4	2.45	0.58	5.42	4.43	7.74	1.515	5.86333333333333	1.9524	0.0262464504195149	0.998382489093955
ENST00000433831_20554941_20586701_2001	dORF	2001	6	2	13	14	4	2.45	0.58	5.42	4.43	7.74	1.515	5.86333333333333	1.9524	0.0262464504195149	0.998382489093955
ENST00000433831_20554959_20586701_1983	dORF	1983	6	2	13	14	4	2.45	0.58	5.42	4.43	7.74	1.515	5.86333333333333	1.9524	0.0262464504195149	0.998382489093955
ENST00000490299_213241061_213272631_1614	LncORF	1614	0	0	1	5	2	0	0	0.42	1.58	3.87	0.001	1.95666666666667	10.9342	0.0263102274566367	0.998382489093955
ENST00000490299_213241079_213272631_1596	LncORF	1596	0	0	1	5	2	0	0	0.42	1.58	3.87	0.001	1.95666666666667	10.9342	0.0263102274566367	0.998382489093955
ENST00000490299_213241169_213272631_1506	LncORF	1506	0	0	1	5	2	0	0	0.42	1.58	3.87	0.001	1.95666666666667	10.9342	0.0263102274566367	0.998382489093955
ENST00000490299_213241184_213272631_1491	LncORF	1491	0	0	1	5	2	0	0	0.42	1.58	3.87	0.001	1.95666666666667	10.9342	0.0263102274566367	0.998382489093955
ENST00000331483_81843762_81843989_228	dORF	228	6	6	0	1	0	2.45	1.74	0	0.32	0	2.095	0.106666666666667	-4.2958	0.0263718868179923	0.998382489093955
ENST00000415593_81843762_81843989_228	dORF	228	6	6	0	1	0	2.45	1.74	0	0.32	0	2.095	0.106666666666667	-4.2958	0.0263718868179923	0.998382489093955
ENST00000575069_81843762_81843989_228	dORF	228	6	6	0	1	0	2.45	1.74	0	0.32	0	2.095	0.106666666666667	-4.2958	0.0263718868179923	0.998382489093955
ENST00000554988_20343331_20343411_81	LncORF	81	527	840	228	157	9	215.47	242.97	95.01	49.72	17.42	229.22	54.05	-2.0844	0.0266046579419926	0.998382489093955
ENST00000554988_20343331_20343429_99	LncORF	99	527	840	228	157	9	215.47	242.97	95.01	49.72	17.42	229.22	54.05	-2.0844	0.0266046579419926	0.998382489093955
ENST00000554988_20343331_20343468_138	LncORF	138	527	840	228	157	9	215.47	242.97	95.01	49.72	17.42	229.22	54.05	-2.0844	0.0266046579419926	0.998382489093955
ENST00000554988_20343331_20343474_144	LncORF	144	527	840	228	157	9	215.47	242.97	95.01	49.72	17.42	229.22	54.05	-2.0844	0.0266046579419926	0.998382489093955
ENST00000554988_20343331_20343492_162	LncORF	162	527	840	228	157	9	215.47	242.97	95.01	49.72	17.42	229.22	54.05	-2.0844	0.0266046579419926	0.998382489093955
ENST00000554988_20343331_20343510_180	LncORF	180	527	840	228	157	9	215.47	242.97	95.01	49.72	17.42	229.22	54.05	-2.0844	0.0266046579419926	0.998382489093955
ENST00000588814_41976736_41989442_768	dORF	768	13	13	5	3	1	5.32	3.76	2.08	0.95	1.94	4.54	1.65666666666667	-1.4544	0.0272019681730281	0.998382489093955
ENST00000588814_41976736_41989520_846	dORF	846	13	13	5	3	1	5.32	3.76	2.08	0.95	1.94	4.54	1.65666666666667	-1.4544	0.0272019681730281	0.998382489093955
ENST00000588814_41976736_41989544_870	dORF	870	13	13	5	3	1	5.32	3.76	2.08	0.95	1.94	4.54	1.65666666666667	-1.4544	0.0272019681730281	0.998382489093955
ENST00000588814_41976736_41990271_891	dORF	891	13	13	5	3	1	5.32	3.76	2.08	0.95	1.94	4.54	1.65666666666667	-1.4544	0.0272019681730281	0.998382489093955
ENST00000588814_41976736_41990298_918	dORF	918	13	13	5	3	1	5.32	3.76	2.08	0.95	1.94	4.54	1.65666666666667	-1.4544	0.0272019681730281	0.998382489093955
ENST00000588814_41976736_41990301_921	dORF	921	13	13	5	3	1	5.32	3.76	2.08	0.95	1.94	4.54	1.65666666666667	-1.4544	0.0272019681730281	0.998382489093955
ENST00000544227_88069374_88167885_879	LncORF	879	9	10	2	2	1	3.68	2.89	0.83	0.63	1.94	3.285	1.13333333333333	-1.5353	0.0273562436383349	0.998382489093955
ENST00000544227_88069374_88167906_900	LncORF	900	9	10	2	2	1	3.68	2.89	0.83	0.63	1.94	3.285	1.13333333333333	-1.5353	0.0273562436383349	0.998382489093955
ENST00000396136_58597550_58610999_441	dORF	441	1	5	4	22	3	0.41	1.45	1.67	6.97	5.81	0.93	4.81666666666667	2.3727	0.0273802644131257	0.998382489093955
ENST00000552794_42351943_42387479_312	LncORF	312	2	11	0	0	1	0.82	3.18	0	0	1.94	2	0.646666666666667	-1.6289	0.0276223716478668	0.998382489093955
ENST00000552794_42351946_42387479_309	LncORF	309	2	11	0	0	1	0.82	3.18	0	0	1.94	2	0.646666666666667	-1.6289	0.0276223716478668	0.998382489093955
ENST00000552794_42351961_42387479_294	LncORF	294	2	11	0	0	1	0.82	3.18	0	0	1.94	2	0.646666666666667	-1.6289	0.0276223716478668	0.998382489093955
ENST00000552794_42351976_42387479_279	LncORF	279	2	11	0	0	1	0.82	3.18	0	0	1.94	2	0.646666666666667	-1.6289	0.0276223716478668	0.998382489093955
ENST00000552794_42351979_42387479_276	LncORF	276	2	11	0	0	1	0.82	3.18	0	0	1.94	2	0.646666666666667	-1.6289	0.0276223716478668	0.998382489093955
ENST00000460882_37432138_37436779_120	LncORF	120	0	0	3	2	2	0	0	1.25	0.63	3.87	0.001	1.91666666666667	10.9044	0.0278750891064674	0.998382489093955
ENST00000477668_127605003_127619118_1473	dORF	1473	14	11	3	5	1	5.72	3.18	1.25	1.58	1.94	4.45	1.59	-1.4848	0.0279506424054351	0.998382489093955
ENST00000491263_163069487_163072439_87	LncORF	87	6	12	0	3	1	2.45	3.47	0	0.95	1.94	2.96	0.963333333333333	-1.6195	0.0280514352345815	0.998382489093955
ENST00000527393_163069487_163072439_87	LncORF	87	6	12	0	3	1	2.45	3.47	0	0.95	1.94	2.96	0.963333333333333	-1.6195	0.0280514352345815	0.998382489093955
ENST00000450814_53225759_53228065_306	dORF	306	23	27	13	11	2	9.4	7.81	5.42	3.48	3.87	8.605	4.25666666666667	-1.0155	0.028503110715136	0.998382489093955
ENST00000450814_53225759_53228068_309	dORF	309	23	27	13	11	2	9.4	7.81	5.42	3.48	3.87	8.605	4.25666666666667	-1.0155	0.028503110715136	0.998382489093955
ENST00000450814_53225759_53228083_324	dORF	324	23	27	13	11	2	9.4	7.81	5.42	3.48	3.87	8.605	4.25666666666667	-1.0155	0.028503110715136	0.998382489093955
ENST00000450814_53225759_53228095_336	dORF	336	23	27	13	11	2	9.4	7.81	5.42	3.48	3.87	8.605	4.25666666666667	-1.0155	0.028503110715136	0.998382489093955
ENST00000461139_53225759_53228065_306	LncORF	306	23	27	13	11	2	9.4	7.81	5.42	3.48	3.87	8.605	4.25666666666667	-1.0155	0.028503110715136	0.998382489093955
ENST00000461139_53225759_53228068_309	LncORF	309	23	27	13	11	2	9.4	7.81	5.42	3.48	3.87	8.605	4.25666666666667	-1.0155	0.028503110715136	0.998382489093955
ENST00000461139_53225759_53228083_324	LncORF	324	23	27	13	11	2	9.4	7.81	5.42	3.48	3.87	8.605	4.25666666666667	-1.0155	0.028503110715136	0.998382489093955
ENST00000461139_53225759_53228095_336	LncORF	336	23	27	13	11	2	9.4	7.81	5.42	3.48	3.87	8.605	4.25666666666667	-1.0155	0.028503110715136	0.998382489093955
ENST00000466470_203795792_203796490_201	LncORF	201	10	4	0	0	0	4.09	1.16	0	0	0	2.625	1E-3	-11.3581	0.0287429615980447	0.998382489093955
ENST00000466470_203796305_203796490_186	LncORF	186	10	4	0	0	0	4.09	1.16	0	0	0	2.625	1E-3	-11.3581	0.0287429615980447	0.998382489093955
ENST00000466470_203796312_203796464_153	LncORF	153	10	4	0	0	0	4.09	1.16	0	0	0	2.625	1E-3	-11.3581	0.0287429615980447	0.998382489093955
ENST00000466470_203796396_203796464_69	LncORF	69	10	4	0	0	0	4.09	1.16	0	0	0	2.625	1E-3	-11.3581	0.0287429615980447	0.998382489093955
ENST00000548162_22836712_22841621_345	LncORF	345	0	0	1	2	3	0	0	0.42	0.63	5.81	0.001	2.28666666666667	11.159	0.029132237099119	0.998382489093955
ENST00000464771_128101620_128102686_114	LncORF	114	6	12	2	1	1	2.45	3.47	0.83	0.32	1.94	2.96	1.03	-1.523	0.0292604113508705	0.998382489093955
ENST00000594728_62665403_62665465_63	LncORF	63	23	81	12	3	0	9.4	23.43	5	0.95	0	16.415	1.98333333333333	-3.049	0.0293783977832714	0.998382489093955
ENST00000433831_20554998_20586701_1944	dORF	1944	6	2	13	13	4	2.45	0.58	5.42	4.12	7.74	1.515	5.76	1.9268	0.0309304099477537	0.998382489093955
ENST00000433831_20555025_20586701_1917	dORF	1917	6	2	13	13	4	2.45	0.58	5.42	4.12	7.74	1.515	5.76	1.9268	0.0309304099477537	0.998382489093955
ENST00000433831_20555034_20586701_1908	dORF	1908	6	2	13	13	4	2.45	0.58	5.42	4.12	7.74	1.515	5.76	1.9268	0.0309304099477537	0.998382489093955
ENST00000433831_20555052_20586701_1890	dORF	1890	6	2	13	13	4	2.45	0.58	5.42	4.12	7.74	1.515	5.76	1.9268	0.0309304099477537	0.998382489093955
ENST00000396136_58597550_58610446_369	dORF	369	1	5	4	21	3	0.41	1.45	1.67	6.65	5.81	0.93	4.71	2.3404	0.030985056548422	0.998382489093955
ENST00000396136_58597550_58610485_408	dORF	408	1	5	4	21	3	0.41	1.45	1.67	6.65	5.81	0.93	4.71	2.3404	0.030985056548422	0.998382489093955
ENST00000446767_109102861_109109966_384	dORF	384	0	0	2	3	2	0	0	0.83	0.95	3.87	0.001	1.88333333333333	10.8791	0.0311555779394458	0.998382489093955
ENST00000446767_109102873_109109966_372	dORF	372	0	0	2	3	2	0	0	0.83	0.95	3.87	0.001	1.88333333333333	10.8791	0.0311555779394458	0.998382489093955
ENST00000489291_87640827_87707361_3483	dORF	3483	0	3	5	12	2	0	0.87	2.08	3.8	3.87	0.435	3.25	2.9014	0.0314620628502267	0.998382489093955
ENST00000489291_87642017_87707361_3414	dORF	3414	0	3	5	12	2	0	0.87	2.08	3.8	3.87	0.435	3.25	2.9014	0.0314620628502267	0.998382489093955
ENST00000489291_87643388_87707361_3360	dORF	3360	0	3	5	12	2	0	0.87	2.08	3.8	3.87	0.435	3.25	2.9014	0.0314620628502267	0.998382489093955
ENST00000489291_87643391_87707361_3357	dORF	3357	0	3	5	12	2	0	0.87	2.08	3.8	3.87	0.435	3.25	2.9014	0.0314620628502267	0.998382489093955
ENST00000489291_87643397_87707361_3351	dORF	3351	0	3	5	12	2	0	0.87	2.08	3.8	3.87	0.435	3.25	2.9014	0.0314620628502267	0.998382489093955
ENST00000489291_87643424_87707361_3324	dORF	3324	0	3	5	12	2	0	0.87	2.08	3.8	3.87	0.435	3.25	2.9014	0.0314620628502267	0.998382489093955
ENST00000489291_87643439_87707361_3309	dORF	3309	0	3	5	12	2	0	0.87	2.08	3.8	3.87	0.435	3.25	2.9014	0.0314620628502267	0.998382489093955
ENST00000489291_87643466_87707361_3282	dORF	3282	0	3	5	12	2	0	0.87	2.08	3.8	3.87	0.435	3.25	2.9014	0.0314620628502267	0.998382489093955
ENST00000489291_87645913_87707361_3261	dORF	3261	0	3	5	12	2	0	0.87	2.08	3.8	3.87	0.435	3.25	2.9014	0.0314620628502267	0.998382489093955
ENST00000489291_87645916_87707361_3258	dORF	3258	0	3	5	12	2	0	0.87	2.08	3.8	3.87	0.435	3.25	2.9014	0.0314620628502267	0.998382489093955
ENST00000489291_87645961_87707361_3213	dORF	3213	0	3	5	12	2	0	0.87	2.08	3.8	3.87	0.435	3.25	2.9014	0.0314620628502267	0.998382489093955
ENST00000489291_87645973_87707361_3201	dORF	3201	0	3	5	12	2	0	0.87	2.08	3.8	3.87	0.435	3.25	2.9014	0.0314620628502267	0.998382489093955
ENST00000489291_87646509_87707361_3111	dORF	3111	0	3	5	12	2	0	0.87	2.08	3.8	3.87	0.435	3.25	2.9014	0.0314620628502267	0.998382489093955
ENST00000489291_87646518_87707361_3102	dORF	3102	0	3	5	12	2	0	0.87	2.08	3.8	3.87	0.435	3.25	2.9014	0.0314620628502267	0.998382489093955
ENST00000489291_87647356_87707361_3009	dORF	3009	0	3	5	12	2	0	0.87	2.08	3.8	3.87	0.435	3.25	2.9014	0.0314620628502267	0.998382489093955
ENST00000489291_87647386_87707361_2979	dORF	2979	0	3	5	12	2	0	0.87	2.08	3.8	3.87	0.435	3.25	2.9014	0.0314620628502267	0.998382489093955
ENST00000489291_87647392_87707361_2973	dORF	2973	0	3	5	12	2	0	0.87	2.08	3.8	3.87	0.435	3.25	2.9014	0.0314620628502267	0.998382489093955
ENST00000586807_57601655_57601741_87	dORF	87	0	2	4	8	3	0	0.58	1.67	2.53	5.81	0.29	3.33666666666667	3.5243	0.0318740210030167	0.998382489093955
ENST00000586807_57601655_57601747_93	dORF	93	0	2	4	8	3	0	0.58	1.67	2.53	5.81	0.29	3.33666666666667	3.5243	0.0318740210030167	0.998382489093955
ENST00000544227_88069374_88167762_756	LncORF	756	8	9	2	1	1	3.27	2.6	0.83	0.32	1.94	2.935	1.03	-1.5107	0.0319661987861252	0.998382489093955
ENST00000544227_88069374_88167828_822	LncORF	822	8	9	2	1	1	3.27	2.6	0.83	0.32	1.94	2.935	1.03	-1.5107	0.0319661987861252	0.998382489093955
ENST00000544227_88069374_88167834_828	LncORF	828	8	9	2	1	1	3.27	2.6	0.83	0.32	1.94	2.935	1.03	-1.5107	0.0319661987861252	0.998382489093955
ENST00000552794_42352018_42387479_237	LncORF	237	2	9	0	0	0	0.82	2.6	0	0	0	1.71	1E-3	-10.7398	0.0322401512027803	0.998382489093955
ENST00000477274_154010805_154017031_357	LncORF	357	0	0	5	2	1	0	0	2.08	0.63	1.94	0.001	1.55	10.5981	0.0322693721700499	0.998382489093955
ENST00000477274_154010805_154018029_417	LncORF	417	0	0	5	2	1	0	0	2.08	0.63	1.94	0.001	1.55	10.5981	0.0322693721700499	0.998382489093955
ENST00000477274_154010805_154018044_432	LncORF	432	0	0	5	2	1	0	0	2.08	0.63	1.94	0.001	1.55	10.5981	0.0322693721700499	0.998382489093955
ENST00000477274_154010805_154018056_444	LncORF	444	0	0	5	2	1	0	0	2.08	0.63	1.94	0.001	1.55	10.5981	0.0322693721700499	0.998382489093955
ENST00000477274_154010805_154018059_447	LncORF	447	0	0	5	2	1	0	0	2.08	0.63	1.94	0.001	1.55	10.5981	0.0322693721700499	0.998382489093955
ENST00000477274_154010805_154018101_489	LncORF	489	0	0	5	2	1	0	0	2.08	0.63	1.94	0.001	1.55	10.5981	0.0322693721700499	0.998382489093955
ENST00000477274_154010805_154018298_516	LncORF	516	0	0	5	2	1	0	0	2.08	0.63	1.94	0.001	1.55	10.5981	0.0322693721700499	0.998382489093955
ENST00000477274_154010805_154018307_525	LncORF	525	0	0	5	2	1	0	0	2.08	0.63	1.94	0.001	1.55	10.5981	0.0322693721700499	0.998382489093955
ENST00000477274_154010805_154018316_534	LncORF	534	0	0	5	2	1	0	0	2.08	0.63	1.94	0.001	1.55	10.5981	0.0322693721700499	0.998382489093955
ENST00000527220_17404175_17405500_225	LncORF	225	0	0	5	2	1	0	0	2.08	0.63	1.94	0.001	1.55	10.5981	0.0322693721700499	0.998382489093955
ENST00000527220_17404175_17405506_231	LncORF	231	0	0	5	2	1	0	0	2.08	0.63	1.94	0.001	1.55	10.5981	0.0322693721700499	0.998382489093955
ENST00000527220_17404175_17405509_234	LncORF	234	0	0	5	2	1	0	0	2.08	0.63	1.94	0.001	1.55	10.5981	0.0322693721700499	0.998382489093955
ENST00000561491_56609220_56609351_132	dORF	132	0	0	5	2	1	0	0	2.08	0.63	1.94	0.001	1.55	10.5981	0.0322693721700499	0.998382489093955
ENST00000350761_1495826_1508204_768	dORF	768	1	0	4	5	3	0.41	0	1.67	1.58	5.81	0.205	3.02	3.8809	0.0323587672741574	0.998382489093955
ENST00000350761_1495826_1509188_801	dORF	801	1	0	4	5	3	0.41	0	1.67	1.58	5.81	0.205	3.02	3.8809	0.0323587672741574	0.998382489093955
ENST00000548536_111785321_111809572_1137	dORF	1137	7	10	2	2	0	2.86	2.89	0.83	0.63	0	2.875	0.486666666666667	-2.5626	0.0324813203177606	0.998382489093955
ENST00000548536_111785327_111809572_1131	dORF	1131	7	10	2	2	0	2.86	2.89	0.83	0.63	0	2.875	0.486666666666667	-2.5626	0.0324813203177606	0.998382489093955
ENST00000464515_41689653_41690318_666	LncORF	666	4	0	23	14	3	1.64	0	9.58	4.43	5.81	0.82	6.60666666666667	3.0102	0.0324981924454726	0.998382489093955
ENST00000464515_41689653_41690321_669	LncORF	669	4	0	23	14	3	1.64	0	9.58	4.43	5.81	0.82	6.60666666666667	3.0102	0.0324981924454726	0.998382489093955
ENST00000464515_41689653_41690348_696	LncORF	696	4	0	23	14	3	1.64	0	9.58	4.43	5.81	0.82	6.60666666666667	3.0102	0.0324981924454726	0.998382489093955
ENST00000464515_41689653_41690375_723	LncORF	723	4	0	23	14	3	1.64	0	9.58	4.43	5.81	0.82	6.60666666666667	3.0102	0.0324981924454726	0.998382489093955
ENST00000464515_41689653_41690483_831	LncORF	831	4	0	23	14	3	1.64	0	9.58	4.43	5.81	0.82	6.60666666666667	3.0102	0.0324981924454726	0.998382489093955
ENST00000464515_41689653_41690486_834	LncORF	834	4	0	23	14	3	1.64	0	9.58	4.43	5.81	0.82	6.60666666666667	3.0102	0.0324981924454726	0.998382489093955
ENST00000464515_41689653_41690492_840	LncORF	840	4	0	23	14	3	1.64	0	9.58	4.43	5.81	0.82	6.60666666666667	3.0102	0.0324981924454726	0.998382489093955
ENST00000464515_41689653_41690525_873	LncORF	873	4	0	23	14	3	1.64	0	9.58	4.43	5.81	0.82	6.60666666666667	3.0102	0.0324981924454726	0.998382489093955
ENST00000464515_41689653_41691210_912	LncORF	912	4	0	23	14	3	1.64	0	9.58	4.43	5.81	0.82	6.60666666666667	3.0102	0.0324981924454726	0.998382489093955
ENST00000464515_41689653_41691219_921	LncORF	921	4	0	23	14	3	1.64	0	9.58	4.43	5.81	0.82	6.60666666666667	3.0102	0.0324981924454726	0.998382489093955
ENST00000464515_41689653_41691249_951	LncORF	951	4	0	23	14	3	1.64	0	9.58	4.43	5.81	0.82	6.60666666666667	3.0102	0.0324981924454726	0.998382489093955
ENST00000561022_60355939_60357208_123	dORF	123	1	5	13	13	1	0.41	1.45	5.42	4.12	1.94	0.93	3.82666666666667	2.0408	0.0326394528143533	0.998382489093955
ENST00000354230_100099278_100099747_285	uORF	285	14	15	5	7	0	5.72	4.34	2.08	2.22	0	5.03	1.43333333333333	-1.8112	0.0329289971052595	0.998382489093955
ENST00000354230_100099278_100100016_294	uORF	294	14	15	5	7	0	5.72	4.34	2.08	2.22	0	5.03	1.43333333333333	-1.8112	0.0329289971052595	0.998382489093955
ENST00000621318_100099278_100099747_285	uORF	285	14	15	5	7	0	5.72	4.34	2.08	2.22	0	5.03	1.43333333333333	-1.8112	0.0329289971052595	0.998382489093955
ENST00000621318_100099278_100100016_294	uORF	294	14	15	5	7	0	5.72	4.34	2.08	2.22	0	5.03	1.43333333333333	-1.8112	0.0329289971052595	0.998382489093955
ENST00000544227_88069374_88167972_966	LncORF	966	10	10	3	2	1	4.09	2.89	1.25	0.63	1.94	3.49	1.27333333333333	-1.4546	0.0331501424493945	0.998382489093955
ENST00000544227_88069374_88186516_1008	LncORF	1008	10	10	3	2	1	4.09	2.89	1.25	0.63	1.94	3.49	1.27333333333333	-1.4546	0.0331501424493945	0.998382489093955
ENST00000588814_41976736_41983632_468	dORF	468	13	12	5	3	1	5.32	3.47	2.08	0.95	1.94	4.395	1.65666666666667	-1.4076	0.0334123576829783	0.998382489093955
ENST00000588814_41976736_41987835_489	dORF	489	13	12	5	3	1	5.32	3.47	2.08	0.95	1.94	4.395	1.65666666666667	-1.4076	0.0334123576829783	0.998382489093955
ENST00000588814_41976736_41987847_501	dORF	501	13	12	5	3	1	5.32	3.47	2.08	0.95	1.94	4.395	1.65666666666667	-1.4076	0.0334123576829783	0.998382489093955
ENST00000588814_41976736_41987868_522	dORF	522	13	12	5	3	1	5.32	3.47	2.08	0.95	1.94	4.395	1.65666666666667	-1.4076	0.0334123576829783	0.998382489093955
ENST00000588814_41976736_41987889_543	dORF	543	13	12	5	3	1	5.32	3.47	2.08	0.95	1.94	4.395	1.65666666666667	-1.4076	0.0334123576829783	0.998382489093955
ENST00000588814_41976736_41988782_615	dORF	615	13	12	5	3	1	5.32	3.47	2.08	0.95	1.94	4.395	1.65666666666667	-1.4076	0.0334123576829783	0.998382489093955
ENST00000588814_41976736_41988797_630	dORF	630	13	12	5	3	1	5.32	3.47	2.08	0.95	1.94	4.395	1.65666666666667	-1.4076	0.0334123576829783	0.998382489093955
ENST00000588814_41976736_41988803_636	dORF	636	13	12	5	3	1	5.32	3.47	2.08	0.95	1.94	4.395	1.65666666666667	-1.4076	0.0334123576829783	0.998382489093955
ENST00000588814_41976736_41988818_651	dORF	651	13	12	5	3	1	5.32	3.47	2.08	0.95	1.94	4.395	1.65666666666667	-1.4076	0.0334123576829783	0.998382489093955
ENST00000550153_52248638_52248757_120	LncORF	120	6	13	1	4	0	2.45	3.76	0.42	1.27	0	3.105	0.563333333333333	-2.4625	0.0334680907199724	0.998382489093955
ENST00000552322_52248638_52248757_120	LncORF	120	6	13	1	4	0	2.45	3.76	0.42	1.27	0	3.105	0.563333333333333	-2.4625	0.0334680907199724	0.998382489093955
ENST00000461365_153975825_153976997_186	LncORF	186	0	0	2	6	1	0	0	0.83	1.9	1.94	0.001	1.55666666666667	10.6042	0.0334695156774924	0.998382489093955
ENST00000461365_153975825_153977198_231	LncORF	231	0	0	2	6	1	0	0	0.83	1.9	1.94	0.001	1.55666666666667	10.6042	0.0334695156774924	0.998382489093955
ENST00000461365_153975825_153977252_285	LncORF	285	0	0	2	6	1	0	0	0.83	1.9	1.94	0.001	1.55666666666667	10.6042	0.0334695156774924	0.998382489093955
ENST00000461365_153975825_153977300_333	LncORF	333	0	0	2	6	1	0	0	0.83	1.9	1.94	0.001	1.55666666666667	10.6042	0.0334695156774924	0.998382489093955
ENST00000461365_153975825_153977345_378	LncORF	378	0	0	2	6	1	0	0	0.83	1.9	1.94	0.001	1.55666666666667	10.6042	0.0334695156774924	0.998382489093955
ENST00000461365_153975825_153977354_387	LncORF	387	0	0	2	6	1	0	0	0.83	1.9	1.94	0.001	1.55666666666667	10.6042	0.0334695156774924	0.998382489093955
ENST00000461365_153975825_153977363_396	LncORF	396	0	0	2	6	1	0	0	0.83	1.9	1.94	0.001	1.55666666666667	10.6042	0.0334695156774924	0.998382489093955
ENST00000471419_71297002_71297462_132	LncORF	132	9	9	2	3	0	3.68	2.6	0.83	0.95	0	3.14	0.593333333333333	-2.4038	0.033557371885925	0.998382489093955
ENST00000396856_6534842_6536791_228	uORF	228	12	25	36	48	5	4.91	7.23	15	15.2	9.68	6.07	13.2933333333333	1.1309	0.0338355279102961	0.998382489093955
ENST00000534336_65499825_65499896_72	LncORF	72	24	15	39	34	14	9.81	4.34	16.25	10.77	27.1	7.075	18.04	1.3504	0.0339938876441648	0.998382489093955
ENST00000477668_127605027_127619118_1449	dORF	1449	14	10	3	5	1	5.72	2.89	1.25	1.58	1.94	4.305	1.59	-1.437	0.0346503969659036	0.998382489093955
ENST00000477668_127605039_127619118_1437	dORF	1437	14	10	3	5	1	5.72	2.89	1.25	1.58	1.94	4.305	1.59	-1.437	0.0346503969659036	0.998382489093955
ENST00000477668_127605045_127619118_1431	dORF	1431	14	10	3	5	1	5.72	2.89	1.25	1.58	1.94	4.305	1.59	-1.437	0.0346503969659036	0.998382489093955
ENST00000477668_127605060_127619118_1416	dORF	1416	14	10	3	5	1	5.72	2.89	1.25	1.58	1.94	4.305	1.59	-1.437	0.0346503969659036	0.998382489093955
ENST00000466974_5941863_5944840_870	LncORF	870	7	2	0	0	0	2.86	0.58	0	0	0	1.72	1E-3	-10.7482	0.034885303137383	0.998382489093955
ENST00000466974_5941863_5944882_912	LncORF	912	7	2	0	0	0	2.86	0.58	0	0	0	1.72	1E-3	-10.7482	0.034885303137383	0.998382489093955
ENST00000466974_5941863_5946460_999	LncORF	999	7	2	0	0	0	2.86	0.58	0	0	0	1.72	1E-3	-10.7482	0.034885303137383	0.998382489093955
ENST00000466974_5941863_5946502_1041	LncORF	1041	7	2	0	0	0	2.86	0.58	0	0	0	1.72	1E-3	-10.7482	0.034885303137383	0.998382489093955
ENST00000482728_52534838_52540482_99	LncORF	99	12	11	2	4	2	4.91	3.18	0.83	1.27	3.87	4.045	1.99	-1.0234	0.0358651714716771	0.998382489093955
ENST00000482728_52534851_52540516_120	LncORF	120	12	11	2	4	2	4.91	3.18	0.83	1.27	3.87	4.045	1.99	-1.0234	0.0358651714716771	0.998382489093955
ENST00000482728_52534853_52540482_84	LncORF	84	12	11	2	4	2	4.91	3.18	0.83	1.27	3.87	4.045	1.99	-1.0234	0.0358651714716771	0.998382489093955
ENST00000482728_52534863_52540516_108	LncORF	108	12	11	2	4	2	4.91	3.18	0.83	1.27	3.87	4.045	1.99	-1.0234	0.0358651714716771	0.998382489093955
ENST00000482728_52534868_52540482_69	LncORF	69	12	11	2	4	2	4.91	3.18	0.83	1.27	3.87	4.045	1.99	-1.0234	0.0358651714716771	0.998382489093955
ENST00000482728_52534875_52540516_96	LncORF	96	12	11	2	4	2	4.91	3.18	0.83	1.27	3.87	4.045	1.99	-1.0234	0.0358651714716771	0.998382489093955
ENST00000482728_52540424_52540516_93	LncORF	93	12	11	2	4	2	4.91	3.18	0.83	1.27	3.87	4.045	1.99	-1.0234	0.0358651714716771	0.998382489093955
ENST00000482728_52540427_52540516_90	LncORF	90	12	11	2	4	2	4.91	3.18	0.83	1.27	3.87	4.045	1.99	-1.0234	0.0358651714716771	0.998382489093955
ENST00000491607_52534838_52540482_99	LncORF	99	12	11	2	4	2	4.91	3.18	0.83	1.27	3.87	4.045	1.99	-1.0234	0.0358651714716771	0.998382489093955
ENST00000491607_52534851_52540516_120	LncORF	120	12	11	2	4	2	4.91	3.18	0.83	1.27	3.87	4.045	1.99	-1.0234	0.0358651714716771	0.998382489093955
ENST00000491607_52534853_52540482_84	LncORF	84	12	11	2	4	2	4.91	3.18	0.83	1.27	3.87	4.045	1.99	-1.0234	0.0358651714716771	0.998382489093955
ENST00000491607_52534863_52540516_108	LncORF	108	12	11	2	4	2	4.91	3.18	0.83	1.27	3.87	4.045	1.99	-1.0234	0.0358651714716771	0.998382489093955
ENST00000491607_52534868_52540482_69	LncORF	69	12	11	2	4	2	4.91	3.18	0.83	1.27	3.87	4.045	1.99	-1.0234	0.0358651714716771	0.998382489093955
ENST00000491607_52534875_52540516_96	LncORF	96	12	11	2	4	2	4.91	3.18	0.83	1.27	3.87	4.045	1.99	-1.0234	0.0358651714716771	0.998382489093955
ENST00000491607_52540424_52540516_93	LncORF	93	12	11	2	4	2	4.91	3.18	0.83	1.27	3.87	4.045	1.99	-1.0234	0.0358651714716771	0.998382489093955
ENST00000491607_52540427_52540516_90	LncORF	90	12	11	2	4	2	4.91	3.18	0.83	1.27	3.87	4.045	1.99	-1.0234	0.0358651714716771	0.998382489093955
ENST00000464515_41689653_41689997_345	LncORF	345	3	0	17	7	3	1.23	0	7.08	2.22	5.81	0.615	5.03666666666667	3.0338	0.0362124316534927	0.998382489093955
ENST00000433831_20555064_20586701_1878	dORF	1878	6	2	13	12	4	2.45	0.58	5.42	3.8	7.74	1.515	5.65333333333333	1.8998	0.0364984874025151	0.998382489093955
ENST00000433831_20555103_20586701_1839	dORF	1839	6	2	13	12	4	2.45	0.58	5.42	3.8	7.74	1.515	5.65333333333333	1.8998	0.0364984874025151	0.998382489093955
ENST00000433831_20555118_20586701_1824	dORF	1824	6	2	13	12	4	2.45	0.58	5.42	3.8	7.74	1.515	5.65333333333333	1.8998	0.0364984874025151	0.998382489093955
ENST00000433831_20555127_20586701_1815	dORF	1815	6	2	13	12	4	2.45	0.58	5.42	3.8	7.74	1.515	5.65333333333333	1.8998	0.0364984874025151	0.998382489093955
ENST00000433831_20564455_20586701_1788	dORF	1788	6	2	13	12	4	2.45	0.58	5.42	3.8	7.74	1.515	5.65333333333333	1.8998	0.0364984874025151	0.998382489093955
ENST00000433831_20564470_20586701_1773	dORF	1773	6	2	13	12	4	2.45	0.58	5.42	3.8	7.74	1.515	5.65333333333333	1.8998	0.0364984874025151	0.998382489093955
ENST00000433831_20564476_20586701_1767	dORF	1767	6	2	13	12	4	2.45	0.58	5.42	3.8	7.74	1.515	5.65333333333333	1.8998	0.0364984874025151	0.998382489093955
ENST00000433831_20564584_20586701_1659	dORF	1659	6	2	13	12	4	2.45	0.58	5.42	3.8	7.74	1.515	5.65333333333333	1.8998	0.0364984874025151	0.998382489093955
ENST00000526774_43398085_43445962_1839	LncORF	1839	8	10	2	2	1	3.27	2.89	0.83	0.63	1.94	3.08	1.13333333333333	-1.4424	0.036804840448262	0.998382489093955
ENST00000526774_43398097_43445962_1827	LncORF	1827	8	10	2	2	1	3.27	2.89	0.83	0.63	1.94	3.08	1.13333333333333	-1.4424	0.036804840448262	0.998382489093955
ENST00000526774_43399904_43445962_1794	LncORF	1794	8	10	2	2	1	3.27	2.89	0.83	0.63	1.94	3.08	1.13333333333333	-1.4424	0.036804840448262	0.998382489093955
ENST00000489291_87648790_87707361_2952	dORF	2952	0	3	5	11	2	0	0.87	2.08	3.48	3.87	0.435	3.14333333333333	2.8532	0.0374793808971451	0.998382489093955
ENST00000489291_87648802_87707361_2940	dORF	2940	0	3	5	11	2	0	0.87	2.08	3.48	3.87	0.435	3.14333333333333	2.8532	0.0374793808971451	0.998382489093955
ENST00000489291_87648829_87707361_2913	dORF	2913	0	3	5	11	2	0	0.87	2.08	3.48	3.87	0.435	3.14333333333333	2.8532	0.0374793808971451	0.998382489093955
ENST00000489291_87648841_87707361_2901	dORF	2901	0	3	5	11	2	0	0.87	2.08	3.48	3.87	0.435	3.14333333333333	2.8532	0.0374793808971451	0.998382489093955
ENST00000464515_41689653_41690048_396	LncORF	396	3	0	19	7	3	1.23	0	7.92	2.22	5.81	0.615	5.31666666666667	3.1119	0.0380694540943824	0.998382489093955
ENST00000464515_41689653_41690051_399	LncORF	399	3	0	19	7	3	1.23	0	7.92	2.22	5.81	0.615	5.31666666666667	3.1119	0.0380694540943824	0.998382489093955
ENST00000464515_41689653_41690162_510	LncORF	510	3	0	19	7	3	1.23	0	7.92	2.22	5.81	0.615	5.31666666666667	3.1119	0.0380694540943824	0.998382489093955
ENST00000464515_41689653_41690171_519	LncORF	519	3	0	19	7	3	1.23	0	7.92	2.22	5.81	0.615	5.31666666666667	3.1119	0.0380694540943824	0.998382489093955
ENST00000445924_99388103_99388255_153	dORF	153	7	11	2	3	0	2.86	3.18	0.83	0.95	0	3.02	0.593333333333333	-2.3476	0.0382033967054891	0.998382489093955
ENST00000474880_99388103_99388255_153	LncORF	153	7	11	2	3	0	2.86	3.18	0.83	0.95	0	3.02	0.593333333333333	-2.3476	0.0382033967054891	0.998382489093955
ENST00000548536_111783164_111809572_1326	dORF	1326	7	11	2	3	0	2.86	3.18	0.83	0.95	0	3.02	0.593333333333333	-2.3476	0.0382033967054891	0.998382489093955
ENST00000548536_111783176_111809572_1314	dORF	1314	7	11	2	3	0	2.86	3.18	0.83	0.95	0	3.02	0.593333333333333	-2.3476	0.0382033967054891	0.998382489093955
ENST00000548536_111783203_111809572_1287	dORF	1287	7	11	2	3	0	2.86	3.18	0.83	0.95	0	3.02	0.593333333333333	-2.3476	0.0382033967054891	0.998382489093955
ENST00000548536_111783224_111809572_1266	dORF	1266	7	11	2	3	0	2.86	3.18	0.83	0.95	0	3.02	0.593333333333333	-2.3476	0.0382033967054891	0.998382489093955
ENST00000548536_111783248_111809572_1242	dORF	1242	7	11	2	3	0	2.86	3.18	0.83	0.95	0	3.02	0.593333333333333	-2.3476	0.0382033967054891	0.998382489093955
ENST00000548536_111783251_111809572_1239	dORF	1239	7	11	2	3	0	2.86	3.18	0.83	0.95	0	3.02	0.593333333333333	-2.3476	0.0382033967054891	0.998382489093955
ENST00000548536_111783260_111809572_1230	dORF	1230	7	11	2	3	0	2.86	3.18	0.83	0.95	0	3.02	0.593333333333333	-2.3476	0.0382033967054891	0.998382489093955
ENST00000548536_111783269_111809572_1221	dORF	1221	7	11	2	3	0	2.86	3.18	0.83	0.95	0	3.02	0.593333333333333	-2.3476	0.0382033967054891	0.998382489093955
ENST00000548536_111783293_111809572_1197	dORF	1197	7	11	2	3	0	2.86	3.18	0.83	0.95	0	3.02	0.593333333333333	-2.3476	0.0382033967054891	0.998382489093955
ENST00000548536_111785270_111809572_1188	dORF	1188	7	11	2	3	0	2.86	3.18	0.83	0.95	0	3.02	0.593333333333333	-2.3476	0.0382033967054891	0.998382489093955
ENST00000548536_111785279_111809572_1179	dORF	1179	7	11	2	3	0	2.86	3.18	0.83	0.95	0	3.02	0.593333333333333	-2.3476	0.0382033967054891	0.998382489093955
ENST00000550153_52248656_52248757_102	LncORF	102	5	12	1	3	0	2.04	3.47	0.42	0.95	0	2.755	0.456666666666667	-2.5928	0.0382491817299179	0.998382489093955
ENST00000550153_52248671_52248757_87	LncORF	87	5	12	1	3	0	2.04	3.47	0.42	0.95	0	2.755	0.456666666666667	-2.5928	0.0382491817299179	0.998382489093955
ENST00000552322_52248656_52248757_102	LncORF	102	5	12	1	3	0	2.04	3.47	0.42	0.95	0	2.755	0.456666666666667	-2.5928	0.0382491817299179	0.998382489093955
ENST00000552322_52248671_52248757_87	LncORF	87	5	12	1	3	0	2.04	3.47	0.42	0.95	0	2.755	0.456666666666667	-2.5928	0.0382491817299179	0.998382489093955
ENST00000468332_77805826_77842171_3924	dORF	3924	8	8	1	2	1	3.27	2.31	0.42	0.63	1.94	2.79	0.996666666666667	-1.4851	0.0384495016162452	0.998382489093955
ENST00000468332_77805826_77843454_3954	dORF	3954	8	8	1	2	1	3.27	2.31	0.42	0.63	1.94	2.79	0.996666666666667	-1.4851	0.0384495016162452	0.998382489093955
ENST00000468332_77805826_77843478_3978	dORF	3978	8	8	1	2	1	3.27	2.31	0.42	0.63	1.94	2.79	0.996666666666667	-1.4851	0.0384495016162452	0.998382489093955
ENST00000468332_77805826_77843508_4008	dORF	4008	8	8	1	2	1	3.27	2.31	0.42	0.63	1.94	2.79	0.996666666666667	-1.4851	0.0384495016162452	0.998382489093955
ENST00000468332_77805826_77843511_4011	dORF	4011	8	8	1	2	1	3.27	2.31	0.42	0.63	1.94	2.79	0.996666666666667	-1.4851	0.0384495016162452	0.998382489093955
ENST00000468332_77805826_77843526_4026	dORF	4026	8	8	1	2	1	3.27	2.31	0.42	0.63	1.94	2.79	0.996666666666667	-1.4851	0.0384495016162452	0.998382489093955
ENST00000468332_77805826_77843529_4029	dORF	4029	8	8	1	2	1	3.27	2.31	0.42	0.63	1.94	2.79	0.996666666666667	-1.4851	0.0384495016162452	0.998382489093955
ENST00000468332_77805826_77843550_4050	dORF	4050	8	8	1	2	1	3.27	2.31	0.42	0.63	1.94	2.79	0.996666666666667	-1.4851	0.0384495016162452	0.998382489093955
ENST00000468332_77805826_77843559_4059	dORF	4059	8	8	1	2	1	3.27	2.31	0.42	0.63	1.94	2.79	0.996666666666667	-1.4851	0.0384495016162452	0.998382489093955
ENST00000468332_77805826_77843568_4068	dORF	4068	8	8	1	2	1	3.27	2.31	0.42	0.63	1.94	2.79	0.996666666666667	-1.4851	0.0384495016162452	0.998382489093955
ENST00000468332_77805826_77843637_4137	dORF	4137	8	8	1	2	1	3.27	2.31	0.42	0.63	1.94	2.79	0.996666666666667	-1.4851	0.0384495016162452	0.998382489093955
ENST00000468332_77805826_77843643_4143	dORF	4143	8	8	1	2	1	3.27	2.31	0.42	0.63	1.94	2.79	0.996666666666667	-1.4851	0.0384495016162452	0.998382489093955
ENST00000468332_77805826_77843652_4152	dORF	4152	8	8	1	2	1	3.27	2.31	0.42	0.63	1.94	2.79	0.996666666666667	-1.4851	0.0384495016162452	0.998382489093955
ENST00000468332_77805826_77843667_4167	dORF	4167	8	8	1	2	1	3.27	2.31	0.42	0.63	1.94	2.79	0.996666666666667	-1.4851	0.0384495016162452	0.998382489093955
ENST00000468332_77805826_77843703_4203	dORF	4203	8	8	1	2	1	3.27	2.31	0.42	0.63	1.94	2.79	0.996666666666667	-1.4851	0.0384495016162452	0.998382489093955
ENST00000468332_77805826_77843706_4206	dORF	4206	8	8	1	2	1	3.27	2.31	0.42	0.63	1.94	2.79	0.996666666666667	-1.4851	0.0384495016162452	0.998382489093955
ENST00000498485_124384626_124412389_69	LncORF	69	2	2	5	4	7	0.82	0.58	2.08	1.27	13.55	0.7	5.63333333333333	3.0086	0.0385653044855133	0.998382489093955
ENST00000498485_124384626_124412431_111	LncORF	111	2	2	5	4	7	0.82	0.58	2.08	1.27	13.55	0.7	5.63333333333333	3.0086	0.0385653044855133	0.998382489093955
ENST00000471419_71296996_71297462_138	LncORF	138	13	12	2	8	0	5.32	3.47	0.83	2.53	0	4.395	1.1200000000000001	-1.9724	0.0385983254796629	0.998382489093955
ENST00000477668_127604982_127619118_1494	dORF	1494	14	11	3	6	1	5.72	3.18	1.25	1.9	1.94	4.45	1.69666666666667	-1.3911	0.0386033156920089	0.998382489093955
ENST00000464969_102160601_102162266_849	dORF	849	5	5	18	12	3	2.04	1.45	7.5	3.8	5.81	1.745	5.70333333333333	1.7086	0.0387743329406016	0.998382489093955
ENST00000603946_102160601_102162266_849	dORF	849	5	5	18	12	3	2.04	1.45	7.5	3.8	5.81	1.745	5.70333333333333	1.7086	0.0387743329406016	0.998382489093955
ENST00000464771_128101620_128102797_225	LncORF	225	8	16	5	2	1	3.27	4.63	2.08	0.63	1.94	3.95	1.55	-1.3496	0.0398965562426144	0.998382489093955
ENST00000462133_56061828_56063082_165	LncORF	165	0	0	3	4	1	0	0	1.25	1.27	1.94	0.001	1.48666666666667	10.5379	0.0406695188336689	0.998382489093955
ENST00000462133_56061834_56063082_159	LncORF	159	0	0	3	4	1	0	0	1.25	1.27	1.94	0.001	1.48666666666667	10.5379	0.0406695188336689	0.998382489093955
ENST00000588814_41976736_41982372_369	dORF	369	11	8	3	2	1	4.5	2.31	1.25	0.63	1.94	3.405	1.27333333333333	-1.419	0.0407303344846601	0.998382489093955
ENST00000592623_1438436_1438642_207	uORF	207	3	1	7	9	3	1.23	0.29	2.92	2.85	5.81	0.76	3.86	2.3445	0.0408868987316992	0.998382489093955
ENST00000462133_56060845_56063082_342	LncORF	342	1	0	4	6	2	0.41	0	1.67	1.9	3.87	0.205	2.48	3.5966	0.0410159429377358	0.998382489093955
ENST00000462133_56060857_56063082_330	LncORF	330	1	0	4	6	2	0.41	0	1.67	1.9	3.87	0.205	2.48	3.5966	0.0410159429377358	0.998382489093955
ENST00000462133_56060923_56063082_264	LncORF	264	1	0	4	6	2	0.41	0	1.67	1.9	3.87	0.205	2.48	3.5966	0.0410159429377358	0.998382489093955
ENST00000350761_1495826_1508132_696	dORF	696	1	0	3	5	3	0.41	0	1.25	1.58	5.81	0.205	2.88	3.8124	0.0413427612883574	0.998382489093955
ENST00000350761_1495826_1508177_741	dORF	741	1	0	3	5	3	0.41	0	1.25	1.58	5.81	0.205	2.88	3.8124	0.0413427612883574	0.998382489093955
ENST00000460882_37436666_37436779_114	LncORF	114	0	0	3	1	2	0	0	1.25	0.32	3.87	0.001	1.81333333333333	10.8244	0.0414434800571334	0.998382489093955
ENST00000460882_37436708_37436779_72	LncORF	72	0	0	3	1	2	0	0	1.25	0.32	3.87	0.001	1.81333333333333	10.8244	0.0414434800571334	0.998382489093955
ENST00000460882_37436714_37436779_66	LncORF	66	0	0	3	1	2	0	0	1.25	0.32	3.87	0.001	1.81333333333333	10.8244	0.0414434800571334	0.998382489093955
ENST00000460882_37436717_37436779_63	LncORF	63	0	0	3	1	2	0	0	1.25	0.32	3.87	0.001	1.81333333333333	10.8244	0.0414434800571334	0.998382489093955
ENST00000492372_154776290_154776847_84	LncORF	84	0	0	3	1	2	0	0	1.25	0.32	3.87	0.001	1.81333333333333	10.8244	0.0414434800571334	0.998382489093955
ENST00000556162_34604190_34605639_123	dORF	123	0	0	3	1	2	0	0	1.25	0.32	3.87	0.001	1.81333333333333	10.8244	0.0414434800571334	0.998382489093955
ENST00000557612_70326336_70359569_228	LncORF	228	0	0	3	1	2	0	0	1.25	0.32	3.87	0.001	1.81333333333333	10.8244	0.0414434800571334	0.998382489093955
ENST00000557612_70326336_70359572_231	LncORF	231	0	0	3	1	2	0	0	1.25	0.32	3.87	0.001	1.81333333333333	10.8244	0.0414434800571334	0.998382489093955
ENST00000557612_70326336_70359587_246	LncORF	246	0	0	3	1	2	0	0	1.25	0.32	3.87	0.001	1.81333333333333	10.8244	0.0414434800571334	0.998382489093955
ENST00000578272_54159854_54164589_117	dORF	117	0	0	3	1	2	0	0	1.25	0.32	3.87	0.001	1.81333333333333	10.8244	0.0414434800571334	0.998382489093955
ENST00000620277_154776290_154776847_84	dORF	84	0	0	3	1	2	0	0	1.25	0.32	3.87	0.001	1.81333333333333	10.8244	0.0414434800571334	0.998382489093955
ENST00000626154_36665380_36677334_747	dORF	747	0	3	6	3	5	0	0.87	2.5	0.95	9.68	0.435	4.37666666666667	3.3307	0.0417364621655948	0.998382489093955
ENST00000627766_36665380_36677334_747	dORF	747	0	3	6	3	5	0	0.87	2.5	0.95	9.68	0.435	4.37666666666667	3.3307	0.0417364621655948	0.998382489093955
ENST00000589538_10141185_10142160_138	LncORF	138	0	0	1	1	3	0	0	0.42	0.32	5.81	0.001	2.18333333333333	11.0923	0.0417692426074993	0.998382489093955
ENST00000592705_10141185_10142160_138	dORF	138	0	0	1	1	3	0	0	0.42	0.32	5.81	0.001	2.18333333333333	11.0923	0.0417692426074993	0.998382489093955
ENST00000593049_10141185_10142160_138	LncORF	138	0	0	1	1	3	0	0	0.42	0.32	5.81	0.001	2.18333333333333	11.0923	0.0417692426074993	0.998382489093955
ENST00000626154_36657265_36677334_876	dORF	876	2	3	8	6	5	0.82	0.87	3.33	1.9	9.68	0.845	4.97	2.5562	0.0423879801739287	0.998382489093955
ENST00000626154_36657289_36677334_852	dORF	852	2	3	8	6	5	0.82	0.87	3.33	1.9	9.68	0.845	4.97	2.5562	0.0423879801739287	0.998382489093955
ENST00000627766_36657265_36677334_876	dORF	876	2	3	8	6	5	0.82	0.87	3.33	1.9	9.68	0.845	4.97	2.5562	0.0423879801739287	0.998382489093955
ENST00000627766_36657289_36677334_852	dORF	852	2	3	8	6	5	0.82	0.87	3.33	1.9	9.68	0.845	4.97	2.5562	0.0423879801739287	0.998382489093955
ENST00000554988_20343146_20343388_243	LncORF	243	156	283	108	60	8	63.78	81.86	45	19	15.48	72.82	26.4933333333333	-1.4587	0.0424701586658567	0.998382489093955
ENST00000534336_65499354_65499413_60	LncORF	60	3	3	13	7	3	1.23	0.87	5.42	2.22	5.81	1.05	4.48333333333333	2.0942	0.0425480175411792	0.998382489093955
ENST00000544868_65499354_65499413_60	LncORF	60	3	3	13	7	3	1.23	0.87	5.42	2.22	5.81	1.05	4.48333333333333	2.0942	0.0425480175411792	0.998382489093955
ENST00000619449_65499354_65499413_60	LncORF	60	3	3	13	7	3	1.23	0.87	5.42	2.22	5.81	1.05	4.48333333333333	2.0942	0.0425480175411792	0.998382489093955
ENST00000638463_55181411_55191722_72	dORF	72	0	0	5	5	0	0	0	2.08	1.58	0	0.001	1.22	10.2527	0.0426359677262831	0.998382489093955
ENST00000464515_41689653_41690219_567	LncORF	567	4	0	23	12	3	1.64	0	9.58	3.8	5.81	0.82	6.39666666666667	2.9636	0.043056752722614	0.998382489093955
ENST00000464515_41689653_41690240_588	LncORF	588	4	0	23	12	3	1.64	0	9.58	3.8	5.81	0.82	6.39666666666667	2.9636	0.043056752722614	0.998382489093955
ENST00000464515_41689653_41690243_591	LncORF	591	4	0	23	12	3	1.64	0	9.58	3.8	5.81	0.82	6.39666666666667	2.9636	0.043056752722614	0.998382489093955
ENST00000550153_52248593_52248757_165	LncORF	165	7	14	1	6	0	2.86	4.05	0.42	1.9	0	3.455	0.773333333333333	-2.1595	0.043156090144188	0.998382489093955
ENST00000550153_52248596_52248757_162	LncORF	162	7	14	1	6	0	2.86	4.05	0.42	1.9	0	3.455	0.773333333333333	-2.1595	0.043156090144188	0.998382489093955
ENST00000552322_52248593_52248757_165	LncORF	165	7	14	1	6	0	2.86	4.05	0.42	1.9	0	3.455	0.773333333333333	-2.1595	0.043156090144188	0.998382489093955
ENST00000552322_52248596_52248757_162	LncORF	162	7	14	1	6	0	2.86	4.05	0.42	1.9	0	3.455	0.773333333333333	-2.1595	0.043156090144188	0.998382489093955
ENST00000560012_58913774_58933466_219	LncORF	219	1	1	6	6	2	0.41	0.29	2.5	1.9	3.87	0.35	2.75666666666667	2.9775	0.0444521369858719	0.998382489093955
ENST00000534336_65501639_65501824_186	LncORF	186	7	7	19	22	2	2.86	2.02	7.92	6.97	3.87	2.44	6.25333333333333	1.3577	0.0447716177012227	0.998382489093955
ENST00000534336_65501641_65501781_141	LncORF	141	7	7	19	22	2	2.86	2.02	7.92	6.97	3.87	2.44	6.25333333333333	1.3577	0.0447716177012227	0.998382489093955
ENST00000534336_65501644_65501781_138	LncORF	138	7	7	19	22	2	2.86	2.02	7.92	6.97	3.87	2.44	6.25333333333333	1.3577	0.0447716177012227	0.998382489093955
ENST00000534336_65501647_65501781_135	LncORF	135	7	7	19	22	2	2.86	2.02	7.92	6.97	3.87	2.44	6.25333333333333	1.3577	0.0447716177012227	0.998382489093955
ENST00000489291_87649936_87707361_2847	dORF	2847	0	3	5	10	2	0	0.87	2.08	3.17	3.87	0.435	3.04	2.805	0.0449282063960115	0.998382489093955
ENST00000489291_87649969_87707361_2814	dORF	2814	0	3	5	10	2	0	0.87	2.08	3.17	3.87	0.435	3.04	2.805	0.0449282063960115	0.998382489093955
ENST00000460715_193076561_193084728_753	LncORF	753	8	9	2	3	0	3.27	2.6	0.83	0.95	0	2.935	0.593333333333333	-2.3064	0.0452342312151812	0.998382489093955
ENST00000584558_75731956_75742654_1533	LncORF	1533	15	15	4	9	1	6.13	4.34	1.67	2.85	1.94	5.235	2.15333333333333	-1.2816	0.0452679437693167	0.998382489093955
ENST00000584558_75731971_75742654_1518	LncORF	1518	15	15	4	9	1	6.13	4.34	1.67	2.85	1.94	5.235	2.15333333333333	-1.2816	0.0452679437693167	0.998382489093955
ENST00000584558_75732172_75742654_1506	LncORF	1506	15	15	4	9	1	6.13	4.34	1.67	2.85	1.94	5.235	2.15333333333333	-1.2816	0.0452679437693167	0.998382489093955
ENST00000571319_54930178_54960623_603	dORF	603	5	5	0	0	1	2.04	1.45	0	0	1.94	1.745	0.646666666666667	-1.4321	0.0453809817289625	0.998382489093955
ENST00000570123_85801206_85805112_249	LncORF	249	7	13	11	25	11	2.86	3.76	4.58	7.92	21.29	3.31	11.2633333333333	1.7667	0.0459374794109775	0.998382489093955
ENST00000570123_85801209_85805112_246	LncORF	246	7	13	11	25	11	2.86	3.76	4.58	7.92	21.29	3.31	11.2633333333333	1.7667	0.0459374794109775	0.998382489093955
ENST00000464112_35468755_35470747_690	LncORF	690	10	15	4	5	1	4.09	4.34	1.67	1.58	1.94	4.215	1.73	-1.2848	0.0464106639034376	0.998382489093955
ENST00000464112_35468770_35470747_675	LncORF	675	10	15	4	5	1	4.09	4.34	1.67	1.58	1.94	4.215	1.73	-1.2848	0.0464106639034376	0.998382489093955
ENST00000464112_35468779_35470747_666	LncORF	666	10	15	4	5	1	4.09	4.34	1.67	1.58	1.94	4.215	1.73	-1.2848	0.0464106639034376	0.998382489093955
ENST00000464112_35468821_35470747_624	LncORF	624	10	15	4	5	1	4.09	4.34	1.67	1.58	1.94	4.215	1.73	-1.2848	0.0464106639034376	0.998382489093955
ENST00000464112_35468833_35470747_612	LncORF	612	10	15	4	5	1	4.09	4.34	1.67	1.58	1.94	4.215	1.73	-1.2848	0.0464106639034376	0.998382489093955
ENST00000464112_35468845_35470747_600	LncORF	600	10	15	4	5	1	4.09	4.34	1.67	1.58	1.94	4.215	1.73	-1.2848	0.0464106639034376	0.998382489093955
ENST00000479871_113408814_113409691_252	LncORF	252	7	5	0	2	0	2.86	1.45	0	0.63	0	2.155	0.21	-3.3592	0.0467696003611031	0.998382489093955
ENST00000526774_43399946_43445962_1752	LncORF	1752	8	9	2	2	1	3.27	2.6	0.83	0.63	1.94	2.935	1.13333333333333	-1.3728	0.0469246357013966	0.998382489093955
ENST00000526774_43399979_43445962_1719	LncORF	1719	8	9	2	2	1	3.27	2.6	0.83	0.63	1.94	2.935	1.13333333333333	-1.3728	0.0469246357013966	0.998382489093955
ENST00000529389_65655876_65658735_291	dORF	291	0	1	5	10	0	0	0.29	2.08	3.17	0	0.145	1.75	3.5932	0.0469249766622474	0.998382489093955
ENST00000529389_65655876_65658753_309	dORF	309	0	1	5	10	0	0	0.29	2.08	3.17	0	0.145	1.75	3.5932	0.0469249766622474	0.998382489093955
ENST00000529389_65655876_65658759_315	dORF	315	0	1	5	10	0	0	0.29	2.08	3.17	0	0.145	1.75	3.5932	0.0469249766622474	0.998382489093955
ENST00000529389_65655876_65658774_330	dORF	330	0	1	5	10	0	0	0.29	2.08	3.17	0	0.145	1.75	3.5932	0.0469249766622474	0.998382489093955
ENST00000588814_41976736_41990370_990	dORF	990	14	13	7	3	1	5.72	3.76	2.92	0.95	1.94	4.74	1.93666666666667	-1.2913	0.0471541775557891	0.998382489093955
ENST00000554988_20343146_20343364_219	LncORF	219	150	276	107	56	8	61.33	79.83	44.59	17.73	15.48	70.58	25.9333333333333	-1.4445	0.0471920905046392	0.998382489093955
ENST00000436575_6446091_6484057_105	uORF	105	10	8	1	5	0	4.09	2.31	0.42	1.58	0	3.2	0.666666666666667	-2.263	0.0476148865828302	0.998382489093955
ENST00000463747_6446091_6484057_105	LncORF	105	10	8	1	5	0	4.09	2.31	0.42	1.58	0	3.2	0.666666666666667	-2.263	0.0476148865828302	0.998382489093955
ENST00000474880_99386783_99388259_228	LncORF	228	8	12	2	5	0	3.27	3.47	0.83	1.58	0	3.37	0.803333333333333	-2.0687	0.0477732639600685	0.998382489093955
ENST00000523504_23022674_23027730_549	dORF	549	1	4	11	10	1	0.41	1.16	4.58	3.17	1.94	0.785	3.23	2.0408	0.0484409133437831	0.998382489093955
ENST00000464515_41689859_41690266_408	LncORF	408	3	0	18	8	2	1.23	0	7.5	2.53	3.87	0.615	4.63333333333333	2.9134	0.0484823826105667	0.998382489093955
ENST00000464515_41689859_41690275_417	LncORF	417	3	0	18	8	2	1.23	0	7.5	2.53	3.87	0.615	4.63333333333333	2.9134	0.0484823826105667	0.998382489093955
ENST00000592623_1438433_1438642_210	uORF	210	4	1	8	10	3	1.64	0.29	3.33	3.17	5.81	0.965	4.10333333333333	2.0882	0.0484977822207803	0.998382489093955
ENST00000570123_85801260_85805112_195	LncORF	195	6	13	11	24	10	2.45	3.76	4.58	7.6	19.36	3.105	10.5133333333333	1.7596	0.0488546747188405	0.998382489093955
ENST00000504789_32599006_32601081_141	LncORF	141	3	11	12	24	4	1.23	3.18	5	7.6	7.74	2.205	6.78	1.6205	0.0489263583231573	0.998382489093955
ENST00000504789_32599033_32601081_114	LncORF	114	3	11	12	24	4	1.23	3.18	5	7.6	7.74	2.205	6.78	1.6205	0.0489263583231573	0.998382489093955
ENST00000511615_32599006_32601081_141	dORF	141	3	11	12	24	4	1.23	3.18	5	7.6	7.74	2.205	6.78	1.6205	0.0489263583231573	0.998382489093955
ENST00000511615_32599033_32601081_114	dORF	114	3	11	12	24	4	1.23	3.18	5	7.6	7.74	2.205	6.78	1.6205	0.0489263583231573	0.998382489093955
ENST00000508279_177513746_177514175_105	dORF	105	8	7	1	3	0	3.27	2.02	0.42	0.95	0	2.645	0.456666666666667	-2.5341	0.0490048743249229	0.998382489093955
ENST00000473786_73247778_73247861_84	LncORF	84	5	11	2	2	0	2.04	3.18	0.83	0.63	0	2.61	0.486666666666667	-2.423	0.0493850592601946	0.998382489093955
ENST00000466974_5941863_5950405_1200	LncORF	1200	7	3	0	1	0	2.86	0.87	0	0.32	0	1.865	0.106666666666667	-4.128	0.049398226902409	0.998382489093955
ENST00000466974_5941863_5950414_1209	LncORF	1209	7	3	0	1	0	2.86	0.87	0	0.32	0	1.865	0.106666666666667	-4.128	0.049398226902409	0.998382489093955
ENST00000466974_5941863_5950432_1227	LncORF	1227	7	3	0	1	0	2.86	0.87	0	0.32	0	1.865	0.106666666666667	-4.128	0.049398226902409	0.998382489093955
ENST00000466974_5941863_5950465_1260	LncORF	1260	7	3	0	1	0	2.86	0.87	0	0.32	0	1.865	0.106666666666667	-4.128	0.049398226902409	0.998382489093955
ENST00000466974_5941863_5950471_1266	LncORF	1266	7	3	0	1	0	2.86	0.87	0	0.32	0	1.865	0.106666666666667	-4.128	0.049398226902409	0.998382489093955
ENST00000466974_5941863_5950477_1272	LncORF	1272	7	3	0	1	0	2.86	0.87	0	0.32	0	1.865	0.106666666666667	-4.128	0.049398226902409	0.998382489093955
ENST00000570699_733099_741567_648	dORF	648	0	0	5	1	1	0	0	2.08	0.32	1.94	0.001	1.44666666666667	10.4985	0.0494488657211141	0.998382489093955
ENST00000570699_733111_741567_636	dORF	636	0	0	5	1	1	0	0	2.08	0.32	1.94	0.001	1.44666666666667	10.4985	0.0494488657211141	0.998382489093955
ENST00000570699_733120_741567_627	dORF	627	0	0	5	1	1	0	0	2.08	0.32	1.94	0.001	1.44666666666667	10.4985	0.0494488657211141	0.998382489093955
ENST00000570699_733123_741567_624	dORF	624	0	0	5	1	1	0	0	2.08	0.32	1.94	0.001	1.44666666666667	10.4985	0.0494488657211141	0.998382489093955
ENST00000489591_41821759_41822247_84	dORF	84	7	14	19	28	5	2.86	4.05	7.92	8.87	9.68	3.455	8.82333333333333	1.3526	0.0496261502591597	0.998382489093955
ENST00000489591_41821771_41822247_72	dORF	72	7	14	19	28	5	2.86	4.05	7.92	8.87	9.68	3.455	8.82333333333333	1.3526	0.0496261502591597	0.998382489093955
ENST00000550535_42351912_42359296_240	LncORF	240	2	9	0	0	1	0.82	2.6	0	0	1.94	1.71	0.646666666666667	-1.4029	0.0496546643380958	0.998382489093955
ENST00000550535_42351930_42359296_222	LncORF	222	2	9	0	0	1	0.82	2.6	0	0	1.94	1.71	0.646666666666667	-1.4029	0.0496546643380958	0.998382489093955
ENST00000550535_42351943_42359336_249	LncORF	249	2	9	0	0	1	0.82	2.6	0	0	1.94	1.71	0.646666666666667	-1.4029	0.0496546643380958	0.998382489093955
ENST00000550535_42351946_42359336_246	LncORF	246	2	9	0	0	1	0.82	2.6	0	0	1.94	1.71	0.646666666666667	-1.4029	0.0496546643380958	0.998382489093955
ENST00000550535_42351961_42359336_231	LncORF	231	2	9	0	0	1	0.82	2.6	0	0	1.94	1.71	0.646666666666667	-1.4029	0.0496546643380958	0.998382489093955
ENST00000550535_42351976_42359336_216	LncORF	216	2	9	0	0	1	0.82	2.6	0	0	1.94	1.71	0.646666666666667	-1.4029	0.0496546643380958	0.998382489093955
ENST00000550535_42351979_42359336_213	LncORF	213	2	9	0	0	1	0.82	2.6	0	0	1.94	1.71	0.646666666666667	-1.4029	0.0496546643380958	0.998382489093955
ENST00000623726_37878097_37878204_108	LncORF	108	7	10	2	2	1	2.86	2.89	0.83	0.63	1.94	2.875	1.13333333333333	-1.343	0.0499441250299161	0.998382489093955
ENST00000464969_102158166_102162266_1539	dORF	1539	9	9	27	19	3	3.68	2.6	11.25	6.02	5.81	3.14	7.69333333333333	1.2928	0.0499448047211825	0.998382489093955
ENST00000464969_102158175_102162266_1530	dORF	1530	9	9	27	19	3	3.68	2.6	11.25	6.02	5.81	3.14	7.69333333333333	1.2928	0.0499448047211825	0.998382489093955
