# Supplementary material for: Global translational reprogramming in Trichophyton mentagrophytes-infected keratinocytes
Source: Virulence. 2026 Aug 2;17(1):2710548. doi: 10.1080/21505594.2026.2710548 (PMC13432870; doi:10.1080/21505594.2026.2710548)
Supplement: Supplemental Material [file KVIR_A_2710548_SM3764.zip › Supporting Tables/Table S21.xlsx]

## Sheet: Table S21
Table S21 Comparison of Gene Expression and TE Regulated by uORFs, dORFs, and miRNAs
geneid	con_mean_TE	Inf_mean_TE	con_RNA_mean_FPKM	Inf_RNA_mean_FPKM	con_Ribo_mean_FPKM	Inf_Ribo_mean_FPKM	group_uORF	uORF_number	group_dORF	dORF_number	group_uORF_dORF	group_miRNAtarget	group_uORF_miRNA	group_dORF_miRNA
ENSG00000000003	0.145	0.313333	16.4785	10.0434	2.35127	3.23381	u-	non_translated_uORF	d-	non_translated_dORF	u-d-	m+	u-m+	d-m+
ENSG00000000419	0.42	0.396667	49.1141	35.9099	20.6591	14.1049	u-	non_translated_uORF	d-	non_translated_dORF	u-d-	m-	u-m-	d-m-
ENSG00000000457	0.375	0	1.2098	0.467285	0.460492	0	u-	non_translated_uORF	d-	non_translated_dORF	u-d-	m+	u-m+	d-m+
ENSG00000000460	0.445	2.11333	2.80593	0.865537	1.25581	1.83497	u+	multiple_translated_uORF	d+	multiple_translated_dORF	u+d+	m+	u+m+	d+m+
ENSG00000000971	11.69	10.7267	1.32883	1.20961	15.5164	12.4837	u-	non_translated_uORF	d-	non_translated_dORF	u-d-	m-	u-m-	d-m-
ENSG00000001036	163.56	119.593	0.0794079	0.213508	25.7995	23.2202	u-	non_translated_uORF	d-	non_translated_dORF	u-d-	m-	u-m-	d-m-
ENSG00000001084	1.235	0.746667	2.83493	3.28855	3.18455	2.40164	u-	non_translated_uORF	d+	multiple_translated_dORF	u-d+	m-	u-m-	d+m-
ENSG00000001167	0.255	0.2	5.26725	4.39577	1.36049	0.922881	u-	non_translated_uORF	d-	non_translated_dORF	u-d-	m+	u-m+	d-m+
ENSG00000001461	0.44	0.58	1.88105	0.880373	0.705282	0.568232	u-	non_translated_uORF	d-	non_translated_dORF	u-d-	m+	u-m+	d-m+
ENSG00000001497	0.38	0.663333	10.2182	9.10325	3.92068	6.08242	u-	non_translated_uORF	d+	multiple_translated_dORF	u-d+	m-	u-m-	d+m-
ENSG00000001561	58.58	34	0.0277811	0.0249399	1.61115	0.810627	u-	non_translated_uORF	d-	non_translated_dORF	u-d-	m-	u-m-	d-m-
ENSG00000001617	0.305	1.16333	1.4689	1.07025	0.478368	1.28709	u-	non_translated_uORF	d-	non_translated_dORF	u-d-	m+	u-m+	d-m+
ENSG00000001629	0.88	1.03	4.24059	3.47168	3.65917	3.41492	u-	non_translated_uORF	d+	multiple_translated_dORF	u-d+	m-	u-m-	d+m-
ENSG00000001630	0.93	0	0.367918	0.273676	0.494665	0	u-	non_translated_uORF	d-	non_translated_dORF	u-d-	m+	u-m+	d-m+
ENSG00000001631	0.665	0.55	3.20916	1.88816	2.09085	0.96041	u-	non_translated_uORF	d-	non_translated_dORF	u-d-	m+	u-m+	d-m+
ENSG00000002330	0.09	0.156667	13.6312	9.41093	1.26577	1.46103	u-	non_translated_uORF	d-	non_translated_dORF	u-d-	m+	u-m+	d-m+
ENSG00000002549	1.67	1.89667	4.3511	4.07068	7.30915	7.61766	u-	non_translated_uORF	d+	multiple_translated_dORF	u-d+	m-	u-m-	d+m-
ENSG00000002586	2.21	2.67667	8.10907	5.67843	17.7689	15.1232	u-	non_translated_uORF	d+	multiple_translated_dORF	u-d+	m+	u-m+	d+m+
ENSG00000002726	0.385	0	0.987641	0.781511	0.603714	0	u-	non_translated_uORF	d-	non_translated_dORF	u-d-	m+	u-m+	d-m+
ENSG00000002822	1.345	0.826667	1.4392	2.06902	1.97408	1.72697	u+	multiple_translated_uORF	d-	non_translated_dORF	u+d-	m+	u+m+	d-m+
ENSG00000002834	1.085	0.75	29.3996	38.2315	31.8969	28.4711	u+	single_translated_uORF	d+	multiple_translated_dORF	u+d+	m+	u+m+	d+m+
ENSG00000002919	0.2	0.363333	3.14822	2.78296	0.599538	1.06056	u+	multiple_translated_uORF	d+	multiple_translated_dORF	u+d+	m+	u+m+	d+m+
ENSG00000003056	0.14	0.156667	28.5177	23.0411	4.12326	3.69603	u+	multiple_translated_uORF	d+	multiple_translated_dORF	u+d+	m+	u+m+	d+m+
ENSG00000003096	0.645	2.76	1.38304	0.35923	0.907795	1.04358	u-	non_translated_uORF	d-	non_translated_dORF	u-d-	m-	u-m-	d-m-
ENSG00000003249	0.25	0.296667	0.92634	0.890992	0.240931	0.254778	u-	non_translated_uORF	d-	non_translated_dORF	u-d-	m+	u-m+	d-m+
ENSG00000003393	1.08	1.99333	0.842063	0.761884	0.887458	1.4123	u-	non_translated_uORF	d-	non_translated_dORF	u-d-	m+	u-m+	d-m+
ENSG00000003400	0	1.50333	0.325564	0.119359	0	0.234432	u-	non_translated_uORF	d-	non_translated_dORF	u-d-	m+	u-m+	d-m+
ENSG00000003402	3.985	1.39667	0.235116	0.650971	0.921407	0.902165	u-	non_translated_uORF	d+	single_translated_dORF	u-d+	m+	u-m+	d+m+
ENSG00000003436	232.495	378.97	0.0317551	0.0280824	6.63164	4.45503	u-	non_translated_uORF	d-	non_translated_dORF	u-d-	m+	u-m+	d-m+
ENSG00000003509	0.175	0.276667	3.22143	2.52846	0.551976	0.683493	u+	multiple_translated_uORF	d-	non_translated_dORF	u+d-	m+	u+m+	d-m+
ENSG00000003756	1.245	1.56667	1.23307	1.20077	1.54268	1.85745	u-	non_translated_uORF	d+	multiple_translated_dORF	u-d+	m+	u-m+	d+m+
ENSG00000003989	8.14	57.25	0.141548	0.0503249	1.27709	1.59209	u-	non_translated_uORF	d-	non_translated_dORF	u-d-	m+	u-m+	d-m+
ENSG00000004059	0.95	1.98	12.3166	10.2886	12.2401	20.0398	u-	non_translated_uORF	d-	non_translated_dORF	u-d-	m+	u-m+	d-m+
ENSG00000004139	0	0.0933333	2.85822	3.65551	0	0.338531	u-	non_translated_uORF	d-	non_translated_dORF	u-d-	m+	u-m+	d-m+
ENSG00000004142	0.13	0.246667	59.4278	58.2839	7.47187	14.7532	u-	non_translated_uORF	d-	non_translated_dORF	u-d-	m+	u-m+	d-m+
ENSG00000004399	0.7	0.443333	0.935302	1.18171	0.681092	0.518075	u-	non_translated_uORF	d-	non_translated_dORF	u-d-	m+	u-m+	d-m+
ENSG00000004455	0.095	0.0733333	20.1033	24.6478	1.88749	1.77921	u-	non_translated_uORF	d+	multiple_translated_dORF	u-d+	m+	u-m+	d+m+
ENSG00000004478	0.33	0.11	29.0118	66.2926	8.37188	7.26964	u-	non_translated_uORF	d-	non_translated_dORF	u-d-	m+	u-m+	d-m+
ENSG00000004487	0.355	0.253333	33.5313	44.2793	11.8524	11.2022	u-	non_translated_uORF	d-	non_translated_dORF	u-d-	m-	u-m-	d-m-
ENSG00000004534	1.145	1.16333	3.13345	3.35792	3.59046	3.92879	u+	multiple_translated_uORF	d+	multiple_translated_dORF	u+d+	m-	u+m-	d+m-
ENSG00000004660	0.635	0.593333	1.19072	1.70265	0.834115	0.994991	u-	non_translated_uORF	d-	non_translated_dORF	u-d-	m+	u-m+	d-m+
ENSG00000004700	1.31	1.88	8.20523	6.87518	10.7562	12.904	u-	non_translated_uORF	d-	non_translated_dORF	u-d-	m-	u-m-	d-m-
ENSG00000004766	0.85	1.57333	1.4775	1.09568	1.24998	1.73003	u-	non_translated_uORF	d+	multiple_translated_dORF	u-d+	m-	u-m-	d+m-
ENSG00000004776	15.335	44.2	0.130612	0.0589588	3.51296	3.73008	u-	non_translated_uORF	d+	single_translated_dORF	u-d+	m+	u-m+	d+m+
ENSG00000004779	0.305	0.303333	55.4608	42.0316	16.5693	12.7032	u-	non_translated_uORF	d+	multiple_translated_dORF	u-d+	m-	u-m-	d+m-
ENSG00000004864	0.32	0.37	12.5187	9.38816	3.80752	3.44599	u-	non_translated_uORF	d+	multiple_translated_dORF	u-d+	m-	u-m-	d+m-
ENSG00000004866	0.69	0.616667	2.8454	2.58048	1.75279	1.616	u+	multiple_translated_uORF	d+	multiple_translated_dORF	u+d+	m+	u+m+	d+m+
ENSG00000004897	0.595	1.02667	4.50156	3.57011	2.76535	3.54557	u-	non_translated_uORF	d+	multiple_translated_dORF	u-d+	m+	u-m+	d+m+
ENSG00000004961	0.335	0.466667	14.1437	14.206	4.44097	6.38913	u-	non_translated_uORF	d-	non_translated_dORF	u-d-	m+	u-m+	d-m+
ENSG00000004975	0.45	0.26	4.3755	5.1735	1.99308	1.26581	u-	non_translated_uORF	d-	non_translated_dORF	u-d-	m+	u-m+	d-m+
ENSG00000005001	0.235	0.0333333	3.82779	18.4428	0.905712	0.534056	u-	non_translated_uORF	d-	non_translated_dORF	u-d-	m+	u-m+	d-m+
ENSG00000005007	0.915	0.426667	6.4603	10.1844	5.7797	4.33566	u-	non_translated_uORF	d-	non_translated_dORF	u-d-	m+	u-m+	d-m+
ENSG00000005020	0.265	0.57	2.73422	2.73623	0.756739	1.42993	u-	non_translated_uORF	d-	non_translated_dORF	u-d-	m+	u-m+	d-m+
ENSG00000005022	0.255	0.28	262.164	237.3	66.1889	65.2542	u-	non_translated_uORF	d-	non_translated_dORF	u-d-	m-	u-m-	d-m-
ENSG00000005059	0.555	1.18333	3.34714	1.96898	1.81879	2.01566	u-	non_translated_uORF	d-	non_translated_dORF	u-d-	m-	u-m-	d-m-
ENSG00000005100	0.315	0.323333	4.67798	7.95544	1.49769	2.52366	u-	non_translated_uORF	d+	multiple_translated_dORF	u-d+	m+	u-m+	d+m+
ENSG00000005156	0.45	0.39	1.9113	1.90976	0.892017	0.753715	u+	single_translated_uORF	d-	non_translated_dORF	u+d-	m+	u+m+	d-m+
ENSG00000005175	1.37	1.58333	5.81078	6.1663	7.57915	9.86637	u+	multiple_translated_uORF	d-	non_translated_dORF	u+d-	m-	u+m-	d-m-
ENSG00000005189	3.31	1.73667	0.518462	0.277273	1.08666	0.432965	u-	non_translated_uORF	d+	multiple_translated_dORF	u-d+	m-	u-m-	d+m-
ENSG00000005194	0.4	0.53	9.97707	8.31091	3.98382	4.48845	u+	multiple_translated_uORF	d+	multiple_translated_dORF	u+d+	m+	u+m+	d+m+
ENSG00000005206	0.42	0.07	1.55947	1.48861	0.647575	0.10017	u-	non_translated_uORF	d+	single_translated_dORF	u-d+	m+	u-m+	d+m+
ENSG00000005243	2.765	8.13667	3.8402	1.65933	10.5911	13.1543	u+	multiple_translated_uORF	d+	multiple_translated_dORF	u+d+	m-	u+m-	d+m-
ENSG00000005302	0.585	1.31667	1.69265	1.02599	0.865893	1.35703	u+	multiple_translated_uORF	d+	multiple_translated_dORF	u+d+	m+	u+m+	d+m+
ENSG00000005339	1.605	1.24667	1.52191	2.88775	2.43742	3.4433	u-	non_translated_uORF	d-	non_translated_dORF	u-d-	m+	u-m+	d-m+
ENSG00000005436	1.245	1.61667	1.91942	1.48875	2.37358	2.43361	u-	non_translated_uORF	d+	multiple_translated_dORF	u-d+	m+	u-m+	d+m+
ENSG00000005448	0.26	1.16333	2.92098	2.8184	0.755921	3.531	u-	non_translated_uORF	d-	non_translated_dORF	u-d-	m-	u-m-	d-m-
ENSG00000005469	0.415	1.94333	4.29468	0.952995	1.73684	1.8322	u-	non_translated_uORF	d-	non_translated_dORF	u-d-	m+	u-m+	d-m+
ENSG00000005483	0.91	1.52	1.54527	1.38295	1.40522	2.11857	u-	non_translated_uORF	d+	multiple_translated_dORF	u-d+	m-	u-m-	d+m-
ENSG00000005486	0.065	0.0733333	26.9201	17.9062	1.77135	1.25195	u+	multiple_translated_uORF	d+	multiple_translated_dORF	u+d+	m+	u+m+	d+m+
ENSG00000005700	0.98	1.61333	2.00821	1.68857	1.94934	2.65787	u-	non_translated_uORF	d+	multiple_translated_dORF	u-d+	m-	u-m-	d+m-
ENSG00000005801	0.265	0.353333	1.67575	1.53746	0.40438	0.535297	u-	non_translated_uORF	d-	non_translated_dORF	u-d-	m-	u-m-	d-m-
ENSG00000005810	1.56	1.66333	1.19961	1.62752	1.79823	2.70249	u-	non_translated_uORF	d-	non_translated_dORF	u-d-	m-	u-m-	d-m-
ENSG00000005812	0.495	0.3	4.96433	5.04972	2.48359	1.51919	u-	non_translated_uORF	d-	non_translated_dORF	u-d-	m-	u-m-	d-m-
ENSG00000005882	0.29	1.06333	0.891136	0.422893	0.367682	0.455288	u-	non_translated_uORF	d-	non_translated_dORF	u-d-	m+	u-m+	d-m+
ENSG00000005884	0.54	0.323333	50.442	84.9968	26.9383	27.4551	u-	non_translated_uORF	d+	multiple_translated_dORF	u-d+	m+	u-m+	d+m+
ENSG00000005889	2.355	1.43333	1.20386	1.5012	2.86867	2.13606	u-	non_translated_uORF	d-	non_translated_dORF	u-d-	m-	u-m-	d-m-
ENSG00000005893	0.535	0.86	22.1546	15.1077	11.5015	12.6768	u-	non_translated_uORF	d+	multiple_translated_dORF	u-d+	m+	u-m+	d+m+
ENSG00000006007	0.37	0.223333	10.4787	14.2769	3.75048	3.16121	u-	non_translated_uORF	d+	multiple_translated_dORF	u-d+	m+	u-m+	d+m+
ENSG00000006015	0.37	0.4	3.28835	2.46154	1.196	1.08662	u-	non_translated_uORF	d+	single_translated_dORF	u-d+	m+	u-m+	d+m+
ENSG00000006016	0.235	0.05	1.56533	3.27289	0.382472	0.185745	u-	non_translated_uORF	d-	non_translated_dORF	u-d-	m+	u-m+	d-m+
ENSG00000006025	1.24	2.09333	0.686399	0.255188	0.811245	0.496622	u-	non_translated_uORF	d+	multiple_translated_dORF	u-d+	m+	u-m+	d+m+
ENSG00000006062	0.195	0.0933333	1.72608	2.10711	0.344372	0.191585	u-	non_translated_uORF	d-	non_translated_dORF	u-d-	m+	u-m+	d-m+
ENSG00000006118	0.34	0.28	5.57011	6.8802	1.90243	1.89879	u+	multiple_translated_uORF	d+	multiple_translated_dORF	u+d+	m+	u+m+	d+m+
ENSG00000006125	0.875	0.656667	18.3794	18.6619	15.6699	12.4531	u-	non_translated_uORF	d+	multiple_translated_dORF	u-d+	m-	u-m-	d+m-
ENSG00000006194	0.12	0.173333	2.55268	5.15346	0.311294	0.872263	u-	non_translated_uORF	d+	multiple_translated_dORF	u-d+	m+	u-m+	d+m+
ENSG00000006210	20.88	20.715	0.0128575	0.0149666	0.19293	0.485103	u-	non_translated_uORF	d+	single_translated_dORF	u-d+	m+	u-m+	d+m+
ENSG00000006282	1.11	0.253333	3.37408	3.58325	3.7796	0.906357	u+	multiple_translated_uORF	d+	multiple_translated_dORF	u+d+	m+	u+m+	d+m+
ENSG00000006327	0.585	0.433333	84.9903	110.111	45.9912	47.1685	u-	non_translated_uORF	d+	multiple_translated_dORF	u-d+	m+	u-m+	d+m+
ENSG00000006432	0.595	0.25	0.790971	3.0614	0.454129	0.71537	u-	non_translated_uORF	d-	non_translated_dORF	u-d-	m+	u-m+	d-m+
ENSG00000006451	0.155	0.166667	11.6624	15.7776	1.92454	2.60012	u-	non_translated_uORF	d+	single_translated_dORF	u-d+	m+	u-m+	d+m+
ENSG00000006453	0.275	0.343333	11.2541	20.4919	3.12357	6.87995	u-	non_translated_uORF	d-	non_translated_dORF	u-d-	m+	u-m+	d-m+
ENSG00000006459	2.325	1.60667	0.0991629	0.512172	0.229261	0.734435	u-	non_translated_uORF	d-	non_translated_dORF	u-d-	m+	u-m+	d-m+
ENSG00000006468	8.18	0	0.0214368	0.00663489	0.209574	0.471983	u+	multiple_translated_uORF	d+	multiple_translated_dORF	u+d+	m+	u+m+	d+m+
ENSG00000006530	0.29	0.513333	2.84754	2.17904	0.814343	1.10478	u-	non_translated_uORF	d+	multiple_translated_dORF	u-d+	m-	u-m-	d+m-
ENSG00000006534	0.265	1.52333	2.27858	0.618333	0.912435	0.945617	u-	non_translated_uORF	d+	multiple_translated_dORF	u-d+	m+	u-m+	d+m+
ENSG00000006576	0.625	0.673333	5.03783	5.03913	3.16804	3.4342	u-	non_translated_uORF	d-	non_translated_dORF	u-d-	m+	u-m+	d-m+
ENSG00000006607	1.325	1.7	0.661132	0.823402	0.879641	1.36438	u-	non_translated_uORF	d-	non_translated_dORF	u-d-	m+	u-m+	d-m+
ENSG00000006625	0.11	0.103333	30.4089	23.7316	3.52213	2.39472	u-	non_translated_uORF	d+	multiple_translated_dORF	u-d+	m-	u-m-	d+m-
ENSG00000006634	0.175	0.2	9.42549	7.96904	1.63505	1.57826	u-	non_translated_uORF	d+	multiple_translated_dORF	u-d+	m+	u-m+	d+m+
ENSG00000006652	0.635	0.373333	2.54509	3.00058	1.59754	1.10224	u+	single_translated_uORF	d-	non_translated_dORF	u+d-	m-	u+m-	d-m-
ENSG00000006695	0.265	0.06	5.67721	5.79112	1.40938	0.353453	u-	non_translated_uORF	d-	non_translated_dORF	u-d-	m+	u-m+	d-m+
ENSG00000006704	0.22	0.24	2.18423	2.41872	0.487776	0.571879	u-	non_translated_uORF	d-	non_translated_dORF	u-d-	m-	u-m-	d-m-
ENSG00000006712	1.38	0.776667	11.305	17.741	15.2312	13.84	u-	non_translated_uORF	d-	non_translated_dORF	u-d-	m+	u-m+	d-m+
ENSG00000006715	2.68	1.91	2.00061	1.62208	5.33834	3.08874	u-	non_translated_uORF	d-	non_translated_dORF	u-d-	m+	u-m+	d-m+
ENSG00000006744	0.505	0.363333	8.93278	14.9363	4.54207	5.42187	u-	non_translated_uORF	d+	multiple_translated_dORF	u-d+	m+	u-m+	d+m+
ENSG00000006747	41.76	0	0.00873864	0.0174055	0.198624	0	u-	non_translated_uORF	d-	non_translated_dORF	u-d-	m+	u-m+	d-m+
ENSG00000006757	0.285	0.433333	4.39849	2.35646	1.25657	1.02212	u-	non_translated_uORF	d-	non_translated_dORF	u-d-	m+	u-m+	d-m+
ENSG00000006831	0.125	0.0566667	10.7532	21.0235	1.24988	1.17053	u-	non_translated_uORF	d-	non_translated_dORF	u-d-	m+	u-m+	d-m+
ENSG00000007047	1.045	0.363333	1.39704	2.47443	1.42602	0.908498	u+	multiple_translated_uORF	d+	single_translated_dORF	u+d+	m+	u+m+	d+m+
ENSG00000007080	0.555	0.353333	25.8201	26.4856	14.5911	9.36264	u-	non_translated_uORF	d-	non_translated_dORF	u-d-	m+	u-m+	d-m+
ENSG00000007168	0.985	1.05	9.63686	10.0517	9.48644	10.5766	u-	non_translated_uORF	d+	multiple_translated_dORF	u-d+	m+	u-m+	d+m+
ENSG00000007202	0.425	0.183333	12.4192	15.3387	5.33877	2.84794	u+	multiple_translated_uORF	d+	multiple_translated_dORF	u+d+	m+	u+m+	d+m+
ENSG00000007341	1.08	1.02667	0.864007	0.565231	1.01193	0.571825	u+	multiple_translated_uORF	d-	non_translated_dORF	u+d-	m-	u+m-	d-m-
ENSG00000007376	0.165	0.0866667	10.6382	38.351	2.08433	3.33363	u-	non_translated_uORF	d+	multiple_translated_dORF	u-d+	m+	u-m+	d+m+
ENSG00000007384	1.335	1.21	2.27357	0.92829	2.84478	1.12972	u-	non_translated_uORF	d+	multiple_translated_dORF	u-d+	m+	u-m+	d+m+
ENSG00000007392	1.22	0.806667	3.19271	6.45198	3.63995	5.15318	u+	multiple_translated_uORF	d+	multiple_translated_dORF	u+d+	m-	u+m-	d+m-
ENSG00000007520	0.36	0.276667	22.7951	32.8507	7.53181	8.85229	u-	non_translated_uORF	d+	single_translated_dORF	u-d+	m-	u-m-	d+m-
ENSG00000007541	0.12	0.236667	2.60551	2.32053	0.29208	0.547925	u-	non_translated_uORF	d+	multiple_translated_dORF	u-d+	m+	u-m+	d+m+
ENSG00000007545	0.28	0.333333	0.491866	1.40821	0.13786	0.468633	u-	non_translated_uORF	d-	non_translated_dORF	u-d-	m+	u-m+	d-m+
ENSG00000007866	0.45	0.23	4.7746	6.69206	2.12929	1.64133	u-	non_translated_uORF	d-	non_translated_dORF	u-d-	m+	u-m+	d-m+
ENSG00000007923	0.83	0.77	5.86894	4.62269	4.87683	3.58776	u-	non_translated_uORF	d+	multiple_translated_dORF	u-d+	m+	u-m+	d+m+
ENSG00000007968	0.555	0.223333	1.83912	1.54769	1.03076	0.336333	u-	non_translated_uORF	d-	non_translated_dORF	u-d-	m+	u-m+	d-m+
ENSG00000008018	0.945	1.01	27.3948	24.4494	26.2474	24.5874	u-	non_translated_uORF	d-	non_translated_dORF	u-d-	m-	u-m-	d-m-
ENSG00000008056	0	0.653333	0.68128	0.887807	0	0.638744	u-	non_translated_uORF	d-	non_translated_dORF	u-d-	m+	u-m+	d-m+
ENSG00000008083	0.46	0.39	2.27978	3.30227	1.05389	1.19496	u+	single_translated_uORF	d-	non_translated_dORF	u+d-	m+	u+m+	d-m+
ENSG00000008086	0.565	3.09	0.11185	0.0990103	0.0676019	0.301289	u-	non_translated_uORF	d-	non_translated_dORF	u-d-	m-	u-m-	d-m-
ENSG00000008128	0	17.6167	0.0327276	0.0326199	0	0.671239	u-	non_translated_uORF	d-	non_translated_dORF	u-d-	m+	u-m+	d-m+
ENSG00000008130	0.36	0.703333	2.31431	3.32263	0.828942	2.3504	u-	non_translated_uORF	d+	multiple_translated_dORF	u-d+	m+	u-m+	d+m+
ENSG00000008256	1.67	1.23667	2.92529	4.44743	4.93677	5.47338	u-	non_translated_uORF	d-	non_translated_dORF	u-d-	m+	u-m+	d-m+
ENSG00000008277	0.3	0	0.341287	0.215645	0.0825996	0	u-	non_translated_uORF	d-	non_translated_dORF	u-d-	m-	u-m-	d-m-
ENSG00000008282	0.15	0.27	56.9319	43.3744	8.37658	11.1211	u-	non_translated_uORF	d+	multiple_translated_dORF	u-d+	m-	u-m-	d+m-
ENSG00000008283	0.14	0.116667	18.4848	18.7282	2.73795	2.10896	u-	non_translated_uORF	d+	multiple_translated_dORF	u-d+	m+	u-m+	d+m+
ENSG00000008294	2.95	1.62	2.81113	7.11079	8.24108	11.5559	u-	non_translated_uORF	d+	multiple_translated_dORF	u-d+	m+	u-m+	d+m+
ENSG00000008300	0.685	0.143333	0.805209	1.44825	0.56129	0.213113	u-	non_translated_uORF	d-	non_translated_dORF	u-d-	m+	u-m+	d-m+
ENSG00000008311	2.81	4.47333	0.373997	0.282778	0.941814	1.221	u-	non_translated_uORF	d-	non_translated_dORF	u-d-	m-	u-m-	d-m-
ENSG00000008324	0	0.0833333	13.386	16.0794	0	1.29563	u-	non_translated_uORF	d-	non_translated_dORF	u-d-	m+	u-m+	d-m+
ENSG00000008394	306.67	150.857	0.00662444	0.030354	3.8933	4.08803	u-	non_translated_uORF	d+	multiple_translated_dORF	u-d+	m-	u-m-	d+m-
ENSG00000008405	2.965	1.85667	1.04608	1.54363	3.13075	2.80779	u-	non_translated_uORF	d-	non_translated_dORF	u-d-	m-	u-m-	d-m-
ENSG00000008441	2.33	1.60333	2.42247	3.96359	4.98292	6.27242	u-	non_translated_uORF	d+	multiple_translated_dORF	u-d+	m+	u-m+	d+m+
ENSG00000008513	0.31	0.113333	1.62082	4.41682	0.495345	0.489936	u-	non_translated_uORF	d-	non_translated_dORF	u-d-	m+	u-m+	d-m+
ENSG00000008517	15.475	4.64667	0.16573	0.380371	2.78625	1.74683	u-	non_translated_uORF	d+	multiple_translated_dORF	u-d+	m+	u-m+	d+m+
ENSG00000008710	0.57	0.31	0.634367	2.54529	0.357893	0.791817	u-	non_translated_uORF	d+	multiple_translated_dORF	u-d+	m+	u-m+	d+m+
ENSG00000008838	0.69	0.49	5.08927	5.05963	3.4974	2.40122	u-	non_translated_uORF	d+	multiple_translated_dORF	u-d+	m+	u-m+	d+m+
ENSG00000008853	0.63	0.143333	2.08271	3.51825	1.26967	0.526284	u-	non_translated_uORF	d-	non_translated_dORF	u-d-	m+	u-m+	d-m+
ENSG00000008869	1.545	0.886667	1.25986	1.15431	1.94912	1.02467	u-	non_translated_uORF	d-	non_translated_dORF	u-d-	m-	u-m-	d-m-
ENSG00000008952	1.01	0.623333	14.9798	17.2255	15.2364	10.3812	u-	non_translated_uORF	d+	multiple_translated_dORF	u-d+	m+	u-m+	d+m+
ENSG00000008988	0.055	0.07	174.524	172.547	9.60643	11.9477	u+	multiple_translated_uORF	d-	non_translated_dORF	u+d-	m-	u+m-	d-m-
ENSG00000009307	1.49	1.33	19.5738	24.2509	29.0614	32.0173	u+	multiple_translated_uORF	d-	non_translated_dORF	u+d-	m-	u+m-	d-m-
ENSG00000009335	0.72	0.65	3.09957	4.82739	2.21964	3.14974	u-	non_translated_uORF	d-	non_translated_dORF	u-d-	m+	u-m+	d-m+
ENSG00000009413	2.29	1.98667	0.542527	0.969252	1.19438	1.97564	u-	non_translated_uORF	d+	multiple_translated_dORF	u-d+	m-	u-m-	d+m-
ENSG00000009780	0.565	0.966667	1.05072	0.700527	0.572286	0.656686	u-	non_translated_uORF	d-	non_translated_dORF	u-d-	m-	u-m-	d-m-
ENSG00000009830	0.28	0.18	1.92335	2.06522	0.532724	0.382132	u-	non_translated_uORF	d-	non_translated_dORF	u-d-	m+	u-m+	d-m+
ENSG00000009844	1.37	1.33667	4.58393	3.55241	6.26938	4.71994	u-	non_translated_uORF	d-	non_translated_dORF	u-d-	m-	u-m-	d-m-
ENSG00000009954	3.05	2.45	13.3623	18.4643	41.3504	44.6557	u-	non_translated_uORF	d-	non_translated_dORF	u-d-	m+	u-m+	d-m+
ENSG00000010017	1.26	0.466667	5.59609	9.54555	6.97379	4.52197	u-	non_translated_uORF	d-	non_translated_dORF	u-d-	m+	u-m+	d-m+
ENSG00000010072	0.555	0.44	2.57311	2.27319	1.4394	1.00887	u+	multiple_translated_uORF	d+	multiple_translated_dORF	u+d+	m+	u+m+	d+m+
ENSG00000010165	0.525	0.22	7.56815	11.3257	3.99274	2.40746	u-	non_translated_uORF	d-	non_translated_dORF	u-d-	m+	u-m+	d-m+
ENSG00000010219	0.635	0.826667	1.04833	0.405035	0.714228	0.339658	u-	non_translated_uORF	d-	non_translated_dORF	u-d-	m-	u-m-	d-m-
ENSG00000010244	0.185	0.103333	7.89887	11.8101	1.33759	1.25848	u+	multiple_translated_uORF	d+	multiple_translated_dORF	u+d+	m-	u+m-	d+m-
ENSG00000010256	1.09	1.15667	22.728	23.5297	24.0512	27.1495	u-	non_translated_uORF	d+	multiple_translated_dORF	u-d+	m+	u-m+	d+m+
ENSG00000010270	0.54	0.78	8.04038	4.59643	4.37383	3.68896	u-	non_translated_uORF	d-	non_translated_dORF	u-d-	m-	u-m-	d-m-
ENSG00000010278	0.345	0.486667	124.913	103.771	43.1513	49.6742	u+	multiple_translated_uORF	d+	multiple_translated_dORF	u+d+	m-	u+m-	d+m-
ENSG00000010292	1.115	2.75333	14.8141	4.71383	15.8358	13.0039	u-	non_translated_uORF	d+	multiple_translated_dORF	u-d+	m+	u-m+	d+m+
ENSG00000010295	13.63	19.925	0.0142089	0.0278638	0.859223	0.969636	u-	non_translated_uORF	d+	multiple_translated_dORF	u-d+	m+	u-m+	d+m+
ENSG00000010322	1.08	1.25667	1.1667	1.20189	1.25794	1.34522	u-	non_translated_uORF	d+	multiple_translated_dORF	u-d+	m+	u-m+	d+m+
ENSG00000010361	0.275	0.973333	1.30215	1.35182	0.34157	1.27804	u-	non_translated_uORF	d+	multiple_translated_dORF	u-d+	m+	u-m+	d+m+
ENSG00000010404	0.065	0.146667	3.73255	2.89456	0.232666	0.422284	u-	non_translated_uORF	d+	multiple_translated_dORF	u-d+	m+	u-m+	d+m+
ENSG00000010539	0.22	0.4	0.754058	0.57391	0.153948	0.244781	u-	non_translated_uORF	d-	non_translated_dORF	u-d-	m-	u-m-	d-m-
ENSG00000010610	4.54	3.45333	0.0483933	0.180514	0.471729	0.589837	u-	non_translated_uORF	d-	non_translated_dORF	u-d-	m+	u-m+	d-m+
ENSG00000010704	0.055	0.256667	2.64	0.381416	0.177556	0.0987801	u-	non_translated_uORF	d-	non_translated_dORF	u-d-	m+	u-m+	d-m+
ENSG00000010803	1.155	0.596667	0.822089	0.49521	0.745724	0.286663	u-	non_translated_uORF	d-	non_translated_dORF	u-d-	m+	u-m+	d-m+
ENSG00000010810	82.215	29.51	0.0427335	0.111545	3.12975	2.99752	u-	non_translated_uORF	d-	non_translated_dORF	u-d-	m+	u-m+	d-m+
ENSG00000010818	1.3	0.386667	0.324224	1.35926	0.418511	0.596701	u-	non_translated_uORF	d-	non_translated_dORF	u-d-	m-	u-m-	d-m-
ENSG00000011007	0.355	0.396667	5.00752	8.84784	1.89984	3.57386	u-	non_translated_uORF	d-	non_translated_dORF	u-d-	m+	u-m+	d-m+
ENSG00000011009	0.065	0.0933333	15.1504	15.3472	0.984488	1.46159	u-	non_translated_uORF	d+	multiple_translated_dORF	u-d+	m+	u-m+	d+m+
ENSG00000011021	0.55	0.453333	0.586928	0.698819	0.332748	0.286683	u-	non_translated_uORF	d-	non_translated_dORF	u-d-	m+	u-m+	d-m+
ENSG00000011028	123.295	41.3067	0.139372	0.317175	15.1886	12.6764	u+	multiple_translated_uORF	d-	non_translated_dORF	u+d-	m+	u+m+	d-m+
ENSG00000011105	1.215	1.03	1.25962	0.973605	1.48052	0.988593	u+	multiple_translated_uORF	d-	non_translated_dORF	u+d-	m+	u+m+	d-m+
ENSG00000011114	1.05	0.706667	1.01988	1.44763	1.08156	1.04826	u+	multiple_translated_uORF	d+	multiple_translated_dORF	u+d+	m-	u+m-	d+m-
ENSG00000011132	0.185	0.816667	0.96632	0.70342	0.207758	0.605343	u-	non_translated_uORF	d-	non_translated_dORF	u-d-	m+	u-m+	d-m+
ENSG00000011143	0.42	2.39667	1.8315	0.69659	0.777236	1.61185	u-	non_translated_uORF	d+	multiple_translated_dORF	u-d+	m+	u-m+	d+m+
ENSG00000011198	1.375	0.5	1.77657	3.97972	2.40861	2.03809	u-	non_translated_uORF	d+	multiple_translated_dORF	u-d+	m-	u-m-	d+m-
ENSG00000011201	0	0.566667	0.437154	0.345329	0	0.178768	u-	non_translated_uORF	d-	non_translated_dORF	u-d-	m+	u-m+	d-m+
ENSG00000011243	0.985	0.466667	3.43128	8.30689	3.46168	3.872	u-	non_translated_uORF	d+	multiple_translated_dORF	u-d+	m+	u-m+	d+m+
ENSG00000011258	1.57	0.603333	0.85425	1.67083	1.34084	0.940436	u-	non_translated_uORF	d+	multiple_translated_dORF	u-d+	m-	u-m-	d+m-
ENSG00000011260	1.05	0.82	16.3435	23.2756	17.8571	19.0993	u-	non_translated_uORF	d+	multiple_translated_dORF	u-d+	m-	u-m-	d+m-
ENSG00000011275	1.575	2.6	2.06807	1.9916	3.25357	4.84047	u-	non_translated_uORF	d+	multiple_translated_dORF	u-d+	m+	u-m+	d+m+
ENSG00000011295	0.315	0.12	4.57603	4.46308	1.4495	0.547066	u-	non_translated_uORF	d+	multiple_translated_dORF	u-d+	m-	u-m-	d+m-
ENSG00000011304	0.745	0.286667	32.7392	58.9667	24.1401	16.9752	u+	single_translated_uORF	d+	multiple_translated_dORF	u+d+	m+	u+m+	d+m+
ENSG00000011347	0.315	0.486667	0.793745	1.08678	0.169265	0.599878	u-	non_translated_uORF	d-	non_translated_dORF	u-d-	m+	u-m+	d-m+
ENSG00000011376	0.54	1.00667	3.40493	2.11025	1.73596	1.99174	u-	non_translated_uORF	d-	non_translated_dORF	u-d-	m+	u-m+	d-m+
ENSG00000011405	0.955	0.583333	2.9442	4.06432	2.78682	2.38606	u-	non_translated_uORF	d-	non_translated_dORF	u-d-	m+	u-m+	d-m+
ENSG00000011422	0.62	0.32	3.72183	16.6113	1.90735	5.21335	u-	non_translated_uORF	d+	multiple_translated_dORF	u-d+	m+	u-m+	d+m+
ENSG00000011426	2.7	6.40333	13.0231	5.1879	35.2316	33.4512	u-	non_translated_uORF	d+	multiple_translated_dORF	u-d+	m-	u-m-	d+m-
ENSG00000011451	0.325	0.18	2.94471	5.80037	0.940796	1.02957	u-	non_translated_uORF	d-	non_translated_dORF	u-d-	m+	u-m+	d-m+
ENSG00000011454	1.54	1.89	3.78602	2.69703	5.83516	5.15024	u-	non_translated_uORF	d+	multiple_translated_dORF	u-d+	m+	u-m+	d+m+
ENSG00000011465	5216.56	256.98	0.0126757	0.0864428	33.0803	30.1272	u-	non_translated_uORF	d-	non_translated_dORF	u-d-	m+	u-m+	d-m+
ENSG00000011478	0.455	2.67333	2.14125	1.69764	0.963524	4.16968	u-	non_translated_uORF	d+	single_translated_dORF	u-d+	m+	u-m+	d+m+
ENSG00000011485	0.915	0.526667	5.69863	6.88875	5.24808	3.6081	u-	non_translated_uORF	d-	non_translated_dORF	u-d-	m+	u-m+	d-m+
ENSG00000011523	0.26	1.38333	0.505065	0.323828	0.133863	0.419412	u-	non_translated_uORF	d-	non_translated_dORF	u-d-	m+	u-m+	d-m+
ENSG00000011566	0.4	1.09	1.11804	1.3288	0.498253	1.42766	u-	non_translated_uORF	d+	multiple_translated_dORF	u-d+	m-	u-m-	d+m-
ENSG00000011638	0.35	0.226667	11.2717	15.8663	3.88925	3.54517	u-	non_translated_uORF	d-	non_translated_dORF	u-d-	m+	u-m+	d-m+
ENSG00000012048	0.86	2.46333	2.95948	1.08267	2.55253	2.64898	u+	multiple_translated_uORF	d+	multiple_translated_dORF	u+d+	m+	u+m+	d+m+
ENSG00000012061	0.51	0.22	8.14012	16.652	4.03162	3.66294	u-	non_translated_uORF	d+	multiple_translated_dORF	u-d+	m-	u-m-	d+m-
ENSG00000012171	1.32	0.573333	2.6442	9.47639	3.39546	5.32635	u+	multiple_translated_uORF	d-	non_translated_dORF	u+d-	m-	u+m-	d-m-
ENSG00000012174	1.01	1.90667	2.20893	0.855945	2.17961	1.61034	u-	non_translated_uORF	d-	non_translated_dORF	u-d-	m+	u-m+	d-m+
ENSG00000012211	0.14	0.24	4.04914	4.93396	0.630954	1.19736	u-	non_translated_uORF	d-	non_translated_dORF	u-d-	m-	u-m-	d-m-
ENSG00000012232	0.355	0.146667	2.27297	2.08682	0.82877	0.300909	u+	multiple_translated_uORF	d-	non_translated_dORF	u+d-	m+	u+m+	d-m+
ENSG00000012660	1.08	2.86667	9.26992	3.90176	9.71577	11.2205	u-	non_translated_uORF	d+	multiple_translated_dORF	u-d+	m+	u-m+	d+m+
ENSG00000012779	0	1.52	0.673171	0.39797	0	0.518728	u-	non_translated_uORF	d-	non_translated_dORF	u-d-	m+	u-m+	d-m+
ENSG00000012822	2.72	2.76	0.594359	0.346362	1.57105	0.979518	u-	non_translated_uORF	d-	non_translated_dORF	u-d-	m+	u-m+	d-m+
ENSG00000012963	0.535	1.01	7.14901	4.53191	3.78431	4.67494	u-	non_translated_uORF	d+	multiple_translated_dORF	u-d+	m+	u-m+	d+m+
ENSG00000012983	2.095	1.21	2.3783	3.64164	4.9747	4.41159	u-	non_translated_uORF	d-	non_translated_dORF	u-d-	m-	u-m-	d-m-
ENSG00000013016	8.45	11.0867	0.084906	0.0402311	0.683686	0.549953	u-	non_translated_uORF	d-	non_translated_dORF	u-d-	m+	u-m+	d-m+
ENSG00000013275	0.95	0.626667	20.4371	29.7159	19.2578	18.6509	u-	non_translated_uORF	d-	non_translated_dORF	u-d-	m+	u-m+	d-m+
ENSG00000013288	1.535	0.733333	1.88738	1.69755	2.89914	1.2427	u-	non_translated_uORF	d+	multiple_translated_dORF	u-d+	m+	u-m+	d+m+
ENSG00000013297	67.205	291.217	0.0265	0.0179996	1.84068	4.32289	u-	non_translated_uORF	d-	non_translated_dORF	u-d-	m+	u-m+	d-m+
ENSG00000013306	0.115	0.0733333	26.1737	33.3907	3.02411	2.50007	u-	non_translated_uORF	d+	multiple_translated_dORF	u-d+	m+	u-m+	d+m+
ENSG00000013364	5.275	4.77667	2.25616	3.05531	12.0351	14.6109	u-	non_translated_uORF	d+	multiple_translated_dORF	u-d+	m-	u-m-	d+m-
ENSG00000013374	1.35	2.36333	4.95036	3.04687	6.71094	7.21174	u-	non_translated_uORF	d+	multiple_translated_dORF	u-d+	m+	u-m+	d+m+
ENSG00000013375	2.54	2.70333	2.09366	1.73515	5.30276	4.69011	u-	non_translated_uORF	d-	non_translated_dORF	u-d-	m-	u-m-	d-m-
ENSG00000013392	0	4.31	0.584288	0.184479	0	0.666515	u-	non_translated_uORF	d-	non_translated_dORF	u-d-	m+	u-m+	d-m+
ENSG00000013441	1.4	0.493333	2.96261	6.63654	4.12495	3.29292	u-	non_translated_uORF	d+	multiple_translated_dORF	u-d+	m-	u-m-	d+m-
ENSG00000013503	1.86	2.41	2.11949	1.65951	4.09188	3.95301	u-	non_translated_uORF	d-	non_translated_dORF	u-d-	m-	u-m-	d-m-
ENSG00000013523	0.47	0.47	3.1393	3.06278	1.57396	1.42228	u+	single_translated_uORF	d-	non_translated_dORF	u+d-	m+	u+m+	d-m+
ENSG00000013561	1.31	2.14	2.82845	1.30304	3.35429	2.63433	u+	single_translated_uORF	d+	single_translated_dORF	u+d+	m+	u+m+	d+m+
ENSG00000013563	0.545	2.08	2.41746	1.06977	1.29092	2.07102	u-	non_translated_uORF	d-	non_translated_dORF	u-d-	m+	u-m+	d-m+
ENSG00000013583	0.835	1.68	5.10542	2.24678	4.31151	3.7432	u-	non_translated_uORF	d-	non_translated_dORF	u-d-	m-	u-m-	d-m-
ENSG00000013588	0.53	0.166667	18.9955	79.9767	9.81846	13.2225	u-	non_translated_uORF	d-	non_translated_dORF	u-d-	m+	u-m+	d-m+
ENSG00000013619	4.09	2.43	0.0717119	0.0743506	0.169123	0.119875	u-	non_translated_uORF	d-	non_translated_dORF	u-d-	m+	u-m+	d-m+
ENSG00000013810	2.48	4.47	5.22014	2.61668	12.6942	11.49	u-	non_translated_uORF	d+	multiple_translated_dORF	u-d+	m+	u-m+	d+m+
ENSG00000014123	1.105	3.7	3.89178	0.885451	4.28672	3.21094	u-	non_translated_uORF	d-	non_translated_dORF	u-d-	m-	u-m-	d-m-
ENSG00000014138	0.58	2.29667	5.17127	2.03381	2.9949	4.22388	u-	non_translated_uORF	d+	multiple_translated_dORF	u-d+	m+	u-m+	d+m+
ENSG00000014164	0.23	0.306667	3.02677	4.3868	0.618763	1.33767	u-	non_translated_uORF	d-	non_translated_dORF	u-d-	m+	u-m+	d-m+
ENSG00000014216	0.445	0.42	22.2908	21.084	8.83698	8.84268	u+	single_translated_uORF	d-	non_translated_dORF	u+d-	m+	u+m+	d-m+
ENSG00000014641	1.095	1.9	13.5207	8.16228	14.6718	15.5372	u+	multiple_translated_uORF	d+	single_translated_dORF	u+d+	m-	u+m-	d+m-
ENSG00000014824	0.615	1.12	3.30083	1.70212	2.05401	1.92467	u-	non_translated_uORF	d+	multiple_translated_dORF	u-d+	m+	u-m+	d+m+
ENSG00000014914	0.175	2.38667	0.911373	0.351526	0.220875	0.814571	u-	non_translated_uORF	d-	non_translated_dORF	u-d-	m-	u-m-	d-m-
ENSG00000014919	0.51	0.553333	7.82462	6.84277	4.00019	3.71874	u-	non_translated_uORF	d-	non_translated_dORF	u-d-	m+	u-m+	d-m+
ENSG00000015133	0	1.43	0.0997224	0.205122	0	0.287387	u-	non_translated_uORF	d-	non_translated_dORF	u-d-	m+	u-m+	d-m+
ENSG00000015153	0.785	0.376667	0.854642	1.03846	0.611908	0.394561	u-	non_translated_uORF	d+	multiple_translated_dORF	u-d+	m+	u-m+	d+m+
ENSG00000015171	1.045	1.27667	4.4538	4.63161	4.62181	5.94165	u+	multiple_translated_uORF	d-	non_translated_dORF	u+d-	m+	u+m+	d-m+
ENSG00000015475	0.355	0.323333	6.1049	8.0414	2.1717	2.64574	u+	multiple_translated_uORF	d+	multiple_translated_dORF	u+d+	m+	u+m+	d+m+
ENSG00000015479	0	0.606667	0.0323099	0.161368	0	0.100963	u+	multiple_translated_uORF	d-	non_translated_dORF	u+d-	m+	u+m+	d-m+
ENSG00000015532	0.465	0.313333	4.23201	2.86592	2.00226	0.893892	u-	non_translated_uORF	d+	multiple_translated_dORF	u-d+	m+	u-m+	d+m+
ENSG00000015676	0.265	0.723333	3.43911	2.58849	0.884117	1.79793	u-	non_translated_uORF	d-	non_translated_dORF	u-d-	m+	u-m+	d-m+
ENSG00000016082	0	3.07	0.180373	0.221656	0	0.38902	u-	non_translated_uORF	d-	non_translated_dORF	u-d-	m-	u-m-	d-m-
ENSG00000016864	0.18	1.11667	7.6568	4.79327	1.48687	5.34411	u-	non_translated_uORF	d+	multiple_translated_dORF	u-d+	m-	u-m-	d+m-
ENSG00000017260	0.35	0.456667	9.56238	8.10818	3.24214	3.71279	u+	multiple_translated_uORF	d+	multiple_translated_dORF	u+d+	m+	u+m+	d+m+
ENSG00000017483	0.05	0.0566667	35.7754	47.3046	1.97644	2.56328	u-	non_translated_uORF	d-	non_translated_dORF	u-d-	m-	u-m-	d-m-
ENSG00000017797	1.245	0.713333	2.93859	2.69107	3.53083	1.9964	u-	non_translated_uORF	d-	non_translated_dORF	u-d-	m+	u-m+	d-m+
ENSG00000018189	0.475	1.37333	0.364459	0.457006	0.143036	0.618447	u-	non_translated_uORF	d-	non_translated_dORF	u-d-	m+	u-m+	d-m+
ENSG00000018408	0.94	0.716667	4.24948	6.05117	3.95697	4.21282	u-	non_translated_uORF	d+	multiple_translated_dORF	u-d+	m+	u-m+	d+m+
ENSG00000018510	1.43	1.35333	3.35113	2.67753	4.84376	3.55767	u-	non_translated_uORF	d-	non_translated_dORF	u-d-	m+	u-m+	d-m+
ENSG00000018610	0.355	0.283333	4.93211	4.1492	1.73277	1.1845	u-	non_translated_uORF	d-	non_translated_dORF	u-d-	m+	u-m+	d-m+
ENSG00000018699	0.805	0.906667	5.92098	6.35858	4.7515	5.67747	u-	non_translated_uORF	d+	multiple_translated_dORF	u-d+	m-	u-m-	d+m-
ENSG00000019144	1.915	2.73667	0.807532	0.468838	1.49966	1.30823	u-	non_translated_uORF	d+	multiple_translated_dORF	u-d+	m+	u-m+	d+m+
ENSG00000019485	0.82	0	0.557477	0.584916	0.403504	0	u-	non_translated_uORF	d+	multiple_translated_dORF	u-d+	m+	u-m+	d+m+
ENSG00000019549	0.17	0.203333	10.3907	19.7542	1.89528	3.99966	u-	non_translated_uORF	d-	non_translated_dORF	u-d-	m-	u-m-	d-m-
ENSG00000019582	0.07	0.193333	4.213	5.07806	0.362532	0.976809	u-	non_translated_uORF	d+	multiple_translated_dORF	u-d+	m+	u-m+	d+m+
ENSG00000019995	0.33	0.256667	3.69923	6.48529	1.20142	1.61429	u-	non_translated_uORF	d-	non_translated_dORF	u-d-	m-	u-m-	d-m-
ENSG00000020129	2.04	0.636667	1.1792	2.76733	2.40336	1.7818	u-	non_translated_uORF	d+	multiple_translated_dORF	u-d+	m+	u-m+	d+m+
ENSG00000020181	0	0.74	0.766063	0.888332	0	0.591582	u-	non_translated_uORF	d-	non_translated_dORF	u-d-	m+	u-m+	d-m+
ENSG00000020256	0.155	0.346667	4.17689	4.77306	0.638922	1.61524	u-	non_translated_uORF	d-	non_translated_dORF	u-d-	m+	u-m+	d-m+
ENSG00000020426	0.955	1.5	4.15102	2.83975	3.83964	4.34881	u-	non_translated_uORF	d-	non_translated_dORF	u-d-	m-	u-m-	d-m-
ENSG00000020577	1.26	0.376667	0.565798	2.35544	0.710578	0.878878	u+	multiple_translated_uORF	d-	non_translated_dORF	u+d-	m+	u+m+	d-m+
ENSG00000020922	0.59	1.35	4.33158	2.44164	2.54963	3.36542	u+	multiple_translated_uORF	d-	non_translated_dORF	u+d-	m+	u+m+	d-m+
ENSG00000021300	0	9.72667	0.0261929	0.0425789	0	0.144783	u-	non_translated_uORF	d-	non_translated_dORF	u-d-	m+	u-m+	d-m+
ENSG00000021355	0.575	0.466667	27.7903	27.2069	16.5927	12.741	u-	non_translated_uORF	d-	non_translated_dORF	u-d-	m+	u-m+	d-m+
ENSG00000021574	1.05	0.646667	2.56938	3.60137	2.70975	2.364	u-	non_translated_uORF	d-	non_translated_dORF	u-d-	m+	u-m+	d-m+
ENSG00000021762	0.55	6.04	0.285913	0.202443	0.154608	1.0439	u-	non_translated_uORF	d+	multiple_translated_dORF	u-d+	m+	u-m+	d+m+
ENSG00000021776	0.815	0.993333	2.58301	2.95407	2.06671	2.88857	u-	non_translated_uORF	d+	multiple_translated_dORF	u-d+	m+	u-m+	d+m+
ENSG00000021826	5.775	8.05	0.11785	0.103021	0.78588	0.829338	u-	non_translated_uORF	d-	non_translated_dORF	u-d-	m+	u-m+	d-m+
ENSG00000022267	1218.01	128.847	0.030264	0.465401	37.0978	31.6109	u-	non_translated_uORF	d+	multiple_translated_dORF	u-d+	m-	u-m-	d+m-
ENSG00000022277	0.73	0.55	14.9642	12.9085	10.9984	7.05859	u-	non_translated_uORF	d+	multiple_translated_dORF	u-d+	m+	u-m+	d+m+
ENSG00000022556	0.2	0.133333	7.81443	6.40067	1.57591	0.839271	u-	non_translated_uORF	d+	multiple_translated_dORF	u-d+	m+	u-m+	d+m+
ENSG00000022567	0.215	0.653333	0.727582	0.770166	0.117058	0.53881	u-	non_translated_uORF	d-	non_translated_dORF	u-d-	m+	u-m+	d-m+
ENSG00000022840	0.235	0.27	7.84306	9.41932	1.82874	2.58648	u+	multiple_translated_uORF	d+	multiple_translated_dORF	u+d+	m+	u+m+	d+m+
ENSG00000022976	0.875	0.243333	1.13881	0.535128	0.901282	0.127766	u-	non_translated_uORF	d+	multiple_translated_dORF	u-d+	m+	u-m+	d+m+
ENSG00000023041	0.15	0.223333	14.3732	10.0686	1.96018	2.26995	u-	non_translated_uORF	d-	non_translated_dORF	u-d-	m-	u-m-	d-m-
ENSG00000023171	6.815	1.62	0.00896791	0.0232757	0.0699357	0.0495707	u-	non_translated_uORF	d-	non_translated_dORF	u-d-	m-	u-m-	d-m-
ENSG00000023191	2.27	1.61	6.11255	8.66686	13.8142	13.9532	u-	non_translated_uORF	d+	multiple_translated_dORF	u-d+	m+	u-m+	d+m+
ENSG00000023228	3.29	3.43667	2.31821	2.15641	7.43734	7.03312	u+	single_translated_uORF	d+	single_translated_dORF	u+d+	m+	u+m+	d+m+
ENSG00000023287	1.315	1.55333	3.9405	4.62498	4.84564	7.17133	u+	multiple_translated_uORF	d-	non_translated_dORF	u+d-	m-	u+m-	d-m-
ENSG00000023318	0.37	0.533333	24.3392	15.6846	8.90785	8.32242	u-	non_translated_uORF	d-	non_translated_dORF	u-d-	m+	u-m+	d-m+
ENSG00000023330	1.16	0.906667	10.8015	15.0031	12.5561	13.3767	u-	non_translated_uORF	d-	non_translated_dORF	u-d-	m-	u-m-	d-m-
ENSG00000023445	0	0.346667	0.642997	3.8746	0	1.36858	u-	non_translated_uORF	d-	non_translated_dORF	u-d-	m+	u-m+	d-m+
ENSG00000023516	1.025	0.82	2.42198	2.60587	2.55802	2.1473	u-	non_translated_uORF	d-	non_translated_dORF	u-d-	m+	u-m+	d-m+
ENSG00000023572	0.555	0.406667	13.4903	15.5617	7.65874	6.23649	u-	non_translated_uORF	d-	non_translated_dORF	u-d-	m-	u-m-	d-m-
ENSG00000023608	0.75	1.08667	2.69998	3.51358	2.06256	3.74111	u-	non_translated_uORF	d-	non_translated_dORF	u-d-	m+	u-m+	d-m+
ENSG00000023697	0.71	2.59333	8.751	3.44559	5.72709	8.81252	u+	multiple_translated_uORF	d+	multiple_translated_dORF	u+d+	m-	u+m-	d+m-
ENSG00000023734	0.935	0.716667	44.6295	49.2993	41.4487	35.4662	u-	non_translated_uORF	d+	multiple_translated_dORF	u-d+	m-	u-m-	d+m-
ENSG00000023839	1.25	0.443333	0.279365	0.247405	0.346909	0.114604	u-	non_translated_uORF	d-	non_translated_dORF	u-d-	m-	u-m-	d-m-
ENSG00000023892	0.31	0.333333	2.35335	2.03936	0.791853	0.699889	u-	non_translated_uORF	d-	non_translated_dORF	u-d-	m+	u-m+	d-m+
ENSG00000023902	4.135	1.76667	0.196816	0.414011	0.81211	0.736821	u+	multiple_translated_uORF	d-	non_translated_dORF	u+d-	m+	u+m+	d-m+
ENSG00000023909	0.625	0.766667	5.51932	5.37202	3.24517	4.08864	u-	non_translated_uORF	d-	non_translated_dORF	u-d-	m+	u-m+	d-m+
ENSG00000024048	2.075	1.5	1.78781	1.90075	3.68503	2.81776	u-	non_translated_uORF	d-	non_translated_dORF	u-d-	m+	u-m+	d-m+
ENSG00000024422	3.03	2.48667	12.3675	11.3594	36.6241	28.2255	u-	non_translated_uORF	d+	multiple_translated_dORF	u-d+	m+	u-m+	d+m+
ENSG00000024526	0.785	1.67333	3.04818	0.702938	2.34292	1.19911	u+	multiple_translated_uORF	d+	multiple_translated_dORF	u+d+	m-	u+m-	d+m-
ENSG00000024862	0.165	1.19667	3.42163	1.64093	0.668635	1.69183	u-	non_translated_uORF	d-	non_translated_dORF	u-d-	m+	u-m+	d-m+
ENSG00000025156	2.405	0.973333	2.532	4.83297	5.76371	4.77162	u-	non_translated_uORF	d-	non_translated_dORF	u-d-	m-	u-m-	d-m-
ENSG00000025293	1.155	1.41	2.43634	2.85317	2.81935	4.01108	u-	non_translated_uORF	d-	non_translated_dORF	u-d-	m-	u-m-	d-m-
ENSG00000025708	2.045	0.37	0.737448	1.13103	1.51752	0.383973	u-	non_translated_uORF	d-	non_translated_dORF	u-d-	m-	u-m-	d-m-
ENSG00000025770	1.34	0.553333	4.83889	5.47524	6.47833	2.96797	u-	non_translated_uORF	d+	multiple_translated_dORF	u-d+	m+	u-m+	d+m+
ENSG00000025772	0.21	0.213333	37.305	37.7861	7.89905	8.40536	u-	non_translated_uORF	d-	non_translated_dORF	u-d-	m+	u-m+	d-m+
ENSG00000025796	0.91	0.81	7.87843	6.67493	7.47209	5.33937	u-	non_translated_uORF	d+	multiple_translated_dORF	u-d+	m+	u-m+	d+m+
ENSG00000025800	1.01	0.89	3.29178	5.04659	3.33363	4.49529	u-	non_translated_uORF	d+	multiple_translated_dORF	u-d+	m+	u-m+	d+m+
ENSG00000026025	2583.08	670.05	0.124671	0.893912	317.149	327.577	u-	non_translated_uORF	d+	multiple_translated_dORF	u-d+	m-	u-m-	d+m-
ENSG00000026036	0	0	0.039064	0.0377915	0	0	u-	non_translated_uORF	d-	non_translated_dORF	u-d-	m+	u-m+	d-m+
ENSG00000026103	1.095	2.17333	3.4967	2.17747	3.82973	4.7067	u-	non_translated_uORF	d+	multiple_translated_dORF	u-d+	m-	u-m-	d+m-
ENSG00000026297	0.19	0.436667	1.0502	0.82049	0.131837	0.379743	u-	non_translated_uORF	d-	non_translated_dORF	u-d-	m+	u-m+	d-m+
ENSG00000026508	1.5	1.29333	66.5273	126.818	104.172	163.485	u-	non_translated_uORF	d+	multiple_translated_dORF	u-d+	m+	u-m+	d+m+
ENSG00000026652	1.695	1.45333	0.268379	0.106392	0.394903	0.145375	u-	non_translated_uORF	d+	multiple_translated_dORF	u-d+	m+	u-m+	d+m+
ENSG00000027001	0.275	0.376667	6.66392	5.5533	1.86062	2.12303	u-	non_translated_uORF	d-	non_translated_dORF	u-d-	m-	u-m-	d-m-
ENSG00000027075	0.225	0.28	1.1529	1.8698	0.244757	0.518954	u-	non_translated_uORF	d-	non_translated_dORF	u-d-	m+	u-m+	d-m+
ENSG00000027697	1.02	1.23667	18.1343	19.5738	17.5446	23.0869	u+	multiple_translated_uORF	d-	non_translated_dORF	u+d-	m-	u+m-	d-m-
ENSG00000027847	0.49	0.0633333	2.22769	1.76907	1.11187	0.113777	u+	single_translated_uORF	d+	multiple_translated_dORF	u+d+	m+	u+m+	d+m+
ENSG00000028116	0.885	0.59	3.74194	1.75485	3.32592	1.11828	u+	multiple_translated_uORF	d+	multiple_translated_dORF	u+d+	m-	u+m-	d+m-
ENSG00000028203	0.485	0.296667	4.59947	4.51974	2.27217	1.36181	u+	multiple_translated_uORF	d+	multiple_translated_dORF	u+d+	m-	u+m-	d+m-
ENSG00000028310	1.9	0.836667	1.56307	2.45515	2.99548	2.02321	u+	multiple_translated_uORF	d+	multiple_translated_dORF	u+d+	m+	u+m+	d+m+
ENSG00000028528	0.525	0.496667	3.89638	3.79293	2.06255	1.91271	u+	multiple_translated_uORF	d+	multiple_translated_dORF	u+d+	m+	u+m+	d+m+
ENSG00000028839	0.625	0.423333	2.08685	2.47492	1.31623	1.09095	u-	non_translated_uORF	d-	non_translated_dORF	u-d-	m+	u-m+	d-m+
ENSG00000029153	0.155	0.27	2.33116	5.3927	0.288596	1.43719	u-	non_translated_uORF	d-	non_translated_dORF	u-d-	m-	u-m-	d-m-
ENSG00000029363	0.485	0.673333	6.40704	6.90542	3.09805	4.61218	u-	non_translated_uORF	d+	multiple_translated_dORF	u-d+	m-	u-m-	d+m-
ENSG00000029364	0.13	0.0766667	15.3092	13.5171	1.93842	1.00726	u-	non_translated_uORF	d+	multiple_translated_dORF	u-d+	m+	u-m+	d+m+
ENSG00000029534	1.685	8.30333	0.420223	0.0952834	0.693901	0.79706	u-	non_translated_uORF	d+	multiple_translated_dORF	u-d+	m+	u-m+	d+m+
ENSG00000029639	0.295	2.2	5.38606	1.9075	1.58036	3.96549	u-	non_translated_uORF	d-	non_translated_dORF	u-d-	m+	u-m+	d-m+
ENSG00000029725	1.065	0.873333	7.14349	7.74801	7.7259	6.73218	u-	non_translated_uORF	d-	non_translated_dORF	u-d-	m-	u-m-	d-m-
ENSG00000029993	0.19	0.233333	15.1601	10.1296	2.94193	2.33615	u-	non_translated_uORF	d-	non_translated_dORF	u-d-	m+	u-m+	d-m+
ENSG00000030066	1.365	1.35667	3.86505	4.61724	5.27681	6.21911	u-	non_translated_uORF	d+	multiple_translated_dORF	u-d+	m-	u-m-	d+m-
ENSG00000030110	0.12	0.05	10.9062	11.8874	1.36659	0.551827	u-	non_translated_uORF	d-	non_translated_dORF	u-d-	m+	u-m+	d-m+
ENSG00000030582	0.705	0.543333	44.3212	53.0101	31.1314	28.9718	u-	non_translated_uORF	d+	multiple_translated_dORF	u-d+	m+	u-m+	d+m+
ENSG00000031003	0.9	1.21	2.79986	3.27382	2.51892	3.96555	u-	non_translated_uORF	d-	non_translated_dORF	u-d-	m+	u-m+	d-m+
ENSG00000031081	143.985	59.6567	0.00851703	0.0274653	1.02892	1.77382	u-	non_translated_uORF	d-	non_translated_dORF	u-d-	m+	u-m+	d-m+
ENSG00000031691	1.685	1.81667	4.8782	2.45345	7.65433	4.84689	u-	non_translated_uORF	d-	non_translated_dORF	u-d-	m+	u-m+	d-m+
ENSG00000031698	3.38	3.35667	12.427	12.0079	40.7648	40.3135	u-	non_translated_uORF	d-	non_translated_dORF	u-d-	m+	u-m+	d-m+
ENSG00000031823	0.435	0.266667	4.34942	5.64841	1.83827	1.50587	u+	multiple_translated_uORF	d+	multiple_translated_dORF	u+d+	m+	u+m+	d+m+
ENSG00000032219	4.005	4.65667	0.474	0.605474	1.84715	2.79318	u-	non_translated_uORF	d-	non_translated_dORF	u-d-	m-	u-m-	d-m-
ENSG00000032389	0.33	0.18	3.40385	3.01474	1.12308	0.529179	u-	non_translated_uORF	d+	multiple_translated_dORF	u-d+	m+	u-m+	d+m+
ENSG00000032444	0.395	0.23	5.13377	6.87266	2.04383	1.50323	u-	non_translated_uORF	d-	non_translated_dORF	u-d-	m+	u-m+	d-m+
ENSG00000032742	0.865	5.73333	0.834635	0.309805	0.707555	1.66599	u-	non_translated_uORF	d-	non_translated_dORF	u-d-	m-	u-m-	d-m-
ENSG00000033011	0.27	0.243333	13.0815	13.4738	3.366	3.09484	u+	multiple_translated_uORF	d+	multiple_translated_dORF	u+d+	m+	u+m+	d+m+
ENSG00000033030	1.165	0.52	2.02309	3.11104	2.35343	1.54589	u+	multiple_translated_uORF	d-	non_translated_dORF	u+d-	m-	u+m-	d-m-
ENSG00000033050	0.53	0.413333	9.69638	17.0632	5.11997	7.2423	u-	non_translated_uORF	d-	non_translated_dORF	u-d-	m+	u-m+	d-m+
ENSG00000033100	0.44	0.273333	4.14729	6.01415	1.81691	1.62336	u+	multiple_translated_uORF	d-	non_translated_dORF	u+d-	m+	u+m+	d-m+
ENSG00000033122	0.5	3.19	0.119892	0.0489614	0.068771	0.0833088	u-	non_translated_uORF	d-	non_translated_dORF	u-d-	m-	u-m-	d-m-
ENSG00000033170	0.405	0.506667	4.42781	2.6125	1.82945	1.37513	u+	multiple_translated_uORF	d+	multiple_translated_dORF	u+d+	m+	u+m+	d+m+
ENSG00000033178	1.275	1.52667	1.75238	1.9128	2.2197	2.91045	u-	non_translated_uORF	d+	multiple_translated_dORF	u-d+	m+	u-m+	d+m+
ENSG00000033327	4.525	1.4	0.129497	0.48369	0.616925	0.63961	u-	non_translated_uORF	d-	non_translated_dORF	u-d-	m+	u-m+	d-m+
ENSG00000033627	0.885	0.54	2.30274	2.34292	1.97347	1.19092	u-	non_translated_uORF	d-	non_translated_dORF	u-d-	m+	u-m+	d-m+
ENSG00000033800	0.67	1.20333	2.38809	2.4286	1.61861	2.90222	u-	non_translated_uORF	d+	multiple_translated_dORF	u-d+	m+	u-m+	d+m+
ENSG00000033867	6.965	2.97667	0.890442	2.81764	6.23612	8.15939	u-	non_translated_uORF	d+	multiple_translated_dORF	u-d+	m-	u-m-	d+m-
ENSG00000034152	0.51	0.146667	9.58807	40.3531	4.87702	5.83151	u-	non_translated_uORF	d+	multiple_translated_dORF	u-d+	m+	u-m+	d+m+
ENSG00000034510	0.895	0.956667	638.766	751.522	571.586	698.955	u-	non_translated_uORF	d-	non_translated_dORF	u-d-	m-	u-m-	d-m-
ENSG00000034533	0.33	0.26	2.79745	2.41469	0.967679	0.580393	u-	non_translated_uORF	d+	multiple_translated_dORF	u-d+	m-	u-m-	d+m-
ENSG00000034677	1.34	1.08667	2.09726	2.14246	2.74933	2.3416	u-	non_translated_uORF	d-	non_translated_dORF	u-d-	m-	u-m-	d-m-
ENSG00000034693	0.665	0.743333	3.64788	3.58105	2.46542	2.54714	u-	non_translated_uORF	d-	non_translated_dORF	u-d-	m-	u-m-	d-m-
ENSG00000034713	0.62	0.656667	10.932	7.79873	6.50981	5.10476	u+	single_translated_uORF	d+	multiple_translated_dORF	u+d+	m-	u+m-	d+m-
ENSG00000035115	0.36	0.07	0.924627	0.813069	0.360997	0.0639691	u-	non_translated_uORF	d-	non_translated_dORF	u-d-	m-	u-m-	d-m-
ENSG00000035141	0.11	0.0966667	12.3857	19.1852	1.44865	1.76382	u-	non_translated_uORF	d+	multiple_translated_dORF	u-d+	m+	u-m+	d+m+
ENSG00000035403	5.21	5.56333	8.27515	7.18564	42.921	39.9885	u-	non_translated_uORF	d+	multiple_translated_dORF	u-d+	m+	u-m+	d+m+
ENSG00000035499	0.615	1.97667	4.11123	1.46582	2.49835	2.86261	u-	non_translated_uORF	d+	multiple_translated_dORF	u-d+	m-	u-m-	d+m-
ENSG00000035681	0.72	0.786667	4.36965	6.0459	3.2006	4.71795	u-	non_translated_uORF	d-	non_translated_dORF	u-d-	m-	u-m-	d-m-
ENSG00000035687	1.4	1.57333	9.26047	8.21488	13.3985	12.8419	u-	non_translated_uORF	d-	non_translated_dORF	u-d-	m-	u-m-	d-m-
ENSG00000035862	1.39	1.47667	7.92602	5.24087	10.135	7.83917	u+	multiple_translated_uORF	d+	multiple_translated_dORF	u+d+	m+	u+m+	d+m+
ENSG00000035928	1.28	2.25667	3.88417	3.06071	5.10741	6.74578	u-	non_translated_uORF	d+	multiple_translated_dORF	u-d+	m+	u-m+	d+m+
ENSG00000036054	0.6	0.893333	2.97181	3.05809	1.73008	2.68194	u-	non_translated_uORF	d-	non_translated_dORF	u-d-	m-	u-m-	d-m-
ENSG00000036257	2.355	2.13	1.47531	1.64107	3.47001	3.46253	u-	non_translated_uORF	d+	multiple_translated_dORF	u-d+	m+	u-m+	d+m+
ENSG00000036549	0.415	0.526667	1.80977	2.74514	0.736287	1.4022	u+	multiple_translated_uORF	d-	non_translated_dORF	u+d-	m-	u+m-	d-m-
ENSG00000037042	0.11	0.246667	6.26421	3.98362	0.727008	1.04703	u-	non_translated_uORF	d-	non_translated_dORF	u-d-	m+	u-m+	d-m+
ENSG00000037241	0.075	0.15	36.3361	24.6252	2.975	3.58863	u-	non_translated_uORF	d-	non_translated_dORF	u-d-	m-	u-m-	d-m-
ENSG00000037474	0.785	0.4	13.4741	28.9173	10.6016	11.5373	u-	non_translated_uORF	d+	multiple_translated_dORF	u-d+	m+	u-m+	d+m+
ENSG00000037637	0.405	0.836667	0.69724	0.554684	0.336476	0.464956	u-	non_translated_uORF	d-	non_translated_dORF	u-d-	m+	u-m+	d-m+
ENSG00000037749	1.035	2.73667	2.40956	1.16774	2.28638	3.29434	u-	non_translated_uORF	d-	non_translated_dORF	u-d-	m-	u-m-	d-m-
ENSG00000037757	0.44	0.453333	2.84518	2.05601	1.25112	0.913048	u-	non_translated_uORF	d-	non_translated_dORF	u-d-	m+	u-m+	d-m+
ENSG00000037897	0.26	0.58	4.81366	5.15848	1.26526	2.91489	u-	non_translated_uORF	d-	non_translated_dORF	u-d-	m+	u-m+	d-m+
ENSG00000037965	2.61	0	0.28665	0.303395	0.611065	0	u-	non_translated_uORF	d-	non_translated_dORF	u-d-	m+	u-m+	d-m+
ENSG00000038002	0.58	2.21667	5.75026	2.63494	3.2328	5.7696	u-	non_translated_uORF	d-	non_translated_dORF	u-d-	m-	u-m-	d-m-
ENSG00000038210	0.165	0.88	1.78455	0.92001	0.284642	0.689627	u-	non_translated_uORF	d-	non_translated_dORF	u-d-	m-	u-m-	d-m-
ENSG00000038219	7.15	5.77	0.839804	1.09145	5.90773	6.30611	u-	non_translated_uORF	d+	multiple_translated_dORF	u-d+	m-	u-m-	d+m-
ENSG00000038274	0.38	0.493333	9.45353	4.86755	3.69055	2.41425	u-	non_translated_uORF	d+	multiple_translated_dORF	u-d+	m-	u-m-	d+m-
ENSG00000038358	1.46	0.936667	1.92618	3.41275	2.77803	3.26911	u-	non_translated_uORF	d-	non_translated_dORF	u-d-	m+	u-m+	d-m+
ENSG00000038382	3.275	2.41667	1.17305	2.31498	3.82971	5.55658	u-	non_translated_uORF	d+	multiple_translated_dORF	u-d+	m+	u-m+	d+m+
ENSG00000038427	242.3	164.42	0.0107779	0.0146414	2.42995	2.0264	u-	non_translated_uORF	d-	non_translated_dORF	u-d-	m+	u-m+	d-m+
ENSG00000038532	1.98	0.72	0.599546	0.770437	1.08118	0.567855	u-	non_translated_uORF	d-	non_translated_dORF	u-d-	m-	u-m-	d-m-
ENSG00000039068	0.13	0.103333	15.9259	18.8993	1.98435	1.88961	u-	non_translated_uORF	d+	multiple_translated_dORF	u-d+	m+	u-m+	d+m+
ENSG00000039123	0.875	1.03	6.22189	7.21069	5.41176	7.44414	u-	non_translated_uORF	d+	multiple_translated_dORF	u-d+	m-	u-m-	d+m-
ENSG00000039139	0.445	0	0.115782	0.0649389	0.0611613	0	u-	non_translated_uORF	d-	non_translated_dORF	u-d-	m-	u-m-	d-m-
ENSG00000039319	1.445	2.54333	1.05111	0.81555	1.56026	2.04874	u+	multiple_translated_uORF	d+	single_translated_dORF	u+d+	m+	u+m+	d+m+
ENSG00000039523	1.13	0.87	4.44243	4.56244	5.01263	3.94361	u-	non_translated_uORF	d+	multiple_translated_dORF	u-d+	m+	u-m+	d+m+
ENSG00000039560	2.415	4.07	1.55855	1.47004	3.8636	5.91629	u-	non_translated_uORF	d+	multiple_translated_dORF	u-d+	m+	u-m+	d+m+
ENSG00000039650	0.505	0.643333	3.60396	4.08749	1.80246	2.56122	u-	non_translated_uORF	d+	multiple_translated_dORF	u-d+	m-	u-m-	d+m-
ENSG00000040199	0.64	0.216667	0.944801	2.20322	0.623291	0.46896	u-	non_translated_uORF	d+	multiple_translated_dORF	u-d+	m+	u-m+	d+m+
ENSG00000040275	3.795	7.11333	4.13491	1.6478	15.6865	11.4622	u-	non_translated_uORF	d+	multiple_translated_dORF	u-d+	m-	u-m-	d+m-
ENSG00000040341	0.52	1.90333	1.48406	0.810149	0.737105	1.54037	u+	multiple_translated_uORF	d-	non_translated_dORF	u+d-	m+	u+m+	d-m+
ENSG00000040487	0.33	0.396667	2.47765	2.86601	0.80489	1.00641	u-	non_translated_uORF	d+	multiple_translated_dORF	u-d+	m+	u-m+	d+m+
ENSG00000040531	0.23	0.16	4.12231	3.35391	0.975938	0.540132	u-	non_translated_uORF	d+	single_translated_dORF	u-d+	m+	u-m+	d+m+
ENSG00000040633	0.12	0.25	15.8597	24.178	1.91574	6.00376	u+	multiple_translated_uORF	d+	multiple_translated_dORF	u+d+	m-	u+m-	d+m-
ENSG00000040933	0.7	1.09333	0.490873	0.305727	0.327889	0.340065	u-	non_translated_uORF	d-	non_translated_dORF	u-d-	m+	u-m+	d-m+
ENSG00000041353	0.605	1.12667	1.86335	1.06553	1.028	1.17883	u-	non_translated_uORF	d-	non_translated_dORF	u-d-	m+	u-m+	d-m+
ENSG00000041357	0.465	0.496667	20.3165	12.9278	9.1896	6.39334	u+	single_translated_uORF	d+	multiple_translated_dORF	u+d+	m+	u+m+	d+m+
ENSG00000041802	0.785	0.636667	8.31281	8.20743	6.55211	5.22435	u-	non_translated_uORF	d-	non_translated_dORF	u-d-	m+	u-m+	d-m+
ENSG00000041880	0.575	0.823333	1.20172	1.07382	0.688274	0.870759	u-	non_translated_uORF	d+	single_translated_dORF	u-d+	m-	u-m-	d+m-
ENSG00000041982	0.51	0.373333	4.6517	10.7711	2.25882	3.83759	u-	non_translated_uORF	d-	non_translated_dORF	u-d-	m+	u-m+	d-m+
ENSG00000041988	0.125	0.106667	4.4136	4.15213	0.494908	0.450729	u-	non_translated_uORF	d+	multiple_translated_dORF	u-d+	m+	u-m+	d+m+
ENSG00000042088	0.44	0.72	2.92023	1.72046	1.34164	1.22832	u-	non_translated_uORF	d+	multiple_translated_dORF	u-d+	m+	u-m+	d+m+
ENSG00000042286	1.25	1.47667	5.65243	6.34595	6.79344	9.2579	u-	non_translated_uORF	d-	non_translated_dORF	u-d-	m+	u-m+	d-m+
ENSG00000042317	0	0.92	0.281163	0.108011	0	0.0815741	u-	non_translated_uORF	d-	non_translated_dORF	u-d-	m-	u-m-	d-m-
ENSG00000042429	4.64	2.12	0.213463	0.24247	0.971775	0.524729	u-	non_translated_uORF	d+	multiple_translated_dORF	u-d+	m+	u-m+	d+m+
ENSG00000042445	0.3	0.406667	10.5963	7.4529	3.3121	3.06567	u-	non_translated_uORF	d+	multiple_translated_dORF	u-d+	m-	u-m-	d+m-
ENSG00000042493	3.565	2.93	10.6713	11.8201	35.9893	34.1748	u-	non_translated_uORF	d-	non_translated_dORF	u-d-	m+	u-m+	d-m+
ENSG00000042753	0.58	0.673333	47.0214	41.364	27.1376	28.0103	u-	non_translated_uORF	d-	non_translated_dORF	u-d-	m+	u-m+	d-m+
ENSG00000043039	0	0.0566667	3.40121	6.36549	0	0.348304	u-	non_translated_uORF	d-	non_translated_dORF	u-d-	m+	u-m+	d-m+
ENSG00000043093	0.575	1.08667	3.55082	3.39625	2.00374	3.74999	u+	multiple_translated_uORF	d-	non_translated_dORF	u+d-	m+	u+m+	d-m+
ENSG00000043143	0.26	0.273333	3.43211	3.70311	0.875543	1.02157	u+	multiple_translated_uORF	d+	multiple_translated_dORF	u+d+	m+	u+m+	d+m+
ENSG00000043355	1.38	0.4	1.67705	6.6647	2.17526	2.64685	u-	non_translated_uORF	d-	non_translated_dORF	u-d-	m+	u-m+	d-m+
ENSG00000043514	0.245	0.683333	4.72074	4.8647	1.30038	3.28993	u+	multiple_translated_uORF	d+	multiple_translated_dORF	u+d+	m+	u+m+	d+m+
ENSG00000044090	0.795	1.06667	0.984429	0.9545	0.768278	0.923712	u-	non_translated_uORF	d-	non_translated_dORF	u-d-	m-	u-m-	d-m-
ENSG00000044115	2.145	1.57333	11.9352	15.6912	25.5067	24.5808	u+	multiple_translated_uORF	d+	multiple_translated_dORF	u+d+	m+	u+m+	d+m+
ENSG00000044446	0.24	1.28	1.18172	0.672363	0.334799	0.823142	u-	non_translated_uORF	d-	non_translated_dORF	u-d-	m+	u-m+	d-m+
ENSG00000044459	122.67	54.9667	0.00222731	0.00914242	0.377549	0.455985	u-	non_translated_uORF	d-	non_translated_dORF	u-d-	m+	u-m+	d-m+
ENSG00000044574	0.52	0.4	232.268	339.512	120.571	133.561	u-	non_translated_uORF	d-	non_translated_dORF	u-d-	m+	u-m+	d-m+
ENSG00000046604	0.55	0.593333	34.229	21.5471	18.8334	12.9838	u-	non_translated_uORF	d-	non_translated_dORF	u-d-	m+	u-m+	d-m+
ENSG00000046647	1.465	3.86	1.24881	0.493976	1.78377	1.82768	u-	non_translated_uORF	d-	non_translated_dORF	u-d-	m-	u-m-	d-m-
ENSG00000046651	0.67	0.766667	4.11176	5.06861	2.64615	4.02065	u+	multiple_translated_uORF	d+	multiple_translated_dORF	u+d+	m-	u+m-	d+m-
ENSG00000047056	1.83	1.52	0.973492	1.34832	1.83339	1.92782	u-	non_translated_uORF	d-	non_translated_dORF	u-d-	m+	u-m+	d-m+
ENSG00000047188	2.395	5.32333	0.968442	0.506478	2.23763	2.66576	u-	non_translated_uORF	d+	multiple_translated_dORF	u-d+	m+	u-m+	d+m+
ENSG00000047230	0.34	1.06333	2.86858	1.56416	0.967605	1.61792	u-	non_translated_uORF	d-	non_translated_dORF	u-d-	m+	u-m+	d-m+
ENSG00000047249	0.54	0.58	9.58291	11.7241	5.0969	6.81736	u-	non_translated_uORF	d+	multiple_translated_dORF	u-d+	m-	u-m-	d+m-
ENSG00000047315	1.135	0.8	7.92035	10.1151	8.93549	8.07301	u+	multiple_translated_uORF	d-	non_translated_dORF	u+d-	m-	u+m-	d-m-
ENSG00000047346	0.59	0.453333	0.727302	0.766862	0.424858	0.363209	u-	non_translated_uORF	d+	multiple_translated_dORF	u-d+	m-	u-m-	d+m-
ENSG00000047365	0.485	0.93	0.371708	0.91105	0.185758	0.856985	u-	non_translated_uORF	d-	non_translated_dORF	u-d-	m-	u-m-	d-m-
ENSG00000047410	5.895	4.45	3.78694	4.24644	22.2114	18.9005	u-	non_translated_uORF	d-	non_translated_dORF	u-d-	m-	u-m-	d-m-
ENSG00000047578	0.555	0.78	0.975287	0.818524	0.544921	0.635765	u-	non_translated_uORF	d+	single_translated_dORF	u-d+	m+	u-m+	d+m+
ENSG00000047579	0.825	1.34667	1.60539	1.3699	1.32062	1.98488	u-	non_translated_uORF	d+	multiple_translated_dORF	u-d+	m+	u-m+	d+m+
ENSG00000047621	3.37	3.68	1.26875	0.930193	4.17326	3.2914	u+	multiple_translated_uORF	d+	multiple_translated_dORF	u+d+	m+	u+m+	d+m+
ENSG00000047634	1.68	2.09333	1.26633	2.03392	2.04651	4.14317	u+	multiple_translated_uORF	d-	non_translated_dORF	u+d-	m-	u+m-	d-m-
ENSG00000047644	0.9	0.97	1.02699	1.04275	0.911696	0.988758	u-	non_translated_uORF	d-	non_translated_dORF	u-d-	m+	u-m+	d-m+
ENSG00000047849	2.73	2.91333	4.27586	3.48972	11.5252	10.191	u-	non_translated_uORF	d+	multiple_translated_dORF	u-d+	m+	u-m+	d+m+
ENSG00000047932	0.84	1.08	2.28772	2.09283	1.83688	1.96929	u-	non_translated_uORF	d-	non_translated_dORF	u-d-	m-	u-m-	d-m-
ENSG00000048028	0.525	0.84	3.21049	2.17501	1.6883	1.75329	u-	non_translated_uORF	d+	multiple_translated_dORF	u-d+	m+	u-m+	d+m+
ENSG00000048052	0.61	0.953333	0.691024	0.591234	0.334275	0.52117	u-	non_translated_uORF	d-	non_translated_dORF	u-d-	m-	u-m-	d-m-
ENSG00000048140	0.205	0.286667	4.19937	2.86895	0.857246	0.762802	u-	non_translated_uORF	d+	multiple_translated_dORF	u-d+	m+	u-m+	d+m+
ENSG00000048162	0.22	0.126667	22.3567	41.9893	4.78194	5.34196	u-	non_translated_uORF	d+	multiple_translated_dORF	u-d+	m-	u-m-	d+m-
ENSG00000048342	0.69	2.92	0.659025	0.510457	0.397436	1.49306	u-	non_translated_uORF	d+	multiple_translated_dORF	u-d+	m-	u-m-	d+m-
ENSG00000048392	0.565	2.32333	1.3892	0.786499	0.805793	1.76329	u-	non_translated_uORF	d+	multiple_translated_dORF	u-d+	m-	u-m-	d+m-
ENSG00000048405	1.815	0.703333	0.800776	1.56329	1.46747	1.08159	u-	non_translated_uORF	d-	non_translated_dORF	u-d-	m-	u-m-	d-m-
ENSG00000048471	1.27	0.996667	0.598885	0.629015	0.75244	0.522591	u-	non_translated_uORF	d-	non_translated_dORF	u-d-	m+	u-m+	d-m+
ENSG00000048544	0.155	0.47	13.025	8.6883	1.97972	4.03221	u-	non_translated_uORF	d-	non_translated_dORF	u-d-	m+	u-m+	d-m+
ENSG00000048649	3.455	3.14	0.974017	1.2033	3.32321	3.77737	u-	non_translated_uORF	d-	non_translated_dORF	u-d-	m+	u-m+	d-m+
ENSG00000048707	2.345	3.19333	0.474517	0.469354	1.1154	1.43911	u+	multiple_translated_uORF	d-	non_translated_dORF	u+d-	m+	u+m+	d-m+
ENSG00000048740	139.02	116.707	0.0112238	0.0365902	3.45301	3.17334	u-	non_translated_uORF	d+	multiple_translated_dORF	u-d+	m-	u-m-	d+m-
ENSG00000048828	0.51	0.363333	15.2329	18.2372	7.78229	6.5476	u-	non_translated_uORF	d-	non_translated_dORF	u-d-	m-	u-m-	d-m-
ENSG00000048991	1.085	1.08667	1.52408	1.14961	1.58668	1.25233	u+	multiple_translated_uORF	d-	non_translated_dORF	u+d-	m-	u+m-	d-m-
ENSG00000049130	0.32	0.323333	9.00052	5.89228	2.89256	1.82331	u+	multiple_translated_uORF	d-	non_translated_dORF	u+d-	m-	u+m-	d-m-
ENSG00000049167	0.685	0.713333	1.31303	0.645	0.892071	0.55771	u+	multiple_translated_uORF	d+	multiple_translated_dORF	u+d+	m-	u+m-	d+m-
ENSG00000049192	1.135	0.906667	0.135663	0.49014	0.117618	0.422153	u-	non_translated_uORF	d+	single_translated_dORF	u-d+	m+	u-m+	d+m+
ENSG00000049239	0.885	0.5	1.44653	0.670148	1.28355	0.344346	u-	non_translated_uORF	d-	non_translated_dORF	u-d-	m+	u-m+	d-m+
ENSG00000049245	0.37	0.363333	10.0675	8.70877	3.6046	3.17431	u-	non_translated_uORF	d-	non_translated_dORF	u-d-	m+	u-m+	d-m+
ENSG00000049246	9.775	21.2467	0.0911996	0.0340852	0.676401	0.534733	u-	non_translated_uORF	d-	non_translated_dORF	u-d-	m+	u-m+	d-m+
ENSG00000049323	11.97	10.6633	0.922163	0.928561	10.9718	9.74075	u-	non_translated_uORF	d-	non_translated_dORF	u-d-	m-	u-m-	d-m-
ENSG00000049449	0.215	0.286667	36.5189	28.3859	7.77997	8.26059	u+	multiple_translated_uORF	d+	multiple_translated_dORF	u+d+	m-	u+m-	d+m-
ENSG00000049540	5371.79	1630	0.0352765	0.665894	186.167	171.352	u-	non_translated_uORF	d+	multiple_translated_dORF	u-d+	m+	u-m+	d+m+
ENSG00000049541	0.29	0.36	26.9703	16.8138	7.6898	6.0848	u-	non_translated_uORF	d+	multiple_translated_dORF	u-d+	m+	u-m+	d+m+
ENSG00000049618	1.66	0.986667	0.211217	0.30616	0.333504	0.304126	u-	non_translated_uORF	d+	multiple_translated_dORF	u-d+	m-	u-m-	d+m-
ENSG00000049656	0.555	0.476667	12.9074	16.4571	7.38792	7.85545	u+	multiple_translated_uORF	d-	non_translated_dORF	u+d-	m+	u+m+	d-m+
ENSG00000049759	0.74	0.223333	1.02215	7.10542	0.743146	1.60002	u-	non_translated_uORF	d-	non_translated_dORF	u-d-	m+	u-m+	d-m+
ENSG00000049769	1.23	0	0.195277	0.480401	0.276612	0	u-	non_translated_uORF	d-	non_translated_dORF	u-d-	m+	u-m+	d-m+
ENSG00000049860	0.495	0.693333	19.0703	14.9047	9.32508	10.1655	u+	multiple_translated_uORF	d-	non_translated_dORF	u+d-	m-	u+m-	d-m-
ENSG00000049883	0.725	0.783333	0.537277	0.184141	0.369009	0.147026	u+	multiple_translated_uORF	d+	multiple_translated_dORF	u+d+	m+	u+m+	d+m+
ENSG00000050130	0.4	1.15667	7.8159	3.32162	3.14618	3.84103	u-	non_translated_uORF	d+	multiple_translated_dORF	u-d+	m-	u-m-	d+m-
ENSG00000050165	1.395	2.00667	5.17663	3.81329	6.94971	7.76182	u-	non_translated_uORF	d-	non_translated_dORF	u-d-	m+	u-m+	d-m+
ENSG00000050327	0.095	0	1.70251	2.607	0.173192	0	u-	non_translated_uORF	d-	non_translated_dORF	u-d-	m+	u-m+	d-m+
ENSG00000050344	0.045	0.303333	4.57091	4.29071	0.271664	1.30653	u-	non_translated_uORF	d-	non_translated_dORF	u-d-	m-	u-m-	d-m-
ENSG00000050393	0.16	0.186667	4.4076	6.18973	0.738078	1.17776	u-	non_translated_uORF	d+	multiple_translated_dORF	u-d+	m+	u-m+	d+m+
ENSG00000050405	1.405	1.13667	17.5674	21.24	24.5949	24.3217	u+	multiple_translated_uORF	d+	multiple_translated_dORF	u+d+	m+	u+m+	d+m+
ENSG00000050426	0.14	0.26	4.74596	2.24857	0.692507	0.599567	u+	multiple_translated_uORF	d+	multiple_translated_dORF	u+d+	m+	u+m+	d+m+
ENSG00000050730	0	4.86333	0.0897939	0.0430023	0	0.189547	u-	non_translated_uORF	d-	non_translated_dORF	u-d-	m+	u-m+	d-m+
ENSG00000050748	0.94	0.296667	2.55925	1.90046	2.49611	0.563374	u-	non_translated_uORF	d+	multiple_translated_dORF	u-d+	m+	u-m+	d+m+
ENSG00000050820	0.71	0.216667	4.30053	20.1064	3.12615	4.41421	u+	multiple_translated_uORF	d+	multiple_translated_dORF	u+d+	m+	u+m+	d+m+
ENSG00000051009	0.255	0.483333	1.52704	1.94873	0.425521	0.893437	u-	non_translated_uORF	d-	non_translated_dORF	u-d-	m+	u-m+	d-m+
ENSG00000051108	1.78	0.966667	3.66044	5.57591	5.59058	5.32834	u-	non_translated_uORF	d+	multiple_translated_dORF	u-d+	m-	u-m-	d+m-
ENSG00000051128	0.07	0.236667	4.47819	7.19056	0.337318	1.66718	u-	non_translated_uORF	d-	non_translated_dORF	u-d-	m+	u-m+	d-m+
ENSG00000051180	0.55	0.763333	6.46537	4.51517	3.54881	3.33033	u-	non_translated_uORF	d+	multiple_translated_dORF	u-d+	m+	u-m+	d+m+
ENSG00000051341	0.58	1.35333	1.38655	0.934865	0.82838	1.24079	u-	non_translated_uORF	d-	non_translated_dORF	u-d-	m-	u-m-	d-m-
ENSG00000051382	0.215	0.283333	1.83896	1.63149	0.403767	0.44114	u+	multiple_translated_uORF	d+	multiple_translated_dORF	u+d+	m-	u+m-	d+m-
ENSG00000051523	0.235	0.226667	15.098	9.60059	3.56389	1.89871	u-	non_translated_uORF	d+	multiple_translated_dORF	u-d+	m+	u-m+	d+m+
ENSG00000051620	0.12	0.11	2.68174	2.79921	0.320224	0.324784	u-	non_translated_uORF	d-	non_translated_dORF	u-d-	m-	u-m-	d-m-
ENSG00000051825	3.195	4.69333	0.889999	0.310703	2.15509	1.43292	u-	non_translated_uORF	d+	multiple_translated_dORF	u-d+	m+	u-m+	d+m+
ENSG00000052126	1.665	0.95	0.545982	0.408284	0.884139	0.389503	u+	multiple_translated_uORF	d-	non_translated_dORF	u+d-	m-	u+m-	d-m-
ENSG00000052723	0.595	0.426667	2.67079	2.08588	1.5884	0.898934	u-	non_translated_uORF	d-	non_translated_dORF	u-d-	m+	u-m+	d-m+
ENSG00000052749	0.705	0.213333	5.69781	18.7182	4.12447	3.97208	u-	non_translated_uORF	d-	non_translated_dORF	u-d-	m+	u-m+	d-m+
ENSG00000052795	1.855	1.1	0.225003	0.318737	0.411349	0.351893	u-	non_translated_uORF	d-	non_translated_dORF	u-d-	m-	u-m-	d-m-
ENSG00000052802	0.695	0.646667	10.0038	8.39853	6.975	5.44293	u+	single_translated_uORF	d-	non_translated_dORF	u+d-	m+	u+m+	d-m+
ENSG00000052841	0.52	0.303333	8.8274	11.6359	4.33034	3.5119	u-	non_translated_uORF	d+	single_translated_dORF	u-d+	m+	u-m+	d+m+
ENSG00000053254	1.06	0.51	0.328517	0.371111	0.300574	0.180278	u-	non_translated_uORF	d-	non_translated_dORF	u-d-	m+	u-m+	d-m+
ENSG00000053371	1.005	1.17667	8.506	7.58401	8.49722	8.98545	u-	non_translated_uORF	d+	multiple_translated_dORF	u-d+	m+	u-m+	d+m+
ENSG00000053372	0.495	0.24	18.48	27.2076	8.62825	6.48141	u-	non_translated_uORF	d-	non_translated_dORF	u-d-	m+	u-m+	d-m+
ENSG00000053501	1.385	1.85667	2.88686	2.49128	4.0321	4.50401	u+	single_translated_uORF	d+	multiple_translated_dORF	u+d+	m-	u+m-	d+m-
ENSG00000053747	0.4	0.446667	10.9328	19.2024	4.39417	8.46962	u-	non_translated_uORF	d-	non_translated_dORF	u-d-	m-	u-m-	d-m-
ENSG00000053770	0.195	0.773333	1.5886	0.9529	0.320485	0.742248	u-	non_translated_uORF	d+	multiple_translated_dORF	u-d+	m+	u-m+	d+m+
ENSG00000053900	1.02	1.14667	1.42156	1.22113	1.38373	1.44174	u-	non_translated_uORF	d+	single_translated_dORF	u-d+	m-	u-m-	d+m-
ENSG00000054116	0.815	1.50333	7.40413	5.26852	6.0465	7.95704	u-	non_translated_uORF	d-	non_translated_dORF	u-d-	m-	u-m-	d-m-
ENSG00000054118	1.595	1.57667	11.3025	10.4271	17.7102	16.3608	u-	non_translated_uORF	d-	non_translated_dORF	u-d-	m+	u-m+	d-m+
ENSG00000054148	1.22	1.42	22.6043	14.1334	26.914	19.4171	u-	non_translated_uORF	d-	non_translated_dORF	u-d-	m+	u-m+	d-m+
ENSG00000054179	0	3.19	0.168215	0.190615	0	0.463593	u-	non_translated_uORF	d-	non_translated_dORF	u-d-	m+	u-m+	d-m+
ENSG00000054267	2.59	3.53333	1.33507	2.01912	3.38537	7.14869	u-	non_translated_uORF	d+	multiple_translated_dORF	u-d+	m-	u-m-	d+m-
ENSG00000054277	0.25	0.9	1.55243	0.724224	0.31063	0.712882	u-	non_translated_uORF	d+	multiple_translated_dORF	u-d+	m-	u-m-	d+m-
ENSG00000054282	0.485	1.1	1.6841	0.995838	0.812452	1.07198	u-	non_translated_uORF	d-	non_translated_dORF	u-d-	m+	u-m+	d-m+
ENSG00000054392	0.455	1.87333	0.369571	0.163918	0.173814	0.352627	u-	non_translated_uORF	d-	non_translated_dORF	u-d-	m+	u-m+	d-m+
ENSG00000054523	1.68	1.17667	0.967003	1.69655	1.62638	1.99502	u-	non_translated_uORF	d-	non_translated_dORF	u-d-	m+	u-m+	d-m+
ENSG00000054598	1.49	0.68	5.62757	12.9733	8.58659	8.86395	u-	non_translated_uORF	d-	non_translated_dORF	u-d-	m-	u-m-	d-m-
ENSG00000054611	0.495	1.10333	1.69559	1.58106	0.841117	1.63818	u-	non_translated_uORF	d+	multiple_translated_dORF	u-d+	m+	u-m+	d+m+
ENSG00000054654	4.615	4.96333	0.633869	0.865638	2.92627	4.35383	u-	non_translated_uORF	d+	multiple_translated_dORF	u-d+	m+	u-m+	d+m+
ENSG00000054793	0.645	1.21667	2.12121	1.03085	1.28207	1.26862	u-	non_translated_uORF	d-	non_translated_dORF	u-d-	m+	u-m+	d-m+
ENSG00000054965	0.12	0.223333	4.48318	3.99223	0.529631	0.904464	u-	non_translated_uORF	d-	non_translated_dORF	u-d-	m+	u-m+	d-m+
ENSG00000054967	0.165	0.13	3.49967	13.6745	0.73034	1.7648	u-	non_translated_uORF	d-	non_translated_dORF	u-d-	m+	u-m+	d-m+
ENSG00000054983	27.26	49.69	0.0216641	0.0230815	0.928811	0.716686	u-	non_translated_uORF	d+	multiple_translated_dORF	u-d+	m-	u-m-	d+m-
ENSG00000055044	0.535	0.423333	25.9898	33.2089	13.7619	14.0073	u-	non_translated_uORF	d-	non_translated_dORF	u-d-	m-	u-m-	d-m-
ENSG00000055070	0.22	0.126667	11.1795	12.9521	2.609	1.61128	u-	non_translated_uORF	d+	multiple_translated_dORF	u-d+	m+	u-m+	d+m+
ENSG00000055130	0.825	0.796667	8.48982	11.8864	6.98673	9.30135	u-	non_translated_uORF	d-	non_translated_dORF	u-d-	m+	u-m+	d-m+
ENSG00000055147	0.55	2.37	1.48913	0.647962	0.814841	1.45644	u-	non_translated_uORF	d-	non_translated_dORF	u-d-	m+	u-m+	d-m+
ENSG00000055163	26.72	62.86	0.0216976	0.00730358	0.411876	0.460776	u-	non_translated_uORF	d-	non_translated_dORF	u-d-	m-	u-m-	d-m-
ENSG00000055208	0.485	0.86	3.84901	4.46289	1.91747	3.78808	u-	non_translated_uORF	d+	multiple_translated_dORF	u-d+	m+	u-m+	d+m+
ENSG00000055211	1.19	2.13	12.1149	7.07154	14.4257	14.6679	u-	non_translated_uORF	d-	non_translated_dORF	u-d-	m+	u-m+	d-m+
ENSG00000055332	0.56	1.10333	4.87014	3.99796	2.73469	4.38237	u-	non_translated_uORF	d-	non_translated_dORF	u-d-	m+	u-m+	d-m+
ENSG00000055483	0.345	0.303333	2.67988	8.40099	0.936409	2.53763	u-	non_translated_uORF	d-	non_translated_dORF	u-d-	m+	u-m+	d-m+
ENSG00000055609	4.26	2.05667	0.421277	0.831927	1.79901	1.66589	u-	non_translated_uORF	d+	multiple_translated_dORF	u-d+	m+	u-m+	d+m+
ENSG00000055917	0.47	0.493333	5.11449	9.82937	2.37621	4.81868	u+	multiple_translated_uORF	d+	multiple_translated_dORF	u+d+	m+	u+m+	d+m+
ENSG00000055950	0.26	0.273333	18.6179	17.5148	4.88165	4.79021	u-	non_translated_uORF	d+	multiple_translated_dORF	u-d+	m-	u-m-	d+m-
ENSG00000056050	0.72	4.89667	6.27952	1.71459	4.51658	8.19147	u-	non_translated_uORF	d-	non_translated_dORF	u-d-	m-	u-m-	d-m-
ENSG00000056097	0.765	1.09	6.30541	4.70185	4.85816	5.0545	u-	non_translated_uORF	d+	multiple_translated_dORF	u-d+	m-	u-m-	d+m-
ENSG00000056277	0.285	0.553333	0.972527	0.484888	0.249094	0.26341	u-	non_translated_uORF	d-	non_translated_dORF	u-d-	m+	u-m+	d-m+
ENSG00000056586	0.64	0.426667	3.03452	3.90104	1.93449	1.68141	u-	non_translated_uORF	d+	multiple_translated_dORF	u-d+	m+	u-m+	d+m+
ENSG00000056972	0.06	0.106667	2.49337	1.90119	0.153767	0.194536	u-	non_translated_uORF	d-	non_translated_dORF	u-d-	m+	u-m+	d-m+
ENSG00000057019	0.255	0.25	11.4312	21.2838	2.80008	5.3603	u+	multiple_translated_uORF	d-	non_translated_dORF	u+d-	m+	u+m+	d-m+
ENSG00000057149	0	0.24	1.81088	3.40346	0	0.803843	u-	non_translated_uORF	d-	non_translated_dORF	u-d-	m-	u-m-	d-m-
ENSG00000057252	0.92	1.58333	6.97654	5.03571	6.33461	7.9843	u-	non_translated_uORF	d-	non_translated_dORF	u-d-	m+	u-m+	d-m+
ENSG00000057294	0.375	0.71	2.71329	2.84313	1.04313	1.98854	u-	non_translated_uORF	d-	non_translated_dORF	u-d-	m-	u-m-	d-m-
ENSG00000057608	0.855	0.843333	46.3451	40.8982	39.3096	34.5625	u+	multiple_translated_uORF	d-	non_translated_dORF	u+d-	m-	u+m-	d-m-
ENSG00000057663	0.59	0.763333	2.60388	2.0984	1.54089	1.6159	u+	multiple_translated_uORF	d+	multiple_translated_dORF	u+d+	m-	u+m-	d+m-
ENSG00000057757	0.31	0.196667	11.0742	15.4458	3.49502	3.05242	u-	non_translated_uORF	d-	non_translated_dORF	u-d-	m+	u-m+	d-m+
ENSG00000057935	0.565	0.893333	1.35853	0.640019	0.775778	0.582814	u+	multiple_translated_uORF	d+	multiple_translated_dORF	u+d+	m+	u+m+	d+m+
ENSG00000058056	3.175	2.22667	1.00741	0.962789	3.1086	2.11893	u-	non_translated_uORF	d+	single_translated_dORF	u-d+	m+	u-m+	d+m+
ENSG00000058063	0.21	0.4	5.06957	4.85376	1.01806	1.91623	u-	non_translated_uORF	d+	multiple_translated_dORF	u-d+	m+	u-m+	d+m+
ENSG00000058085	0.305	0.206667	34.6277	121.293	10.7332	24.7927	u-	non_translated_uORF	d-	non_translated_dORF	u-d-	m+	u-m+	d-m+
ENSG00000058091	2.41	1.74	0.431346	0.298042	0.822225	0.514121	u-	non_translated_uORF	d-	non_translated_dORF	u-d-	m+	u-m+	d-m+
ENSG00000058262	0.8	0.64	44.7984	51.8377	35.0668	32.8316	u+	multiple_translated_uORF	d-	non_translated_dORF	u+d-	m+	u+m+	d-m+
ENSG00000058272	5.415	4.33667	2.09102	2.46723	11.2456	10.6331	u+	multiple_translated_uORF	d+	multiple_translated_dORF	u+d+	m-	u+m-	d+m-
ENSG00000058335	0.365	0	0.332411	0.21867	0.116256	0	u-	non_translated_uORF	d-	non_translated_dORF	u-d-	m+	u-m+	d-m+
ENSG00000058453	0	0.83	0.3186	0.352321	0	0.304726	u-	non_translated_uORF	d-	non_translated_dORF	u-d-	m+	u-m+	d-m+
ENSG00000058600	0.79	0.293333	1.74005	3.15372	1.39808	0.923386	u-	non_translated_uORF	d-	non_translated_dORF	u-d-	m+	u-m+	d-m+
ENSG00000058668	7.21	7.38	0.766199	0.735304	5.38087	5.38152	u-	non_translated_uORF	d+	multiple_translated_dORF	u-d+	m+	u-m+	d+m+
ENSG00000058729	1.315	2.40333	2.5194	1.97957	3.29997	4.56346	u-	non_translated_uORF	d-	non_translated_dORF	u-d-	m-	u-m-	d-m-
ENSG00000058799	0.075	0.25	7.06645	3.74967	0.486309	0.885796	u+	multiple_translated_uORF	d-	non_translated_dORF	u+d-	m-	u+m-	d-m-
ENSG00000058804	0.135	0.366667	18.7356	15.0296	2.52612	5.43713	u-	non_translated_uORF	d-	non_translated_dORF	u-d-	m+	u-m+	d-m+
ENSG00000059122	0.24	0.306667	1.76859	2.8243	0.393899	0.870966	u-	non_translated_uORF	d-	non_translated_dORF	u-d-	m+	u-m+	d-m+
ENSG00000059145	0.23	0.256667	1.2303	0.993444	0.30806	0.258187	u+	multiple_translated_uORF	d-	non_translated_dORF	u+d-	m+	u+m+	d-m+
ENSG00000059378	0.56	0.61	1.91167	2.36349	0.985277	1.44289	u-	non_translated_uORF	d-	non_translated_dORF	u-d-	m+	u-m+	d-m+
ENSG00000059573	0.3	0.333333	29.1936	35.3058	8.49416	11.7784	u-	non_translated_uORF	d-	non_translated_dORF	u-d-	m-	u-m-	d-m-
ENSG00000059588	0.185	0.366667	2.89228	3.10005	0.577365	1.11164	u-	non_translated_uORF	d-	non_translated_dORF	u-d-	m-	u-m-	d-m-
ENSG00000059691	0.39	2.16667	0.809013	0.438787	0.34282	0.900539	u-	non_translated_uORF	d+	multiple_translated_dORF	u-d+	m+	u-m+	d+m+
ENSG00000059728	0.685	0.4	0.759732	4.62756	0.499066	1.7724	u+	single_translated_uORF	d+	single_translated_dORF	u+d+	m+	u+m+	d+m+
ENSG00000059758	1.345	0.95	1.4932	2.82334	1.98131	2.67639	u-	non_translated_uORF	d-	non_translated_dORF	u-d-	m+	u-m+	d-m+
ENSG00000059769	9.61	8.25667	5.92346	6.99071	63.5813	55.3494	u-	non_translated_uORF	d+	multiple_translated_dORF	u-d+	m-	u-m-	d+m-
ENSG00000059804	20.305	6.59	0.126253	0.344892	1.91871	2.24161	u-	non_translated_uORF	d+	single_translated_dORF	u-d+	m+	u-m+	d+m+
ENSG00000060069	0.435	0.606667	0.962532	2.0719	0.427453	1.23642	u-	non_translated_uORF	d-	non_translated_dORF	u-d-	m+	u-m+	d-m+
ENSG00000060138	0.39	0.416667	14.8945	22.024	5.89002	9.16625	u-	non_translated_uORF	d-	non_translated_dORF	u-d-	m-	u-m-	d-m-
ENSG00000060237	0.68	0.723333	3.6627	4.58632	2.47729	3.26484	u-	non_translated_uORF	d-	non_translated_dORF	u-d-	m+	u-m+	d-m+
ENSG00000060339	1.97	2.44333	11.2698	11.0062	22.2224	26.9975	u+	multiple_translated_uORF	d+	multiple_translated_dORF	u+d+	m+	u+m+	d+m+
ENSG00000060491	0.165	0.243333	6.88213	11.3971	1.13388	2.76317	u-	non_translated_uORF	d-	non_translated_dORF	u-d-	m+	u-m+	d-m+
ENSG00000060558	0.21	0	9.69542	20.7944	2.04038	0	u-	non_translated_uORF	d-	non_translated_dORF	u-d-	m+	u-m+	d-m+
ENSG00000060642	0.485	0.523333	3.23867	1.96994	1.57643	1.2191	u-	non_translated_uORF	d-	non_translated_dORF	u-d-	m+	u-m+	d-m+
ENSG00000060656	0.135	0.1	3.52467	3.86282	0.496294	0.38156	u-	non_translated_uORF	d-	non_translated_dORF	u-d-	m-	u-m-	d-m-
ENSG00000060688	1.37	1.27667	8.84426	7.21815	11.9578	9.19048	u-	non_translated_uORF	d-	non_translated_dORF	u-d-	m-	u-m-	d-m-
ENSG00000060718	2108.95	177.405	0.00649447	0.0984437	30.2694	23.004	u-	non_translated_uORF	d+	multiple_translated_dORF	u-d+	m-	u-m-	d+m-
ENSG00000060749	0.645	0.71	3.45771	4.02665	2.21517	2.86677	u-	non_translated_uORF	d+	multiple_translated_dORF	u-d+	m+	u-m+	d+m+
ENSG00000060762	0.15	0.186667	7.63112	5.49141	1.30354	1.0878	u+	multiple_translated_uORF	d-	non_translated_dORF	u+d-	m-	u+m-	d-m-
ENSG00000060971	1.315	0.83	1.2948	1.58541	1.76352	1.26978	u-	non_translated_uORF	d+	multiple_translated_dORF	u-d+	m+	u-m+	d+m+
ENSG00000060982	3.85	4.23667	3.43363	2.82655	12.8989	12.0099	u-	non_translated_uORF	d-	non_translated_dORF	u-d-	m+	u-m+	d-m+
ENSG00000061273	0.87	0.69	2.70605	3.4883	2.36583	2.37054	u-	non_translated_uORF	d+	multiple_translated_dORF	u-d+	m+	u-m+	d+m+
ENSG00000061676	1.7	1.67	2.42549	2.76998	4.10849	4.63108	u-	non_translated_uORF	d-	non_translated_dORF	u-d-	m-	u-m-	d-m-
ENSG00000061794	0.21	0.313333	25.2129	28.4977	4.65658	8.95896	u-	non_translated_uORF	d+	multiple_translated_dORF	u-d+	m+	u-m+	d+m+
ENSG00000061936	0.965	0.75	2.19465	2.8448	2.11408	2.13191	u-	non_translated_uORF	d+	multiple_translated_dORF	u-d+	m+	u-m+	d+m+
ENSG00000061938	0.71	0.44	1.50742	3.26819	1.0552	1.36199	u-	non_translated_uORF	d-	non_translated_dORF	u-d-	m+	u-m+	d-m+
ENSG00000061987	3.51	2.32333	0.493691	0.431938	1.71808	0.969804	u-	non_translated_uORF	d+	multiple_translated_dORF	u-d+	m-	u-m-	d+m-
ENSG00000062038	0.11	0.0766667	39.4368	38.9203	4.37191	2.94174	u-	non_translated_uORF	d+	multiple_translated_dORF	u-d+	m+	u-m+	d+m+
ENSG00000062194	0.67	0.493333	6.7098	8.22037	4.58892	4.02196	u+	multiple_translated_uORF	d-	non_translated_dORF	u+d-	m-	u+m-	d-m-
ENSG00000062282	0	1.62	0.0843809	0.0530614	0	0.0903497	u-	non_translated_uORF	d-	non_translated_dORF	u-d-	m+	u-m+	d-m+
ENSG00000062370	0.95	0	0.286109	0.0632035	0.299974	0	u-	non_translated_uORF	d+	single_translated_dORF	u-d+	m-	u-m-	d+m-
ENSG00000062485	0.24	0.186667	24.8245	21.6892	6.00981	4.00237	u+	multiple_translated_uORF	d+	multiple_translated_dORF	u+d+	m+	u+m+	d+m+
ENSG00000062582	2.92	0.943333	0.118907	2.74019	0.385623	2.28359	u+	multiple_translated_uORF	d-	non_translated_dORF	u+d-	m-	u+m-	d-m-
ENSG00000062598	1.075	1.22	2.14421	1.46399	2.37969	1.80743	u+	multiple_translated_uORF	d+	multiple_translated_dORF	u+d+	m+	u+m+	d+m+
ENSG00000062650	1.475	0.816667	4.28174	6.45439	6.3218	5.27991	u+	multiple_translated_uORF	d-	non_translated_dORF	u+d-	m+	u+m+	d-m+
ENSG00000062716	0.17	0.136667	21.0139	22.9014	3.35376	3.06433	u+	single_translated_uORF	d+	multiple_translated_dORF	u+d+	m-	u+m-	d+m-
ENSG00000062725	1.64	0.74	1.06375	0.781291	1.66409	0.583154	u-	non_translated_uORF	d+	multiple_translated_dORF	u-d+	m+	u-m+	d+m+
ENSG00000062822	0.94	0.87	3.5273	3.23384	3.14537	2.91452	u-	non_translated_uORF	d+	multiple_translated_dORF	u-d+	m+	u-m+	d+m+
ENSG00000063046	0.205	0.146667	25.741	38.381	5.34494	5.62839	u-	non_translated_uORF	d+	multiple_translated_dORF	u-d+	m+	u-m+	d+m+
ENSG00000063169	0.805	0.45	0.77733	0.791955	0.595516	0.35288	u-	non_translated_uORF	d-	non_translated_dORF	u-d-	m+	u-m+	d-m+
ENSG00000063176	0.105	0.316667	1.41048	1.38112	0.167687	0.424294	u-	non_translated_uORF	d+	single_translated_dORF	u-d+	m+	u-m+	d+m+
ENSG00000063177	0.105	0.0766667	124.701	165.419	12.7366	12.7596	u+	multiple_translated_uORF	d+	multiple_translated_dORF	u+d+	m-	u+m-	d+m-
ENSG00000063241	0.145	0.18	6.97065	5.54241	1.01419	0.982487	u-	non_translated_uORF	d-	non_translated_dORF	u-d-	m+	u-m+	d-m+
ENSG00000063244	0.99	0.823333	37.6243	55.1693	36.4914	45.3958	u-	non_translated_uORF	d+	multiple_translated_dORF	u-d+	m+	u-m+	d+m+
ENSG00000063245	0.145	0.183333	2.94159	4.77504	0.425377	0.873534	u-	non_translated_uORF	d+	multiple_translated_dORF	u-d+	m+	u-m+	d+m+
ENSG00000063322	0.4	1.04333	5.12348	4.36819	2.03045	4.5572	u-	non_translated_uORF	d+	multiple_translated_dORF	u-d+	m+	u-m+	d+m+
ENSG00000063587	0.415	0.316667	0.927196	1.22796	0.38943	0.375477	u-	non_translated_uORF	d+	multiple_translated_dORF	u-d+	m+	u-m+	d+m+
ENSG00000063601	0.16	0.343333	3.14039	3.71046	0.501276	1.2812	u-	non_translated_uORF	d+	single_translated_dORF	u-d+	m+	u-m+	d+m+
ENSG00000063660	0.83	0.533333	24.8291	38.2817	20.568	20.1736	u-	non_translated_uORF	d-	non_translated_dORF	u-d-	m+	u-m+	d-m+
ENSG00000063761	0.545	0.39	1.1384	0.875233	0.623704	0.374084	u-	non_translated_uORF	d+	multiple_translated_dORF	u-d+	m+	u-m+	d+m+
ENSG00000063854	1.67	0.816667	1.93617	1.79565	3.23192	1.48442	u+	multiple_translated_uORF	d-	non_translated_dORF	u+d-	m-	u+m-	d-m-
ENSG00000063978	0.425	0.536667	3.01592	4.08002	1.30794	2.15151	u-	non_translated_uORF	d+	multiple_translated_dORF	u-d+	m+	u-m+	d+m+
ENSG00000064012	0.3	0.986667	1.44406	0.957291	0.437604	0.914989	u-	non_translated_uORF	d-	non_translated_dORF	u-d-	m+	u-m+	d-m+
ENSG00000064042	1.135	1.59	1.75785	0.674668	1.99037	1.06463	u+	multiple_translated_uORF	d-	non_translated_dORF	u+d-	m-	u+m-	d-m-
ENSG00000064102	0.705	0.92	11.0512	10.5961	7.79967	9.6685	u-	non_translated_uORF	d-	non_translated_dORF	u-d-	m-	u-m-	d-m-
ENSG00000064115	0.28	0.38	11.105	5.76213	3.1477	2.20219	u+	multiple_translated_uORF	d+	multiple_translated_dORF	u+d+	m+	u+m+	d+m+
ENSG00000064205	0.64	0	0.174964	0.0203075	0.202295	0	u-	non_translated_uORF	d-	non_translated_dORF	u-d-	m+	u-m+	d-m+
ENSG00000064300	0.13	0.12	5.84188	7.20295	0.763751	0.847494	u-	non_translated_uORF	d-	non_translated_dORF	u-d-	m+	u-m+	d-m+
ENSG00000064309	0.655	0.483333	0.185734	0.0943909	0.108896	0.0528846	u-	non_translated_uORF	d+	multiple_translated_dORF	u-d+	m-	u-m-	d+m-
ENSG00000064313	0.92	0.506667	2.28782	2.60066	2.09041	1.32299	u-	non_translated_uORF	d+	multiple_translated_dORF	u-d+	m-	u-m-	d+m-
ENSG00000064393	11.34	8.49333	0.0385512	0.0439057	0.421101	0.274725	u-	non_translated_uORF	d-	non_translated_dORF	u-d-	m-	u-m-	d-m-
ENSG00000064419	1.41	1.33333	7.18454	7.48436	10.1403	9.59637	u-	non_translated_uORF	d-	non_translated_dORF	u-d-	m+	u-m+	d-m+
ENSG00000064490	0.19	0.1	13.4837	11.8918	2.59121	1.15956	u-	non_translated_uORF	d+	multiple_translated_dORF	u-d+	m+	u-m+	d+m+
ENSG00000064545	0.405	0.196667	9.29368	10.8705	3.60174	2.09704	u-	non_translated_uORF	d+	multiple_translated_dORF	u-d+	m+	u-m+	d+m+
ENSG00000064601	0.295	0.4	32.4447	21.9925	9.62055	8.71712	u-	non_translated_uORF	d+	multiple_translated_dORF	u-d+	m+	u-m+	d+m+
ENSG00000064607	0.535	0.373333	3.20163	3.56841	1.68547	1.3293	u-	non_translated_uORF	d+	multiple_translated_dORF	u-d+	m+	u-m+	d+m+
ENSG00000064651	2.96	2.51	3.82643	4.86198	11.1503	12.2327	u-	non_translated_uORF	d+	multiple_translated_dORF	u-d+	m+	u-m+	d+m+
ENSG00000064652	0.21	0.72	2.00644	0.968956	0.325155	0.659661	u-	non_translated_uORF	d+	multiple_translated_dORF	u-d+	m-	u-m-	d+m-
ENSG00000064655	6.035	6.31333	0.200656	0.161614	1.1951	0.859635	u-	non_translated_uORF	d-	non_translated_dORF	u-d-	m-	u-m-	d-m-
ENSG00000064666	0.485	0.326667	42.9257	59.0042	20.7943	19.3452	u+	multiple_translated_uORF	d+	multiple_translated_dORF	u+d+	m+	u+m+	d+m+
ENSG00000064687	0.385	0.416667	1.05385	0.869424	0.481718	0.377136	u-	non_translated_uORF	d-	non_translated_dORF	u-d-	m+	u-m+	d-m+
ENSG00000064692	1.39	1.59333	0.076787	0.0548048	0.157584	0.16664	u-	non_translated_uORF	d-	non_translated_dORF	u-d-	m-	u-m-	d-m-
ENSG00000064703	1.335	1.05667	1.71144	1.5729	2.29815	1.63431	u+	multiple_translated_uORF	d+	multiple_translated_dORF	u+d+	m-	u+m-	d+m-
ENSG00000064726	0.495	0.42	7.48793	8.80364	3.76617	3.72803	u-	non_translated_uORF	d+	multiple_translated_dORF	u-d+	m-	u-m-	d+m-
ENSG00000064763	1.07	0.683333	1.19457	0.784903	1.14442	0.574785	u-	non_translated_uORF	d-	non_translated_dORF	u-d-	m-	u-m-	d-m-
ENSG00000064932	0.875	0.67	2.73021	6.25288	2.32823	4.23812	u-	non_translated_uORF	d-	non_translated_dORF	u-d-	m+	u-m+	d-m+
ENSG00000064933	1.145	1.82333	1.73841	0.85791	1.95508	1.65439	u+	multiple_translated_uORF	d+	multiple_translated_dORF	u+d+	m+	u+m+	d+m+
ENSG00000064961	0.675	1.19333	5.43426	4.71276	3.58636	5.60017	u-	non_translated_uORF	d+	multiple_translated_dORF	u-d+	m-	u-m-	d+m-
ENSG00000064995	0.15	0.346667	9.22958	9.14487	1.36831	3.13008	u-	non_translated_uORF	d-	non_translated_dORF	u-d-	m+	u-m+	d-m+
ENSG00000064999	0.605	0.45	2.20275	3.00552	1.29768	1.3688	u-	non_translated_uORF	d-	non_translated_dORF	u-d-	m+	u-m+	d-m+
ENSG00000065000	1.835	1.16	5.39855	7.91159	9.76888	8.87636	u-	non_translated_uORF	d+	single_translated_dORF	u-d+	m+	u-m+	d+m+
ENSG00000065029	0.325	0.503333	0.978735	0.544391	0.445264	0.315605	u-	non_translated_uORF	d+	multiple_translated_dORF	u-d+	m+	u-m+	d+m+
ENSG00000065054	1.015	0.746667	3.26899	4.91335	3.41145	3.71588	u-	non_translated_uORF	d+	multiple_translated_dORF	u-d+	m+	u-m+	d+m+
ENSG00000065057	0.39	0.343333	4.35154	3.74799	1.83973	1.34313	u-	non_translated_uORF	d+	multiple_translated_dORF	u-d+	m-	u-m-	d+m-
ENSG00000065060	0.34	0.786667	1.61866	1.16643	0.466008	0.89975	u-	non_translated_uORF	d-	non_translated_dORF	u-d-	m+	u-m+	d-m+
ENSG00000065135	0.79	1.24667	1.7734	2.03067	1.37949	2.51571	u-	non_translated_uORF	d-	non_translated_dORF	u-d-	m+	u-m+	d-m+
ENSG00000065150	2.86	1.61	11.2288	19.1386	31.9786	30.6944	u+	multiple_translated_uORF	d-	non_translated_dORF	u+d-	m-	u+m-	d-m-
ENSG00000065154	1.28	1.01	23.1391	29.7123	29.1369	29.5926	u+	single_translated_uORF	d-	non_translated_dORF	u+d-	m+	u+m+	d-m+
ENSG00000065183	1.465	0.856667	1.91159	2.85375	2.66392	2.40485	u-	non_translated_uORF	d+	multiple_translated_dORF	u-d+	m+	u-m+	d+m+
ENSG00000065243	1.155	1.43	2.96531	3.39221	3.30196	4.86085	u-	non_translated_uORF	d+	multiple_translated_dORF	u-d+	m+	u-m+	d+m+
ENSG00000065268	0.665	0.336667	14.5607	15.2954	9.59991	5.16696	u-	non_translated_uORF	d+	multiple_translated_dORF	u-d+	m-	u-m-	d+m-
ENSG00000065308	0.6	0.786667	4.14356	3.37998	2.54615	2.63208	u-	non_translated_uORF	d-	non_translated_dORF	u-d-	m+	u-m+	d-m+
ENSG00000065320	6.815	4.60333	0.0159125	0.0390173	0.157862	0.0878235	u-	non_translated_uORF	d-	non_translated_dORF	u-d-	m+	u-m+	d-m+
ENSG00000065328	1.235	1.58333	5.72434	4.33973	6.92345	6.83819	u-	non_translated_uORF	d+	multiple_translated_dORF	u-d+	m+	u-m+	d+m+
ENSG00000065357	2.225	2.93667	2.03848	1.31702	3.85265	3.81037	u-	non_translated_uORF	d+	multiple_translated_dORF	u-d+	m+	u-m+	d+m+
ENSG00000065361	0.315	0.366667	3.53578	3.47052	1.13214	1.27089	u-	non_translated_uORF	d-	non_translated_dORF	u-d-	m+	u-m+	d-m+
ENSG00000065427	0.33	0.35	32.4189	41.5182	10.7451	14.4617	u+	multiple_translated_uORF	d+	multiple_translated_dORF	u+d+	m-	u+m-	d+m-
ENSG00000065457	0.205	1.05667	2.3775	0.973468	0.481929	0.941261	u-	non_translated_uORF	d+	multiple_translated_dORF	u-d+	m-	u-m-	d+m-
ENSG00000065485	1.565	1.36	4.68288	4.23512	7.3332	5.85117	u+	multiple_translated_uORF	d+	multiple_translated_dORF	u+d+	m-	u+m-	d+m-
ENSG00000065491	0	0.466667	1.86525	2.51022	0	1.07339	u-	non_translated_uORF	d-	non_translated_dORF	u-d-	m+	u-m+	d-m+
ENSG00000065518	0.21	0.313333	55.1837	38.8268	11.5225	12.2147	u-	non_translated_uORF	d+	multiple_translated_dORF	u-d+	m-	u-m-	d+m-
ENSG00000065526	1.815	1.55	2.59037	5.25199	4.69549	7.96741	u-	non_translated_uORF	d-	non_translated_dORF	u-d-	m-	u-m-	d-m-
ENSG00000065534	1.46	24.4533	0.299348	0.0311442	0.467797	0.7558	u-	non_translated_uORF	d+	multiple_translated_dORF	u-d+	m-	u-m-	d+m-
ENSG00000065548	1.315	0.883333	17.3009	22.4117	22.3668	20.1743	u-	non_translated_uORF	d+	multiple_translated_dORF	u-d+	m-	u-m-	d+m-
ENSG00000065559	0.325	0.22	3.53687	4.57935	1.16074	0.962074	u-	non_translated_uORF	d+	multiple_translated_dORF	u-d+	m+	u-m+	d+m+
ENSG00000065600	0.315	0.153333	7.40177	8.96848	2.17541	1.36514	u-	non_translated_uORF	d-	non_translated_dORF	u-d-	m+	u-m+	d-m+
ENSG00000065613	2.21	1.70667	8.78356	16.9849	19.4313	28.8927	u-	non_translated_uORF	d-	non_translated_dORF	u-d-	m+	u-m+	d-m+
ENSG00000065615	0.115	0.513333	0.833626	0.671184	0.10458	0.317178	u+	multiple_translated_uORF	d-	non_translated_dORF	u+d-	m-	u+m-	d-m-
ENSG00000065618	0.15	0.113333	39.6448	83.0008	5.87621	8.88355	u-	non_translated_uORF	d-	non_translated_dORF	u-d-	m-	u-m-	d-m-
ENSG00000065665	0.255	0.0466667	4.36185	4.12884	1.0667	0.182384	u-	non_translated_uORF	d+	multiple_translated_dORF	u-d+	m+	u-m+	d+m+
ENSG00000065717	0	1.14667	0.275616	0.843582	0	0.933686	u-	non_translated_uORF	d-	non_translated_dORF	u-d-	m+	u-m+	d-m+
ENSG00000065802	0.29	1.38	1.10542	0.848837	0.311552	1.1616	u-	non_translated_uORF	d-	non_translated_dORF	u-d-	m+	u-m+	d-m+
ENSG00000065809	0.47	0.293333	2.41603	5.49142	1.10939	1.62564	u+	multiple_translated_uORF	d+	multiple_translated_dORF	u+d+	m-	u+m-	d+m-
ENSG00000065833	2.51	3.39667	4.7848	2.77926	11.5875	9.30697	u-	non_translated_uORF	d-	non_translated_dORF	u-d-	m-	u-m-	d-m-
ENSG00000065882	0.135	0.933333	0.849941	0.547522	0.111563	0.530546	u-	non_translated_uORF	d-	non_translated_dORF	u-d-	m+	u-m+	d-m+
ENSG00000065883	0.94	0.94	2.3133	4.53461	2.16464	4.1857	u+	multiple_translated_uORF	d+	multiple_translated_dORF	u+d+	m+	u+m+	d+m+
ENSG00000065911	2.805	1.35	8.59567	16.4851	22.0498	22.2208	u-	non_translated_uORF	d+	multiple_translated_dORF	u-d+	m+	u-m+	d+m+
ENSG00000065923	0.215	0.363333	2.08987	1.95197	0.430965	0.705607	u-	non_translated_uORF	d-	non_translated_dORF	u-d-	m+	u-m+	d-m+
ENSG00000065970	0.805	0.783333	1.98122	2.55498	1.55687	1.89272	u-	non_translated_uORF	d-	non_translated_dORF	u-d-	m+	u-m+	d-m+
ENSG00000065978	0.16	0.103333	214.633	269.281	34.0612	27.8454	u-	non_translated_uORF	d-	non_translated_dORF	u-d-	m+	u-m+	d-m+
ENSG00000066027	0.035	0.166667	6.8272	7.80735	0.263433	1.23863	u-	non_translated_uORF	d-	non_translated_dORF	u-d-	m+	u-m+	d-m+
ENSG00000066044	0.565	0.586667	7.91059	8.99337	4.45391	5.13165	u-	non_translated_uORF	d+	multiple_translated_dORF	u-d+	m+	u-m+	d+m+
ENSG00000066084	1.655	0.7	1.8442	3.27063	3.03266	2.3116	u-	non_translated_uORF	d+	multiple_translated_dORF	u-d+	m+	u-m+	d+m+
ENSG00000066117	0.475	0.39	5.95232	7.97937	2.86089	3.03491	u-	non_translated_uORF	d-	non_translated_dORF	u-d-	m+	u-m+	d-m+
ENSG00000066135	1.875	1.66	2.75542	2.61691	4.98773	4.33367	u-	non_translated_uORF	d-	non_translated_dORF	u-d-	m+	u-m+	d-m+
ENSG00000066136	0.595	0.34	3.38969	3.17289	1.99732	1.06266	u-	non_translated_uORF	d-	non_translated_dORF	u-d-	m+	u-m+	d-m+
ENSG00000066248	41.76	38.26	0.00590861	0.00681927	0.462149	1.16545	u-	non_translated_uORF	d-	non_translated_dORF	u-d-	m+	u-m+	d-m+
ENSG00000066279	1.225	1.19667	3.54002	1.64249	4.38047	1.90925	u-	non_translated_uORF	d-	non_translated_dORF	u-d-	m-	u-m-	d-m-
ENSG00000066322	0.4	0.373333	37.2887	29.0052	15.3546	10.7689	u-	non_translated_uORF	d-	non_translated_dORF	u-d-	m+	u-m+	d-m+
ENSG00000066379	0.345	0.11	6.8084	7.75649	2.31511	0.874087	u-	non_translated_uORF	d-	non_translated_dORF	u-d-	m+	u-m+	d-m+
ENSG00000066382	0.065	0	1.67535	0.312163	0.122927	0	u-	non_translated_uORF	d-	non_translated_dORF	u-d-	m-	u-m-	d-m-
ENSG00000066422	1.185	0.54	1.59821	2.39905	1.88501	1.32644	u-	non_translated_uORF	d-	non_translated_dORF	u-d-	m+	u-m+	d-m+
ENSG00000066427	0.79	1.92667	0.23999	0.220434	0.189047	0.395299	u-	non_translated_uORF	d+	multiple_translated_dORF	u-d+	m-	u-m-	d+m-
ENSG00000066455	0.98	1.48	7.23891	3.48087	7.08385	5.00785	u-	non_translated_uORF	d-	non_translated_dORF	u-d-	m-	u-m-	d-m-
ENSG00000066468	0.76	0.34	3.11631	1.9731	2.3791	0.665745	u-	non_translated_uORF	d+	multiple_translated_dORF	u-d+	m-	u-m-	d+m-
ENSG00000066557	3.45	4.85	2.60096	1.5066	8.94471	7.45805	u-	non_translated_uORF	d-	non_translated_dORF	u-d-	m-	u-m-	d-m-
ENSG00000066583	0.07	0.173333	8.02927	9.60484	0.595001	1.73365	u-	non_translated_uORF	d-	non_translated_dORF	u-d-	m-	u-m-	d-m-
ENSG00000066651	0.955	1.10333	5.06344	4.41046	4.82216	4.96425	u+	multiple_translated_uORF	d+	multiple_translated_dORF	u+d+	m-	u+m-	d+m-
ENSG00000066654	0.5	0.77	3.95315	3.39317	1.9502	2.64937	u-	non_translated_uORF	d-	non_translated_dORF	u-d-	m-	u-m-	d-m-
ENSG00000066697	0.36	0.313333	9.23147	10.8387	3.2779	3.27409	u-	non_translated_uORF	d-	non_translated_dORF	u-d-	m-	u-m-	d-m-
ENSG00000066739	1.3	1.3	0.495759	0.618892	0.643436	0.803306	u-	non_translated_uORF	d-	non_translated_dORF	u-d-	m+	u-m+	d-m+
ENSG00000066777	0.695	1.25333	2.09626	2.34214	1.45882	2.89863	u-	non_translated_uORF	d-	non_translated_dORF	u-d-	m+	u-m+	d-m+
ENSG00000066827	0.455	0.676667	0.533236	0.526613	0.242914	0.360634	u-	non_translated_uORF	d+	multiple_translated_dORF	u-d+	m+	u-m+	d+m+
ENSG00000066855	0.23	0.423333	5.38226	5.73866	1.18345	2.43174	u-	non_translated_uORF	d+	multiple_translated_dORF	u-d+	m-	u-m-	d+m-
ENSG00000066926	1.21	0.803333	1.83571	1.23778	1.9989	1.00256	u+	multiple_translated_uORF	d+	multiple_translated_dORF	u+d+	m+	u+m+	d+m+
ENSG00000066933	1.765	1.73667	0.406547	0.475475	0.719198	0.820076	u-	non_translated_uORF	d-	non_translated_dORF	u-d-	m+	u-m+	d-m+
ENSG00000067057	0.825	0.8	19.3873	27.7242	15.9461	22.1081	u-	non_translated_uORF	d-	non_translated_dORF	u-d-	m-	u-m-	d-m-
ENSG00000067064	0.845	0.496667	8.17431	12.034	7.06507	5.9201	u-	non_translated_uORF	d-	non_translated_dORF	u-d-	m-	u-m-	d-m-
ENSG00000067066	3.13	3.86	0.792237	0.54368	2.47858	2.11526	u-	non_translated_uORF	d-	non_translated_dORF	u-d-	m-	u-m-	d-m-
ENSG00000067082	7.585	0.683333	0.753418	5.58569	4.9303	3.88375	u-	non_translated_uORF	d-	non_translated_dORF	u-d-	m+	u-m+	d-m+
ENSG00000067113	0.985	0.743333	11.4633	12.6444	11.2965	9.07269	u-	non_translated_uORF	d+	single_translated_dORF	u-d+	m+	u-m+	d+m+
ENSG00000067141	2.18	2.92333	1.03326	0.730571	2.23684	2.00834	u-	non_translated_uORF	d-	non_translated_dORF	u-d-	m+	u-m+	d-m+
ENSG00000067167	0.42	0.423333	51.403	45.8439	21.3687	19.5703	u-	non_translated_uORF	d-	non_translated_dORF	u-d-	m-	u-m-	d-m-
ENSG00000067177	0.48	0.45	1.76084	2.42287	0.862704	1.06647	u-	non_translated_uORF	d-	non_translated_dORF	u-d-	m+	u-m+	d-m+
ENSG00000067182	0.475	0.72	15.3194	7.79089	7.26911	5.50831	u-	non_translated_uORF	d+	multiple_translated_dORF	u-d+	m+	u-m+	d+m+
ENSG00000067191	0.325	0.146667	0.520318	1.10352	0.162715	0.158043	u-	non_translated_uORF	d-	non_translated_dORF	u-d-	m+	u-m+	d-m+
ENSG00000067208	1.465	1.70667	0.56479	1.18127	0.748244	1.85833	u-	non_translated_uORF	d-	non_translated_dORF	u-d-	m+	u-m+	d-m+
ENSG00000067221	0.675	0.52	0.617325	0.433026	0.413332	0.258409	u+	multiple_translated_uORF	d-	non_translated_dORF	u+d-	m+	u+m+	d-m+
ENSG00000067225	0.405	0.27	170.281	271.596	67.7368	73.3212	u-	non_translated_uORF	d+	multiple_translated_dORF	u-d+	m+	u-m+	d+m+
ENSG00000067248	1.015	1.02333	4.29797	3.6866	4.26103	3.84268	u-	non_translated_uORF	d-	non_translated_dORF	u-d-	m-	u-m-	d-m-
ENSG00000067334	0.95	0.87	6.15554	10.8468	5.71158	9.49829	u-	non_translated_uORF	d+	multiple_translated_dORF	u-d+	m-	u-m-	d+m-
ENSG00000067365	0.815	1.10667	0.643921	0.483135	0.523851	0.524691	u-	non_translated_uORF	d+	multiple_translated_dORF	u-d+	m+	u-m+	d+m+
ENSG00000067369	0.785	0.633333	3.55301	4.15024	2.79523	2.56815	u-	non_translated_uORF	d+	multiple_translated_dORF	u-d+	m-	u-m-	d+m-
ENSG00000067533	0.93	0.96	5.12391	7.22297	5.26904	6.95389	u-	non_translated_uORF	d-	non_translated_dORF	u-d-	m+	u-m+	d-m+
ENSG00000067560	3.18	2.93333	67.8659	72.0389	215.216	211.106	u-	non_translated_uORF	d+	multiple_translated_dORF	u-d+	m+	u-m+	d+m+
ENSG00000067596	1.755	1.31333	2.71567	3.64264	4.74088	4.70925	u-	non_translated_uORF	d+	multiple_translated_dORF	u-d+	m+	u-m+	d+m+
ENSG00000067704	0.545	0.586667	27.5469	22.5921	14.9474	13.2441	u-	non_translated_uORF	d-	non_translated_dORF	u-d-	m-	u-m-	d-m-
ENSG00000067798	16.56	3.45667	0.0768116	0.356554	1.2471	1.2219	u-	non_translated_uORF	d-	non_translated_dORF	u-d-	m-	u-m-	d-m-
ENSG00000067829	0.825	0.78	10.4453	9.00986	8.59083	6.95821	u+	multiple_translated_uORF	d+	multiple_translated_dORF	u+d+	m+	u+m+	d+m+
ENSG00000067836	0.39	0.46	2.36871	1.15522	0.626827	0.498335	u-	non_translated_uORF	d+	multiple_translated_dORF	u-d+	m+	u-m+	d+m+
ENSG00000067900	4.055	3.76667	1.7017	2.11756	6.89961	7.96664	u-	non_translated_uORF	d-	non_translated_dORF	u-d-	m+	u-m+	d-m+
ENSG00000067955	0.615	0.716667	10.4583	13.7448	6.45617	9.79466	u+	multiple_translated_uORF	d-	non_translated_dORF	u+d-	m+	u+m+	d-m+
ENSG00000067992	1.265	2.28	1.30784	0.737653	1.71325	1.64389	u-	non_translated_uORF	d-	non_translated_dORF	u-d-	m-	u-m-	d-m-
ENSG00000068001	0.345	0.113333	3.60331	2.70197	1.17305	0.280482	u-	non_translated_uORF	d-	non_translated_dORF	u-d-	m+	u-m+	d-m+
ENSG00000068024	1.555	1.74	0.21506	0.229541	0.323449	0.403785	u-	non_translated_uORF	d-	non_translated_dORF	u-d-	m+	u-m+	d-m+
ENSG00000068028	1.26	0.693333	2.11094	5.92146	2.54196	4.09473	u+	multiple_translated_uORF	d+	multiple_translated_dORF	u+d+	m+	u+m+	d+m+
ENSG00000068078	0.825	0.37	3.30727	2.75648	2.47496	0.854706	u-	non_translated_uORF	d+	multiple_translated_dORF	u-d+	m+	u-m+	d+m+
ENSG00000068079	0.435	0.836667	5.8638	3.57935	2.62789	3.01996	u-	non_translated_uORF	d-	non_translated_dORF	u-d-	m+	u-m+	d-m+
ENSG00000068097	1.035	2.03	1.76885	0.951872	1.92318	1.91489	u-	non_translated_uORF	d+	multiple_translated_dORF	u-d+	m+	u-m+	d+m+
ENSG00000068120	0.175	0.246667	15.4537	13.9286	2.64459	3.44881	u+	multiple_translated_uORF	d-	non_translated_dORF	u+d-	m+	u+m+	d-m+
ENSG00000068137	0.38	0.343333	1.98422	2.12018	0.83917	0.773698	u-	non_translated_uORF	d-	non_translated_dORF	u-d-	m+	u-m+	d-m+
ENSG00000068305	0.9	0.976667	1.63699	2.2009	1.5186	2.11901	u-	non_translated_uORF	d-	non_translated_dORF	u-d-	m+	u-m+	d-m+
ENSG00000068308	0.43	0.366667	8.5934	14.2686	3.65208	5.23301	u+	single_translated_uORF	d-	non_translated_dORF	u+d-	m+	u+m+	d-m+
ENSG00000068323	0.23	0.196667	6.33016	10.9286	1.48007	2.03291	u-	non_translated_uORF	d+	multiple_translated_dORF	u-d+	m+	u-m+	d+m+
ENSG00000068354	0.135	0.18	1.56327	3.24056	0.238606	0.554533	u-	non_translated_uORF	d+	single_translated_dORF	u-d+	m+	u-m+	d+m+
ENSG00000068366	3.335	1.97667	4.14543	7.82861	13.8404	15.326	u-	non_translated_uORF	d+	multiple_translated_dORF	u-d+	m+	u-m+	d+m+
ENSG00000068383	1.07	0.166667	2.457	5.16514	2.64491	0.866068	u-	non_translated_uORF	d-	non_translated_dORF	u-d-	m-	u-m-	d-m-
ENSG00000068394	0.59	0.313333	9.74442	10.8423	5.79528	3.45151	u-	non_translated_uORF	d-	non_translated_dORF	u-d-	m+	u-m+	d-m+
ENSG00000068400	1.445	0.836667	2.01883	1.68787	2.88711	1.42081	u+	multiple_translated_uORF	d-	non_translated_dORF	u+d-	m+	u+m+	d-m+
ENSG00000068438	0.35	0.233333	14.8864	16.807	5.21827	3.97597	u+	multiple_translated_uORF	d-	non_translated_dORF	u+d-	m+	u+m+	d-m+
ENSG00000068489	1.375	6.38667	2.49573	0.476352	2.93235	2.90746	u-	non_translated_uORF	d-	non_translated_dORF	u-d-	m+	u-m+	d-m+
ENSG00000068650	0.765	0.783333	0.736305	0.547101	0.524292	0.441747	u-	non_translated_uORF	d+	multiple_translated_dORF	u-d+	m+	u-m+	d+m+
ENSG00000068654	1.23	1.22667	1.43205	2.05559	1.7374	2.52134	u-	non_translated_uORF	d+	multiple_translated_dORF	u-d+	m+	u-m+	d+m+
ENSG00000068697	0.815	0.996667	91.5452	69.5892	73.6906	68.1125	u-	non_translated_uORF	d-	non_translated_dORF	u-d-	m-	u-m-	d-m-
ENSG00000068724	0.485	0.333333	1.57623	2.82371	0.767233	0.89387	u-	non_translated_uORF	d+	multiple_translated_dORF	u-d+	m+	u-m+	d+m+
ENSG00000068745	0.54	0.5	3.67755	4.72075	2.04907	2.3729	u-	non_translated_uORF	d+	multiple_translated_dORF	u-d+	m-	u-m-	d+m-
ENSG00000068784	3.425	10.37	1.1743	0.415805	4.02743	3.81551	u-	non_translated_uORF	d-	non_translated_dORF	u-d-	m-	u-m-	d-m-
ENSG00000068796	2.565	1.56333	3.59892	3.41273	8.75788	5.35774	u+	multiple_translated_uORF	d-	non_translated_dORF	u+d-	m-	u+m-	d-m-
ENSG00000068878	1.715	0.67	2.14426	4.25145	3.71397	2.85074	u-	non_translated_uORF	d+	multiple_translated_dORF	u-d+	m+	u-m+	d+m+
ENSG00000068885	0.545	0.553333	1.10436	0.367842	0.60263	0.234388	u+	multiple_translated_uORF	d+	multiple_translated_dORF	u+d+	m-	u+m-	d+m-
ENSG00000068903	0.705	0.423333	1.12788	1.63762	0.833039	0.662438	u-	non_translated_uORF	d+	single_translated_dORF	u-d+	m+	u-m+	d+m+
ENSG00000068912	0.645	1.17	10.9592	9.09434	7.17456	10.7089	u-	non_translated_uORF	d-	non_translated_dORF	u-d-	m-	u-m-	d-m-
ENSG00000068971	1.335	0.526667	0.89843	2.13942	1.23732	1.11677	u-	non_translated_uORF	d-	non_translated_dORF	u-d-	m+	u-m+	d-m+
ENSG00000069011	0.12	0.21	5.20607	9.82342	0.61576	2.08848	u-	non_translated_uORF	d-	non_translated_dORF	u-d-	m+	u-m+	d-m+
ENSG00000069020	0.525	0.6	0.282479	0.945287	0.147321	0.548339	u-	non_translated_uORF	d-	non_translated_dORF	u-d-	m-	u-m-	d-m-
ENSG00000069248	1.61	1.00333	4.85654	3.90599	7.82279	3.88865	u-	non_translated_uORF	d-	non_translated_dORF	u-d-	m+	u-m+	d-m+
ENSG00000069275	0.945	1.15667	46.5893	20.9542	43.0664	24.2431	u-	non_translated_uORF	d-	non_translated_dORF	u-d-	m+	u-m+	d-m+
ENSG00000069329	0.55	0.586667	11.0436	11.9694	6.07074	7.03484	u-	non_translated_uORF	d+	multiple_translated_dORF	u-d+	m+	u-m+	d+m+
ENSG00000069345	0.675	0.773333	12.2352	13.4011	8.25095	9.8823	u-	non_translated_uORF	d+	multiple_translated_dORF	u-d+	m+	u-m+	d+m+
ENSG00000069399	0.41	0.133333	1.65254	7.12941	0.712092	0.942631	u-	non_translated_uORF	d-	non_translated_dORF	u-d-	m+	u-m+	d-m+
ENSG00000069482	0.06	0.14	10.593	16.257	0.887924	2.4273	u-	non_translated_uORF	d-	non_translated_dORF	u-d-	m-	u-m-	d-m-
ENSG00000069509	0.365	0.923333	11.0609	4.57077	4.02061	4.2265	u-	non_translated_uORF	d-	non_translated_dORF	u-d-	m-	u-m-	d-m-
ENSG00000069702	12.665	10.46	0.200957	0.112462	2.0352	1.15291	u-	non_translated_uORF	d+	multiple_translated_dORF	u-d+	m+	u-m+	d+m+
ENSG00000069812	0.095	0.0566667	2.99214	2.4028	0.213483	0.132091	u-	non_translated_uORF	d-	non_translated_dORF	u-d-	m+	u-m+	d-m+
ENSG00000069849	0.34	0.256667	142.262	154.139	48.9311	40.3645	u-	non_translated_uORF	d+	multiple_translated_dORF	u-d+	m-	u-m-	d+m-
ENSG00000069869	1.565	2.31	2.61847	2.0826	4.10251	4.74879	u-	non_translated_uORF	d+	multiple_translated_dORF	u-d+	m-	u-m-	d+m-
ENSG00000069943	0	0.34	4.86934	2.1424	0	0.706659	u-	non_translated_uORF	d-	non_translated_dORF	u-d-	m-	u-m-	d-m-
ENSG00000069956	0.355	0.23	5.19285	8.38182	1.7381	1.91359	u-	non_translated_uORF	d-	non_translated_dORF	u-d-	m+	u-m+	d-m+
ENSG00000069966	0.52	0.63	0.97744	0.783747	0.498607	0.486652	u-	non_translated_uORF	d+	multiple_translated_dORF	u-d+	m+	u-m+	d+m+
ENSG00000069974	0.2	0.776667	2.13314	1.22409	0.411883	0.972695	u-	non_translated_uORF	d-	non_translated_dORF	u-d-	m+	u-m+	d-m+
ENSG00000069998	0.15	0.25	7.30583	9.06272	1.10984	2.36115	u-	non_translated_uORF	d-	non_translated_dORF	u-d-	m+	u-m+	d-m+
ENSG00000070010	0.73	0.583333	7.76109	8.30817	5.7087	4.86329	u-	non_translated_uORF	d+	single_translated_dORF	u-d+	m-	u-m-	d+m-
ENSG00000070018	0.755	0.576667	1.82484	2.34731	1.35235	1.38104	u-	non_translated_uORF	d-	non_translated_dORF	u-d-	m+	u-m+	d-m+
ENSG00000070047	1.365	0.88	3.14774	7.34319	4.29692	6.45539	u-	non_translated_uORF	d-	non_translated_dORF	u-d-	m+	u-m+	d-m+
ENSG00000070061	1.165	1.13	4.45149	4.78903	5.17108	5.30556	u+	multiple_translated_uORF	d+	multiple_translated_dORF	u+d+	m+	u+m+	d+m+
ENSG00000070081	2.36	6.17333	4.93659	1.77383	11.7466	10.5622	u-	non_translated_uORF	d+	multiple_translated_dORF	u-d+	m-	u-m-	d+m-
ENSG00000070087	23.21	51.2033	0.987234	0.505156	22.7899	22.5114	u+	multiple_translated_uORF	d+	multiple_translated_dORF	u+d+	m+	u+m+	d+m+
ENSG00000070159	0.78	0.813333	1.45237	1.30276	1.09618	1.03483	u-	non_translated_uORF	d+	multiple_translated_dORF	u-d+	m+	u-m+	d+m+
ENSG00000070190	1.035	0.696667	1.53188	1.76797	1.52283	1.20873	u-	non_translated_uORF	d-	non_translated_dORF	u-d-	m+	u-m+	d-m+
ENSG00000070214	0.115	0.2	8.20362	3.43359	0.94676	0.678168	u-	non_translated_uORF	d+	multiple_translated_dORF	u-d+	m+	u-m+	d+m+
ENSG00000070269	0.34	0.42	1.08608	0.526277	0.37426	0.22053	u-	non_translated_uORF	d+	multiple_translated_dORF	u-d+	m+	u-m+	d+m+
ENSG00000070366	1.225	1.42333	1.74816	1.40963	2.11613	2.02775	u+	multiple_translated_uORF	d-	non_translated_dORF	u+d-	m+	u+m+	d-m+
ENSG00000070367	0.685	0.693333	2.00609	2.10761	1.37539	1.45882	u-	non_translated_uORF	d+	multiple_translated_dORF	u-d+	m-	u-m-	d+m-
ENSG00000070371	7.03	14.5733	0.116981	0.0334036	0.74569	0.527248	u-	non_translated_uORF	d+	single_translated_dORF	u-d+	m+	u-m+	d+m+
ENSG00000070404	0.455	0.303333	10.1265	28.0724	4.51013	8.45473	u-	non_translated_uORF	d+	multiple_translated_dORF	u-d+	m+	u-m+	d+m+
ENSG00000070413	0.29	0.183333	12.5761	12.8261	3.75588	2.30022	u+	multiple_translated_uORF	d-	non_translated_dORF	u+d-	m+	u+m+	d-m+
ENSG00000070423	0.195	0.173333	11.3729	22.3279	2.14343	3.90764	u-	non_translated_uORF	d+	multiple_translated_dORF	u-d+	m+	u-m+	d+m+
ENSG00000070444	0.8	0.23	0.888586	4.03406	0.726299	0.899143	u-	non_translated_uORF	d-	non_translated_dORF	u-d-	m+	u-m+	d-m+
ENSG00000070476	0.875	0.48	1.25004	1.43092	1.0957	0.66486	u-	non_translated_uORF	d-	non_translated_dORF	u-d-	m-	u-m-	d-m-
ENSG00000070495	0.685	0.17	2.96456	7.29595	2.27145	1.23753	u-	non_translated_uORF	d-	non_translated_dORF	u-d-	m+	u-m+	d-m+
ENSG00000070501	0	0.173333	3.45165	2.89486	0	0.484415	u+	multiple_translated_uORF	d+	multiple_translated_dORF	u+d+	m-	u+m-	d+m-
ENSG00000070540	11.05	7.84667	0.0968109	0.0883407	0.931678	0.914215	u-	non_translated_uORF	d-	non_translated_dORF	u-d-	m+	u-m+	d-m+
ENSG00000070610	0.165	0.0933333	2.75391	4.30317	0.450122	0.414118	u+	multiple_translated_uORF	d-	non_translated_dORF	u+d-	m+	u+m+	d-m+
ENSG00000070614	0.4	0.21	6.14884	9.40541	2.48028	1.98966	u-	non_translated_uORF	d-	non_translated_dORF	u-d-	m+	u-m+	d-m+
ENSG00000070669	0.89	0.54	0.201677	0.204489	0.22618	0.125831	u-	non_translated_uORF	d+	multiple_translated_dORF	u-d+	m-	u-m-	d+m-
ENSG00000070718	0.65	1.08667	3.43023	1.80054	2.25078	1.94049	u+	single_translated_uORF	d+	multiple_translated_dORF	u+d+	m+	u+m+	d+m+
ENSG00000070731	0.565	2.12667	1.43536	0.252157	0.697849	0.394009	u-	non_translated_uORF	d+	multiple_translated_dORF	u-d+	m+	u-m+	d+m+
ENSG00000070756	0.5	0.526667	77.0161	70.505	38.0268	36.9837	u-	non_translated_uORF	d+	multiple_translated_dORF	u-d+	m-	u-m-	d+m-
ENSG00000070759	0	0.613333	0.405592	0.408957	0	0.168747	u-	non_translated_uORF	d-	non_translated_dORF	u-d-	m-	u-m-	d-m-
ENSG00000070761	0.52	0.49	14.7702	15.581	7.52131	7.53009	u-	non_translated_uORF	d-	non_translated_dORF	u-d-	m-	u-m-	d-m-
ENSG00000070770	0.825	0.413333	7.00895	11.1444	5.80291	4.6261	u-	non_translated_uORF	d-	non_translated_dORF	u-d-	m-	u-m-	d-m-
ENSG00000070778	1.175	0.403333	0.620643	0.839833	0.720863	0.399746	u-	non_translated_uORF	d+	multiple_translated_dORF	u-d+	m+	u-m+	d+m+
ENSG00000070785	2.87	1.95	2.90996	2.89911	7.77216	5.62999	u-	non_translated_uORF	d+	multiple_translated_dORF	u-d+	m-	u-m-	d+m-
ENSG00000070808	0	1.08	0.11003	0.175375	0	0.116132	u-	non_translated_uORF	d-	non_translated_dORF	u-d-	m+	u-m+	d-m+
ENSG00000070814	0.325	0.303333	11.1795	19.8043	3.61619	5.9813	u-	non_translated_uORF	d-	non_translated_dORF	u-d-	m-	u-m-	d-m-
ENSG00000070831	0.195	0.113333	33.9778	35.6805	6.52806	3.97791	u-	non_translated_uORF	d-	non_translated_dORF	u-d-	m+	u-m+	d-m+
ENSG00000070882	0.58	0.406667	2.53145	6.10106	1.45893	2.48468	u-	non_translated_uORF	d+	multiple_translated_dORF	u-d+	m+	u-m+	d+m+
ENSG00000070950	0.91	1.30667	1.74458	1.67998	1.548	2.27745	u-	non_translated_uORF	d+	multiple_translated_dORF	u-d+	m+	u-m+	d+m+
ENSG00000070961	2.05	0.843333	2.68535	5.3342	5.22257	4.5917	u-	non_translated_uORF	d+	multiple_translated_dORF	u-d+	m+	u-m+	d+m+
ENSG00000071051	0.425	0.246667	5.05526	5.97574	2.26727	1.41516	u-	non_translated_uORF	d-	non_translated_dORF	u-d-	m+	u-m+	d-m+
ENSG00000071054	0.96	0.836667	4.26703	7.72367	4.02393	6.54014	u+	multiple_translated_uORF	d-	non_translated_dORF	u+d-	m+	u+m+	d-m+
ENSG00000071082	0.085	0.123333	93.1929	100.438	7.58988	11.6344	u-	non_translated_uORF	d+	multiple_translated_dORF	u-d+	m-	u-m-	d+m-
ENSG00000071127	6.765	3.49667	8.28304	15.2564	56.057	52.9927	u-	non_translated_uORF	d-	non_translated_dORF	u-d-	m+	u-m+	d-m+
ENSG00000071189	1.345	2.32333	0.730248	0.41034	0.983139	0.918559	u-	non_translated_uORF	d+	multiple_translated_dORF	u-d+	m+	u-m+	d+m+
ENSG00000071205	2.155	2.01	0.739046	0.890685	1.5939	1.80343	u-	non_translated_uORF	d-	non_translated_dORF	u-d-	m+	u-m+	d-m+
ENSG00000071242	2.45	1.46667	0.371314	0.564152	0.909067	0.797396	u+	multiple_translated_uORF	d-	non_translated_dORF	u+d-	m+	u+m+	d-m+
ENSG00000071243	1.02	1.15333	1.62746	1.08963	1.65856	1.25028	u-	non_translated_uORF	d+	multiple_translated_dORF	u-d+	m-	u-m-	d+m-
ENSG00000071282	3.48	10.4833	0.0903115	0.0468935	0.252859	0.491176	u+	multiple_translated_uORF	d+	multiple_translated_dORF	u+d+	m+	u+m+	d+m+
ENSG00000071462	0.305	0.26	8.5938	10.8327	2.5577	2.76453	u+	multiple_translated_uORF	d+	multiple_translated_dORF	u+d+	m+	u+m+	d+m+
ENSG00000071537	0.665	0.783333	5.87562	7.03948	4.02698	5.46885	u-	non_translated_uORF	d-	non_translated_dORF	u-d-	m+	u-m+	d-m+
ENSG00000071539	1.985	3.85333	10.4926	5.39342	20.7301	20.7725	u-	non_translated_uORF	d-	non_translated_dORF	u-d-	m+	u-m+	d-m+
ENSG00000071553	0.525	0.436667	23.6996	24.0593	12.3343	10.4409	u+	multiple_translated_uORF	d+	multiple_translated_dORF	u+d+	m+	u+m+	d+m+
ENSG00000071564	0.515	0.193333	8.34489	20.9664	4.00475	4.09829	u-	non_translated_uORF	d+	multiple_translated_dORF	u-d+	m+	u-m+	d+m+
ENSG00000071575	3.165	3.27	0.821142	0.862174	2.51176	2.63271	u-	non_translated_uORF	d-	non_translated_dORF	u-d-	m+	u-m+	d-m+
ENSG00000071626	0.565	0.37	9.80872	12.111	5.65102	4.48576	u-	non_translated_uORF	d+	multiple_translated_dORF	u-d+	m+	u-m+	d+m+
ENSG00000071655	0.33	0.223333	5.57042	11.1435	1.78193	2.55274	u+	multiple_translated_uORF	d+	multiple_translated_dORF	u+d+	m+	u+m+	d+m+
ENSG00000071794	2.94	5.16333	2.01506	1.1072	5.95816	5.801	u-	non_translated_uORF	d-	non_translated_dORF	u-d-	m-	u-m-	d-m-
ENSG00000071859	1.73	1.61333	7.08647	7.22633	11.9548	11.8029	u+	single_translated_uORF	d-	non_translated_dORF	u+d-	m-	u+m-	d-m-
ENSG00000071889	0.1	0.0466667	3.53618	2.29098	0.395305	0.10996	u-	non_translated_uORF	d-	non_translated_dORF	u-d-	m+	u-m+	d-m+
ENSG00000071894	0.83	0.643333	4.64416	6.61837	3.86824	4.15892	u-	non_translated_uORF	d-	non_translated_dORF	u-d-	m+	u-m+	d-m+
ENSG00000071967	3.285	6.51667	0.960441	0.555562	3.11847	3.5722	u-	non_translated_uORF	d+	multiple_translated_dORF	u-d+	m+	u-m+	d+m+
ENSG00000071994	0.205	0.24	4.84235	5.00308	1.00151	1.21184	u-	non_translated_uORF	d+	multiple_translated_dORF	u-d+	m-	u-m-	d+m-
ENSG00000072041	0	15.835	0.0115669	0.026087	0	0.475705	u+	multiple_translated_uORF	d-	non_translated_dORF	u+d-	m-	u+m-	d-m-
ENSG00000072042	0.2	0.33	16.2922	15.3499	3.13437	5.09583	u-	non_translated_uORF	d+	multiple_translated_dORF	u-d+	m+	u-m+	d+m+
ENSG00000072062	1.07	1.43333	6.17514	4.1086	6.8227	5.79654	u-	non_translated_uORF	d+	multiple_translated_dORF	u-d+	m+	u-m+	d+m+
ENSG00000072071	0.125	0.0866667	0.841898	2.54837	0.136008	0.234359	u-	non_translated_uORF	d-	non_translated_dORF	u-d-	m+	u-m+	d-m+
ENSG00000072110	2.545	1.39333	12.7908	23.1352	32.5513	32.1866	u-	non_translated_uORF	d-	non_translated_dORF	u-d-	m+	u-m+	d-m+
ENSG00000072121	1.345	0.656667	0.505544	0.476699	0.678913	0.317768	u-	non_translated_uORF	d+	multiple_translated_dORF	u-d+	m+	u-m+	d+m+
ENSG00000072134	0.115	0.573333	2.20149	2.5037	0.253838	1.54454	u-	non_translated_uORF	d+	multiple_translated_dORF	u-d+	m+	u-m+	d+m+
ENSG00000072135	0.08	0.33	1.98661	1.61461	0.174512	0.502662	u-	non_translated_uORF	d+	multiple_translated_dORF	u-d+	m+	u-m+	d+m+
ENSG00000072201	0.18	0.0766667	0.944541	1.11961	0.176006	0.0979174	u-	non_translated_uORF	d-	non_translated_dORF	u-d-	m-	u-m-	d-m-
ENSG00000072210	0.38	1.11	11.7951	4.95769	4.44057	5.51555	u+	multiple_translated_uORF	d+	multiple_translated_dORF	u+d+	m+	u+m+	d+m+
ENSG00000072274	0.28	0.186667	56.8997	102.187	15.5873	19.0398	u-	non_translated_uORF	d+	multiple_translated_dORF	u-d+	m+	u-m+	d+m+
ENSG00000072310	0.275	0.173333	15.8493	28.2679	4.36251	4.91805	u+	multiple_translated_uORF	d+	multiple_translated_dORF	u+d+	m+	u+m+	d+m+
ENSG00000072364	1.645	0.773333	2.29638	4.51616	3.83875	3.54544	u-	non_translated_uORF	d-	non_translated_dORF	u-d-	m+	u-m+	d-m+
ENSG00000072401	0.085	0.226667	4.26576	7.10665	0.331125	1.60803	u-	non_translated_uORF	d-	non_translated_dORF	u-d-	m-	u-m-	d-m-
ENSG00000072415	0.805	0.703333	1.85864	1.55951	1.48366	1.11372	u-	non_translated_uORF	d-	non_translated_dORF	u-d-	m+	u-m+	d-m+
ENSG00000072422	2.555	29.395	0.086401	0.0323451	0.208146	0.97867	u-	non_translated_uORF	d-	non_translated_dORF	u-d-	m+	u-m+	d-m+
ENSG00000072501	2.06	2.10333	10.113	7.52019	20.9254	15.7008	u+	multiple_translated_uORF	d+	multiple_translated_dORF	u+d+	m+	u+m+	d+m+
ENSG00000072506	0.375	0.263333	58.8702	71.5646	21.706	19.0478	u-	non_translated_uORF	d+	multiple_translated_dORF	u-d+	m-	u-m-	d+m-
ENSG00000072518	1.04	0.413333	4.76395	10.1834	4.96594	4.16513	u-	non_translated_uORF	d-	non_translated_dORF	u-d-	m+	u-m+	d-m+
ENSG00000072571	2.03	14.9	8.37663	0.785979	16.1801	11.4165	u+	multiple_translated_uORF	d-	non_translated_dORF	u+d-	m-	u+m-	d-m-
ENSG00000072609	0.355	0.496667	0.284891	0.353571	0.117666	0.172624	u-	non_translated_uORF	d-	non_translated_dORF	u-d-	m+	u-m+	d-m+
ENSG00000072682	2.115	1.89333	2.67415	2.91479	5.64379	5.40544	u-	non_translated_uORF	d-	non_translated_dORF	u-d-	m+	u-m+	d-m+
ENSG00000072736	0.365	0.31	1.35785	2.06288	0.474358	0.630416	u-	non_translated_uORF	d+	multiple_translated_dORF	u-d+	m+	u-m+	d+m+
ENSG00000072756	1.28	2.04	1.82699	1.11436	2.3242	2.2153	u-	non_translated_uORF	d-	non_translated_dORF	u-d-	m-	u-m-	d-m-
ENSG00000072778	0.785	0.366667	17.2176	26.114	13.8586	9.42602	u-	non_translated_uORF	d+	multiple_translated_dORF	u-d+	m+	u-m+	d+m+
ENSG00000072786	1.58	0.846667	2.21605	3.65363	3.28593	3.11361	u-	non_translated_uORF	d-	non_translated_dORF	u-d-	m+	u-m+	d-m+
ENSG00000072803	0.995	0.94	3.16379	4.25642	3.203	4.12109	u-	non_translated_uORF	d+	multiple_translated_dORF	u-d+	m+	u-m+	d+m+
ENSG00000072840	0.835	0.406667	0.335205	0.18076	0.281934	0.0999181	u-	non_translated_uORF	d-	non_translated_dORF	u-d-	m+	u-m+	d-m+
ENSG00000072849	0.26	0.376667	9.15208	7.92118	2.41573	3.17289	u-	non_translated_uORF	d+	multiple_translated_dORF	u-d+	m+	u-m+	d+m+
ENSG00000072864	1.295	1.31667	3.49104	2.82002	4.47065	3.63164	u-	non_translated_uORF	d+	multiple_translated_dORF	u-d+	m+	u-m+	d+m+
ENSG00000072954	0	2.60667	0.628131	0.544676	0	0.998954	u-	non_translated_uORF	d-	non_translated_dORF	u-d-	m+	u-m+	d-m+
ENSG00000072958	1.87	2.36333	1.30085	0.931932	2.4465	2.16988	u+	multiple_translated_uORF	d-	non_translated_dORF	u+d-	m+	u+m+	d-m+
ENSG00000073008	0.415	0.42	13.462	22.2087	5.48757	9.32151	u-	non_translated_uORF	d+	multiple_translated_dORF	u-d+	m+	u-m+	d+m+
ENSG00000073050	1.005	0.843333	3.11536	2.19012	2.91858	1.82706	u-	non_translated_uORF	d+	single_translated_dORF	u-d+	m-	u-m-	d+m-
ENSG00000073060	0.125	0.143333	12.9129	19.5221	1.20941	2.82413	u-	non_translated_uORF	d+	multiple_translated_dORF	u-d+	m+	u-m+	d+m+
ENSG00000073111	0.71	0.44	19.3384	18.9681	13.7318	8.27226	u+	multiple_translated_uORF	d+	multiple_translated_dORF	u+d+	m+	u+m+	d+m+
ENSG00000073169	0.285	0.27	4.75044	8.54518	1.4034	2.30722	u-	non_translated_uORF	d-	non_translated_dORF	u-d-	m-	u-m-	d-m-
ENSG00000073282	0.56	0.416667	10.9649	14.2839	5.85977	5.89972	u-	non_translated_uORF	d-	non_translated_dORF	u-d-	m+	u-m+	d-m+
ENSG00000073331	0	4.30333	0.292377	0.148765	0	0.495904	u-	non_translated_uORF	d+	multiple_translated_dORF	u-d+	m+	u-m+	d+m+
ENSG00000073350	0.255	0.07	1.98133	3.64122	0.528158	0.251486	u-	non_translated_uORF	d-	non_translated_dORF	u-d-	m+	u-m+	d-m+
ENSG00000073417	0.275	0.126667	1.5587	2.50969	0.383325	0.303823	u-	non_translated_uORF	d+	multiple_translated_dORF	u-d+	m-	u-m-	d+m-
ENSG00000073464	2.08	5.98667	0.286366	0.0844179	0.61529	0.472772	u-	non_translated_uORF	d-	non_translated_dORF	u-d-	m-	u-m-	d-m-
ENSG00000073536	0.265	0.143333	6.54943	11.0327	1.82111	1.56568	u+	multiple_translated_uORF	d+	multiple_translated_dORF	u+d+	m+	u+m+	d+m+
ENSG00000073578	0.38	0.196667	13.9801	20.0439	5.31309	3.91941	u-	non_translated_uORF	d+	multiple_translated_dORF	u-d+	m+	u-m+	d+m+
ENSG00000073584	0.12	0.11	4.06447	2.55029	0.497022	0.277265	u-	non_translated_uORF	d+	multiple_translated_dORF	u-d+	m+	u-m+	d+m+
ENSG00000073614	2.76	1.86	1.35781	1.80399	3.7776	3.2394	u-	non_translated_uORF	d-	non_translated_dORF	u-d-	m+	u-m+	d-m+
ENSG00000073711	2.45	3.26333	0.453737	0.475673	1.10345	1.60593	u-	non_translated_uORF	d-	non_translated_dORF	u-d-	m+	u-m+	d-m+
ENSG00000073712	33.515	14.2567	0.857034	1.74218	28.8362	24.7963	u-	non_translated_uORF	d+	multiple_translated_dORF	u-d+	m+	u-m+	d+m+
ENSG00000073737	0.3	0.06	2.83676	3.66811	0.88433	0.190457	u-	non_translated_uORF	d-	non_translated_dORF	u-d-	m-	u-m-	d-m-
ENSG00000073756	0.77	0.0833333	1.81007	77.4572	1.01186	6.50692	u-	non_translated_uORF	d+	multiple_translated_dORF	u-d+	m-	u-m-	d+m-
ENSG00000073792	0.655	0.716667	4.99115	6.1238	3.22708	4.44518	u-	non_translated_uORF	d-	non_translated_dORF	u-d-	m+	u-m+	d-m+
ENSG00000073849	2.455	3.07	0.0809704	0.0437918	0.252279	0.183776	u-	non_translated_uORF	d+	multiple_translated_dORF	u-d+	m+	u-m+	d+m+
ENSG00000073910	0	22.775	0.00178443	0.00940013	0.250753	0.261882	u-	non_translated_uORF	d+	single_translated_dORF	u-d+	m-	u-m-	d+m-
ENSG00000073921	1.22	1.27333	9.93181	12.9386	12.1053	16.2507	u-	non_translated_uORF	d+	multiple_translated_dORF	u-d+	m-	u-m-	d+m-
ENSG00000073969	0.87	1.43333	2.26004	1.85441	2.07186	2.31954	u+	multiple_translated_uORF	d-	non_translated_dORF	u+d-	m-	u+m-	d-m-
ENSG00000074054	1.67	1.54667	1.88133	1.66177	3.05194	2.52543	u-	non_translated_uORF	d-	non_translated_dORF	u-d-	m+	u-m+	d-m+
ENSG00000074071	0.345	0.31	47.9787	45.4526	16.551	14.2505	u-	non_translated_uORF	d-	non_translated_dORF	u-d-	m+	u-m+	d-m+
ENSG00000074181	15.295	13.74	0.250523	0.248691	3.92596	3.41189	u-	non_translated_uORF	d-	non_translated_dORF	u-d-	m+	u-m+	d-m+
ENSG00000074201	0.77	0.57	17.8708	16.809	12.927	9.55323	u-	non_translated_uORF	d+	multiple_translated_dORF	u-d+	m-	u-m-	d+m-
ENSG00000074266	0.185	0.363333	4.11214	3.66717	0.739001	1.33635	u-	non_translated_uORF	d-	non_translated_dORF	u-d-	m+	u-m+	d-m+
ENSG00000074319	0.495	1.17667	10.1285	5.29902	4.99194	6.17045	u-	non_translated_uORF	d-	non_translated_dORF	u-d-	m+	u-m+	d-m+
ENSG00000074356	1.535	1.36667	2.15166	2.38974	3.32995	3.2644	u-	non_translated_uORF	d+	multiple_translated_dORF	u-d+	m+	u-m+	d+m+
ENSG00000074410	122.67	46.755	0.00336974	0.0114993	0.729044	0.584801	u-	non_translated_uORF	d-	non_translated_dORF	u-d-	m+	u-m+	d-m+
ENSG00000074416	246.64	44.1067	0.0185595	0.0571469	3.5094	2.53111	u+	multiple_translated_uORF	d-	non_translated_dORF	u+d-	m+	u+m+	d-m+
ENSG00000074527	7.22	17.8833	3.863	1.35414	25.978	22.7596	u-	non_translated_uORF	d-	non_translated_dORF	u-d-	m-	u-m-	d-m-
ENSG00000074582	0.45	0.433333	5.64352	6.38311	2.60267	2.79076	u-	non_translated_uORF	d-	non_translated_dORF	u-d-	m-	u-m-	d-m-
ENSG00000074590	1.845	0.58	0.415746	0.613225	0.760774	0.356083	u-	non_translated_uORF	d-	non_translated_dORF	u-d-	m+	u-m+	d-m+
ENSG00000074603	0.685	0.833333	2.46423	2.24224	1.69381	1.87542	u-	non_translated_uORF	d+	multiple_translated_dORF	u-d+	m+	u-m+	d+m+
ENSG00000074621	0.105	0.18	0.86806	0.29114	0.110924	0.0617104	u-	non_translated_uORF	d-	non_translated_dORF	u-d-	m+	u-m+	d-m+
ENSG00000074657	0.24	0.14	0.824416	1.10993	0.168627	0.16643	u-	non_translated_uORF	d-	non_translated_dORF	u-d-	m+	u-m+	d-m+
ENSG00000074695	1.39	1.84	12.3344	10.2343	17.1437	18.7401	u-	non_translated_uORF	d-	non_translated_dORF	u-d-	m-	u-m-	d-m-
ENSG00000074696	0.155	0.2	41.5851	32.2021	6.35583	6.57372	u+	multiple_translated_uORF	d-	non_translated_dORF	u+d-	m+	u+m+	d-m+
ENSG00000074755	1.185	1.26333	1.20555	1.08928	1.42505	1.31537	u-	non_translated_uORF	d+	multiple_translated_dORF	u-d+	m+	u-m+	d+m+
ENSG00000074800	0.825	0.59	219.296	304.563	179.663	179.795	u-	non_translated_uORF	d-	non_translated_dORF	u-d-	m+	u-m+	d-m+
ENSG00000074842	0.665	0.346667	28.335	30.9187	19.3146	10.5662	u-	non_translated_uORF	d+	multiple_translated_dORF	u-d+	m+	u-m+	d+m+
ENSG00000074855	0.66	0	0.623291	0.820951	0.404753	0	u-	non_translated_uORF	d-	non_translated_dORF	u-d-	m-	u-m-	d-m-
ENSG00000074935	1.165	0.353333	0.870575	0.715289	1.0536	0.263211	u-	non_translated_uORF	d+	multiple_translated_dORF	u-d+	m-	u-m-	d+m-
ENSG00000074964	0.635	0.9	0.631565	0.606532	0.405471	0.495038	u-	non_translated_uORF	d+	multiple_translated_dORF	u-d+	m+	u-m+	d+m+
ENSG00000075089	0.68	0.893333	3.75216	4.07357	2.57069	3.59239	u+	multiple_translated_uORF	d+	multiple_translated_dORF	u+d+	m-	u+m-	d+m-
ENSG00000075131	0.65	0.423333	8.92614	8.04323	6.01858	3.4032	u-	non_translated_uORF	d+	multiple_translated_dORF	u-d+	m+	u-m+	d+m+
ENSG00000075142	0.555	0.42	14.9127	10.2276	8.33261	4.25716	u-	non_translated_uORF	d+	multiple_translated_dORF	u-d+	m-	u-m-	d+m-
ENSG00000075151	3.35	1.93333	2.15277	2.39366	7.22474	4.60918	u+	multiple_translated_uORF	d-	non_translated_dORF	u+d-	m-	u+m-	d-m-
ENSG00000075188	0.425	0.673333	12.2676	6.66291	5.36199	4.40669	u-	non_translated_uORF	d+	multiple_translated_dORF	u-d+	m-	u-m-	d+m-
ENSG00000075213	0.805	1.59667	4.86907	2.98539	3.9669	4.6485	u-	non_translated_uORF	d-	non_translated_dORF	u-d-	m+	u-m+	d-m+
ENSG00000075218	1.03	3.71333	2.94178	0.876523	3.19171	3.29084	u-	non_translated_uORF	d-	non_translated_dORF	u-d-	m+	u-m+	d-m+
ENSG00000075223	19.04	8.34333	1.12034	2.36356	21.3584	19.3636	u-	non_translated_uORF	d+	multiple_translated_dORF	u-d+	m-	u-m-	d+m-
ENSG00000075234	0.65	0.483333	1.77937	2.54187	1.12648	1.16746	u-	non_translated_uORF	d-	non_translated_dORF	u-d-	m+	u-m+	d-m+
ENSG00000075239	0.955	1.44667	7.42235	5.40862	6.99184	7.7914	u+	multiple_translated_uORF	d+	multiple_translated_dORF	u+d+	m-	u+m-	d+m-
ENSG00000075240	0.605	0.16	1.07703	1.60281	0.678861	0.26096	u-	non_translated_uORF	d-	non_translated_dORF	u-d-	m+	u-m+	d-m+
ENSG00000075275	0.59	0.396667	2.74427	3.20344	1.62099	1.21431	u-	non_translated_uORF	d-	non_translated_dORF	u-d-	m+	u-m+	d-m+
ENSG00000075292	1.8	1.85667	1.75798	2.21403	3.271	4.03142	u+	single_translated_uORF	d+	single_translated_dORF	u+d+	m-	u+m-	d+m-
ENSG00000075303	0.285	0.873333	3.28447	1.43434	0.879854	1.27405	u-	non_translated_uORF	d+	multiple_translated_dORF	u-d+	m+	u-m+	d+m+
ENSG00000075336	0.2	0.276667	5.80354	3.51067	1.32984	0.987808	u-	non_translated_uORF	d+	single_translated_dORF	u-d+	m+	u-m+	d+m+
ENSG00000075391	0.475	0.443333	1.85055	4.50548	0.906686	1.99434	u-	non_translated_uORF	d-	non_translated_dORF	u-d-	m-	u-m-	d-m-
ENSG00000075399	0.3	0.0466667	3.13742	4.63201	0.967397	0.208347	u-	non_translated_uORF	d-	non_translated_dORF	u-d-	m+	u-m+	d-m+
ENSG00000075413	0.37	0.233333	4.30669	7.51535	1.62178	1.69622	u-	non_translated_uORF	d-	non_translated_dORF	u-d-	m-	u-m-	d-m-
ENSG00000075415	0.6	0.476667	30.5292	31.4377	18.383	14.9787	u-	non_translated_uORF	d+	multiple_translated_dORF	u-d+	m-	u-m-	d+m-
ENSG00000075420	1.82	1.22333	1.34777	2.22963	2.43273	2.7035	u-	non_translated_uORF	d-	non_translated_dORF	u-d-	m+	u-m+	d-m+
ENSG00000075426	0.625	0.296667	3.81918	8.84883	2.39609	2.59098	u-	non_translated_uORF	d-	non_translated_dORF	u-d-	m+	u-m+	d-m+
ENSG00000075539	2.555	2.53667	0.614229	0.655292	1.61216	1.65031	u-	non_translated_uORF	d-	non_translated_dORF	u-d-	m+	u-m+	d-m+
ENSG00000075568	1.29	1.01333	2.05095	1.58266	2.57502	1.61261	u-	non_translated_uORF	d-	non_translated_dORF	u-d-	m-	u-m-	d-m-
ENSG00000075618	0.585	0.223333	36.7495	83.6995	20.882	18.8808	u-	non_translated_uORF	d-	non_translated_dORF	u-d-	m+	u-m+	d-m+
ENSG00000075624	1.195	0.596667	443.351	819.175	514.432	490.898	u-	non_translated_uORF	d+	multiple_translated_dORF	u-d+	m-	u-m-	d+m-
ENSG00000075643	0.935	0.546667	1.2713	0.83748	1.19303	0.446248	u-	non_translated_uORF	d-	non_translated_dORF	u-d-	m+	u-m+	d-m+
ENSG00000075651	0.16	3.57667	0.36782	0.0671667	0.0783601	0.237655	u-	non_translated_uORF	d-	non_translated_dORF	u-d-	m+	u-m+	d-m+
ENSG00000075702	1.54	2.12333	0.774604	0.638538	1.19393	1.32915	u-	non_translated_uORF	d+	multiple_translated_dORF	u-d+	m-	u-m-	d+m-
ENSG00000075711	0.515	0.636667	5.25997	5.18925	2.58145	3.28826	u-	non_translated_uORF	d+	multiple_translated_dORF	u-d+	m-	u-m-	d+m-
ENSG00000075785	0.27	0.16	72.492	115.945	19.6767	18.2824	u-	non_translated_uORF	d-	non_translated_dORF	u-d-	m+	u-m+	d-m+
ENSG00000075790	1.245	1.62667	3.79132	2.27467	4.50567	3.58687	u+	multiple_translated_uORF	d+	multiple_translated_dORF	u+d+	m+	u+m+	d+m+
ENSG00000075856	1.935	2.02	2.97625	2.49125	5.8257	5.03854	u-	non_translated_uORF	d+	multiple_translated_dORF	u-d+	m+	u-m+	d+m+
ENSG00000075914	0.665	0.556667	4.75518	5.52505	3.14706	3.13048	u-	non_translated_uORF	d-	non_translated_dORF	u-d-	m-	u-m-	d-m-
ENSG00000075945	4.035	3.42333	1.35561	1.2509	5.46909	4.21735	u+	multiple_translated_uORF	d-	non_translated_dORF	u+d-	m-	u+m-	d-m-
ENSG00000075975	1.27	0.946667	3.28466	3.01651	4.14934	2.79052	u-	non_translated_uORF	d-	non_translated_dORF	u-d-	m+	u-m+	d-m+
ENSG00000076003	0.655	0.753333	17.8343	17.5255	11.6521	13.1493	u-	non_translated_uORF	d-	non_translated_dORF	u-d-	m+	u-m+	d-m+
ENSG00000076043	0.565	0.62	6.49933	6.00369	3.69989	3.70549	u-	non_translated_uORF	d+	multiple_translated_dORF	u-d+	m-	u-m-	d+m-
ENSG00000076053	0.725	0.876667	1.63357	1.21482	1.11533	1.02053	u+	multiple_translated_uORF	d+	multiple_translated_dORF	u+d+	m-	u+m-	d+m-
ENSG00000076067	0.395	0.5	1.18907	1.58851	0.507554	0.80989	u+	multiple_translated_uORF	d+	multiple_translated_dORF	u+d+	m+	u+m+	d+m+
ENSG00000076108	0.81	0.43	3.24688	4.9207	2.63963	2.09017	u-	non_translated_uORF	d-	non_translated_dORF	u-d-	m+	u-m+	d-m+
ENSG00000076201	1.695	1.76667	3.51918	3.93772	5.95195	6.9886	u-	non_translated_uORF	d+	multiple_translated_dORF	u-d+	m+	u-m+	d+m+
ENSG00000076242	2.725	5.82667	5.47325	2.7287	14.6489	16.2373	u+	multiple_translated_uORF	d+	multiple_translated_dORF	u+d+	m-	u+m-	d+m-
ENSG00000076248	0.16	0.13	25.2014	32.4334	4.38242	4.2089	u-	non_translated_uORF	d+	multiple_translated_dORF	u-d+	m+	u-m+	d+m+
ENSG00000076321	1.7	4.64667	1.3319	0.585688	2.26972	2.69499	u-	non_translated_uORF	d-	non_translated_dORF	u-d-	m+	u-m+	d-m+
ENSG00000076351	0.19	0.133333	5.49221	7.46389	1.14073	1.01974	u-	non_translated_uORF	d-	non_translated_dORF	u-d-	m-	u-m-	d-m-
ENSG00000076356	0.29	0.12	4.964	5.89223	1.46373	0.709873	u-	non_translated_uORF	d-	non_translated_dORF	u-d-	m+	u-m+	d-m+
ENSG00000076382	1.01	3.57333	5.85977	1.91542	5.55807	6.78762	u-	non_translated_uORF	d+	multiple_translated_dORF	u-d+	m-	u-m-	d+m-
ENSG00000076513	1.065	0.986667	2.14462	2.21873	2.21603	2.21173	u-	non_translated_uORF	d+	multiple_translated_dORF	u-d+	m+	u-m+	d+m+
ENSG00000076554	0	0.12	3.81279	3.32047	0	0.410307	u-	non_translated_uORF	d-	non_translated_dORF	u-d-	m+	u-m+	d-m+
ENSG00000076555	2.075	2.55	0.180937	0.0595614	0.367563	0.0841531	u+	multiple_translated_uORF	d-	non_translated_dORF	u+d-	m+	u+m+	d-m+
ENSG00000076604	0.305	0.09	11.5498	51.9892	3.54392	4.75474	u+	multiple_translated_uORF	d+	multiple_translated_dORF	u+d+	m+	u+m+	d+m+
ENSG00000076641	1.135	1.72	0.0954062	0.125088	0.0914119	0.180441	u-	non_translated_uORF	d-	non_translated_dORF	u-d-	m+	u-m+	d-m+
ENSG00000076650	0.415	1.58333	1.1608	0.841182	0.481715	1.32763	u-	non_translated_uORF	d-	non_translated_dORF	u-d-	m-	u-m-	d-m-
ENSG00000076662	0.25	0	2.92557	2.84069	0.732859	0	u-	non_translated_uORF	d-	non_translated_dORF	u-d-	m-	u-m-	d-m-
ENSG00000076685	1.175	1.24	8.75172	10.0778	10.4505	12.4083	u-	non_translated_uORF	d+	multiple_translated_dORF	u-d+	m+	u-m+	d+m+
ENSG00000076716	137.115	18.6067	0.0304143	0.142372	2.78883	2.71066	u-	non_translated_uORF	d-	non_translated_dORF	u-d-	m+	u-m+	d-m+
ENSG00000076770	0.265	0.1	0.796599	0.468554	0.189245	0.0459527	u+	multiple_translated_uORF	d-	non_translated_dORF	u+d-	m-	u+m-	d-m-
ENSG00000076826	0.98	0.253333	1.58411	4.01385	1.54663	1.05064	u-	non_translated_uORF	d-	non_translated_dORF	u-d-	m+	u-m+	d-m+
ENSG00000076924	1.065	0.72	4.15289	5.93685	4.50089	4.31655	u-	non_translated_uORF	d-	non_translated_dORF	u-d-	m+	u-m+	d-m+
ENSG00000076928	0.81	0.613333	2.73496	4.00088	2.21909	2.45402	u-	non_translated_uORF	d+	multiple_translated_dORF	u-d+	m+	u-m+	d+m+
ENSG00000076944	0.09	0.866667	1.82529	1.71227	0.166937	1.43496	u-	non_translated_uORF	d+	multiple_translated_dORF	u-d+	m+	u-m+	d+m+
ENSG00000076984	0.51	0.333333	3.60168	7.55992	1.81964	2.5164	u-	non_translated_uORF	d-	non_translated_dORF	u-d-	m+	u-m+	d-m+
ENSG00000077044	0.445	0.42	0.752939	2.04228	0.339396	0.87626	u-	non_translated_uORF	d+	multiple_translated_dORF	u-d+	m+	u-m+	d+m+
ENSG00000077092	46.545	52.195	0.0432371	0.0230889	2.10624	1.4747	u-	non_translated_uORF	d-	non_translated_dORF	u-d-	m-	u-m-	d-m-
ENSG00000077097	2.695	2.06667	5.18383	6.73912	14.0473	13.9331	u-	non_translated_uORF	d+	multiple_translated_dORF	u-d+	m-	u-m-	d+m-
ENSG00000077147	0.3	0.246667	38.6183	32.5729	11.8658	8.07032	u-	non_translated_uORF	d-	non_translated_dORF	u-d-	m+	u-m+	d-m+
ENSG00000077150	1.33	0.356667	4.86013	24.9086	6.45988	8.87201	u-	non_translated_uORF	d-	non_translated_dORF	u-d-	m+	u-m+	d-m+
ENSG00000077152	0.285	0.763333	54.9459	19.0074	15.5692	14.3985	u-	non_translated_uORF	d-	non_translated_dORF	u-d-	m-	u-m-	d-m-
ENSG00000077157	0.52	0.503333	0.193844	0.193265	0.109573	0.0918342	u-	non_translated_uORF	d-	non_translated_dORF	u-d-	m+	u-m+	d-m+
ENSG00000077232	1.08	0.846667	2.93119	2.31216	3.1021	1.96519	u-	non_translated_uORF	d+	multiple_translated_dORF	u-d+	m+	u-m+	d+m+
ENSG00000077235	1.69	0.83	3.69018	4.94388	6.23232	4.11483	u-	non_translated_uORF	d+	multiple_translated_dORF	u-d+	m+	u-m+	d+m+
ENSG00000077238	0.115	0.203333	8.6314	8.47755	0.87968	1.63222	u-	non_translated_uORF	d+	multiple_translated_dORF	u-d+	m+	u-m+	d+m+
ENSG00000077254	1.765	1.71	2.19468	1.41976	3.87456	2.44528	u+	multiple_translated_uORF	d+	multiple_translated_dORF	u+d+	m+	u+m+	d+m+
ENSG00000077312	0.345	0.18	30.6678	36.7406	10.1347	6.73588	u-	non_translated_uORF	d-	non_translated_dORF	u-d-	m+	u-m+	d-m+
ENSG00000077348	0.34	0.476667	6.52938	7.87094	2.22865	3.66395	u-	non_translated_uORF	d-	non_translated_dORF	u-d-	m+	u-m+	d-m+
ENSG00000077380	1.295	1.19333	6.72037	5.67657	8.68656	6.82669	u-	non_translated_uORF	d-	non_translated_dORF	u-d-	m-	u-m-	d-m-
ENSG00000077454	0.875	1.34333	0.422039	0.520627	0.442074	0.714034	u+	multiple_translated_uORF	d-	non_translated_dORF	u+d-	m+	u+m+	d-m+
ENSG00000077458	0.25	0.333333	2.95508	2.25629	0.73991	0.733248	u-	non_translated_uORF	d-	non_translated_dORF	u-d-	m-	u-m-	d-m-
ENSG00000077463	0.755	0.0733333	3.5696	3.76025	2.68871	0.256266	u-	non_translated_uORF	d+	multiple_translated_dORF	u-d+	m+	u-m+	d+m+
ENSG00000077514	0.225	0.606667	6.07178	3.55657	1.30721	2.29481	u+	multiple_translated_uORF	d-	non_translated_dORF	u+d-	m+	u+m+	d-m+
ENSG00000077549	2.53	2.35	20.0163	19.3662	50.8222	45.5027	u-	non_translated_uORF	d+	single_translated_dORF	u-d+	m+	u-m+	d+m+
ENSG00000077585	0.135	0.216667	3.61644	4.12824	0.499914	0.861415	u-	non_translated_uORF	d+	multiple_translated_dORF	u-d+	m-	u-m-	d+m-
ENSG00000077616	6.815	0	0.0673471	0.0898378	0.138907	0	u-	non_translated_uORF	d-	non_translated_dORF	u-d-	m-	u-m-	d-m-
ENSG00000077684	1.345	0.516667	0.893986	1.62825	1.1841	0.882429	u-	non_translated_uORF	d-	non_translated_dORF	u-d-	m+	u-m+	d-m+
ENSG00000077713	0.06	0.213333	5.83017	5.76354	0.323478	1.16102	u-	non_translated_uORF	d-	non_translated_dORF	u-d-	m+	u-m+	d-m+
ENSG00000077721	0.41	0.653333	9.28358	10.0219	3.85109	6.52738	u+	multiple_translated_uORF	d+	multiple_translated_dORF	u+d+	m-	u+m-	d+m-
ENSG00000077782	164.865	137.593	0.00411745	0.0117468	0.669481	1.24391	u+	multiple_translated_uORF	d+	multiple_translated_dORF	u+d+	m+	u+m+	d+m+
ENSG00000077942	2.155	2.26	3.73768	3.24491	8.01005	7.21071	u-	non_translated_uORF	d+	multiple_translated_dORF	u-d+	m-	u-m-	d+m-
ENSG00000078018	40.89	45.965	0.0149235	0.0180618	1.10952	1.18503	u-	non_translated_uORF	d-	non_translated_dORF	u-d-	m-	u-m-	d-m-
ENSG00000078043	0.51	0.11	0.704581	0.764628	0.361678	0.0959509	u+	multiple_translated_uORF	d-	non_translated_dORF	u+d-	m+	u+m+	d-m+
ENSG00000078061	0.25	0.243333	11.0862	9.77004	2.77285	2.3223	u-	non_translated_uORF	d-	non_translated_dORF	u-d-	m+	u-m+	d-m+
ENSG00000078070	0.74	0.75	2.97039	1.80403	2.03527	1.18009	u-	non_translated_uORF	d+	multiple_translated_dORF	u-d+	m-	u-m-	d+m-
ENSG00000078124	0.16	0.0533333	5.8617	6.24273	0.887638	0.302012	u+	multiple_translated_uORF	d+	multiple_translated_dORF	u+d+	m+	u+m+	d+m+
ENSG00000078140	0.535	0.383333	10.8231	12.1442	5.71473	4.65254	u-	non_translated_uORF	d+	multiple_translated_dORF	u-d+	m+	u-m+	d+m+
ENSG00000078142	1.815	1.16	1.00295	1.29614	1.80101	1.45812	u-	non_translated_uORF	d+	single_translated_dORF	u-d+	m+	u-m+	d+m+
ENSG00000078177	2	0.566667	0.452237	0.659059	0.894195	0.367726	u-	non_translated_uORF	d-	non_translated_dORF	u-d-	m+	u-m+	d-m+
ENSG00000078237	0.735	1.03667	2.78192	2.46443	2.07976	2.46011	u-	non_translated_uORF	d-	non_translated_dORF	u-d-	m+	u-m+	d-m+
ENSG00000078246	1.01	0.39	4.85871	3.47291	4.94191	1.29614	u-	non_translated_uORF	d+	multiple_translated_dORF	u-d+	m+	u-m+	d+m+
ENSG00000078269	3.32	2.06333	0.86054	1.33682	2.80405	2.72477	u+	multiple_translated_uORF	d-	non_translated_dORF	u+d-	m+	u+m+	d-m+
ENSG00000078304	0.39	0.31	3.7964	2.31344	1.44249	0.720077	u-	non_translated_uORF	d+	multiple_translated_dORF	u-d+	m+	u-m+	d+m+
ENSG00000078369	0.665	0.7	13.0119	15.0601	8.64531	10.5348	u+	single_translated_uORF	d-	non_translated_dORF	u+d-	m+	u+m+	d-m+
ENSG00000078399	0	0.11	7.16955	8.05056	0	0.892447	u-	non_translated_uORF	d+	multiple_translated_dORF	u-d+	m+	u-m+	d+m+
ENSG00000078401	0	0.626667	0.257174	4.1747	0	2.48156	u-	non_translated_uORF	d-	non_translated_dORF	u-d-	m+	u-m+	d-m+
ENSG00000078403	1.305	1.68333	1.65237	1.84193	2.03397	3.09578	u-	non_translated_uORF	d-	non_translated_dORF	u-d-	m-	u-m-	d-m-
ENSG00000078618	1.19	1.16	6.65568	7.2731	7.93385	8.43931	u-	non_translated_uORF	d+	multiple_translated_dORF	u-d+	m-	u-m-	d+m-
ENSG00000078668	0.275	0.45	38.4795	24.5474	10.4118	10.996	u-	non_translated_uORF	d+	multiple_translated_dORF	u-d+	m-	u-m-	d+m-
ENSG00000078674	2.325	1.87333	4.18048	5.30246	9.9707	9.94081	u-	non_translated_uORF	d-	non_translated_dORF	u-d-	m-	u-m-	d-m-
ENSG00000078687	2.77	2.16333	0.11629	0.132093	0.298464	0.279917	u-	non_translated_uORF	d-	non_translated_dORF	u-d-	m+	u-m+	d-m+
ENSG00000078699	0.26	0.366667	1.39576	1.41321	0.350665	0.539195	u-	non_translated_uORF	d-	non_translated_dORF	u-d-	m+	u-m+	d-m+
ENSG00000078747	0.665	0.556667	9.69981	13.1906	6.44438	7.10805	u+	single_translated_uORF	d-	non_translated_dORF	u+d-	m-	u+m-	d-m-
ENSG00000078804	0	0.746667	0.103338	0.309128	0	0.168925	u-	non_translated_uORF	d-	non_translated_dORF	u-d-	m+	u-m+	d-m+
ENSG00000078808	0.855	0.863333	12.9671	12.1786	11.112	10.5467	u-	non_translated_uORF	d+	multiple_translated_dORF	u-d+	m+	u-m+	d+m+
ENSG00000078902	0.475	0.336667	2.19273	4.88133	1.05952	1.64414	u+	single_translated_uORF	d+	multiple_translated_dORF	u+d+	m+	u+m+	d+m+
ENSG00000079134	0.885	1.06667	2.12806	1.48621	1.92219	1.56568	u-	non_translated_uORF	d+	multiple_translated_dORF	u-d+	m-	u-m-	d+m-
ENSG00000079150	21.03	36.3833	0.13072	0.106164	2.10578	3.77206	u-	non_translated_uORF	d+	multiple_translated_dORF	u-d+	m-	u-m-	d+m-
ENSG00000079156	25.665	16.5267	0.0321244	0.0254091	0.727355	0.37705	u-	non_translated_uORF	d-	non_translated_dORF	u-d-	m+	u-m+	d-m+
ENSG00000079215	0.13	0.156667	12.9104	5.64488	1.79564	0.901984	u-	non_translated_uORF	d-	non_translated_dORF	u-d-	m+	u-m+	d-m+
ENSG00000079246	1.54	1.43333	27.5812	28.4796	42.0455	40.6009	u+	single_translated_uORF	d+	multiple_translated_dORF	u+d+	m+	u+m+	d+m+
ENSG00000079277	0.53	0	1.98901	0.984632	0.983079	0	u+	multiple_translated_uORF	d-	non_translated_dORF	u+d-	m-	u+m-	d-m-
ENSG00000079308	15.36	19.0133	0.0442026	0.0287548	0.67434	0.558316	u+	single_translated_uORF	d-	non_translated_dORF	u+d-	m+	u+m+	d-m+
ENSG00000079313	0.63	0.233333	2.64427	9.38932	1.66335	2.21551	u-	non_translated_uORF	d+	multiple_translated_dORF	u-d+	m+	u-m+	d+m+
ENSG00000079332	1.51	0.96	12.7019	18.4026	18.9652	17.6904	u-	non_translated_uORF	d-	non_translated_dORF	u-d-	m-	u-m-	d-m-
ENSG00000079337	0	0.343333	0.225098	0.727013	0	0.282947	u-	non_translated_uORF	d-	non_translated_dORF	u-d-	m+	u-m+	d-m+
ENSG00000079385	0	0.186667	0.817889	0.70968	0	0.129293	u-	non_translated_uORF	d-	non_translated_dORF	u-d-	m+	u-m+	d-m+
ENSG00000079387	0.46	0.496667	2.92767	2.17344	1.34044	1.07635	u-	non_translated_uORF	d+	multiple_translated_dORF	u-d+	m+	u-m+	d+m+
ENSG00000079432	1.36	0.636667	1.57623	3.5614	2.09579	2.26461	u-	non_translated_uORF	d+	single_translated_dORF	u-d+	m+	u-m+	d+m+
ENSG00000079435	0	4.60333	0.121218	0.0671327	0	0.323037	u-	non_translated_uORF	d-	non_translated_dORF	u-d-	m+	u-m+	d-m+
ENSG00000079459	0.42	0.646667	15.9099	11.2342	6.26215	7.32248	u+	multiple_translated_uORF	d+	multiple_translated_dORF	u+d+	m-	u+m-	d+m-
ENSG00000079462	0.25	0.223333	12.3762	11.2818	3.04712	2.6188	u-	non_translated_uORF	d-	non_translated_dORF	u-d-	m-	u-m-	d-m-
ENSG00000079482	3.075	3.21	0.31459	0.191195	0.929001	0.61345	u-	non_translated_uORF	d-	non_translated_dORF	u-d-	m+	u-m+	d-m+
ENSG00000079616	1.02	1.14333	9.9814	6.57003	9.92548	7.44156	u+	multiple_translated_uORF	d+	multiple_translated_dORF	u+d+	m-	u+m-	d+m-
ENSG00000079691	1.505	1.80333	1.707	1.22436	2.54383	2.19551	u-	non_translated_uORF	d-	non_translated_dORF	u-d-	m+	u-m+	d-m+
ENSG00000079739	2.62	4.19333	3.14459	2.10976	8.314	8.53294	u+	multiple_translated_uORF	d-	non_translated_dORF	u+d-	m+	u+m+	d-m+
ENSG00000079785	1.665	1.48	19.3824	19.9878	32.2979	29.8059	u-	non_translated_uORF	d-	non_translated_dORF	u-d-	m-	u-m-	d-m-
ENSG00000079805	0.65	0.53	4.90307	5.72403	3.19463	3.03596	u+	single_translated_uORF	d+	multiple_translated_dORF	u+d+	m+	u+m+	d+m+
ENSG00000079819	2.625	2.8	1.78731	1.40524	4.73299	3.95556	u-	non_translated_uORF	d-	non_translated_dORF	u-d-	m-	u-m-	d-m-
ENSG00000079950	0.955	3.25667	0.4735	0.322671	0.40474	1.03508	u-	non_translated_uORF	d-	non_translated_dORF	u-d-	m-	u-m-	d-m-
ENSG00000079999	0.87	0.37	8.03707	10.9079	7.16081	4.00751	u-	non_translated_uORF	d+	multiple_translated_dORF	u-d+	m+	u-m+	d+m+
ENSG00000080007	0.435	0.46	0.885272	1.96477	0.358971	0.889003	u-	non_translated_uORF	d-	non_translated_dORF	u-d-	m-	u-m-	d-m-
ENSG00000080189	0.14	0.133333	5.99198	3.56009	0.803382	0.469199	u+	multiple_translated_uORF	d-	non_translated_dORF	u+d-	m+	u+m+	d-m+
ENSG00000080200	0.43	0.666667	3.18219	3.51493	1.41155	2.33044	u-	non_translated_uORF	d-	non_translated_dORF	u-d-	m-	u-m-	d-m-
ENSG00000080298	0	1.95667	0.109067	0.104811	0	0.159479	u-	non_translated_uORF	d-	non_translated_dORF	u-d-	m-	u-m-	d-m-
ENSG00000080345	2.74	1.83333	1.10017	1.64881	2.75233	3.01462	u-	non_translated_uORF	d-	non_translated_dORF	u-d-	m+	u-m+	d-m+
ENSG00000080371	0.845	0.613333	2.14624	3.14689	1.80632	1.92204	u-	non_translated_uORF	d-	non_translated_dORF	u-d-	m+	u-m+	d-m+
ENSG00000080503	2.55	4.21667	0.923022	0.510868	2.34106	2.08446	u+	single_translated_uORF	d+	multiple_translated_dORF	u+d+	m+	u+m+	d+m+
ENSG00000080546	1.12	1.87	0.864107	0.474071	0.844341	0.856269	u-	non_translated_uORF	d-	non_translated_dORF	u-d-	m+	u-m+	d-m+
ENSG00000080561	0.535	0.293333	0.793666	1.40591	0.372716	0.411622	u-	non_translated_uORF	d-	non_translated_dORF	u-d-	m-	u-m-	d-m-
ENSG00000080573	34.51	19.3233	0.0670467	0.117941	2.00581	1.70516	u-	non_translated_uORF	d-	non_translated_dORF	u-d-	m+	u-m+	d-m+
ENSG00000080603	1.535	0.296667	0.156985	0.252631	0.221069	0.0892673	u-	non_translated_uORF	d-	non_translated_dORF	u-d-	m+	u-m+	d-m+
ENSG00000080608	1.075	0.83	10.6042	14.0526	11.1269	11.7266	u-	non_translated_uORF	d-	non_translated_dORF	u-d-	m-	u-m-	d-m-
ENSG00000080802	0.28	0.81	1.04677	1.21662	0.287936	0.975316	u-	non_translated_uORF	d-	non_translated_dORF	u-d-	m-	u-m-	d-m-
ENSG00000080815	0.565	0.503333	5.64851	6.30964	3.11465	3.13498	u-	non_translated_uORF	d-	non_translated_dORF	u-d-	m+	u-m+	d-m+
ENSG00000080819	0.83	0.53	5.89018	5.41664	5.1527	2.90524	u-	non_translated_uORF	d-	non_translated_dORF	u-d-	m-	u-m-	d-m-
ENSG00000080822	0.145	0.123333	12.5918	13.9684	1.82264	1.54409	u-	non_translated_uORF	d-	non_translated_dORF	u-d-	m-	u-m-	d-m-
ENSG00000080823	1.06	0.486667	0.702161	0.694955	0.668131	0.305864	u+	multiple_translated_uORF	d+	multiple_translated_dORF	u+d+	m+	u+m+	d+m+
ENSG00000080824	0.63	0.496667	251.85	332.056	155.744	165.335	u+	multiple_translated_uORF	d+	multiple_translated_dORF	u+d+	m-	u+m-	d+m-
ENSG00000080839	0.985	1.27667	3.95664	1.86116	3.8742	2.35372	u-	non_translated_uORF	d-	non_translated_dORF	u-d-	m-	u-m-	d-m-
ENSG00000080845	1.005	1.13	3.19128	4.12094	3.19776	4.60147	u+	multiple_translated_uORF	d+	multiple_translated_dORF	u+d+	m+	u+m+	d+m+
ENSG00000080854	1.39	1.64	0.208388	0.405331	0.401287	0.531203	u-	non_translated_uORF	d-	non_translated_dORF	u-d-	m-	u-m-	d-m-
ENSG00000080986	2.625	14.2967	7.87043	1.28216	19.8992	17.6884	u-	non_translated_uORF	d+	multiple_translated_dORF	u-d+	m-	u-m-	d+m-
ENSG00000081014	0.99	1.2	1.90333	1.96527	1.87968	2.33194	u-	non_translated_uORF	d+	multiple_translated_dORF	u-d+	m+	u-m+	d+m+
ENSG00000081019	1.43	1.36667	0.588282	0.922024	0.803369	1.27816	u-	non_translated_uORF	d+	multiple_translated_dORF	u-d+	m-	u-m-	d+m-
ENSG00000081026	2.3	2.97667	0.440817	0.323729	0.933998	0.958323	u-	non_translated_uORF	d+	multiple_translated_dORF	u-d+	m+	u-m+	d+m+
ENSG00000081052	125.28	79.7	0.00279338	0.0052748	0.655463	0.561035	u-	non_translated_uORF	d-	non_translated_dORF	u-d-	m+	u-m+	d-m+
ENSG00000081087	1.235	0.98	1.68209	1.90146	2.02999	1.85582	u-	non_translated_uORF	d-	non_translated_dORF	u-d-	m+	u-m+	d-m+
ENSG00000081154	0.16	0.29	21.6786	19.8303	3.48474	5.74773	u+	single_translated_uORF	d+	multiple_translated_dORF	u+d+	m-	u+m-	d+m-
ENSG00000081177	0.305	0.396667	4.48143	2.65168	1.40418	1.0654	u-	non_translated_uORF	d-	non_translated_dORF	u-d-	m+	u-m+	d-m+
ENSG00000081181	0.335	0.23	7.80478	9.96035	2.56099	2.27713	u-	non_translated_uORF	d-	non_translated_dORF	u-d-	m+	u-m+	d-m+
ENSG00000081189	7.445	3.9	0.156039	0.104691	0.846339	0.368422	u-	non_translated_uORF	d+	multiple_translated_dORF	u-d+	m-	u-m-	d+m-
ENSG00000081277	0.24	0.323333	11.2945	11.7104	2.46019	3.55919	u-	non_translated_uORF	d-	non_translated_dORF	u-d-	m+	u-m+	d-m+
ENSG00000081307	0.91	0.56	3.68346	3.11003	3.2284	1.71636	u+	multiple_translated_uORF	d-	non_translated_dORF	u+d-	m+	u+m+	d-m+
ENSG00000081320	3.925	3.04333	0.467081	0.888912	1.79594	2.6712	u-	non_translated_uORF	d-	non_translated_dORF	u-d-	m+	u-m+	d-m+
ENSG00000081377	0.15	0.0766667	1.43201	1.40987	0.206646	0.107164	u-	non_translated_uORF	d+	multiple_translated_dORF	u-d+	m+	u-m+	d+m+
ENSG00000081479	0	0	0.041801	0.0366161	0	0	u-	non_translated_uORF	d-	non_translated_dORF	u-d-	m-	u-m-	d-m-
ENSG00000081665	0	1.08	0.255916	0.0947577	0	0.0848841	u-	non_translated_uORF	d-	non_translated_dORF	u-d-	m+	u-m+	d-m+
ENSG00000081692	0.49	0.14	4.48988	5.11648	2.16965	0.708229	u-	non_translated_uORF	d-	non_translated_dORF	u-d-	m+	u-m+	d-m+
ENSG00000081721	0.36	0.526667	9.10556	7.29477	3.1923	3.61245	u-	non_translated_uORF	d+	multiple_translated_dORF	u-d+	m-	u-m-	d+m-
ENSG00000081760	0.63	0.533333	1.22353	1.43144	0.787764	0.769623	u-	non_translated_uORF	d+	multiple_translated_dORF	u-d+	m+	u-m+	d+m+
ENSG00000081791	0.38	0.196667	3.15436	2.58396	1.09682	0.514331	u-	non_translated_uORF	d-	non_translated_dORF	u-d-	m+	u-m+	d-m+
ENSG00000081803	1.085	1.11333	0.474066	0.429069	0.499066	0.489712	u-	non_translated_uORF	d-	non_translated_dORF	u-d-	m+	u-m+	d-m+
ENSG00000081870	0.575	2.00667	4.76656	2.04706	2.67235	3.90321	u-	non_translated_uORF	d-	non_translated_dORF	u-d-	m-	u-m-	d-m-
ENSG00000081913	1.26	0.43	1.25152	1.95315	1.45099	0.830737	u-	non_translated_uORF	d-	non_translated_dORF	u-d-	m-	u-m-	d-m-
ENSG00000081923	1.595	2.26	2.64825	1.49183	4.13974	3.32325	u-	non_translated_uORF	d-	non_translated_dORF	u-d-	m-	u-m-	d-m-
ENSG00000082014	5.27	1.51333	0.474922	0.409156	2.02315	0.58792	u+	single_translated_uORF	d+	multiple_translated_dORF	u+d+	m+	u+m+	d+m+
ENSG00000082068	1.045	0.853333	3.09895	2.3058	3.19368	1.96137	u-	non_translated_uORF	d+	single_translated_dORF	u-d+	m-	u-m-	d+m-
ENSG00000082074	1.165	0.866667	6.07577	5.56198	5.9801	4.76678	u-	non_translated_uORF	d-	non_translated_dORF	u-d-	m-	u-m-	d-m-
ENSG00000082153	0.975	0.656667	9.83747	16.7638	9.64221	11.0197	u-	non_translated_uORF	d-	non_translated_dORF	u-d-	m-	u-m-	d-m-
ENSG00000082212	0.395	0.573333	2.54068	1.65721	1.00276	0.966301	u-	non_translated_uORF	d+	multiple_translated_dORF	u-d+	m+	u-m+	d+m+
ENSG00000082213	0.395	0.413333	3.91708	3.17596	1.5546	1.19628	u-	non_translated_uORF	d+	multiple_translated_dORF	u-d+	m-	u-m-	d+m-
ENSG00000082258	0.25	0.503333	0.960174	1.11167	0.238072	0.555557	u-	non_translated_uORF	d+	multiple_translated_dORF	u-d+	m-	u-m-	d+m-
ENSG00000082269	0.745	1.09333	0.274174	0.217277	0.204168	0.235663	u-	non_translated_uORF	d-	non_translated_dORF	u-d-	m-	u-m-	d-m-
ENSG00000082438	1.3	2.41333	0.484537	0.581688	0.629274	1.38114	u-	non_translated_uORF	d-	non_translated_dORF	u-d-	m-	u-m-	d-m-
ENSG00000082458	0.485	0.806667	1.86801	1.05806	0.899213	0.850662	u-	non_translated_uORF	d-	non_translated_dORF	u-d-	m+	u-m+	d-m+
ENSG00000082497	0.145	0.16	1.28668	1.41816	0.184312	0.223274	u-	non_translated_uORF	d-	non_translated_dORF	u-d-	m+	u-m+	d-m+
ENSG00000082512	1.98	1.84	0.502586	0.330101	1.03769	0.610298	u-	non_translated_uORF	d-	non_translated_dORF	u-d-	m+	u-m+	d-m+
ENSG00000082515	0.345	0.35	7.7858	5.81523	2.68197	2.04103	u+	multiple_translated_uORF	d+	single_translated_dORF	u+d+	m+	u+m+	d+m+
ENSG00000082516	1.5	0.723333	2.79822	4.8249	4.19276	3.56228	u-	non_translated_uORF	d-	non_translated_dORF	u-d-	m-	u-m-	d-m-
ENSG00000082641	0.335	0.336667	35.7154	31.013	11.9961	10.3887	u+	multiple_translated_uORF	d+	multiple_translated_dORF	u+d+	m+	u+m+	d+m+
ENSG00000082701	0.715	0.39	3.20591	6.6863	2.28617	2.5963	u-	non_translated_uORF	d-	non_translated_dORF	u-d-	m+	u-m+	d-m+
ENSG00000082781	0.385	0.453333	6.42564	7.17269	2.45817	3.30134	u-	non_translated_uORF	d-	non_translated_dORF	u-d-	m+	u-m+	d-m+
ENSG00000082805	2.48	3.06333	1.26723	0.966801	3.12106	2.93958	u-	non_translated_uORF	d+	multiple_translated_dORF	u-d+	m+	u-m+	d+m+
ENSG00000082898	1.195	1.52333	7.75266	6.8478	9.34059	10.3997	u-	non_translated_uORF	d+	multiple_translated_dORF	u-d+	m+	u-m+	d+m+
ENSG00000082996	0.225	0.883333	10.699	5.36284	2.41937	4.6364	u-	non_translated_uORF	d+	multiple_translated_dORF	u-d+	m-	u-m-	d+m-
ENSG00000083093	0.345	1.06	3.27213	2.27465	0.972658	2.28557	u+	multiple_translated_uORF	d-	non_translated_dORF	u+d-	m-	u+m-	d-m-
ENSG00000083097	0.735	1.71	0.588454	0.368009	0.415849	0.623759	u-	non_translated_uORF	d-	non_translated_dORF	u-d-	m-	u-m-	d-m-
ENSG00000083099	0.11	0.39	2.23913	1.59145	0.2491	0.610476	u-	non_translated_uORF	d-	non_translated_dORF	u-d-	m+	u-m+	d-m+
ENSG00000083123	2.45	4.13333	0.845584	0.359028	2.0882	1.50136	u-	non_translated_uORF	d-	non_translated_dORF	u-d-	m+	u-m+	d-m+
ENSG00000083168	1.01	0.913333	1.72262	2.33337	1.73909	2.10624	u-	non_translated_uORF	d-	non_translated_dORF	u-d-	m+	u-m+	d-m+
ENSG00000083223	2.495	2.33667	2.40563	2.48655	6.0617	5.78044	u+	multiple_translated_uORF	d-	non_translated_dORF	u+d-	m+	u+m+	d-m+
ENSG00000083290	5.11	3.07	0.0212469	0.0208819	0.102371	0.0569519	u-	non_translated_uORF	d-	non_translated_dORF	u-d-	m-	u-m-	d-m-
ENSG00000083307	0.305	0.44	5.12392	2.21064	1.47543	0.992167	u-	non_translated_uORF	d-	non_translated_dORF	u-d-	m-	u-m-	d-m-
ENSG00000083312	1.945	0.796667	5.23446	11.4727	10.1909	9.01719	u-	non_translated_uORF	d+	single_translated_dORF	u-d+	m+	u-m+	d+m+
ENSG00000083444	1.11	1.04333	11.2582	9.24971	11.8365	9.65321	u-	non_translated_uORF	d-	non_translated_dORF	u-d-	m+	u-m+	d-m+
ENSG00000083454	0.305	0.0633333	0.961374	1.9617	0.240485	0.133789	u-	non_translated_uORF	d+	multiple_translated_dORF	u-d+	m+	u-m+	d+m+
ENSG00000083457	0.09	0.29	4.542	2.46693	0.454093	0.703559	u-	non_translated_uORF	d-	non_translated_dORF	u-d-	m-	u-m-	d-m-
ENSG00000083520	0.865	0.896667	2.89457	4.79363	2.47385	4.32663	u+	multiple_translated_uORF	d+	multiple_translated_dORF	u+d+	m+	u+m+	d+m+
ENSG00000083535	2.045	2.24667	2.25218	1.69983	4.60947	3.90317	u+	multiple_translated_uORF	d-	non_translated_dORF	u+d-	m-	u+m-	d-m-
ENSG00000083544	1.02	1.2	2.01886	1.07904	2.15917	1.36931	u-	non_translated_uORF	d+	multiple_translated_dORF	u-d+	m-	u-m-	d+m-
ENSG00000083635	0.17	0.123333	3.44383	4.36791	0.577109	0.56959	u-	non_translated_uORF	d-	non_translated_dORF	u-d-	m+	u-m+	d-m+
ENSG00000083642	2.62	2.31	1.09266	1.00978	2.86915	2.28979	u-	non_translated_uORF	d-	non_translated_dORF	u-d-	m-	u-m-	d-m-
ENSG00000083720	2.685	2.28667	3.65951	3.58297	9.82914	7.8492	u-	non_translated_uORF	d-	non_translated_dORF	u-d-	m-	u-m-	d-m-
ENSG00000083750	0	0.346667	2.29579	2.57454	0	0.859374	u-	non_translated_uORF	d-	non_translated_dORF	u-d-	m-	u-m-	d-m-
ENSG00000083799	1.065	0.51	0.803899	2.46911	0.889607	1.24304	u-	non_translated_uORF	d-	non_translated_dORF	u-d-	m+	u-m+	d-m+
ENSG00000083807	0.12	0.136667	1.19234	1.11954	0.143838	0.152105	u-	non_translated_uORF	d-	non_translated_dORF	u-d-	m-	u-m-	d-m-
ENSG00000083812	0.825	0.206667	0.725001	2.10931	0.585494	0.440578	u-	non_translated_uORF	d-	non_translated_dORF	u-d-	m+	u-m+	d-m+
ENSG00000083828	0.325	0.676667	0.840553	0.511602	0.308995	0.390921	u-	non_translated_uORF	d+	single_translated_dORF	u-d+	m-	u-m-	d+m-
ENSG00000083838	0	0.386667	0.769188	0.870488	0	0.372815	u-	non_translated_uORF	d-	non_translated_dORF	u-d-	m+	u-m+	d-m+
ENSG00000083844	0.665	0.843333	0.519054	0.68876	0.345026	0.569223	u-	non_translated_uORF	d-	non_translated_dORF	u-d-	m+	u-m+	d-m+
ENSG00000083845	0.19	0.12	98.4319	140.487	18.4886	16.7077	u-	non_translated_uORF	d-	non_translated_dORF	u-d-	m-	u-m-	d-m-
ENSG00000083857	3.01	1.22333	5.43472	15.4985	15.7505	18.8238	u-	non_translated_uORF	d+	multiple_translated_dORF	u-d+	m+	u-m+	d+m+
ENSG00000083896	1.01	1.21667	5.92797	5.37977	5.96384	6.54312	u-	non_translated_uORF	d-	non_translated_dORF	u-d-	m+	u-m+	d-m+
ENSG00000083937	0.595	0.76	14.041	15.7602	8.5415	11.8591	u+	multiple_translated_uORF	d-	non_translated_dORF	u+d-	m-	u+m-	d-m-
ENSG00000084070	0.715	0.283333	3.11425	3.65014	2.30085	1.03834	u-	non_translated_uORF	d-	non_translated_dORF	u-d-	m+	u-m+	d-m+
ENSG00000084072	0.435	0.846667	2.1751	1.81518	0.964784	1.45072	u-	non_translated_uORF	d+	multiple_translated_dORF	u-d+	m+	u-m+	d+m+
ENSG00000084073	0.24	0.206667	29.8647	33.1729	6.93979	6.78861	u-	non_translated_uORF	d-	non_translated_dORF	u-d-	m-	u-m-	d-m-
ENSG00000084090	0.185	0.233333	27.6715	42.352	4.69853	9.98355	u-	non_translated_uORF	d-	non_translated_dORF	u-d-	m+	u-m+	d-m+
ENSG00000084092	0.375	0.52	4.65022	4.8613	1.77037	2.5946	u-	non_translated_uORF	d-	non_translated_dORF	u-d-	m-	u-m-	d-m-
ENSG00000084093	2.365	1.7	1.48566	2.19515	3.52063	3.74655	u-	non_translated_uORF	d-	non_translated_dORF	u-d-	m-	u-m-	d-m-
ENSG00000084112	0.37	0.493333	1.82653	3.81273	0.674282	1.85031	u-	non_translated_uORF	d+	multiple_translated_dORF	u-d+	m+	u-m+	d+m+
ENSG00000084207	0.15	0.126667	203.163	171.079	30.778	21.8125	u-	non_translated_uORF	d+	multiple_translated_dORF	u-d+	m+	u-m+	d+m+
ENSG00000084234	0.91	0.62	73.3274	100.676	66.6788	61.2801	u-	non_translated_uORF	d+	multiple_translated_dORF	u-d+	m+	u-m+	d+m+
ENSG00000084444	0.965	0.3	1.34703	0.956755	1.27042	0.26963	u-	non_translated_uORF	d+	multiple_translated_dORF	u-d+	m+	u-m+	d+m+
ENSG00000084463	0.48	0.476667	9.6758	10.728	4.63636	5.15771	u-	non_translated_uORF	d-	non_translated_dORF	u-d-	m+	u-m+	d-m+
ENSG00000084623	1.17	1.27667	67.5377	60.1459	78.7025	76.7233	u-	non_translated_uORF	d-	non_translated_dORF	u-d-	m-	u-m-	d-m-
ENSG00000084636	33.485	14.5433	0.125388	0.245629	3.77731	3.22094	u-	non_translated_uORF	d-	non_translated_dORF	u-d-	m-	u-m-	d-m-
ENSG00000084652	1.73	1.04333	7.3219	8.96107	12.6523	9.32481	u-	non_translated_uORF	d-	non_translated_dORF	u-d-	m+	u-m+	d-m+
ENSG00000084676	0.32	1.45667	0.844399	0.818535	0.267416	1.1625	u-	non_translated_uORF	d-	non_translated_dORF	u-d-	m+	u-m+	d-m+
ENSG00000084693	0.045	0.08	9.10947	6.34285	0.409225	0.501433	u-	non_translated_uORF	d-	non_translated_dORF	u-d-	m-	u-m-	d-m-
ENSG00000084731	0	0.653333	0.323809	0.296787	0	0.199093	u-	non_translated_uORF	d-	non_translated_dORF	u-d-	m+	u-m+	d-m+
ENSG00000084733	0.23	0.23	22.3116	23.375	5.12158	5.44569	u-	non_translated_uORF	d-	non_translated_dORF	u-d-	m+	u-m+	d-m+
ENSG00000084754	0.805	0.66	23.2672	23.6279	19.0904	15.5608	u-	non_translated_uORF	d-	non_translated_dORF	u-d-	m+	u-m+	d-m+
ENSG00000084764	0.25	2.26	1.3543	0.668982	0.33371	1.34087	u-	non_translated_uORF	d-	non_translated_dORF	u-d-	m+	u-m+	d-m+
ENSG00000084774	0.785	0.586667	7.79932	11.6334	6.10858	6.84808	u-	non_translated_uORF	d-	non_translated_dORF	u-d-	m+	u-m+	d-m+
ENSG00000085063	1.425	1.23	34.6492	38.4361	49.4254	46.1968	u-	non_translated_uORF	d+	multiple_translated_dORF	u-d+	m-	u-m-	d+m-
ENSG00000085117	0.175	0.15	17.6825	17.5422	3.12735	2.63841	u+	multiple_translated_uORF	d-	non_translated_dORF	u+d-	m+	u+m+	d-m+
ENSG00000085185	2.05	0.47	0.464788	1.32691	0.937148	0.62417	u-	non_translated_uORF	d-	non_translated_dORF	u-d-	m+	u-m+	d-m+
ENSG00000085224	2.99	2.42667	1.6176	2.27361	4.86184	5.40315	u+	multiple_translated_uORF	d+	multiple_translated_dORF	u+d+	m+	u+m+	d+m+
ENSG00000085231	0.415	0.18	7.20958	7.76503	2.93207	1.41351	u-	non_translated_uORF	d+	multiple_translated_dORF	u-d+	m-	u-m-	d+m-
ENSG00000085274	0.615	0.296667	1.90173	1.59636	1.1319	0.444954	u-	non_translated_uORF	d+	multiple_translated_dORF	u-d+	m-	u-m-	d+m-
ENSG00000085276	0.2	0.606667	1.70334	1.58338	0.348189	0.951511	u-	non_translated_uORF	d-	non_translated_dORF	u-d-	m+	u-m+	d-m+
ENSG00000085365	0.5	0.596667	5.31063	4.49645	2.65163	2.53562	u+	multiple_translated_uORF	d+	multiple_translated_dORF	u+d+	m-	u+m-	d+m-
ENSG00000085377	1.805	1.34	4.19748	4.83266	7.5827	6.51538	u-	non_translated_uORF	d-	non_translated_dORF	u-d-	m-	u-m-	d-m-
ENSG00000085382	1.06	1.98333	0.320326	0.25873	0.343101	0.39149	u-	non_translated_uORF	d+	multiple_translated_dORF	u-d+	m-	u-m-	d+m-
ENSG00000085415	1.225	0.78	3.01363	4.61709	3.64292	3.5524	u-	non_translated_uORF	d-	non_translated_dORF	u-d-	m+	u-m+	d-m+
ENSG00000085433	3.04	1.07667	1.48799	2.47243	3.97667	2.80047	u-	non_translated_uORF	d-	non_translated_dORF	u-d-	m-	u-m-	d-m-
ENSG00000085449	2.555	3.66667	2.07512	1.24513	5.19811	4.58133	u-	non_translated_uORF	d-	non_translated_dORF	u-d-	m+	u-m+	d-m+
ENSG00000085491	2.17	2.75	3.14858	1.98038	5.83392	5.40582	u-	non_translated_uORF	d+	multiple_translated_dORF	u-d+	m+	u-m+	d+m+
ENSG00000085511	0.94	1.04667	1.95129	1.19914	1.83895	1.26688	u-	non_translated_uORF	d+	multiple_translated_dORF	u-d+	m-	u-m-	d+m-
ENSG00000085552	0.125	0.233333	1.59856	1.36162	0.152027	0.353318	u-	non_translated_uORF	d-	non_translated_dORF	u-d-	m+	u-m+	d-m+
ENSG00000085644	0.115	0.336667	1.0988	0.633482	0.156392	0.221703	u-	non_translated_uORF	d+	multiple_translated_dORF	u-d+	m+	u-m+	d+m+
ENSG00000085662	0.655	0.493333	15.5214	23.8157	10.0418	11.6352	u-	non_translated_uORF	d+	multiple_translated_dORF	u-d+	m+	u-m+	d+m+
ENSG00000085719	0.4	0.556667	13.4156	13.9635	5.40542	7.87241	u-	non_translated_uORF	d-	non_translated_dORF	u-d-	m+	u-m+	d-m+
ENSG00000085721	0.42	0.463333	5.66262	10.4796	2.45982	4.87958	u-	non_translated_uORF	d+	multiple_translated_dORF	u-d+	m+	u-m+	d+m+
ENSG00000085733	0.785	0.476667	15.1525	23.6593	11.904	11.1934	u-	non_translated_uORF	d+	multiple_translated_dORF	u-d+	m+	u-m+	d+m+
ENSG00000085760	0.75	1.07333	8.2411	4.7449	6.06551	5.07018	u-	non_translated_uORF	d-	non_translated_dORF	u-d-	m-	u-m-	d-m-
ENSG00000085788	0.17	0.413333	1.34253	1.32153	0.21604	0.544019	u+	multiple_translated_uORF	d-	non_translated_dORF	u+d-	m-	u+m-	d-m-
ENSG00000085832	1.715	1.46667	1.73136	2.23124	3.09784	3.25199	u-	non_translated_uORF	d-	non_translated_dORF	u-d-	m+	u-m+	d-m+
ENSG00000085840	0.2	0.486667	5.08827	4.31078	1.00398	2.06492	u-	non_translated_uORF	d-	non_translated_dORF	u-d-	m+	u-m+	d-m+
ENSG00000085871	0.065	0.156667	13.0421	2.86902	0.95	0.400626	u-	non_translated_uORF	d-	non_translated_dORF	u-d-	m-	u-m-	d-m-
ENSG00000085872	0.575	0.496667	4.40317	6.42392	2.52362	3.10005	u-	non_translated_uORF	d-	non_translated_dORF	u-d-	m+	u-m+	d-m+
ENSG00000085978	1.03	0.386667	1.51231	3.66978	1.57247	1.40697	u-	non_translated_uORF	d+	multiple_translated_dORF	u-d+	m+	u-m+	d+m+
ENSG00000085982	1.04	0.566667	1.22858	0.769553	1.15587	0.501735	u-	non_translated_uORF	d-	non_translated_dORF	u-d-	m+	u-m+	d-m+
ENSG00000085998	0.755	0.353333	3.64517	2.70323	2.76683	0.961339	u-	non_translated_uORF	d+	multiple_translated_dORF	u-d+	m+	u-m+	d+m+
ENSG00000085999	0.33	0.31	4.05984	3.70022	1.3005	1.09499	u+	multiple_translated_uORF	d+	multiple_translated_dORF	u+d+	m+	u+m+	d+m+
ENSG00000086015	0.665	0.246667	1.45285	2.36332	0.969926	0.569308	u-	non_translated_uORF	d+	multiple_translated_dORF	u-d+	m-	u-m-	d+m-
ENSG00000086061	1.9	1.44667	62.2993	87.5393	111.485	126.212	u-	non_translated_uORF	d-	non_translated_dORF	u-d-	m+	u-m+	d-m+
ENSG00000086062	0.465	0.176667	13.0466	22.6539	6.08592	3.96256	u-	non_translated_uORF	d+	multiple_translated_dORF	u-d+	m+	u-m+	d+m+
ENSG00000086065	1.56	2.03	10.9928	8.00563	17.1949	16.1951	u-	non_translated_uORF	d-	non_translated_dORF	u-d-	m-	u-m-	d-m-
ENSG00000086102	1.99	2.70667	1.98453	1.05058	3.93244	2.80084	u-	non_translated_uORF	d-	non_translated_dORF	u-d-	m+	u-m+	d-m+
ENSG00000086189	0.355	0.35	8.79745	12.6875	3.28087	4.50128	u-	non_translated_uORF	d-	non_translated_dORF	u-d-	m-	u-m-	d-m-
ENSG00000086200	1.665	1.91333	1.69983	1.64491	2.82838	3.16092	u-	non_translated_uORF	d+	multiple_translated_dORF	u-d+	m+	u-m+	d+m+
ENSG00000086232	0.22	0.213333	21.5717	15.5235	4.72731	3.22071	u-	non_translated_uORF	d+	multiple_translated_dORF	u-d+	m+	u-m+	d+m+
ENSG00000086300	0.21	0	1.77251	0.410415	0.328113	0	u-	non_translated_uORF	d-	non_translated_dORF	u-d-	m-	u-m-	d-m-
ENSG00000086475	0.14	0.206667	14.1185	15.6951	2.00277	3.26259	u-	non_translated_uORF	d-	non_translated_dORF	u-d-	m+	u-m+	d-m+
ENSG00000086504	0.415	0.356667	20.9025	19.2357	8.63493	6.90882	u-	non_translated_uORF	d-	non_translated_dORF	u-d-	m+	u-m+	d-m+
ENSG00000086544	1.095	0.463333	2.04088	4.97651	1.6617	2.23016	u-	non_translated_uORF	d-	non_translated_dORF	u-d-	m+	u-m+	d-m+
ENSG00000086570	0.415	0.256667	17.7248	11.2696	6.96086	2.84351	u-	non_translated_uORF	d-	non_translated_dORF	u-d-	m+	u-m+	d-m+
ENSG00000086589	0.545	0.51	9.35657	10.0109	5.10367	5.17458	u-	non_translated_uORF	d-	non_translated_dORF	u-d-	m+	u-m+	d-m+
ENSG00000086598	0.49	0.626667	44.183	32.4598	21.5982	20.4598	u+	multiple_translated_uORF	d-	non_translated_dORF	u+d-	m-	u+m-	d-m-
ENSG00000086619	0.51	0.426667	0.510175	0.408807	0.215315	0.209132	u-	non_translated_uORF	d-	non_translated_dORF	u-d-	m+	u-m+	d-m+
ENSG00000086666	0.345	0.373333	4.24621	4.15058	1.34403	1.54228	u-	non_translated_uORF	d-	non_translated_dORF	u-d-	m-	u-m-	d-m-
ENSG00000086712	0.525	0.27	4.67782	10.9209	2.81405	3.02858	u-	non_translated_uORF	d-	non_translated_dORF	u-d-	m+	u-m+	d-m+
ENSG00000086758	1.4	0.91	6.51462	8.16648	9.12282	7.41672	u-	non_translated_uORF	d-	non_translated_dORF	u-d-	m+	u-m+	d-m+
ENSG00000086827	0.95	0.746667	6.08899	4.72219	5.78057	3.62914	u-	non_translated_uORF	d+	multiple_translated_dORF	u-d+	m+	u-m+	d+m+
ENSG00000086848	0	0.186667	0.631994	0.378595	0	0.0699585	u-	non_translated_uORF	d+	multiple_translated_dORF	u-d+	m+	u-m+	d+m+
ENSG00000087008	1.585	1.19667	1.07819	0.831475	1.68638	1.02024	u-	non_translated_uORF	d-	non_translated_dORF	u-d-	m+	u-m+	d-m+
ENSG00000087053	0.4	0.38	6.09043	5.17495	2.44924	1.94006	u-	non_translated_uORF	d-	non_translated_dORF	u-d-	m-	u-m-	d-m-
ENSG00000087074	0.37	0.163333	14.3202	159.933	5.40213	25.712	u-	non_translated_uORF	d+	multiple_translated_dORF	u-d+	m-	u-m-	d+m-
ENSG00000087077	0.385	0.166667	39.4953	72.9793	15.2743	12.0034	u-	non_translated_uORF	d+	multiple_translated_dORF	u-d+	m-	u-m-	d+m-
ENSG00000087086	0.15	0.13	214.929	351.824	31.6763	46.8034	u-	non_translated_uORF	d-	non_translated_dORF	u-d-	m+	u-m+	d-m+
ENSG00000087087	0.765	0.366667	21.5788	45.8913	16.3458	16.953	u-	non_translated_uORF	d+	multiple_translated_dORF	u-d+	m-	u-m-	d+m-
ENSG00000087088	1.115	0.79	24.8969	31.2759	27.181	24.2827	u-	non_translated_uORF	d+	multiple_translated_dORF	u-d+	m+	u-m+	d+m+
ENSG00000087095	0.33	0.09	1.48812	2.1994	0.436409	0.211938	u-	non_translated_uORF	d-	non_translated_dORF	u-d-	m+	u-m+	d-m+
ENSG00000087111	0.265	0.31	10.124	5.40083	2.6702	1.67544	u-	non_translated_uORF	d+	multiple_translated_dORF	u-d+	m+	u-m+	d+m+
ENSG00000087116	114.84	63.5367	0.0126704	0.0486212	2.72534	2.26701	u-	non_translated_uORF	d-	non_translated_dORF	u-d-	m+	u-m+	d-m+
ENSG00000087152	0.205	0.153333	6.9778	13.4442	1.44126	2.00751	u-	non_translated_uORF	d-	non_translated_dORF	u-d-	m+	u-m+	d-m+
ENSG00000087157	0.705	0.653333	1.84101	1.72055	1.27676	0.983396	u-	non_translated_uORF	d+	multiple_translated_dORF	u-d+	m+	u-m+	d+m+
ENSG00000087191	0.94	0.756667	20.6183	23.933	19.3907	18.0525	u+	multiple_translated_uORF	d+	multiple_translated_dORF	u+d+	m-	u+m-	d+m-
ENSG00000087206	0.635	0.713333	3.24386	3.38833	2.06838	2.41914	u-	non_translated_uORF	d+	multiple_translated_dORF	u-d+	m-	u-m-	d+m-
ENSG00000087245	1.49	6.66333	2.05797	1.46339	3.09755	7.47966	u-	non_translated_uORF	d-	non_translated_dORF	u-d-	m+	u-m+	d-m+
ENSG00000087253	0.18	0.18	7.0815	5.02324	1.20192	0.978426	u-	non_translated_uORF	d-	non_translated_dORF	u-d-	m+	u-m+	d-m+
ENSG00000087263	0.675	0.36	7.0084	9.53084	4.76492	3.50222	u-	non_translated_uORF	d+	multiple_translated_dORF	u-d+	m+	u-m+	d+m+
ENSG00000087266	1.05	1.13667	0.368681	0.535437	0.432832	0.61235	u+	multiple_translated_uORF	d+	multiple_translated_dORF	u+d+	m+	u+m+	d+m+
ENSG00000087269	1.67	1.62	6.74436	10.5759	11.5741	17.0783	u-	non_translated_uORF	d-	non_translated_dORF	u-d-	m-	u-m-	d-m-
ENSG00000087274	1.99	1.98	2.74566	2.49665	5.34434	4.90151	u-	non_translated_uORF	d+	multiple_translated_dORF	u-d+	m+	u-m+	d+m+
ENSG00000087299	0.155	0.74	2.03125	1.39834	0.31428	1.00679	u-	non_translated_uORF	d+	multiple_translated_dORF	u-d+	m-	u-m-	d+m-
ENSG00000087301	0.485	0.57	1.47	1.12293	0.730725	0.709741	u+	multiple_translated_uORF	d-	non_translated_dORF	u+d-	m-	u+m-	d-m-
ENSG00000087302	0.92	0.71	10.0085	10.1435	9.00329	7.20439	u-	non_translated_uORF	d+	multiple_translated_dORF	u-d+	m+	u-m+	d+m+
ENSG00000087303	110.69	35.8567	0.594655	1.72336	64.2938	60.9869	u-	non_translated_uORF	d-	non_translated_dORF	u-d-	m-	u-m-	d-m-
ENSG00000087338	0.425	0.32	2.03057	1.93059	0.908277	0.714567	u-	non_translated_uORF	d-	non_translated_dORF	u-d-	m+	u-m+	d-m+
ENSG00000087365	2.34	1.83	18.6199	26.778	43.695	48.9569	u+	multiple_translated_uORF	d-	non_translated_dORF	u+d-	m+	u+m+	d-m+
ENSG00000087448	0.43	0.47	1.91556	2.65991	0.812446	1.23718	u-	non_translated_uORF	d+	multiple_translated_dORF	u-d+	m+	u-m+	d+m+
ENSG00000087460	0.64	0.616667	27.6856	27.7519	17.6475	17.1766	u+	multiple_translated_uORF	d+	multiple_translated_dORF	u+d+	m-	u+m-	d+m-
ENSG00000087470	0.905	0.79	4.21811	6.0722	3.81925	4.58898	u-	non_translated_uORF	d+	multiple_translated_dORF	u-d+	m-	u-m-	d+m-
ENSG00000087494	0.14	0.0866667	60.1419	161.942	8.96836	13.7748	u-	non_translated_uORF	d+	multiple_translated_dORF	u-d+	m+	u-m+	d+m+
ENSG00000087502	0.665	0.423333	7.82004	4.4958	4.97187	1.90575	u-	non_translated_uORF	d-	non_translated_dORF	u-d-	m+	u-m+	d-m+
ENSG00000087510	0.18	0.186667	7.47095	13.3868	1.34128	2.54241	u-	non_translated_uORF	d-	non_translated_dORF	u-d-	m+	u-m+	d-m+
ENSG00000087586	0.235	0.893333	33.4341	8.46768	8.2157	7.58695	u-	non_translated_uORF	d+	multiple_translated_dORF	u-d+	m+	u-m+	d+m+
ENSG00000087589	0	4.77667	0.0103143	0.057388	0	0.251488	u-	non_translated_uORF	d-	non_translated_dORF	u-d-	m-	u-m-	d-m-
ENSG00000087842	0.445	0.453333	15.7143	6.73833	6.48401	2.98021	u-	non_translated_uORF	d-	non_translated_dORF	u-d-	m-	u-m-	d-m-
ENSG00000087884	0.39	0.543333	2.2706	1.89113	1.03719	0.944606	u-	non_translated_uORF	d-	non_translated_dORF	u-d-	m-	u-m-	d-m-
ENSG00000087903	0.645	2.18667	0.382963	0.184132	0.237732	0.420538	u-	non_translated_uORF	d-	non_translated_dORF	u-d-	m+	u-m+	d-m+
ENSG00000087995	0.52	0.373333	4.83908	4.79003	2.58879	1.89397	u-	non_translated_uORF	d-	non_translated_dORF	u-d-	m+	u-m+	d-m+
ENSG00000088035	0.27	0.963333	3.43605	1.74759	0.873509	1.64573	u-	non_translated_uORF	d+	single_translated_dORF	u-d+	m+	u-m+	d+m+
ENSG00000088038	1.07	0.443333	4.55027	5.58833	4.85755	2.45674	u+	multiple_translated_uORF	d+	multiple_translated_dORF	u+d+	m+	u+m+	d+m+
ENSG00000088179	0.11	0.32	0.687847	0.773656	0.080701	0.244755	u-	non_translated_uORF	d+	single_translated_dORF	u-d+	m+	u-m+	d+m+
ENSG00000088205	0.38	0.303333	10.1578	16.3946	3.85519	4.85983	u-	non_translated_uORF	d-	non_translated_dORF	u-d-	m+	u-m+	d-m+
ENSG00000088247	0.855	0.52	22.438	41.7579	19.04	21.7801	u-	non_translated_uORF	d+	multiple_translated_dORF	u-d+	m+	u-m+	d+m+
ENSG00000088256	1.055	0.393333	4.52564	13.1144	4.57003	5.15075	u-	non_translated_uORF	d-	non_translated_dORF	u-d-	m+	u-m+	d-m+
ENSG00000088280	2.045	10.5067	0.337955	0.150802	0.664843	1.5933	u-	non_translated_uORF	d+	multiple_translated_dORF	u-d+	m+	u-m+	d+m+
ENSG00000088298	0.19	0.49	12.7745	5.99646	2.62541	2.70904	u-	non_translated_uORF	d-	non_translated_dORF	u-d-	m-	u-m-	d-m-
ENSG00000088305	0.93	2.36	0.731697	0.332567	0.498618	0.693228	u-	non_translated_uORF	d-	non_translated_dORF	u-d-	m+	u-m+	d-m+
ENSG00000088325	1.08	2.20333	47.0331	14.5475	48.332	32.3484	u-	non_translated_uORF	d-	non_translated_dORF	u-d-	m+	u-m+	d-m+
ENSG00000088356	0.395	0.466667	17.3798	27.4042	7.29025	12.6977	u-	non_translated_uORF	d-	non_translated_dORF	u-d-	m+	u-m+	d-m+
ENSG00000088367	0.23	0.246667	9.93275	8.09058	2.23479	1.97661	u-	non_translated_uORF	d-	non_translated_dORF	u-d-	m+	u-m+	d-m+
ENSG00000088387	0.755	0.283333	0.785832	1.22196	0.573776	0.350881	u+	single_translated_uORF	d-	non_translated_dORF	u+d-	m+	u+m+	d-m+
ENSG00000088448	0.22	0.273333	5.49705	22.7193	1.20056	6.11863	u-	non_translated_uORF	d+	multiple_translated_dORF	u-d+	m-	u-m-	d+m-
ENSG00000088451	0	0.343333	2.70348	1.64703	0	0.471472	u-	non_translated_uORF	d-	non_translated_dORF	u-d-	m-	u-m-	d-m-
ENSG00000088682	0.85	2.78333	4.33135	1.46557	3.53381	4.17151	u+	multiple_translated_uORF	d-	non_translated_dORF	u+d-	m+	u+m+	d-m+
ENSG00000088726	0.61	0.176667	1.80241	3.89608	0.97218	0.758905	u-	non_translated_uORF	d-	non_translated_dORF	u-d-	m+	u-m+	d-m+
ENSG00000088766	0.33	0.133333	3.99805	4.25117	1.47736	0.579173	u-	non_translated_uORF	d+	multiple_translated_dORF	u-d+	m+	u-m+	d+m+
ENSG00000088808	0.225	0.48	1.38394	1.68782	0.334725	0.743875	u-	non_translated_uORF	d-	non_translated_dORF	u-d-	m+	u-m+	d-m+
ENSG00000088812	0.955	0.643333	5.16065	4.63379	4.90636	2.98524	u-	non_translated_uORF	d-	non_translated_dORF	u-d-	m+	u-m+	d-m+
ENSG00000088826	0.185	0.06	4.05384	20.9764	0.733854	1.10787	u-	non_translated_uORF	d-	non_translated_dORF	u-d-	m+	u-m+	d-m+
ENSG00000088832	0.005	0.0233333	51.4594	58.1172	0.39101	1.48404	u-	non_translated_uORF	d+	multiple_translated_dORF	u-d+	m-	u-m-	d+m-
ENSG00000088833	0.495	0.37	7.31716	7.48779	3.68621	2.75352	u-	non_translated_uORF	d+	multiple_translated_dORF	u-d+	m+	u-m+	d+m+
ENSG00000088836	0.33	0.0766667	8.84984	9.51892	2.89569	0.662392	u-	non_translated_uORF	d-	non_translated_dORF	u-d-	m+	u-m+	d-m+
ENSG00000088854	2	2.66667	0.273789	0.28636	0.506249	0.804539	u-	non_translated_uORF	d-	non_translated_dORF	u-d-	m+	u-m+	d-m+
ENSG00000088888	0.285	0.22	3.84103	3.28495	1.08954	0.749629	u+	multiple_translated_uORF	d-	non_translated_dORF	u+d-	m+	u+m+	d-m+
ENSG00000088899	2.12	0.11	0.291721	0.927667	0.614687	0.103907	u-	non_translated_uORF	d-	non_translated_dORF	u-d-	m+	u-m+	d-m+
ENSG00000088930	1.325	0.926667	12.9468	14.5454	17.3138	13.5211	u-	non_translated_uORF	d-	non_translated_dORF	u-d-	m-	u-m-	d-m-
ENSG00000088970	0.725	0	0.862949	0.48391	0.63688	0	u-	non_translated_uORF	d-	non_translated_dORF	u-d-	m-	u-m-	d-m-
ENSG00000088986	0.17	0.283333	63.2516	37.8756	9.85182	10.8025	u-	non_translated_uORF	d+	multiple_translated_dORF	u-d+	m-	u-m-	d+m-
ENSG00000089006	0.405	0.17	9.24076	11.937	3.69749	2.02472	u-	non_translated_uORF	d+	multiple_translated_dORF	u-d+	m+	u-m+	d+m+
ENSG00000089009	0.045	0.0466667	185.52	193.564	8.45825	9.3829	u-	non_translated_uORF	d-	non_translated_dORF	u-d-	m-	u-m-	d-m-
ENSG00000089022	0.625	0.406667	1.37843	1.46134	0.843732	0.608068	u-	non_translated_uORF	d+	multiple_translated_dORF	u-d+	m-	u-m-	d+m-
ENSG00000089048	2.56	2.19333	7.46799	13.8044	19.3642	30.3346	u-	non_translated_uORF	d-	non_translated_dORF	u-d-	m-	u-m-	d-m-
ENSG00000089053	0.89	0.88	4.45459	4.92867	3.95943	4.33989	u+	single_translated_uORF	d+	multiple_translated_dORF	u+d+	m+	u+m+	d+m+
ENSG00000089057	0.195	0.0666667	5.96884	7.05932	1.15073	0.481249	u-	non_translated_uORF	d-	non_translated_dORF	u-d-	m+	u-m+	d-m+
ENSG00000089060	0.705	0.866667	1.80236	1.03346	1.27774	0.909774	u-	non_translated_uORF	d+	multiple_translated_dORF	u-d+	m+	u-m+	d+m+
ENSG00000089063	0.025	0.146667	14.6461	7.46487	0.378336	1.17046	u-	non_translated_uORF	d+	multiple_translated_dORF	u-d+	m+	u-m+	d+m+
ENSG00000089094	0.315	0.303333	0.99379	2.15469	0.295862	0.64311	u-	non_translated_uORF	d+	multiple_translated_dORF	u-d+	m+	u-m+	d+m+
ENSG00000089123	0.155	0.453333	2.46982	2.82655	0.346862	1.31648	u-	non_translated_uORF	d-	non_translated_dORF	u-d-	m+	u-m+	d-m+
ENSG00000089127	0.065	0.173333	3.90113	4.63415	0.233334	0.742013	u-	non_translated_uORF	d-	non_translated_dORF	u-d-	m+	u-m+	d-m+
ENSG00000089154	0.8	0.62	7.82434	10.2478	6.05965	6.35908	u-	non_translated_uORF	d-	non_translated_dORF	u-d-	m+	u-m+	d-m+
ENSG00000089157	0.075	0.0633333	210.145	276.956	15.3816	16.8103	u+	multiple_translated_uORF	d+	multiple_translated_dORF	u+d+	m-	u+m-	d+m-
ENSG00000089159	0.195	0.173333	14.5267	20.6157	2.85871	3.55836	u+	multiple_translated_uORF	d+	multiple_translated_dORF	u+d+	m+	u+m+	d+m+
ENSG00000089177	3.47	2.5	0.683153	0.555125	2.37056	1.40635	u-	non_translated_uORF	d-	non_translated_dORF	u-d-	m+	u-m+	d-m+
ENSG00000089195	0.84	0.186667	6.85962	8.39845	5.91967	1.5923	u+	multiple_translated_uORF	d-	non_translated_dORF	u+d-	m-	u+m-	d-m-
ENSG00000089220	0.175	0.126667	76.0515	98.4989	13.1955	12.4192	u-	non_translated_uORF	d-	non_translated_dORF	u-d-	m+	u-m+	d-m+
ENSG00000089234	1.035	0.813333	2.8221	2.44617	2.95189	1.95647	u-	non_translated_uORF	d-	non_translated_dORF	u-d-	m-	u-m-	d-m-
ENSG00000089248	0.48	0.493333	43.7048	32.9211	20.847	15.8803	u+	multiple_translated_uORF	d+	multiple_translated_dORF	u+d+	m+	u+m+	d+m+
ENSG00000089280	0.67	0.613333	18.6031	19.2778	12.2599	11.8655	u-	non_translated_uORF	d+	multiple_translated_dORF	u-d+	m+	u-m+	d+m+
ENSG00000089289	0.21	0.26	21.5585	21.1092	4.56556	5.69554	u-	non_translated_uORF	d-	non_translated_dORF	u-d-	m+	u-m+	d-m+
ENSG00000089327	0.8	0.69	72.0811	71.8693	57.5541	49.6171	u-	non_translated_uORF	d+	multiple_translated_dORF	u-d+	m+	u-m+	d+m+
ENSG00000089335	0.76	1.59333	0.821552	0.265669	0.629882	0.242576	u-	non_translated_uORF	d+	multiple_translated_dORF	u-d+	m-	u-m-	d+m-
ENSG00000089351	0.695	0.693333	1.06125	1.05552	0.727679	0.728846	u-	non_translated_uORF	d+	single_translated_dORF	u-d+	m+	u-m+	d+m+
ENSG00000089356	0.04	0.0633333	70.5093	45.5444	2.89603	2.67647	u+	multiple_translated_uORF	d-	non_translated_dORF	u+d-	m+	u+m+	d-m+
ENSG00000089486	5.11	0.58	0.0554766	0.523898	0.23609	0.285998	u-	non_translated_uORF	d+	multiple_translated_dORF	u-d+	m+	u-m+	d+m+
ENSG00000089597	0.425	0.323333	112.661	143.192	48.3233	46.0271	u+	multiple_translated_uORF	d+	multiple_translated_dORF	u+d+	m+	u+m+	d+m+
ENSG00000089639	0.425	0.833333	2.54899	1.78809	1.1169	1.51094	u+	single_translated_uORF	d+	multiple_translated_dORF	u+d+	m+	u+m+	d+m+
ENSG00000089682	1.535	1.57667	0.932617	0.891515	1.44147	1.41083	u-	non_translated_uORF	d+	multiple_translated_dORF	u-d+	m-	u-m-	d+m-
ENSG00000089685	0.35	0.44	16.5661	6.91825	6.0414	3.05726	u-	non_translated_uORF	d+	multiple_translated_dORF	u-d+	m+	u-m+	d+m+
ENSG00000089693	0.34	0.273333	34.4999	42.5253	11.7799	11.4781	u-	non_translated_uORF	d-	non_translated_dORF	u-d-	m+	u-m+	d-m+
ENSG00000089723	0.12	0.22	1.86573	3.91551	0.271473	0.837826	u-	non_translated_uORF	d-	non_translated_dORF	u-d-	m+	u-m+	d-m+
ENSG00000089737	1.105	0.676667	10.5362	19.1525	11.7512	12.959	u+	multiple_translated_uORF	d-	non_translated_dORF	u+d-	m-	u+m-	d-m-
ENSG00000089775	0.055	0.136667	1.75494	2.04674	0.082397	0.26689	u-	non_translated_uORF	d+	multiple_translated_dORF	u-d+	m-	u-m-	d+m-
ENSG00000089818	0.845	0.67	1.01736	1.08617	0.87186	0.609797	u+	multiple_translated_uORF	d+	multiple_translated_dORF	u+d+	m+	u+m+	d+m+
ENSG00000089876	0.36	0.25	11.6935	10.0933	4.12559	2.53053	u+	multiple_translated_uORF	d-	non_translated_dORF	u+d-	m-	u+m-	d-m-
ENSG00000089902	0.535	0.226667	3.74945	6.03213	2.04422	1.35574	u-	non_translated_uORF	d-	non_translated_dORF	u-d-	m+	u-m+	d-m+
ENSG00000089916	0.525	0.683333	0.41918	0.636205	0.203326	0.433413	u+	single_translated_uORF	d-	non_translated_dORF	u+d-	m+	u+m+	d-m+
ENSG00000090006	1.715	1.07	1.48153	2.52611	2.04269	2.49559	u-	non_translated_uORF	d+	multiple_translated_dORF	u-d+	m+	u-m+	d+m+
ENSG00000090013	0.85	0.88	8.38597	4.79142	7.52649	4.13236	u-	non_translated_uORF	d+	multiple_translated_dORF	u-d+	m-	u-m-	d+m-
ENSG00000090020	0.16	0.393333	5.61728	7.52248	0.917002	2.99975	u-	non_translated_uORF	d-	non_translated_dORF	u-d-	m+	u-m+	d-m+
ENSG00000090054	1.18	1.51667	15.4515	12.0162	17.9309	18.2535	u-	non_translated_uORF	d-	non_translated_dORF	u-d-	m-	u-m-	d-m-
ENSG00000090060	0.17	0.22	7.20597	7.54162	1.21992	1.63179	u+	multiple_translated_uORF	d+	multiple_translated_dORF	u+d+	m+	u+m+	d+m+
ENSG00000090061	0.17	0.233333	4.67809	6.70197	0.80687	1.53659	u-	non_translated_uORF	d-	non_translated_dORF	u-d-	m+	u-m+	d-m+
ENSG00000090097	1.3	2.19	0.44999	0.591358	0.578367	1.1441	u-	non_translated_uORF	d+	multiple_translated_dORF	u-d+	m+	u-m+	d+m+
ENSG00000090238	2.095	1.17667	0.938011	0.690409	1.99281	0.78448	u-	non_translated_uORF	d+	multiple_translated_dORF	u-d+	m+	u-m+	d+m+
ENSG00000090263	0.235	0.39	5.34172	2.3476	1.26045	0.890078	u-	non_translated_uORF	d-	non_translated_dORF	u-d-	m+	u-m+	d-m+
ENSG00000090266	1.565	2.68333	8.84733	6.45904	13.74	17.3164	u+	multiple_translated_uORF	d+	multiple_translated_dORF	u+d+	m-	u+m-	d+m-
ENSG00000090273	0.455	0.256667	37.5507	51.0222	16.7563	13.2549	u-	non_translated_uORF	d-	non_translated_dORF	u-d-	m+	u-m+	d-m+
ENSG00000090316	1.205	1.19667	1.99282	1.99999	2.39775	2.38849	u-	non_translated_uORF	d+	multiple_translated_dORF	u-d+	m+	u-m+	d+m+
ENSG00000090339	0.525	0.0633333	8.23212	46.2803	4.04395	3.07883	u-	non_translated_uORF	d-	non_translated_dORF	u-d-	m+	u-m+	d-m+
ENSG00000090372	0.76	0.283333	5.05371	8.09522	3.84847	2.31329	u-	non_translated_uORF	d+	multiple_translated_dORF	u-d+	m+	u-m+	d+m+
ENSG00000090432	0.25	0.266667	17.8211	9.32362	4.43383	2.50698	u-	non_translated_uORF	d-	non_translated_dORF	u-d-	m+	u-m+	d-m+
ENSG00000090447	0.295	0.0666667	3.26916	3.72263	0.989802	0.245946	u-	non_translated_uORF	d-	non_translated_dORF	u-d-	m+	u-m+	d-m+
ENSG00000090470	0.44	0.5	7.44074	6.61792	3.44181	3.27795	u-	non_translated_uORF	d-	non_translated_dORF	u-d-	m+	u-m+	d-m+
ENSG00000090487	0.2	0.106667	19.3339	22.2798	3.83539	2.36479	u+	multiple_translated_uORF	d+	multiple_translated_dORF	u+d+	m-	u+m-	d+m-
ENSG00000090520	0.565	0.553333	11.7694	10.274	6.64	5.61789	u-	non_translated_uORF	d-	non_translated_dORF	u-d-	m-	u-m-	d-m-
ENSG00000090530	0.4	0.166667	5.29182	10.3107	2.10835	1.75345	u-	non_translated_uORF	d-	non_translated_dORF	u-d-	m+	u-m+	d-m+
ENSG00000090539	0	18.9767	0.0041753	0.0331361	0.15221	0.376954	u-	non_translated_uORF	d+	multiple_translated_dORF	u-d+	m+	u-m+	d+m+
ENSG00000090565	0.43	0.323333	1.68885	3.67779	0.684481	1.20225	u-	non_translated_uORF	d-	non_translated_dORF	u-d-	m+	u-m+	d-m+
ENSG00000090581	0.66	0.543333	3.51363	2.77148	2.31807	1.49001	u-	non_translated_uORF	d+	multiple_translated_dORF	u-d+	m+	u-m+	d+m+
ENSG00000090612	0	0.903333	0.307286	0.234519	0	0.202686	u-	non_translated_uORF	d+	multiple_translated_dORF	u-d+	m-	u-m-	d+m-
ENSG00000090615	2.955	1.49333	1.97473	3.83041	5.90342	5.75863	u-	non_translated_uORF	d+	multiple_translated_dORF	u-d+	m+	u-m+	d+m+
ENSG00000090621	0.47	0.306667	12.4533	20.5435	5.92978	6.33371	u-	non_translated_uORF	d+	multiple_translated_dORF	u-d+	m-	u-m-	d+m-
ENSG00000090674	1.02	1.60333	1.83327	1.20089	1.85712	2.00672	u-	non_translated_uORF	d-	non_translated_dORF	u-d-	m+	u-m+	d-m+
ENSG00000090686	2.52	2.36333	1.35177	1.11148	3.39922	2.6771	u+	multiple_translated_uORF	d+	multiple_translated_dORF	u+d+	m-	u+m-	d+m-
ENSG00000090776	0.285	0.24	13.4326	22.4369	3.78716	5.62297	u-	non_translated_uORF	d-	non_translated_dORF	u-d-	m+	u-m+	d-m+
ENSG00000090857	0.225	0.15	5.08562	5.0698	1.15204	0.731305	u-	non_translated_uORF	d+	multiple_translated_dORF	u-d+	m+	u-m+	d+m+
ENSG00000090861	3.055	3.92	15.3496	11.3231	44.5851	43.1326	u-	non_translated_uORF	d-	non_translated_dORF	u-d-	m+	u-m+	d-m+
ENSG00000090863	1.595	1.27	6.83926	8.38227	10.9181	10.7349	u+	single_translated_uORF	d+	multiple_translated_dORF	u+d+	m+	u+m+	d+m+
ENSG00000090889	2.235	3.62333	6.13326	2.33506	13.2247	8.40713	u-	non_translated_uORF	d-	non_translated_dORF	u-d-	m-	u-m-	d-m-
ENSG00000090905	0.83	0.716667	1.50243	1.78883	1.28298	1.22985	u-	non_translated_uORF	d+	multiple_translated_dORF	u-d+	m+	u-m+	d+m+
ENSG00000090924	2.75	2.08	0.383184	0.26868	1.0495	0.531672	u-	non_translated_uORF	d-	non_translated_dORF	u-d-	m+	u-m+	d-m+
ENSG00000090971	0	0.34	2.04982	2.26609	0	0.823494	u-	non_translated_uORF	d-	non_translated_dORF	u-d-	m+	u-m+	d-m+
ENSG00000090975	0.385	0.19	1.22199	2.30336	0.487997	0.451004	u-	non_translated_uORF	d-	non_translated_dORF	u-d-	m+	u-m+	d-m+
ENSG00000090989	1.36	3.95	2.50337	0.923885	3.39563	3.4377	u-	non_translated_uORF	d-	non_translated_dORF	u-d-	m-	u-m-	d-m-
ENSG00000091009	0.16	0.1	2.0839	4.12068	0.350958	0.37936	u-	non_translated_uORF	d-	non_translated_dORF	u-d-	m+	u-m+	d-m+
ENSG00000091039	1.11	0.58	2.44146	4.14246	2.69503	2.39258	u+	multiple_translated_uORF	d-	non_translated_dORF	u+d-	m-	u+m-	d-m-
ENSG00000091073	0	0.126667	2.21651	4.44102	0	0.566612	u-	non_translated_uORF	d-	non_translated_dORF	u-d-	m+	u-m+	d-m+
ENSG00000091127	1.055	0.626667	4.3982	5.5384	4.6954	3.55028	u-	non_translated_uORF	d+	multiple_translated_dORF	u-d+	m+	u-m+	d+m+
ENSG00000091129	0	1.94667	0.0195103	0.0340506	0	0.0871738	u-	non_translated_uORF	d-	non_translated_dORF	u-d-	m-	u-m-	d-m-
ENSG00000091136	3.03	2.29	14.5926	17.3411	43.8637	39.6731	u-	non_translated_uORF	d-	non_translated_dORF	u-d-	m-	u-m-	d-m-
ENSG00000091140	0.62	0.976667	9.08612	6.62378	5.60113	6.47009	u-	non_translated_uORF	d+	multiple_translated_dORF	u-d+	m-	u-m-	d+m-
ENSG00000091157	2.35	2.95333	0.198464	0.226162	0.496163	0.668853	u-	non_translated_uORF	d-	non_translated_dORF	u-d-	m+	u-m+	d-m+
ENSG00000091164	0.58	0.273333	4.11804	4.36338	2.4244	1.18198	u+	single_translated_uORF	d+	multiple_translated_dORF	u+d+	m+	u+m+	d+m+
ENSG00000091317	0.11	0.256667	16.4922	14.9593	1.73127	3.79847	u-	non_translated_uORF	d-	non_translated_dORF	u-d-	m+	u-m+	d-m+
ENSG00000091409	0.695	0.596667	30.1438	39.5786	20.8483	23.166	u-	non_translated_uORF	d+	multiple_translated_dORF	u-d+	m-	u-m-	d+m-
ENSG00000091436	3.095	2.30333	1.22399	1.51069	3.68576	3.47398	u-	non_translated_uORF	d+	multiple_translated_dORF	u-d+	m+	u-m+	d+m+
ENSG00000091483	0.91	0.986667	47.1067	41.9214	42.8613	41.3656	u-	non_translated_uORF	d-	non_translated_dORF	u-d-	m-	u-m-	d-m-
ENSG00000091490	0.39	0.386667	4.75203	3.11217	1.84705	1.17709	u+	multiple_translated_uORF	d-	non_translated_dORF	u+d-	m+	u+m+	d-m+
ENSG00000091527	0.93	0.456667	18.7144	46.2606	17.26	21.3081	u-	non_translated_uORF	d+	multiple_translated_dORF	u-d+	m+	u-m+	d+m+
ENSG00000091542	0.285	0.146667	16.2856	33.7228	4.88199	4.93723	u+	multiple_translated_uORF	d-	non_translated_dORF	u+d-	m+	u+m+	d-m+
ENSG00000091622	0.44	1.94	0.467677	0.158968	0.203783	0.225841	u-	non_translated_uORF	d-	non_translated_dORF	u-d-	m+	u-m+	d-m+
ENSG00000091640	0.685	0.496667	8.52664	7.92796	5.8052	3.94102	u-	non_translated_uORF	d+	multiple_translated_dORF	u-d+	m+	u-m+	d+m+
ENSG00000091651	0.5	0.213333	8.67038	12.9574	4.17957	2.7319	u-	non_translated_uORF	d+	multiple_translated_dORF	u-d+	m+	u-m+	d+m+
ENSG00000091656	52.485	196.47	0.0150936	0.00570822	0.743969	1.31237	u-	non_translated_uORF	d+	multiple_translated_dORF	u-d+	m-	u-m-	d+m-
ENSG00000091732	0.67	0.336667	3.27551	2.04336	2.15404	0.642596	u-	non_translated_uORF	d+	multiple_translated_dORF	u-d+	m-	u-m-	d+m-
ENSG00000091879	3.405	4.60333	0.0299835	0.0322379	0.148728	0.165484	u-	non_translated_uORF	d-	non_translated_dORF	u-d-	m+	u-m+	d-m+
ENSG00000091947	0.11	0.79	9.7167	3.61538	1.04641	2.55802	u+	multiple_translated_uORF	d-	non_translated_dORF	u+d-	m+	u+m+	d-m+
ENSG00000091986	30.49	31.78	1.01983	0.890907	30.8355	27.3607	u-	non_translated_uORF	d-	non_translated_dORF	u-d-	m+	u-m+	d-m+
ENSG00000092010	0.99	0.96	74.4337	58.149	74.0579	55.8578	u+	multiple_translated_uORF	d+	multiple_translated_dORF	u+d+	m-	u+m-	d+m-
ENSG00000092020	1.23	1.14333	2.7261	2.20672	3.31994	2.65179	u-	non_translated_uORF	d+	multiple_translated_dORF	u-d+	m-	u-m-	d+m-
ENSG00000092036	1.655	2.26667	2.05409	1.09404	3.3482	2.5496	u+	multiple_translated_uORF	d-	non_translated_dORF	u+d-	m+	u+m+	d-m+
ENSG00000092068	0.125	0	0.947292	0.467215	0.168191	0	u-	non_translated_uORF	d-	non_translated_dORF	u-d-	m+	u-m+	d-m+
ENSG00000092094	1	0.903333	2.54498	2.22051	2.51703	2.04272	u-	non_translated_uORF	d-	non_translated_dORF	u-d-	m+	u-m+	d-m+
ENSG00000092096	62.205	1.77	0.0295026	0.342321	1.4818	0.560062	u+	multiple_translated_uORF	d+	multiple_translated_dORF	u+d+	m-	u+m-	d+m-
ENSG00000092098	2.22	0.69	0.715827	0.571413	1.33129	0.399239	u-	non_translated_uORF	d+	multiple_translated_dORF	u-d+	m-	u-m-	d+m-
ENSG00000092108	1.49	1.28667	3.91996	3.29487	5.67958	4.17054	u-	non_translated_uORF	d+	multiple_translated_dORF	u-d+	m+	u-m+	d+m+
ENSG00000092140	0.855	1.07333	1.72928	1.15128	1.57485	1.23529	u-	non_translated_uORF	d-	non_translated_dORF	u-d-	m+	u-m+	d-m+
ENSG00000092148	2.395	1.8	3.63431	5.36423	8.65369	9.68142	u-	non_translated_uORF	d+	multiple_translated_dORF	u-d+	m-	u-m-	d+m-
ENSG00000092199	0.175	0.09	74.5876	107.517	13.1326	9.37533	u-	non_translated_uORF	d+	multiple_translated_dORF	u-d+	m+	u-m+	d+m+
ENSG00000092201	1.445	1.65333	15.4921	13.6308	22.7413	22.1161	u-	non_translated_uORF	d+	multiple_translated_dORF	u-d+	m+	u-m+	d+m+
ENSG00000092203	0.225	0.22	7.14679	8.63627	1.62515	1.93293	u-	non_translated_uORF	d+	multiple_translated_dORF	u-d+	m-	u-m-	d+m-
ENSG00000092208	0.34	0.596667	3.86663	1.77939	1.30973	1.10699	u-	non_translated_uORF	d+	multiple_translated_dORF	u-d+	m-	u-m-	d+m-
ENSG00000092295	0	6.55	0.369927	0.200631	0	0.832707	u-	non_translated_uORF	d-	non_translated_dORF	u-d-	m+	u-m+	d-m+
ENSG00000092330	0.18	0.413333	8.96979	7.01124	1.59435	3.00707	u-	non_translated_uORF	d+	multiple_translated_dORF	u-d+	m-	u-m-	d+m-
ENSG00000092439	1.01	1.01333	2.77369	2.47979	2.80475	2.51599	u-	non_translated_uORF	d+	multiple_translated_dORF	u-d+	m-	u-m-	d+m-
ENSG00000092445	0.105	0.183333	2.85733	4.11937	0.302991	0.758337	u-	non_translated_uORF	d-	non_translated_dORF	u-d-	m+	u-m+	d-m+
ENSG00000092470	0.46	0.566667	7.54625	5.38216	3.46393	3.04851	u-	non_translated_uORF	d-	non_translated_dORF	u-d-	m+	u-m+	d-m+
ENSG00000092531	0.655	1.03333	4.07785	2.95218	2.58987	3.02197	u-	non_translated_uORF	d+	multiple_translated_dORF	u-d+	m+	u-m+	d+m+
ENSG00000092607	167.05	66.3	0.00726234	0.0266601	2.53688	3.80093	u-	non_translated_uORF	d-	non_translated_dORF	u-d-	m+	u-m+	d-m+
ENSG00000092621	1.72	1.53	10.3418	11.6836	17.9774	17.6139	u+	single_translated_uORF	d+	multiple_translated_dORF	u+d+	m-	u+m-	d+m-
ENSG00000092758	0.335	0.42	3.32229	1.20869	1.1036	0.495952	u-	non_translated_uORF	d-	non_translated_dORF	u-d-	m-	u-m-	d-m-
ENSG00000092820	1.165	0.676667	24.8568	57.1129	28.891	38.4972	u-	non_translated_uORF	d-	non_translated_dORF	u-d-	m+	u-m+	d-m+
ENSG00000092841	1.34	1.29	60.3019	69.2661	81.0769	87.7773	u+	single_translated_uORF	d+	multiple_translated_dORF	u+d+	m+	u+m+	d+m+
ENSG00000092847	0.65	0.503333	0.719151	0.894671	0.477637	0.444057	u-	non_translated_uORF	d-	non_translated_dORF	u-d-	m+	u-m+	d-m+
ENSG00000092853	4.765	5.60667	1.94178	2.05312	9.27084	11.4943	u-	non_translated_uORF	d-	non_translated_dORF	u-d-	m+	u-m+	d-m+
ENSG00000092871	0.16	0.133333	1.51942	1.89615	0.236756	0.263429	u-	non_translated_uORF	d-	non_translated_dORF	u-d-	m+	u-m+	d-m+
ENSG00000092929	0.35	0.23	2.22581	2.51944	0.576695	0.585473	u-	non_translated_uORF	d-	non_translated_dORF	u-d-	m+	u-m+	d-m+
ENSG00000092931	0.06	0.106667	10.976	15.6791	0.611892	1.60872	u-	non_translated_uORF	d+	multiple_translated_dORF	u-d+	m+	u-m+	d+m+
ENSG00000092964	13.14	19.7367	1.01204	0.772413	13.0394	14.5206	u+	multiple_translated_uORF	d-	non_translated_dORF	u+d-	m+	u+m+	d-m+
ENSG00000092969	18.765	10.8367	0.330753	0.731438	5.90074	7.73373	u-	non_translated_uORF	d-	non_translated_dORF	u-d-	m+	u-m+	d-m+
ENSG00000092978	0.845	0.743333	1.25236	0.760515	1.0765	0.559892	u-	non_translated_uORF	d-	non_translated_dORF	u-d-	m+	u-m+	d-m+
ENSG00000093000	0.25	0.37	4.10648	6.57834	1.02201	2.31415	u+	multiple_translated_uORF	d+	multiple_translated_dORF	u+d+	m+	u+m+	d+m+
ENSG00000093009	1.52	1.94	9.01329	5.3449	13.5189	9.95307	u-	non_translated_uORF	d+	single_translated_dORF	u-d+	m-	u-m-	d+m-
ENSG00000093010	0.805	0.57	12.6123	7.69911	10.21	4.3353	u-	non_translated_uORF	d+	multiple_translated_dORF	u-d+	m+	u-m+	d+m+
ENSG00000093144	1.47	1.08667	4.09237	3.15154	5.94047	3.41876	u-	non_translated_uORF	d+	multiple_translated_dORF	u-d+	m-	u-m-	d+m-
ENSG00000093167	1.075	1.31333	2.04305	2.2182	2.13958	2.86257	u-	non_translated_uORF	d-	non_translated_dORF	u-d-	m+	u-m+	d-m+
ENSG00000093183	0.305	0.863333	2.14686	1.19043	0.65345	1.05602	u-	non_translated_uORF	d+	multiple_translated_dORF	u-d+	m+	u-m+	d+m+
ENSG00000094631	2.11	4.04	0.840659	0.293563	1.71563	1.1306	u-	non_translated_uORF	d-	non_translated_dORF	u-d-	m-	u-m-	d-m-
ENSG00000094804	0.54	0.45	13.8687	14.2232	7.45732	6.41726	u-	non_translated_uORF	d-	non_translated_dORF	u-d-	m+	u-m+	d-m+
ENSG00000094841	0.545	0.49	2.89823	2.55841	1.58249	1.40815	u-	non_translated_uORF	d+	multiple_translated_dORF	u-d+	m-	u-m-	d+m-
ENSG00000094880	1.06	1.12667	6.16929	4.82055	6.55415	5.43893	u-	non_translated_uORF	d+	multiple_translated_dORF	u-d+	m-	u-m-	d+m-
ENSG00000094914	0.47	0.463333	9.99423	7.82805	4.66669	3.64662	u+	multiple_translated_uORF	d-	non_translated_dORF	u+d-	m-	u+m-	d-m-
ENSG00000094916	1.875	4.68333	1.18749	0.475511	2.25117	2.2393	u-	non_translated_uORF	d-	non_translated_dORF	u-d-	m+	u-m+	d-m+
ENSG00000094975	0.325	0.473333	2.85936	2.21883	0.986417	1.03883	u-	non_translated_uORF	d-	non_translated_dORF	u-d-	m-	u-m-	d-m-
ENSG00000095002	1.095	0.706667	8.11615	10.0333	8.77031	6.96171	u-	non_translated_uORF	d-	non_translated_dORF	u-d-	m-	u-m-	d-m-
ENSG00000095015	3.855	1.39667	0.614585	0.621031	2.42912	0.864774	u-	non_translated_uORF	d-	non_translated_dORF	u-d-	m-	u-m-	d-m-
ENSG00000095059	1.115	1.18333	6.36661	5.59062	6.85686	6.59303	u+	single_translated_uORF	d+	multiple_translated_dORF	u+d+	m+	u+m+	d+m+
ENSG00000095066	0.42	0.106667	4.17667	8.53242	1.91215	0.933015	u+	multiple_translated_uORF	d+	single_translated_dORF	u+d+	m+	u+m+	d+m+
ENSG00000095139	2.485	2.01	19.369	25.7628	48.2618	50.9949	u+	multiple_translated_uORF	d-	non_translated_dORF	u+d-	m+	u+m+	d-m+
ENSG00000095203	0.145	0.593333	0.932899	1.10124	0.146504	0.647185	u-	non_translated_uORF	d+	multiple_translated_dORF	u-d+	m-	u-m-	d+m-
ENSG00000095209	0.14	0.24	5.90916	6.11947	0.670117	1.45713	u-	non_translated_uORF	d-	non_translated_dORF	u-d-	m+	u-m+	d-m+
ENSG00000095261	0.465	1.49333	8.02287	4.5392	3.70815	6.61987	u-	non_translated_uORF	d+	single_translated_dORF	u-d+	m+	u-m+	d+m+
ENSG00000095319	0.775	0.523333	8.00383	11.7489	6.1815	6.12124	u-	non_translated_uORF	d-	non_translated_dORF	u-d-	m+	u-m+	d-m+
ENSG00000095321	20.88	103.38	0.107619	0.0962376	1.51762	3.00035	u-	non_translated_uORF	d+	multiple_translated_dORF	u-d+	m+	u-m+	d+m+
ENSG00000095380	0.415	0.366667	10.0102	14.2385	4.15787	5.25907	u+	multiple_translated_uORF	d-	non_translated_dORF	u+d-	m-	u+m-	d-m-
ENSG00000095383	0.7	0.683333	10.4163	10.1625	7.28177	6.86749	u+	multiple_translated_uORF	d+	multiple_translated_dORF	u+d+	m+	u+m+	d+m+
ENSG00000095485	1.445	0.566667	5.6224	3.83002	8.10097	2.2507	u-	non_translated_uORF	d+	multiple_translated_dORF	u-d+	m+	u-m+	d+m+
ENSG00000095564	1.535	1.33	1.66468	2.23154	2.54692	2.9907	u-	non_translated_uORF	d-	non_translated_dORF	u-d-	m-	u-m-	d-m-
ENSG00000095574	0.13	0.19	1.51058	3.22544	0.204222	0.661491	u-	non_translated_uORF	d-	non_translated_dORF	u-d-	m-	u-m-	d-m-
ENSG00000095596	3.405	0	0.363157	0.763245	1.01713	0	u-	non_translated_uORF	d-	non_translated_dORF	u-d-	m-	u-m-	d-m-
ENSG00000095739	3.01	2.27333	0.983217	1.42451	2.80285	3.34468	u-	non_translated_uORF	d-	non_translated_dORF	u-d-	m-	u-m-	d-m-
ENSG00000095787	0.42	0.316667	4.93009	6.7591	2.09405	2.13198	u+	multiple_translated_uORF	d+	multiple_translated_dORF	u+d+	m+	u+m+	d+m+
ENSG00000095794	0.615	1.96	1.25446	0.62105	0.758707	1.1978	u-	non_translated_uORF	d+	multiple_translated_dORF	u-d+	m-	u-m-	d+m-
ENSG00000095906	0.51	0.19	4.29625	4.76916	2.16931	0.93078	u+	multiple_translated_uORF	d+	multiple_translated_dORF	u+d+	m+	u+m+	d+m+
ENSG00000095951	1.255	0.873333	0.544095	0.933936	0.682525	0.783992	u+	multiple_translated_uORF	d+	multiple_translated_dORF	u+d+	m-	u+m-	d+m-
ENSG00000096060	0.785	1.52	1.41882	0.947172	1.0981	1.47684	u-	non_translated_uORF	d-	non_translated_dORF	u-d-	m+	u-m+	d-m+
ENSG00000096063	0.755	0.72	8.59162	12.6846	6.48317	9.08996	u+	multiple_translated_uORF	d+	multiple_translated_dORF	u+d+	m-	u+m-	d+m-
ENSG00000096070	1.525	0.403333	3.00796	6.88715	4.57691	2.8205	u-	non_translated_uORF	d+	multiple_translated_dORF	u-d+	m+	u-m+	d+m+
ENSG00000096080	0.265	0.706667	26.6549	16.3249	6.96346	11.3861	u-	non_translated_uORF	d-	non_translated_dORF	u-d-	m+	u-m+	d-m+
ENSG00000096092	0.22	0.763333	32.7409	10.7123	7.40602	8.01148	u-	non_translated_uORF	d-	non_translated_dORF	u-d-	m-	u-m-	d-m-
ENSG00000096093	0.7	2.25667	0.275745	0.0993287	0.190177	0.237412	u+	multiple_translated_uORF	d+	multiple_translated_dORF	u+d+	m+	u+m+	d+m+
ENSG00000096384	0.305	0.203333	622.618	939.306	189.714	188.384	u-	non_translated_uORF	d-	non_translated_dORF	u-d-	m+	u-m+	d-m+
ENSG00000096401	1.405	1.54	7.27937	9.02861	10.4145	13.8147	u-	non_translated_uORF	d-	non_translated_dORF	u-d-	m+	u-m+	d-m+
ENSG00000096433	1.075	0.69	8.2999	14.2468	8.98454	9.84637	u-	non_translated_uORF	d-	non_translated_dORF	u-d-	m+	u-m+	d-m+
ENSG00000096654	1.36	0	0.867203	0.219994	1.06222	0	u-	non_translated_uORF	d-	non_translated_dORF	u-d-	m-	u-m-	d-m-
ENSG00000096696	4.825	4.07	23.5002	35.0339	113.736	141.727	u-	non_translated_uORF	d-	non_translated_dORF	u-d-	m+	u-m+	d-m+
ENSG00000096717	2.865	0.49	1.81889	6.62176	5.318	3.19058	u+	multiple_translated_uORF	d-	non_translated_dORF	u+d-	m-	u+m-	d-m-
ENSG00000096746	0.575	0.743333	26.2346	22.7671	15.099	16.8037	u-	non_translated_uORF	d-	non_translated_dORF	u-d-	m+	u-m+	d-m+
ENSG00000096872	1.765	3.36333	2.14602	0.936476	3.80095	3.17592	u-	non_translated_uORF	d-	non_translated_dORF	u-d-	m-	u-m-	d-m-
ENSG00000096968	7.305	3.81333	0.26436	0.215632	1.7282	0.808892	u-	non_translated_uORF	d-	non_translated_dORF	u-d-	m+	u-m+	d-m+
ENSG00000097007	0.46	0.226667	5.24621	13.0795	2.48145	2.97918	u-	non_translated_uORF	d-	non_translated_dORF	u-d-	m+	u-m+	d-m+
ENSG00000097021	0.555	0.453333	7.691	9.83753	4.29593	4.40888	u-	non_translated_uORF	d+	multiple_translated_dORF	u-d+	m+	u-m+	d+m+
ENSG00000097033	2.315	1.79333	3.86493	3.6918	8.92241	6.62506	u+	multiple_translated_uORF	d-	non_translated_dORF	u+d-	m+	u+m+	d-m+
ENSG00000097046	0.365	2.15333	3.21678	1.21848	1.25683	2.6511	u-	non_translated_uORF	d-	non_translated_dORF	u-d-	m-	u-m-	d-m-
ENSG00000097096	8.265	6.49	0.140671	0.212433	1.16159	1.2712	u-	non_translated_uORF	d-	non_translated_dORF	u-d-	m+	u-m+	d-m+
ENSG00000099139	0.85	0.966667	0.468239	0.491249	0.408094	0.488902	u-	non_translated_uORF	d-	non_translated_dORF	u-d-	m-	u-m-	d-m-
ENSG00000099194	0.075	0.06	213.887	276.043	17.9118	16.7586	u-	non_translated_uORF	d-	non_translated_dORF	u-d-	m+	u-m+	d-m+
ENSG00000099203	0.68	0.673333	17.8701	20.1452	12.1942	13.6366	u+	multiple_translated_uORF	d+	multiple_translated_dORF	u+d+	m+	u+m+	d+m+
ENSG00000099204	0.26	0.176667	7.28743	11.0964	1.86909	1.96193	u+	multiple_translated_uORF	d-	non_translated_dORF	u+d-	m+	u+m+	d-m+
ENSG00000099219	0.16	0.216667	9.92586	5.8907	1.61096	1.31025	u-	non_translated_uORF	d+	multiple_translated_dORF	u-d+	m+	u-m+	d+m+
ENSG00000099246	1.185	0.87	5.50858	5.73179	6.53009	5.07781	u-	non_translated_uORF	d-	non_translated_dORF	u-d-	m+	u-m+	d-m+
ENSG00000099250	1.015	1.40333	3.53785	3.17044	3.49035	4.37391	u+	multiple_translated_uORF	d-	non_translated_dORF	u+d-	m+	u+m+	d-m+
ENSG00000099256	0.715	5.04333	1.58643	0.517208	1.29794	2.66703	u-	non_translated_uORF	d-	non_translated_dORF	u-d-	m+	u-m+	d-m+
ENSG00000099260	1.505	1.86667	0.442485	0.168922	0.664504	0.284061	u-	non_translated_uORF	d-	non_translated_dORF	u-d-	m-	u-m-	d-m-
ENSG00000099284	0.55	0.216667	6.98356	2.71402	4.00679	0.616485	u-	non_translated_uORF	d-	non_translated_dORF	u-d-	m+	u-m+	d-m+
ENSG00000099290	0.05	0.1	3.74876	4.63562	0.195316	0.494201	u-	non_translated_uORF	d+	single_translated_dORF	u-d+	m-	u-m-	d+m-
ENSG00000099308	0.26	0.39	0.57363	0.868291	0.148794	0.345805	u-	non_translated_uORF	d-	non_translated_dORF	u-d-	m+	u-m+	d-m+
ENSG00000099326	0.465	0.156667	1.11705	1.81334	0.517547	0.289173	u-	non_translated_uORF	d-	non_translated_dORF	u-d-	m-	u-m-	d-m-
ENSG00000099330	0.215	0.13	2.65039	2.06746	0.618266	0.300256	u-	non_translated_uORF	d-	non_translated_dORF	u-d-	m+	u-m+	d-m+
ENSG00000099331	1.68	1.30667	2.11723	2.37286	3.43486	3.12463	u-	non_translated_uORF	d+	multiple_translated_dORF	u-d+	m+	u-m+	d+m+
ENSG00000099337	0.68	0.146667	0.755155	1.08775	0.537565	0.115775	u-	non_translated_uORF	d-	non_translated_dORF	u-d-	m+	u-m+	d-m+
ENSG00000099341	0.22	0.403333	20.761	22.3305	4.50217	9.0678	u-	non_translated_uORF	d+	multiple_translated_dORF	u-d+	m+	u-m+	d+m+
ENSG00000099364	0.44	0.26	4.53891	13.7802	1.99257	3.51225	u+	single_translated_uORF	d-	non_translated_dORF	u+d-	m+	u+m+	d-m+
ENSG00000099377	0.775	1.41667	0.743577	0.459126	0.462646	0.489235	u-	non_translated_uORF	d-	non_translated_dORF	u-d-	m+	u-m+	d-m+
ENSG00000099381	0.765	0.456667	3.28462	6.55245	2.51007	3.07412	u-	non_translated_uORF	d-	non_translated_dORF	u-d-	m+	u-m+	d-m+
ENSG00000099385	0.44	0.223333	5.83177	4.20876	2.49121	0.972408	u-	non_translated_uORF	d-	non_translated_dORF	u-d-	m+	u-m+	d-m+
ENSG00000099622	0.995	0.963333	9.17261	7.2138	9.18654	6.93716	u-	non_translated_uORF	d+	multiple_translated_dORF	u-d+	m+	u-m+	d+m+
ENSG00000099624	0.405	0.45	20.1853	16.5927	8.13472	7.53849	u-	non_translated_uORF	d-	non_translated_dORF	u-d-	m+	u-m+	d-m+
ENSG00000099625	1.205	0.226667	0.366003	1.7853	0.221799	0.39208	u-	non_translated_uORF	d-	non_translated_dORF	u-d-	m-	u-m-	d-m-
ENSG00000099783	1.26	0.896667	28.2085	35.636	35.5562	32.0086	u-	non_translated_uORF	d+	multiple_translated_dORF	u-d+	m-	u-m-	d+m-
ENSG00000099795	0.315	0.5	78.4806	56.8052	24.7049	28.9633	u-	non_translated_uORF	d+	multiple_translated_dORF	u-d+	m-	u-m-	d+m-
ENSG00000099797	0.3	0.453333	19.5231	12.2553	5.81608	5.23064	u+	multiple_translated_uORF	d+	multiple_translated_dORF	u+d+	m-	u+m-	d+m-
ENSG00000099800	0.24	0.116667	27.3592	38.9768	6.6489	4.62368	u-	non_translated_uORF	d-	non_translated_dORF	u-d-	m+	u-m+	d-m+
ENSG00000099804	0.145	0.186667	16.5132	33.6124	2.37755	6.40147	u-	non_translated_uORF	d-	non_translated_dORF	u-d-	m+	u-m+	d-m+
ENSG00000099810	0.345	0.156667	1.53663	4.58632	0.522686	0.731747	u+	multiple_translated_uORF	d+	multiple_translated_dORF	u+d+	m-	u+m-	d+m-
ENSG00000099812	0.135	0.113333	13.3157	32.93	1.79754	3.66096	u-	non_translated_uORF	d-	non_translated_dORF	u-d-	m+	u-m+	d-m+
ENSG00000099814	0.685	0.363333	3.31327	15.2255	2.28289	5.55105	u+	single_translated_uORF	d-	non_translated_dORF	u+d-	m+	u+m+	d-m+
ENSG00000099817	0.155	0.223333	22.9885	26.9857	3.52493	6.12546	u-	non_translated_uORF	d+	multiple_translated_dORF	u-d+	m+	u-m+	d+m+
ENSG00000099821	0.2	0.126667	6.39274	12.1398	1.26577	1.51046	u-	non_translated_uORF	d-	non_translated_dORF	u-d-	m-	u-m-	d-m-
ENSG00000099849	0.195	0.0933333	6.35495	10.6924	1.21304	0.961455	u-	non_translated_uORF	d+	multiple_translated_dORF	u-d+	m+	u-m+	d+m+
ENSG00000099860	3.185	0.496667	2.62767	16.8298	8.42365	8.38593	u-	non_translated_uORF	d+	multiple_translated_dORF	u-d+	m+	u-m+	d+m+
ENSG00000099864	122.67	75.99	0.0150629	0.017392	3.25886	1.73349	u-	non_translated_uORF	d-	non_translated_dORF	u-d-	m+	u-m+	d-m+
ENSG00000099875	0.515	0.28	7.53063	14.2114	3.89166	4.10062	u-	non_translated_uORF	d+	multiple_translated_dORF	u-d+	m+	u-m+	d+m+
ENSG00000099889	0.515	0.683333	0.846903	0.875041	0.384617	0.57101	u-	non_translated_uORF	d-	non_translated_dORF	u-d-	m+	u-m+	d-m+
ENSG00000099899	0.2	0.183333	4.04341	5.31802	0.79979	0.990124	u-	non_translated_uORF	d-	non_translated_dORF	u-d-	m+	u-m+	d-m+
ENSG00000099901	0.125	0.113333	35.6593	36.0417	4.58641	4.12352	u+	multiple_translated_uORF	d+	multiple_translated_dORF	u+d+	m-	u+m-	d+m-
ENSG00000099904	0.165	0.353333	1.08005	2.0472	0.181818	0.708023	u-	non_translated_uORF	d+	multiple_translated_dORF	u-d+	m+	u-m+	d+m+
ENSG00000099910	2.02	2.49667	0.671979	0.292278	1.36443	0.54877	u-	non_translated_uORF	d-	non_translated_dORF	u-d-	m+	u-m+	d-m+
ENSG00000099917	1.345	1.47333	2.32134	2.63403	2.96001	3.87048	u+	multiple_translated_uORF	d+	multiple_translated_dORF	u+d+	m+	u+m+	d+m+
ENSG00000099940	0.59	0.64	4.78741	3.26947	2.85199	2.05724	u-	non_translated_uORF	d-	non_translated_dORF	u-d-	m+	u-m+	d-m+
ENSG00000099942	0.295	0.24	9.2919	13.8805	2.6803	3.29055	u-	non_translated_uORF	d-	non_translated_dORF	u-d-	m+	u-m+	d-m+
ENSG00000099949	1.02	1.01333	1.3165	1.63868	1.27784	1.61063	u-	non_translated_uORF	d+	multiple_translated_dORF	u-d+	m-	u-m-	d+m-
ENSG00000099953	2.985	19.7867	0.0754688	0.0329218	0.22301	0.482116	u-	non_translated_uORF	d-	non_translated_dORF	u-d-	m+	u-m+	d-m+
ENSG00000099956	1.015	0.946667	30.0406	26.6436	30.9718	25.2363	u-	non_translated_uORF	d-	non_translated_dORF	u-d-	m+	u-m+	d-m+
ENSG00000099968	0.37	0.65	4.33302	2.72615	1.56147	1.75472	u+	multiple_translated_uORF	d+	multiple_translated_dORF	u+d+	m+	u+m+	d+m+
ENSG00000099977	0.035	0.0566667	19.3749	13.694	0.658472	0.639563	u-	non_translated_uORF	d-	non_translated_dORF	u-d-	m-	u-m-	d-m-
ENSG00000099991	0.945	0.433333	2.21667	2.64794	2.10383	1.15571	u-	non_translated_uORF	d-	non_translated_dORF	u-d-	m+	u-m+	d-m+
ENSG00000099992	1.915	0.126667	0.518165	0.873781	0.941177	0.10135	u-	non_translated_uORF	d+	multiple_translated_dORF	u-d+	m+	u-m+	d+m+
ENSG00000099995	1.215	1.13667	9.46818	11.51	11.4317	13.2041	u-	non_translated_uORF	d+	multiple_translated_dORF	u-d+	m+	u-m+	d+m+
ENSG00000099999	0.57	0	0.548516	0.380211	0.29834	0	u-	non_translated_uORF	d-	non_translated_dORF	u-d-	m+	u-m+	d-m+
ENSG00000100003	0	0.366667	2.03576	2.29703	0	0.817273	u+	multiple_translated_uORF	d-	non_translated_dORF	u+d-	m-	u+m-	d-m-
ENSG00000100014	0.255	0	2.33488	2.371	0.59037	0	u-	non_translated_uORF	d-	non_translated_dORF	u-d-	m+	u-m+	d-m+
ENSG00000100023	0.995	1.85333	2.22237	1.17588	2.217	2.15867	u-	non_translated_uORF	d+	multiple_translated_dORF	u-d+	m+	u-m+	d+m+
ENSG00000100028	0.34	0.406667	43.3324	38.2673	14.6775	15.0226	u-	non_translated_uORF	d-	non_translated_dORF	u-d-	m+	u-m+	d-m+
ENSG00000100029	0.84	0.503333	12.3143	18.9038	10.0552	9.39056	u+	multiple_translated_uORF	d-	non_translated_dORF	u+d-	m+	u+m+	d-m+
ENSG00000100030	0.79	0.803333	4.52085	4.49123	3.47167	3.6274	u-	non_translated_uORF	d-	non_translated_dORF	u-d-	m+	u-m+	d-m+
ENSG00000100034	0.51	0.1	1.23291	2.4128	0.614149	0.25286	u-	non_translated_uORF	d-	non_translated_dORF	u-d-	m+	u-m+	d-m+
ENSG00000100036	1.005	0.27	0.601607	1.35339	0.546537	0.331833	u-	non_translated_uORF	d-	non_translated_dORF	u-d-	m+	u-m+	d-m+
ENSG00000100038	0.92	1.15	1.43596	0.657816	1.30217	0.705254	u-	non_translated_uORF	d+	multiple_translated_dORF	u-d+	m-	u-m-	d+m-
ENSG00000100056	0.265	0.606667	2.02733	2.38858	0.55243	1.4926	u-	non_translated_uORF	d+	multiple_translated_dORF	u-d+	m+	u-m+	d+m+
ENSG00000100060	0.51	0	0.728977	2.07866	0.379455	0	u-	non_translated_uORF	d-	non_translated_dORF	u-d-	m+	u-m+	d-m+
ENSG00000100065	0.835	0.326667	4.37893	15.5957	3.62085	5.21317	u-	non_translated_uORF	d-	non_translated_dORF	u-d-	m+	u-m+	d-m+
ENSG00000100068	2.725	2.15667	0.190378	0.34175	0.442429	0.815823	u-	non_translated_uORF	d+	multiple_translated_dORF	u-d+	m-	u-m-	d+m-
ENSG00000100075	0.19	0.366667	22.9261	15.1335	4.46662	5.53879	u+	single_translated_uORF	d-	non_translated_dORF	u+d-	m+	u+m+	d-m+
ENSG00000100083	1.005	0.746667	1.19372	1.2856	1.18508	0.972769	u+	multiple_translated_uORF	d-	non_translated_dORF	u+d-	m+	u+m+	d-m+
ENSG00000100084	0	0.0966667	1.47661	2.97174	0	0.296532	u-	non_translated_uORF	d-	non_translated_dORF	u-d-	m+	u-m+	d-m+
ENSG00000100092	0.345	0.163333	3.5896	4.01717	1.23827	0.660859	u-	non_translated_uORF	d-	non_translated_dORF	u-d-	m-	u-m-	d-m-
ENSG00000100097	5.69	9.76	37.5024	23.5047	201.918	226.922	u-	non_translated_uORF	d+	multiple_translated_dORF	u-d+	m-	u-m-	d+m-
ENSG00000100099	0.345	0.56	1.53671	0.692675	0.508085	0.344655	u-	non_translated_uORF	d-	non_translated_dORF	u-d-	m+	u-m+	d-m+
ENSG00000100104	0.355	0.126667	5.07688	5.80274	1.66708	0.707573	u-	non_translated_uORF	d-	non_translated_dORF	u-d-	m+	u-m+	d-m+
ENSG00000100105	0.285	0.276667	3.40965	4.32527	0.962264	1.1546	u-	non_translated_uORF	d-	non_translated_dORF	u-d-	m+	u-m+	d-m+
ENSG00000100106	1.455	1.33333	2.09624	1.80577	2.99119	2.3516	u-	non_translated_uORF	d+	multiple_translated_dORF	u-d+	m+	u-m+	d+m+
ENSG00000100109	0.7	0.576667	5.12994	5.79965	3.57936	3.33648	u-	non_translated_uORF	d-	non_translated_dORF	u-d-	m-	u-m-	d-m-
ENSG00000100116	1.06	0.523333	2.49413	3.02702	2.60369	1.5255	u-	non_translated_uORF	d-	non_translated_dORF	u-d-	m-	u-m-	d-m-
ENSG00000100124	0.345	0	1.80987	2.35001	0.673702	0	u-	non_translated_uORF	d+	multiple_translated_dORF	u-d+	m+	u-m+	d+m+
ENSG00000100129	0.98	1.07333	8.89783	8.24747	8.521	8.79933	u+	multiple_translated_uORF	d+	multiple_translated_dORF	u+d+	m-	u+m-	d+m-
ENSG00000100138	0.325	0.33	24.2984	28.6588	7.8295	9.03798	u+	single_translated_uORF	d-	non_translated_dORF	u+d-	m+	u+m+	d-m+
ENSG00000100139	0.865	0.356667	7.03773	16.2183	6.0846	5.77962	u-	non_translated_uORF	d-	non_translated_dORF	u-d-	m+	u-m+	d-m+
ENSG00000100147	1.9	1.87333	1.69785	0.503499	3.28913	1.00377	u-	non_translated_uORF	d-	non_translated_dORF	u-d-	m+	u-m+	d-m+
ENSG00000100151	0.69	1.54333	1.6122	1.8039	1.15263	2.78423	u-	non_translated_uORF	d-	non_translated_dORF	u-d-	m+	u-m+	d-m+
ENSG00000100154	18.665	42.4133	0.0454818	0.0153368	0.820061	0.700732	u-	non_translated_uORF	d-	non_translated_dORF	u-d-	m+	u-m+	d-m+
ENSG00000100162	0.545	0.683333	7.67415	4.81998	4.37951	3.35117	u-	non_translated_uORF	d+	multiple_translated_dORF	u-d+	m+	u-m+	d+m+
ENSG00000100196	1.89	7.07	5.13749	1.1314	9.56443	7.39168	u-	non_translated_uORF	d-	non_translated_dORF	u-d-	m+	u-m+	d-m+
ENSG00000100201	0.705	0.583333	11.9009	13.9966	8.34772	7.88354	u-	non_translated_uORF	d-	non_translated_dORF	u-d-	m+	u-m+	d-m+
ENSG00000100207	0.655	0.483333	2.82088	5.47255	1.83261	2.7143	u-	non_translated_uORF	d-	non_translated_dORF	u-d-	m+	u-m+	d-m+
ENSG00000100209	0.11	0.213333	6.23982	4.11807	0.689215	0.871951	u-	non_translated_uORF	d-	non_translated_dORF	u-d-	m+	u-m+	d-m+
ENSG00000100211	0.71	3.04667	3.41028	1.06997	2.33312	3.16899	u-	non_translated_uORF	d-	non_translated_dORF	u-d-	m+	u-m+	d-m+
ENSG00000100216	0.11	0.193333	26.5721	26.3918	2.89326	4.95197	u-	non_translated_uORF	d-	non_translated_dORF	u-d-	m+	u-m+	d-m+
ENSG00000100219	0.81	0.413333	17.7613	37.9863	13.5656	15.4282	u-	non_translated_uORF	d+	multiple_translated_dORF	u-d+	m-	u-m-	d+m-
ENSG00000100220	2.08	2.08	10.291	8.76208	20.534	17.9386	u-	non_translated_uORF	d-	non_translated_dORF	u-d-	m+	u-m+	d-m+
ENSG00000100221	0.34	0.123333	6.72073	14.0122	2.33365	1.8266	u-	non_translated_uORF	d-	non_translated_dORF	u-d-	m+	u-m+	d-m+
ENSG00000100225	0.645	0.43	3.90406	4.68343	2.51997	2.01497	u-	non_translated_uORF	d+	multiple_translated_dORF	u-d+	m-	u-m-	d+m-
ENSG00000100226	1.615	0.656667	2.17532	3.79085	3.42377	2.55655	u-	non_translated_uORF	d+	multiple_translated_dORF	u-d+	m+	u-m+	d+m+
ENSG00000100227	0.675	0.846667	7.36218	7.69908	4.77867	6.34885	u-	non_translated_uORF	d+	multiple_translated_dORF	u-d+	m+	u-m+	d+m+
ENSG00000100228	0.37	0.21	2.04114	1.15878	0.771748	0.272986	u-	non_translated_uORF	d-	non_translated_dORF	u-d-	m+	u-m+	d-m+
ENSG00000100234	0.345	0.72	17.638	11.1467	6.07397	8.24204	u-	non_translated_uORF	d-	non_translated_dORF	u-d-	m+	u-m+	d-m+
ENSG00000100239	1.005	1.15333	2.01141	1.87362	2.02088	1.98105	u-	non_translated_uORF	d-	non_translated_dORF	u-d-	m-	u-m-	d-m-
ENSG00000100241	0.75	0.373333	1.88324	5.89915	1.3895	2.19687	u-	non_translated_uORF	d-	non_translated_dORF	u-d-	m+	u-m+	d-m+
ENSG00000100242	0.855	0.586667	6.98293	7.41776	5.72875	4.33328	u-	non_translated_uORF	d-	non_translated_dORF	u-d-	m+	u-m+	d-m+
ENSG00000100243	2.51	2.50667	8.26076	7.759	20.7231	19.2346	u-	non_translated_uORF	d-	non_translated_dORF	u-d-	m+	u-m+	d-m+
ENSG00000100258	0.7	0.906667	9.32976	8.02893	6.60501	7.23847	u-	non_translated_uORF	d-	non_translated_dORF	u-d-	m+	u-m+	d-m+
ENSG00000100263	0.37	0.233333	3.93751	6.14806	1.4346	1.43689	u-	non_translated_uORF	d+	multiple_translated_dORF	u-d+	m+	u-m+	d+m+
ENSG00000100266	1.185	1.2	4.10214	5.37281	4.77954	6.43447	u-	non_translated_uORF	d-	non_translated_dORF	u-d-	m+	u-m+	d-m+
ENSG00000100271	1.945	0	0.485527	0.293776	1.15224	0	u-	non_translated_uORF	d+	multiple_translated_dORF	u-d+	m+	u-m+	d+m+
ENSG00000100280	1.16	1.02	6.63998	8.50406	7.82349	8.6405	u-	non_translated_uORF	d-	non_translated_dORF	u-d-	m+	u-m+	d-m+
ENSG00000100281	0.88	1.34	2.05437	1.73834	1.89432	2.34089	u+	multiple_translated_uORF	d+	multiple_translated_dORF	u+d+	m+	u+m+	d+m+
ENSG00000100284	6.01	3.47667	0.555535	0.461015	3.11755	1.5708	u-	non_translated_uORF	d+	multiple_translated_dORF	u-d+	m+	u-m+	d+m+
ENSG00000100288	0	0	0.0254639	0.05076	0	0	u-	non_translated_uORF	d-	non_translated_dORF	u-d-	m+	u-m+	d-m+
ENSG00000100290	0	0.15	9.76787	21.4562	0	2.83654	u-	non_translated_uORF	d-	non_translated_dORF	u-d-	m+	u-m+	d-m+
ENSG00000100292	8.49	1.86	0.34686	1.14258	3.41278	2.1616	u-	non_translated_uORF	d-	non_translated_dORF	u-d-	m+	u-m+	d-m+
ENSG00000100294	0.255	0.34	3.5622	5.98964	0.905333	2.08998	u-	non_translated_uORF	d-	non_translated_dORF	u-d-	m+	u-m+	d-m+
ENSG00000100296	1.175	1.72667	2.18637	2.15059	2.56051	3.63464	u-	non_translated_uORF	d+	multiple_translated_dORF	u-d+	m+	u-m+	d+m+
ENSG00000100297	1.57	1.04	6.34177	5.46357	9.73731	5.62963	u-	non_translated_uORF	d-	non_translated_dORF	u-d-	m+	u-m+	d-m+
ENSG00000100299	0.19	0.823333	1.99287	1.58053	0.343667	1.14716	u-	non_translated_uORF	d-	non_translated_dORF	u-d-	m+	u-m+	d-m+
ENSG00000100300	0.395	0.39	33.5931	30.6687	13.272	11.8003	u+	multiple_translated_uORF	d-	non_translated_dORF	u+d-	m+	u+m+	d-m+
ENSG00000100304	0.51	0.22	8.22941	13.74	4.24147	2.93228	u-	non_translated_uORF	d-	non_translated_dORF	u-d-	m+	u-m+	d-m+
ENSG00000100307	0.32	0.613333	0.329935	0.152158	0.135053	0.0751343	u-	non_translated_uORF	d-	non_translated_dORF	u-d-	m+	u-m+	d-m+
ENSG00000100316	0.3	0.21	118.654	166.722	35.7051	34.8397	u+	multiple_translated_uORF	d-	non_translated_dORF	u+d-	m-	u+m-	d-m-
ENSG00000100319	0	0.366667	2.78078	2.24235	0	0.796745	u-	non_translated_uORF	d-	non_translated_dORF	u-d-	m+	u-m+	d-m+
ENSG00000100320	0.6	0.713333	2.4617	3.05377	1.41062	2.18224	u+	multiple_translated_uORF	d-	non_translated_dORF	u+d-	m+	u+m+	d-m+
ENSG00000100321	1.77	1.69	0.517555	0.292208	0.911712	0.483717	u-	non_translated_uORF	d+	multiple_translated_dORF	u-d+	m+	u-m+	d+m+
ENSG00000100324	0.28	0.226667	2.59723	1.70382	0.711303	0.411887	u-	non_translated_uORF	d+	multiple_translated_dORF	u-d+	m+	u-m+	d+m+
ENSG00000100325	0.825	0.703333	4.31671	4.0949	3.5655	2.85964	u-	non_translated_uORF	d+	multiple_translated_dORF	u-d+	m+	u-m+	d+m+
ENSG00000100330	0.66	0.166667	1.04125	1.52681	0.727062	0.27297	u-	non_translated_uORF	d-	non_translated_dORF	u-d-	m+	u-m+	d-m+
ENSG00000100335	0.425	0.193333	3.09098	4.15375	1.35314	0.747972	u+	multiple_translated_uORF	d+	multiple_translated_dORF	u+d+	m+	u+m+	d+m+
ENSG00000100342	0.435	2.03667	8.10081	1.77169	3.48318	3.0266	u-	non_translated_uORF	d-	non_translated_dORF	u-d-	m+	u-m+	d-m+
ENSG00000100344	0	6.90667	0.0866537	0.112336	0	0.520338	u-	non_translated_uORF	d+	single_translated_dORF	u-d+	m+	u-m+	d+m+
ENSG00000100345	7.47	3.14667	14.2313	36.8906	105.249	116.065	u-	non_translated_uORF	d-	non_translated_dORF	u-d-	m+	u-m+	d-m+
ENSG00000100347	0.69	0.99	4.06843	2.57065	2.77593	2.55851	u-	non_translated_uORF	d-	non_translated_dORF	u-d-	m-	u-m-	d-m-
ENSG00000100348	0.195	0.253333	16.3	9.82354	3.16381	2.46098	u+	multiple_translated_uORF	d-	non_translated_dORF	u+d-	m+	u+m+	d-m+
ENSG00000100350	0.395	0.243333	6.05512	3.75544	2.27331	0.904611	u-	non_translated_uORF	d-	non_translated_dORF	u-d-	m+	u-m+	d-m+
ENSG00000100353	0.57	0.403333	26.7051	36.5627	15.0848	14.7083	u-	non_translated_uORF	d+	multiple_translated_dORF	u-d+	m-	u-m-	d+m-
ENSG00000100354	2.765	4.01667	0.429699	0.318226	1.18918	1.2275	u-	non_translated_uORF	d-	non_translated_dORF	u-d-	m+	u-m+	d-m+
ENSG00000100360	0.48	0.203333	0.582496	0.379504	0.251625	0.0891765	u-	non_translated_uORF	d-	non_translated_dORF	u-d-	m-	u-m-	d-m-
ENSG00000100364	0.71	0.253333	2.39419	4.25249	1.68235	1.11985	u+	multiple_translated_uORF	d+	multiple_translated_dORF	u+d+	m+	u+m+	d+m+
ENSG00000100372	0.395	0.426667	6.91285	6.91786	2.70987	2.89897	u-	non_translated_uORF	d+	multiple_translated_dORF	u-d+	m+	u-m+	d+m+
ENSG00000100376	0.815	0.386667	1.747	1.62969	1.56987	0.602559	u-	non_translated_uORF	d-	non_translated_dORF	u-d-	m+	u-m+	d-m+
ENSG00000100379	0.4	0.223333	0.852023	0.658377	0.414322	0.201212	u-	non_translated_uORF	d+	single_translated_dORF	u-d+	m+	u-m+	d+m+
ENSG00000100380	0.155	0.233333	24.4662	20.8936	3.82152	4.90115	u-	non_translated_uORF	d+	multiple_translated_dORF	u-d+	m-	u-m-	d+m-
ENSG00000100387	0.365	0.843333	12.7137	8.28059	4.42623	6.93603	u-	non_translated_uORF	d-	non_translated_dORF	u-d-	m+	u-m+	d-m+
ENSG00000100393	1.845	1.00667	1.00275	1.67335	1.83363	1.43362	u-	non_translated_uORF	d-	non_translated_dORF	u-d-	m-	u-m-	d-m-
ENSG00000100395	0.815	0.656667	1.96882	1.7586	1.63019	1.09743	u-	non_translated_uORF	d+	multiple_translated_dORF	u-d+	m+	u-m+	d+m+
ENSG00000100399	2.365	0	0.524188	0.42216	1.27597	0	u-	non_translated_uORF	d-	non_translated_dORF	u-d-	m+	u-m+	d-m+
ENSG00000100401	0.93	0.453333	18.1272	30.5126	17.0263	13.8612	u-	non_translated_uORF	d-	non_translated_dORF	u-d-	m+	u-m+	d-m+
ENSG00000100403	0.905	0.663333	2.14968	3.35155	1.87656	2.19145	u-	non_translated_uORF	d-	non_translated_dORF	u-d-	m+	u-m+	d-m+
ENSG00000100410	0.395	0.2	31.0475	30.4095	12.2539	5.90067	u-	non_translated_uORF	d-	non_translated_dORF	u-d-	m+	u-m+	d-m+
ENSG00000100412	0.335	0.523333	11.9857	11.3511	3.99435	5.97824	u-	non_translated_uORF	d-	non_translated_dORF	u-d-	m+	u-m+	d-m+
ENSG00000100413	0.22	0.183333	6.60864	8.88264	1.48651	1.6385	u-	non_translated_uORF	d+	multiple_translated_dORF	u-d+	m+	u-m+	d+m+
ENSG00000100416	0.55	0.61	1.69584	2.06565	0.893139	1.25653	u-	non_translated_uORF	d+	multiple_translated_dORF	u-d+	m-	u-m-	d+m-
ENSG00000100417	2.445	2.76333	1.58605	1.04641	3.65928	2.74697	u-	non_translated_uORF	d+	multiple_translated_dORF	u-d+	m+	u-m+	d+m+
ENSG00000100418	0.675	0.313333	5.10809	5.91996	3.53757	1.82215	u-	non_translated_uORF	d-	non_translated_dORF	u-d-	m+	u-m+	d-m+
ENSG00000100422	2.94	3.30333	0.728749	0.429068	2.12968	1.18646	u-	non_translated_uORF	d+	multiple_translated_dORF	u-d+	m+	u-m+	d+m+
ENSG00000100425	1.87	1.02333	1.17318	2.08471	2.1923	2.1421	u-	non_translated_uORF	d+	multiple_translated_dORF	u-d+	m+	u-m+	d+m+
ENSG00000100426	0	0.423333	1.51328	2.432	0	1.05721	u-	non_translated_uORF	d-	non_translated_dORF	u-d-	m+	u-m+	d-m+
ENSG00000100439	1.86	4.52667	3.30592	1.07559	5.27584	4.7806	u-	non_translated_uORF	d+	multiple_translated_dORF	u-d+	m+	u-m+	d+m+
ENSG00000100441	0.285	0.226667	5.11933	5.6372	1.4561	1.28372	u+	multiple_translated_uORF	d-	non_translated_dORF	u+d-	m+	u+m+	d-m+
ENSG00000100442	0.315	0.643333	30.4191	17.3883	9.55762	10.88	u-	non_translated_uORF	d+	multiple_translated_dORF	u-d+	m+	u-m+	d+m+
ENSG00000100445	0.075	0.0333333	9.52344	11.0337	0.697623	0.361779	u+	multiple_translated_uORF	d-	non_translated_dORF	u+d-	m+	u+m+	d-m+
ENSG00000100461	0.83	1.06667	2.88076	1.98922	2.3441	2.11107	u+	multiple_translated_uORF	d-	non_translated_dORF	u+d-	m+	u+m+	d-m+
ENSG00000100462	0.65	0.443333	19.5799	25.794	12.7621	11.3129	u+	multiple_translated_uORF	d+	multiple_translated_dORF	u+d+	m-	u+m-	d+m-
ENSG00000100479	0.215	0.79	3.9333	2.16185	0.681985	1.65529	u-	non_translated_uORF	d-	non_translated_dORF	u-d-	m-	u-m-	d-m-
ENSG00000100483	0	1.10333	1.6842	2.01408	0	2.27912	u-	non_translated_uORF	d+	single_translated_dORF	u-d+	m-	u-m-	d+m-
ENSG00000100485	1.23	1.73	0.719403	0.668955	1.16187	1.11678	u-	non_translated_uORF	d+	single_translated_dORF	u-d+	m-	u-m-	d+m-
ENSG00000100490	1.76	4.04	0.40824	0.315018	0.703183	1.21748	u-	non_translated_uORF	d+	multiple_translated_dORF	u-d+	m+	u-m+	d+m+
ENSG00000100503	2.605	2.45333	1.91873	2.26371	5.05744	5.63907	u-	non_translated_uORF	d+	multiple_translated_dORF	u-d+	m-	u-m-	d+m-
ENSG00000100504	0.525	0.466667	19.299	24.7266	10.2453	11.5306	u-	non_translated_uORF	d-	non_translated_dORF	u-d-	m-	u-m-	d-m-
ENSG00000100519	0.78	1.26333	5.38201	5.1812	4.17999	6.55075	u-	non_translated_uORF	d+	multiple_translated_dORF	u-d+	m-	u-m-	d+m-
ENSG00000100522	0.34	0.183333	13.4717	19.4154	4.41917	3.44382	u-	non_translated_uORF	d-	non_translated_dORF	u-d-	m+	u-m+	d-m+
ENSG00000100523	1.15	0.57	0.40918	0.689202	0.409428	0.409133	u-	non_translated_uORF	d-	non_translated_dORF	u-d-	m-	u-m-	d-m-
ENSG00000100526	0.31	1.21	21.9933	3.13013	6.35656	3.91014	u-	non_translated_uORF	d+	multiple_translated_dORF	u-d+	m-	u-m-	d+m-
ENSG00000100528	0.645	0.466667	14.5591	10.2366	9.54465	4.78161	u-	non_translated_uORF	d+	multiple_translated_dORF	u-d+	m+	u-m+	d+m+
ENSG00000100532	0.25	0.606667	1.8067	1.24758	0.441557	0.736916	u-	non_translated_uORF	d+	multiple_translated_dORF	u-d+	m+	u-m+	d+m+
ENSG00000100554	1.495	0.84	6.64009	10.0744	9.96888	8.42458	u+	multiple_translated_uORF	d+	multiple_translated_dORF	u+d+	m-	u+m-	d+m-
ENSG00000100558	0.04	0.0833333	14.7931	19.5268	0.720088	1.68635	u-	non_translated_uORF	d+	multiple_translated_dORF	u-d+	m+	u-m+	d+m+
ENSG00000100564	0.215	0.07	3.41938	2.59652	0.691343	0.192308	u-	non_translated_uORF	d-	non_translated_dORF	u-d-	m-	u-m-	d-m-
ENSG00000100567	1.165	1.27667	31.1824	22.8783	36.4957	29.2345	u+	single_translated_uORF	d+	multiple_translated_dORF	u+d+	m-	u+m-	d+m-
ENSG00000100568	0.435	0.426667	6.35363	5.78943	2.73758	2.48172	u-	non_translated_uORF	d+	multiple_translated_dORF	u-d+	m+	u-m+	d+m+
ENSG00000100575	0.365	0.336667	15.9692	13.8188	5.86294	4.68935	u-	non_translated_uORF	d-	non_translated_dORF	u-d-	m-	u-m-	d-m-
ENSG00000100577	0.09	0.0666667	1.09867	0.917069	0.118867	0.0661292	u-	non_translated_uORF	d-	non_translated_dORF	u-d-	m+	u-m+	d-m+
ENSG00000100578	1.55	2.54	1.01543	0.540212	1.40147	1.31041	u-	non_translated_uORF	d-	non_translated_dORF	u-d-	m-	u-m-	d-m-
ENSG00000100580	0.35	0.313333	2.02958	1.31949	0.703773	0.439033	u-	non_translated_uORF	d-	non_translated_dORF	u-d-	m+	u-m+	d-m+
ENSG00000100591	0.475	0.153333	40.615	70.6098	18.5762	10.8509	u+	multiple_translated_uORF	d+	multiple_translated_dORF	u+d+	m+	u+m+	d+m+
ENSG00000100592	0.43	0.376667	2.31301	2.63114	0.995426	0.979926	u-	non_translated_uORF	d-	non_translated_dORF	u-d-	m+	u-m+	d-m+
ENSG00000100596	1.105	0.93	6.55362	7.22332	7.20603	6.64726	u-	non_translated_uORF	d-	non_translated_dORF	u-d-	m+	u-m+	d-m+
ENSG00000100599	0.165	0.33	1.50499	1.24794	0.248985	0.387341	u-	non_translated_uORF	d-	non_translated_dORF	u-d-	m+	u-m+	d-m+
ENSG00000100600	0.595	0.646667	10.8939	11.2123	6.28253	7.31386	u-	non_translated_uORF	d+	multiple_translated_dORF	u-d+	m+	u-m+	d+m+
ENSG00000100603	0.525	0.36	27.4828	30.2801	13.982	11.0859	u-	non_translated_uORF	d+	multiple_translated_dORF	u-d+	m-	u-m-	d+m-
ENSG00000100605	0.34	0.196667	5.23545	8.93407	1.78544	1.74216	u+	multiple_translated_uORF	d+	multiple_translated_dORF	u+d+	m+	u+m+	d+m+
ENSG00000100612	0.33	0.373333	18.1515	12.6709	6.03574	4.64319	u-	non_translated_uORF	d-	non_translated_dORF	u-d-	m-	u-m-	d-m-
ENSG00000100614	0.45	0.63	1.82962	2.35302	0.814112	1.48655	u-	non_translated_uORF	d+	multiple_translated_dORF	u-d+	m-	u-m-	d+m-
ENSG00000100625	0.525	0.43	1.56214	3.97188	0.800766	1.67573	u-	non_translated_uORF	d-	non_translated_dORF	u-d-	m+	u-m+	d-m+
ENSG00000100628	0.265	0.0533333	1.31634	4.83061	0.458056	0.242191	u-	non_translated_uORF	d-	non_translated_dORF	u-d-	m+	u-m+	d-m+
ENSG00000100629	3.295	2.54667	0.429944	0.361928	1.42677	0.872395	u-	non_translated_uORF	d-	non_translated_dORF	u-d-	m-	u-m-	d-m-
ENSG00000100632	0.17	0.156667	138.811	130.842	22.9207	19.9145	u-	non_translated_uORF	d-	non_translated_dORF	u-d-	m-	u-m-	d-m-
ENSG00000100644	2.045	1.35667	10.3583	17.3271	21.1243	23.5083	u+	multiple_translated_uORF	d+	multiple_translated_dORF	u+d+	m-	u+m-	d+m-
ENSG00000100647	1.085	0.3	3.78581	10.2	4.05396	2.90156	u-	non_translated_uORF	d-	non_translated_dORF	u-d-	m+	u-m+	d-m+
ENSG00000100650	0.94	1.50667	16.1838	9.02548	14.2857	13.6271	u-	non_translated_uORF	d+	multiple_translated_dORF	u-d+	m-	u-m-	d+m-
ENSG00000100664	0.65	0.903333	16.065	11.5411	10.3875	10.3213	u-	non_translated_uORF	d-	non_translated_dORF	u-d-	m+	u-m+	d-m+
ENSG00000100697	0.94	1.2	1.67621	2.89794	1.60654	3.4308	u-	non_translated_uORF	d-	non_translated_dORF	u-d-	m-	u-m-	d-m-
ENSG00000100711	0.745	0.66	1.59748	1.64779	1.23596	1.09814	u-	non_translated_uORF	d+	multiple_translated_dORF	u-d+	m+	u-m+	d+m+
ENSG00000100714	1.075	0.84	12.4278	16.6513	12.6902	13.9414	u+	multiple_translated_uORF	d-	non_translated_dORF	u+d-	m-	u+m-	d-m-
ENSG00000100722	1.105	1.43333	1.81818	1.6292	2.01321	2.19	u+	multiple_translated_uORF	d+	multiple_translated_dORF	u+d+	m+	u+m+	d+m+
ENSG00000100726	0.935	0.33	2.97302	7.14462	2.89156	2.36751	u-	non_translated_uORF	d-	non_translated_dORF	u-d-	m+	u-m+	d-m+
ENSG00000100731	0.485	0.373333	1.84194	1.81763	0.931711	0.695589	u-	non_translated_uORF	d+	multiple_translated_dORF	u-d+	m+	u-m+	d+m+
ENSG00000100744	0.335	0.536667	2.35772	1.9779	0.72613	1.07103	u-	non_translated_uORF	d-	non_translated_dORF	u-d-	m-	u-m-	d-m-
ENSG00000100749	0.475	0.663333	11.1688	10.3862	5.09448	7.00172	u-	non_translated_uORF	d-	non_translated_dORF	u-d-	m-	u-m-	d-m-
ENSG00000100764	0.215	0.226667	14.3892	14.9743	3.06293	3.36504	u+	multiple_translated_uORF	d-	non_translated_dORF	u+d-	m+	u+m+	d-m+
ENSG00000100767	8.93	2.84667	0.0910936	0.247925	0.823371	0.622405	u-	non_translated_uORF	d+	multiple_translated_dORF	u-d+	m+	u-m+	d+m+
ENSG00000100784	0.355	0.59	0.129033	0.223572	0.0416325	0.145117	u-	non_translated_uORF	d+	single_translated_dORF	u-d+	m-	u-m-	d+m-
ENSG00000100796	1.435	1.07	4.58251	7.31933	6.68158	7.88663	u-	non_translated_uORF	d+	single_translated_dORF	u-d+	m-	u-m-	d+m-
ENSG00000100802	0	0.486667	0.902664	0.294432	0	0.168328	u-	non_translated_uORF	d-	non_translated_dORF	u-d-	m-	u-m-	d-m-
ENSG00000100804	0.61	0.496667	51.8634	60.1272	31.5871	29.9312	u-	non_translated_uORF	d+	multiple_translated_dORF	u-d+	m+	u-m+	d+m+
ENSG00000100811	0.625	0.516667	6.13665	11.3896	3.86812	5.87787	u-	non_translated_uORF	d-	non_translated_dORF	u-d-	m+	u-m+	d-m+
ENSG00000100813	0.6	0.656667	9.7316	11.9488	5.85236	7.81169	u-	non_translated_uORF	d+	multiple_translated_dORF	u-d+	m+	u-m+	d+m+
ENSG00000100814	0.215	0.146667	11.0043	12.8206	2.34993	2.00963	u+	multiple_translated_uORF	d+	multiple_translated_dORF	u+d+	m+	u+m+	d+m+
ENSG00000100815	4.335	5.73	1.56304	0.917378	6.83792	5.23985	u-	non_translated_uORF	d+	multiple_translated_dORF	u-d+	m+	u-m+	d+m+
ENSG00000100823	0.335	0.343333	67.1204	67.7212	22.8383	23.0972	u+	multiple_translated_uORF	d+	multiple_translated_dORF	u+d+	m-	u+m-	d+m-
ENSG00000100836	0.075	0.0533333	15.7129	29.5422	1.07771	1.51154	u-	non_translated_uORF	d-	non_translated_dORF	u-d-	m+	u-m+	d-m+
ENSG00000100842	0.24	0.0233333	2.91751	7.94899	0.622572	0.220641	u-	non_translated_uORF	d-	non_translated_dORF	u-d-	m+	u-m+	d-m+
ENSG00000100852	0.85	0.973333	2.48477	3.93657	2.11857	3.83306	u-	non_translated_uORF	d+	multiple_translated_dORF	u-d+	m-	u-m-	d+m-
ENSG00000100865	0.645	0.633333	4.09358	2.88623	2.69821	1.83061	u-	non_translated_uORF	d+	multiple_translated_dORF	u-d+	m+	u-m+	d+m+
ENSG00000100883	1.62	1.72333	9.36017	8.11975	15.1387	14.0473	u-	non_translated_uORF	d+	multiple_translated_dORF	u-d+	m-	u-m-	d+m-
ENSG00000100888	1.33	1.08333	4.56181	5.28683	6.13092	5.70344	u+	multiple_translated_uORF	d-	non_translated_dORF	u+d-	m-	u+m-	d-m-
ENSG00000100889	1.095	1.65	9.30843	6.66329	9.53031	10.8933	u+	multiple_translated_uORF	d+	multiple_translated_dORF	u+d+	m+	u+m+	d+m+
ENSG00000100890	1.05	0.136667	0.43914	0.572454	0.474969	0.0802889	u+	multiple_translated_uORF	d-	non_translated_dORF	u+d-	m+	u+m+	d-m+
ENSG00000100897	0.665	0.49	2.96886	1.95521	1.86099	0.88991	u+	multiple_translated_uORF	d+	multiple_translated_dORF	u+d+	m+	u+m+	d+m+
ENSG00000100902	0	2.05	0.189081	0.195636	0	0.391882	u+	multiple_translated_uORF	d+	multiple_translated_dORF	u+d+	m-	u+m-	d+m-
ENSG00000100906	0.945	0.303333	16.4873	89.1414	14.7543	26.7888	u+	multiple_translated_uORF	d+	multiple_translated_dORF	u+d+	m+	u+m+	d+m+
ENSG00000100908	1.215	1.24	9.59473	6.90618	11.5259	8.97894	u+	multiple_translated_uORF	d+	multiple_translated_dORF	u+d+	m+	u+m+	d+m+
ENSG00000100911	0.235	0.38	20.7748	17.7248	4.86939	6.57273	u+	single_translated_uORF	d+	multiple_translated_dORF	u+d+	m-	u+m-	d+m-
ENSG00000100916	1.315	1.68333	2.70839	3.14396	3.77536	5.21552	u-	non_translated_uORF	d+	multiple_translated_dORF	u-d+	m-	u-m-	d+m-
ENSG00000100918	1.23	0.553333	0.288919	0.445861	0.300287	0.317544	u-	non_translated_uORF	d-	non_translated_dORF	u-d-	m-	u-m-	d-m-
ENSG00000100926	0.67	0.27	1.39356	1.78795	0.93785	0.503738	u-	non_translated_uORF	d+	multiple_translated_dORF	u-d+	m-	u-m-	d+m-
ENSG00000100934	6.475	6.02	2.25776	2.09451	14.6591	12.4316	u-	non_translated_uORF	d-	non_translated_dORF	u-d-	m-	u-m-	d-m-
ENSG00000100938	0.21	0.41	10.6042	7.64938	2.29517	3.10733	u+	multiple_translated_uORF	d+	multiple_translated_dORF	u+d+	m+	u+m+	d+m+
ENSG00000100941	1.66	1.96667	21.1031	21.7747	34.9291	42.7276	u-	non_translated_uORF	d-	non_translated_dORF	u-d-	m-	u-m-	d-m-
ENSG00000100949	0.665	0.98	2.48423	2.60249	1.5867	2.64475	u+	multiple_translated_uORF	d+	multiple_translated_dORF	u+d+	m-	u+m-	d+m-
ENSG00000100979	0.19	0.206667	118.643	96.1138	22.0636	19.6269	u-	non_translated_uORF	d-	non_translated_dORF	u-d-	m+	u-m+	d-m+
ENSG00000100982	0.695	0.686667	3.57771	2.31885	2.8628	1.56726	u-	non_translated_uORF	d+	single_translated_dORF	u-d+	m+	u-m+	d+m+
ENSG00000100983	0.455	0.566667	25.7433	17.9417	11.3247	10.1798	u-	non_translated_uORF	d-	non_translated_dORF	u-d-	m-	u-m-	d-m-
ENSG00000100991	1.165	1.04	11.4112	13.045	12.9149	13.3743	u-	non_translated_uORF	d-	non_translated_dORF	u-d-	m+	u-m+	d-m+
ENSG00000100994	2.635	0.93	11.6522	27.2547	30.1109	24.9496	u-	non_translated_uORF	d-	non_translated_dORF	u-d-	m+	u-m+	d-m+
ENSG00000100997	0.175	0.253333	10.8908	9.10637	1.80591	2.34671	u+	multiple_translated_uORF	d+	multiple_translated_dORF	u+d+	m+	u+m+	d+m+
ENSG00000101000	0.145	0.196667	22.0962	17.8519	3.23005	3.45443	u-	non_translated_uORF	d-	non_translated_dORF	u-d-	m+	u-m+	d-m+
ENSG00000101003	0.875	1.10333	8.95122	4.73031	7.57982	5.2209	u-	non_translated_uORF	d-	non_translated_dORF	u-d-	m+	u-m+	d-m+
ENSG00000101019	0.43	0.396667	6.25982	3.74991	2.65553	1.46514	u-	non_translated_uORF	d+	multiple_translated_dORF	u-d+	m+	u-m+	d+m+
ENSG00000101040	0.83	1.44333	3.23974	2.02607	2.66471	2.79245	u-	non_translated_uORF	d+	multiple_translated_dORF	u-d+	m-	u-m-	d+m-
ENSG00000101052	0.315	0.87	9.39569	5.88232	3.12095	4.96884	u-	non_translated_uORF	d-	non_translated_dORF	u-d-	m-	u-m-	d-m-
ENSG00000101057	0.39	0.266667	32.6221	29.8455	12.9247	7.78124	u-	non_translated_uORF	d-	non_translated_dORF	u-d-	m+	u-m+	d-m+
ENSG00000101079	0.1	0.45	13.761	6.47665	1.33124	2.94796	u+	single_translated_uORF	d-	non_translated_dORF	u+d-	m+	u+m+	d-m+
ENSG00000101084	0.315	0.293333	4.47088	5.21288	1.3957	1.38324	u-	non_translated_uORF	d+	multiple_translated_dORF	u-d+	m-	u-m-	d+m-
ENSG00000101104	0.615	1.26667	2.21658	1.67901	1.81956	2.14606	u-	non_translated_uORF	d+	multiple_translated_dORF	u-d+	m+	u-m+	d+m+
ENSG00000101109	0.965	0.846667	3.11801	3.62985	2.9213	3.06556	u+	multiple_translated_uORF	d+	multiple_translated_dORF	u+d+	m+	u+m+	d+m+
ENSG00000101126	0.34	0.35	9.60735	10.8035	3.29632	3.8509	u-	non_translated_uORF	d-	non_translated_dORF	u-d-	m-	u-m-	d-m-
ENSG00000101132	0.655	0.556667	22.6649	18.5813	14.7407	10.1903	u-	non_translated_uORF	d+	multiple_translated_dORF	u-d+	m-	u-m-	d+m-
ENSG00000101138	0.28	0.73	8.85056	4.84873	2.46194	3.5035	u-	non_translated_uORF	d+	multiple_translated_dORF	u-d+	m+	u-m+	d+m+
ENSG00000101146	0.385	0.276667	8.28289	9.42628	3.24806	2.57576	u-	non_translated_uORF	d+	multiple_translated_dORF	u-d+	m+	u-m+	d+m+
ENSG00000101150	0.33	0.28	20.845	28.2783	6.9358	7.79136	u-	non_translated_uORF	d-	non_translated_dORF	u-d-	m+	u-m+	d-m+
ENSG00000101152	0.355	0.246667	8.67937	16.5974	3.08073	4.09567	u-	non_translated_uORF	d+	multiple_translated_dORF	u-d+	m+	u-m+	d+m+
ENSG00000101158	0.565	0.303333	9.81585	13.4623	5.38198	4.07706	u-	non_translated_uORF	d-	non_translated_dORF	u-d-	m+	u-m+	d-m+
ENSG00000101160	0.46	0.4	63.0727	53.072	28.8485	20.9263	u-	non_translated_uORF	d-	non_translated_dORF	u-d-	m+	u-m+	d-m+
ENSG00000101161	1	1.05667	28.0005	28.1964	27.8854	28.9686	u-	non_translated_uORF	d-	non_translated_dORF	u-d-	m-	u-m-	d-m-
ENSG00000101166	0.195	0.166667	32.961	47.1046	6.43738	7.69902	u-	non_translated_uORF	d+	multiple_translated_dORF	u-d+	m+	u-m+	d+m+
ENSG00000101181	0.31	0.213333	5.577	4.49055	1.71647	0.968519	u-	non_translated_uORF	d-	non_translated_dORF	u-d-	m+	u-m+	d-m+
ENSG00000101182	0.295	0.263333	208.708	257.191	62.5239	68.0843	u+	single_translated_uORF	d-	non_translated_dORF	u+d-	m-	u+m-	d-m-
ENSG00000101187	0.215	0.106667	9.24587	25.259	1.60104	2.52868	u-	non_translated_uORF	d-	non_translated_dORF	u-d-	m+	u-m+	d-m+
ENSG00000101189	0.18	0.18	15.5624	19.3028	2.69451	3.42663	u-	non_translated_uORF	d-	non_translated_dORF	u-d-	m+	u-m+	d-m+
ENSG00000101190	0.095	0.256667	3.20629	3.10404	0.293258	0.860455	u-	non_translated_uORF	d-	non_translated_dORF	u-d-	m+	u-m+	d-m+
ENSG00000101191	1.12	1.07667	3.30653	3.74504	3.66816	4.00088	u-	non_translated_uORF	d-	non_translated_dORF	u-d-	m+	u-m+	d-m+
ENSG00000101193	0.24	0.106667	13.3333	15.455	3.17904	1.66467	u-	non_translated_uORF	d-	non_translated_dORF	u-d-	m+	u-m+	d-m+
ENSG00000101199	0.735	0.433333	4.44225	7.98436	3.22486	3.45216	u+	multiple_translated_uORF	d+	multiple_translated_dORF	u+d+	m+	u+m+	d+m+
ENSG00000101213	0.105	0.146667	3.93618	7.33966	0.391687	1.08912	u-	non_translated_uORF	d-	non_translated_dORF	u-d-	m+	u-m+	d-m+
ENSG00000101216	0.405	0.21	3.30793	7.34664	1.34675	1.42722	u-	non_translated_uORF	d-	non_translated_dORF	u-d-	m+	u-m+	d-m+
ENSG00000101220	0.295	0.1	21.3106	31.5247	6.32721	3.05872	u-	non_translated_uORF	d-	non_translated_dORF	u-d-	m+	u-m+	d-m+
ENSG00000101224	0.485	0.666667	27.9811	15.9241	13.658	10.6656	u-	non_translated_uORF	d-	non_translated_dORF	u-d-	m+	u-m+	d-m+
ENSG00000101236	0.13	0.0266667	2.05524	3.89009	0.262815	0.0931422	u-	non_translated_uORF	d-	non_translated_dORF	u-d-	m+	u-m+	d-m+
ENSG00000101246	0.49	0.726667	2.87706	2.29934	1.41729	1.69751	u+	multiple_translated_uORF	d-	non_translated_dORF	u+d-	m+	u+m+	d-m+
ENSG00000101247	0.525	0.176667	1.72059	1.73265	0.898684	0.296888	u-	non_translated_uORF	d-	non_translated_dORF	u-d-	m+	u-m+	d-m+
ENSG00000101255	0.35	0.246667	7.13324	8.17345	1.97412	2.07732	u-	non_translated_uORF	d-	non_translated_dORF	u-d-	m+	u-m+	d-m+
ENSG00000101266	0.26	0.133333	12.3077	15.8483	3.26621	2.31895	u-	non_translated_uORF	d-	non_translated_dORF	u-d-	m+	u-m+	d-m+
ENSG00000101290	0.195	0.39	3.26421	2.92837	0.630071	1.14339	u+	multiple_translated_uORF	d-	non_translated_dORF	u+d-	m-	u+m-	d-m-
ENSG00000101294	0.295	0.283333	25.2837	23.6202	7.11972	6.67256	u-	non_translated_uORF	d+	multiple_translated_dORF	u-d+	m+	u-m+	d+m+
ENSG00000101298	1.28	0	0.209584	0.217184	0.180774	0	u-	non_translated_uORF	d-	non_translated_dORF	u-d-	m+	u-m+	d-m+
ENSG00000101306	0	0	0.0434172	0.0243575	0	0.239991	u-	non_translated_uORF	d-	non_translated_dORF	u-d-	m+	u-m+	d-m+
ENSG00000101310	1.435	1.45333	7.47384	8.785	10.7416	12.3611	u-	non_translated_uORF	d-	non_translated_dORF	u-d-	m-	u-m-	d-m-
ENSG00000101311	0.08	0.31	9.80446	9.9722	0.779474	2.69777	u-	non_translated_uORF	d-	non_translated_dORF	u-d-	m+	u-m+	d-m+
ENSG00000101335	17.84	19.62	1.75007	1.98893	31.3625	38.5472	u-	non_translated_uORF	d-	non_translated_dORF	u-d-	m+	u-m+	d-m+
ENSG00000101337	0.47	0.38	26.38	23.7027	12.5663	9.02136	u-	non_translated_uORF	d+	multiple_translated_dORF	u-d+	m+	u-m+	d+m+
ENSG00000101343	2.015	1.24	4.18614	4.15238	8.68145	5.11957	u-	non_translated_uORF	d+	multiple_translated_dORF	u-d+	m-	u-m-	d+m-
ENSG00000101346	0.355	0.51	14.1905	9.64157	4.97806	4.80351	u-	non_translated_uORF	d-	non_translated_dORF	u-d-	m+	u-m+	d-m+
ENSG00000101347	0.39	0.55	5.97345	5.32788	2.2583	2.90194	u-	non_translated_uORF	d-	non_translated_dORF	u-d-	m+	u-m+	d-m+
ENSG00000101350	0.535	0.513333	9.76029	8.02949	5.15164	4.12435	u-	non_translated_uORF	d-	non_translated_dORF	u-d-	m+	u-m+	d-m+
ENSG00000101361	0.81	0.64	29.1396	36.5178	23.7386	23.012	u-	non_translated_uORF	d+	multiple_translated_dORF	u-d+	m-	u-m-	d+m-
ENSG00000101363	0	0.103333	30.8092	24.9899	0	2.56438	u-	non_translated_uORF	d+	single_translated_dORF	u-d+	m+	u-m+	d+m+
ENSG00000101365	0.465	0.423333	18.4204	21.0309	8.64315	8.91104	u-	non_translated_uORF	d+	multiple_translated_dORF	u-d+	m+	u-m+	d+m+
ENSG00000101367	0.405	0.266667	50.6877	76.9599	20.4937	20.4095	u-	non_translated_uORF	d-	non_translated_dORF	u-d-	m+	u-m+	d-m+
ENSG00000101384	3.645	2.90333	6.71025	7.41075	24.5837	21.0365	u-	non_translated_uORF	d+	multiple_translated_dORF	u-d+	m+	u-m+	d+m+
ENSG00000101391	0.62	0.27	6.5125	6.90282	3.94346	1.90842	u-	non_translated_uORF	d-	non_translated_dORF	u-d-	m+	u-m+	d-m+
ENSG00000101400	0	1.43667	1.32154	0.878437	0	1.02303	u-	non_translated_uORF	d-	non_translated_dORF	u-d-	m+	u-m+	d-m+
ENSG00000101407	0.56	0.863333	8.04961	4.80583	4.53636	3.98269	u-	non_translated_uORF	d-	non_translated_dORF	u-d-	m+	u-m+	d-m+
ENSG00000101412	0.13	0.1	12.4389	21.3027	1.84467	2.03722	u-	non_translated_uORF	d-	non_translated_dORF	u-d-	m+	u-m+	d-m+
ENSG00000101413	0.405	0.23	6.96063	8.5934	2.85252	1.98837	u-	non_translated_uORF	d+	multiple_translated_dORF	u-d+	m+	u-m+	d+m+
ENSG00000101417	0.775	0.296667	0.95232	0.243954	0.729897	0.0979516	u-	non_translated_uORF	d-	non_translated_dORF	u-d-	m+	u-m+	d-m+
ENSG00000101421	0.785	0.376667	65.1532	90.5906	51.2245	32.8854	u-	non_translated_uORF	d-	non_translated_dORF	u-d-	m+	u-m+	d-m+
ENSG00000101439	0.38	0.676667	43.1038	27.4417	16.4967	18.0092	u-	non_translated_uORF	d-	non_translated_dORF	u-d-	m+	u-m+	d-m+
ENSG00000101442	0.24	0	3.42324	4.08665	0.785679	0	u-	non_translated_uORF	d-	non_translated_dORF	u-d-	m-	u-m-	d-m-
ENSG00000101443	0.035	0.06	59.3833	73.7598	2.39959	4.42259	u-	non_translated_uORF	d+	multiple_translated_dORF	u-d+	m-	u-m-	d+m-
ENSG00000101444	0.265	0.196667	44.294	69.4695	11.8475	13.3949	u+	multiple_translated_uORF	d-	non_translated_dORF	u+d-	m+	u+m+	d-m+
ENSG00000101447	1.02	1.43	17.4259	6.61136	14.561	9.593	u-	non_translated_uORF	d-	non_translated_dORF	u-d-	m-	u-m-	d-m-
ENSG00000101452	0.47	0.713333	3.14892	1.37029	1.49022	0.867475	u-	non_translated_uORF	d+	multiple_translated_dORF	u-d+	m+	u-m+	d+m+
ENSG00000101457	0.445	0.283333	16.7949	12.899	7.5797	3.73554	u-	non_translated_uORF	d-	non_translated_dORF	u-d-	m+	u-m+	d-m+
ENSG00000101464	0.095	0.28	24.6188	9.80184	2.50615	2.9548	u-	non_translated_uORF	d-	non_translated_dORF	u-d-	m+	u-m+	d-m+
ENSG00000101473	0.26	0.08	2.83912	1.80213	0.75233	0.133059	u-	non_translated_uORF	d-	non_translated_dORF	u-d-	m-	u-m-	d-m-
ENSG00000101474	0.335	0.26	54.9592	63.2106	17.7912	16.1742	u-	non_translated_uORF	d-	non_translated_dORF	u-d-	m+	u-m+	d-m+
ENSG00000101493	1.22	0.28	0.42631	0.752759	0.490511	0.223362	u-	non_translated_uORF	d-	non_translated_dORF	u-d-	m+	u-m+	d-m+
ENSG00000101544	0.8	0.61	2.19593	3.42408	1.78455	2.11878	u-	non_translated_uORF	d+	multiple_translated_dORF	u-d+	m+	u-m+	d+m+
ENSG00000101546	0	1.13	1.30513	1.14961	0	1.43569	u-	non_translated_uORF	d+	multiple_translated_dORF	u-d+	m+	u-m+	d+m+
ENSG00000101557	1.91	1.97	6.74496	8.61235	12.8038	16.5651	u+	multiple_translated_uORF	d+	multiple_translated_dORF	u+d+	m+	u+m+	d+m+
ENSG00000101558	0.485	0.613333	6.26063	5.81279	3.00886	3.58534	u-	non_translated_uORF	d-	non_translated_dORF	u-d-	m-	u-m-	d-m-
ENSG00000101574	0.645	1.38667	0.867152	0.581558	0.553733	0.756604	u-	non_translated_uORF	d-	non_translated_dORF	u-d-	m+	u-m+	d-m+
ENSG00000101577	10.68	4.63	0.161023	0.21954	1.71627	0.929384	u-	non_translated_uORF	d-	non_translated_dORF	u-d-	m+	u-m+	d-m+
ENSG00000101596	3.53	4.74667	0.985217	1.04387	3.47074	4.87314	u-	non_translated_uORF	d+	multiple_translated_dORF	u-d+	m+	u-m+	d+m+
ENSG00000101608	0.625	0.9	23.4838	21.775	14.5668	19.5009	u+	multiple_translated_uORF	d-	non_translated_dORF	u+d-	m-	u+m-	d-m-
ENSG00000101624	1.92	4.21333	0.471671	0.360169	1.0056	1.49759	u-	non_translated_uORF	d+	multiple_translated_dORF	u-d+	m-	u-m-	d+m-
ENSG00000101639	2.54	2.83	0.703128	0.468267	1.74684	1.26021	u+	multiple_translated_uORF	d+	multiple_translated_dORF	u+d+	m-	u+m-	d+m-
ENSG00000101654	0.89	0.676667	1.35481	1.95891	1.21757	1.26909	u-	non_translated_uORF	d-	non_translated_dORF	u-d-	m+	u-m+	d-m+
ENSG00000101665	1.185	0.19	0.761461	1.93355	0.898222	0.330618	u-	non_translated_uORF	d-	non_translated_dORF	u-d-	m+	u-m+	d-m+
ENSG00000101670	0.11	0.236667	2.81097	4.49655	0.34095	1.06465	u-	non_translated_uORF	d-	non_translated_dORF	u-d-	m+	u-m+	d-m+
ENSG00000101680	531.56	306.11	0.0015526	0.00200986	1.04348	1.49533	u-	non_translated_uORF	d-	non_translated_dORF	u-d-	m-	u-m-	d-m-
ENSG00000101745	2.69	1.90667	0.437334	0.784377	1.16492	1.52536	u-	non_translated_uORF	d+	multiple_translated_dORF	u-d+	m+	u-m+	d+m+
ENSG00000101751	0.515	1.34	0.721725	0.155783	0.350146	0.21001	u-	non_translated_uORF	d-	non_translated_dORF	u-d-	m-	u-m-	d-m-
ENSG00000101752	1.835	2.74	1.71719	1.56091	3.17376	4.16705	u-	non_translated_uORF	d-	non_translated_dORF	u-d-	m-	u-m-	d-m-
ENSG00000101773	0.585	0.523333	10.1353	15.64	6.3448	8.13733	u-	non_translated_uORF	d-	non_translated_dORF	u-d-	m-	u-m-	d-m-
ENSG00000101782	1.88	0.893333	4.31655	8.4303	7.7212	7.52711	u-	non_translated_uORF	d+	multiple_translated_dORF	u-d+	m+	u-m+	d+m+
ENSG00000101811	0.48	0.39	12.7141	14.1097	5.93123	5.54384	u-	non_translated_uORF	d+	multiple_translated_dORF	u-d+	m-	u-m-	d+m-
ENSG00000101825	0.29	0.36	4.88212	2.66419	1.4125	0.915846	u-	non_translated_uORF	d-	non_translated_dORF	u-d-	m+	u-m+	d-m+
ENSG00000101843	0.37	0.736667	14.7808	6.86256	5.56564	5.01519	u-	non_translated_uORF	d+	multiple_translated_dORF	u-d+	m-	u-m-	d+m-
ENSG00000101844	0.16	0.193333	2.3063	2.06534	0.344254	0.435528	u-	non_translated_uORF	d-	non_translated_dORF	u-d-	m-	u-m-	d-m-
ENSG00000101846	0.325	0.36	1.42271	1.26859	0.531039	0.500506	u-	non_translated_uORF	d-	non_translated_dORF	u-d-	m+	u-m+	d-m+
ENSG00000101849	0.585	7.97333	0.146718	0.0841566	0.143763	0.704339	u-	non_translated_uORF	d-	non_translated_dORF	u-d-	m-	u-m-	d-m-
ENSG00000101856	0.325	0.376667	59.4593	43.9495	19.2285	17.0371	u-	non_translated_uORF	d-	non_translated_dORF	u-d-	m-	u-m-	d-m-
ENSG00000101868	2.95	3.53333	3.3373	2.93445	9.64359	10.1787	u-	non_translated_uORF	d-	non_translated_dORF	u-d-	m+	u-m+	d-m+
ENSG00000101871	1.21	2.18333	1.63405	1.33626	1.87651	2.87146	u-	non_translated_uORF	d+	multiple_translated_dORF	u-d+	m+	u-m+	d+m+
ENSG00000101882	0.74	1.12333	3.8169	3.0083	2.94067	3.36271	u-	non_translated_uORF	d-	non_translated_dORF	u-d-	m+	u-m+	d-m+
ENSG00000101888	0.19	0.55	3.68153	2.30712	0.705592	1.38098	u-	non_translated_uORF	d-	non_translated_dORF	u-d-	m-	u-m-	d-m-
ENSG00000101901	1.03	1.43	2.04669	2.05923	2.09438	3.00353	u+	multiple_translated_uORF	d+	multiple_translated_dORF	u+d+	m-	u+m-	d+m-
ENSG00000101911	0.25	0.23	23.6406	27.8255	5.85249	6.31715	u-	non_translated_uORF	d-	non_translated_dORF	u-d-	m-	u-m-	d-m-
ENSG00000101928	0.69	0.08	2.40704	5.1963	1.6164	0.419123	u-	non_translated_uORF	d-	non_translated_dORF	u-d-	m-	u-m-	d-m-
ENSG00000101935	0.765	1.09333	2.24596	2.2396	1.70396	2.32971	u-	non_translated_uORF	d-	non_translated_dORF	u-d-	m-	u-m-	d-m-
ENSG00000101940	0.19	0.153333	2.10804	3.5894	0.402025	0.556184	u-	non_translated_uORF	d+	multiple_translated_dORF	u-d+	m+	u-m+	d+m+
ENSG00000101945	0.325	0.6	4.364	3.68714	1.32736	2.13154	u-	non_translated_uORF	d-	non_translated_dORF	u-d-	m+	u-m+	d-m+
ENSG00000101955	110.055	202.087	0.0665361	0.0546419	7.10916	7.64429	u-	non_translated_uORF	d+	multiple_translated_dORF	u-d+	m-	u-m-	d+m-
ENSG00000101966	1.82	1.36	0.789162	0.94901	1.42105	1.30433	u-	non_translated_uORF	d-	non_translated_dORF	u-d-	m+	u-m+	d-m+
ENSG00000101972	1	1.24333	6.05159	6.74558	6.05568	8.26171	u-	non_translated_uORF	d+	single_translated_dORF	u-d+	m-	u-m-	d+m-
ENSG00000101974	2.04	1.30667	3.39989	4.7822	6.80961	6.30471	u-	non_translated_uORF	d+	multiple_translated_dORF	u-d+	m-	u-m-	d+m-
ENSG00000101997	0.285	0.503333	3.0158	4.0489	0.859275	1.92259	u-	non_translated_uORF	d-	non_translated_dORF	u-d-	m+	u-m+	d-m+
ENSG00000102007	0.07	0.0733333	308.809	287.798	20.284	21.2353	u-	non_translated_uORF	d-	non_translated_dORF	u-d-	m-	u-m-	d-m-
ENSG00000102024	1.77	1.51667	36.9752	43.8838	65.6643	66.7613	u+	multiple_translated_uORF	d+	multiple_translated_dORF	u+d+	m-	u+m-	d+m-
ENSG00000102030	0.175	0.0666667	4.17407	6.01414	0.668403	0.387045	u-	non_translated_uORF	d+	multiple_translated_dORF	u-d+	m-	u-m-	d+m-
ENSG00000102034	0.455	0.09	5.69613	9.46716	2.53854	0.957287	u+	single_translated_uORF	d-	non_translated_dORF	u+d-	m+	u+m+	d-m+
ENSG00000102038	9.48	7.89333	2.08159	1.96115	19.388	15.6831	u-	non_translated_uORF	d-	non_translated_dORF	u-d-	m-	u-m-	d-m-
ENSG00000102054	0.675	0.716667	13.2835	10.6028	8.94751	7.5833	u+	multiple_translated_uORF	d-	non_translated_dORF	u+d-	m-	u+m-	d-m-
ENSG00000102078	0.135	0.296667	2.78088	2.37673	0.334873	0.60996	u-	non_translated_uORF	d-	non_translated_dORF	u-d-	m+	u-m+	d-m+
ENSG00000102081	0.93	1.01667	4.00029	3.599	3.73815	3.63006	u-	non_translated_uORF	d+	multiple_translated_dORF	u-d+	m-	u-m-	d+m-
ENSG00000102096	0.09	0.0833333	4.35405	13.8521	0.364952	1.18211	u-	non_translated_uORF	d-	non_translated_dORF	u-d-	m+	u-m+	d-m+
ENSG00000102100	0.06	0.07	14.6984	21.2257	0.88551	1.4558	u-	non_translated_uORF	d+	multiple_translated_dORF	u-d+	m+	u-m+	d+m+
ENSG00000102103	0.37	0.306667	28.595	44.3014	10.3687	13.5977	u-	non_translated_uORF	d-	non_translated_dORF	u-d-	m+	u-m+	d-m+
ENSG00000102119	0.18	0.346667	23.2362	28.4744	4.20845	9.56059	u-	non_translated_uORF	d+	multiple_translated_dORF	u-d+	m+	u-m+	d+m+
ENSG00000102125	0.305	0.303333	4.91869	3.20576	1.55619	0.982435	u-	non_translated_uORF	d+	multiple_translated_dORF	u-d+	m+	u-m+	d+m+
ENSG00000102144	0.605	0.53	29.181	36.9875	17.5364	19.5939	u-	non_translated_uORF	d-	non_translated_dORF	u-d-	m+	u-m+	d-m+
ENSG00000102158	0.64	0.9	13.5695	11.3146	8.77644	9.99719	u-	non_translated_uORF	d-	non_translated_dORF	u-d-	m+	u-m+	d-m+
ENSG00000102172	0.2	0.133333	45.6023	58.0363	9.14387	8.04507	u-	non_translated_uORF	d-	non_translated_dORF	u-d-	m-	u-m-	d-m-
ENSG00000102178	0.115	0.0933333	13.9409	15.5159	1.64406	1.51255	u-	non_translated_uORF	d+	multiple_translated_dORF	u-d+	m-	u-m-	d+m-
ENSG00000102181	1.13	1.20667	2.34393	1.55751	2.47702	1.90178	u-	non_translated_uORF	d+	multiple_translated_dORF	u-d+	m+	u-m+	d+m+
ENSG00000102189	4.37	3.09333	1.72597	2.43406	7.53977	7.37827	u+	multiple_translated_uORF	d+	multiple_translated_dORF	u+d+	m+	u+m+	d+m+
ENSG00000102218	2.57	1.37333	2.90125	4.17458	6.63395	5.73433	u-	non_translated_uORF	d-	non_translated_dORF	u-d-	m+	u-m+	d-m+
ENSG00000102221	0.76	0.173333	1.31462	2.07456	0.870262	0.387192	u-	non_translated_uORF	d-	non_translated_dORF	u-d-	m-	u-m-	d-m-
ENSG00000102225	0.895	0.9	6.67341	7.23271	6.13888	6.36121	u+	multiple_translated_uORF	d-	non_translated_dORF	u+d-	m+	u+m+	d-m+
ENSG00000102226	1.54	0.923333	6.87607	8.50226	10.5846	7.78356	u+	multiple_translated_uORF	d-	non_translated_dORF	u+d-	m+	u+m+	d-m+
ENSG00000102241	1.365	1.44	24.1849	22.9787	32.4482	32.5673	u-	non_translated_uORF	d-	non_translated_dORF	u-d-	m-	u-m-	d-m-
ENSG00000102265	2.035	2.25667	68.2639	55.0806	130.234	119.485	u-	non_translated_uORF	d+	multiple_translated_dORF	u-d+	m-	u-m-	d+m-
ENSG00000102287	0.33	0.0733333	1.19625	0.811514	0.419323	0.0583206	u-	non_translated_uORF	d+	multiple_translated_dORF	u-d+	m+	u-m+	d+m+
ENSG00000102302	0.465	0.3	3.27765	3.35761	1.51715	0.977114	u-	non_translated_uORF	d-	non_translated_dORF	u-d-	m+	u-m+	d-m+
ENSG00000102309	0.035	0.07	7.64598	4.81316	0.251217	0.317824	u-	non_translated_uORF	d+	multiple_translated_dORF	u-d+	m+	u-m+	d+m+
ENSG00000102312	0.17	0.06	16.56	21.6752	2.43998	1.42321	u-	non_translated_uORF	d+	multiple_translated_dORF	u-d+	m+	u-m+	d+m+
ENSG00000102316	2.24	2.26333	11.0181	8.45287	24.6029	19.1836	u-	non_translated_uORF	d-	non_translated_dORF	u-d-	m-	u-m-	d-m-
ENSG00000102317	0.495	0.316667	67.1709	97.9061	32.6014	31.3337	u-	non_translated_uORF	d+	multiple_translated_dORF	u-d+	m+	u-m+	d+m+
ENSG00000102359	0.055	0.266667	2.7547	2.44911	0.133497	0.661217	u-	non_translated_uORF	d-	non_translated_dORF	u-d-	m+	u-m+	d-m+
ENSG00000102362	0.285	0.246667	1.51153	1.2281	0.446451	0.301872	u-	non_translated_uORF	d-	non_translated_dORF	u-d-	m+	u-m+	d-m+
ENSG00000102384	1.275	8.29333	2.02337	0.445307	2.66697	3.77267	u-	non_translated_uORF	d-	non_translated_dORF	u-d-	m-	u-m-	d-m-
ENSG00000102390	1.22	0.673333	20.9406	33.1063	23.8741	22.2756	u-	non_translated_uORF	d-	non_translated_dORF	u-d-	m-	u-m-	d-m-
ENSG00000102393	0.315	0.153333	35.3809	68.9681	10.8863	10.3856	u-	non_translated_uORF	d+	multiple_translated_dORF	u-d+	m-	u-m-	d+m-
ENSG00000102401	2.76	3.23333	1.62414	0.957392	4.35239	3.10121	u-	non_translated_uORF	d-	non_translated_dORF	u-d-	m-	u-m-	d-m-
ENSG00000102452	0.51	1.10667	0.695831	0.367133	0.354102	0.404043	u-	non_translated_uORF	d-	non_translated_dORF	u-d-	m+	u-m+	d-m+
ENSG00000102471	0.32	0.236667	12.7086	8.38431	4.14511	1.99319	u-	non_translated_uORF	d+	multiple_translated_dORF	u-d+	m+	u-m+	d+m+
ENSG00000102531	1.87	1.26667	1.79572	3.01339	3.35107	3.81243	u-	non_translated_uORF	d+	multiple_translated_dORF	u-d+	m+	u-m+	d+m+
ENSG00000102543	0.77	0.64	1.37835	1.02797	1.08134	0.645983	u-	non_translated_uORF	d-	non_translated_dORF	u-d-	m+	u-m+	d-m+
ENSG00000102547	14.5	13.1	0.345256	0.20386	4.86394	2.68744	u-	non_translated_uORF	d-	non_translated_dORF	u-d-	m+	u-m+	d-m+
ENSG00000102554	0.57	0.216667	11.2763	27.78	6.18408	6.0337	u-	non_translated_uORF	d-	non_translated_dORF	u-d-	m+	u-m+	d-m+
ENSG00000102572	0.465	0.333333	6.59123	10.5181	3.05536	3.50586	u-	non_translated_uORF	d-	non_translated_dORF	u-d-	m+	u-m+	d-m+
ENSG00000102580	1.395	0.876667	6.8362	10.0836	9.87689	8.63054	u-	non_translated_uORF	d-	non_translated_dORF	u-d-	m-	u-m-	d-m-
ENSG00000102595	1.75	1.67333	2.0702	1.93963	3.44954	3.09892	u-	non_translated_uORF	d+	multiple_translated_dORF	u-d+	m-	u-m-	d+m-
ENSG00000102606	2.14	0.96	1.46252	2.21754	3.14805	2.15202	u+	multiple_translated_uORF	d+	multiple_translated_dORF	u+d+	m+	u+m+	d+m+
ENSG00000102699	1.015	1.75667	6.83946	3.12972	6.92178	5.68209	u-	non_translated_uORF	d-	non_translated_dORF	u-d-	m-	u-m-	d-m-
ENSG00000102710	0.29	0.666667	2.34667	1.29264	0.620062	0.871623	u-	non_translated_uORF	d+	single_translated_dORF	u-d+	m-	u-m-	d+m-
ENSG00000102738	0.305	0.693333	12.3713	4.08456	3.73514	2.80526	u-	non_translated_uORF	d-	non_translated_dORF	u-d-	m-	u-m-	d-m-
ENSG00000102743	0.54	1.73	2.43299	1.65212	1.25672	2.93838	u-	non_translated_uORF	d-	non_translated_dORF	u-d-	m+	u-m+	d-m+
ENSG00000102753	1.19	1.36667	6.76868	6.54513	8.0879	8.91605	u-	non_translated_uORF	d-	non_translated_dORF	u-d-	m+	u-m+	d-m+
ENSG00000102763	1.29	1.04333	2.25009	2.07531	2.85157	2.16885	u-	non_translated_uORF	d-	non_translated_dORF	u-d-	m-	u-m-	d-m-
ENSG00000102780	0.58	0.773333	0.767036	1.28691	0.44038	0.985769	u-	non_translated_uORF	d+	multiple_translated_dORF	u-d+	m+	u-m+	d+m+
ENSG00000102781	3.45	2.90667	0.651772	0.464397	2.13393	1.40222	u-	non_translated_uORF	d-	non_translated_dORF	u-d-	m+	u-m+	d-m+
ENSG00000102786	0.565	0.686667	0.752649	1.24486	0.41801	0.844631	u+	single_translated_uORF	d+	multiple_translated_dORF	u+d+	m+	u+m+	d+m+
ENSG00000102796	1.78	0.75	0.372505	0.392978	0.571707	0.346281	u-	non_translated_uORF	d-	non_translated_dORF	u-d-	m+	u-m+	d-m+
ENSG00000102804	0.35	0.31	7.97308	8.51047	2.75269	2.67677	u-	non_translated_uORF	d+	multiple_translated_dORF	u-d+	m+	u-m+	d+m+
ENSG00000102805	0.145	0.22	1.03176	0.898978	0.138931	0.18547	u-	non_translated_uORF	d+	multiple_translated_dORF	u-d+	m+	u-m+	d+m+
ENSG00000102858	1.51	0.863333	1.37882	2.07722	2.0869	1.81019	u-	non_translated_uORF	d+	multiple_translated_dORF	u-d+	m+	u-m+	d+m+
ENSG00000102870	0.35	0.22	3.06722	3.39083	1.06552	0.736724	u-	non_translated_uORF	d-	non_translated_dORF	u-d-	m+	u-m+	d-m+
ENSG00000102871	0.305	0.62	2.33084	1.22834	0.785067	0.753742	u-	non_translated_uORF	d-	non_translated_dORF	u-d-	m-	u-m-	d-m-
ENSG00000102879	1.99	1.30333	0.341765	0.327443	0.473949	0.480763	u-	non_translated_uORF	d-	non_translated_dORF	u-d-	m-	u-m-	d-m-
ENSG00000102882	1.105	1.91	3.63847	2.15708	4.04475	4.20886	u+	multiple_translated_uORF	d+	multiple_translated_dORF	u+d+	m+	u+m+	d+m+
ENSG00000102886	1.02	0	0.333718	0.175799	0.532857	0	u-	non_translated_uORF	d-	non_translated_dORF	u-d-	m-	u-m-	d-m-
ENSG00000102890	0.435	0.133333	5.0644	3.73889	1.73613	0.495065	u-	non_translated_uORF	d-	non_translated_dORF	u-d-	m+	u-m+	d-m+
ENSG00000102893	1.76	5.05333	1.19775	0.497764	1.92638	2.49091	u-	non_translated_uORF	d-	non_translated_dORF	u-d-	m+	u-m+	d-m+
ENSG00000102898	0.105	0.1	23.0508	17.8629	2.44126	1.70143	u-	non_translated_uORF	d-	non_translated_dORF	u-d-	m+	u-m+	d-m+
ENSG00000102900	0.85	0.653333	4.34639	5.18065	3.72645	3.36775	u-	non_translated_uORF	d-	non_translated_dORF	u-d-	m+	u-m+	d-m+
ENSG00000102901	1.37	1.04	3.13469	5.23291	4.31647	5.34414	u-	non_translated_uORF	d+	multiple_translated_dORF	u-d+	m+	u-m+	d+m+
ENSG00000102908	1.91	1.12667	0.654538	2.23691	1.24779	2.44432	u+	multiple_translated_uORF	d+	multiple_translated_dORF	u+d+	m+	u+m+	d+m+
ENSG00000102910	1.125	1.00333	3.11001	3.83038	3.50158	3.79021	u-	non_translated_uORF	d+	multiple_translated_dORF	u-d+	m+	u-m+	d+m+
ENSG00000102921	0.71	1.50667	1.67527	1.1792	1.213	1.81199	u-	non_translated_uORF	d-	non_translated_dORF	u-d-	m+	u-m+	d-m+
ENSG00000102931	0.53	0.636667	13.3374	8.76021	7.09059	5.57999	u-	non_translated_uORF	d-	non_translated_dORF	u-d-	m+	u-m+	d-m+
ENSG00000102967	0	0.376667	1.10274	0.944785	0	0.368384	u-	non_translated_uORF	d+	multiple_translated_dORF	u-d+	m+	u-m+	d+m+
ENSG00000102974	0.98	0.95	7.55412	6.51412	7.3056	6.22022	u-	non_translated_uORF	d-	non_translated_dORF	u-d-	m+	u-m+	d-m+
ENSG00000102977	0.39	0.166667	7.65604	9.98249	2.95026	1.67478	u-	non_translated_uORF	d+	single_translated_dORF	u-d+	m-	u-m-	d+m-
ENSG00000102978	0.37	0.23	12.6564	12.8524	4.64546	2.93502	u-	non_translated_uORF	d-	non_translated_dORF	u-d-	m+	u-m+	d-m+
ENSG00000102984	0.6	0.353333	0.498152	0.328015	0.296188	0.164779	u-	non_translated_uORF	d+	multiple_translated_dORF	u-d+	m+	u-m+	d+m+
ENSG00000102996	0.745	0.323333	1.90781	3.49328	1.1733	1.1069	u-	non_translated_uORF	d-	non_translated_dORF	u-d-	m+	u-m+	d-m+
ENSG00000103005	0.175	0.0966667	4.73087	4.00911	0.820223	0.413483	u-	non_translated_uORF	d-	non_translated_dORF	u-d-	m+	u-m+	d-m+
ENSG00000103018	0.175	0.14	21.4022	22.6654	3.84048	3.18144	u-	non_translated_uORF	d+	multiple_translated_dORF	u-d+	m+	u-m+	d+m+
ENSG00000103021	0.175	1.15333	1.20306	0.32322	0.194753	0.430164	u-	non_translated_uORF	d-	non_translated_dORF	u-d-	m+	u-m+	d-m+
ENSG00000103024	0.165	0.126667	5.06851	2.9155	0.798825	0.387943	u-	non_translated_uORF	d-	non_translated_dORF	u-d-	m+	u-m+	d-m+
ENSG00000103034	0.525	0.466667	0.517765	0.438287	0.224104	0.200565	u+	multiple_translated_uORF	d-	non_translated_dORF	u+d-	m+	u+m+	d-m+
ENSG00000103035	0.72	1.25333	40.0435	22.1719	28.0908	27.4473	u-	non_translated_uORF	d+	multiple_translated_dORF	u-d+	m+	u-m+	d+m+
ENSG00000103037	0.145	0.0733333	5.71707	7.93962	0.880374	0.571558	u-	non_translated_uORF	d+	multiple_translated_dORF	u-d+	m+	u-m+	d+m+
ENSG00000103042	0.255	0.176667	4.35854	3.39915	1.11383	0.605252	u+	multiple_translated_uORF	d+	multiple_translated_dORF	u+d+	m+	u+m+	d+m+
ENSG00000103043	0.23	0.633333	2.30563	2.7874	0.522459	1.74797	u-	non_translated_uORF	d+	multiple_translated_dORF	u-d+	m+	u-m+	d+m+
ENSG00000103044	0.11	0.0666667	23.9159	166.863	2.72627	11.1747	u-	non_translated_uORF	d+	multiple_translated_dORF	u-d+	m+	u-m+	d+m+
ENSG00000103047	2.79	3.05667	0.952981	0.828218	2.65484	2.51054	u-	non_translated_uORF	d+	multiple_translated_dORF	u-d+	m+	u-m+	d+m+
ENSG00000103051	1.385	1.83333	3.59434	2.4205	5.41667	4.43942	u-	non_translated_uORF	d+	multiple_translated_dORF	u-d+	m+	u-m+	d+m+
ENSG00000103061	0.195	0.0733333	7.26367	11.9051	1.48915	0.857609	u-	non_translated_uORF	d+	multiple_translated_dORF	u-d+	m+	u-m+	d+m+
ENSG00000103064	0.12	0.173333	6.42464	10.5857	0.683294	1.75156	u-	non_translated_uORF	d+	multiple_translated_dORF	u-d+	m+	u-m+	d+m+
ENSG00000103066	1.13	0.88	2.15624	2.61775	2.42152	2.32721	u-	non_translated_uORF	d+	multiple_translated_dORF	u-d+	m+	u-m+	d+m+
ENSG00000103067	0.25	0.24	3.28118	10.9214	0.80362	2.58096	u-	non_translated_uORF	d+	multiple_translated_dORF	u-d+	m+	u-m+	d+m+
ENSG00000103091	0.315	0.683333	1.38027	1.53532	0.443345	1.04885	u-	non_translated_uORF	d+	single_translated_dORF	u-d+	m+	u-m+	d+m+
ENSG00000103111	0.24	0.423333	2.62454	2.67266	0.622856	1.03414	u+	single_translated_uORF	d+	single_translated_dORF	u+d+	m+	u+m+	d+m+
ENSG00000103121	0.38	0.326667	2.44682	2.48565	0.9246	0.75763	u-	non_translated_uORF	d+	multiple_translated_dORF	u-d+	m+	u-m+	d+m+
ENSG00000103126	0.39	0.136667	3.39353	10.6052	1.3288	1.45636	u-	non_translated_uORF	d-	non_translated_dORF	u-d-	m+	u-m+	d-m+
ENSG00000103145	0.3	0.406667	17.9963	16.1721	5.12684	6.54279	u-	non_translated_uORF	d-	non_translated_dORF	u-d-	m+	u-m+	d-m+
ENSG00000103148	0.27	0.393333	4.25321	2.81961	1.15602	1.10261	u-	non_translated_uORF	d+	multiple_translated_dORF	u-d+	m+	u-m+	d+m+
ENSG00000103150	0.38	0	0.193182	0.0842399	0.0714251	0	u-	non_translated_uORF	d-	non_translated_dORF	u-d-	m+	u-m+	d-m+
ENSG00000103152	0.12	1.08333	11.4011	5.54134	1.30159	5.76978	u+	multiple_translated_uORF	d-	non_translated_dORF	u+d-	m-	u+m-	d-m-
ENSG00000103160	0.625	1.02	2.42886	0.938676	1.43905	0.824511	u-	non_translated_uORF	d-	non_translated_dORF	u-d-	m+	u-m+	d-m+
ENSG00000103168	0.22	0.1	2.52039	3.08263	0.568328	0.319386	u+	multiple_translated_uORF	d+	single_translated_dORF	u+d+	m+	u+m+	d+m+
ENSG00000103174	0.175	0.71	1.99566	1.99625	0.367481	1.40301	u-	non_translated_uORF	d+	multiple_translated_dORF	u-d+	m+	u-m+	d+m+
ENSG00000103187	0.31	0.19	26.7423	36.6764	8.26929	6.91668	u+	multiple_translated_uORF	d-	non_translated_dORF	u+d-	m+	u+m+	d-m+
ENSG00000103194	0.345	0.356667	7.9372	9.90299	2.75019	3.51835	u-	non_translated_uORF	d+	multiple_translated_dORF	u-d+	m-	u-m-	d+m-
ENSG00000103197	1.335	1.00333	1.4183	1.91712	1.90445	1.9154	u-	non_translated_uORF	d+	multiple_translated_dORF	u-d+	m+	u-m+	d+m+
ENSG00000103199	0.3	0	0.611841	0.6559	0.178546	0	u-	non_translated_uORF	d+	multiple_translated_dORF	u-d+	m+	u-m+	d+m+
ENSG00000103202	0.45	0.51	7.47225	7.87993	3.18001	4.02546	u+	multiple_translated_uORF	d+	multiple_translated_dORF	u+d+	m-	u+m-	d+m-
ENSG00000103222	1.15	0.733333	9.39077	17.0422	10.9422	12.3416	u+	multiple_translated_uORF	d+	multiple_translated_dORF	u+d+	m+	u+m+	d+m+
ENSG00000103226	0.195	0.306667	0.620066	1.08324	0.121783	0.320168	u-	non_translated_uORF	d+	single_translated_dORF	u-d+	m-	u-m-	d+m-
ENSG00000103227	0.35	1.78333	0.317968	0.343368	0.12239	0.606202	u+	multiple_translated_uORF	d+	single_translated_dORF	u+d+	m+	u+m+	d+m+
ENSG00000103245	0.645	0.736667	1.16944	0.905	0.764408	0.672998	u+	multiple_translated_uORF	d+	multiple_translated_dORF	u+d+	m+	u+m+	d+m+
ENSG00000103248	0.465	2.11667	1.12899	0.328531	0.504576	0.704827	u+	single_translated_uORF	d-	non_translated_dORF	u+d-	m+	u+m+	d-m+
ENSG00000103249	0.39	0.23	7.2023	10.1681	2.80498	2.33411	u-	non_translated_uORF	d-	non_translated_dORF	u-d-	m+	u-m+	d-m+
ENSG00000103253	0.525	0.453333	0.828316	0.7003	0.41212	0.292112	u-	non_translated_uORF	d-	non_translated_dORF	u-d-	m+	u-m+	d-m+
ENSG00000103254	1.03	0.18	5.31578	4.77646	5.92634	0.742813	u-	non_translated_uORF	d+	single_translated_dORF	u-d+	m-	u-m-	d+m-
ENSG00000103257	0.2	0.13	684.913	671.23	138.3	86.259	u+	multiple_translated_uORF	d-	non_translated_dORF	u+d-	m+	u+m+	d-m+
ENSG00000103260	0.86	0.593333	2.07097	2.15262	1.79644	1.18769	u-	non_translated_uORF	d+	single_translated_dORF	u-d+	m+	u-m+	d+m+
ENSG00000103264	0.925	0.276667	1.17572	2.95987	1.08648	0.812758	u+	multiple_translated_uORF	d+	multiple_translated_dORF	u+d+	m+	u+m+	d+m+
ENSG00000103266	0.36	0.216667	21.9691	28.3106	7.83957	6.09394	u+	multiple_translated_uORF	d-	non_translated_dORF	u+d-	m-	u+m-	d-m-
ENSG00000103274	0.235	0.506667	11.6124	10.0588	2.80213	5.10584	u-	non_translated_uORF	d+	single_translated_dORF	u-d+	m+	u-m+	d+m+
ENSG00000103275	0.75	0.496667	9.06802	8.99178	6.75955	4.45856	u-	non_translated_uORF	d-	non_translated_dORF	u-d-	m+	u-m+	d-m+
ENSG00000103319	0.61	0.78	1.87568	1.40603	1.09656	1.08	u-	non_translated_uORF	d-	non_translated_dORF	u-d-	m+	u-m+	d-m+
ENSG00000103326	0.64	0.33	2.76348	10.6871	1.75025	3.67662	u+	multiple_translated_uORF	d+	multiple_translated_dORF	u+d+	m+	u+m+	d+m+
ENSG00000103335	0.91	0.61	6.51982	13.7614	5.9209	8.39163	u-	non_translated_uORF	d+	multiple_translated_dORF	u-d+	m+	u-m+	d+m+
ENSG00000103342	0.77	0.363333	16.0759	31.7944	12.3849	11.5536	u-	non_translated_uORF	d-	non_translated_dORF	u-d-	m-	u-m-	d-m-
ENSG00000103343	0.805	0.186667	1.42342	1.22093	1.15307	0.194916	u-	non_translated_uORF	d-	non_translated_dORF	u-d-	m-	u-m-	d-m-
ENSG00000103351	0.625	0.446667	1.38373	0.512663	0.850535	0.235364	u-	non_translated_uORF	d+	multiple_translated_dORF	u-d+	m+	u-m+	d+m+
ENSG00000103353	1.415	0.703333	3.11394	3.52398	4.39589	2.4526	u-	non_translated_uORF	d-	non_translated_dORF	u-d-	m+	u-m+	d-m+
ENSG00000103356	0.265	0.223333	4.19111	3.08459	1.10631	0.684793	u-	non_translated_uORF	d+	multiple_translated_dORF	u-d+	m+	u-m+	d+m+
ENSG00000103363	1.315	1.67667	51.7298	44.9395	68.2178	74.0302	u-	non_translated_uORF	d+	multiple_translated_dORF	u-d+	m-	u-m-	d+m-
ENSG00000103365	0.345	0.443333	3.36211	3.49811	1.24201	1.54114	u-	non_translated_uORF	d+	multiple_translated_dORF	u-d+	m+	u-m+	d+m+
ENSG00000103404	0.58	0.223333	1.23507	4.65711	0.756241	1.04729	u-	non_translated_uORF	d-	non_translated_dORF	u-d-	m+	u-m+	d-m+
ENSG00000103415	0.385	0.336667	11.842	18.0711	4.55984	6.11176	u-	non_translated_uORF	d+	multiple_translated_dORF	u-d+	m+	u-m+	d+m+
ENSG00000103423	0.455	0.673333	6.28188	4.1158	2.87348	2.71587	u-	non_translated_uORF	d+	multiple_translated_dORF	u-d+	m+	u-m+	d+m+
ENSG00000103429	0.195	0.263333	12.3947	10.5384	2.42286	2.78986	u-	non_translated_uORF	d+	multiple_translated_dORF	u-d+	m+	u-m+	d+m+
ENSG00000103479	0.16	0.646667	2.37755	1.07593	0.315383	0.716416	u-	non_translated_uORF	d-	non_translated_dORF	u-d-	m-	u-m-	d-m-
ENSG00000103489	143.115	49.23	0.00475131	0.0201138	0.640988	0.365642	u-	non_translated_uORF	d-	non_translated_dORF	u-d-	m+	u-m+	d-m+
ENSG00000103490	0.15	0.303333	5.74385	1.56267	0.694944	0.429991	u-	non_translated_uORF	d-	non_translated_dORF	u-d-	m-	u-m-	d-m-
ENSG00000103494	0.9	0.67	0.48125	0.288295	0.403269	0.194091	u-	non_translated_uORF	d+	multiple_translated_dORF	u-d+	m-	u-m-	d+m-
ENSG00000103495	0.21	0.103333	33.8388	47.5523	7.11632	4.75793	u+	multiple_translated_uORF	d+	multiple_translated_dORF	u+d+	m+	u+m+	d+m+
ENSG00000103496	0.9	0.793333	3.20921	3.44819	2.89782	2.7603	u+	multiple_translated_uORF	d+	multiple_translated_dORF	u+d+	m+	u+m+	d+m+
ENSG00000103502	0.32	0.113333	19.606	19.3578	6.1549	2.14542	u-	non_translated_uORF	d+	multiple_translated_dORF	u-d+	m+	u-m+	d+m+
ENSG00000103507	0.53	0.376667	5.08405	4.85583	2.67742	1.81617	u-	non_translated_uORF	d+	multiple_translated_dORF	u-d+	m+	u-m+	d+m+
ENSG00000103510	0.795	0.77	2.2034	1.8654	1.72899	1.4457	u-	non_translated_uORF	d-	non_translated_dORF	u-d-	m+	u-m+	d-m+
ENSG00000103512	0.135	0.06	11.0943	15.2066	1.46092	0.919826	u-	non_translated_uORF	d-	non_translated_dORF	u-d-	m+	u-m+	d-m+
ENSG00000103540	1.035	1.06	1.25102	1.5368	1.279	1.68396	u-	non_translated_uORF	d-	non_translated_dORF	u-d-	m-	u-m-	d-m-
ENSG00000103544	3.695	3.82	0.70224	0.609852	2.58113	2.29947	u+	multiple_translated_uORF	d+	multiple_translated_dORF	u+d+	m+	u+m+	d+m+
ENSG00000103549	0.37	0.21	7.19947	10.5092	2.69643	2.22605	u-	non_translated_uORF	d-	non_translated_dORF	u-d-	m+	u-m+	d-m+
ENSG00000103550	0.61	1.13333	3.64047	1.50157	2.22851	1.69386	u-	non_translated_uORF	d-	non_translated_dORF	u-d-	m+	u-m+	d-m+
ENSG00000103591	0.53	0.69	12.3184	10.1615	6.54377	6.9774	u+	multiple_translated_uORF	d-	non_translated_dORF	u+d-	m+	u+m+	d-m+
ENSG00000103642	2.325	2.39667	2.58824	1.3507	5.87645	3.29826	u-	non_translated_uORF	d-	non_translated_dORF	u-d-	m-	u-m-	d-m-
ENSG00000103647	83.085	46.755	0.0130774	0.0130551	1.11819	0.764385	u-	non_translated_uORF	d-	non_translated_dORF	u-d-	m+	u-m+	d-m+
ENSG00000103653	0.15	0.153333	7.73368	11.3683	1.19872	1.82997	u-	non_translated_uORF	d-	non_translated_dORF	u-d-	m+	u-m+	d-m+
[truncated: 8,702 more rows]
