# Supplementary material for: Global translational reprogramming in Trichophyton mentagrophytes-infected keratinocytes
Source: Virulence. 2026 Aug 2;17(1):2710548. doi: 10.1080/21505594.2026.2710548 (PMC13432870; doi:10.1080/21505594.2026.2710548)
Supplement: Supplemental Material [file KVIR_A_2710548_SM3764.zip › Supporting Tables/Table S22.xlsx]

## Sheet: Table S22
Table S22 Identified miRNA target genes
gene_id	energy	miRNA
ENSG00000000003	-37.02	hsa-miR-619-5p
ENSG00000000457	-33.79	hsa-miR-6511b-3p
ENSG00000000460	-33.55	hsa-miR-939-5p
ENSG00000001167	-35.34	hsa-miR-3677-5p
ENSG00000001461	-31	hsa-miR-93-5p
ENSG00000001617	-32.11	hsa-miR-149-3p
ENSG00000001630	-35.89	hsa-miR-1285-3p
ENSG00000001631	-32.09	miR-1343-y
ENSG00000002330	-37.09	hsa-miR-663a
ENSG00000002586	-30.73	novel-m0132-3p
ENSG00000002726	-33.84	hsa-miR-766-5p
ENSG00000002822	-33.66	hsa-miR-663a
ENSG00000002834	-31.13	hsa-miR-484
ENSG00000002919	-40	hsa-miR-671-5p
ENSG00000003056	-36.05	hsa-miR-5189-5p
ENSG00000003249	-34.61	hsa-miR-1228-5p
ENSG00000003393	-30.32	hsa-miR-365a-5p
ENSG00000003400	-31.53	hsa-miR-671-5p
ENSG00000003402	-30.72	hsa-miR-642a-5p
ENSG00000003436	-31.63	miR-709-z
ENSG00000003509	-47.05	hsa-miR-619-5p
ENSG00000003756	-31.18	hsa-miR-1180-5p
ENSG00000003989	-30.15	hsa-miR-324-5p
ENSG00000004059	-30.28	hsa-miR-3619-5p
ENSG00000004139	-31.84	hsa-miR-149-3p
ENSG00000004142	-46.18	hsa-miR-939-5p
ENSG00000004399	-32.17	hsa-miR-612
ENSG00000004455	-30.01	hsa-miR-939-5p
ENSG00000004478	-34.19	hsa-miR-671-5p
ENSG00000004660	-32.89	hsa-miR-939-5p
ENSG00000004776	-32.07	hsa-miR-1275
ENSG00000004866	-32.6	hsa-miR-708-5p
ENSG00000004897	-31.07	hsa-miR-548h-3p
ENSG00000004961	-31.83	hsa-miR-3619-3p
ENSG00000004975	-30.6	hsa-miR-665
ENSG00000005001	-37.59	hsa-miR-663a
ENSG00000005007	-30.5	hsa-miR-92b-5p
ENSG00000005020	-47.97	miR-1285-x
ENSG00000005100	-32.53	hsa-miR-4673
ENSG00000005108	-32.28	hsa-miR-1226-5p
ENSG00000005156	-30.57	hsa-miR-4640-5p
ENSG00000005194	-30.26	hsa-miR-4674
ENSG00000005206	-32.35	novel-m0097-3p
ENSG00000005302	-30.44	miR-339-y
ENSG00000005339	-34.92	hsa-miR-1538
ENSG00000005436	-34.28	miR-1285-z
ENSG00000005469	-32.14	hsa-miR-659-5p
ENSG00000005486	-32.34	hsa-miR-6510-5p
ENSG00000005882	-32.76	hsa-miR-3619-5p
ENSG00000005884	-32.68	hsa-miR-1909-3p
ENSG00000005893	-32.36	miR-1187-z
ENSG00000006007	-31.16	hsa-miR-146b-3p
ENSG00000006015	-31	hsa-miR-1296-3p
ENSG00000006016	-31.93	hsa-miR-342-3p
ENSG00000006025	-35.06	hsa-miR-149-3p
ENSG00000006062	-33.3	hsa-miR-185-3p
ENSG00000006118	-31.66	hsa-miR-1908-5p
ENSG00000006194	-34.47	hsa-miR-612
ENSG00000006210	-30.55	hsa-miR-940
ENSG00000006282	-34.08	hsa-miR-1237-3p
ENSG00000006327	-33.44	hsa-miR-361-3p
ENSG00000006432	-33.78	hsa-miR-197-5p
ENSG00000006451	-35.84	hsa-miR-6724-5p
ENSG00000006453	-30.75	hsa-miR-149-3p
ENSG00000006459	-31.5	hsa-miR-330-5p
ENSG00000006468	-32.98	hsa-miR-6848-5p
ENSG00000006534	-32.68	hsa-miR-663b
ENSG00000006576	-38.81	miR-2305-z
ENSG00000006607	-33.39	miR-5120-z
ENSG00000006634	-30.4	hsa-miR-3065-3p
ENSG00000006695	-31.07	hsa-miR-4640-5p
ENSG00000006712	-31.46	miR-6990-y
ENSG00000006715	-33.43	novel-m0124-3p
ENSG00000006744	-32.84	hsa-miR-4665-5p
ENSG00000006747	-34.84	hsa-miR-1285-3p
ENSG00000006756	-35.21	hsa-miR-484
ENSG00000006757	-31.45	hsa-miR-6780a-5p
ENSG00000006831	-33.4	hsa-miR-2116-3p
ENSG00000007047	-30.08	hsa-miR-339-5p
ENSG00000007080	-35.23	hsa-miR-4745-3p
ENSG00000007168	-32.31	novel-m0013-3p
ENSG00000007202	-30.1	hsa-miR-486-5p
ENSG00000007376	-33.16	hsa-miR-194-3p
ENSG00000007384	-30.53	miR-760-y
ENSG00000007541	-30.82	hsa-miR-1226-3p
ENSG00000007545	-30.8	hsa-miR-185-3p
ENSG00000007866	-32.05	hsa-miR-1915-3p
ENSG00000007923	-33.91	hsa-miR-194-3p
ENSG00000007968	-31.68	hsa-miR-194-3p
ENSG00000008056	-33.26	hsa-miR-1914-3p
ENSG00000008083	-36.29	hsa-miR-6784-3p
ENSG00000008128	-30.81	hsa-miR-6720-5p
ENSG00000008130	-32.51	hsa-miR-4640-5p
ENSG00000008256	-32.25	hsa-miR-1247-5p
ENSG00000008283	-30.78	hsa-miR-25-5p
ENSG00000008294	-30.68	hsa-miR-612
ENSG00000008300	-32.23	hsa-miR-532-3p
ENSG00000008324	-42.73	miR-709-z
ENSG00000008441	-41.34	hsa-miR-615-5p
ENSG00000008513	-30.77	hsa-miR-149-3p
ENSG00000008517	-32.04	hsa-miR-663a
ENSG00000008710	-31.69	hsa-miR-128-1-5p
ENSG00000008838	-32.51	hsa-miR-6827-5p
ENSG00000008853	-30.83	hsa-miR-185-3p
ENSG00000008952	-31.19	hsa-miR-149-3p
ENSG00000009335	-30.25	hsa-miR-1306-5p
ENSG00000009830	-35.68	hsa-miR-149-3p
ENSG00000009954	-32.46	hsa-miR-7110-3p
ENSG00000010017	-39.67	hsa-miR-4723-3p
ENSG00000010072	-30.79	hsa-miR-937-5p
ENSG00000010165	-30.1	miR-3116-z
ENSG00000010256	-30.87	hsa-miR-6775-3p
ENSG00000010292	-42.14	hsa-miR-619-5p
ENSG00000010295	-33.69	hsa-miR-4640-5p
ENSG00000010322	-31.82	hsa-miR-874-3p
ENSG00000010361	-31.19	hsa-miR-532-3p
ENSG00000010404	-31.69	hsa-miR-181c-3p
ENSG00000010610	-32.36	hsa-miR-149-3p
ENSG00000010704	-31.24	hsa-miR-671-5p
ENSG00000010803	-30.52	hsa-miR-671-5p
ENSG00000010810	-32.95	hsa-miR-939-5p
ENSG00000011007	-31.63	hsa-miR-339-5p
ENSG00000011009	-32.17	hsa-miR-1909-3p
ENSG00000011021	-31.04	hsa-miR-361-5p
ENSG00000011028	-30.65	hsa-miR-296-5p
ENSG00000011105	-32.35	hsa-miR-23a-5p
ENSG00000011132	-37.23	miR-5126-z
ENSG00000011143	-33.74	hsa-miR-4640-5p
ENSG00000011201	-30.15	hsa-miR-3614-5p
ENSG00000011243	-35.29	hsa-miR-4707-3p
ENSG00000011275	-31.64	hsa-miR-1292-5p
ENSG00000011304	-34.12	hsa-miR-615-5p
ENSG00000011347	-32.02	hsa-miR-149-3p
ENSG00000011376	-30.38	hsa-miR-1915-3p
ENSG00000011405	-30.45	hsa-miR-940
ENSG00000011422	-32.31	hsa-miR-615-5p
ENSG00000011451	-31.92	hsa-miR-615-5p
ENSG00000011454	-30.44	hsa-miR-149-3p
ENSG00000011465	-38.22	hsa-miR-663b
ENSG00000011478	-36.36	hsa-miR-1285-3p
ENSG00000011485	-30.59	hsa-miR-615-5p
ENSG00000011523	-31.85	hsa-miR-616-3p
ENSG00000011638	-31.02	hsa-miR-636
ENSG00000012048	-30.66	hsa-miR-378a-5p
ENSG00000012174	-42.14	hsa-miR-619-5p
ENSG00000012232	-32.07	hsa-miR-326
ENSG00000012660	-31.11	hsa-miR-1909-3p
ENSG00000012779	-30.7	miR-664-x
ENSG00000012822	-31.38	hsa-miR-23a-5p
ENSG00000012963	-30.51	hsa-miR-146b-3p
ENSG00000013016	-32.89	hsa-miR-671-5p
ENSG00000013275	-33.31	miR-2305-z
ENSG00000013288	-35.61	hsa-miR-671-5p
ENSG00000013297	-32.89	hsa-miR-1296-5p
ENSG00000013306	-30.85	hsa-miR-659-3p
ENSG00000013374	-34.12	hsa-miR-663b
ENSG00000013392	-30.25	hsa-miR-149-3p
ENSG00000013523	-33.16	hsa-miR-939-5p
ENSG00000013561	-30.17	hsa-miR-143-5p
ENSG00000013563	-31.03	hsa-miR-149-3p
ENSG00000013588	-38.17	hsa-miR-939-5p
ENSG00000013619	-30.05	hsa-miR-503-5p
ENSG00000013810	-33.95	hsa-miR-663a
ENSG00000014138	-30.94	hsa-miR-1228-5p
ENSG00000014164	-38.68	hsa-miR-149-3p
ENSG00000014216	-34.07	hsa-miR-939-5p
ENSG00000014824	-32.39	hsa-miR-671-5p
ENSG00000014919	-31.06	hsa-miR-146b-3p
ENSG00000015133	-34.37	hsa-miR-769-3p
ENSG00000015153	-41.25	hsa-miR-619-5p
ENSG00000015171	-36.67	hsa-miR-1249-5p
ENSG00000015475	-30.22	hsa-miR-6848-5p
ENSG00000015479	-32.36	hsa-miR-3187-5p
ENSG00000015532	-32.98	hsa-miR-146b-3p
ENSG00000015676	-31.89	hsa-miR-125b-1-3p
ENSG00000016391	-30.95	hsa-miR-133a-3p
ENSG00000017260	-32.58	hsa-miR-5189-5p
ENSG00000017797	-30.99	hsa-miR-1268b
ENSG00000018189	-32.01	hsa-miR-5008-5p
ENSG00000018408	-33.65	hsa-miR-3173-5p
ENSG00000018510	-33.47	hsa-miR-3162-5p
ENSG00000018610	-31.67	hsa-miR-612
ENSG00000019144	-31.97	hsa-miR-4467
ENSG00000019485	-30.12	hsa-miR-423-3p
ENSG00000019582	-36.96	hsa-miR-149-3p
ENSG00000020129	-30.32	hsa-miR-149-3p
ENSG00000020181	-30.27	hsa-miR-197-5p
ENSG00000020256	-33.86	hsa-miR-30b-3p
ENSG00000020577	-30.48	hsa-miR-424-5p
ENSG00000020922	-30.82	hsa-miR-1268a
ENSG00000021300	-34.03	hsa-miR-138-5p
ENSG00000021355	-37.35	miR-709-z
ENSG00000021574	-33.2	hsa-miR-1285-3p
ENSG00000021645	-30.9	hsa-miR-663b
ENSG00000021762	-30.26	hsa-miR-125a-5p
ENSG00000021776	-42.14	hsa-miR-619-5p
ENSG00000021826	-32.74	miR-5684-z
ENSG00000022277	-31.05	hsa-miR-4741
ENSG00000022556	-33.1	hsa-miR-6825-5p
ENSG00000022567	-31.17	hsa-miR-612
ENSG00000022840	-33.31	hsa-miR-671-5p
ENSG00000022976	-32.74	miR-149-x
ENSG00000023191	-38.3	hsa-miR-6813-5p
ENSG00000023228	-32.26	hsa-miR-663a
ENSG00000023318	-32.25	hsa-miR-146b-3p
ENSG00000023445	-32.49	hsa-miR-6775-3p
ENSG00000023516	-30.61	hsa-miR-6797-5p
ENSG00000023608	-30.62	hsa-miR-4707-3p
ENSG00000023892	-32.75	hsa-miR-939-3p
ENSG00000023902	-30.58	hsa-miR-6734-5p
ENSG00000023909	-32.69	hsa-miR-4707-3p
ENSG00000024048	-32.7	hsa-miR-10526-3p
ENSG00000024422	-37.62	hsa-miR-149-3p
ENSG00000024862	-31.55	novel-m0172-3p
ENSG00000025770	-30.13	hsa-miR-4640-5p
ENSG00000025772	-35.83	hsa-miR-4707-5p
ENSG00000025796	-30.12	hsa-miR-4786-5p
ENSG00000025800	-33.2	hsa-miR-149-3p
ENSG00000026036	-30.63	hsa-miR-6842-5p
ENSG00000026297	-30.88	hsa-miR-143-5p
ENSG00000026508	-32.55	hsa-miR-6793-3p
ENSG00000026652	-35.07	hsa-miR-1226-5p
ENSG00000027075	-35.37	hsa-miR-4723-3p
ENSG00000027847	-30.99	hsa-miR-615-5p
ENSG00000028310	-31.39	hsa-miR-1226-3p
ENSG00000028528	-31.69	hsa-miR-4522
ENSG00000028839	-37.41	hsa-miR-8485
ENSG00000029364	-31.6	hsa-miR-6749-3p
ENSG00000029534	-30.51	hsa-miR-139-3p
ENSG00000029639	-30.62	hsa-miR-1226-5p
ENSG00000029993	-30.35	hsa-miR-6838-5p
ENSG00000030110	-31.14	hsa-miR-331-3p
ENSG00000030582	-34.59	hsa-miR-939-5p
ENSG00000031003	-33.85	hsa-miR-6784-3p
ENSG00000031081	-30.28	hsa-miR-149-3p
ENSG00000031691	-30.43	hsa-miR-3162-5p
ENSG00000031698	-31.64	hsa-miR-663a
ENSG00000031823	-30.27	hsa-miR-4488
ENSG00000032389	-31.55	hsa-miR-6813-5p
ENSG00000032444	-31.67	hsa-miR-149-3p
ENSG00000033011	-33.75	hsa-miR-3192-5p
ENSG00000033050	-30	hsa-miR-4673
ENSG00000033100	-31.29	miR-7170-y
ENSG00000033170	-33.61	hsa-miR-1226-5p
ENSG00000033178	-30.52	hsa-miR-1226-5p
ENSG00000033327	-31.77	hsa-miR-185-3p
ENSG00000033627	-30.95	hsa-miR-449b-3p
ENSG00000033800	-30.37	hsa-miR-497-5p
ENSG00000034152	-31.5	hsa-miR-4741
ENSG00000035141	-30.41	hsa-miR-185-3p
ENSG00000035403	-30.15	hsa-miR-1909-5p
ENSG00000035862	-34.58	hsa-miR-939-5p
ENSG00000035928	-32.81	hsa-miR-345-5p
ENSG00000036257	-41.18	hsa-miR-4688
ENSG00000037042	-30.05	novel-m0199-3p
ENSG00000037474	-30	hsa-miR-6724-5p
ENSG00000037637	-33.26	hsa-miR-1915-3p
ENSG00000037757	-30.17	hsa-miR-143-5p
ENSG00000037897	-36.54	hsa-miR-939-3p
ENSG00000037965	-35.55	hsa-miR-6724-5p
ENSG00000038358	-30.03	hsa-miR-612
ENSG00000038382	-32.87	hsa-miR-671-5p
ENSG00000038427	-31.51	novel-m0032-3p
ENSG00000039068	-34.63	hsa-miR-939-5p
ENSG00000039319	-34.53	hsa-miR-769-5p
ENSG00000039523	-30.47	hsa-miR-345-5p
ENSG00000039560	-32.94	hsa-miR-612
ENSG00000040199	-30.63	hsa-miR-296-5p
ENSG00000040341	-30.02	hsa-miR-940
ENSG00000040487	-33.21	hsa-miR-4707-5p
ENSG00000040531	-37.72	hsa-miR-324-3p
ENSG00000040933	-37.51	hsa-miR-4688
ENSG00000041353	-30.32	hsa-miR-4685-3p
ENSG00000041357	-31	hsa-miR-671-5p
ENSG00000041802	-34.19	hsa-miR-619-5p
ENSG00000041982	-30.67	miR-330-x
ENSG00000041988	-31.6	hsa-miR-939-5p
ENSG00000042088	-37.54	hsa-miR-6510-5p
ENSG00000042286	-30.44	hsa-miR-6720-5p
ENSG00000042429	-32.05	hsa-miR-3192-5p
ENSG00000042493	-30.64	hsa-miR-6721-5p
ENSG00000042753	-31.2	hsa-miR-3940-5p
ENSG00000043039	-33.3	hsa-miR-5088-3p
ENSG00000043093	-37.14	hsa-miR-652-5p
ENSG00000043143	-30.24	hsa-miR-6735-5p
ENSG00000043355	-30.44	hsa-miR-663a
ENSG00000043514	-31.82	miR-5684-z
ENSG00000044115	-30.5	hsa-miR-4488
ENSG00000044446	-30.56	hsa-miR-4749-5p
ENSG00000044459	-32.55	hsa-miR-4463
ENSG00000044574	-34.43	hsa-miR-1915-3p
ENSG00000046604	-38.02	hsa-miR-1285-5p
ENSG00000047056	-30.11	hsa-miR-20b-5p
ENSG00000047188	-32.31	hsa-miR-6797-5p
ENSG00000047230	-30.33	hsa-miR-6813-5p
ENSG00000047578	-31.76	hsa-miR-146b-3p
ENSG00000047579	-33.83	hsa-miR-1306-5p
ENSG00000047621	-30.5	hsa-miR-5001-3p
ENSG00000047644	-37.92	hsa-miR-1285-3p
ENSG00000047648	-30.21	hsa-miR-663a
ENSG00000047849	-31.38	hsa-miR-149-3p
ENSG00000048028	-30.14	hsa-miR-501-5p
ENSG00000048140	-37.71	hsa-miR-24-3p
ENSG00000048471	-32.67	hsa-miR-4741
ENSG00000048544	-36.41	hsa-miR-1226-5p
ENSG00000048649	-32.8	hsa-miR-4640-5p
ENSG00000048707	-30.24	hsa-miR-143-5p
ENSG00000049192	-30.1	hsa-miR-139-3p
ENSG00000049239	-30.23	hsa-miR-296-5p
ENSG00000049245	-30.08	hsa-miR-3187-5p
ENSG00000049246	-35.86	hsa-miR-3150a-3p
ENSG00000049540	-36.15	hsa-miR-149-3p
ENSG00000049541	-32.36	hsa-miR-619-5p
ENSG00000049656	-31.21	hsa-miR-1226-5p
ENSG00000049759	-32.87	hsa-miR-3619-3p
ENSG00000049769	-30.78	hsa-miR-330-5p
ENSG00000049883	-30.37	hsa-miR-1915-3p
ENSG00000050165	-30.34	hsa-miR-92a-3p
ENSG00000050327	-31.78	hsa-miR-665
ENSG00000050393	-30.02	hsa-miR-149-3p
ENSG00000050405	-30.41	hsa-miR-4665-5p
ENSG00000050426	-30.15	hsa-miR-4723-3p
ENSG00000050438	-31.51	hsa-miR-324-5p
ENSG00000050555	-31.04	hsa-miR-484
ENSG00000050730	-40.71	hsa-miR-619-5p
ENSG00000050748	-35.24	hsa-miR-1247-5p
ENSG00000050820	-39.53	hsa-miR-874-3p
ENSG00000051009	-34.11	hsa-miR-1914-5p
ENSG00000051128	-38.26	hsa-miR-3940-3p
ENSG00000051180	-32.12	miR-17-z
ENSG00000051523	-38	miR-11972-z
ENSG00000051825	-35.41	hsa-miR-1268a
ENSG00000052723	-42.73	miR-709-z
ENSG00000052749	-30.33	hsa-miR-140-3p
ENSG00000052802	-37.86	hsa-miR-1268a
ENSG00000052841	-30.82	hsa-miR-3127-3p
ENSG00000053254	-33.96	novel-m0076-3p
ENSG00000053371	-31.64	miR-6826-x
ENSG00000053372	-34.83	hsa-miR-1285-3p
ENSG00000053770	-30.21	hsa-miR-6735-5p
ENSG00000054118	-31.81	hsa-miR-331-3p
ENSG00000054148	-30	hsa-miR-3619-5p
ENSG00000054179	-34.39	hsa-miR-149-3p
ENSG00000054282	-33.2	hsa-miR-4749-5p
ENSG00000054392	-30.94	hsa-miR-874-3p
ENSG00000054523	-33.47	hsa-miR-6721-5p
ENSG00000054611	-31.82	hsa-miR-34a-5p
ENSG00000054654	-31.71	miR-212-y
ENSG00000054793	-32.68	hsa-miR-188-3p
ENSG00000054965	-37.84	hsa-miR-326
ENSG00000054967	-30.89	hsa-miR-140-3p
ENSG00000055070	-35.22	hsa-miR-671-5p
ENSG00000055130	-30.21	hsa-miR-93-5p
ENSG00000055147	-30.81	hsa-miR-423-5p
ENSG00000055208	-32.9	hsa-miR-3922-5p
ENSG00000055211	-44.25	hsa-miR-619-5p
ENSG00000055332	-31.76	hsa-miR-339-5p
ENSG00000055483	-33.48	hsa-miR-486-3p
ENSG00000055609	-30.02	hsa-miR-3136-5p
ENSG00000055917	-37.41	novel-m0032-3p
ENSG00000056277	-37.84	hsa-miR-1268a
ENSG00000056586	-31.27	hsa-miR-619-5p
ENSG00000056972	-33.07	hsa-miR-4640-5p
ENSG00000057019	-31.05	hsa-miR-8485
ENSG00000057252	-32.05	hsa-miR-92b-3p
ENSG00000057757	-33.31	hsa-miR-7974
ENSG00000057935	-31.08	hsa-miR-296-5p
ENSG00000058056	-31.93	hsa-miR-2110
ENSG00000058063	-33.83	miR-4745-y
ENSG00000058085	-30.63	miR-3187-y
ENSG00000058091	-31.26	hsa-miR-149-3p
ENSG00000058262	-35.45	hsa-miR-3127-3p
ENSG00000058335	-31.44	hsa-miR-1249-5p
ENSG00000058453	-30.76	hsa-miR-874-3p
ENSG00000058600	-30.08	hsa-miR-5088-3p
ENSG00000058668	-30.55	hsa-miR-6819-5p
ENSG00000058804	-36.79	hsa-miR-4688
ENSG00000059122	-34.44	hsa-miR-486-3p
ENSG00000059145	-30.13	hsa-miR-6891-5p
ENSG00000059378	-31.68	hsa-miR-6511a-5p
ENSG00000059691	-30.74	hsa-miR-1908-5p
ENSG00000059728	-35.68	hsa-miR-939-5p
ENSG00000059758	-39.8	hsa-miR-6848-5p
ENSG00000059804	-31.78	hsa-miR-146b-3p
ENSG00000060069	-34.42	hsa-miR-3193
ENSG00000060237	-31.79	miR-422-z
ENSG00000060339	-37.86	hsa-miR-619-5p
ENSG00000060491	-30.93	hsa-miR-665
ENSG00000060558	-31	hsa-miR-532-3p
ENSG00000060642	-30.59	hsa-miR-1915-3p
ENSG00000060749	-32.39	hsa-miR-1226-5p
ENSG00000060971	-30.53	hsa-miR-324-3p
ENSG00000060982	-32.2	hsa-miR-615-5p
ENSG00000061273	-35.44	hsa-miR-574-3p
ENSG00000061337	-32.05	hsa-miR-214-3p
ENSG00000061455	-30.91	hsa-miR-486-3p
ENSG00000061794	-31.92	hsa-miR-221-3p
ENSG00000061936	-30.07	hsa-miR-5001-3p
ENSG00000061938	-30.78	hsa-miR-331-3p
ENSG00000062038	-36.5	hsa-miR-4741
ENSG00000062282	-30.23	hsa-miR-224-5p
ENSG00000062485	-32.46	hsa-miR-6724-5p
ENSG00000062598	-42.45	hsa-miR-4640-5p
ENSG00000062650	-41.69	novel-m0153-5p
ENSG00000062725	-30.07	hsa-miR-197-5p
ENSG00000062822	-32.76	miR-1934-x
ENSG00000063046	-34.8	hsa-miR-185-3p
ENSG00000063169	-30.17	hsa-miR-30b-3p
ENSG00000063176	-30.56	hsa-miR-92b-5p
ENSG00000063241	-34.89	hsa-miR-663b
ENSG00000063244	-31.59	hsa-miR-3173-5p
ENSG00000063245	-30	hsa-miR-1292-5p
ENSG00000063322	-33.23	hsa-miR-1538
ENSG00000063587	-30.69	hsa-miR-185-3p
ENSG00000063601	-30.41	hsa-miR-125a-3p
ENSG00000063660	-30.07	hsa-miR-185-3p
ENSG00000063761	-31.98	hsa-miR-331-3p
ENSG00000063978	-32.19	hsa-miR-663b
ENSG00000064012	-38.42	hsa-miR-619-5p
ENSG00000064115	-33	hsa-miR-378a-5p
ENSG00000064205	-37	hsa-miR-4638-3p
ENSG00000064300	-30.79	hsa-miR-185-3p
ENSG00000064419	-30.12	hsa-miR-532-3p
ENSG00000064489	-35.39	hsa-miR-615-5p
ENSG00000064490	-36.25	hsa-miR-659-3p
ENSG00000064545	-34.93	hsa-miR-615-3p
ENSG00000064601	-35.75	hsa-miR-23a-5p
ENSG00000064607	-31.5	hsa-miR-149-5p
ENSG00000064651	-35.73	hsa-miR-3192-5p
ENSG00000064666	-34.76	hsa-miR-615-5p
ENSG00000064687	-33.98	hsa-miR-1915-5p
ENSG00000064932	-34.03	hsa-miR-4707-5p
ENSG00000064933	-38.4	miR-4640-x
ENSG00000064995	-37.92	hsa-miR-1285-3p
ENSG00000064999	-31.26	hsa-miR-3677-5p
ENSG00000065000	-32.94	hsa-miR-339-5p
ENSG00000065029	-31.94	hsa-let-7g-3p
ENSG00000065054	-31.53	hsa-miR-615-5p
ENSG00000065060	-30.92	hsa-miR-1915-3p
ENSG00000065135	-31.76	hsa-miR-324-3p
ENSG00000065154	-30.29	novel-m0257-3p
ENSG00000065183	-37.15	hsa-miR-1229-3p
ENSG00000065243	-33.36	miR-5684-z
ENSG00000065308	-34.04	hsa-miR-185-3p
ENSG00000065320	-33.23	hsa-miR-149-3p
ENSG00000065328	-32.99	novel-m0153-5p
ENSG00000065357	-33.17	miR-7845-x
ENSG00000065361	-31.67	hsa-miR-1237-3p
ENSG00000065413	-30.76	hsa-miR-8485
ENSG00000065491	-31.11	hsa-miR-1237-3p
ENSG00000065559	-32.34	hsa-miR-6511b-5p
ENSG00000065600	-31.72	novel-m0112-3p
ENSG00000065613	-31.77	hsa-miR-6803-3p
ENSG00000065665	-34.88	hsa-miR-6734-5p
ENSG00000065717	-31.32	hsa-miR-6510-5p
ENSG00000065802	-30.74	hsa-miR-149-3p
ENSG00000065882	-32.7	hsa-miR-3175
ENSG00000065883	-35.3	hsa-miR-339-5p
ENSG00000065911	-32.24	hsa-miR-663b
ENSG00000065923	-34.83	hsa-miR-1285-3p
ENSG00000065970	-36.13	hsa-miR-615-5p
ENSG00000065978	-32.2	hsa-miR-632
ENSG00000066027	-34.63	hsa-miR-6797-5p
ENSG00000066044	-30.86	hsa-miR-939-3p
ENSG00000066084	-30.16	hsa-miR-6801-3p
ENSG00000066117	-31.6	hsa-miR-3150a-3p
ENSG00000066135	-33.93	hsa-miR-185-3p
ENSG00000066136	-31.81	novel-m0078-5p
ENSG00000066248	-37.27	hsa-miR-615-5p
ENSG00000066322	-31.12	hsa-miR-18a-3p
ENSG00000066379	-33.3	hsa-miR-6797-5p
ENSG00000066422	-37.31	hsa-miR-939-5p
ENSG00000066629	-30.86	hsa-miR-3127-5p
ENSG00000066735	-31.62	hsa-miR-766-3p
ENSG00000066739	-31.56	hsa-miR-612
ENSG00000066777	-35.62	novel-m0013-3p
ENSG00000066827	-32.33	hsa-miR-3158-5p
ENSG00000066926	-32.14	hsa-miR-615-5p
ENSG00000066933	-31.18	hsa-miR-1275
ENSG00000067048	-34.69	hsa-miR-221-3p
ENSG00000067082	-33.5	hsa-miR-1915-3p
ENSG00000067113	-30.74	hsa-miR-939-3p
ENSG00000067141	-34.08	hsa-miR-330-5p
ENSG00000067177	-39.21	hsa-miR-8485
ENSG00000067182	-36.48	miR-3960-z
ENSG00000067191	-33.45	hsa-miR-6797-5p
ENSG00000067208	-31.03	hsa-miR-3192-5p
ENSG00000067221	-30.05	hsa-miR-378a-3p
ENSG00000067225	-33.39	hsa-miR-149-5p
ENSG00000067365	-31.18	hsa-miR-6511b-5p
ENSG00000067533	-33.16	hsa-miR-1268a
ENSG00000067560	-35.25	miR-298-x
ENSG00000067596	-30.57	hsa-miR-486-5p
ENSG00000067715	-37.97	hsa-miR-8485
ENSG00000067829	-30.4	miR-664-x
ENSG00000067836	-30.37	hsa-miR-128-1-5p
ENSG00000067900	-31.09	hsa-miR-584-3p
ENSG00000067955	-30.86	hsa-miR-574-5p
ENSG00000068001	-30.18	hsa-miR-4640-3p
ENSG00000068024	-31.87	hsa-miR-139-3p
ENSG00000068028	-32.46	hsa-miR-326
ENSG00000068078	-31.4	hsa-miR-324-3p
ENSG00000068079	-35.03	miR-2305-z
ENSG00000068097	-36.15	hsa-miR-4425
ENSG00000068120	-32.16	hsa-miR-330-5p
ENSG00000068137	-31.08	hsa-miR-874-3p
ENSG00000068305	-32.87	hsa-miR-10401-3p
ENSG00000068308	-31.81	hsa-miR-423-5p
ENSG00000068323	-30.42	hsa-miR-1228-5p
ENSG00000068354	-30.65	hsa-miR-4446-3p
ENSG00000068366	-32.08	hsa-miR-4436b-3p
ENSG00000068394	-31	hsa-miR-4665-5p
ENSG00000068400	-31.7	hsa-miR-4687-5p
ENSG00000068438	-32.58	hsa-miR-1266-5p
ENSG00000068489	-33.69	hsa-miR-1303
ENSG00000068615	-32.65	miR-6511-y
ENSG00000068650	-30.74	hsa-miR-107
ENSG00000068654	-30.17	hsa-miR-143-5p
ENSG00000068724	-32.48	hsa-miR-125a-5p
ENSG00000068831	-32.58	hsa-miR-1226-3p
ENSG00000068878	-32.42	hsa-miR-2467-3p
ENSG00000068903	-33.67	hsa-miR-1538
ENSG00000068971	-32.21	hsa-miR-330-5p
ENSG00000069011	-31.72	hsa-miR-127-3p
ENSG00000069188	-32.48	hsa-miR-330-5p
ENSG00000069248	-35.09	hsa-miR-149-3p
ENSG00000069275	-35.95	hsa-miR-326
ENSG00000069329	-31.21	hsa-miR-197-5p
ENSG00000069345	-33.2	miR-2305-z
ENSG00000069399	-34.78	hsa-miR-1249-5p
ENSG00000069702	-31	hsa-miR-3940-5p
ENSG00000069812	-30.52	hsa-miR-103a-2-5p
ENSG00000069956	-39.68	hsa-miR-8485
ENSG00000069966	-31.34	hsa-miR-125a-5p
ENSG00000069974	-30.17	hsa-miR-143-5p
ENSG00000069998	-35.42	hsa-miR-484
ENSG00000070018	-32.53	miR-8903-z
ENSG00000070047	-30.02	hsa-miR-3934-5p
ENSG00000070061	-30.17	hsa-miR-1226-5p
ENSG00000070087	-30.57	hsa-miR-3605-3p
ENSG00000070159	-30.12	hsa-miR-149-3p
ENSG00000070190	-44.25	hsa-miR-619-5p
ENSG00000070214	-31.82	hsa-miR-3192-5p
ENSG00000070269	-30.62	novel-m0088-3p
ENSG00000070366	-31.74	hsa-miR-149-3p
ENSG00000070371	-30.39	hsa-miR-1909-3p
ENSG00000070404	-33.21	hsa-miR-769-3p
ENSG00000070413	-31	hsa-miR-939-5p
ENSG00000070423	-35.4	hsa-miR-874-3p
ENSG00000070444	-30.35	hsa-miR-28-3p
ENSG00000070495	-30.1	hsa-miR-30b-3p
ENSG00000070540	-31.77	miR-1976-z
ENSG00000070610	-30.38	hsa-miR-7155-5p
ENSG00000070614	-30.26	hsa-miR-145-5p
ENSG00000070718	-30.69	hsa-miR-145-5p
ENSG00000070731	-30.68	hsa-miR-3918
ENSG00000070778	-34.18	hsa-miR-615-5p
ENSG00000070808	-33.98	hsa-miR-330-5p
ENSG00000070831	-30.1	novel-m0088-3p
ENSG00000070882	-31.87	hsa-miR-6754-5p
ENSG00000070950	-30.62	hsa-miR-197-3p
ENSG00000070961	-32.05	miR-204-x
ENSG00000071051	-31.93	hsa-miR-1292-5p
ENSG00000071054	-32.46	novel-m0153-5p
ENSG00000071127	-30.48	hsa-miR-873-5p
ENSG00000071189	-30.62	hsa-miR-6765-3p
ENSG00000071205	-30.98	hsa-miR-1915-3p
ENSG00000071242	-31.47	hsa-miR-188-3p
ENSG00000071282	-30.88	hsa-miR-324-5p
ENSG00000071462	-38.65	hsa-miR-619-5p
ENSG00000071537	-39.98	hsa-miR-6777-5p
ENSG00000071539	-34.5	miR-2305-z
ENSG00000071553	-38.17	miR-4433-x
ENSG00000071564	-30	hsa-miR-149-3p
ENSG00000071575	-32.71	hsa-miR-18a-3p
ENSG00000071626	-34.33	hsa-miR-1292-3p
ENSG00000071655	-30.19	hsa-miR-328-3p
ENSG00000071889	-34.28	hsa-miR-138-1-3p
ENSG00000071894	-32.14	miR-2305-z
ENSG00000071967	-31.18	hsa-miR-6510-5p
ENSG00000072042	-34.7	hsa-miR-612
ENSG00000072062	-33.6	hsa-miR-149-3p
ENSG00000072071	-31.29	hsa-miR-149-3p
ENSG00000072110	-30.01	hsa-miR-4640-3p
ENSG00000072121	-31.94	hsa-miR-214-3p
ENSG00000072134	-30.86	hsa-miR-296-3p
ENSG00000072135	-30.85	hsa-miR-486-3p
ENSG00000072163	-30.81	hsa-miR-146b-3p
ENSG00000072210	-47.05	hsa-miR-619-5p
ENSG00000072274	-30.52	miR-6826-x
ENSG00000072310	-32.11	hsa-miR-149-3p
ENSG00000072364	-39.69	hsa-miR-339-5p
ENSG00000072415	-32.95	miR-7845-x
ENSG00000072422	-32.26	hsa-miR-4758-3p
ENSG00000072501	-31.95	hsa-miR-671-5p
ENSG00000072518	-36.93	hsa-miR-3180-3p
ENSG00000072609	-30.64	hsa-miR-143-5p
ENSG00000072657	-37.6	hsa-miR-1285-5p
ENSG00000072682	-30.57	hsa-miR-4446-3p
ENSG00000072736	-30.43	hsa-miR-4755-3p
ENSG00000072778	-31.01	hsa-miR-127-3p
ENSG00000072786	-36.51	hsa-miR-939-5p
ENSG00000072803	-31.65	hsa-miR-874-3p
ENSG00000072840	-30.43	hsa-miR-185-3p
ENSG00000072849	-39.96	hsa-miR-1285-3p
ENSG00000072864	-30.14	hsa-miR-1296-5p
ENSG00000072952	-31.31	hsa-miR-505-5p
ENSG00000072954	-30.31	hsa-miR-378a-5p
ENSG00000072958	-31.72	hsa-miR-197-3p
ENSG00000073008	-30.6	hsa-miR-612
ENSG00000073060	-33.84	hsa-miR-25-5p
ENSG00000073111	-31.59	hsa-miR-4688
ENSG00000073282	-30.28	hsa-miR-6805-5p
ENSG00000073331	-32.86	hsa-miR-2467-3p
ENSG00000073350	-33.2	hsa-miR-663a
ENSG00000073536	-31.58	hsa-miR-3160-3p
ENSG00000073578	-31.92	hsa-miR-23b-5p
ENSG00000073584	-32.56	hsa-miR-760
ENSG00000073614	-31.86	hsa-miR-6797-5p
ENSG00000073711	-30.87	miR-1303-z
ENSG00000073712	-31.27	hsa-miR-6800-3p
ENSG00000073792	-30.43	hsa-miR-4488
ENSG00000073849	-31.2	hsa-miR-3934-5p
ENSG00000074047	-32.34	hsa-miR-296-5p
ENSG00000074054	-34.88	hsa-miR-1307-3p
ENSG00000074071	-34.45	hsa-miR-4640-5p
ENSG00000074181	-30.1	hsa-miR-324-3p
ENSG00000074266	-30.27	hsa-miR-30b-5p
ENSG00000074319	-30.65	hsa-miR-5189-5p
ENSG00000074356	-37.09	hsa-miR-149-3p
ENSG00000074410	-30.76	hsa-miR-210-3p
ENSG00000074416	-30.49	hsa-miR-185-3p
ENSG00000074590	-30.56	hsa-miR-150-5p
ENSG00000074603	-37.96	hsa-miR-1285-5p
ENSG00000074621	-30.32	hsa-miR-149-5p
ENSG00000074657	-30	hsa-miR-3679-5p
ENSG00000074696	-38.65	hsa-miR-619-5p
ENSG00000074755	-32.15	hsa-miR-149-3p
ENSG00000074800	-30.32	hsa-miR-6825-5p
ENSG00000074842	-35.67	hsa-miR-6827-5p
ENSG00000074964	-33.22	hsa-miR-1268b
ENSG00000075131	-40.26	miR-709-z
ENSG00000075213	-32.6	hsa-miR-28-5p
ENSG00000075218	-30.52	hsa-miR-4467
ENSG00000075234	-33.76	hsa-miR-92b-5p
ENSG00000075240	-30.19	hsa-miR-149-3p
ENSG00000075275	-35.57	hsa-miR-149-3p
ENSG00000075303	-34.5	hsa-miR-7111-3p
ENSG00000075336	-40.71	hsa-miR-619-5p
ENSG00000075399	-32.04	hsa-miR-4674
ENSG00000075420	-42.53	hsa-miR-1268a
ENSG00000075426	-30.37	hsa-miR-766-3p
ENSG00000075539	-31.97	hsa-miR-4638-3p
ENSG00000075618	-34.33	hsa-miR-149-3p
ENSG00000075643	-36.9	hsa-miR-1285-3p
ENSG00000075651	-33.91	hsa-miR-671-5p
ENSG00000075785	-30.28	hsa-miR-4688
ENSG00000075790	-31.84	hsa-miR-23a-5p
ENSG00000075856	-37.1	hsa-miR-6724-5p
ENSG00000075975	-32.32	hsa-miR-659-3p
ENSG00000076003	-30.88	hsa-miR-6720-5p
ENSG00000076067	-32.71	hsa-miR-149-3p
ENSG00000076108	-33.23	hsa-miR-1306-5p
ENSG00000076201	-30.29	hsa-miR-4640-5p
ENSG00000076248	-31.09	hsa-miR-652-5p
ENSG00000076321	-30.43	hsa-miR-30c-2-3p
ENSG00000076356	-34.68	hsa-miR-30c-1-3p
ENSG00000076513	-32	hsa-miR-1292-5p
ENSG00000076554	-31.98	hsa-miR-6784-3p
ENSG00000076555	-31.22	hsa-miR-3940-5p
ENSG00000076604	-31.67	hsa-miR-4640-5p
ENSG00000076641	-31.64	hsa-miR-508-5p
ENSG00000076685	-31.48	hsa-miR-3922-3p
ENSG00000076706	-36.76	hsa-miR-149-5p
ENSG00000076716	-30.97	hsa-miR-6763-5p
ENSG00000076826	-33.6	hsa-miR-378a-3p
ENSG00000076924	-31.6	hsa-miR-149-3p
ENSG00000076928	-32.51	hsa-miR-744-5p
ENSG00000076944	-31.7	hsa-miR-149-3p
ENSG00000076984	-32.13	hsa-miR-18a-3p
ENSG00000077044	-30.22	hsa-miR-149-3p
ENSG00000077147	-34.92	hsa-miR-8485
ENSG00000077150	-31.19	hsa-miR-6848-5p
ENSG00000077157	-32.33	hsa-miR-1914-3p
ENSG00000077232	-30.72	hsa-miR-149-3p
ENSG00000077235	-30.9	hsa-miR-30b-3p
ENSG00000077238	-30.44	hsa-miR-4690-3p
ENSG00000077254	-30.78	hsa-miR-4640-5p
ENSG00000077312	-30.22	hsa-miR-365b-5p
ENSG00000077348	-38.08	hsa-miR-6848-5p
ENSG00000077454	-31.77	hsa-miR-296-5p
ENSG00000077463	-34.98	hsa-miR-149-3p
ENSG00000077514	-36.06	hsa-miR-3127-3p
ENSG00000077549	-36.15	hsa-miR-149-3p
ENSG00000077684	-31.3	novel-m0220-5p
ENSG00000077713	-34.79	hsa-miR-1285-3p
ENSG00000077782	-37.59	hsa-miR-1914-3p
ENSG00000077943	-31.16	hsa-miR-619-5p
ENSG00000078043	-42.29	hsa-miR-619-5p
ENSG00000078061	-32.2	hsa-miR-615-5p
ENSG00000078124	-34.22	hsa-miR-6873-3p
ENSG00000078140	-32.01	hsa-miR-6793-3p
ENSG00000078142	-30.14	hsa-miR-942-5p
ENSG00000078177	-36.95	hsa-miR-619-5p
ENSG00000078237	-34.87	hsa-miR-877-3p
ENSG00000078246	-34.49	miR-3897-y
ENSG00000078269	-30.57	hsa-miR-1301-3p
ENSG00000078295	-31.84	hsa-miR-149-3p
ENSG00000078304	-30.28	hsa-miR-4745-3p
ENSG00000078369	-30.67	hsa-miR-484
ENSG00000078399	-30.31	hsa-miR-4749-5p
ENSG00000078401	-34.31	hsa-miR-4688
ENSG00000078687	-30.44	hsa-miR-615-5p
ENSG00000078699	-32.54	hsa-miR-612
ENSG00000078804	-30.53	hsa-miR-1237-3p
ENSG00000078808	-33.05	hsa-miR-744-5p
ENSG00000078902	-30.58	hsa-miR-339-3p
ENSG00000079156	-30.72	hsa-miR-484
ENSG00000079215	-30.16	miR-1224-x
ENSG00000079246	-31.21	hsa-miR-6804-5p
ENSG00000079308	-33.5	hsa-miR-149-3p
ENSG00000079313	-32.24	hsa-miR-663b
ENSG00000079337	-31.68	hsa-miR-1343-3p
ENSG00000079385	-33.45	hsa-miR-4687-3p
ENSG00000079387	-30.55	hsa-miR-4689
ENSG00000079432	-30.87	hsa-miR-149-3p
ENSG00000079435	-33.81	hsa-miR-296-5p
ENSG00000079482	-30.03	miR-152-y
ENSG00000079691	-37.36	miR-2305-z
ENSG00000079739	-33.96	miR-2305-z
ENSG00000079805	-30.03	hsa-miR-361-3p
ENSG00000079841	-32.19	hsa-miR-3127-3p
ENSG00000079931	-32.86	hsa-miR-1249-5p
ENSG00000079999	-32.16	hsa-miR-4640-3p
ENSG00000080189	-30.33	hsa-miR-143-5p
ENSG00000080345	-35.26	hsa-miR-3187-5p
ENSG00000080371	-30.25	hsa-miR-30b-3p
ENSG00000080503	-35.5	hsa-miR-197-5p
ENSG00000080546	-35.87	hsa-miR-2467-3p
ENSG00000080573	-31.14	hsa-miR-133a-3p
ENSG00000080603	-30.24	hsa-miR-3909
ENSG00000080815	-38.19	miR-1285-z
ENSG00000080823	-31.12	hsa-miR-3648
ENSG00000080845	-39.29	hsa-miR-149-3p
ENSG00000081014	-31.59	hsa-miR-1285-3p
ENSG00000081026	-31.08	hsa-miR-1301-3p
ENSG00000081052	-31.38	hsa-miR-550a-5p
ENSG00000081059	-31.49	hsa-miR-197-5p
ENSG00000081087	-32.58	hsa-miR-93-5p
ENSG00000081177	-32.09	hsa-miR-212-5p
ENSG00000081181	-30.35	hsa-miR-1249-5p
ENSG00000081277	-33.65	hsa-miR-324-3p
ENSG00000081307	-31.48	hsa-miR-6777-5p
ENSG00000081320	-39.73	hsa-miR-615-5p
ENSG00000081377	-30.8	hsa-miR-6858-3p
ENSG00000081665	-34.24	hsa-miR-1285-3p
ENSG00000081692	-30.69	hsa-miR-214-3p
ENSG00000081760	-30.66	hsa-miR-1226-3p
ENSG00000081791	-30.08	hsa-miR-665
ENSG00000081803	-30.34	hsa-miR-1249-5p
ENSG00000081853	-31.96	hsa-miR-146b-3p
ENSG00000082014	-35.16	hsa-miR-7114-3p
ENSG00000082175	-30.7	hsa-miR-212-3p
ENSG00000082212	-30.61	hsa-miR-1293
ENSG00000082397	-31.11	novel-m0220-5p
ENSG00000082458	-33.44	hsa-miR-149-3p
ENSG00000082497	-30.58	hsa-miR-6793-3p
ENSG00000082512	-30.06	hsa-miR-9899
ENSG00000082515	-31.45	hsa-miR-1909-5p
ENSG00000082641	-31.63	hsa-miR-6825-5p
ENSG00000082701	-32.96	hsa-miR-197-5p
ENSG00000082781	-34.02	hsa-miR-4687-5p
ENSG00000082805	-33.15	hsa-miR-1908-5p
ENSG00000082898	-37.96	hsa-miR-6749-3p
ENSG00000083099	-35.61	hsa-miR-378a-5p
ENSG00000083123	-31.03	hsa-miR-5698
ENSG00000083168	-43.13	hsa-miR-7114-3p
ENSG00000083223	-31.03	miR-212-y
ENSG00000083312	-30.6	hsa-miR-1285-3p
ENSG00000083444	-30.17	hsa-miR-23a-5p
ENSG00000083454	-30.64	miR-6131-z
ENSG00000083520	-31.53	hsa-miR-93-5p
ENSG00000083635	-33.59	miR-3102-y
ENSG00000083799	-30.26	hsa-miR-6511b-3p
ENSG00000083812	-31.56	hsa-miR-326
ENSG00000083814	-30.28	hsa-miR-4667-5p
ENSG00000083838	-34.34	hsa-miR-149-3p
ENSG00000083844	-30.32	hsa-miR-612
ENSG00000083857	-30.74	hsa-miR-4661-3p
ENSG00000083896	-30.57	hsa-miR-125a-3p
ENSG00000084070	-34.93	hsa-miR-612
ENSG00000084072	-33.26	hsa-miR-30c-1-3p
ENSG00000084090	-30.03	hsa-miR-663b
ENSG00000084112	-30.43	hsa-miR-671-5p
ENSG00000084207	-30.8	hsa-miR-5001-3p
ENSG00000084234	-30.45	hsa-miR-1343-3p
ENSG00000084444	-30.96	hsa-miR-378a-5p
ENSG00000084463	-38.91	hsa-miR-1285-3p
ENSG00000084652	-32.91	hsa-miR-492
ENSG00000084676	-30.12	hsa-miR-612
ENSG00000084710	-30.99	hsa-miR-149-3p
ENSG00000084731	-31.57	hsa-miR-877-3p
ENSG00000084733	-30.02	miR-486-z
ENSG00000084754	-31.82	hsa-miR-197-3p
ENSG00000084764	-42.54	hsa-miR-149-3p
ENSG00000084774	-30.81	hsa-miR-1915-5p
ENSG00000085117	-31.32	hsa-miR-665
ENSG00000085185	-30.96	hsa-miR-532-3p
ENSG00000085224	-35.98	hsa-miR-1228-3p
ENSG00000085276	-33.57	miR-6886-y
ENSG00000085415	-33.76	miR-3619-y
ENSG00000085449	-31.87	hsa-miR-6514-5p
ENSG00000085491	-32.45	hsa-miR-6735-5p
ENSG00000085552	-32.63	hsa-miR-5189-5p
ENSG00000085644	-36.53	hsa-miR-612
ENSG00000085662	-31.36	hsa-miR-6510-5p
ENSG00000085719	-31.05	hsa-miR-1343-3p
ENSG00000085721	-37.19	hsa-miR-1226-5p
ENSG00000085733	-33.58	hsa-miR-197-5p
ENSG00000085832	-33.04	hsa-miR-188-5p
ENSG00000085840	-30.77	hsa-miR-3187-5p
ENSG00000085872	-33.97	hsa-miR-671-5p
ENSG00000085978	-32.33	hsa-miR-1914-3p
ENSG00000085982	-35.36	hsa-miR-939-5p
ENSG00000085998	-34.67	hsa-miR-6724-5p
ENSG00000085999	-32.09	hsa-miR-7114-5p
ENSG00000086061	-31.31	miR-1343-x
ENSG00000086062	-31.99	hsa-miR-149-3p
ENSG00000086102	-31.57	hsa-miR-1247-5p
ENSG00000086200	-30.82	novel-m0078-5p
ENSG00000086232	-36.19	hsa-miR-939-5p
ENSG00000086289	-33.71	hsa-miR-378a-5p
ENSG00000086475	-32.05	hsa-miR-874-3p
ENSG00000086504	-32.87	hsa-miR-326
ENSG00000086544	-33.06	hsa-miR-425-5p
ENSG00000086570	-32.25	hsa-miR-149-3p
ENSG00000086589	-30.1	hsa-miR-6780a-5p
ENSG00000086619	-33.37	novel-m0021-3p
ENSG00000086712	-33.09	hsa-miR-4687-3p
ENSG00000086758	-31	miR-9226-x
ENSG00000086827	-37.68	miR-6845-y
ENSG00000086848	-32.38	novel-m0095-3p
ENSG00000087008	-30.63	novel-m0190-3p
ENSG00000087086	-30.82	hsa-miR-6797-5p
ENSG00000087088	-39.49	hsa-miR-1285-3p
ENSG00000087095	-32.33	hsa-miR-361-3p
ENSG00000087111	-30.53	hsa-miR-1909-3p
ENSG00000087116	-30.75	hsa-miR-331-3p
ENSG00000087152	-34.88	hsa-miR-127-3p
ENSG00000087157	-30.05	hsa-miR-3622a-3p
ENSG00000087245	-34.56	hsa-miR-149-3p
ENSG00000087253	-32.01	miR-709-z
ENSG00000087263	-34.4	hsa-miR-149-5p
ENSG00000087266	-30.83	hsa-miR-23a-5p
ENSG00000087274	-31.73	hsa-miR-3184-5p
ENSG00000087302	-32.73	hsa-miR-3620-3p
ENSG00000087338	-37.44	hsa-miR-6765-3p
ENSG00000087365	-30.09	hsa-miR-874-3p
ENSG00000087448	-31.65	hsa-miR-185-3p
ENSG00000087494	-31.15	miR-3102-y
ENSG00000087502	-37.09	hsa-miR-1285-3p
ENSG00000087510	-32.22	hsa-miR-1914-3p
ENSG00000087586	-30.89	hsa-miR-506-3p
ENSG00000087903	-30.2	hsa-miR-23b-5p
ENSG00000087995	-30.5	hsa-miR-139-3p
ENSG00000088035	-30.22	hsa-miR-1248
ENSG00000088038	-38.18	hsa-miR-4687-5p
ENSG00000088179	-30.14	hsa-miR-3619-5p
ENSG00000088205	-32.22	hsa-miR-877-3p
ENSG00000088247	-30.63	hsa-miR-92b-5p
ENSG00000088256	-31.69	hsa-miR-502-5p
ENSG00000088280	-34.05	hsa-miR-4697-3p
ENSG00000088305	-30.12	miR-1913-z
ENSG00000088325	-30.12	hsa-miR-3622a-5p
ENSG00000088356	-32.94	hsa-miR-324-3p
ENSG00000088367	-31.27	hsa-miR-6797-5p
ENSG00000088387	-31.78	hsa-miR-1268a
ENSG00000088682	-35.47	hsa-miR-138-5p
ENSG00000088726	-30.94	hsa-miR-4674
ENSG00000088766	-37.41	hsa-miR-8485
ENSG00000088808	-32.19	hsa-miR-378a-5p
ENSG00000088812	-33.8	hsa-miR-615-5p
ENSG00000088826	-32.41	hsa-miR-423-5p
ENSG00000088833	-30.93	hsa-miR-532-3p
ENSG00000088836	-32.51	hsa-miR-612
ENSG00000088854	-36.82	hsa-miR-612
ENSG00000088882	-33.26	hsa-miR-4723-3p
ENSG00000088888	-33.43	hsa-miR-204-5p
ENSG00000088899	-32.56	hsa-miR-149-3p
ENSG00000089006	-33.09	miR-7845-x
ENSG00000089053	-32.7	miR-4690-y
ENSG00000089057	-30.05	hsa-miR-1909-3p
ENSG00000089060	-32.01	hsa-miR-937-5p
ENSG00000089063	-30.4	miR-6877-x
ENSG00000089094	-30.02	hsa-miR-5189-5p
ENSG00000089123	-31.43	miR-342-y
ENSG00000089127	-32.69	hsa-miR-6873-3p
ENSG00000089154	-33.15	hsa-miR-612
ENSG00000089159	-30.12	hsa-miR-18a-3p
ENSG00000089177	-30.33	hsa-miR-874-3p
ENSG00000089220	-30.56	hsa-miR-6884-3p
ENSG00000089248	-33.21	hsa-miR-612
ENSG00000089280	-32.23	novel-m0078-5p
ENSG00000089289	-31.63	hsa-miR-149-3p
ENSG00000089327	-30.39	hsa-miR-296-3p
ENSG00000089351	-30.09	hsa-miR-665
ENSG00000089356	-31.25	hsa-miR-4689
ENSG00000089486	-31.95	hsa-miR-339-5p
ENSG00000089597	-34.39	hsa-miR-324-5p
ENSG00000089639	-35.01	miR-351-x
ENSG00000089685	-30.96	hsa-miR-4673
ENSG00000089693	-32.45	hsa-miR-1915-3p
ENSG00000089723	-31.04	hsa-miR-197-5p
ENSG00000089818	-34.67	hsa-miR-6735-5p
ENSG00000089902	-30.69	hsa-miR-339-5p
ENSG00000089916	-31.67	hsa-miR-1275
ENSG00000090006	-32.6	hsa-miR-331-3p
ENSG00000090020	-33.18	hsa-miR-1915-3p
ENSG00000090060	-31.1	hsa-miR-29b-2-5p
ENSG00000090061	-31.76	hsa-miR-214-3p
ENSG00000090097	-33.82	hsa-miR-671-5p
ENSG00000090238	-30.39	hsa-miR-1237-3p
ENSG00000090263	-31.47	hsa-miR-339-5p
ENSG00000090273	-42.6	hsa-miR-619-5p
ENSG00000090316	-33.42	hsa-miR-4707-5p
ENSG00000090339	-33.85	hsa-miR-339-5p
ENSG00000090372	-35.47	hsa-miR-939-5p
ENSG00000090432	-34.7	hsa-miR-3934-3p
ENSG00000090447	-35	hsa-miR-769-5p
ENSG00000090470	-30.45	miR-1976-z
ENSG00000090530	-31.18	miR-3187-y
ENSG00000090539	-30.95	hsa-miR-4688
ENSG00000090565	-30.96	hsa-miR-612
ENSG00000090581	-34.99	hsa-miR-939-5p
ENSG00000090615	-30.67	hsa-miR-127-3p
ENSG00000090674	-32.32	hsa-miR-7704
ENSG00000090776	-30.2	hsa-miR-149-3p
ENSG00000090857	-40.99	hsa-miR-874-3p
ENSG00000090861	-30.27	hsa-miR-6854-5p
ENSG00000090863	-34.67	hsa-miR-324-3p
ENSG00000090905	-34.29	miR-324-y
ENSG00000090924	-32.26	hsa-miR-4685-3p
ENSG00000090971	-30.28	hsa-miR-484
ENSG00000090975	-31.2	hsa-miR-214-3p
ENSG00000091009	-32.15	hsa-miR-1306-5p
ENSG00000091073	-33.15	hsa-miR-939-5p
ENSG00000091127	-31.06	hsa-miR-505-5p
ENSG00000091157	-31.96	hsa-miR-939-5p
ENSG00000091164	-47.05	hsa-miR-619-5p
ENSG00000091317	-31.15	miR-351-x
ENSG00000091436	-39.09	hsa-miR-324-3p
ENSG00000091490	-32.43	hsa-miR-874-3p
ENSG00000091527	-32.46	hsa-miR-4685-3p
ENSG00000091542	-32.5	hsa-miR-4690-3p
ENSG00000091622	-34.17	hsa-miR-296-5p
ENSG00000091640	-35.46	hsa-miR-874-3p
ENSG00000091651	-42.14	hsa-miR-619-5p
ENSG00000091879	-30.31	hsa-miR-378a-5p
ENSG00000091947	-33.51	hsa-miR-1914-5p
ENSG00000091986	-31.42	hsa-miR-328-3p
ENSG00000092036	-33.08	hsa-miR-4446-3p
ENSG00000092068	-30.67	hsa-miR-3192-5p
ENSG00000092094	-33.02	hsa-miR-619-5p
ENSG00000092108	-30.4	hsa-miR-512-3p
ENSG00000092140	-37.12	novel-m0216-3p
ENSG00000092199	-31.27	novel-m0161-3p
ENSG00000092201	-31.73	miR-6877-x
ENSG00000092295	-31.23	hsa-miR-361-3p
ENSG00000092445	-32.8	hsa-miR-486-3p
ENSG00000092470	-32.95	hsa-miR-7851-3p
ENSG00000092531	-32.63	hsa-miR-6754-5p
ENSG00000092607	-30.68	miR-330-x
ENSG00000092820	-34.22	hsa-miR-663a
ENSG00000092841	-32.6	hsa-miR-6763-5p
ENSG00000092847	-34.84	hsa-miR-1226-5p
ENSG00000092853	-31.1	hsa-miR-139-3p
ENSG00000092871	-33.27	hsa-miR-345-5p
ENSG00000092929	-31.67	hsa-miR-663a
ENSG00000092931	-31.7	hsa-miR-1237-3p
ENSG00000092964	-33.12	hsa-miR-6724-5p
ENSG00000092969	-32.46	miR-9891-y
ENSG00000092978	-31.88	hsa-miR-939-3p
ENSG00000093000	-34.05	hsa-miR-671-5p
ENSG00000093010	-31.06	hsa-miR-3127-3p
ENSG00000093167	-35.71	hsa-miR-3173-5p
ENSG00000093183	-30.85	hsa-miR-532-3p
ENSG00000094804	-33.54	hsa-miR-1285-3p
ENSG00000094916	-32.26	hsa-miR-197-5p
ENSG00000095059	-30.19	hsa-miR-1343-3p
ENSG00000095066	-33.53	hsa-miR-671-5p
ENSG00000095139	-30.66	hsa-miR-324-3p
ENSG00000095209	-30.39	hsa-miR-6777-5p
ENSG00000095261	-33.39	miR-12178-y
ENSG00000095319	-31.21	hsa-miR-1293
ENSG00000095321	-30.63	hsa-miR-663a
ENSG00000095370	-34.2	hsa-miR-939-5p
ENSG00000095383	-30.8	hsa-miR-4726-5p
ENSG00000095485	-34.8	hsa-miR-1285-3p
ENSG00000095587	-31.17	hsa-miR-612
ENSG00000095627	-33.68	hsa-miR-3138
ENSG00000095787	-30.75	hsa-miR-6881-3p
ENSG00000095906	-32.44	hsa-miR-615-3p
ENSG00000096060	-32.22	hsa-miR-4436b-3p
ENSG00000096070	-32.2	hsa-miR-612
ENSG00000096080	-34.51	hsa-miR-3173-5p
ENSG00000096093	-31.21	hsa-miR-214-3p
ENSG00000096384	-32.2	hsa-miR-6510-5p
ENSG00000096401	-36.19	hsa-miR-217-5p
ENSG00000096433	-34.27	hsa-miR-671-5p
ENSG00000096696	-32.43	hsa-miR-6848-5p
ENSG00000096746	-30.08	miR-589-x
ENSG00000096968	-37.41	hsa-miR-8485
ENSG00000097007	-30.29	hsa-miR-324-3p
ENSG00000097021	-32.79	hsa-miR-6724-5p
ENSG00000097033	-47.05	hsa-miR-619-5p
ENSG00000097096	-31.64	hsa-miR-6754-5p
ENSG00000099194	-30.31	hsa-miR-532-3p
ENSG00000099203	-34.19	hsa-miR-3127-3p
ENSG00000099204	-32.83	miR-4745-y
ENSG00000099219	-32.94	novel-m0156-5p
ENSG00000099246	-35.78	miR-2305-z
ENSG00000099250	-31.49	novel-m0015-5p
ENSG00000099256	-30.9	hsa-miR-6802-5p
ENSG00000099284	-32.59	hsa-miR-6735-5p
ENSG00000099308	-30.17	hsa-miR-3918
ENSG00000099330	-30.46	hsa-miR-665
ENSG00000099331	-32.68	hsa-miR-106b-3p
ENSG00000099337	-32.66	hsa-miR-484
ENSG00000099341	-30.84	hsa-miR-874-3p
ENSG00000099364	-32.76	hsa-miR-149-3p
ENSG00000099377	-38.5	hsa-miR-1226-5p
ENSG00000099381	-35.35	hsa-miR-324-3p
ENSG00000099385	-30.39	novel-m0078-5p
ENSG00000099622	-36.29	hsa-miR-1909-3p
ENSG00000099624	-31.44	hsa-miR-18a-3p
ENSG00000099800	-30.3	hsa-miR-296-5p
ENSG00000099804	-31.82	hsa-miR-939-3p
ENSG00000099812	-31.7	hsa-miR-1909-3p
ENSG00000099814	-30.73	hsa-miR-331-3p
ENSG00000099817	-32.6	hsa-miR-149-3p
ENSG00000099849	-36.18	hsa-miR-324-3p
ENSG00000099860	-30.88	hsa-miR-320a-5p
ENSG00000099864	-30.9	hsa-miR-296-5p
ENSG00000099875	-32.15	hsa-miR-149-3p
ENSG00000099889	-31.75	hsa-miR-214-3p
ENSG00000099899	-30.68	hsa-miR-138-5p
ENSG00000099904	-35.3	hsa-miR-149-3p
ENSG00000099910	-32.76	hsa-miR-769-3p
ENSG00000099917	-36.42	hsa-miR-663a
ENSG00000099940	-39.15	hsa-miR-574-5p
ENSG00000099942	-35.77	hsa-miR-491-5p
ENSG00000099953	-31.78	hsa-miR-492
ENSG00000099956	-30.65	hsa-miR-3162-5p
ENSG00000099968	-33.44	hsa-miR-4446-3p
ENSG00000099991	-33.48	hsa-miR-328-3p
ENSG00000099992	-30.17	hsa-miR-361-3p
ENSG00000099994	-31.35	hsa-miR-615-5p
ENSG00000099995	-33.73	hsa-miR-181a-2-3p
ENSG00000099998	-32.43	hsa-miR-4640-5p
ENSG00000099999	-34.95	hsa-miR-532-3p
ENSG00000100014	-34.8	hsa-miR-149-3p
ENSG00000100023	-31.1	hsa-miR-149-3p
ENSG00000100028	-32.69	hsa-miR-484
ENSG00000100029	-33.81	hsa-miR-185-3p
ENSG00000100030	-33.3	hsa-miR-28-5p
ENSG00000100034	-33.8	hsa-miR-149-3p
ENSG00000100036	-35.8	hsa-miR-619-5p
ENSG00000100056	-30.49	hsa-miR-149-3p
ENSG00000100060	-34.69	hsa-miR-939-5p
ENSG00000100065	-31.23	hsa-miR-1915-3p
ENSG00000100075	-33.44	hsa-miR-663a
ENSG00000100083	-31.71	hsa-miR-125a-3p
ENSG00000100084	-38.62	hsa-miR-612
ENSG00000100099	-32.47	hsa-miR-1247-5p
ENSG00000100104	-30.07	hsa-miR-197-5p
ENSG00000100105	-31.11	hsa-miR-612
ENSG00000100106	-34.39	hsa-miR-4747-5p
ENSG00000100124	-32.9	hsa-miR-760
ENSG00000100138	-30.22	hsa-miR-1266-5p
ENSG00000100139	-31.45	hsa-miR-1226-5p
ENSG00000100142	-34.03	miR-423-y
ENSG00000100147	-31.32	hsa-miR-940
ENSG00000100151	-30.51	hsa-miR-484
ENSG00000100154	-33.61	hsa-miR-939-3p
ENSG00000100162	-30.8	hsa-miR-4688
ENSG00000100167	-30.74	hsa-miR-2116-3p
ENSG00000100196	-31.72	hsa-miR-193a-5p
ENSG00000100201	-36.46	hsa-miR-4687-5p
ENSG00000100207	-35.23	hsa-miR-663a
ENSG00000100209	-42.25	hsa-miR-619-5p
ENSG00000100211	-31.87	hsa-miR-629-3p
ENSG00000100216	-32.57	hsa-miR-939-3p
ENSG00000100220	-31.42	hsa-miR-296-3p
ENSG00000100221	-30.26	hsa-miR-146b-3p
ENSG00000100226	-30.32	hsa-miR-149-3p
ENSG00000100227	-31.94	hsa-miR-1915-5p
ENSG00000100228	-31.59	hsa-miR-1285-3p
ENSG00000100234	-34.36	hsa-miR-1306-5p
ENSG00000100241	-38.02	hsa-miR-663a
ENSG00000100242	-31.1	hsa-miR-194-3p
ENSG00000100243	-30	hsa-miR-378a-5p
ENSG00000100258	-30.98	hsa-miR-4688
ENSG00000100263	-34.68	hsa-miR-3944-3p
ENSG00000100266	-34.73	hsa-miR-1228-5p
ENSG00000100271	-30.46	hsa-miR-6510-5p
ENSG00000100280	-42.8	hsa-miR-939-5p
ENSG00000100281	-32.74	hsa-miR-589-3p
ENSG00000100284	-37.54	hsa-miR-4734
ENSG00000100288	-30.42	hsa-miR-6848-5p
ENSG00000100290	-31.84	hsa-miR-4640-5p
ENSG00000100292	-36.64	hsa-miR-3155a
ENSG00000100294	-30.38	hsa-miR-1910-5p
ENSG00000100296	-31.58	hsa-miR-4446-3p
ENSG00000100297	-30.21	hsa-miR-1226-5p
ENSG00000100299	-30.01	hsa-miR-199a-5p
ENSG00000100300	-32.28	hsa-miR-331-3p
ENSG00000100304	-35.11	hsa-miR-149-3p
ENSG00000100307	-31.74	hsa-miR-636
ENSG00000100319	-34.29	hsa-miR-612
ENSG00000100320	-33.44	hsa-miR-4741
ENSG00000100321	-31.04	miR-671-x
ENSG00000100324	-37.37	hsa-miR-2277-3p
ENSG00000100325	-33.21	miR-12286-x
ENSG00000100330	-31.93	hsa-miR-24-3p
ENSG00000100335	-30.02	hsa-miR-139-3p
ENSG00000100342	-30.68	hsa-miR-1306-5p
ENSG00000100344	-30.31	hsa-miR-378a-5p
ENSG00000100345	-31.83	hsa-miR-92b-5p
ENSG00000100348	-31.2	hsa-miR-331-3p
ENSG00000100350	-36.43	hsa-miR-5001-5p
ENSG00000100354	-30.85	hsa-miR-365b-5p
ENSG00000100359	-31.3	hsa-miR-324-5p
ENSG00000100362	-31.46	hsa-miR-6735-5p
ENSG00000100364	-30.1	hsa-miR-663a
ENSG00000100372	-33.75	miR-330-x
ENSG00000100376	-30.54	hsa-miR-939-5p
ENSG00000100379	-33.93	hsa-miR-296-5p
ENSG00000100387	-30.29	miR-7269-y
ENSG00000100395	-33.34	hsa-miR-939-5p
ENSG00000100399	-33.69	hsa-miR-940
ENSG00000100401	-30.08	hsa-miR-365a-5p
ENSG00000100403	-30.73	hsa-miR-181c-3p
ENSG00000100410	-30.55	miR-3173-x
ENSG00000100412	-33.39	hsa-miR-671-5p
ENSG00000100413	-33.27	novel-m0115-5p
ENSG00000100417	-32.89	hsa-miR-1915-3p
ENSG00000100418	-32.95	hsa-miR-149-3p
ENSG00000100422	-30.75	hsa-miR-378a-5p
ENSG00000100425	-32.8	hsa-miR-193b-5p
ENSG00000100426	-35.25	hsa-miR-1266-5p
ENSG00000100439	-30.44	hsa-miR-9899
ENSG00000100441	-31.03	hsa-miR-615-3p
ENSG00000100442	-30.05	novel-m0208-5p
ENSG00000100445	-30.91	hsa-miR-671-5p
ENSG00000100461	-32.79	hsa-miR-5581-3p
ENSG00000100490	-30.19	hsa-miR-6852-5p
ENSG00000100522	-36.11	hsa-miR-1285-3p
ENSG00000100528	-33.76	hsa-miR-939-5p
ENSG00000100532	-30.8	novel-m0041-5p
ENSG00000100558	-32.55	hsa-miR-1249-5p
ENSG00000100568	-35.53	hsa-miR-6749-3p
ENSG00000100577	-32.45	hsa-miR-3619-5p
ENSG00000100580	-30.01	hsa-miR-339-5p
ENSG00000100583	-30.36	hsa-miR-5189-5p
ENSG00000100591	-31.67	hsa-miR-3184-5p
ENSG00000100592	-31.92	hsa-miR-5698
ENSG00000100596	-32.08	hsa-miR-769-5p
ENSG00000100599	-32.26	hsa-miR-4508
ENSG00000100600	-34.69	hsa-miR-6848-5p
ENSG00000100605	-32.66	hsa-miR-149-3p
ENSG00000100625	-35.89	hsa-miR-1285-3p
ENSG00000100626	-31.05	hsa-miR-4498
ENSG00000100628	-31.17	hsa-miR-125a-5p
ENSG00000100647	-33.19	hsa-miR-30c-2-3p
ENSG00000100664	-32.1	hsa-miR-339-5p
ENSG00000100711	-31.25	hsa-miR-4640-5p
ENSG00000100722	-32.24	hsa-miR-330-5p
ENSG00000100726	-33.94	hsa-miR-339-5p
ENSG00000100731	-30.63	hsa-miR-8485
ENSG00000100764	-37	hsa-miR-326
ENSG00000100767	-30.63	hsa-miR-24-3p
ENSG00000100804	-31.5	hsa-miR-4730
ENSG00000100811	-33.95	hsa-miR-146b-3p
ENSG00000100813	-30.49	hsa-miR-1293
ENSG00000100814	-33.7	miR-619-x
ENSG00000100815	-38.94	hsa-miR-4640-5p
ENSG00000100836	-44.4	hsa-miR-939-3p
ENSG00000100842	-31.54	hsa-miR-143-5p
ENSG00000100865	-30.59	hsa-miR-185-3p
ENSG00000100889	-31.76	miR-9903-z
ENSG00000100890	-31.08	hsa-miR-1304-5p
ENSG00000100897	-30.25	hsa-miR-146b-3p
ENSG00000100906	-30.76	hsa-miR-4640-5p
ENSG00000100908	-37.18	novel-m0188-3p
ENSG00000100938	-31.3	hsa-miR-6747-3p
ENSG00000100968	-30	hsa-miR-939-3p
ENSG00000100979	-30.45	hsa-miR-6813-5p
ENSG00000100982	-33.35	hsa-miR-5008-5p
ENSG00000100991	-33.66	hsa-miR-330-5p
ENSG00000100994	-32.86	hsa-miR-149-3p
ENSG00000100997	-32.05	hsa-miR-615-3p
ENSG00000101000	-31.94	hsa-miR-3127-3p
ENSG00000101003	-31.11	hsa-miR-449b-3p
ENSG00000101004	-34.67	miR-1224-y
ENSG00000101019	-32.45	hsa-miR-185-3p
ENSG00000101057	-36.06	hsa-miR-6763-5p
ENSG00000101079	-31.14	hsa-miR-4723-5p
ENSG00000101104	-30.14	miR-205-x
ENSG00000101109	-31.32	miR-7170-y
ENSG00000101138	-34.9	hsa-miR-652-5p
ENSG00000101146	-33.67	hsa-miR-612
ENSG00000101150	-30.01	hsa-miR-937-5p
ENSG00000101152	-32.08	hsa-miR-149-3p
ENSG00000101158	-31.18	miR-10926-z
ENSG00000101160	-30.74	miR-584-y
ENSG00000101166	-30.08	miR-1301-y
ENSG00000101181	-30.48	hsa-miR-484
ENSG00000101187	-30.03	hsa-miR-6749-3p
ENSG00000101188	-30.09	hsa-miR-149-3p
ENSG00000101189	-30.96	hsa-miR-939-3p
ENSG00000101190	-30.34	hsa-miR-378a-5p
ENSG00000101191	-30.13	hsa-miR-3180-3p
ENSG00000101193	-34.15	hsa-miR-423-3p
ENSG00000101199	-34.3	hsa-miR-185-3p
ENSG00000101213	-30.17	hsa-miR-143-5p
ENSG00000101216	-34.51	hsa-miR-331-3p
ENSG00000101220	-33.56	hsa-miR-149-3p
ENSG00000101224	-30.89	hsa-miR-185-3p
ENSG00000101236	-31.02	hsa-miR-149-3p
ENSG00000101246	-34.16	hsa-miR-3180-3p
ENSG00000101247	-33.51	hsa-miR-6511a-5p
ENSG00000101255	-32.67	hsa-miR-24-3p
ENSG00000101265	-31.2	hsa-miR-185-3p
ENSG00000101266	-34.79	hsa-miR-1285-3p
ENSG00000101294	-35.09	hsa-miR-663b
ENSG00000101298	-31.69	hsa-miR-15a-3p
ENSG00000101306	-34.25	hsa-miR-149-3p
ENSG00000101311	-30.25	hsa-miR-194-3p
ENSG00000101333	-30.01	miR-214-z
ENSG00000101335	-35.65	hsa-miR-149-3p
ENSG00000101337	-32.88	hsa-miR-3150a-3p
ENSG00000101346	-42.56	hsa-miR-619-5p
ENSG00000101347	-34.75	hsa-miR-939-3p
ENSG00000101350	-31.42	hsa-miR-324-3p
ENSG00000101363	-30.67	hsa-miR-6805-5p
ENSG00000101365	-31.4	hsa-miR-3150a-3p
ENSG00000101367	-31.16	hsa-miR-6813-5p
ENSG00000101384	-36	hsa-miR-612
ENSG00000101391	-31.69	hsa-miR-3691-3p
ENSG00000101400	-36.72	hsa-miR-296-3p
ENSG00000101407	-32.78	hsa-miR-149-3p
ENSG00000101412	-31.82	hsa-miR-197-3p
ENSG00000101413	-30.02	hsa-miR-1275
ENSG00000101417	-32.13	hsa-miR-503-5p
ENSG00000101421	-36.13	hsa-miR-6724-5p
ENSG00000101439	-30.59	hsa-miR-940
ENSG00000101444	-33.71	hsa-miR-3162-5p
ENSG00000101452	-36.92	hsa-miR-4640-5p
ENSG00000101457	-31.11	miR-10926-z
ENSG00000101460	-30.71	hsa-miR-423-5p
ENSG00000101464	-30.52	hsa-miR-125a-5p
ENSG00000101474	-31.54	hsa-miR-331-3p
ENSG00000101493	-30.91	hsa-miR-3619-5p
ENSG00000101544	-34.08	miR-664-x
ENSG00000101546	-33.84	novel-m0124-3p
ENSG00000101557	-42.14	hsa-miR-619-5p
ENSG00000101574	-32.81	miR-6511-y
ENSG00000101577	-34.78	hsa-miR-766-3p
ENSG00000101596	-34.96	hsa-miR-8485
ENSG00000101638	-35.47	hsa-miR-149-3p
ENSG00000101654	-30.37	hsa-miR-1275
ENSG00000101665	-30.45	hsa-miR-4707-5p
ENSG00000101670	-36.32	hsa-miR-199a-5p
ENSG00000101745	-42.94	hsa-miR-619-5p
ENSG00000101782	-38.59	hsa-miR-619-5p
ENSG00000101825	-32.37	hsa-miR-23a-5p
ENSG00000101846	-30.37	hsa-miR-4665-5p
ENSG00000101868	-37.05	hsa-miR-939-5p
ENSG00000101871	-34.93	miR-6877-x
ENSG00000101882	-30.69	hsa-miR-378a-5p
ENSG00000101938	-30.79	hsa-miR-149-3p
ENSG00000101940	-34.96	hsa-miR-4707-5p
ENSG00000101945	-30.45	hsa-miR-4673
ENSG00000101966	-39.32	hsa-miR-296-5p
ENSG00000101997	-35.56	hsa-miR-3150a-3p
ENSG00000102034	-31.21	hsa-miR-339-5p
ENSG00000102078	-30.77	hsa-miR-5008-5p
ENSG00000102096	-31.28	hsa-miR-4673
ENSG00000102098	-33.67	hsa-miR-1285-3p
ENSG00000102100	-32.41	hsa-miR-6813-5p
ENSG00000102103	-32.89	hsa-miR-4640-5p
ENSG00000102109	-31.09	hsa-miR-939-5p
ENSG00000102119	-37.09	hsa-miR-210-5p
ENSG00000102125	-30.73	hsa-miR-3173-5p
ENSG00000102144	-31.38	hsa-miR-139-5p
ENSG00000102158	-33.89	hsa-miR-619-5p
ENSG00000102181	-30.55	hsa-miR-149-3p
ENSG00000102189	-30.22	hsa-miR-197-5p
ENSG00000102218	-43.23	miR-709-z
ENSG00000102225	-32.04	hsa-miR-612
ENSG00000102226	-33.53	hsa-miR-663a
ENSG00000102271	-35.47	hsa-miR-4688
ENSG00000102287	-30.22	hsa-miR-4688
ENSG00000102302	-32.93	hsa-miR-197-5p
ENSG00000102309	-30.55	miR-194-y
ENSG00000102312	-30.55	hsa-miR-4749-5p
ENSG00000102317	-31.5	hsa-miR-619-5p
ENSG00000102359	-34.69	hsa-miR-324-3p
ENSG00000102362	-32.53	hsa-miR-5001-5p
ENSG00000102452	-31.17	miR-4745-y
ENSG00000102471	-32.73	hsa-miR-149-5p
ENSG00000102531	-42.14	hsa-miR-619-5p
ENSG00000102543	-32.95	hsa-miR-671-5p
ENSG00000102547	-34.26	hsa-miR-769-3p
ENSG00000102554	-36.43	novel-m0247-3p
ENSG00000102572	-32.18	hsa-miR-6891-5p
ENSG00000102606	-30.36	hsa-miR-671-5p
ENSG00000102743	-32.9	hsa-miR-326
ENSG00000102753	-32.19	hsa-miR-214-3p
ENSG00000102780	-30.34	hsa-miR-149-3p
ENSG00000102781	-37.08	hsa-miR-574-5p
ENSG00000102786	-30.49	hsa-miR-15a-3p
ENSG00000102796	-30.62	hsa-miR-1915-3p
ENSG00000102802	-31.56	hsa-miR-874-3p
ENSG00000102804	-30.1	hsa-miR-324-3p
ENSG00000102805	-32.62	hsa-miR-4673
ENSG00000102858	-34.17	hsa-miR-197-5p
ENSG00000102870	-31.01	hsa-miR-331-3p
ENSG00000102882	-34.31	hsa-miR-1538
ENSG00000102890	-37.93	hsa-miR-324-3p
ENSG00000102893	-39.1	miR-7174-y
ENSG00000102898	-30.46	hsa-miR-185-5p
ENSG00000102900	-30.6	hsa-miR-1271-3p
ENSG00000102901	-39.58	miR-2305-z
ENSG00000102908	-32.79	hsa-miR-6749-5p
ENSG00000102910	-30.18	hsa-miR-1303
ENSG00000102921	-33.07	hsa-miR-28-5p
ENSG00000102931	-33.66	hsa-miR-361-3p
ENSG00000102935	-42.02	miR-2305-z
ENSG00000102967	-33.82	hsa-miR-877-3p
ENSG00000102974	-31.1	hsa-miR-6749-3p
ENSG00000102978	-30.29	hsa-miR-6772-3p
ENSG00000102984	-36.83	hsa-miR-378a-5p
ENSG00000102996	-31.78	hsa-miR-149-3p
ENSG00000103005	-34.26	hsa-miR-197-5p
ENSG00000103018	-32.61	hsa-miR-149-3p
ENSG00000103021	-32.72	hsa-miR-584-3p
ENSG00000103024	-31.87	hsa-miR-612
ENSG00000103034	-30.69	miR-6089-z
ENSG00000103035	-31.49	miR-351-x
ENSG00000103037	-32.03	hsa-miR-197-3p
ENSG00000103042	-30.06	hsa-miR-378a-5p
ENSG00000103043	-30.4	hsa-miR-3166
ENSG00000103044	-33.83	hsa-miR-10394-5p
ENSG00000103047	-40.56	hsa-miR-328-3p
ENSG00000103051	-30.12	hsa-miR-1226-5p
ENSG00000103061	-34.51	hsa-miR-24-3p
ENSG00000103064	-33.24	hsa-miR-193b-3p
ENSG00000103066	-30.15	hsa-miR-423-5p
ENSG00000103067	-36.73	hsa-miR-185-3p
ENSG00000103091	-31.43	hsa-miR-4707-3p
ENSG00000103111	-30.06	hsa-miR-612
ENSG00000103121	-30.54	hsa-miR-28-5p
ENSG00000103126	-31.1	hsa-miR-197-5p
ENSG00000103145	-35.78	hsa-miR-2116-3p
ENSG00000103148	-30.85	hsa-miR-339-3p
ENSG00000103150	-32.19	hsa-miR-23a-5p
ENSG00000103154	-30.87	hsa-miR-185-3p
ENSG00000103160	-38.65	hsa-miR-619-5p
ENSG00000103168	-31.53	miR-4485-y
ENSG00000103174	-33.65	hsa-miR-3677-5p
ENSG00000103187	-32.12	hsa-miR-665
ENSG00000103197	-30.23	hsa-miR-185-3p
ENSG00000103199	-32.61	hsa-miR-612
ENSG00000103222	-30	hsa-miR-584-3p
ENSG00000103227	-32.99	hsa-miR-6848-5p
ENSG00000103245	-31.9	hsa-miR-296-3p
ENSG00000103248	-31.51	hsa-miR-324-3p
ENSG00000103249	-40.45	hsa-miR-330-5p
ENSG00000103253	-30.25	hsa-miR-612
ENSG00000103257	-35.62	hsa-miR-149-3p
ENSG00000103260	-39.35	hsa-miR-4690-3p
ENSG00000103264	-30.43	hsa-miR-125a-3p
ENSG00000103274	-30.36	hsa-miR-1180-5p
ENSG00000103275	-33.3	hsa-miR-149-3p
ENSG00000103319	-30.17	hsa-miR-143-5p
ENSG00000103326	-32.76	hsa-miR-125a-3p
ENSG00000103335	-32.82	hsa-miR-92b-5p
ENSG00000103351	-30.73	miR-709-z
ENSG00000103353	-31.98	hsa-miR-612
ENSG00000103356	-30.2	hsa-miR-146a-5p
ENSG00000103365	-33.99	hsa-miR-484
ENSG00000103404	-30.26	hsa-miR-188-5p
ENSG00000103415	-34.25	hsa-miR-671-5p
ENSG00000103423	-32.95	hsa-miR-185-3p
ENSG00000103426	-35.15	hsa-miR-1228-5p
ENSG00000103429	-33.77	hsa-miR-619-5p
ENSG00000103489	-33.27	hsa-miR-324-3p
ENSG00000103495	-30.48	hsa-miR-149-5p
ENSG00000103496	-30.69	hsa-miR-22-3p
ENSG00000103502	-33.77	hsa-miR-328-3p
ENSG00000103507	-32.75	hsa-miR-23a-5p
ENSG00000103510	-31.43	hsa-miR-665
ENSG00000103512	-36.39	hsa-miR-4466
ENSG00000103544	-30.43	hsa-miR-6735-5p
ENSG00000103549	-32.23	hsa-miR-1915-3p
ENSG00000103550	-30.76	hsa-miR-612
ENSG00000103591	-31.77	hsa-miR-4734
ENSG00000103647	-35.15	hsa-miR-504-5p
ENSG00000103653	-31.08	hsa-miR-671-5p
ENSG00000103657	-30.08	hsa-miR-6797-5p
ENSG00000103707	-31.03	hsa-miR-3192-5p
ENSG00000103742	-30.87	hsa-miR-3648
ENSG00000103769	-36.05	hsa-miR-584-3p
ENSG00000103811	-31.11	hsa-miR-615-5p
ENSG00000103852	-33.26	hsa-miR-345-5p
ENSG00000103855	-31.21	hsa-miR-149-3p
ENSG00000103876	-32.45	miR-1943-x
ENSG00000103888	-31.65	hsa-miR-149-3p
ENSG00000103932	-34.07	miR-4334-y
ENSG00000103942	-31.51	hsa-miR-939-3p
ENSG00000103966	-37.18	hsa-miR-937-5p
ENSG00000103978	-32.09	hsa-miR-1285-5p
ENSG00000103994	-35.7	hsa-miR-939-3p
ENSG00000103995	-40.53	hsa-miR-4512
ENSG00000104059	-32.48	hsa-miR-149-3p
ENSG00000104067	-30.5	hsa-miR-21-3p
ENSG00000104129	-34.64	hsa-miR-939-5p
ENSG00000104140	-31.2	hsa-miR-4723-3p
ENSG00000104142	-34.76	hsa-miR-6873-3p
ENSG00000104154	-34.8	hsa-miR-1285-3p
ENSG00000104164	-36.5	hsa-miR-619-5p
ENSG00000104177	-30.04	hsa-miR-423-5p
ENSG00000104205	-30.31	hsa-miR-378a-5p
ENSG00000104219	-34.03	hsa-miR-1229-3p
ENSG00000104221	-30.61	hsa-miR-378a-5p
ENSG00000104228	-31.05	hsa-miR-486-3p
ENSG00000104290	-35	hsa-miR-1285-3p
ENSG00000104299	-30.42	hsa-miR-1226-5p
ENSG00000104312	-31.06	miR-135-y
ENSG00000104324	-31.66	hsa-miR-149-3p
ENSG00000104331	-32.02	miR-6511-y
ENSG00000104332	-32.03	hsa-miR-532-3p
ENSG00000104341	-32.28	hsa-miR-6797-5p
ENSG00000104356	-30.46	hsa-miR-619-5p
ENSG00000104361	-30.48	hsa-miR-185-3p
ENSG00000104365	-32.42	hsa-miR-197-3p
ENSG00000104368	-30.73	hsa-miR-4723-3p
ENSG00000104381	-33.27	hsa-miR-766-3p
ENSG00000104388	-30.23	hsa-miR-1229-3p
ENSG00000104412	-31.03	hsa-miR-197-5p
ENSG00000104419	-30.44	hsa-miR-615-5p
ENSG00000104472	-30.07	hsa-miR-1285-3p
ENSG00000104518	-31.18	hsa-miR-6724-5p
ENSG00000104522	-34.36	hsa-miR-939-5p
ENSG00000104529	-34.13	hsa-miR-4512
ENSG00000104611	-32.64	hsa-miR-23a-5p
ENSG00000104626	-43.12	miR-709-z
ENSG00000104643	-30.22	hsa-miR-671-5p
ENSG00000104671	-30.29	hsa-miR-6724-5p
ENSG00000104687	-37.91	hsa-miR-324-3p
ENSG00000104689	-30.63	hsa-miR-874-3p
ENSG00000104728	-30.6	hsa-miR-744-5p
ENSG00000104731	-31.51	hsa-miR-3176
ENSG00000104738	-36.35	hsa-miR-3187-5p
ENSG00000104774	-30.28	novel-m0132-3p
ENSG00000104805	-30.03	hsa-miR-185-3p
ENSG00000104812	-44.85	hsa-miR-663b
ENSG00000104824	-36.81	novel-m0247-3p
ENSG00000104835	-31.48	hsa-miR-1538
ENSG00000104853	-33.8	hsa-miR-149-3p
ENSG00000104856	-32.06	hsa-miR-149-3p
ENSG00000104859	-36.48	hsa-miR-4640-3p
ENSG00000104866	-34.59	hsa-miR-296-5p
ENSG00000104870	-31.55	hsa-miR-6746-3p
ENSG00000104880	-37.78	hsa-miR-328-3p
ENSG00000104881	-30.75	hsa-miR-612
ENSG00000104885	-30.6	hsa-miR-210-3p
ENSG00000104886	-35.92	hsa-miR-612
ENSG00000104889	-30.25	hsa-miR-941
ENSG00000104892	-30.56	hsa-miR-665
ENSG00000104897	-30.63	hsa-miR-4687-3p
ENSG00000104903	-31.22	hsa-miR-939-3p
ENSG00000104904	-36.18	hsa-miR-663b
ENSG00000104915	-31.79	hsa-miR-4488
ENSG00000104936	-30.01	hsa-miR-615-5p
ENSG00000104946	-30.85	miR-324-y
ENSG00000104957	-32.18	hsa-miR-4446-3p
ENSG00000104960	-30.24	hsa-miR-1914-3p
ENSG00000104964	-32.57	hsa-miR-3620-3p
ENSG00000104969	-30.25	hsa-miR-214-3p
ENSG00000104976	-34.74	hsa-miR-4640-5p
ENSG00000104979	-35.12	hsa-miR-3187-5p
ENSG00000104980	-31.19	hsa-miR-149-5p
ENSG00000104983	-31.28	hsa-miR-92b-5p
ENSG00000104998	-42.14	hsa-miR-619-5p
ENSG00000105011	-33.1	hsa-miR-939-5p
ENSG00000105053	-30.22	hsa-miR-149-3p
ENSG00000105058	-30.42	hsa-miR-6511b-5p
ENSG00000105063	-30.91	hsa-miR-612
ENSG00000105072	-31.06	hsa-miR-3180-3p
ENSG00000105085	-31.89	hsa-miR-939-3p
ENSG00000105088	-32.65	hsa-miR-3175
ENSG00000105127	-34.98	hsa-miR-1229-3p
ENSG00000105135	-30.1	novel-m0189-5p
ENSG00000105136	-30.17	hsa-miR-143-5p
ENSG00000105137	-31.64	hsa-miR-612
ENSG00000105171	-31.33	hsa-miR-939-3p
ENSG00000105204	-30.47	hsa-miR-1915-3p
ENSG00000105220	-34.32	hsa-miR-1285-3p
ENSG00000105223	-34.01	hsa-miR-185-3p
ENSG00000105229	-35.81	hsa-miR-149-3p
ENSG00000105245	-32.44	hsa-miR-361-3p
ENSG00000105248	-30.41	hsa-miR-185-3p
ENSG00000105255	-36.03	novel-m0172-3p
ENSG00000105270	-31.89	hsa-miR-23a-5p
ENSG00000105281	-30.14	hsa-miR-6510-5p
ENSG00000105287	-36.67	hsa-miR-6735-5p
ENSG00000105289	-34.64	hsa-miR-6754-5p
ENSG00000105298	-30.93	hsa-miR-663b
ENSG00000105321	-31.04	hsa-miR-149-3p
ENSG00000105323	-35.69	hsa-miR-671-5p
ENSG00000105329	-43.62	hsa-miR-663a
ENSG00000105339	-30.5	hsa-miR-149-5p
ENSG00000105341	-30.4	hsa-miR-5001-5p
ENSG00000105355	-31.22	hsa-miR-3184-3p
ENSG00000105357	-37.32	hsa-miR-23a-5p
ENSG00000105364	-30.01	hsa-miR-146b-3p
ENSG00000105376	-34.98	hsa-miR-4488
ENSG00000105393	-37.33	hsa-miR-769-3p
ENSG00000105401	-31.26	hsa-miR-149-3p
ENSG00000105402	-37.54	hsa-miR-939-3p
ENSG00000105404	-32.18	hsa-miR-1538
ENSG00000105426	-30.46	hsa-miR-149-3p
ENSG00000105429	-31.9	hsa-miR-197-5p
ENSG00000105438	-32.6	hsa-miR-149-3p
ENSG00000105447	-30.02	hsa-miR-150-5p
ENSG00000105472	-35.19	hsa-miR-663a
ENSG00000105483	-31.16	hsa-miR-665
ENSG00000105486	-30.55	miR-342-y
ENSG00000105497	-34.07	hsa-miR-1296-5p
ENSG00000105499	-34.47	hsa-miR-492
ENSG00000105514	-40.15	hsa-miR-939-3p
ENSG00000105516	-33.92	hsa-miR-149-3p
ENSG00000105520	-30.71	hsa-miR-4640-5p
ENSG00000105552	-30.26	hsa-miR-937-5p
ENSG00000105556	-31.52	hsa-miR-874-3p
ENSG00000105559	-31.12	novel-m0188-3p
ENSG00000105568	-30.77	hsa-miR-296-5p
ENSG00000105576	-30.77	hsa-miR-210-3p
ENSG00000105607	-31.93	hsa-miR-149-3p
ENSG00000105612	-37.85	hsa-miR-1247-5p
ENSG00000105617	-31.13	hsa-miR-149-3p
ENSG00000105643	-32.45	hsa-miR-939-3p
ENSG00000105647	-35.35	hsa-miR-149-3p
ENSG00000105655	-31.85	novel-m0014-5p
ENSG00000105656	-30.98	hsa-miR-149-3p
ENSG00000105662	-32.14	hsa-miR-378a-5p
ENSG00000105669	-33.68	hsa-miR-149-3p
ENSG00000105676	-34.17	hsa-miR-1268a
ENSG00000105696	-30.87	hsa-miR-671-5p
ENSG00000105698	-37.69	hsa-miR-663a
ENSG00000105700	-30.18	hsa-miR-125a-5p
ENSG00000105701	-33.96	hsa-miR-326
ENSG00000105705	-30.01	hsa-miR-378a-5p
ENSG00000105708	-31.79	hsa-miR-619-5p
ENSG00000105722	-35.35	hsa-miR-939-3p
ENSG00000105723	-33.83	hsa-miR-149-3p
ENSG00000105726	-33.09	hsa-miR-615-5p
ENSG00000105738	-30.14	hsa-miR-143-5p
ENSG00000105767	-31.64	hsa-miR-326
ENSG00000105771	-31.44	hsa-miR-4498
ENSG00000105778	-31.07	hsa-miR-30c-1-3p
ENSG00000105793	-37.83	hsa-miR-1285-3p
ENSG00000105810	-33.25	hsa-miR-663a
ENSG00000105819	-32.84	hsa-miR-1249-5p
ENSG00000105855	-31.04	hsa-miR-3192-5p
ENSG00000105856	-30.88	miR-995-z
ENSG00000105865	-32.45	hsa-miR-6777-3p
ENSG00000105866	-30	hsa-miR-612
ENSG00000105875	-39.17	hsa-miR-4640-5p
ENSG00000105877	-33.22	miR-619-x
ENSG00000105887	-31.29	hsa-miR-7110-3p
ENSG00000105894	-32.55	novel-m0088-3p
ENSG00000105926	-33.64	hsa-miR-6797-3p
ENSG00000105929	-36.61	novel-m0258-5p
ENSG00000105939	-37.26	hsa-miR-1285-3p
ENSG00000105953	-31.82	hsa-miR-1914-3p
ENSG00000105963	-30.14	hsa-miR-30c-2-3p
ENSG00000105968	-30.64	hsa-miR-149-3p
ENSG00000105971	-38.73	hsa-miR-619-5p
ENSG00000105974	-30.06	hsa-miR-6754-5p
ENSG00000105976	-31.82	hsa-miR-3192-5p
ENSG00000105983	-39.15	hsa-miR-574-5p
ENSG00000105993	-32.26	hsa-miR-3192-5p
ENSG00000105996	-36.39	hsa-miR-6797-5p
ENSG00000105997	-30.86	hsa-miR-4726-5p
ENSG00000106009	-33.29	miR-4492-z
ENSG00000106070	-30.15	hsa-miR-449c-5p
ENSG00000106077	-31.59	hsa-miR-619-5p
ENSG00000106080	-31.38	hsa-miR-4745-3p
ENSG00000106089	-31.56	hsa-miR-149-3p
ENSG00000106100	-31.24	hsa-miR-6837-5p
ENSG00000106123	-32.47	hsa-miR-5001-5p
ENSG00000106125	-32.73	hsa-miR-4688
ENSG00000106144	-31.48	hsa-miR-3664-3p
ENSG00000106153	-31.15	hsa-miR-671-5p
ENSG00000106211	-30.29	hsa-miR-5698
ENSG00000106236	-30.77	hsa-miR-3180-3p
ENSG00000106244	-32.38	hsa-miR-149-3p
ENSG00000106245	-32.65	hsa-miR-6749-5p
ENSG00000106246	-30.07	hsa-miR-491-5p
ENSG00000106261	-34.18	hsa-miR-877-3p
ENSG00000106263	-32.81	hsa-miR-324-3p
ENSG00000106266	-31.47	hsa-miR-18a-3p
ENSG00000106268	-31.42	hsa-miR-6813-5p
ENSG00000106290	-31.51	hsa-miR-6848-5p
ENSG00000106299	-31.08	hsa-miR-3130-3p
ENSG00000106330	-33.17	hsa-miR-149-3p
ENSG00000106344	-30.36	hsa-miR-330-5p
ENSG00000106346	-32.16	novel-m0088-3p
ENSG00000106348	-33.09	hsa-miR-665
ENSG00000106351	-30.69	hsa-miR-149-3p
ENSG00000106355	-31.53	hsa-miR-141-5p
ENSG00000106366	-36.06	hsa-miR-1229-3p
ENSG00000106367	-31.91	hsa-miR-484
ENSG00000106397	-30.81	hsa-miR-663a
ENSG00000106400	-33.21	miR-330-x
ENSG00000106415	-37.41	hsa-miR-8485
ENSG00000106459	-30.47	hsa-miR-6765-3p
ENSG00000106460	-42.14	hsa-miR-619-5p
ENSG00000106477	-36.57	hsa-miR-671-5p
ENSG00000106479	-32.05	hsa-miR-185-3p
ENSG00000106546	-42.14	hsa-miR-619-5p
ENSG00000106571	-31.79	hsa-miR-1268a
ENSG00000106608	-31.32	hsa-miR-28-5p
ENSG00000106609	-32.27	hsa-miR-149-3p
ENSG00000106615	-32.91	hsa-miR-1915-3p
ENSG00000106617	-36.32	hsa-miR-4707-5p
ENSG00000106624	-30.15	hsa-miR-4463
ENSG00000106635	-30.31	hsa-miR-665
ENSG00000106636	-36.66	hsa-miR-149-5p
ENSG00000106638	-33.68	hsa-miR-3192-5p
ENSG00000106665	-31.16	hsa-miR-149-3p
ENSG00000106682	-31.64	hsa-miR-6812-3p
ENSG00000106683	-33.15	hsa-miR-328-3p
ENSG00000106688	-30.31	miR-204-x
ENSG00000106692	-32.45	hsa-miR-296-5p
ENSG00000106723	-31.06	hsa-miR-29b-2-5p
ENSG00000106771	-40.48	hsa-miR-378a-3p
ENSG00000106772	-32.89	hsa-miR-149-3p
ENSG00000106780	-33.13	hsa-miR-197-5p
ENSG00000106785	-32.26	hsa-miR-149-3p
ENSG00000106789	-30.02	hsa-miR-139-3p
ENSG00000106799	-30.36	hsa-miR-324-3p
ENSG00000106823	-31.37	hsa-miR-365b-5p
ENSG00000106948	-32.61	hsa-miR-326
ENSG00000106976	-41.54	hsa-miR-149-3p
ENSG00000106991	-36.63	hsa-miR-1909-3p
ENSG00000107021	-31.6	hsa-miR-326
ENSG00000107130	-31.61	hsa-miR-149-3p
ENSG00000107140	-30.98	hsa-miR-1538
ENSG00000107164	-31.31	hsa-miR-150-5p
ENSG00000107175	-32.09	hsa-miR-939-5p
ENSG00000107185	-30.52	hsa-miR-25-3p
ENSG00000107186	-31.41	hsa-miR-6819-5p
ENSG00000107201	-32.73	hsa-miR-149-5p
ENSG00000107223	-37.65	hsa-miR-3150a-3p
ENSG00000107249	-30.79	hsa-miR-4640-5p
ENSG00000107263	-30.92	hsa-miR-18a-3p
ENSG00000107281	-31.33	hsa-miR-615-5p
ENSG00000107290	-33.2	miR-676-z
ENSG00000107317	-33.93	hsa-miR-663a
ENSG00000107331	-30.06	hsa-miR-423-5p
ENSG00000107338	-31.32	hsa-miR-1226-5p
ENSG00000107341	-33.89	hsa-miR-146b-3p
ENSG00000107362	-32.92	hsa-miR-4640-5p
ENSG00000107372	-31.1	hsa-miR-1268a
ENSG00000107404	-36.88	hsa-miR-423-5p
ENSG00000107518	-31.64	miR-709-z
ENSG00000107521	-31.46	hsa-miR-185-3p
ENSG00000107551	-31.98	hsa-miR-1291
ENSG00000107554	-35.31	hsa-miR-365a-5p
ENSG00000107560	-33.07	hsa-miR-6754-5p
ENSG00000107562	-30.25	hsa-miR-138-5p
ENSG00000107614	-31.48	hsa-miR-378a-5p
ENSG00000107643	-30.54	hsa-miR-532-3p
ENSG00000107651	-33.13	hsa-miR-6777-3p
ENSG00000107669	-32.84	hsa-miR-185-3p
ENSG00000107679	-33.7	hsa-miR-2467-3p
ENSG00000107719	-30.57	hsa-miR-15a-3p
ENSG00000107731	-33.17	hsa-miR-671-5p
ENSG00000107738	-33.79	hsa-miR-149-3p
ENSG00000107745	-33.1	hsa-miR-615-5p
ENSG00000107758	-30.69	miR-7170-y
ENSG00000107771	-31.38	hsa-miR-330-3p
ENSG00000107779	-30.23	hsa-miR-497-5p
ENSG00000107815	-33.08	hsa-miR-939-5p
ENSG00000107816	-34.17	hsa-miR-615-3p
ENSG00000107819	-38.01	hsa-miR-149-3p
ENSG00000107829	-30.96	hsa-miR-6780a-5p
ENSG00000107833	-30.09	miR-5008-x
ENSG00000107862	-30.07	hsa-miR-5001-5p
ENSG00000107864	-30.39	hsa-miR-6814-5p
ENSG00000107874	-30.71	hsa-miR-769-3p
ENSG00000107882	-32.3	hsa-miR-939-5p
ENSG00000107902	-34.41	hsa-miR-663a
ENSG00000107929	-32.87	hsa-miR-1228-3p
ENSG00000107951	-42.53	hsa-miR-1268a
ENSG00000107954	-33.98	hsa-miR-339-5p
ENSG00000107957	-30.3	hsa-miR-149-5p
ENSG00000107960	-31.02	hsa-miR-1226-5p
ENSG00000107968	-30.08	hsa-miR-3918
ENSG00000108091	-32.98	hsa-miR-210-5p
ENSG00000108094	-31.28	miR-3897-y
ENSG00000108100	-40.46	hsa-miR-769-3p
ENSG00000108106	-31.85	hsa-miR-149-3p
ENSG00000108107	-31.57	hsa-miR-92a-3p
ENSG00000108175	-31.66	hsa-miR-486-3p
ENSG00000108179	-30.81	hsa-miR-5189-5p
ENSG00000108187	-47.05	hsa-miR-619-5p
ENSG00000108219	-31.47	miR-149-x
ENSG00000108239	-31.82	hsa-miR-6724-5p
ENSG00000108256	-35.09	hsa-miR-6734-5p
ENSG00000108262	-30.66	hsa-miR-149-3p
ENSG00000108306	-30.25	hsa-miR-30b-3p
ENSG00000108312	-30.88	hsa-miR-491-5p
ENSG00000108342	-32.67	hsa-miR-532-3p
ENSG00000108344	-37.31	hsa-miR-149-5p
ENSG00000108349	-35.84	hsa-miR-3175
ENSG00000108352	-30.68	hsa-miR-149-3p
ENSG00000108375	-41.69	hsa-miR-939-5p
ENSG00000108384	-40.55	hsa-miR-1285-3p
ENSG00000108406	-30.39	miR-149-x
ENSG00000108423	-30.17	hsa-miR-143-5p
ENSG00000108424	-30.52	hsa-miR-27a-5p
ENSG00000108433	-30.15	miR-331-y
ENSG00000108439	-31.28	hsa-miR-330-5p
ENSG00000108443	-31.7	novel-m0153-5p
ENSG00000108465	-30.77	hsa-miR-140-3p
ENSG00000108468	-30.46	hsa-miR-4697-3p
ENSG00000108469	-31.09	hsa-miR-1291
ENSG00000108479	-43.23	miR-709-z
ENSG00000108509	-32.6	hsa-miR-92b-5p
ENSG00000108510	-30.28	hsa-miR-4433b-5p
ENSG00000108511	-33.69	hsa-miR-663a
ENSG00000108518	-31.7	hsa-miR-1343-5p
ENSG00000108528	-30.15	hsa-miR-339-5p
ENSG00000108551	-33.29	hsa-miR-149-3p
ENSG00000108557	-30.05	hsa-miR-146b-3p
ENSG00000108582	-30.14	hsa-miR-497-5p
ENSG00000108587	-32.22	hsa-miR-663a
ENSG00000108588	-32.39	miR-6511-y
ENSG00000108590	-34.55	hsa-miR-663b
ENSG00000108591	-30.1	hsa-miR-149-3p
ENSG00000108592	-34.1	hsa-miR-1343-3p
ENSG00000108599	-30.91	hsa-miR-2467-3p
ENSG00000108602	-35.33	hsa-miR-4640-5p
ENSG00000108604	-30.63	miR-298-x
ENSG00000108639	-30.38	hsa-miR-185-3p
ENSG00000108641	-31.9	hsa-miR-185-5p
ENSG00000108651	-36.66	hsa-miR-619-5p
ENSG00000108654	-30.15	hsa-miR-6754-5p
ENSG00000108666	-30.17	hsa-miR-143-5p
ENSG00000108669	-32.48	hsa-miR-663a
ENSG00000108671	-30.64	hsa-miR-2276-3p
ENSG00000108679	-33.74	hsa-miR-671-5p
ENSG00000108771	-34.67	miR-11972-z
ENSG00000108773	-30.72	hsa-miR-550a-5p
ENSG00000108774	-30.26	hsa-miR-532-3p
ENSG00000108784	-33.35	hsa-miR-6749-3p
ENSG00000108788	-31.27	hsa-miR-197-5p
ENSG00000108797	-34.12	hsa-miR-5698
ENSG00000108799	-35.71	hsa-miR-214-3p
ENSG00000108819	-34.34	hsa-miR-612
ENSG00000108821	-37.35	hsa-miR-185-3p
ENSG00000108828	-32.15	hsa-miR-149-3p
ENSG00000108829	-30.69	hsa-miR-4723-5p
ENSG00000108840	-30.55	hsa-miR-125a-5p
ENSG00000108846	-32.69	hsa-miR-612
ENSG00000108852	-32.17	hsa-let-7e-5p
ENSG00000108854	-32.26	hsa-miR-1228-5p
ENSG00000108861	-35.49	hsa-miR-612
ENSG00000108953	-33.34	hsa-miR-5091
ENSG00000108963	-35.83	hsa-miR-149-3p
ENSG00000109016	-34.22	hsa-miR-874-3p
ENSG00000109046	-37.32	hsa-miR-1268a
ENSG00000109062	-30.3	hsa-miR-1909-3p
ENSG00000109065	-31.18	hsa-miR-149-3p
ENSG00000109066	-31.5	hsa-miR-125a-5p
ENSG00000109072	-32.6	hsa-miR-664b-5p
ENSG00000109079	-30.66	hsa-miR-23a-5p
ENSG00000109084	-31.05	hsa-miR-365b-5p
ENSG00000109089	-35.64	hsa-miR-149-3p
ENSG00000109099	-31.79	novel-m0115-5p
ENSG00000109103	-34.62	hsa-miR-149-3p
ENSG00000109107	-30.75	hsa-miR-4436b-3p
ENSG00000109111	-32.03	hsa-miR-149-3p
ENSG00000109113	-31.27	hsa-miR-612
ENSG00000109118	-32.23	novel-m0220-5p
ENSG00000109171	-33.77	hsa-miR-7114-3p
ENSG00000109189	-33.14	hsa-miR-21-3p
ENSG00000109320	-31.3	miR-671-x
ENSG00000109332	-34.11	hsa-miR-1343-5p
ENSG00000109436	-30.23	miR-532-y
ENSG00000109501	-33.53	miR-6501-z
ENSG00000109519	-34.5	hsa-miR-1301-3p
ENSG00000109572	-31.86	hsa-miR-6873-3p
ENSG00000109576	-35.89	hsa-miR-1303
ENSG00000109586	-31.45	miR-3619-x
ENSG00000109610	-30.56	hsa-miR-296-3p
ENSG00000109618	-31.3	miR-6651-x
ENSG00000109625	-30.55	miR-6990-x
ENSG00000109654	-30.8	hsa-miR-6848-5p
ENSG00000109685	-31.78	hsa-miR-612
ENSG00000109736	-31.66	hsa-miR-1909-3p
ENSG00000109743	-33.2	hsa-miR-3130-5p
ENSG00000109756	-35.06	hsa-miR-4747-5p
ENSG00000109787	-32.24	hsa-miR-328-3p
ENSG00000109790	-33.49	miR-1934-x
ENSG00000109814	-32.39	hsa-miR-1285-3p
ENSG00000109819	-34.34	hsa-miR-8485
ENSG00000109917	-36.7	hsa-miR-1285-3p
ENSG00000109929	-31.34	hsa-miR-1228-5p
ENSG00000110013	-35.26	hsa-miR-149-3p
ENSG00000110042	-30.29	hsa-miR-26b-3p
ENSG00000110046	-30.11	hsa-miR-27b-3p
ENSG00000110047	-31.13	hsa-miR-125b-5p
ENSG00000110048	-30.32	miR-1285-x
ENSG00000110057	-32.79	hsa-miR-149-3p
ENSG00000110063	-39.99	hsa-miR-149-3p
ENSG00000110066	-31.47	hsa-miR-4640-5p
ENSG00000110074	-30.35	hsa-miR-4640-5p
ENSG00000110075	-34.58	hsa-miR-23a-5p
ENSG00000110080	-36	hsa-miR-874-3p
ENSG00000110090	-33.67	hsa-miR-1285-3p
ENSG00000110092	-31.53	hsa-miR-939-5p
ENSG00000110104	-31.77	hsa-miR-3187-3p
ENSG00000110107	-30.44	hsa-miR-939-3p
ENSG00000110108	-30.02	hsa-miR-671-5p
ENSG00000110171	-34.81	hsa-miR-939-5p
ENSG00000110200	-31.12	hsa-miR-125b-5p
ENSG00000110218	-31.63	miR-2467-x
ENSG00000110237	-31.29	hsa-miR-328-3p
ENSG00000110274	-32.01	hsa-miR-33b-3p
ENSG00000110315	-36.49	hsa-miR-619-5p
ENSG00000110318	-30.07	hsa-miR-143-5p
ENSG00000110367	-30.61	miR-361-y
ENSG00000110395	-34.99	hsa-miR-149-3p
ENSG00000110400	-31.38	hsa-miR-18a-3p
ENSG00000110422	-30.41	hsa-miR-6765-3p
ENSG00000110427	-30	hsa-miR-6735-5p
ENSG00000110442	-30.55	hsa-miR-23a-5p
ENSG00000110455	-33.79	hsa-miR-6724-5p
ENSG00000110492	-32.84	hsa-miR-149-3p
ENSG00000110497	-30.31	hsa-miR-3127-3p
ENSG00000110514	-32.18	hsa-miR-3187-5p
ENSG00000110536	-30.34	miR-943-z
ENSG00000110583	-32.34	hsa-miR-197-3p
ENSG00000110619	-31.83	hsa-miR-1910-5p
ENSG00000110651	-32.42	hsa-miR-330-5p
ENSG00000110696	-39.99	hsa-miR-619-5p
ENSG00000110697	-30.05	hsa-miR-188-3p
ENSG00000110711	-32.59	hsa-miR-940
ENSG00000110713	-30.01	hsa-miR-149-3p
ENSG00000110717	-38.37	hsa-miR-4734
ENSG00000110721	-33.24	hsa-miR-939-5p
ENSG00000110723	-36.36	hsa-miR-1285-3p
ENSG00000110801	-33.21	hsa-miR-1291
ENSG00000110811	-34.93	hsa-miR-1247-5p
ENSG00000110841	-30.6	hsa-miR-1285-3p
ENSG00000110844	-34.61	hsa-miR-663b
ENSG00000110851	-31.51	miR-298-x
ENSG00000110871	-31.68	hsa-miR-584-3p
ENSG00000110880	-34.01	hsa-miR-4685-3p
ENSG00000110881	-33.89	hsa-miR-149-3p
ENSG00000110888	-30.39	hsa-miR-378c
ENSG00000110900	-30.12	hsa-miR-23a-5p
ENSG00000110906	-31.42	hsa-miR-197-5p
ENSG00000110917	-30.09	hsa-miR-149-5p
ENSG00000110921	-33.75	hsa-miR-331-3p
ENSG00000110931	-32.54	hsa-miR-331-3p
ENSG00000110987	-31.37	hsa-miR-149-3p
ENSG00000111011	-31.87	hsa-miR-1285-3p
ENSG00000111077	-33.22	hsa-miR-185-3p
ENSG00000111110	-30.32	hsa-miR-874-3p
ENSG00000111145	-31.87	hsa-miR-8485
ENSG00000111186	-31.66	hsa-miR-1909-3p
ENSG00000111196	-35.28	hsa-miR-1288-3p
ENSG00000111203	-33.46	hsa-miR-331-3p
ENSG00000111206	-33.96	hsa-miR-4688
ENSG00000111224	-30.6	hsa-miR-1285-3p
ENSG00000111252	-30.38	hsa-miR-328-3p
ENSG00000111261	-34.32	hsa-miR-1285-3p
ENSG00000111266	-32.64	hsa-miR-4728-3p
ENSG00000111269	-32.87	hsa-miR-1237-3p
ENSG00000111271	-30.04	hsa-miR-328-3p
ENSG00000111275	-30.17	hsa-miR-143-5p
ENSG00000111276	-35.93	hsa-miR-3620-3p
ENSG00000111300	-35.51	hsa-miR-30c-1-3p
ENSG00000111319	-37.48	hsa-miR-1226-5p
ENSG00000111321	-32.55	hsa-miR-550a-5p
ENSG00000111325	-32.16	hsa-miR-663b
ENSG00000111331	-33.14	hsa-miR-3162-5p
ENSG00000111335	-33.72	hsa-miR-6510-5p
ENSG00000111348	-38.57	hsa-miR-139-3p
ENSG00000111358	-35.37	miR-1224-x
ENSG00000111364	-34.57	hsa-miR-940
ENSG00000111371	-31.14	hsa-miR-484
ENSG00000111445	-30.19	miR-351-x
ENSG00000111450	-30.9	hsa-miR-663b
ENSG00000111481	-35.36	hsa-miR-939-5p
ENSG00000111490	-30.59	hsa-miR-612
ENSG00000111540	-30.82	hsa-miR-149-3p
ENSG00000111581	-32.8	hsa-miR-324-3p
ENSG00000111615	-33.02	hsa-miR-484
ENSG00000111642	-31.11	hsa-miR-1915-3p
ENSG00000111652	-32.91	hsa-miR-1915-3p
ENSG00000111653	-31.56	hsa-miR-1915-5p
ENSG00000111667	-30.74	hsa-miR-125a-3p
ENSG00000111669	-31.64	hsa-miR-30c-1-3p
ENSG00000111670	-31.97	hsa-miR-1285-3p
ENSG00000111674	-31.93	hsa-miR-361-3p
ENSG00000111676	-32.67	hsa-miR-149-3p
ENSG00000111684	-33.84	hsa-miR-940
ENSG00000111696	-31.05	hsa-miR-3192-5p
ENSG00000111707	-30.34	hsa-miR-1224-5p
ENSG00000111725	-38.78	hsa-miR-744-5p
ENSG00000111737	-37.26	hsa-miR-149-3p
ENSG00000111752	-30.43	miR-149-x
ENSG00000111785	-31.52	hsa-miR-8485
ENSG00000111790	-33.51	hsa-miR-3651
ENSG00000111799	-32.13	hsa-miR-940
ENSG00000111801	-34.53	hsa-miR-1301-3p
ENSG00000111817	-31.85	miR-103-z
ENSG00000111832	-32.12	hsa-miR-939-5p
ENSG00000111850	-32.06	hsa-miR-331-3p
ENSG00000111859	-39.26	hsa-miR-940
ENSG00000111897	-33.72	hsa-miR-619-5p
ENSG00000111907	-30.11	hsa-miR-6511a-5p
ENSG00000111911	-45.95	miR-1285-x
ENSG00000111912	-30.79	miR-5120-z
ENSG00000111913	-31.8	hsa-miR-4640-5p
ENSG00000111961	-38.33	hsa-miR-1268a
ENSG00000111962	-31.12	hsa-miR-149-3p
ENSG00000111981	-32.58	hsa-miR-1285-3p
ENSG00000112033	-33.6	hsa-miR-149-3p
ENSG00000112039	-30.05	hsa-miR-3192-5p
ENSG00000112062	-30.84	hsa-miR-615-5p
ENSG00000112078	-30.11	hsa-miR-5088-3p
ENSG00000112079	-31.04	hsa-miR-6801-3p
ENSG00000112081	-31.23	miR-222-z
ENSG00000112130	-32.51	hsa-miR-3184-5p
ENSG00000112139	-33.31	hsa-miR-28-5p
ENSG00000112144	-37.85	hsa-miR-1268a
ENSG00000112146	-31.74	hsa-miR-296-5p
ENSG00000112159	-32.25	hsa-miR-24-3p
ENSG00000112167	-30.51	hsa-miR-4741
ENSG00000112186	-32.41	novel-m0115-5p
ENSG00000112208	-30.6	hsa-miR-1285-3p
ENSG00000112210	-31.2	hsa-miR-6734-5p
ENSG00000112237	-31.89	miR-2305-z
ENSG00000112242	-39.23	hsa-miR-194-3p
ENSG00000112276	-30.57	hsa-miR-24-3p
ENSG00000112293	-30.6	hsa-miR-1285-3p
ENSG00000112294	-30.5	hsa-miR-3192-5p
ENSG00000112304	-35.89	hsa-miR-1285-3p
ENSG00000112339	-40.68	miR-2305-z
ENSG00000112343	-39.96	hsa-miR-1285-3p
ENSG00000112365	-30.68	hsa-miR-3162-5p
ENSG00000112378	-30.07	novel-m0025-3p
ENSG00000112406	-31.34	hsa-miR-3192-5p
ENSG00000112425	-34.15	hsa-miR-6511b-5p
ENSG00000112473	-33.69	hsa-miR-197-5p
ENSG00000112511	-30.62	hsa-miR-877-3p
ENSG00000112531	-30.31	novel-m0132-3p
ENSG00000112559	-36.8	hsa-miR-4758-3p
ENSG00000112561	-30.59	hsa-miR-18a-3p
ENSG00000112562	-34.73	hsa-miR-4707-5p
ENSG00000112576	-31.71	hsa-miR-508-5p
ENSG00000112578	-30.95	hsa-miR-6827-5p
ENSG00000112584	-30.7	hsa-miR-4642
ENSG00000112592	-30.2	hsa-miR-3127-3p
ENSG00000112624	-35.73	hsa-miR-939-5p
ENSG00000112640	-30.33	hsa-miR-34a-5p
ENSG00000112655	-30.61	hsa-miR-330-5p
ENSG00000112658	-32.94	hsa-miR-18a-3p
ENSG00000112659	-36.05	novel-m0075-3p
ENSG00000112685	-31.95	miR-628-y
ENSG00000112699	-31.33	hsa-miR-663a
ENSG00000112739	-32.27	hsa-miR-138-5p
ENSG00000112759	-31.19	hsa-miR-149-3p
ENSG00000112763	-32.45	novel-m0172-3p
ENSG00000112769	-42.41	hsa-miR-1285-5p
ENSG00000112787	-30.14	hsa-miR-3192-5p
ENSG00000112837	-33.23	hsa-miR-1915-5p
ENSG00000112855	-31.16	novel-m0015-5p
ENSG00000112902	-40.71	hsa-miR-619-5p
[truncated: 5,655 more rows]
