# Supplementary material for: Global translational reprogramming in Trichophyton mentagrophytes-infected keratinocytes
Source: Virulence. 2026 Aug 2;17(1):2710548. doi: 10.1080/21505594.2026.2710548 (PMC13432870; doi:10.1080/21505594.2026.2710548)
Supplement: Supplemental Material [file KVIR_A_2710548_SM3764.zip › Supporting Tables/Table S3.xlsx]

## Sheet: Table S3
Table S3 Analysis of Ribosome Fragment Length Distribution and Regional Mapping
Length distribution									Regional Mapping
length	con_1R_count	con_3R_count	con_mean_count	Inf_1R_count	Inf_3R_count	Inf_3R_count	Inf_mean_count		region	con_1R_percentage	con_3R_percentage	con_mean_percentage	Inf_1R_percentage	Inf_2R_percentage	Inf_3R_percentage	Inf_mean_percentage
25	25.6184	26.9166	26.2675	27.2644	26.7595	29.1566	27.7268		5' UTR	56.8669	50.7834	53.8252	52.9661	41.9896	57.3101	50.7553
26	67.5734	66.0106	66.792	64.0426	64.8121	64.793	64.5492		CDS	35.4922	41.0612	38.2767	37.5196	49.0139	34.6565	40.3967
27	4.94634	4.42983	4.68809	4.83811	4.6685	3.44952	4.31871		3' UTR	7.6409	8.15532	7.89811	9.51421	8.99649	8.03347	8.84806
28	0.673359	0.933	0.80318	1.27463	1.06923	0.842819	1.06222
29	0.326761	0.472776	0.399769	0.63578	0.763499	0.438835	0.612705
30	0.207698	0.276302	0.242	0.408748	0.515337	0.279851	0.401312
31	0.143374	0.304104	0.223739	0.372806	0.318602	0.206321	0.299243
32	0.118416	0.199043	0.158729	0.297055	0.247051	0.183915	0.242674
33	0.266533	0.323924	0.295228	0.617108	0.562997	0.459838	0.546648
34	0.125717	0.133853	0.129785	0.248771	0.283206	0.189305	0.240427
