# Supplementary material for: Global translational reprogramming in Trichophyton mentagrophytes-infected keratinocytes
Source: Virulence. 2026 Aug 2;17(1):2710548. doi: 10.1080/21505594.2026.2710548 (PMC13432870; doi:10.1080/21505594.2026.2710548)
Supplement: Supplemental Material [file KVIR_A_2710548_SM3764.zip › Supporting Tables/Table S4.xlsx]

## Sheet: Table S4
Table S4 Differentially expressed genes at the transcriptional and translational levels under T. mentagrophytes infection
DEGs in RNA-seq						DEGs in Ribo-seq
ensembl_gene_id	log2FoldChange	pvalue	padj	Style	external_gene_name	gene_biotype	ensembl_gene_id	log2FoldChange	pvalue	padj	Style	external_gene_name	gene_biotype
ENSG00000187634	1.47842	5.18701e-10	8.52897e-09	up	SAMD11	protein_coding	ENSG00000178715	2.94715	0.00296446	0.309022	up	AL450998.1	processed_pseudogene
ENSG00000188976	1.1279	2.0349e-12	4.87239e-11	up	NOC2L	protein_coding	ENSG00000169991	3.52218	0.0130332	0.585072	up	IFFO2	protein_coding
ENSG00000187961	1.17256	0.00121425	0.00486897	up	KLHL17	protein_coding	ENSG00000117682	1.62667	0.018795	0.72017	up	DHDDS	protein_coding
ENSG00000217801	1.53675	0.00365387	0.0125471	up	AL390719.1	transcribed_unprocessed_pseudogene	ENSG00000175793	1.78902	0.000135814	0.0328141	up	SFN	protein_coding
ENSG00000237330	2.27664	5.66073e-27	4.87653e-25	up	RNF223	protein_coding	ENSG00000090020	1.68107	0.0457509	0.998793	up	SLC9A1	protein_coding
ENSG00000176022	1.09825	3.68298e-07	3.64868e-06	up	B3GALT6	protein_coding	ENSG00000252947	1.54351	0.0378029	0.981522	up	SCARNA1	scaRNA
ENSG00000240731	1.70429	0.00636506	0.0202636	up	AL139287.1	sense_intronic	ENSG00000221539	1.60002	0.0267948	0.865946	up	SNORD99	snoRNA
ENSG00000169962	2.19599	0.0259911	0.0651978	up	TAS1R3	protein_coding	ENSG00000189433	6.08236	0.000350795	0.0663308	up	GJB4	protein_coding
ENSG00000107404	1.84863	1.85527e-27	1.62474e-25	up	DVL1	protein_coding	ENSG00000132128	1.51203	0.0272673	0.871953	up	LRRC41	protein_coding
ENSG00000160072	1.72178	4.46389e-17	1.76013e-15	up	ATAD3B	protein_coding	ENSG00000058804	1.12116	0.0361692	0.96174	up	NDC1	protein_coding
ENSG00000284740	3.99731	0.0256131	0.0643924	up	AL645728.2	transcribed_unprocessed_pseudogene	ENSG00000177606	1.34643	2.57945e-05	0.0104357	up	JUN	protein_coding
ENSG00000197785	1.21706	8.1861e-11	1.5429e-09	up	ATAD3A	protein_coding	ENSG00000117525	1.17384	0.00529514	0.401665	up	F3	protein_coding
ENSG00000227775	-1.47462	0.0481045	0.10779	down	AL031282.1	transcribed_processed_pseudogene	ENSG00000169242	5.02011	0.0100695	0.550845	up	EFNA1	protein_coding
ENSG00000157933	2.08991	2.1962e-26	1.8517e-24	up	SKI	protein_coding	ENSG00000207475	-1.13418	0.00644872	0.432186	down	SNORA80E	snoRNA
ENSG00000157873	-1.60784	0.00968601	0.0286549	down	TNFRSF14	protein_coding	ENSG00000143179	2.67198	0.00205454	0.248936	up	UCK2	protein_coding
ENSG00000158292	1.07064	8.12177e-05	0.00046209	up	GPR153	protein_coding	ENSG00000143156	3.4656	0.00802737	0.471771	up	NME7	protein_coding
ENSG00000187017	1.47908	0.00849736	0.0256751	up	ESPN	protein_coding	ENSG00000075391	1.12888	0.0361182	0.96174	up	RASAL2	protein_coding
ENSG00000215788	1.87031	1.86851e-11	3.91251e-10	up	TNFRSF25	protein_coding	ENSG00000073756	2.68828	2.69358e-05	0.0104357	up	PTGS2	protein_coding
ENSG00000171680	1.14594	1.05608e-06	9.44162e-06	up	PLEKHG5	protein_coding	ENSG00000066279	-1.21273	0.00689646	0.446068	down	ASPM	protein_coding
ENSG00000162408	1.0717	2.56877e-06	2.10427e-05	up	NOL9	protein_coding	ENSG00000196878	2.5559	1.28274e-05	0.00751759	up	LAMB3	protein_coding
ENSG00000162413	3.22098	1.3434e-81	1.18302e-78	up	KLHL21	protein_coding	ENSG00000117595	2.05666	2.6982e-05	0.0104357	up	IRF6	protein_coding
ENSG00000116285	2.81533	8.53591e-45	1.80404e-42	up	ERRFI1	protein_coding	ENSG00000162772	3.93479	7.28813e-06	0.00524541	up	ATF3	protein_coding
ENSG00000180758	1.25967	0.000170629	0.000882286	up	GPR157	protein_coding	ENSG00000143353	5.2043	0.00626067	0.432185	up	LYPLAL1	protein_coding
ENSG00000049239	-1.12737	4.94724e-06	3.80673e-05	down	H6PD	protein_coding	ENSG00000143514	1.06695	0.0209993	0.781728	up	TP53BP2	protein_coding
ENSG00000171621	1.01013	0.000447434	0.00205276	up	SPSB1	protein_coding	ENSG00000143751	1.35037	0.0246689	0.831668	up	SDE2	protein_coding
ENSG00000171612	1.6162	1.47962e-11	3.15659e-10	up	SLC25A33	protein_coding	ENSG00000135766	-1.43047	0.0380544	0.982187	down	EGLN1	protein_coding
ENSG00000188807	1.22114	9.6974e-08	1.07267e-06	up	TMEM201	protein_coding	ENSG00000143674	2.43715	0.00111714	0.170472	up	MAP3K21	protein_coding
ENSG00000178585	-1.0236	0.000293212	0.00142132	down	CTNNBIP1	protein_coding	ENSG00000168275	-1.54814	0.0480307	0.998793	down	COA6	protein_coding
ENSG00000173614	-1.40013	0.0390951	0.091065	down	NMNAT1	protein_coding	ENSG00000054267	1.07862	0.00274241	0.290897	up	ARID4B	protein_coding
ENSG00000271989	-1.62588	0.0267141	0.0667685	down	AL139424.1	antisense_RNA	ENSG00000171865	-2.91255	0.0470714	0.998793	down	RNASEH1	protein_coding
ENSG00000203469	1.13094	0.00487078	0.0161049	up	AL354956.1	antisense_RNA	ENSG00000176887	5.34416	0.00332419	0.330087	up	SOX11	protein_coding
ENSG00000120942	1.05858	4.76549e-08	5.55425e-07	up	UBIAD1	protein_coding	ENSG00000055917	1.03716	0.0399327	0.993646	up	PUM2	protein_coding
ENSG00000189337	1.45614	1.71024e-07	1.78701e-06	up	KAZN	protein_coding	ENSG00000138018	1.13299	0.0355518	0.957251	up	SELENOI	protein_coding
ENSG00000142634	1.13565	3.94837e-12	9.14995e-11	up	EFHD2	protein_coding	ENSG00000138074	-1.69276	0.0130392	0.585072	down	SLC5A6	protein_coding
ENSG00000132906	-1.26138	0.0404511	0.093755	down	CASP9	protein_coding	ENSG00000115295	1.1884	0.0344691	0.94966	up	CLIP4	protein_coding
ENSG00000116138	-1.04431	0.00026586	0.00130267	down	DNAJC16	protein_coding	ENSG00000162924	2.70218	0.00828284	0.47852	up	REL	protein_coding
ENSG00000116786	1.08536	6.38139e-09	8.68253e-08	up	PLEKHM2	protein_coding	ENSG00000170340	3.02451	0.032234	0.944728	up	B3GNT2	protein_coding
ENSG00000237938	1.14012	0.00874021	0.0263286	up	AL450998.2	antisense_RNA	ENSG00000179833	2.41296	0.0356085	0.957251	up	SERTAD2	protein_coding
ENSG00000162458	1.05607	1.253e-07	1.36223e-06	up	FBLIM1	protein_coding	ENSG00000207016	-2.22515	0.0105219	0.557492	down	SNORA36C	snoRNA
ENSG00000065526	1.01052	2.31169e-09	3.44061e-08	up	SPEN	protein_coding	ENSG00000124380	1.79269	0.0330422	0.944728	up	SNRNP27	protein_coding
ENSG00000142627	2.42872	3.12593e-39	5.00496e-37	up	EPHA2	protein_coding	ENSG00000084090	1.06579	0.0281402	0.880443	up	STARD7	protein_coding
ENSG00000142632	-1.25917	0.0444863	0.101242	down	ARHGEF19	protein_coding	ENSG00000198142	1.80772	0.0110402	0.557492	up	SOWAHC	protein_coding
ENSG00000169991	1.99607	3.91607e-34	4.9659e-32	up	IFFO2	protein_coding	ENSG00000115008	5.11784	0.00830725	0.47852	up	IL1A	protein_coding
ENSG00000162542	-1.14426	0.000164599	0.000855431	down	TMCO4	protein_coding	ENSG00000264229	-1.28206	0.0375435	0.981522	down	RNU4ATAC	snRNA
ENSG00000189410	3.11036	1.15926e-20	6.44751e-19	up	SH2D5	protein_coding	ENSG00000123636	-1.63712	0.0127911	0.582496	down	BAZ2B	protein_coding
ENSG00000142794	-1.92106	0.00659893	0.0208949	down	NBPF3	protein_coding	ENSG00000213160	3.11343	0.0272562	0.871953	up	KLHL23	protein_coding
ENSG00000218510	-2.26105	4.20315e-07	4.1126e-06	down	LINC00339	transcribed_processed_pseudogene	ENSG00000163510	1.02658	0.0163389	0.666129	up	CWC22	protein_coding
ENSG00000184677	1.12472	4.31921e-08	5.06015e-07	up	ZBTB40	protein_coding	ENSG00000198612	-1.30124	0.0423303	0.998793	down	COPS8	protein_coding
ENSG00000249087	-2.46284	0.00564549	0.0182589	down	ZNF436-AS1	antisense_RNA	ENSG00000132155	-1.52375	0.0345571	0.94966	down	RAF1	protein_coding
ENSG00000088280	-1.16611	0.0494439	0.110106	down	ASAP3	protein_coding	ENSG00000170860	-1.25192	0.029346	0.898774	down	LSM3	protein_coding
ENSG00000117318	-1.94801	1.44522e-17	5.96566e-16	down	ID3	protein_coding	ENSG00000144677	-2.43388	0.0394746	0.993646	down	CTDSPL	protein_coding
ENSG00000117305	-1.29537	0.00019535	0.000991195	down	HMGCL	protein_coding	ENSG00000249992	3.50272	0.00873889	0.490392	up	TMEM158	protein_coding
ENSG00000142677	-3.80569	5.14838e-06	3.94237e-05	down	IL22RA1	protein_coding	ENSG00000164086	2.5773	0.00227847	0.264719	up	DUSP7	protein_coding
ENSG00000158055	1.73167	0.0134388	0.0378295	up	GRHL3	protein_coding	ENSG00000168273	-1.53862	0.0104523	0.557492	down	SMIM4	protein_coding
ENSG00000001460	-2.00072	0.000147341	0.000777459	down	STPG1	protein_coding	ENSG00000016864	1.84034	0.016389	0.666129	up	GLT8D1	protein_coding
ENSG00000001461	-1.11236	3.52449e-05	0.000221254	down	NIPAL3	protein_coding	ENSG00000113811	2.35456	0.00751404	0.470195	up	SELENOK	protein_coding
ENSG00000157978	-1.00974	2.95335e-05	0.000188958	down	LDLRAP1	protein_coding	ENSG00000169087	-3.70433	0.0336705	0.944728	down	HSPBAP1	protein_coding
ENSG00000236528	-1.25666	3.72466e-05	0.000231835	down	AL033528.2	antisense_RNA	ENSG00000179348	5.88698	0.000564758	0.096319	up	GATA2	protein_coding
ENSG00000176092	-1.0921	0.0492304	0.109738	down	CRYBG2	protein_coding	ENSG00000114115	6.36302	7.89585e-05	0.0214619	up	RBP1	protein_coding
ENSG00000198830	-1.66457	9.01848e-14	2.57108e-12	down	HMGN2	protein_coding	ENSG00000177311	1.47636	0.0398285	0.993646	up	ZBTB38	protein_coding
ENSG00000204160	1.44119	1.55085e-18	7.08429e-17	up	ZDHHC18	protein_coding	ENSG00000169908	1.41105	4.93002e-07	0.00061259	up	TM4SF1	protein_coding
ENSG00000175793	2.02703	1.25142e-54	4.22047e-52	up	SFN	protein_coding	ENSG00000013297	1.23267	0.045074	0.998793	up	CLDN11	protein_coding
ENSG00000226698	1.49475	0.0390397	0.0910027	up	AL034380.1	antisense_RNA	ENSG00000163882	1.16707	0.0429206	0.998793	up	POLR2H	protein_coding
ENSG00000253368	1.23496	1.42033e-06	1.23295e-05	up	TRNP1	protein_coding	ENSG00000145220	1.08982	0.0119419	0.575972	up	LYAR	protein_coding
ENSG00000181773	1.55618	0.000273003	0.00133437	up	GPR3	protein_coding	ENSG00000013288	-1.16358	0.0497503	0.998793	down	MAN2B2	protein_coding
ENSG00000130766	1.27806	5.52743e-07	5.25587e-06	up	SESN2	protein_coding	ENSG00000178988	-1.86446	0.0125076	0.582496	down	MRFAP1L1	protein_coding
ENSG00000130772	-1.1435	0.000539688	0.00241178	down	MED18	protein_coding	ENSG00000109680	3.20902	0.0187943	0.72017	up	TBC1D19	protein_coding
ENSG00000279443	2.48472	7.07922e-08	8.04393e-07	up	AL513497.1	TEC	ENSG00000047365	2.2775	0.0469405	0.998793	up	ARAP2	protein_coding
ENSG00000221539	2.35354	0.00467933	0.0155627	up	SNORD99	snoRNA	ENSG00000169299	-1.3725	0.0425677	0.998793	down	PGM2	protein_coding
ENSG00000162512	-1.02026	0.0169859	0.0462063	down	SDC3	protein_coding	ENSG00000174799	-1.79443	0.0025878	0.281359	down	CEP135	protein_coding
ENSG00000142910	1.27627	2.12097e-17	8.64254e-16	up	TINAGL1	protein_coding	ENSG00000169429	2.94098	5.2624e-15	4.57724e-11	up	CXCL8	protein_coding
ENSG00000121905	-1.13174	0.000133092	0.000712719	down	HPCA	protein_coding	ENSG00000163739	2.57163	0.0215256	0.78994	up	CXCL1	protein_coding
ENSG00000121900	-1.00104	2.04866e-06	1.71908e-05	down	TMEM54	protein_coding	ENSG00000138744	-2.80683	0.0392652	0.993646	down	NAAA	protein_coding
ENSG00000116514	1.84959	2.44621e-22	1.5029e-20	up	RNF19B	protein_coding	ENSG00000118785	5.038	1.37051e-05	0.00751759	up	SPP1	protein_coding
ENSG00000160094	-1.68532	3.44996e-05	0.000217264	down	ZNF362	protein_coding	ENSG00000145337	3.02508	0.0412456	0.998793	up	PYURF	protein_coding
ENSG00000134686	1.11073	2.5685e-09	3.78025e-08	up	PHC2	protein_coding	ENSG00000073331	4.93734	0.0119369	0.575972	up	ALPK1	protein_coding
ENSG00000121903	-1.7072	0.0195294	0.0517141	down	ZSCAN20	protein_coding	ENSG00000109390	3.62753	0.00579065	0.410245	up	NDUFC1	protein_coding
ENSG00000189433	2.0567	3.39336e-21	1.93483e-19	up	GJB4	protein_coding	ENSG00000109452	1.73012	0.0302124	0.918839	up	INPP4B	protein_coding
ENSG00000255811	2.1863	3.06793e-18	1.35459e-16	up	AL121988.1	antisense_RNA	ENSG00000137601	-1.83661	0.0211587	0.783143	down	NEK1	protein_coding
ENSG00000188910	1.65088	5.08188e-19	2.44842e-17	up	GJB3	protein_coding	ENSG00000112902	-1.50373	0.0185709	0.718776	down	SEMA5A	protein_coding
ENSG00000197056	-1.67934	0.000117786	0.000639833	down	ZMYM1	protein_coding	ENSG00000168685	5.14792	0.00692333	0.446068	up	IL7R	protein_coding
ENSG00000020129	1.21377	4.69867e-07	4.54138e-06	up	NCDN	protein_coding	ENSG00000164171	1.90976	0.000423543	0.0751832	up	ITGA2	protein_coding
ENSG00000126070	1.29504	1.88425e-08	2.35733e-07	up	AGO3	protein_coding	ENSG00000134363	1.16379	4.26432e-05	0.0142658	up	FST	protein_coding
ENSG00000116871	1.19755	4.96371e-15	1.65293e-13	up	MAP7D1	protein_coding	ENSG00000171617	2.06036	0.0275226	0.876038	up	ENC1	protein_coding
ENSG00000214193	1.25723	0.00104143	0.00426998	up	SH3D21	protein_coding	ENSG00000152409	3.13628	0.0016926	0.223064	up	JMY	protein_coding
ENSG00000142694	1.69411	0.0311392	0.075855	up	EVA1B	protein_coding	ENSG00000238835	-1.11909	0.00497317	0.400524	down	SCARNA18	snoRNA
ENSG00000116885	-1.60281	0.00124324	0.00496889	down	OSCP1	protein_coding	ENSG00000164400	5.5068	0.00194888	0.245672	up	CSF2	protein_coding
ENSG00000163874	3.17612	1.89853e-68	1.00312e-65	up	ZC3H12A	protein_coding	ENSG00000112983	-1.19487	0.00391608	0.347572	down	BRD8	protein_coding
ENSG00000163879	1.73857	0.0321683	0.0778116	up	DNALI1	protein_coding	ENSG00000113070	4.80351	2.87947e-05	0.0104357	up	HBEGF	protein_coding
ENSG00000134697	1.19676	6.6458e-13	1.69089e-11	up	GNL2	protein_coding	ENSG00000086570	-1.26137	0.000763603	0.122997	down	FAT2	protein_coding
ENSG00000116922	1.09579	1.26812e-06	1.11178e-05	up	C1orf109	protein_coding	ENSG00000050748	-2.10743	0.00843798	0.481398	down	MAPK9	protein_coding
ENSG00000134690	-1.41849	2.2292e-09	3.33349e-08	down	CDCA8	protein_coding	ENSG00000137275	1.37136	0.0457424	0.998793	up	RIPK1	protein_coding
ENSG00000196449	1.41263	5.00556e-13	1.29013e-11	up	YRDC	protein_coding	ENSG00000124782	1.49047	0.0349723	0.956569	up	RREB1	protein_coding
ENSG00000197982	1.02064	2.74984e-06	2.23986e-05	up	C1orf122	protein_coding	ENSG00000158373	-1.05872	0.00701706	0.448782	down	HIST1H2BD	protein_coding
ENSG00000228436	-1.52501	0.043535	0.0994915	down	AL139260.1	antisense_RNA	ENSG00000263426	-1.78646	0.0316384	0.944728	down	RN7SL471P	misc_RNA
ENSG00000158315	-1.56263	0.000165024	0.000857073	down	RHBDL2	protein_coding	ENSG00000137331	2.85764	6.73169e-06	0.00524541	up	IER3	protein_coding
ENSG00000174574	1.00112	1.48542e-08	1.89423e-07	up	AKIRIN1	protein_coding	ENSG00000112576	2.36887	0.0397814	0.993646	up	CCND3	protein_coding
ENSG00000127603	1.22926	1.76542e-08	2.21741e-07	up	MACF1	protein_coding	ENSG00000124587	2.92309	0.0432213	0.998793	up	PEX6	protein_coding
ENSG00000168389	2.7225	9.3227e-34	1.16358e-31	up	MFSD2A	protein_coding	ENSG00000112715	1.92425	2.46602e-05	0.0104357	up	VEGFA	protein_coding
ENSG00000117000	1.03872	1.15688e-06	1.02331e-05	up	RLF	protein_coding	ENSG00000112245	1.53551	0.00420191	0.364261	up	PTP4A1	protein_coding
ENSG00000259943	-1.80755	0.00202103	0.00754129	down	AL050341.2	antisense_RNA	ENSG00000112159	1.06124	0.0161759	0.663669	up	MDN1	protein_coding
ENSG00000164002	-1.05144	0.00287072	0.010213	down	EXO5	protein_coding	ENSG00000146263	2.48595	0.00410559	0.360711	up	MMS22L	protein_coding
ENSG00000227278	-1.49585	0.0346104	0.0826469	down	AL603839.1	antisense_RNA	ENSG00000118503	2.48333	0.0122192	0.577622	up	TNFAIP3	protein_coding
ENSG00000117010	-1.31788	0.0378817	0.0888389	down	ZNF684	protein_coding	ENSG00000130396	1.33695	0.00852325	0.481398	up	AFDN	protein_coding
ENSG00000198815	1.19069	1.38679e-11	2.96253e-10	up	FOXJ3	protein_coding	ENSG00000198517	2.9537	2.64618e-05	0.0104357	up	MAFK	protein_coding
ENSG00000127125	-1.3358	1.76469e-08	2.21741e-07	down	PPCS	protein_coding	ENSG00000146587	6.03321	0.000292588	0.0598576	up	RBAK	protein_coding
ENSG00000274386	-1.4307	0.0459718	0.103818	down	TMEM269	protein_coding	ENSG00000205903	2.36082	0.000337623	0.0652587	up	ZNF316	protein_coding
ENSG00000177868	-1.44887	0.000141047	0.000749185	down	SVBP	protein_coding	ENSG00000105855	2.36057	0.007639	0.471771	up	ITGB8	protein_coding
ENSG00000164010	-1.25666	0.0135933	0.0382442	down	ERMAP	protein_coding	ENSG00000122641	2.41758	0.00921705	0.510636	up	INHBA	protein_coding
ENSG00000228192	-1.78654	0.0114959	0.0331463	down	AL512353.1	antisense_RNA	ENSG00000122515	-2.06039	0.0225898	0.796983	down	ZMIZ2	protein_coding
ENSG00000164011	-1.25987	0.000977998	0.00404864	down	ZNF691	protein_coding	ENSG00000225648	5.23453	0.005063	0.401665	up	SBDSP1	transcribed_unprocessed_pseudogene
ENSG00000117394	1.41237	1.02539e-16	3.96425e-15	up	SLC2A1	protein_coding	ENSG00000106638	-1.10447	0.0429717	0.998793	down	TBL2	protein_coding
ENSG00000253313	-1.84185	3.07686e-05	0.00019579	down	C1orf210	protein_coding	ENSG00000127955	1.86488	0.0261499	0.858309	up	GNAI1	protein_coding
ENSG00000234694	-1.69055	0.0230299	0.0589989	down	AL139289.2	antisense_RNA	ENSG00000164647	-2.54539	0.0459369	0.998793	down	STEAP1	protein_coding
ENSG00000117407	-1.07512	0.000360524	0.00169625	down	ARTN	protein_coding	ENSG00000242265	3.05789	0.0308196	0.930793	up	PEG10	protein_coding
ENSG00000132768	1.08727	1.22196e-08	1.57603e-07	up	DPH2	protein_coding	ENSG00000127922	-1.14947	0.00793833	0.471771	down	SEM1	protein_coding
ENSG00000142945	-1.18708	7.24149e-08	8.21653e-07	down	KIF2C	protein_coding	ENSG00000006453	1.12702	0.0232007	0.803984	up	BAIAP2L1	protein_coding
ENSG00000173846	3.3593	1.09841e-33	1.36022e-31	up	PLK3	protein_coding	ENSG00000106366	1.54261	2.59428e-10	7.52168e-07	up	SERPINE1	protein_coding
ENSG00000188396	4.65358	0.00544943	0.0177013	up	TCTEX1D4	protein_coding	ENSG00000160991	-5.44924	0.00263979	0.283468	down	ORAI2	protein_coding
ENSG00000222009	2.19311	0.0187125	0.0499262	up	BTBD19	protein_coding	ENSG00000105821	1.28992	0.00350771	0.337846	up	DNAJC2	protein_coding
ENSG00000079277	-1.02323	7.53965e-06	5.54576e-05	down	MKNK1	protein_coding	ENSG00000128607	-2.72493	0.0384251	0.983142	down	KLHDC10	protein_coding
ENSG00000123472	-1.17801	7.10957e-07	6.59028e-06	down	ATPAF1	protein_coding	ENSG00000184863	1.06277	0.0181019	0.709236	up	RBM33	protein_coding
ENSG00000123473	-1.0394	0.00252652	0.00915263	down	STIL	protein_coding	ENSG00000155093	5.16094	0.00658214	0.432186	up	PTPRN2	protein_coding
ENSG00000123080	-3.0154	4.95244e-09	6.86198e-08	down	CDKN2C	protein_coding	ENSG00000169249	-2.10895	0.00258761	0.281359	down	ZRSR2	protein_coding
ENSG00000198841	1.08548	1.36878e-06	1.19146e-05	up	KTI12	protein_coding	ENSG00000147164	1.39317	0.0264913	0.863002	up	SNX12	protein_coding
ENSG00000223390	1.00551	0.0414855	0.0957047	up	AL445685.1	antisense_RNA	ENSG00000198157	-2.41283	0.00298435	0.309022	down	HMGN5	protein_coding
ENSG00000162378	-1.04667	0.000787165	0.00335503	down	ZYG11B	protein_coding	ENSG00000123496	5.03604	0.0108259	0.557492	up	IL13RA2	protein_coding
ENSG00000157184	-1.97757	4.7772e-08	5.56381e-07	down	CPT2	protein_coding	ENSG00000182372	1.61931	0.0444125	0.998793	up	CLN8	protein_coding
ENSG00000236723	-2.09749	1.19425e-05	8.36871e-05	down	AL606760.2	antisense_RNA	ENSG00000147324	2.76429	0.00213785	0.254726	up	MFHAS1	protein_coding
ENSG00000162384	-1.228	3.92143e-05	0.000241956	down	C1orf123	protein_coding	ENSG00000155975	3.17021	0.0292172	0.89799	up	VPS37A	protein_coding
ENSG00000081870	-1.24163	8.5023e-06	6.16796e-05	down	HSPB11	protein_coding	ENSG00000120910	2.27283	0.00373281	0.347572	up	PPP3CC	protein_coding
ENSG00000116205	-1.66183	7.53541e-06	5.54521e-05	down	TCEANC2	protein_coding	ENSG00000104689	2.25142	0.0126542	0.582496	up	TNFRSF10A	protein_coding
ENSG00000215883	-1.10342	0.015446	0.0426095	down	CYB5RL	protein_coding	ENSG00000277586	5.08524	0.00792374	0.471771	up	NEFL	protein_coding
ENSG00000162390	-1.2659	0.000265342	0.00130095	down	ACOT11	protein_coding	ENSG00000157168	1.71308	0.00178138	0.227859	up	NRG1	protein_coding
ENSG00000162396	-1.77323	6.46096e-05	0.000376102	down	PARS2	protein_coding	ENSG00000104332	6.1916	0.000151616	0.0356421	up	SFRP1	protein_coding
ENSG00000162600	-1.15535	0.00111603	0.00452898	down	OMA1	protein_coding	ENSG00000176731	3.27827	0.0155662	0.650536	up	C8orf59	protein_coding
ENSG00000177606	4.44982	2.98993e-21	1.71715e-19	up	JUN	protein_coding	ENSG00000104341	-1.06441	0.0228713	0.796983	down	LAPTM4B	protein_coding
ENSG00000125703	-1.49128	3.57716e-05	0.000224015	down	ATG4C	protein_coding	ENSG00000155097	1.59313	0.0151462	0.639523	up	ATP6V1C1	protein_coding
ENSG00000142856	-1.49187	4.59409e-12	1.04778e-10	down	ITGB3BP	protein_coding	ENSG00000136997	1.89283	0.0170245	0.67909	up	MYC	protein_coding
ENSG00000203965	-1.57263	0.000745025	0.00319691	down	EFCAB7	protein_coding	ENSG00000123908	1.70404	0.000295916	0.0598576	up	AGO2	protein_coding
ENSG00000116717	1.61852	2.00483e-12	4.80765e-11	up	GADD45A	protein_coding	ENSG00000130193	-2.94013	0.00641313	0.432186	down	THEM6	protein_coding
ENSG00000024526	-2.11798	6.60367e-14	1.92771e-12	down	DEPDC1	protein_coding	ENSG00000178209	1.12706	8.58981e-05	0.0226407	up	PLEC	protein_coding
ENSG00000233589	1.12096	0.0017298	0.00659396	up	AL138789.1	antisense_RNA	ENSG00000167700	3.00782	0.0406819	0.998793	up	MFSD3	protein_coding
ENSG00000033122	-1.26714	0.0410227	0.0948718	down	LRRC7	protein_coding	ENSG00000244230	-2.78215	0.00176176	0.227859	down	RN7SL151P	misc_RNA
ENSG00000254685	-2.22599	7.65809e-07	7.03701e-06	down	FPGT	protein_coding	ENSG00000165060	-3.08008	0.0149632	0.637989	down	FXN	protein_coding
ENSG00000116791	-1.60232	3.41496e-10	5.80799e-09	down	CRYZ	protein_coding	ENSG00000135048	3.00674	0.00238937	0.269905	up	TMEM2	protein_coding
ENSG00000117151	-1.37313	0.00192425	0.00723638	down	CTBS	protein_coding	ENSG00000187742	4.91954	0.0130494	0.585072	up	SECISBP2	protein_coding
ENSG00000142871	2.10036	2.47722e-32	2.88724e-30	up	CYR61	protein_coding	ENSG00000136888	1.65687	0.0110847	0.557492	up	ATP6V1G1	protein_coding
ENSG00000137975	-2.20145	0.00134956	0.00533598	down	CLCA2	protein_coding	ENSG00000197958	1.25904	0.00160055	0.214179	up	RPL12	protein_coding
ENSG00000137944	-1.03273	0.000236786	0.00117585	down	KYAT3	protein_coding	ENSG00000130713	1.67167	0.0156314	0.650536	up	EXOSC2	protein_coding
ENSG00000117226	-2.23131	1.25775e-10	2.26553e-09	down	GBP3	protein_coding	ENSG00000148296	1.14311	0.0402688	0.997887	up	SURF6	protein_coding
ENSG00000117228	-1.21403	0.00321621	0.0112316	down	GBP1	protein_coding	ENSG00000130560	-1.50809	0.0300081	0.915827	down	UBAC1	protein_coding
ENSG00000162645	1.2962	0.000453957	0.00207787	up	GBP2	protein_coding	ENSG00000198435	4.87584	0.018394	0.717449	up	NRARP	protein_coding
ENSG00000162654	-1.2887	0.00160165	0.00617556	down	GBP4	protein_coding	ENSG00000165802	1.30659	0.0235983	0.811296	up	NSMF	protein_coding
ENSG00000183347	-1.95057	4.12505e-05	0.000252847	down	GBP6	protein_coding	ENSG00000167323	-1.58076	0.0446986	0.998793	down	STIM1	protein_coding
ENSG00000097046	-1.40372	6.42074e-07	5.99735e-06	down	CDC7	protein_coding	ENSG00000166387	-1.81104	0.0333573	0.944728	down	PPFIBP2	protein_coding
ENSG00000172031	-1.79707	0.00927433	0.0276278	down	EPHX4	protein_coding	ENSG00000212607	-1.33835	8.54101e-09	1.85724e-05	down	SNORA3B	snoRNA
ENSG00000067208	1.06108	0.000195843	0.000993376	up	EVI5	protein_coding	ENSG00000201998	-1.11251	0.00206063	0.248936	down	SNORA23	snoRNA
ENSG00000137936	2.02741	5.83652e-27	5.00079e-25	up	BCAR3	protein_coding	ENSG00000148925	-1.82843	0.0488493	0.998793	down	BTBD10	protein_coding
ENSG00000224093	1.81101	0.000676937	0.00293654	up	AL109613.1	antisense_RNA	ENSG00000149091	2.34315	0.0359552	0.96174	up	DGKZ	protein_coding
ENSG00000137962	1.13797	1.92135e-08	2.39994e-07	up	ARHGAP29	protein_coding	ENSG00000149187	1.13951	0.0234786	0.810384	up	CELF1	protein_coding
ENSG00000117525	1.58899	1.29718e-18	5.97723e-17	up	F3	protein_coding	ENSG00000166900	2.2759	0.00366461	0.346465	up	STX3	protein_coding
ENSG00000152078	-1.06086	0.00741398	0.0229754	down	TMEM56	protein_coding	ENSG00000176340	-1.31795	0.00592661	0.415723	down	COX8A	protein_coding
ENSG00000162627	-1.13987	0.000811012	0.00344186	down	SNX7	protein_coding	ENSG00000245532	1.0427	0.00346299	0.337846	up	NEAT1	lincRNA
ENSG00000099260	-1.38276	0.0014539	0.00568191	down	PALMD	protein_coding	ENSG00000175592	1.74834	2.78621e-05	0.0104357	up	FOSL1	protein_coding
ENSG00000156869	-1.56278	0.000392251	0.00182494	down	FRRS1	protein_coding	ENSG00000175573	2.27368	0.0473408	0.998793	up	C11orf68	protein_coding
ENSG00000162694	-1.2226	1.17865e-05	8.27774e-05	down	EXTL2	protein_coding	ENSG00000110200	-1.43867	0.0154955	0.650536	down	ANAPC15	protein_coding
ENSG00000117543	-1.21285	3.87972e-07	3.82447e-06	down	DPH5	protein_coding	ENSG00000166439	1.61491	0.0446853	0.998793	up	RNF169	protein_coding
ENSG00000185946	-1.38154	0.00356739	0.0122859	down	RNPC3	protein_coding	ENSG00000196371	1.97467	0.0376672	0.981522	up	FUT4	protein_coding
ENSG00000134215	-1.54209	7.25513e-06	5.36385e-05	down	VAV3	protein_coding	ENSG00000166025	1.33416	1.59358e-06	0.00154011	up	AMOTL1	protein_coding
ENSG00000121957	-1.31086	2.12194e-08	2.62363e-07	down	GPSM2	protein_coding	ENSG00000023445	5.66292	0.00134557	0.198369	up	BIRC3	protein_coding
ENSG00000121940	-1.3331	1.53335e-09	2.33928e-08	down	CLCC1	protein_coding	ENSG00000188486	-1.0554	0.00750081	0.470195	down	H2AFX	protein_coding
ENSG00000197780	1.09395	3.39359e-06	2.71264e-05	up	TAF13	protein_coding	ENSG00000149547	1.6888	0.0320633	0.944728	up	EI24	protein_coding
ENSG00000116299	-3.47642	0.00554882	0.0179903	down	KIAA1324	protein_coding	ENSG00000134954	1.26218	0.0325868	0.944728	up	ETS1	protein_coding
ENSG00000134222	-2.99145	1.25477e-22	7.86138e-21	down	PSRC1	protein_coding	ENSG00000165632	2.25832	0.00453647	0.38309	up	TAF3	protein_coding
ENSG00000116337	1.33494	3.60736e-12	8.40886e-11	up	AMPD2	protein_coding	ENSG00000107897	-1.97252	0.00154809	0.214179	down	ACBD5	protein_coding
ENSG00000228703	1.19433	0.000610966	0.00268618	up	AL355310.2	antisense_RNA	ENSG00000107984	1.39015	0.00522983	0.401665	up	DKK1	protein_coding
ENSG00000116396	1.07905	0.00167362	0.00641872	up	KCNC4	protein_coding	ENSG00000151208	-1.26211	0.0148017	0.634214	down	DLG5	protein_coding
ENSG00000156171	-1.03041	1.5884e-07	1.67294e-06	down	DRAM2	protein_coding	ENSG00000119917	-1.3401	0.0264328	0.863002	down	IFIT3	protein_coding
ENSG00000162777	-1.39662	0.000684641	0.00296347	down	DENND2D	protein_coding	ENSG00000095485	-1.73595	0.00529854	0.401665	down	CWF19L1	protein_coding
ENSG00000085465	2.81967	0.000143951	0.000761606	up	OVGP1	protein_coding	ENSG00000148840	1.33783	0.00535509	0.401665	up	PPRC1	protein_coding
ENSG00000225075	-1.27656	0.0425938	0.0977581	down	AL603832.1	antisense_RNA	ENSG00000107957	1.37961	0.00580135	0.410245	up	SH3PXD2A	protein_coding
ENSG00000226419	1.77169	1.2278e-09	1.90057e-08	up	SLC16A1-AS1	antisense_RNA	ENSG00000108039	-1.22159	0.0047772	0.394057	down	XPNPEP1	protein_coding
ENSG00000134198	-2.32565	0.0441134	0.100567	down	TSPAN2	protein_coding	ENSG00000151553	1.18078	0.0185933	0.718776	up	FAM160B1	protein_coding
ENSG00000173218	-1.31704	4.52172e-09	6.32044e-08	down	VANGL1	protein_coding	ENSG00000066468	-1.80032	0.0399834	0.993646	down	FGFR2	protein_coding
ENSG00000134253	-1.79612	0.00448976	0.0150332	down	TRIM45	protein_coding	ENSG00000148773	-1.06769	1.56332e-06	0.00154011	down	MKI67	protein_coding
ENSG00000183508	2.52101	0.00466121	0.0155057	up	FAM46C	protein_coding	ENSG00000118971	1.34417	0.0280523	0.880443	up	CCND2	protein_coding
ENSG00000261662	3.61959	0.000998815	0.00412269	up	AL359752.1	sense_overlapping	ENSG00000111319	-3.74859	0.000270867	0.0574635	down	SCNN1A	protein_coding
ENSG00000188610	-1.74447	2.57492e-05	0.000167001	down	FAM72B	protein_coding	ENSG00000173391	5.29185	0.00449133	0.382996	up	OLR1	protein_coding
ENSG00000215784	-1.76497	2.41761e-05	0.000157637	down	FAM72D	protein_coding	ENSG00000087502	-1.42645	0.0126721	0.582496	down	ERGIC2	protein_coding
ENSG00000272419	-1.13989	0.0346327	0.0826628	down	AC241585.2	transcribed_unprocessed_pseudogene	ENSG00000139168	-1.60547	0.036267	0.96174	down	ZCRB1	protein_coding
ENSG00000281571	-1.79975	0.00213357	0.00789432	down	AC241585.3	TEC	ENSG00000211584	-3.236	0.0462071	0.998793	down	SLC48A1	protein_coding
ENSG00000131779	-1.85932	2.60786e-13	7.05412e-12	down	PEX11B	protein_coding	ENSG00000139651	3.36328	0.0137425	0.597663	up	ZNF740	protein_coding
ENSG00000121851	-1.46363	0.00267654	0.00962256	down	POLR3GL	protein_coding	ENSG00000139289	1.52873	0.000389332	0.0705502	up	PHLDA1	protein_coding
ENSG00000265972	-1.34525	3.73056e-06	2.9537e-05	down	TXNIP	protein_coding	ENSG00000175183	3.14045	0.022832	0.796983	up	CSRP2	protein_coding
ENSG00000206585	1.78636	0.0499037	0.110896	up	RNVU1-7	snRNA	ENSG00000139318	2.41396	7.3743e-05	0.0213805	up	DUSP6	protein_coding
ENSG00000274020	-1.29075	0.00664563	0.0210008	down	LINC01138	processed_transcript	ENSG00000173598	5.3188	0.00353461	0.337846	up	NUDT4	protein_coding
ENSG00000274210	3.04497	0.0430541	0.0986058	up	U1	snRNA	ENSG00000177889	1.99739	0.000601789	0.0987614	up	UBE2N	protein_coding
ENSG00000261716	-1.43042	0.00261722	0.00943763	down	AC239868.2	sense_overlapping	ENSG00000212443	-1.19203	2.79422e-05	0.0104357	down	SNORA53	snoRNA
ENSG00000272993	-1.89493	0.0139333	0.0390966	down	AC239868.4	lincRNA	ENSG00000084112	1.45554	0.0120518	0.575972	up	SSH1	protein_coding
ENSG00000178096	-2.10511	4.54784e-07	4.41985e-06	down	BOLA1	protein_coding	ENSG00000173064	1.40208	0.0134476	0.594457	up	HECTD4	protein_coding
ENSG00000159164	-1.0891	0.0188766	0.0502795	down	SV2A	protein_coding	ENSG00000122965	1.1395	0.022734	0.796983	up	RBM19	protein_coding
ENSG00000014914	-1.38319	0.0027121	0.00972615	down	MTMR11	protein_coding	ENSG00000111450	2.00746	0.00652616	0.432186	up	STX2	protein_coding
ENSG00000023902	1.05052	0.020257	0.0532758	up	PLEKHO1	protein_coding	ENSG00000112787	4.14194	0.000580064	0.0970268	up	FBRSL1	protein_coding
ENSG00000143369	1.21178	2.95309e-11	6.00121e-10	up	ECM1	protein_coding	ENSG00000120675	-1.33213	0.00734841	0.466543	down	DNAJC15	protein_coding
ENSG00000143384	1.17462	5.71751e-15	1.89599e-13	up	MCL1	protein_coding	ENSG00000136111	3.29064	1.38286e-05	0.00751759	up	TBC1D4	protein_coding
ENSG00000143457	-1.20454	8.69361e-06	6.28661e-05	down	GOLPH3L	protein_coding	ENSG00000139793	1.64954	0.0377664	0.981522	up	MBNL2	protein_coding
ENSG00000143412	-1.61454	0.00339323	0.0117823	down	ANXA9	protein_coding	ENSG00000185950	1.05017	0.044456	0.998793	up	IRS2	protein_coding
ENSG00000143409	-1.59096	0.0477184	0.107076	down	MINDY1	protein_coding	ENSG00000088448	2.34112	0.00147152	0.213322	up	ANKRD10	protein_coding
ENSG00000143363	-1.22292	6.92849e-07	6.43456e-06	down	PRUNE1	protein_coding	ENSG00000183087	1.54563	0.0325689	0.944728	up	GAS6	protein_coding
ENSG00000143398	1.20666	1.01498e-12	2.5099e-11	up	PIP5K1A	protein_coding	ENSG00000283274	5.44689	0.00228258	0.264719	up	5_8S_rRNA	rRNA
ENSG00000143375	-1.47495	0.000233038	0.00115832	down	CGN	protein_coding	ENSG00000185246	2.04817	0.0111255	0.557492	up	PRPF39	protein_coding
ENSG00000182134	-1.48454	0.00773316	0.0237509	down	TDRKH	protein_coding	ENSG00000274012	-1.95254	2.67754e-11	1.16446e-07	down	RN7SL2	misc_RNA
ENSG00000163207	-2.51869	0.000105075	0.000580534	down	IVL	protein_coding	ENSG00000139926	1.13009	0.0120187	0.575972	up	FRMD6	protein_coding
ENSG00000241794	2.41311	0.00196335	0.00735549	up	SPRR2A	protein_coding	ENSG00000165949	3.06148	0.000122893	0.0305407	up	IFI27	protein_coding
ENSG00000203783	4.39581	0.0174529	0.0472619	up	PRR9	protein_coding	ENSG00000119698	5.36349	0.00389422	0.347572	up	PPP4R4	protein_coding
ENSG00000238279	2.99592	8.57565e-06	6.21264e-05	up	BX470102.1	antisense_RNA	ENSG00000100697	1.10801	0.0169225	0.678303	up	DICER1	protein_coding
ENSG00000160741	1.33765	3.65687e-17	1.44913e-15	up	CRTC2	protein_coding	ENSG00000185215	-1.23943	0.00475404	0.394057	down	TNFAIP2	protein_coding
ENSG00000160712	1.49554	1.00788e-10	1.85551e-09	up	IL6R	protein_coding	ENSG00000099814	1.32979	0.0116145	0.570751	up	CEP170B	protein_coding
ENSG00000271380	1.06211	9.17194e-06	6.59639e-05	up	AL451085.2	antisense_RNA	ENSG00000212550	-1.41467	0.00238723	0.269905	down	RNU1-78P	snRNA
ENSG00000160685	1.44471	2.14349e-16	8.05129e-15	up	ZBTB7B	protein_coding	ENSG00000137876	1.23829	0.0354483	0.957251	up	RSL24D1	protein_coding
ENSG00000232093	-1.68431	0.0159045	0.043654	down	DCST1-AS1	antisense_RNA	ENSG00000138587	-1.55016	0.000260689	0.0566869	down	MNS1	protein_coding
ENSG00000169242	2.18498	1.04488e-32	1.236e-30	up	EFNA1	protein_coding	ENSG00000129003	-1.0456	0.0125281	0.582496	down	VPS13C	protein_coding
ENSG00000116584	1.49912	4.1439e-20	2.175e-18	up	ARHGEF2	protein_coding	ENSG00000138623	3.82287	0.00253028	0.281359	up	SEMA7A	protein_coding
ENSG00000254726	1.80589	6.40375e-10	1.03895e-08	up	MEX3A	protein_coding	ENSG00000179361	5.36036	0.0031173	0.318991	up	ARID3B	protein_coding
ENSG00000125462	1.26464	0.000409954	0.00189506	up	C1orf61	protein_coding	ENSG00000117899	-1.24025	0.0114718	0.56694	down	MESD	protein_coding
ENSG00000116604	1.72696	1.28234e-19	6.41213e-18	up	MEF2D	protein_coding	ENSG00000127564	-2.24433	0.000180324	0.0412752	down	PKMYT1	protein_coding
ENSG00000183856	-1.33388	2.60836e-05	0.000168893	down	IQGAP3	protein_coding	ENSG00000153443	3.17248	0.0216572	0.78994	up	UBALD1	protein_coding
ENSG00000187862	5.41448	0.00351494	0.0121437	up	TTC24	protein_coding	ENSG00000185164	-1.42097	0.0210306	0.781728	down	NOMO2	protein_coding
ENSG00000183853	1.05165	2.41029e-09	3.56727e-08	up	KIRREL1	protein_coding	ENSG00000157106	1.39538	0.00158377	0.214179	up	SMG1	protein_coding
ENSG00000158473	-2.97445	0.00191265	0.00720128	down	CD1D	protein_coding	ENSG00000103502	-1.54665	0.0338817	0.947599	down	CDIPT	protein_coding
ENSG00000143315	-1.18448	1.66356e-08	2.09778e-07	down	PIGM	protein_coding	ENSG00000087245	1.30305	0.0106202	0.557492	up	MMP2	protein_coding
ENSG00000162734	1.05216	1.26984e-15	4.56422e-14	up	PEA15	protein_coding	ENSG00000205336	-2.40323	0.000494045	0.085944	down	ADGRG1	protein_coding
ENSG00000162738	-2.69013	8.48705e-06	6.15972e-05	down	VANGL2	protein_coding	ENSG00000103044	2.06098	7.83977e-06	0.00524541	up	HAS3	protein_coding
ENSG00000143217	-1.76986	1.44848e-08	1.8516e-07	down	NECTIN4	protein_coding	ENSG00000103043	1.71881	0.043491	0.998793	up	VAC14	protein_coding
ENSG00000162755	-2.94576	0.0366816	0.0866141	down	KLHDC9	protein_coding	ENSG00000140832	5.04386	0.0108282	0.557492	up	MARVELD3	protein_coding
ENSG00000158869	2.04203	0.0132875	0.0374954	up	FCER1G	protein_coding	ENSG00000168411	1.87263	0.00549926	0.401665	up	RFWD3	protein_coding
ENSG00000173110	1.906	0.00900543	0.0269839	up	HSPA6	protein_coding	ENSG00000171724	4.87996	0.0150977	0.639523	up	VAT1L	protein_coding
ENSG00000117143	1.18298	3.31058e-12	7.75126e-11	up	UAP1	protein_coding	ENSG00000230989	1.39869	0.0324503	0.944728	up	HSBP1	protein_coding
ENSG00000162733	2.07671	0.0266686	0.0666758	up	DDR2	protein_coding	ENSG00000270385	-1.24664	0.0222691	0.796983	down	AC133539.2	processed_pseudogene
ENSG00000132196	-1.75361	1.7324e-05	0.000116852	down	HSD17B7	protein_coding	ENSG00000132376	1.29504	0.0329566	0.944728	up	INPP5K	protein_coding
ENSG00000117152	4.83648	0.000154359	0.000809913	up	RGS4	protein_coding	ENSG00000040633	1.63711	0.0321405	0.944728	up	PHF23	protein_coding
ENSG00000143248	3.23719	3.57124e-05	0.000223746	up	RGS5	protein_coding	ENSG00000132510	2.43311	5.59435e-05	0.0174272	up	KDM6B	protein_coding
ENSG00000232995	-3.48319	0.00642534	0.0204309	down	RGS5	antisense_RNA	ENSG00000226145	5.13166	0.0066085	0.432186	up	KRT16P6	transcribed_unprocessed_pseudogene
ENSG00000143228	-2.11053	1.23242e-18	5.74563e-17	down	NUF2	protein_coding	ENSG00000131899	1.60941	0.0462103	0.998793	up	LLGL1	protein_coding
ENSG00000185630	-3.10455	8.46432e-11	1.58591e-09	down	PBX1	protein_coding	ENSG00000072134	2.6712	0.0226609	0.796983	up	EPN2	protein_coding
ENSG00000143179	1.17533	4.06129e-13	1.06582e-11	up	UCK2	protein_coding	ENSG00000132591	-1.87711	0.0257002	0.852431	down	ERAL1	protein_coding
ENSG00000236364	1.28795	1.57221e-07	1.65699e-06	up	AL358115.1	antisense_RNA	ENSG00000160551	1.0205	0.00780295	0.471771	up	TAOK1	protein_coding
ENSG00000117479	2.09865	4.56483e-25	3.46206e-23	up	SLC19A2	protein_coding	ENSG00000108666	-2.02778	0.0279177	0.879811	down	C17orf75	protein_coding
ENSG00000000460	-1.70094	3.05977e-11	6.18564e-10	down	C1orf112	protein_coding	ENSG00000172057	-1.99037	0.0458982	0.998793	down	ORMDL3	protein_coding
ENSG00000171806	-1.42695	4.70714e-06	3.63788e-05	down	METTL18	protein_coding	ENSG00000108342	5.58653	0.00154627	0.214179	up	CSF3	protein_coding
ENSG00000000457	-1.37303	3.74065e-05	0.000232613	down	SCYL3	protein_coding	ENSG00000131746	2.64767	5.61005e-05	0.0174272	up	TNS4	protein_coding
ENSG00000120370	-1.45582	0.00123557	0.00494541	down	GORAB	protein_coding	ENSG00000171346	-1.13133	0.00533685	0.401665	down	KRT15	protein_coding
ENSG00000117533	-1.01752	0.00613215	0.0196048	down	VAMP4	protein_coding	ENSG00000173786	1.0385	0.0449665	0.998793	up	CNP	protein_coding
ENSG00000135845	-2.36807	3.90244e-30	3.79495e-28	down	PIGC	protein_coding	ENSG00000108799	-3.37653	0.00377106	0.347572	down	EZH1	protein_coding
ENSG00000076321	-1.20281	0.00048094	0.00218185	down	KLHL20	protein_coding	ENSG00000274452	1.68592	0.0238616	0.817117	up	U2	snRNA
ENSG00000120334	-1.26832	4.61511e-06	3.57023e-05	down	CENPL	protein_coding	ENSG00000006282	-2.12666	0.00802204	0.471771	down	SPATA20	protein_coding
ENSG00000135870	1.4548	3.87399e-13	1.02004e-11	up	RC3H1	protein_coding	ENSG00000154945	1.42701	0.0192561	0.725061	up	ANKRD40	protein_coding
ENSG00000227373	2.7562	0.0482629	0.108024	up	AL121983.2	lincRNA	ENSG00000154229	-1.00077	0.0244888	0.831668	down	PRKCA	protein_coding
ENSG00000120333	-1.4281	2.60089e-08	3.16156e-07	down	MRPS14	protein_coding	ENSG00000055483	1.42817	0.0227875	0.796983	up	USP36	protein_coding
ENSG00000224687	1.60528	1.42899e-05	9.84395e-05	up	RASAL2-AS1	lincRNA	ENSG00000169683	-3.89501	0.00646903	0.432186	down	LRRC45	protein_coding
ENSG00000075391	1.27362	5.75529e-14	1.71387e-12	up	RASAL2	protein_coding	ENSG00000141449	5.02508	0.0103181	0.553992	up	GREB1L	protein_coding
ENSG00000143322	2.89683	3.73824e-68	1.85171e-65	up	ABL2	protein_coding	ENSG00000168234	3.13703	0.0258311	0.852431	up	TTC39C	protein_coding
ENSG00000232586	-1.47051	0.031816	0.0771832	down	KIAA1614-AS1	antisense_RNA	ENSG00000152223	1.03353	0.0365037	0.96215	up	EPG5	protein_coding
ENSG00000135823	1.05515	5.20708e-10	8.55309e-09	up	STX6	protein_coding	ENSG00000049759	1.1386	0.0406959	0.998793	up	NEDD4L	protein_coding
ENSG00000153029	-1.53856	9.2757e-10	1.45573e-08	down	MR1	protein_coding	ENSG00000089195	-1.81497	0.0213944	0.788512	down	TRMT6	protein_coding
ENSG00000162783	1.29378	6.85523e-19	3.28472e-17	up	IER5	protein_coding	ENSG00000198959	1.53481	0.00799616	0.471771	up	TGM2	protein_coding
ENSG00000135821	1.00136	6.86517e-10	1.10702e-08	up	GLUL	protein_coding	ENSG00000124107	-2.32587	0.0147155	0.633639	down	SLPI	protein_coding
ENSG00000135828	-3.10581	1.2682e-05	8.83229e-05	down	RNASEL	protein_coding	ENSG00000172216	1.2067	0.0283357	0.883384	up	CEBPB	protein_coding
ENSG00000143333	3.56264	4.41474e-17	1.74509e-15	up	RGS16	protein_coding	ENSG00000124171	2.96389	0.0435847	0.998793	up	PARD6B	protein_coding
ENSG00000058085	1.79687	1.38185e-37	2.04708e-35	up	LAMC2	protein_coding	ENSG00000227500	-1.30526	0.0384128	0.983142	down	SCAMP4	protein_coding
ENSG00000116701	1.43134	5.55128e-06	4.21021e-05	up	NCF2	protein_coding	ENSG00000181143	2.98192	3.54023e-06	0.00307929	up	MUC16	protein_coding
ENSG00000116667	-1.0475	3.70455e-05	0.000230981	down	C1orf21	protein_coding	ENSG00000130164	1.00593	0.00641109	0.432186	up	LDLR	protein_coding
ENSG00000121486	-1.61225	1.87857e-08	2.35394e-07	down	TRMT1L	protein_coding	ENSG00000105576	1.2043	0.005599	0.40248	up	TNPO2	protein_coding
ENSG00000073756	5.4088	2.49406e-23	1.64039e-21	up	PTGS2	protein_coding	ENSG00000105127	1.64102	0.0224314	0.796983	up	AKAP8	protein_coding
ENSG00000116741	2.05912	5.8788e-20	3.04526e-18	up	RGS2	protein_coding	ENSG00000130522	1.22933	0.0110263	0.557492	up	JUND	protein_coding
ENSG00000066279	-1.12353	1.08588e-08	1.41315e-07	down	ASPM	protein_coding	ENSG00000105671	-1.26049	0.032569	0.944728	down	DDX49	protein_coding
ENSG00000118200	1.0622	5.37333e-11	1.05542e-09	up	CAMSAP2	protein_coding	ENSG00000011422	1.44074	0.0286236	0.889173	up	PLAUR	protein_coding
ENSG00000116857	-1.6497	4.38512e-20	2.28647e-18	down	TMEM9	protein_coding	ENSG00000125740	6.36132	7.72546e-05	0.0214619	up	FOSB	protein_coding
ENSG00000118194	2.82857	0.0011202	0.00454356	up	TNNT2	protein_coding	ENSG00000104936	2.2073	0.0245301	0.831668	up	DMPK	protein_coding
ENSG00000159166	1.30872	2.96361e-15	1.01024e-13	up	LAD1	protein_coding	ENSG00000087074	2.22566	1.28363e-07	0.000186083	up	PPP1R15A	protein_coding
ENSG00000134369	1.00018	4.96825e-07	4.77283e-06	up	NAV1	protein_coding	ENSG00000129824	5.50781	0.00200232	0.248803	up	RPS4Y1	protein_coding
ENSG00000198892	1.74454	0.0468794	0.105507	up	SHISA4	protein_coding	ENSG00000252681	-2.33741	0.0246072	0.831668	down	RNU1-97P	snRNA
ENSG00000170075	1.39023	0.00135521	0.00535431	up	GPR37L1	protein_coding	ENSG00000093010	-1.2077	0.00390787	0.347572	down	COMT	protein_coding
ENSG00000077152	-1.54847	1.6401e-16	6.23434e-15	down	UBE2T	protein_coding	ENSG00000128342	4.09323	1.64891e-08	2.86844e-05	up	LIF	protein_coding
ENSG00000117139	1.02616	2.62003e-08	3.18239e-07	up	KDM5B	protein_coding	ENSG00000183741	-1.307	0.0134839	0.594457	down	CBX6	protein_coding
ENSG00000228288	1.69414	0.0356158	0.0845508	up	PCAT6	antisense_RNA	ENSG00000209482	-2.14863	0.0223091	0.796983	down	SNORD83A	snoRNA
ENSG00000117153	-1.39909	2.43558e-11	5.00732e-10	down	KLHL12	protein_coding	ENSG00000196588	1.9237	0.0109151	0.557492	up	MKL1	protein_coding
ENSG00000159388	1.86891	5.15739e-29	4.72542e-27	up	BTG2	protein_coding	ENSG00000100426	5.2376	0.00554149	0.401665	up	ZBED4	protein_coding
ENSG00000143850	-2.15832	0.00183021	0.00693536	down	PLEKHA6	protein_coding	ENSG00000180530	2.24921	0.00333958	0.330087	up	NRIP1	protein_coding
ENSG00000133056	-1.8382	1.42935e-07	1.5257e-06	down	PIK3C2B	protein_coding	ENSG00000156299	3.08137	0.0275965	0.876038	up	TIAM1	protein_coding
ENSG00000163531	-1.26284	0.000194584	0.000988324	down	NFASC	protein_coding	ENSG00000159216	2.89923	3.61427e-05	0.0125748	up	RUNX1	protein_coding
ENSG00000174529	1.51639	0.00202868	0.00756448	up	TMEM81	protein_coding	ENSG00000183421	-2.50755	0.00621416	0.432185	down	RIPK4	protein_coding
ENSG00000163545	1.60247	2.00135e-12	4.80657e-11	up	NUAK2	protein_coding	ENSG00000173638	1.69837	0.0429088	0.998793	up	SLC19A1	protein_coding
ENSG00000117266	-1.131	0.0010306	0.00423434	down	CDK18	protein_coding	ENSG00000210100	-1.06687	0.000120849	0.0305407	down	MT-TI	Mt_tRNA
ENSG00000069275	-1.1646	3.04147e-12	7.14228e-11	down	NUCKS1	protein_coding
ENSG00000133065	1.10545	4.05633e-09	5.73056e-08	up	SLC41A1	protein_coding
ENSG00000196550	-1.69182	1.92216e-06	1.62497e-05	down	FAM72A	protein_coding
ENSG00000266028	-1.27121	5.84649e-08	6.72516e-07	down	SRGAP2	protein_coding
ENSG00000266094	1.33413	2.65276e-12	6.25727e-11	up	RASSF5	protein_coding
ENSG00000162889	1.19022	9.93637e-16	3.58773e-14	up	MAPKAPK2	protein_coding
ENSG00000162892	3.59031	0.0089322	0.0268152	up	IL24	protein_coding
ENSG00000182795	1.18544	1.48271e-11	3.15893e-10	up	C1orf116	protein_coding
ENSG00000180667	1.90366	4.51441e-22	2.72083e-20	up	YOD1	protein_coding
ENSG00000196352	3.43015	4.11947e-55	1.41952e-52	up	CD55	protein_coding
ENSG00000008118	5.05114	1.16691e-11	2.53379e-10	up	CAMK1G	protein_coding
ENSG00000196878	3.59366	1.45417e-173	5.76253e-170	up	LAMB3	protein_coding
ENSG00000009790	2.96331	2.5746e-35	3.45848e-33	up	TRAF3IP3	protein_coding
ENSG00000162757	2.54968	2.37949e-39	3.8487e-37	up	C1orf74	protein_coding
ENSG00000117595	2.21224	1.00163e-51	2.78541e-49	up	IRF6	protein_coding
ENSG00000117597	1.19095	3.03066e-10	5.19903e-09	up	DIEXF	protein_coding
ENSG00000054392	-1.20015	0.0189071	0.0503267	down	HHAT	protein_coding
ENSG00000153363	-1.40717	0.0203022	0.0533602	down	LINC00467	lincRNA
ENSG00000117650	-1.80726	2.1631e-11	4.47032e-10	down	NEK2	protein_coding
ENSG00000162772	4.47375	1.22912e-69	6.71818e-67	up	ATF3	protein_coding
ENSG00000117697	-1.8359	2.39489e-15	8.30665e-14	down	NSL1	protein_coding
ENSG00000203705	-1.83179	9.29141e-08	1.03281e-06	down	TATDN3	protein_coding
ENSG00000198468	-1.35918	0.000817932	0.00346474	down	FLVCR1-AS1	lincRNA
ENSG00000092969	1.12901	0.00581531	0.0186937	up	TGFB2	protein_coding
ENSG00000228063	-1.54261	0.0290301	0.0715195	down	LYPLAL1-AS1	antisense_RNA
ENSG00000143353	-1.70994	1.22928e-09	1.90101e-08	down	LYPLAL1	protein_coding
ENSG00000143507	2.2282	1.30523e-32	1.53253e-30	up	DUSP10	protein_coding
ENSG00000228437	1.8734	9.10929e-23	5.79885e-21	up	LINC02474	lincRNA
ENSG00000154309	-1.94588	0.00803965	0.0245448	down	DISP1	protein_coding
ENSG00000187554	-2.92909	0.0103135	0.0302461	down	TLR5	protein_coding
ENSG00000143514	1.50008	3.74507e-20	1.99205e-18	up	TP53BP2	protein_coding
ENSG00000272645	-1.75135	0.000223066	0.0011154	down	GTF2IP20	transcribed_unprocessed_pseudogene
ENSG00000162923	1.00779	5.43183e-09	7.48045e-08	up	WDR26	protein_coding
ENSG00000143751	1.12267	9.23113e-08	1.02755e-06	up	SDE2	protein_coding
ENSG00000225518	-2.41556	0.0150112	0.0416274	down	LINC01703	lincRNA
ENSG00000183814	-1.01343	0.000489594	0.00221667	down	LIN9	protein_coding
ENSG00000181450	-1.63002	0.000498254	0.00224945	down	ZNF678	protein_coding
ENSG00000143816	2.00934	2.40174e-23	1.58625e-21	up	WNT9A	protein_coding
ENSG00000198835	2.49233	0.0279069	0.069204	up	GJC2	protein_coding
ENSG00000154370	1.41994	1.18567e-17	4.94582e-16	up	TRIM11	protein_coding
ENSG00000270094	1.5242	3.14969e-08	3.76798e-07	up	AL670729.2	antisense_RNA
ENSG00000135763	1.36939	6.17234e-14	1.81855e-12	up	URB2	protein_coding
ENSG00000173409	-2.91197	3.10552e-30	3.05749e-28	down	ARV1	protein_coding
ENSG00000116906	-1.03619	5.24175e-08	6.06918e-07	down	GNPAT	protein_coding
ENSG00000143674	1.42417	1.83428e-13	5.04778e-12	up	MAP3K21	protein_coding
ENSG00000135750	1.33322	4.95337e-13	1.28085e-11	up	KCNK1	protein_coding
ENSG00000168264	2.01262	4.00235e-41	7.04903e-39	up	IRF2BP2	protein_coding
ENSG00000228830	2.3789	7.09744e-52	2.04548e-49	up	AL160408.2	antisense_RNA
ENSG00000235674	2.49138	0.00734752	0.0228095	up	LDHAP2	processed_pseudogene
ENSG00000116962	-1.2996	0.00149862	0.00583221	down	NID1	protein_coding
ENSG00000273058	1.69308	0.00919488	0.0274582	up	AL359921.2	antisense_RNA
ENSG00000117009	-1.01538	0.00676393	0.0213321	down	KMO	protein_coding
ENSG00000054277	-1.12171	0.00175499	0.00668067	down	OPN3	protein_coding
ENSG00000203666	-1.74427	2.00231e-06	1.68494e-05	down	EFCAB2	protein_coding
ENSG00000162852	1.33208	2.43768e-10	4.2137e-09	up	CNST	protein_coding
ENSG00000153207	1.10841	7.08642e-11	1.35008e-09	up	AHCTF1	protein_coding
ENSG00000184731	1.00667	7.71452e-05	0.000441454	up	FAM110C	protein_coding
ENSG00000233296	-1.26863	5.06342e-05	0.000302641	down	AC092159.2	antisense_RNA
ENSG00000271868	2.16626	0.0128778	0.036549	up	AC114810.1	lincRNA
ENSG00000115758	1.61311	9.96364e-24	6.69211e-22	up	ODC1	protein_coding
ENSG00000272275	2.70388	0.00271084	0.00972379	up	AC092687.3	lincRNA
ENSG00000162976	-1.80356	6.35147e-07	5.94316e-06	down	PQLC3	protein_coding
ENSG00000197872	-2.94197	0.0010848	0.00442036	down	FAM49A	protein_coding
ENSG00000163032	-1.23795	2.94825e-08	3.54842e-07	down	VSNL1	protein_coding
ENSG00000178295	-1.26097	1.06779e-06	9.53012e-06	down	GEN1	protein_coding
ENSG00000143878	1.67418	4.25127e-13	1.10652e-11	up	RHOB	protein_coding
ENSG00000118960	-1.11119	3.5206e-05	0.000221097	down	HS1BP3	protein_coding
ENSG00000118961	-1.49064	1.11107e-06	9.84441e-06	down	LDAH	protein_coding
ENSG00000205639	1.03828	0.000237878	0.00118053	up	MFSD2B	protein_coding
ENSG00000115129	-1.21387	0.000505084	0.00227899	down	TP53I3	protein_coding
ENSG00000115163	-1.8851	5.74272e-12	1.29508e-10	down	CENPA	protein_coding
ENSG00000084764	-1.02878	0.00528171	0.0172619	down	MAPRE3	protein_coding
ENSG00000272056	-2.14091	0.00514889	0.0168905	down	AC013472.3	antisense_RNA
ENSG00000138085	-1.05104	2.93571e-09	4.26526e-08	down	ATRAID	protein_coding
ENSG00000163795	1.43623	1.21327e-08	1.56864e-07	up	ZNF513	protein_coding
ENSG00000176714	-2.18256	0.0221935	0.0572294	down	CCDC121	protein_coding
ENSG00000171174	-1.26694	0.0414537	0.0956589	down	RBKS	protein_coding
ENSG00000075426	1.20082	4.21501e-14	1.27748e-12	up	FOSL2	protein_coding
ENSG00000270640	3.92885	0.0297778	0.0730189	up	AC104695.3	sense_intronic
ENSG00000163811	1.06447	8.53745e-12	1.898e-10	up	WDR43	protein_coding
ENSG00000119801	2.02945	3.92507e-25	3.02021e-23	up	YPEL5	protein_coding
ENSG00000213626	3.97013	3.76364e-54	1.2175e-51	up	LBH	protein_coding
ENSG00000162959	1.39863	0.00253013	0.00916059	up	MEMO1	protein_coding
ENSG00000272716	-3.2834	0.00333733	0.0116085	down	AL121658.1	lincRNA
ENSG00000152683	-1.00192	4.14208e-08	4.85982e-07	down	SLC30A6	protein_coding
ENSG00000276517	3.96074	0.029444	0.0723816	up	AL133243.3	sense_intronic
ENSG00000115841	-1.29516	0.00372195	0.0127588	down	RMDN2	protein_coding
ENSG00000138061	-3.49015	1.88439e-53	5.74412e-51	down	CYP1B1	protein_coding
ENSG00000232973	-3.01207	2.96809e-08	3.56689e-07	down	CYP1B1-AS1	antisense_RNA
ENSG00000143891	-1.0165	0.000687846	0.0029741	down	GALM	protein_coding
ENSG00000115875	-1.2939	0.0132131	0.0373402	down	SRSF7	protein_coding
ENSG00000231312	-1.23899	0.0491162	0.109564	down	AC007388.1	antisense_RNA
ENSG00000057935	-1.09062	4.28174e-06	3.34829e-05	down	MTA3	protein_coding
ENSG00000152518	2.40308	5.37699e-39	8.52306e-37	up	ZFP36L2	protein_coding
ENSG00000138036	-1.23159	1.15374e-05	8.10998e-05	down	DYNC2LI1	protein_coding
ENSG00000170577	3.46423	0.0124047	0.035352	up	SIX2	protein_coding
ENSG00000068784	-1.49424	3.89391e-05	0.000240727	down	SRBD1	protein_coding
ENSG00000250565	-1.03965	0.017221	0.0467493	down	ATP6V1E2	protein_coding
ENSG00000230979	1.05336	0.000768632	0.00328842	up	AC079250.1	processed_pseudogene
ENSG00000170802	1.30609	4.80512e-07	4.63015e-06	up	FOXN2	protein_coding
ENSG00000243244	-2.28014	0.00231483	0.00848378	down	STON1	protein_coding
ENSG00000265452	2.40953	0.0223218	0.057476	up	MIR3682	miRNA
ENSG00000119737	1.80158	0.0308764	0.0752956	up	GPR75	protein_coding
ENSG00000028116	-1.09881	5.84674e-06	4.4006e-05	down	VRK2	protein_coding
ENSG00000115392	-1.32363	7.00507e-08	7.97109e-07	down	FANCL	protein_coding
ENSG00000162924	1.13529	0.00427591	0.0143932	up	REL	protein_coding
ENSG00000212978	-2.22861	3.29965e-07	3.30403e-06	down	AC016747.1	processed_transcript
ENSG00000170264	-1.19986	0.00225045	0.00827269	down	FAM161A	protein_coding
ENSG00000186889	-1.80134	0.000176316	0.000908508	down	TMEM17	protein_coding
ENSG00000197329	1.70037	8.25771e-10	1.31024e-08	up	PELI1	protein_coding
ENSG00000179833	1.90474	2.92837e-22	1.78529e-20	up	SERTAD2	protein_coding
ENSG00000143971	-1.38309	1.46581e-05	0.000100634	down	ETAA1	protein_coding
ENSG00000243667	-1.761	0.0026383	0.00949801	down	WDR92	protein_coding
ENSG00000204923	-2.19682	0.00713735	0.0222694	down	FBXO48	protein_coding
ENSG00000169604	-1.3187	4.32271e-09	6.07979e-08	down	ANTXR1	protein_coding
ENSG00000169599	-1.22902	0.000226136	0.00112862	down	NFU1	protein_coding
ENSG00000059728	2.60181	2.50106e-31	2.66069e-29	up	MXD1	protein_coding
ENSG00000115998	-1.41238	0.00507966	0.0166945	down	C2orf42	protein_coding
ENSG00000163235	1.70738	1.14641e-23	7.63517e-22	up	TGFA	protein_coding
ENSG00000144043	-1.00867	6.92919e-08	7.89609e-07	down	TEX261	protein_coding
ENSG00000124370	-1.46927	0.000958779	0.00398055	down	MCEE	protein_coding
ENSG00000124374	-1.08168	0.0276193	0.0685875	down	PAIP2B	protein_coding
ENSG00000003137	2.29417	4.11355e-28	3.62244e-26	up	CYP26B1	protein_coding
ENSG00000135631	2.30537	6.29062e-26	4.96082e-24	up	RAB11FIP5	protein_coding
ENSG00000163013	1.15097	9.09753e-05	0.000511728	up	FBXO41	protein_coding
ENSG00000144034	-1.06391	3.31012e-07	3.31242e-06	down	TPRKB	protein_coding
ENSG00000187605	1.86535	1.8874e-20	1.02456e-18	up	TET3	protein_coding
ENSG00000188687	1.1143	0.00019512	0.000990347	up	SLC4A5	protein_coding
ENSG00000135637	1.3015	0.000226601	0.00112987	up	CCDC142	protein_coding
ENSG00000115282	-1.09811	0.00113328	0.00459192	down	TTC31	protein_coding
ENSG00000179528	-1.30984	0.031471	0.0764784	down	LBX2	protein_coding
ENSG00000135622	-1.1682	0.00314192	0.0110134	down	SEMA4F	protein_coding
ENSG00000159399	2.45835	1.09923e-41	1.97999e-39	up	HK2	protein_coding
ENSG00000168887	-2.13728	9.57942e-10	1.49895e-08	down	C2orf68	protein_coding
ENSG00000115548	1.50325	1.61022e-12	3.93275e-11	up	KDM3A	protein_coding
ENSG00000239305	1.05429	1.91457e-06	1.62114e-05	up	RNF103	protein_coding
ENSG00000153561	1.16124	5.74374e-12	1.29508e-10	up	RMND5A	protein_coding
ENSG00000231259	1.27295	0.0119385	0.0342387	up	AC125232.1	unprocessed_pseudogene
ENSG00000275111	-1.37737	0.00345572	0.0119599	down	ZNF2	protein_coding
ENSG00000231584	-1.47589	0.0372619	0.0876057	down	FAHD2CP	transcribed_unprocessed_pseudogene
ENSG00000186281	-2.82903	0.0169849	0.0462063	down	GPAT2	protein_coding
ENSG00000158050	2.97072	1.79818e-11	3.78022e-10	up	DUSP2	protein_coding
ENSG00000163121	1.68781	5.68505e-05	0.000335114	up	NEURL3	protein_coding
ENSG00000158158	1.24079	5.8291e-14	1.73028e-12	up	CNNM4	protein_coding
ENSG00000183513	-1.13752	1.70049e-06	1.45183e-05	down	COA5	protein_coding
ENSG00000196872	-1.13469	0.0247632	0.0627031	down	KIAA1211L	protein_coding
ENSG00000241962	-1.26726	0.0013593	0.0053678	down	AC079447.1	protein_coding
ENSG00000144182	-1.33603	0.0122232	0.0349162	down	LIPT1	protein_coding
ENSG00000115514	-1.1814	5.51244e-08	6.364e-07	down	TXNDC9	protein_coding
ENSG00000158417	1.08648	5.68375e-09	7.80703e-08	up	EIF5B	protein_coding
ENSG00000273306	2.58299	4.5198e-05	0.000273762	up	AC018690.1	antisense_RNA
ENSG00000115526	-1.00974	0.00376349	0.0128797	down	CHST10	protein_coding
ENSG00000175874	-1.9077	1.39773e-07	1.49598e-06	down	CREG2	protein_coding
ENSG00000281162	2.46056	0.000498085	0.00224933	up	LINC01127	lincRNA
ENSG00000115602	4.71729	5.23555e-09	7.22898e-08	up	IL1RL1	protein_coding
ENSG00000135960	-1.67758	0.0393056	0.0914213	down	EDAR	protein_coding
ENSG00000198142	2.8257	2.26178e-65	9.95874e-63	up	SOWAHC	protein_coding
ENSG00000144063	-1.16381	2.45258e-06	2.01743e-05	down	MALL	protein_coding
ENSG00000144061	-1.09603	0.000846143	0.00356234	down	NPHP1	protein_coding
ENSG00000175772	1.14825	0.0121464	0.0347469	up	LINC01106	lincRNA
ENSG00000169679	-2.05316	2.85615e-15	9.77814e-14	down	BUB1	protein_coding
ENSG00000153094	2.01866	6.85913e-19	3.28472e-17	up	BCL2L11	protein_coding
ENSG00000125630	1.11679	3.06336e-11	6.18564e-10	up	POLR1B	protein_coding
ENSG00000125611	-1.17092	8.88544e-07	8.06662e-06	down	CHCHD5	protein_coding
ENSG00000144136	1.28879	6.84377e-13	1.73292e-11	up	SLC20A1	protein_coding
ENSG00000144130	-1.63981	0.00295176	0.0104534	down	NT5DC4	protein_coding
ENSG00000169607	-2.39147	4.03351e-12	9.31999e-11	down	CKAP2L	protein_coding
ENSG00000115008	3.38894	2.79813e-57	1.08179e-54	up	IL1A	protein_coding
ENSG00000125538	2.24344	1.61811e-39	2.64418e-37	up	IL1B	protein_coding
ENSG00000136688	6.52574	1.40091e-05	9.66735e-05	up	IL36G	protein_coding
ENSG00000125637	1.30033	1.24886e-10	2.25208e-09	up	PSD4	protein_coding
ENSG00000125618	2.90648	0.0189477	0.050401	up	PAX8	protein_coding
ENSG00000144120	-1.64384	1.26734e-09	1.95414e-08	down	TMEM177	protein_coding
ENSG00000144233	1.19415	4.67442e-10	7.77484e-09	up	AMMECR1L	protein_coding
ENSG00000152076	-3.12073	0.0160513	0.0440056	down	CCDC74B	protein_coding
ENSG00000213225	-1.13176	0.0115661	0.0333335	down	NOC2LP1	transcribed_processed_pseudogene
ENSG00000115762	1.13148	1.63596e-13	4.53351e-12	up	PLEKHB2	protein_coding
ENSG00000163040	-1.92551	0.0182907	0.0490569	down	CCDC74A	protein_coding
ENSG00000183840	-1.39516	9.04921e-09	1.20033e-07	down	GPR39	protein_coding
ENSG00000150551	-1.56716	3.98081e-10	6.7199e-09	down	LYPD1	protein_coding
ENSG00000150556	-1.78681	0.00694457	0.0217546	down	LYPD6B	protein_coding
ENSG00000187123	-2.41774	0.00127776	0.00509784	down	LYPD6	protein_coding
ENSG00000115963	2.42009	3.62579e-40	6.11409e-38	up	RND3	protein_coding
ENSG00000184898	-2.76069	0.00519016	0.0169978	down	RBM43	protein_coding
ENSG00000123609	-1.59598	4.55288e-11	8.99847e-10	down	NMI	protein_coding
ENSG00000115145	-1.07297	3.89216e-05	0.000240713	down	STAM2	protein_coding
ENSG00000157827	1.0141	8.17911e-07	7.47676e-06	up	FMNL2	protein_coding
ENSG00000153234	4.401	9.84006e-32	1.09841e-29	up	NR4A2	protein_coding
ENSG00000196151	-1.05749	0.0047384	0.0157295	down	WDSUB1	protein_coding
ENSG00000182263	-1.1319	0.0178007	0.0479824	down	FIGN	protein_coding
ENSG00000152253	-1.69164	1.27559e-12	3.1251e-11	down	SPC25	protein_coding
ENSG00000172878	-1.42898	0.00238596	0.00870822	down	METAP1D	protein_coding
ENSG00000115844	1.61342	9.22292e-05	0.000518046	up	DLX2	protein_coding
ENSG00000144354	-1.68554	1.90005e-16	7.17089e-15	down	CDCA7	protein_coding
ENSG00000144306	-1.19828	0.00406025	0.0137637	down	SCRN3	protein_coding
ENSG00000196659	-2.86003	8.40539e-09	1.11867e-07	down	TTC30B	protein_coding
ENSG00000197557	-2.06615	0.00049268	0.00222873	down	TTC30A	protein_coding
ENSG00000116095	1.1162	2.11883e-05	0.000139881	up	PLEKHA3	protein_coding
ENSG00000170035	-1.31483	2.371e-06	1.95846e-05	down	UBE2E3	protein_coding
ENSG00000115232	-1.36957	0.00732825	0.0227675	down	ITGA4	protein_coding
ENSG00000064989	-3.51476	0.0203025	0.0533602	down	CALCRL	protein_coding
ENSG00000204262	2.40584	0.00515856	0.0169117	up	COL5A2	protein_coding
ENSG00000128694	-1.90159	4.01832e-05	0.000247549	down	OSGEPL1	protein_coding
ENSG00000064933	-1.01968	0.000337423	0.00160374	down	PMS1	protein_coding
ENSG00000189362	-1.08744	0.000319413	0.00152915	down	NEMP2	protein_coding
ENSG00000228509	1.20333	9.56805e-05	0.000535156	up	AC006460.1	antisense_RNA
ENSG00000235852	1.90459	0.000123269	0.000666189	up	AC005540.1	antisense_RNA
ENSG00000115419	1.78084	1.43727e-30	1.45109e-28	up	GLS	protein_coding
ENSG00000128641	1.61645	2.11675e-31	2.28249e-29	up	MYO1B	protein_coding
ENSG00000173559	1.6803	1.43562e-16	5.48338e-15	up	NABP1	protein_coding
ENSG00000115520	1.50981	1.24869e-14	3.97409e-13	up	COQ10B	protein_coding
ENSG00000155729	-1.94796	2.55933e-05	0.000166262	down	KCTD18	protein_coding
ENSG00000163535	-1.97303	3.50821e-11	7.0213e-10	down	SGO2	protein_coding
ENSG00000013441	1.1543	8.24267e-11	1.54988e-09	up	CLK1	protein_coding
ENSG00000240344	-1.09726	1.05194e-06	9.40984e-06	down	PPIL3	protein_coding
ENSG00000196290	-1.5208	9.70413e-11	1.79069e-09	down	NIF3L1	protein_coding
ENSG00000155744	1.40065	6.92941e-07	6.43456e-06	up	FAM126B	protein_coding
ENSG00000119013	-1.28598	1.04561e-10	1.91829e-09	down	NDUFB3	protein_coding
ENSG00000003402	1.45674	4.33329e-10	7.25312e-09	up	CFLAR	protein_coding
ENSG00000232133	3.98449	1.24305e-07	1.35326e-06	up	IMPDH1P10	processed_pseudogene
ENSG00000003400	-1.46164	0.0126251	0.0359282	down	CASP10	protein_coding
ENSG00000114933	1.24056	5.41844e-07	5.15842e-06	up	INO80D	protein_coding
ENSG00000118263	2.34837	1.78043e-33	2.1709e-31	up	KLF7	protein_coding
ENSG00000138413	-1.56961	4.73798e-12	1.07905e-10	down	IDH1	protein_coding
ENSG00000115365	-1.24385	2.50254e-06	2.05639e-05	down	LANCL1	protein_coding
ENSG00000144452	-1.12696	0.0273192	0.0680021	down	ABCA12	protein_coding
ENSG00000138375	-1.43879	1.93558e-06	1.63457e-05	down	SMARCAL1	protein_coding
ENSG00000127837	1.11212	1.33448e-13	3.73066e-12	up	AAMP	protein_coding
ENSG00000135926	1.07485	6.37028e-12	1.43431e-10	up	TMBIM1	protein_coding
ENSG00000115556	1.39563	8.52553e-06	6.18198e-05	up	PLCD4	protein_coding
ENSG00000273466	2.2957	3.16973e-07	3.18198e-06	up	AC012510.1	antisense_RNA
ENSG00000163521	-1.66544	0.00141733	0.00556507	down	GLB1L	protein_coding
ENSG00000227308	2.60218	2.97813e-05	0.000190118	up	AC009502.1	lincRNA
ENSG00000135919	1.77465	2.84955e-15	9.77667e-14	up	SERPINE2	protein_coding
ENSG00000115009	7.71118	1.53781e-07	1.63049e-06	up	CCL20	protein_coding
ENSG00000135899	-1.12118	0.00317885	0.0111158	down	SP110	protein_coding
ENSG00000085978	1.26477	4.04686e-10	6.81687e-09	up	ATG16L1	protein_coding
ENSG00000077044	1.43318	5.15212e-10	8.48041e-09	up	DGKD	protein_coding
ENSG00000224814	-1.19335	9.98718e-06	7.13736e-05	down	AC114812.2	antisense_RNA
ENSG00000123485	-1.1723	3.30646e-09	4.74305e-08	down	HJURP	protein_coding
ENSG00000188042	1.56359	8.93117e-19	4.22591e-17	up	ARL4C	protein_coding
ENSG00000130147	1.00413	8.30426e-07	7.57369e-06	up	SH3BP4	protein_coding
ENSG00000168505	4.13529	0.0186617	0.0498494	up	GBX2	protein_coding
ENSG00000144476	-1.3695	6.04309e-11	1.17102e-09	down	ACKR3	protein_coding
ENSG00000132326	1.33178	6.41474e-05	0.000373686	up	PER2	protein_coding
ENSG00000142330	1.85748	1.14558e-11	2.50119e-10	up	CAPN10	protein_coding
ENSG00000220804	1.84225	0.0345809	0.0826307	up	LINC01881	transcribed_unprocessed_pseudogene
ENSG00000134107	1.88902	3.36105e-27	2.91125e-25	up	BHLHE40	protein_coding
ENSG00000254485	-1.75599	0.0390927	0.091065	down	AC026191.1	antisense_RNA
ENSG00000134077	-1.06345	2.38955e-06	1.97172e-05	down	THUMPD3	protein_coding
ENSG00000156983	1.03411	6.29081e-07	5.89336e-06	up	BRPF1	protein_coding
ENSG00000163701	-1.58173	0.00233383	0.00853959	down	IL17RE	protein_coding
ENSG00000144554	-1.58675	1.50797e-08	1.91836e-07	down	FANCD2	protein_coding
ENSG00000163705	-1.72842	0.00284149	0.0101306	down	FANCD2OS	protein_coding
ENSG00000231177	1.66283	0.00708897	0.0221457	up	LINC00852	antisense_RNA
ENSG00000196639	1.14458	8.35089e-08	9.34816e-07	up	HRH1	protein_coding
ENSG00000088726	1.10065	4.97071e-06	3.82231e-05	up	TMEM40	protein_coding
ENSG00000163517	-1.3902	0.00767205	0.0235998	down	HDAC11	protein_coding
ENSG00000163520	3.82192	0.0415829	0.0958736	up	FBLN2	protein_coding
ENSG00000180438	-1.99787	0.00117092	0.00472144	down	TPRXL	transcribed_processed_pseudogene
ENSG00000163528	-1.3759	4.6454e-07	4.49538e-06	down	CHCHD4	protein_coding
ENSG00000228242	-1.54509	0.00146233	0.0057091	down	AC093495.1	antisense_RNA
ENSG00000154767	-1.54493	2.18101e-07	2.24342e-06	down	XPC	protein_coding
ENSG00000131389	1.49243	1.85315e-12	4.46418e-11	up	SLC6A6	protein_coding
ENSG00000144596	1.60766	2.3995e-05	0.000156585	up	GRIP2	protein_coding
ENSG00000144597	1.01974	3.39953e-07	3.39546e-06	up	EAF1	protein_coding
ENSG00000151093	-1.64338	2.00538e-05	0.000133184	down	OXSM	protein_coding
ENSG00000033867	1.64871	1.51002e-14	4.75851e-13	up	SLC4A7	protein_coding
ENSG00000187118	-1.32437	1.9741e-08	2.45822e-07	down	CMC1	protein_coding
ENSG00000197385	-1.82495	0.00815138	0.0247856	down	ZNF860	protein_coding
ENSG00000076242	-1.01749	5.56346e-06	4.21743e-05	down	MLH1	protein_coding
ENSG00000224080	2.04972	0.0169154	0.046054	up	UBE2FP1	processed_pseudogene
ENSG00000172939	1.65542	2.45884e-20	1.32119e-18	up	OXSR1	protein_coding
ENSG00000144655	3.64356	7.42943e-43	1.40195e-40	up	CSRNP1	protein_coding
ENSG00000283849	3.75011	0.00450019	0.0150586	up	AC092053.2	antisense_RNA
ENSG00000168032	1.11025	0.00399114	0.0135613	up	ENTPD3	protein_coding
ENSG00000177873	-2.36619	0.00138529	0.00545141	down	ZNF619	protein_coding
ENSG00000144647	-1.57874	0.000902587	0.00377491	down	POMGNT2	protein_coding
ENSG00000011198	1.15112	1.51972e-06	1.31062e-05	up	ABHD5	protein_coding
ENSG00000186448	-1.62687	0.00555861	0.0180146	down	ZNF197	protein_coding
ENSG00000196653	-3.94608	0.00592885	0.019007	down	ZNF502	protein_coding
ENSG00000163808	-1.18859	2.92747e-05	0.00018764	down	KIF15	protein_coding
ENSG00000169964	-1.55478	0.000155245	0.000813574	down	TMEM42	protein_coding
ENSG00000163814	1.26968	4.69108e-15	1.56874e-13	up	CDCP1	protein_coding
ENSG00000249992	2.9091	1.60108e-28	1.44197e-26	up	TMEM158	protein_coding
ENSG00000114648	1.35972	6.73496e-11	1.29244e-09	up	KLHL18	protein_coding
ENSG00000164045	1.20429	5.51419e-11	1.08041e-09	up	CDC25A	protein_coding
ENSG00000164048	-1.25104	0.00360997	0.0124152	down	ZNF589	protein_coding
ENSG00000164051	-1.11872	1.283e-06	1.12111e-05	down	CCDC51	protein_coding
ENSG00000164054	-1.1093	1.21081e-11	2.62553e-10	down	SHISA5	protein_coding
ENSG00000114268	1.18117	0.000609233	0.0026814	up	PFKFB4	protein_coding
ENSG00000177352	-1.54672	8.09596e-06	5.90562e-05	down	CCDC71	protein_coding
ENSG00000173531	2.34413	0.0445396	0.101305	up	MST1	protein_coding
ENSG00000176095	1.21322	4.95255e-11	9.73981e-10	up	IP6K1	protein_coding
ENSG00000183763	-1.23653	0.000178277	0.000917193	down	TRAIP	protein_coding
ENSG00000164077	1.47169	1.14712e-08	1.48675e-07	up	MON1A	protein_coding
ENSG00000012171	1.82835	4.857e-23	3.1296e-21	up	SEMA3B	protein_coding
ENSG00000068028	1.48049	1.71412e-12	4.15452e-11	up	RASSF1	protein_coding
ENSG00000273356	3.70644	0.00521652	0.017077	up	LINC02019	lincRNA
ENSG00000164080	1.07723	4.92074e-07	4.73293e-06	up	RAD54L2	protein_coding
ENSG00000114767	1.25043	2.39331e-09	3.54545e-08	up	RRP9	protein_coding
ENSG00000164086	2.32898	1.11861e-40	1.92729e-38	up	DUSP7	protein_coding
ENSG00000164087	-1.42052	1.43182e-06	1.24224e-05	down	POC1A	protein_coding
ENSG00000168237	-1.25025	0.0329172	0.0793553	down	GLYCTK	protein_coding
ENSG00000163938	1.31192	3.48631e-13	9.27206e-12	up	GNL3	protein_coding
ENSG00000272886	1.42854	2.77668e-14	8.56286e-13	up	DCP1A	protein_coding
ENSG00000136068	1.59975	4.20774e-30	4.06688e-28	up	FLNB	protein_coding
ENSG00000244161	1.81881	9.24458e-21	5.15971e-19	up	FLNB-AS1	antisense_RNA
ENSG00000168297	-1.06389	0.00847392	0.0256141	down	PXK	protein_coding
ENSG00000241472	-1.41525	0.0368931	0.0869839	down	PTPRG-AS1	processed_transcript
ENSG00000114405	-1.19448	3.83505e-07	3.7875e-06	down	C3orf14	protein_coding
ENSG00000163376	2.0298	0.000330831	0.00157809	up	KBTBD8	protein_coding
ENSG00000144746	-2.2077	7.91249e-32	8.89509e-30	down	ARL6IP5	protein_coding
ENSG00000187098	1.22463	5.84837e-05	0.00034347	up	MITF	protein_coding
ENSG00000163412	-1.29452	0.00646614	0.0205359	down	EIF4E3	protein_coding
ENSG00000163602	1.01983	7.59831e-07	6.98613e-06	up	RYBP	protein_coding
ENSG00000169855	-1.10688	0.00137028	0.00539888	down	ROBO1	protein_coding
ENSG00000206538	1.94029	4.50726e-12	1.03244e-10	up	VGLL3	protein_coding
ENSG00000044524	-2.34262	0.00148524	0.00578584	down	EPHA3	protein_coding
ENSG00000178750	-3.37008	0.00309972	0.0108895	down	STX19	protein_coding
ENSG00000178700	-2.64187	4.74249e-10	7.87155e-09	down	DHFR2	protein_coding
ENSG00000113966	-1.09898	7.86634e-05	0.000448846	down	ARL6	protein_coding
ENSG00000064225	1.16629	2.6374e-06	2.15492e-05	up	ST3GAL6	protein_coding
ENSG00000154175	1.59726	0.0173812	0.0470957	up	ABI3BP	protein_coding
ENSG00000144815	-1.21461	4.31268e-05	0.000263025	down	NXPE3	protein_coding
ENSG00000144802	2.15951	1.01476e-25	7.88479e-24	up	NFKBIZ	protein_coding
ENSG00000243701	-1.28538	0.0127113	0.0361281	down	DUBR	lincRNA
ENSG00000198919	-1.24085	0.00146474	0.00571581	down	DZIP3	protein_coding
ENSG00000177494	1.92997	8.39916e-17	3.26312e-15	up	ZBED2	protein_coding
ENSG00000240891	1.89864	9.55723e-13	2.3782e-11	up	PLCXD2	protein_coding
ENSG00000114529	2.59365	3.08688e-42	5.75648e-40	up	C3orf52	protein_coding
ENSG00000174500	2.6748	1.45997e-05	0.000100312	up	GCSAM	protein_coding
ENSG00000261488	1.42926	0.0254173	0.0639914	up	AC128688.2	antisense_RNA
ENSG00000138459	-1.31633	2.06064e-11	4.29215e-10	down	SLC35A5	protein_coding
ENSG00000206530	-1.04554	0.0228228	0.0585674	down	CFAP44	protein_coding
ENSG00000178075	-4.00859	1.11746e-05	7.89343e-05	down	GRAMD1C	protein_coding
ENSG00000113845	-1.07988	1.60557e-10	2.84675e-09	down	TIMMDC1	protein_coding
ENSG00000082701	1.05057	8.64989e-11	1.61686e-09	up	GSK3B	protein_coding
ENSG00000144840	-1.13695	0.000986008	0.0040786	down	RABL3	protein_coding
ENSG00000145088	-1.09253	0.0206233	0.0540152	down	EAF2	protein_coding
ENSG00000163406	-2.90036	0.00011321	0.000619455	down	SLC15A2	protein_coding
ENSG00000196981	-2.62692	1.29674e-09	1.99754e-08	down	WDR5B	protein_coding
ENSG00000138496	-2.05856	5.87711e-15	1.94485e-13	down	PARP9	protein_coding
ENSG00000169087	-1.09656	0.00168012	0.00643587	down	HSPBAP1	protein_coding
ENSG00000138463	-1.36495	3.63659e-11	7.26905e-10	down	DIRC2	protein_coding
ENSG00000273033	-1.00284	0.028328	0.0700838	down	LINC02035	lincRNA
ENSG00000121542	-1.52871	4.32348e-06	3.37594e-05	down	SEC22A	protein_coding
ENSG00000239523	-2.49229	0.00408214	0.0138231	down	MYLK-AS1	antisense_RNA
ENSG00000065534	-3.27932	6.36681e-11	1.22476e-09	down	MYLK	protein_coding
ENSG00000175455	-1.15593	2.45216e-09	3.62248e-08	down	CCDC14	protein_coding
ENSG00000160145	-2.35482	0.0226793	0.0582464	down	KALRN	protein_coding
ENSG00000241288	2.06237	0.0245528	0.0622598	up	AC092902.2	processed_transcript
ENSG00000171084	-3.71814	6.13443e-05	0.000358807	down	FAM86JP	transcribed_unprocessed_pseudogene
ENSG00000189366	-2.58114	0.0205457	0.0538653	down	ALG1L	protein_coding
ENSG00000114544	-1.24788	3.34011e-06	2.67675e-05	down	SLC41A3	protein_coding
ENSG00000179348	2.67905	1.82351e-43	3.52494e-41	up	GATA2	protein_coding
ENSG00000172780	1.95503	0.00462172	0.0153906	up	RAB43	protein_coding
ENSG00000273174	2.77763	1.55752e-06	1.3403e-05	up	AC108673.2	antisense_RNA
ENSG00000114670	-1.69059	0.0209026	0.0545429	down	NEK11	protein_coding
ENSG00000198585	-1.06498	1.64812e-06	1.41289e-05	down	NUDT16	protein_coding
ENSG00000261167	1.34226	0.0267386	0.066819	up	AC107027.3	sense_overlapping
ENSG00000014257	-3.78188	0.000129579	0.000696491	down	ACPP	protein_coding
ENSG00000091527	1.29503	8.2011e-19	3.89208e-17	up	CDV3	protein_coding
ENSG00000154917	2.16234	1.21126e-05	8.4692e-05	up	RAB6B	protein_coding
ENSG00000260633	2.21186	0.0204978	0.0537664	up	AC010207.1	lincRNA
ENSG00000114019	1.46667	1.00318e-13	2.85483e-12	up	AMOTL2	protein_coding
ENSG00000168917	-1.7867	0.0454707	0.102982	down	SLC35G2	protein_coding
ENSG00000239213	-2.07789	0.000653653	0.00285114	down	NCK1-AS1	antisense_RNA
ENSG00000174564	-1.37944	7.68324e-05	0.000439982	down	IL20RB	protein_coding
ENSG00000114107	-1.74158	1.79786e-05	0.000120805	down	CEP70	protein_coding
ENSG00000155903	1.36051	1.74615e-07	1.82093e-06	up	RASA2	protein_coding
ENSG00000188313	-1.0877	1.15732e-08	1.49875e-07	down	PLSCR1	protein_coding
ENSG00000163755	-1.33638	2.11124e-08	2.61447e-07	down	HPS3	protein_coding
ENSG00000047457	-1.19804	0.000793823	0.00337796	down	CP	protein_coding
ENSG00000169908	1.40218	1.69923e-12	4.12472e-11	up	TM4SF1	protein_coding
ENSG00000206199	-1.18497	0.0186491	0.0498242	down	ANKUB1	protein_coding
ENSG00000082996	-1.00595	5.77503e-09	7.91869e-08	down	RNF13	protein_coding
ENSG00000196428	1.73516	1.05357e-13	2.98751e-12	up	TSC22D2	protein_coding
ENSG00000181788	1.31575	3.91862e-14	1.18992e-12	up	SIAH2	protein_coding
ENSG00000244265	1.13771	0.0172837	0.0469036	up	SIAH2-AS1	antisense_RNA
ENSG00000144893	-1.15668	0.000511454	0.0023038	down	MED12L	protein_coding
ENSG00000138271	-1.11362	1.18963e-08	1.53934e-07	down	GPR87	protein_coding
ENSG00000240602	1.36715	2.97244e-05	0.000189831	up	AADACP1	transcribed_unprocessed_pseudogene
ENSG00000181467	1.05324	1.89134e-12	4.54925e-11	up	RAP2B	protein_coding
ENSG00000169359	-1.09833	6.11063e-08	7.00359e-07	down	SLC33A1	protein_coding
ENSG00000163659	2.05606	3.71731e-29	3.44579e-27	up	TIPARP	protein_coding
ENSG00000243629	3.13205	0.0315513	0.0766476	up	LINC00880	lincRNA
ENSG00000197415	-2.1064	0.0149844	0.0415895	down	VEPH1	protein_coding
ENSG00000174891	-1.0141	2.00266e-06	1.68494e-05	down	RSRC1	protein_coding
ENSG00000079257	-1.5145	4.25324e-11	8.4378e-10	down	LXN	protein_coding
ENSG00000068885	-1.5807	1.09993e-06	9.77843e-06	down	IFT80	protein_coding
ENSG00000186432	1.00955	1.19708e-10	2.17105e-09	up	KPNA4	protein_coding
ENSG00000136603	1.09915	3.59709e-09	5.12286e-08	up	SKIL	protein_coding
ENSG00000163577	1.22324	6.33692e-09	8.63684e-08	up	EIF5A2	protein_coding
ENSG00000279673	-2.0777	0.0119697	0.0343149	down	AC092919.2	TEC
ENSG00000075651	-2.48768	3.42976e-07	3.42134e-06	down	PLD1	protein_coding
ENSG00000121858	-3.21724	2.69054e-35	3.58385e-33	down	TNFSF10	protein_coding
ENSG00000172667	1.11165	5.69623e-07	5.39695e-06	up	ZMAT3	protein_coding
ENSG00000121864	1.07505	1.40422e-10	2.50938e-09	up	ZNF639	protein_coding
ENSG00000136521	-1.43065	6.31169e-11	1.21563e-09	down	NDUFB5	protein_coding
ENSG00000163728	-1.17097	3.35971e-08	4.01316e-07	down	TTC14	protein_coding
ENSG00000145075	-1.24611	0.00116759	0.00471166	down	CCDC39	protein_coding
ENSG00000205981	-1.33492	1.90206e-13	5.21619e-12	down	DNAJC19	protein_coding
ENSG00000181449	-2.52061	7.53112e-05	0.000432499	down	SOX2	protein_coding
ENSG00000053524	1.1266	1.23903e-10	2.23944e-09	up	MCF2L2	protein_coding
ENSG00000114796	1.92273	1.24305e-10	2.24414e-09	up	KLHL24	protein_coding
ENSG00000114770	1.04001	1.86286e-13	5.11754e-12	up	ABCC5	protein_coding
ENSG00000145198	1.80656	0.000614208	0.00269765	up	VWA5B2	protein_coding
ENSG00000223358	-3.09617	0.0197531	0.0522019	down	EHHADH-AS1	antisense_RNA
ENSG00000113790	-2.17349	2.05281e-05	0.000136033	down	EHHADH	protein_coding
ENSG00000163898	-1.91825	0.000306054	0.00147455	down	LIPH	protein_coding
ENSG00000113838	-1.79161	2.13628e-06	1.7841e-05	down	TBCCD1	protein_coding
ENSG00000163923	-1.955	2.28495e-12	5.42197e-11	down	RPL39L	protein_coding
ENSG00000136514	-2.43299	3.12195e-05	0.000198406	down	RTP4	protein_coding
ENSG00000113916	1.48844	3.50762e-06	2.79393e-05	up	BCL6	protein_coding
ENSG00000163347	1.43333	6.30987e-14	1.85218e-12	up	CLDN1	protein_coding
ENSG00000207650	-1.1293	0.0458638	0.103663	down	MIR570	miRNA
ENSG00000061938	1.10194	9.90514e-09	1.30296e-07	up	TNK2	protein_coding
ENSG00000213123	-1.64424	0.0069246	0.0217178	down	TCTEX1D2	protein_coding
ENSG00000174007	-1.18344	0.0143729	0.0402182	down	CEP19	protein_coding
ENSG00000133256	-3.99987	9.16589e-05	0.000515288	down	PDE6B	protein_coding
ENSG00000174137	1.82115	0.0300867	0.0736532	up	FAM53A	protein_coding
ENSG00000168936	-1.23532	1.41702e-07	1.51356e-06	down	TMEM129	protein_coding
ENSG00000013810	-1.00977	3.67188e-07	3.63996e-06	down	TACC3	protein_coding
ENSG00000168884	1.07822	2.0525e-08	2.54571e-07	up	TNIP2	protein_coding
ENSG00000125388	1.53663	0.0209231	0.0545677	up	GRK4	protein_coding
ENSG00000159788	1.36002	3.82008e-05	0.000236648	up	RGS12	protein_coding
ENSG00000175920	2.04512	1.32487e-14	4.19172e-13	up	DOK7	protein_coding
ENSG00000251669	-1.69927	0.0107664	0.0313491	down	FAM86EP	transcribed_unprocessed_pseudogene
ENSG00000132406	-1.45153	1.91008e-07	1.97757e-06	down	TMEM128	protein_coding
ENSG00000109519	1.23136	1.84495e-14	5.77951e-13	up	GRPEL1	protein_coding
ENSG00000137449	2.78582	1.07227e-12	2.63922e-11	up	CPEB2	protein_coding
ENSG00000249252	5.47829	0.00283871	0.0101229	up	AC098829.1	antisense_RNA
ENSG00000137440	2.03284	1.07906e-41	1.96599e-39	up	FGFBP1	protein_coding
ENSG00000109819	-2.42332	0.0397761	0.0924202	down	PPARGC1A	protein_coding
ENSG00000109618	-1.26226	0.0197195	0.0521305	down	SEPSECS	protein_coding
ENSG00000168228	-1.00517	0.00703328	0.0219977	down	ZCCHC4	protein_coding
ENSG00000250317	-1.16781	0.00205554	0.00764486	down	SMIM20	protein_coding
ENSG00000047365	1.2879	8.85029e-07	8.03931e-06	up	ARAP2	protein_coding
ENSG00000154274	-1.71008	0.024137	0.0613429	down	C4orf19	protein_coding
ENSG00000181826	-1.47657	0.03542	0.084187	down	RELL1	protein_coding
ENSG00000231160	1.85273	0.0207497	0.0542741	up	KLF3-AS1	processed_transcript
ENSG00000109787	1.60996	1.19179e-17	4.9583e-16	up	KLF3	protein_coding
ENSG00000174130	-4.39448	4.73108e-05	0.000284817	down	TLR6	protein_coding
ENSG00000109814	1.44676	2.93528e-18	1.29964e-16	up	UGDH	protein_coding
ENSG00000163683	-1.62595	0.0020661	0.00767433	down	SMIM14	protein_coding
ENSG00000064042	-1.39713	2.32061e-10	4.03333e-09	down	LIMCH1	protein_coding
ENSG00000250657	1.60712	0.00572486	0.0184648	up	AC097451.1	processed_transcript
ENSG00000169019	-1.5028	7.13607e-06	5.29064e-05	down	COMMD8	protein_coding
ENSG00000109180	-1.03572	1.26694e-11	2.74349e-10	down	OCIAD1	protein_coding
ENSG00000128039	-1.41006	4.22007e-06	3.30333e-05	down	SRD5A3	protein_coding
ENSG00000249700	-1.98998	0.000568466	0.00252544	down	SRD5A3-AS1	processed_transcript
ENSG00000109255	-1.21651	1.87821e-07	1.94712e-06	down	NMU	protein_coding
ENSG00000090989	-1.44301	6.81483e-08	7.77695e-07	down	EXOC1	protein_coding
ENSG00000128059	1.29075	2.45454e-11	5.03975e-10	up	PPAT	protein_coding
ENSG00000145241	-1.15104	0.00249215	0.00904152	down	CENPC	protein_coding
ENSG00000087128	-4.11218	6.64311e-07	6.20141e-06	down	TMPRSS11E	protein_coding
ENSG00000163626	-1.52347	0.00178897	0.00679535	down	COX18	protein_coding
ENSG00000169429	6.73492	3.95841e-23	2.58209e-21	up	CXCL8	protein_coding
ENSG00000163739	5.58044	7.99914e-16	2.91481e-14	up	CXCL1	protein_coding
ENSG00000163735	5.88903	0.000781806	0.00333577	up	CXCL5	protein_coding
ENSG00000163734	7.51559	3.83626e-134	7.60106e-131	up	CXCL3	protein_coding
ENSG00000124882	4.03734	1.54963e-45	3.41156e-43	up	EREG	protein_coding
ENSG00000109321	3.01904	9.66038e-39	1.48667e-36	up	AREG	protein_coding
ENSG00000174808	-1.59244	0.00809357	0.0246572	down	BTC	protein_coding
ENSG00000260265	-3.51464	1.04648e-06	9.3716e-06	down	LINC02562	lincRNA
ENSG00000163297	1.15766	0.000335	0.00159414	up	ANTXR2	protein_coding
ENSG00000138675	2.96586	0.00678947	0.0213956	up	FGF5	protein_coding
ENSG00000152785	-4.2277	2.35077e-05	0.000153785	down	BMP3	protein_coding
ENSG00000168152	-1.37093	0.0144754	0.0404193	down	THAP9	protein_coding
ENSG00000145287	-1.45821	0.0020793	0.00771874	down	PLAC8	protein_coding
ENSG00000163319	-1.0536	1.518e-06	1.31004e-05	down	MRPS18C	protein_coding
ENSG00000163322	-1.146	7.12006e-07	6.59614e-06	down	ABRAXAS1	protein_coding
ENSG00000198189	-1.24312	0.000714022	0.00307386	down	HSD17B11	protein_coding
ENSG00000170502	-1.121	9.99061e-08	1.10279e-06	down	NUDT9	protein_coding
ENSG00000118762	-1.56908	7.27474e-06	5.37334e-05	down	PKD2	protein_coding
ENSG00000249755	4.40539	0.0111202	0.0322064	up	AC083829.1	processed_pseudogene
ENSG00000177432	-1.5155	0.0176171	0.0476208	down	NAP1L5	protein_coding
ENSG00000251095	-1.22041	0.0153335	0.0423509	down	AC097478.1	antisense_RNA
ENSG00000163110	1.0503	1.10078e-06	9.78053e-06	up	PDLIM5	protein_coding
ENSG00000109320	1.137	1.57552e-10	2.79973e-09	up	NFKB1	protein_coding
ENSG00000164037	-1.17306	9.21389e-05	0.000517722	down	SLC9B1	protein_coding
ENSG00000164039	-1.55294	0.00182144	0.00690543	down	BDH2	protein_coding
ENSG00000138778	-1.34789	4.31109e-06	3.36792e-05	down	CENPE	protein_coding
ENSG00000138777	-1.02796	3.55886e-07	3.53899e-06	down	PPA2	protein_coding
ENSG00000138780	-1.26981	4.24632e-05	0.000259778	down	GSTCD	protein_coding
ENSG00000145348	-1.08506	0.00209268	0.00775388	down	TBCK	protein_coding
ENSG00000164023	1.27017	1.58773e-11	3.3691e-10	up	SGMS2	protein_coding
ENSG00000245293	1.88241	0.00172869	0.00659164	up	AC096564.1	antisense_RNA
ENSG00000155016	-2.05943	0.000863068	0.00362878	down	CYP2U1	protein_coding
ENSG00000138794	-1.56712	1.2722e-08	1.63549e-07	down	CASP6	protein_coding
ENSG00000174749	1.15684	6.2566e-05	0.000365145	up	FAM241A	protein_coding
ENSG00000174607	-1.13097	3.04657e-06	2.46509e-05	down	UGT8	protein_coding
ENSG00000260404	-1.06545	0.0458272	0.103595	down	AC110079.1	transcribed_unprocessed_pseudogene
ENSG00000145390	1.09179	2.53983e-07	2.58567e-06	up	USP53	protein_coding
ENSG00000138735	-1.33683	0.0078325	0.0240187	down	PDE5A	protein_coding
ENSG00000164109	-1.12895	1.5457e-07	1.63666e-06	down	MAD2L1	protein_coding
ENSG00000145386	-1.43213	3.88246e-14	1.18121e-12	down	CCNA2	protein_coding
ENSG00000181004	-1.1106	0.0490728	0.109526	down	BBS12	protein_coding
ENSG00000164056	1.13735	0.00345376	0.0119558	up	SPRY1	protein_coding
ENSG00000138709	1.41029	2.1344e-12	5.08757e-11	up	LARP1B	protein_coding
ENSG00000151470	-2.07522	7.44618e-05	0.000428263	down	C4orf33	protein_coding
ENSG00000151014	2.43395	3.72788e-12	8.66432e-11	up	NOCT	protein_coding
ENSG00000085871	-2.20795	2.51093e-26	2.07295e-24	down	MGST2	protein_coding
ENSG00000151611	-1.7094	0.00822078	0.0249727	down	MMAA	protein_coding
ENSG00000164167	-1.02734	3.94899e-06	3.10921e-05	down	LSM6	protein_coding
ENSG00000120519	-2.00856	2.18556e-08	2.69808e-07	down	SLC10A7	protein_coding
ENSG00000164168	-1.06421	7.58129e-07	6.97452e-06	down	TMEM184C	protein_coding
ENSG00000164142	1.09042	0.0018792	0.00709217	up	FAM160A1	protein_coding
ENSG00000109670	1.42555	2.41638e-06	1.99179e-05	up	FBXW7	protein_coding
ENSG00000121211	-2.14316	5.82333e-13	1.4864e-11	down	MND1	protein_coding
ENSG00000145431	-2.88357	0.0210982	0.0549323	down	PDGFC	protein_coding
ENSG00000164125	-3.96696	2.41984e-09	3.57806e-08	down	FAM198B	protein_coding
ENSG00000248429	-2.69434	0.00132964	0.00527167	down	FAM198B-AS1	antisense_RNA
ENSG00000164124	-1.69109	1.00513e-05	7.17349e-05	down	TMEM144	protein_coding
ENSG00000137628	-1.47425	1.70087e-06	1.45183e-05	down	DDX60	protein_coding
ENSG00000145439	-1.34202	2.2583e-05	0.000148348	down	CBR4	protein_coding
ENSG00000154447	1.07809	5.63508e-06	4.26356e-05	up	SH3RF1	protein_coding
ENSG00000109572	-1.40398	1.01275e-11	2.22343e-10	down	CLCN3	protein_coding
ENSG00000056050	-1.87555	2.0336e-09	3.05831e-08	down	HPF1	protein_coding
ENSG00000245213	-1.52626	0.011611	0.0334263	down	AC105285.1	antisense_RNA
ENSG00000109586	-1.61432	5.87275e-11	1.14501e-09	down	GALNT7	protein_coding
ENSG00000248774	-1.85447	1.1048e-06	9.81072e-06	down	AC097534.1	antisense_RNA
ENSG00000164104	-1.203	1.15899e-10	2.11163e-09	down	HMGB2	protein_coding
ENSG00000164120	-2.96533	1.07461e-07	1.18289e-06	down	HPGD	protein_coding
ENSG00000109674	-2.42845	2.42893e-13	6.60393e-12	down	NEIL3	protein_coding
ENSG00000038002	-1.14547	1.20652e-05	8.44727e-05	down	AGA	protein_coding
ENSG00000271646	-1.93454	0.0412809	0.0953715	down	AC099343.3	lincRNA
ENSG00000164306	-1.6358	2.5453e-06	2.08828e-05	down	PRIMPOL	protein_coding
ENSG00000151725	-1.07499	4.27788e-09	6.02208e-08	down	CENPU	protein_coding
ENSG00000109771	1.83252	0.00274358	0.00983013	up	LRP2BP	protein_coding
ENSG00000164342	-2.42733	1.64927e-17	6.79029e-16	down	TLR3	protein_coding
ENSG00000083857	1.50066	9.59487e-18	4.0235e-16	up	FAT1	protein_coding
ENSG00000179046	3.86878	2.59802e-15	8.97193e-14	up	TRIML2	protein_coding
ENSG00000278974	1.32873	0.00174752	0.00665543	up	AC093909.6	TEC
ENSG00000164366	-1.07891	6.89296e-07	6.41199e-06	down	CCDC127	protein_coding
ENSG00000271781	1.52619	0.0292906	0.0720604	up	AC026740.1	antisense_RNA
ENSG00000188818	1.1819	0.00182053	0.00690469	up	ZDHHC11	protein_coding
ENSG00000164362	1.38285	0.0180693	0.0485873	up	TERT	protein_coding
ENSG00000170561	1.09295	2.72492e-13	7.34569e-12	up	IRX2	protein_coding
ENSG00000145536	-1.96927	0.00685791	0.0215556	down	ADAMTS16	protein_coding
ENSG00000037474	1.09148	3.30323e-13	8.81473e-12	up	NSUN2	protein_coding
ENSG00000112941	1.56914	3.34108e-21	1.91189e-19	up	PAPD7	protein_coding
ENSG00000112902	-1.33556	1.16729e-06	1.03022e-05	down	SEMA5A	protein_coding
ENSG00000250786	-1.00475	0.00060205	0.00265381	down	SNHG18	lincRNA
ENSG00000150756	-1.28279	6.1501e-06	4.61359e-05	down	FAM173B	protein_coding
ENSG00000154153	-1.99908	0.00197764	0.00740202	down	RETREG1	protein_coding
ENSG00000145555	1.09216	2.98294e-11	6.04804e-10	up	MYO10	protein_coding
ENSG00000145604	-1.25041	4.46251e-12	1.02381e-10	down	SKP2	protein_coding
ENSG00000079215	-1.20897	4.49802e-07	4.38085e-06	down	SLC1A3	protein_coding
ENSG00000197603	-1.24048	0.0280797	0.0695565	down	C5orf42	protein_coding
ENSG00000113594	-1.26807	0.000142369	0.000754998	down	LIFR	protein_coding
ENSG00000164327	1.66689	3.48107e-22	2.10605e-20	up	RICTOR	protein_coding
ENSG00000153071	2.14112	0.0484645	0.108382	up	DAB2	protein_coding
ENSG00000182836	-3.64971	0.000460745	0.00210347	down	PLCXD3	protein_coding
ENSG00000151876	-1.33212	0.000201359	0.00101842	down	FBXO4	protein_coding
ENSG00000198865	-2.58454	4.93832e-05	0.000296168	down	CCDC152	protein_coding
ENSG00000250722	-2.07638	6.31616e-05	0.000368485	down	SELENOP	protein_coding
ENSG00000177721	-1.86338	0.0287071	0.0708668	down	ANXA2R	protein_coding
ENSG00000215068	-2.9954	0.0375512	0.0881812	down	AC025171.2	antisense_RNA
ENSG00000151881	-1.23234	5.1899e-07	4.95275e-06	down	TMEM267	protein_coding
ENSG00000172244	-2.25804	9.26406e-09	1.22167e-07	down	C5orf34	protein_coding
ENSG00000248092	-1.62341	1.42473e-05	9.82265e-05	down	NNT-AS1	antisense_RNA
ENSG00000164171	2.10153	1.01914e-55	3.67145e-53	up	ITGA2	protein_coding
ENSG00000247796	-2.18015	0.00199008	0.00743455	down	AC008966.1	antisense_RNA
ENSG00000134363	4.79666	7.29724e-226	5.78343e-222	up	FST	protein_coding
ENSG00000164283	5.76078	0.00119316	0.0048004	up	ESM1	protein_coding
ENSG00000164294	-2.2652	1.50196e-29	1.41712e-27	down	GPX8	protein_coding
ENSG00000035499	-1.49517	3.94264e-07	3.87926e-06	down	DEPDC1B	protein_coding
ENSG00000049167	-1.02991	0.00248401	0.00901835	down	ERCC8	protein_coding
ENSG00000130449	1.50857	3.02927e-09	4.3811e-08	up	ZSWIM6	protein_coding
ENSG00000153006	1.40786	5.97583e-17	2.33308e-15	up	SREK1IP1	protein_coding
ENSG00000049192	1.85905	1.52115e-05	0.00010411	up	ADAMTS6	protein_coding
ENSG00000123219	-1.1955	2.85668e-08	3.44606e-07	down	CENPK	protein_coding
ENSG00000113597	-1.25172	5.96063e-05	0.000349416	down	TRAPPC13	protein_coding
ENSG00000069020	1.73882	1.16211e-11	2.52684e-10	up	MAST4	protein_coding
ENSG00000134057	-1.11044	4.64074e-07	4.49387e-06	down	CCNB1	protein_coding
ENSG00000153044	-1.0256	1.38229e-08	1.76985e-07	down	CENPH	protein_coding
ENSG00000183323	-1.58394	0.00763674	0.023514	down	CCDC125	protein_coding
ENSG00000183474	-1.69764	5.17854e-06	3.96164e-05	down	GTF2H2C	protein_coding
ENSG00000145736	-1.09805	2.87582e-05	0.000184703	down	GTF2H2	protein_coding
ENSG00000131711	1.39413	0.0290446	0.0715441	up	MAP1B	protein_coding
ENSG00000049883	-1.55321	6.07283e-06	4.56211e-05	down	PTCD2	protein_coding
ENSG00000083312	1.12187	2.137e-13	5.84027e-12	up	TNPO1	protein_coding
ENSG00000251493	2.46553	5.7473e-26	4.57525e-24	up	FOXD1	protein_coding
ENSG00000247993	2.78353	6.33637e-26	4.97216e-24	up	FOXD1-AS1	lincRNA
ENSG00000164331	-1.09312	0.00773241	0.0237509	down	ANKRA2	protein_coding
ENSG00000176928	-1.51824	0.0235549	0.0600589	down	GCNT4	protein_coding
ENSG00000181104	-1.4905	6.24141e-07	5.85054e-06	down	F2R	protein_coding
ENSG00000164251	1.24002	1.61749e-10	2.86467e-09	up	F2RL1	protein_coding
ENSG00000264391	5.29492	0.00121367	0.00486787	up	RN7SL208P	misc_RNA
ENSG00000164252	-1.00628	2.72099e-06	2.21978e-05	down	AGGF1	protein_coding
ENSG00000132846	-1.67349	8.71865e-06	6.29896e-05	down	ZBED3	protein_coding
ENSG00000250615	-1.53608	0.00458355	0.0152859	down	AC008581.1	antisense_RNA
ENSG00000250802	-2.45103	0.031365	0.0762773	down	ZBED3-AS1	antisense_RNA
ENSG00000164253	-1.03822	0.000141303	0.000750097	down	WDR41	protein_coding
ENSG00000152409	1.51922	1.77906e-09	2.68827e-08	up	JMY	protein_coding
ENSG00000152413	1.11812	5.61419e-09	7.72487e-08	up	HOMER1	protein_coding
ENSG00000228716	-1.05484	1.58e-09	2.40582e-08	down	DHFR	protein_coding
ENSG00000247572	-1.08527	0.0251864	0.0635513	down	CKMT2-AS1	antisense_RNA
ENSG00000131732	-1.43092	9.90793e-08	1.09443e-06	down	ZCCHC9	protein_coding
ENSG00000152422	-1.38319	8.14395e-06	5.93543e-05	down	XRCC4	protein_coding
ENSG00000250320	-1.62151	0.0016712	0.00641254	down	AC113383.1	antisense_RNA
ENSG00000247828	-1.54113	0.00250344	0.00907433	down	TMEM161B-AS1	antisense_RNA
ENSG00000153140	-1.47295	9.6939e-11	1.79069e-09	down	CETN3	protein_coding
ENSG00000176055	-1.12867	0.00231617	0.00848476	down	MBLAC2	protein_coding
ENSG00000248323	2.64793	0.0456269	0.10326	up	LUCAT1	lincRNA
ENSG00000237187	-1.87486	0.000799436	0.00339819	down	NR2F1-AS1	antisense_RNA
ENSG00000175449	-1.47501	0.0402734	0.0934115	down	RFESD	protein_coding
ENSG00000145757	-1.79134	0.0346467	0.0826711	down	SPATA9	protein_coding
ENSG00000250240	-1.43518	0.00103591	0.00425394	down	AC008840.1	antisense_RNA
ENSG00000164292	-1.51276	4.38619e-21	2.48305e-19	down	RHOBTB3	protein_coding
ENSG00000118985	1.41539	8.3345e-13	2.08705e-11	up	ELL2	protein_coding
ENSG00000248734	-1.01438	0.0236736	0.06032	down	AC008906.1	antisense_RNA
ENSG00000164308	-1.7607	7.81364e-06	5.72338e-05	down	ERAP2	protein_coding
ENSG00000174136	1.39072	8.04785e-09	1.0747e-07	up	RGMB	protein_coding
ENSG00000279232	1.44639	3.55131e-08	4.22929e-07	up	AC008522.1	antisense_RNA
ENSG00000153922	1.33502	4.36772e-13	1.13125e-11	up	CHD1	protein_coding
ENSG00000145723	-2.8776	1.71884e-08	2.16577e-07	down	GIN1	protein_coding
ENSG00000112874	-2.46977	1.90072e-10	3.3291e-09	down	NUDT12	protein_coding
ENSG00000238363	3.10188	0.0355415	0.0844251	up	SNORA13	snoRNA
ENSG00000152503	1.61191	1.89472e-05	0.000126722	up	TRIM36	protein_coding
ENSG00000113083	2.77736	0.000159952	0.000834014	up	LOX	protein_coding
ENSG00000064652	-1.04942	0.00208321	0.00772773	down	SNX24	protein_coding
ENSG00000168938	-1.14511	1.17051e-06	1.03249e-05	down	PPIC	protein_coding
ENSG00000138829	1.95283	1.04923e-06	9.39091e-06	up	FBN2	protein_coding
ENSG00000158987	1.29976	1.13826e-05	8.01177e-05	up	RAPGEF6	protein_coding
ENSG00000164400	6.54341	2.80312e-134	6.34748e-131	up	CSF2	protein_coding
ENSG00000233006	-2.10396	0.00775545	0.0238101	down	MIR3936HG	processed_transcript
ENSG00000164403	1.04373	0.0177433	0.0478805	up	SHROOM1	protein_coding
ENSG00000279691	4.6038	0.00665969	0.0210336	up	AC113410.3	TEC
ENSG00000237190	-1.1429	1.27913e-05	8.89276e-05	down	CDKN2AIPNL	protein_coding
ENSG00000112983	-1.07634	3.54787e-07	3.53163e-06	down	BRD8	protein_coding
ENSG00000112984	-2.74847	3.19421e-23	2.0922e-21	down	KIF20A	protein_coding
ENSG00000158402	-1.82371	2.59416e-06	2.12397e-05	down	CDC25C	protein_coding
ENSG00000249971	1.27499	1.71679e-06	1.46463e-05	up	AC104116.1	antisense_RNA
ENSG00000120738	2.06467	3.95756e-20	2.09486e-18	up	EGR1	protein_coding
ENSG00000015479	2.31147	0.000226325	0.00112886	up	MATR3	protein_coding
ENSG00000184584	-2.25223	3.40067e-10	5.7899e-09	down	TMEM173	protein_coding
ENSG00000113070	5.69386	1.5223e-252	2.413e-248	up	HBEGF	protein_coding
ENSG00000254996	3.19255	0.0291419	0.0717391	up	ANKHD1-EIF4EBP3	protein_coding
ENSG00000112855	-1.09003	2.96423e-06	2.40337e-05	down	HARS2	protein_coding
ENSG00000253873	-1.0745	0.0454555	0.102975	down	PCDHGA11	protein_coding
ENSG00000013561	-1.13152	1.01024e-05	7.20348e-05	down	RNF14	protein_coding
ENSG00000187678	2.19313	5.27686e-09	7.27968e-08	up	SPRY4	protein_coding
ENSG00000156475	-1.94503	0.000200944	0.00101665	down	PPP2R2B	protein_coding
ENSG00000133710	-3.30856	0.000130565	0.000701314	down	SPINK5	protein_coding
ENSG00000169252	2.83194	1.60273e-54	5.29268e-52	up	ADRB2	protein_coding
ENSG00000250072	2.34722	0.00294917	0.0104487	up	SH3TC2-DT	lincRNA
ENSG00000145882	-2.16383	5.25878e-10	8.62908e-09	down	PCYOX1L	protein_coding
ENSG00000155846	1.41548	3.51161e-08	4.18515e-07	up	PPARGC1B	protein_coding
ENSG00000113716	1.03418	1.72054e-10	3.03701e-09	up	HMGXB3	protein_coding
ENSG00000211445	2.77537	0.0114709	0.0330891	up	GPX3	protein_coding
ENSG00000145901	1.66556	1.59099e-31	1.75131e-29	up	TNIP1	protein_coding
ENSG00000198624	-1.75066	0.0185389	0.0495965	down	CCDC69	protein_coding
ENSG00000271795	-1.38138	6.18987e-08	7.08928e-07	down	AC011337.1	antisense_RNA
ENSG00000260581	-3.60743	0.000156227	0.000817547	down	AC011374.1	antisense_RNA
ENSG00000113140	3.65558	0.0117679	0.0338166	up	SPARC	protein_coding
ENSG00000275765	-1.88494	0.0313381	0.0762339	down	AC091982.4	lincRNA
ENSG00000055147	-1.19097	0.000105543	0.000581905	down	FAM114A2	protein_coding
ENSG00000037749	-1.06204	0.000140324	0.000745903	down	MFAP3	protein_coding
ENSG00000155868	-2.3669	2.46269e-09	3.63464e-08	down	MED7	protein_coding
ENSG00000164332	-1.07491	4.5508e-06	3.52565e-05	down	UBLCP1	protein_coding
ENSG00000221886	-2.74505	2.33907e-09	3.47485e-08	down	ZBED8	protein_coding
ENSG00000164611	-1.17881	0.0085879	0.0258993	down	PTTG1	protein_coding
ENSG00000072571	-3.42841	1.24622e-30	1.26627e-28	down	HMMR	protein_coding
ENSG00000251018	-3.29169	3.71596e-06	2.94508e-05	down	HMMR-AS1	antisense_RNA
ENSG00000040275	-1.32999	2.29152e-09	3.41702e-08	down	SPDL1	protein_coding
ENSG00000156427	5.18612	7.76891e-06	5.69852e-05	up	FGF18	protein_coding
ENSG00000214357	-3.20182	2.46527e-05	0.00016048	down	NEURL1B	protein_coding
ENSG00000120129	4.41958	2.05421e-67	9.86706e-65	up	DUSP1	protein_coding
ENSG00000164463	1.69807	2.23353e-05	0.000146903	up	CREBRF	protein_coding
ENSG00000113739	1.11345	6.81813e-10	1.10055e-08	up	STC2	protein_coding
ENSG00000146083	1.43121	5.21157e-18	2.23267e-16	up	RNF44	protein_coding
ENSG00000074276	1.25083	0.0189724	0.0504415	up	CDHR2	protein_coding
ENSG00000131188	1.32139	1.3696e-06	1.19152e-05	up	PRR7	protein_coding
ENSG00000279821	1.39841	0.00291034	0.0103365	up	AC145098.2	TEC
ENSG00000145911	2.90228	7.45918e-25	5.52502e-23	up	N4BP3	protein_coding
ENSG00000169131	-1.19302	0.00386744	0.0131947	down	ZNF354A	protein_coding
ENSG00000177932	-2.51743	0.000603863	0.00266106	down	ZNF354C	protein_coding
ENSG00000253144	-2.41511	0.0251292	0.0634473	down	AC104117.2	processed_pseudogene
ENSG00000161021	1.06106	7.31159e-09	9.8551e-08	up	MAML1	protein_coding
ENSG00000161011	1.4818	2.22841e-19	1.0902e-17	up	SQSTM1	protein_coding
ENSG00000161010	1.61436	2.42566e-26	2.01304e-24	up	MRNIP	protein_coding
ENSG00000245060	-1.85133	4.58977e-07	4.44969e-06	down	LINC00847	lincRNA
ENSG00000196670	-1.63304	1.34621e-07	1.45063e-06	down	ZFP62	protein_coding
ENSG00000164379	1.13215	2.44451e-10	4.2209e-09	up	FOXQ1	protein_coding
ENSG00000137273	1.07878	1.64756e-06	1.41289e-05	up	FOXF2	protein_coding
ENSG00000054598	1.19253	1.25501e-09	1.93702e-08	up	FOXC1	protein_coding
ENSG00000124535	1.08165	8.79789e-12	1.95042e-10	up	WRNIP1	protein_coding
ENSG00000168994	1.18825	2.90084e-09	4.21846e-08	up	PXDC1	protein_coding
ENSG00000185689	-1.63634	8.92676e-10	1.40514e-08	down	C6orf201	protein_coding
ENSG00000198721	-1.5297	2.18477e-12	5.19983e-11	down	ECI2	protein_coding
ENSG00000254821	-1.53056	0.00359466	0.0123733	down	AL136309.4	antisense_RNA
ENSG00000188428	-1.20496	0.000281938	0.00137297	down	BLOC1S5	protein_coding
ENSG00000124786	-2.22896	2.37373e-07	2.43062e-06	down	SLC35B3	protein_coding
ENSG00000111846	-2.0374	0.00929379	0.0276702	down	GCNT2	protein_coding
ENSG00000137210	-1.04191	1.96957e-09	2.96483e-08	down	TMEM14B	protein_coding
ENSG00000224531	1.01908	1.51633e-07	1.61095e-06	up	SMIM13	protein_coding
ENSG00000247925	3.77975	3.5857e-10	6.07882e-09	up	AL139807.1	antisense_RNA
ENSG00000111859	2.53512	1.7085e-43	3.34339e-41	up	NEDD9	protein_coding
ENSG00000078401	4.00768	1.72138e-20	9.44137e-19	up	EDN1	protein_coding
ENSG00000145979	-1.01481	8.74926e-05	0.000493891	down	TBC1D7	protein_coding
ENSG00000145990	1.80228	1.27761e-18	5.90418e-17	up	GFOD1	protein_coding
ENSG00000137177	1.56311	6.21547e-18	2.63426e-16	up	KIF13A	protein_coding
ENSG00000172197	-1.73044	2.9517e-06	2.39446e-05	down	MBOAT1	protein_coding
ENSG00000112242	1.16305	8.98495e-12	1.98357e-10	up	E2F3	protein_coding
ENSG00000124766	1.37083	2.98829e-13	8.00124e-12	up	SOX4	protein_coding
ENSG00000137261	-3.41083	0.0319991	0.077497	down	KIAA0319	protein_coding
ENSG00000111802	-1.42008	5.5025e-10	9.01967e-09	down	TDP2	protein_coding
ENSG00000112343	-1.33425	1.55275e-07	1.64084e-06	down	TRIM38	protein_coding
ENSG00000010704	-2.80966	5.34425e-18	2.28333e-16	down	HFE	protein_coding
ENSG00000180596	-1.59801	0.0388334	0.0906418	down	HIST1H2BC	protein_coding
ENSG00000180573	-2.3443	3.74449e-07	3.70499e-06	down	HIST1H2AC	protein_coding
ENSG00000274290	-1.91487	0.00285163	0.0101622	down	HIST1H2BE	protein_coding
ENSG00000276966	-1.3331	0.0217441	0.0562535	down	HIST1H4E	protein_coding
ENSG00000274750	-2.35825	0.0439524	0.100257	down	HIST1H3E	protein_coding
ENSG00000275713	-2.14598	0.00568189	0.0183653	down	HIST1H2BH	protein_coding
ENSG00000273983	-2.62462	0.0223255	0.0574763	down	HIST1H3G	protein_coding
ENSG00000186470	-1.64954	3.65273e-13	9.666e-12	down	BTN3A2	protein_coding
ENSG00000124508	-1.21578	6.81305e-05	0.000394908	down	BTN2A2	protein_coding
ENSG00000026950	-2.24029	1.04333e-13	2.96378e-12	down	BTN3A1	protein_coding
ENSG00000111801	-2.27918	3.55307e-13	9.41801e-12	down	BTN3A3	protein_coding
ENSG00000196787	-2.72788	0.000462052	0.00210823	down	HIST1H2AG	protein_coding
ENSG00000112812	-1.39291	5.49612e-05	0.000325192	down	PRSS16	protein_coding
ENSG00000204789	-2.16018	5.71839e-06	4.32041e-05	down	ZNF204P	processed_pseudogene
ENSG00000124613	-2.05936	0.0379631	0.0889773	down	ZNF391	protein_coding
ENSG00000096654	-2.01155	0.000299168	0.00144577	down	ZNF184	protein_coding
ENSG00000185130	-2.15169	0.0107543	0.0313242	down	HIST1H2BL	protein_coding
ENSG00000272009	1.13353	0.010791	0.031387	up	AL121944.1	antisense_RNA
ENSG00000269293	-1.43762	0.00641981	0.0204174	down	ZSCAN16-AS1	antisense_RNA
ENSG00000187626	-1.26382	0.00374634	0.0128341	down	ZKSCAN4	protein_coding
ENSG00000197062	-2.13619	3.73882e-06	2.95876e-05	down	ZSCAN26	protein_coding
ENSG00000235109	-2.28443	0.024954	0.0630755	down	ZSCAN31	protein_coding
ENSG00000189298	-2.46344	0.000197921	0.00100313	down	ZKSCAN3	protein_coding
ENSG00000197935	-4.23116	0.00229007	0.00839498	down	ZNF311	protein_coding
ENSG00000204618	1.02032	0.00273303	0.00979454	up	RNF39	protein_coding
ENSG00000204590	1.05607	1.01402e-12	2.5099e-11	up	GNL1	protein_coding
ENSG00000146112	1.20141	7.46353e-15	2.43927e-13	up	PPP1R18	protein_coding
ENSG00000137404	-2.0512	7.39141e-16	2.71206e-14	down	NRM	protein_coding
ENSG00000137337	-1.05773	2.52414e-07	2.57135e-06	down	MDC1	protein_coding
ENSG00000224328	-1.14218	0.0144099	0.0402985	down	MDC1-AS1	antisense_RNA
ENSG00000272273	3.425	1.62339e-70	9.19015e-68	up	IER3-AS1	antisense_RNA
ENSG00000137331	3.29265	1.30765e-81	1.18302e-78	up	IER3	protein_coding
ENSG00000204531	1.71818	0.00359969	0.0123838	up	POU5F1	protein_coding
ENSG00000206337	-1.533	2.34494e-07	2.40269e-06	down	HCP5	sense_overlapping
ENSG00000204392	-1.03114	1.9742e-08	2.45822e-07	down	LSM2	protein_coding
ENSG00000240065	-1.50711	1.80583e-13	4.97813e-12	down	PSMB9	protein_coding
ENSG00000237649	-1.02073	2.00691e-06	1.68762e-05	down	KIFC1	protein_coding
ENSG00000186577	-1.18062	4.37227e-05	0.000265944	down	SMIM29	protein_coding
ENSG00000096070	1.18716	2.05518e-10	3.58379e-09	up	BRPF3	protein_coding
ENSG00000124762	3.53746	9.41802e-97	1.24404e-93	up	CDKN1A	protein_coding
ENSG00000137168	-1.14742	1.72973e-12	4.18594e-11	down	PPIL1	protein_coding
ENSG00000137193	1.50243	1.17631e-10	2.14073e-09	up	PIM1	protein_coding
ENSG00000198937	-1.14575	0.000379445	0.00177265	down	CCDC167	protein_coding
ENSG00000164626	2.03454	2.14965e-35	2.91231e-33	up	KCNK5	protein_coding
ENSG00000124615	-1.3321	0.00135094	0.00534009	down	MOCS1	protein_coding
ENSG00000124596	-1.13148	1.08512e-06	9.66853e-06	down	OARD1	protein_coding
ENSG00000161912	1.07098	0.0380643	0.0891486	up	ADCY10P1	transcribed_unprocessed_pseudogene
ENSG00000137166	1.56396	7.78941e-20	4.00876e-18	up	FOXP4	protein_coding
ENSG00000137218	-1.964	0.00767591	0.0236071	down	FRS3	protein_coding
ENSG00000124641	-1.49413	6.03315e-08	6.9248e-07	down	MED20	protein_coding
ENSG00000112578	1.17183	7.79875e-12	1.73621e-10	up	BYSL	protein_coding
ENSG00000261068	2.87286	1.02857e-14	3.31378e-13	up	AL512274.1	lincRNA
ENSG00000112658	1.66837	1.57361e-24	1.13379e-22	up	SRF	protein_coding
ENSG00000171453	1.11908	4.13259e-12	9.52118e-11	up	POLR1C	protein_coding
ENSG00000112715	2.94076	2.0932e-81	1.74628e-78	up	VEGFA	protein_coding
ENSG00000272114	2.51322	8.68113e-18	3.6597e-16	up	AL136131.3	antisense_RNA
ENSG00000146232	1.45129	4.35466e-10	7.27353e-09	up	NFKBIE	protein_coding
ENSG00000124813	-1.88333	7.73762e-08	8.72326e-07	down	RUNX2	protein_coding
ENSG00000271857	-3.7179	0.00340102	0.0118041	down	AL096865.1	antisense_RNA
ENSG00000153292	-1.25646	7.04247e-09	9.52476e-08	down	ADGRF1	protein_coding
ENSG00000031691	-1.01628	0.000881494	0.00369449	down	CENPQ	protein_coding
ENSG00000096093	-1.49633	4.61715e-05	0.000278912	down	EFHC1	protein_coding
ENSG00000225791	-1.75457	0.0260402	0.0652656	down	TRAM2-AS1	lincRNA
ENSG00000096092	-1.63163	1.8315e-14	5.74875e-13	down	TMEM14A	protein_coding
ENSG00000012660	-1.26534	8.84517e-10	1.39369e-08	down	ELOVL5	protein_coding
ENSG00000112245	1.32515	3.08697e-19	1.50559e-17	up	PTP4A1	protein_coding
ENSG00000266680	2.65814	0.00198226	0.00741398	up	AL135905.2	antisense_RNA
ENSG00000154079	-1.54899	0.041138	0.0950908	down	SDHAF4	protein_coding
ENSG00000279312	1.51236	0.00363615	0.0124971	up	AL136164.4	TEC
ENSG00000279289	4.75268	7.48154e-05	0.000429835	up	AL136164.3	TEC
ENSG00000080007	1.14348	0.000534683	0.00239279	up	DDX43	protein_coding
ENSG00000164430	1.0531	5.37481e-06	4.09991e-05	up	CGAS	protein_coding
ENSG00000111799	1.1653	1.63594e-12	3.98944e-11	up	COL12A1	protein_coding
ENSG00000146243	-1.29922	0.00509734	0.0167457	down	IRAK1BP1	protein_coding
ENSG00000118418	-1.16634	5.89437e-09	8.05445e-08	down	HMGN3	protein_coding
ENSG00000270362	-1.13112	0.000530401	0.00237631	down	HMGN3-AS1	antisense_RNA
ENSG00000118402	-1.11054	0.042188	0.0970146	down	ELOVL4	protein_coding
ENSG00000112742	-1.15995	5.57209e-07	5.29198e-06	down	TTK	protein_coding
ENSG00000083123	-1.25183	0.00427408	0.0143901	down	BCKDHB	protein_coding
ENSG00000013392	-1.65793	0.00621693	0.0198359	down	RWDD2A	protein_coding
ENSG00000111850	-1.08512	0.0460831	0.104025	down	SMIM8	protein_coding
ENSG00000164414	-1.41509	7.4802e-05	0.000429835	down	SLC35A1	protein_coding
ENSG00000135336	-1.4024	3.26507e-09	4.69216e-08	down	ORC3	protein_coding
ENSG00000146278	2.04526	3.46619e-30	3.39151e-28	up	PNRC1	protein_coding
ENSG00000112182	1.87829	0.0427873	0.0981222	up	BACH2	protein_coding
ENSG00000172469	-1.58775	2.94717e-09	4.27799e-08	down	MANEA	protein_coding
ENSG00000014123	-2.13619	3.5872e-17	1.42866e-15	down	UFL1	protein_coding
ENSG00000132423	-1.24833	4.12945e-07	4.04999e-06	down	COQ3	protein_coding
ENSG00000057657	2.68668	0.0429817	0.0984542	up	PRDM1	protein_coding
ENSG00000130347	-1.56763	0.000201629	0.00101947	down	RTN4IP1	protein_coding
ENSG00000130349	-1.86504	3.65259e-05	0.000228122	down	C6orf203	protein_coding
ENSG00000178409	1.3051	8.22859e-08	9.23081e-07	up	BEND3	protein_coding
ENSG00000135537	-1.26841	0.0464966	0.104809	down	AFG1L	protein_coding
ENSG00000118689	1.57049	1.87222e-17	7.66838e-16	up	FOXO3	protein_coding
ENSG00000118690	-1.62831	0.0346263	0.0826598	down	ARMC2	protein_coding
ENSG00000183137	-1.57138	0.000142767	0.000756095	down	CEP57L1	protein_coding
ENSG00000155085	-2.14557	0.0392168	0.0912812	down	AK9	protein_coding
ENSG00000112367	-1.22468	0.018074	0.0485908	down	FIG4	protein_coding
ENSG00000178425	-1.01466	1.48238e-05	0.000101676	down	NT5DC1	protein_coding
ENSG00000111860	1.03195	0.00315345	0.0110465	up	CEP85L	protein_coding
ENSG00000111875	-1.31762	1.00718e-05	7.18488e-05	down	ASF1A	protein_coding
ENSG00000236548	1.74621	0.00693402	0.0217259	up	RNF217-AS1	antisense_RNA
ENSG00000146373	1.42582	2.15405e-11	4.45853e-10	up	RNF217	protein_coding
ENSG00000118518	-1.28656	0.000846084	0.00356234	down	RNF146	protein_coding
ENSG00000146376	-1.17676	0.00205671	0.00764742	down	ARHGAP18	protein_coding
ENSG00000118523	4.18718	1.13541e-14	3.64318e-13	up	CTGF	protein_coding
ENSG00000146411	-1.53467	0.0433672	0.0992225	down	SLC2A12	protein_coding
ENSG00000118515	2.96748	6.88401e-32	7.79417e-30	up	SGK1	protein_coding
ENSG00000260418	3.16376	2.73516e-05	0.000176189	up	AL023284.4	lincRNA
ENSG00000016402	-1.29787	0.0203638	0.053477	down	IL20RA	protein_coding
ENSG00000237499	3.03656	4.37081e-09	6.13112e-08	up	AL357060.2	antisense_RNA
ENSG00000118503	4.33933	3.06618e-97	4.41837e-94	up	TNFAIP3	protein_coding
ENSG00000024862	-1.09012	0.00352393	0.0121721	down	CCDC28A	protein_coding
ENSG00000112406	1.64977	1.52831e-13	4.24259e-12	up	HECA	protein_coding
ENSG00000164442	1.06952	2.57207e-05	0.000166885	up	CITED2	protein_coding
ENSG00000234147	-1.38852	0.0104574	0.0305944	down	AL035446.1	lincRNA
ENSG00000233138	2.62397	0.00143355	0.00561082	up	AL023584.1	antisense_RNA
ENSG00000010818	2.06315	8.19859e-14	2.35427e-12	up	HIVEP2	protein_coding
ENSG00000146416	-1.20629	1.63831e-09	2.48982e-08	down	AIG1	protein_coding
ENSG00000135604	2.75854	7.39615e-06	5.45793e-05	up	STX11	protein_coding
ENSG00000152818	-1.11837	0.00206524	0.00767372	down	UTRN	protein_coding
ENSG00000111981	-2.24677	0.0351882	0.0837364	down	ULBP1	protein_coding
ENSG00000131016	2.15773	3.59166e-24	2.48609e-22	up	AKAP12	protein_coding
ENSG00000181472	1.36696	2.06171e-12	4.92913e-11	up	ZBTB2	protein_coding
ENSG00000155906	-1.15078	0.000402636	0.00186668	down	RMND1	protein_coding
ENSG00000029639	-1.49922	9.21287e-09	1.21694e-07	down	TFB1M	protein_coding
ENSG00000215712	-1.16944	1.27023e-05	8.84252e-05	down	TMEM242	protein_coding
ENSG00000130338	1.08287	8.66486e-06	6.26867e-05	up	TULP4	protein_coding
ENSG00000092820	1.18884	4.8178e-18	2.06956e-16	up	EZR	protein_coding
ENSG00000112096	2.09467	3.84894e-45	8.24453e-43	up	SOD2	protein_coding
ENSG00000026652	-1.36047	0.00982033	0.0290143	down	AGPAT4	protein_coding
ENSG00000130023	-1.37333	7.22466e-06	5.34382e-05	down	ERMARD	protein_coding
ENSG00000198719	1.3138	3.90303e-11	7.78201e-10	up	DLL1	protein_coding
ENSG00000112584	-2.03272	1.53947e-09	2.34637e-08	down	FAM120B	protein_coding
ENSG00000197461	1.35182	7.74106e-16	2.82727e-14	up	PDGFA	protein_coding
ENSG00000105963	1.04477	6.91968e-05	0.00040016	up	ADAP1	protein_coding
ENSG00000240230	1.13369	1.0086e-08	1.32346e-07	up	COX19	protein_coding
ENSG00000229043	-1.83059	0.000358535	0.0016889	down	AC091729.3	antisense_RNA
ENSG00000273230	1.46982	5.11043e-05	0.00030499	up	AC102953.2	lincRNA
ENSG00000198517	3.13601	8.22682e-63	3.52442e-60	up	MAFK	protein_coding
ENSG00000164855	2.18965	6.1081e-30	5.86785e-28	up	TMEM184A	protein_coding
ENSG00000106003	-1.20744	2.67152e-05	0.000172631	down	LFNG	protein_coding
ENSG00000164916	1.45832	1.67607e-18	7.61242e-17	up	FOXK1	protein_coding
ENSG00000242802	1.01795	9.94454e-06	7.1101e-05	up	AP5Z1	protein_coding
ENSG00000075618	1.1767	1.73102e-13	4.78421e-12	up	FSCN1	protein_coding
ENSG00000122512	-1.34348	0.000352396	0.00166492	down	PMS2	protein_coding
ENSG00000146576	1.08082	1.36014e-08	1.74431e-07	up	C7orf26	protein_coding
ENSG00000205903	2.44782	3.23878e-50	8.55631e-48	up	ZNF316	protein_coding
ENSG00000106399	-1.13574	6.00355e-09	8.18952e-08	down	RPA3	protein_coding
ENSG00000106460	-1.51258	5.26764e-13	1.35109e-11	down	TMEM106B	protein_coding
ENSG00000106524	-1.20896	2.09211e-05	0.000138348	down	ANKMY2	protein_coding
ENSG00000106541	-1.56569	0.0465381	0.104858	down	AGR2	protein_coding
ENSG00000106546	1.29399	7.25415e-11	1.38038e-09	up	AHR	protein_coding
ENSG00000233834	-1.49969	0.0112885	0.0326523	down	AC005083.1	processed_transcript
ENSG00000271133	1.27192	0.0230982	0.0591391	up	AC004130.1	antisense_RNA
ENSG00000105855	1.11137	4.83935e-08	5.63205e-07	up	ITGB8	protein_coding
ENSG00000179428	8.02573	1.70577e-07	1.7847e-06	up	AC073072.1	antisense_RNA
ENSG00000136244	7.06396	4.02702e-26	3.27174e-24	up	IL6	protein_coding
ENSG00000226329	3.59963	1.1505e-13	3.23919e-12	up	AC005682.1	unprocessed_pseudogene
ENSG00000136235	-1.52838	0.00356773	0.0122859	down	GPNMB	protein_coding
ENSG00000070882	1.25884	2.23679e-14	6.95203e-13	up	OSBPL3	protein_coding
ENSG00000153790	-1.63041	0.00108619	0.00442469	down	C7orf31	protein_coding
ENSG00000086300	-2.13643	1.38585e-07	1.48527e-06	down	SNX10	protein_coding
ENSG00000254369	-1.02477	0.00107223	0.00437578	down	HOXA-AS3	antisense_RNA
ENSG00000122592	-1.02091	0.000907922	0.00379422	down	HOXA7	protein_coding
ENSG00000196295	-1.61074	0.000452529	0.00207193	down	AC005154.1	processed_transcript
ENSG00000205763	1.12675	1.15129e-05	8.0963e-05	up	RP9P	transcribed_unprocessed_pseudogene
ENSG00000122642	-1.3192	4.07714e-10	6.85331e-09	down	FKBP9	protein_coding
ENSG00000122507	-1.36481	0.00148276	0.00577759	down	BBS9	protein_coding
ENSG00000271122	-1.25641	0.00243954	0.00887486	down	AC018647.2	antisense_RNA
ENSG00000122547	-1.68603	0.000511193	0.00230327	down	EEPD1	protein_coding
ENSG00000011426	-1.34186	1.06091e-11	2.32592e-10	down	ANLN	protein_coding
ENSG00000241127	-1.58184	4.53751e-09	6.33692e-08	down	YAE1D1	protein_coding
ENSG00000122641	3.45242	1.96226e-08	2.44912e-07	up	INHBA	protein_coding
ENSG00000224116	5.90461	0.000133036	0.000712656	up	INHBA-AS1	antisense_RNA
ENSG00000164543	1.34792	3.11062e-16	1.16289e-14	up	STK17A	protein_coding
ENSG00000106603	-1.30763	6.02511e-11	1.16896e-09	down	COA1	protein_coding
ENSG00000106605	-1.34687	3.79448e-08	4.48518e-07	down	BLVRA	protein_coding
ENSG00000062582	4.50711	2.42893e-18	1.0876e-16	up	MRPS24	protein_coding
ENSG00000106608	1.04728	3.86363e-09	5.4926e-08	up	URGCP	protein_coding
ENSG00000106624	6.08697	0.000720043	0.00309558	up	AEBP1	protein_coding
ENSG00000136280	-1.45671	1.09849e-11	2.405e-10	down	CCM2	protein_coding
ENSG00000146674	1.57273	4.34985e-13	1.12847e-11	up	IGFBP3	protein_coding
ENSG00000132436	-1.42736	1.25107e-14	3.97409e-13	down	FIGNL1	protein_coding
ENSG00000106078	1.05155	0.00123581	0.00494541	up	COBL	protein_coding
ENSG00000146729	-1.0818	1.22483e-08	1.57843e-07	down	NIPSNAP2	protein_coding
ENSG00000146733	-1.17223	3.97915e-08	4.686e-07	down	PSPH	protein_coding
ENSG00000173041	-2.58913	6.5686e-05	0.000381947	down	ZNF680	protein_coding
ENSG00000196247	-1.10001	0.0132589	0.0374429	down	ZNF107	protein_coding
ENSG00000197008	-2.48895	3.38754e-08	4.043e-07	down	ZNF138	protein_coding
ENSG00000198039	-1.14672	0.00102034	0.00419911	down	ZNF273	protein_coding
ENSG00000179406	-1.40997	0.018864	0.0502543	down	LINC00174	processed_transcript
ENSG00000272831	-1.08988	0.00952044	0.0282442	down	AC027644.3	antisense_RNA
ENSG00000277149	1.21162	0.00147444	0.00574801	up	TYW1B	protein_coding
ENSG00000106089	1.20267	4.97231e-06	3.82231e-05	up	STX1A	protein_coding
ENSG00000049540	4.21931	0.00580861	0.0186759	up	ELN	protein_coding
ENSG00000232415	5.3136	0.00578332	0.0186052	up	ELN-AS1	antisense_RNA
ENSG00000106665	1.16234	3.2913e-10	5.61576e-09	up	CLIP2	protein_coding
ENSG00000174428	-1.32635	0.000693346	0.00299543	down	GTF2IRD2B	protein_coding
ENSG00000127946	-1.04684	1.72039e-05	0.00011624	down	HIP1	protein_coding
ENSG00000213542	3.89257	3.77974e-08	4.47443e-07	up	AC007000.1	processed_pseudogene
ENSG00000135211	-1.7662	2.09074e-11	4.34343e-10	down	TMEM60	protein_coding
ENSG00000075223	1.06184	4.07259e-06	3.19894e-05	up	SEMA3C	protein_coding
ENSG00000153993	-1.15706	2.71784e-08	3.2911e-07	down	SEMA3D	protein_coding
ENSG00000182165	-1.9119	4.30446e-11	8.52676e-10	down	TP53TG1	lincRNA
ENSG00000273623	-1.96715	5.1742e-05	0.000308564	down	TP53TG1_1	misc_RNA
ENSG00000276185	-1.82986	1.85143e-05	0.000124089	down	TP53TG1_2	misc_RNA
ENSG00000005469	-2.19355	1.98177e-19	9.78598e-18	down	CROT	protein_coding
ENSG00000075303	-1.2087	1.79385e-07	1.86577e-06	down	SLC25A40	protein_coding
ENSG00000164647	-1.32515	9.15702e-09	1.21158e-07	down	STEAP1	protein_coding
ENSG00000157214	-1.71616	1.79166e-12	4.32262e-11	down	STEAP2	protein_coding
ENSG00000105792	1.16397	0.00126714	0.00506059	up	CFAP69	protein_coding
ENSG00000157240	-1.07688	8.25643e-07	7.53875e-06	down	FZD1	protein_coding
ENSG00000127989	-1.39251	7.23173e-10	1.16258e-08	down	MTERF1	protein_coding
ENSG00000244055	-1.38313	0.014473	0.0404193	down	AC007566.1	antisense_RNA
ENSG00000127980	-1.38964	1.2555e-07	1.36402e-06	down	PEX1	protein_coding
ENSG00000127928	1.299	6.99525e-05	0.000403822	up	GNGT1	protein_coding
ENSG00000105829	-1.36734	1.51823e-06	1.31004e-05	down	BET1	protein_coding
ENSG00000164692	3.94812	0.0425976	0.0977581	up	COL1A2	protein_coding
ENSG00000105854	-1.00237	2.7592e-09	4.04589e-08	down	PON2	protein_coding
ENSG00000273138	-1.11677	0.0141567	0.0396602	down	AC005021.1	antisense_RNA
ENSG00000196636	-1.26166	0.005139	0.0168616	down	SDHAF3	protein_coding
ENSG00000243554	1.2321	0.0259173	0.0650435	up	AC004967.1	transcribed_unprocessed_pseudogene
ENSG00000164715	1.14245	9.32761e-11	1.73739e-09	up	LMTK2	protein_coding
ENSG00000198742	1.03642	2.54205e-10	4.38455e-09	up	SMURF1	protein_coding
ENSG00000221909	-1.57419	3.79735e-08	4.48523e-07	down	FAM200A	protein_coding
ENSG00000166997	-1.76827	9.85796e-12	2.16725e-10	down	CNPY4	protein_coding
ENSG00000197093	-1.8554	0.000424692	0.00195578	down	GAL3ST4	protein_coding
ENSG00000239521	-1.0677	0.0129714	0.036762	down	GATS	protein_coding
ENSG00000214300	-1.32872	0.0053897	0.0175489	down	SPDYE3	protein_coding
ENSG00000078319	-1.18323	3.74281e-05	0.000232655	down	PMS2P1	unprocessed_pseudogene
ENSG00000121716	1.15132	0.0214102	0.0555803	up	PILRB	protein_coding
ENSG00000106330	-1.54369	2.33867e-06	1.93578e-05	down	MOSPD3	protein_coding
ENSG00000146830	1.15931	6.78304e-15	2.22605e-13	up	GIGYF1	protein_coding
ENSG00000087087	1.07742	1.09805e-10	2.01216e-09	up	SRRT	protein_coding
ENSG00000128564	1.81227	4.84782e-10	8.02954e-09	up	VGF	protein_coding
ENSG00000160999	1.09039	8.43276e-06	6.12312e-05	up	SH2B2	protein_coding
ENSG00000213385	2.62567	8.14432e-06	5.93543e-05	up	AC105052.2	processed_pseudogene
ENSG00000189056	2.19039	4.73309e-09	6.59844e-08	up	RELN	protein_coding
ENSG00000164815	-1.70964	7.81657e-11	1.48206e-09	down	ORC5	protein_coding
ENSG00000146776	-1.48809	0.0152893	0.0422507	down	ATXN7L1	protein_coding
ENSG00000105835	1.56407	8.85029e-30	8.45096e-28	up	NAMPT	protein_coding
ENSG00000253276	3.94967	2.41618e-89	2.55326e-86	up	CCDC71L	protein_coding
ENSG00000105856	1.22323	6.31088e-07	5.90867e-06	up	HBP1	protein_coding
ENSG00000177683	-1.41123	3.70567e-05	0.000230981	down	THAP5	protein_coding
ENSG00000128590	1.38603	4.44774e-08	5.20303e-07	up	DNAJB9	protein_coding
ENSG00000164604	-2.15277	0.00103657	0.00425556	down	GPR85	protein_coding
ENSG00000214194	-1.20309	5.22687e-08	6.05637e-07	down	SMIM30	protein_coding
ENSG00000105976	1.26559	1.60219e-10	2.84393e-09	up	MET	protein_coding
ENSG00000128534	-1.05941	1.18417e-05	8.30542e-05	down	LSM8	protein_coding
ENSG00000106025	-1.1375	0.00551685	0.0179012	down	TSPAN12	protein_coding
ENSG00000106299	1.20019	5.74111e-11	1.12072e-09	up	WASL	protein_coding
ENSG00000128513	-1.30712	4.3664e-06	3.40275e-05	down	POT1	protein_coding
ENSG00000280347	1.54999	0.0158397	0.0435065	up	AC000123.3	TEC
ENSG00000106348	1.04569	1.31124e-09	2.01791e-08	up	IMPDH1	protein_coding
ENSG00000158457	-1.29386	0.00872153	0.0262773	down	TSPAN33	protein_coding
ENSG00000146842	-1.10744	3.27394e-07	3.28035e-06	down	TMEM209	protein_coding
ENSG00000240571	-1.3221	0.00133883	0.00530146	down	AC087071.2	antisense_RNA
ENSG00000106477	-1.03775	8.94395e-06	6.44998e-05	down	CEP41	protein_coding
ENSG00000270823	-1.3232	0.0468894	0.105515	down	AC007938.2	antisense_RNA
ENSG00000226380	4.226	1.67271e-16	6.34311e-15	up	AC016831.1	lincRNA
ENSG00000122783	-1.22206	9.19568e-09	1.21569e-07	down	C7orf49	protein_coding
ENSG00000146859	-1.07379	4.77631e-05	0.000287104	down	TMEM140	protein_coding
ENSG00000272941	-1.14816	0.00574532	0.018513	down	AC083862.2	antisense_RNA
ENSG00000006459	2.36436	1.96495e-08	2.45055e-07	up	KDM7A	protein_coding
ENSG00000260231	2.54235	0.0035034	0.0121091	up	JHDM1D-AS1	antisense_RNA
ENSG00000090263	-1.20075	7.42877e-10	1.19063e-08	down	MRPS33	protein_coding
ENSG00000231840	-2.21592	0.034924	0.08322	down	AC073342.1	antisense_RNA
ENSG00000178826	-2.20403	0.00219432	0.00808698	down	TMEM139	protein_coding
ENSG00000223459	-3.03631	0.00733269	0.0227769	down	TCAF1P1	unprocessed_pseudogene
ENSG00000198420	-1.22353	2.46542e-07	2.518e-06	down	TCAF1	protein_coding
ENSG00000170265	1.66942	1.015e-16	3.9337e-15	up	ZNF282	protein_coding
ENSG00000133624	-1.69176	0.0092291	0.0275292	down	ZNF767P	transcribed_unprocessed_pseudogene
ENSG00000240449	1.44558	0.000579725	0.00257041	up	AC005586.1	antisense_RNA
ENSG00000214022	1.08938	1.16083e-11	2.52684e-10	up	REPIN1	protein_coding
ENSG00000133612	1.31791	6.09429e-14	1.79889e-12	up	AGAP3	protein_coding
ENSG00000187260	-1.10309	0.0212868	0.0553507	down	WDR86	protein_coding
ENSG00000196584	-1.03485	0.000104125	0.000575686	down	XRCC2	protein_coding
ENSG00000186480	1.86806	1.77255e-17	7.27892e-16	up	INSIG1	protein_coding
ENSG00000185291	1.21202	0.0341849	0.0818403	up	IL3RA	protein_coding
ENSG00000197976	1.03049	5.71024e-07	5.40699e-06	up	AKAP17A	protein_coding
ENSG00000205663	2.57948	0.0487057	0.108798	up	FAM239B	lincRNA
ENSG00000146950	-2.91345	4.25935e-13	1.1068e-11	down	SHROOM2	protein_coding
ENSG00000073464	-1.78248	0.00372858	0.0127788	down	CLCN4	protein_coding
ENSG00000046647	-1.3438	0.00410734	0.0139055	down	GEMIN8	protein_coding
ENSG00000102048	-3.16813	4.02952e-09	5.70285e-08	down	ASB9	protein_coding
ENSG00000087842	-1.2317	5.09365e-09	7.05148e-08	down	PIR	protein_coding
ENSG00000147003	-1.56123	1.18186e-05	8.2929e-05	down	TMEM27	protein_coding
ENSG00000086712	1.21571	6.99218e-09	9.46482e-08	up	TXLNG	protein_coding
ENSG00000012174	-1.37732	3.23974e-09	4.65999e-08	down	MBTPS2	protein_coding
ENSG00000130066	1.99773	2.08787e-28	1.86976e-26	up	SAT1	protein_coding
ENSG00000165182	-1.33767	0.031427	0.0764034	down	CXorf58	protein_coding
ENSG00000174010	1.53018	7.94458e-11	1.50453e-09	up	KLHL15	protein_coding
ENSG00000165169	-1.36891	1.61517e-05	0.00010988	down	DYNLT3	protein_coding
ENSG00000215301	1.08659	1.32093e-11	2.84451e-10	up	DDX3X	protein_coding
ENSG00000069509	-1.27875	6.39243e-08	7.31071e-07	down	FUNDC1	protein_coding
ENSG00000270069	1.75943	7.95226e-07	7.29463e-06	up	MIR222HG	lincRNA
ENSG00000147121	-1.12603	0.000549816	0.00245428	down	KRBOX4	protein_coding
ENSG00000147119	1.28588	4.86518e-08	5.65796e-07	up	CHST7	protein_coding
ENSG00000068354	1.04151	1.47323e-05	0.000101092	up	TBC1D25	protein_coding
ENSG00000232828	-2.05241	0.000191486	0.000975648	down	AC231533.1	antisense_RNA
ENSG00000094631	-1.54105	4.30143e-05	0.000262538	down	HDAC6	protein_coding
ENSG00000102096	1.65948	9.40408e-20	4.77769e-18	up	PIM2	protein_coding
ENSG00000049769	1.29151	0.0150001	0.0416043	up	PPP1R3F	protein_coding
ENSG00000126012	1.16098	7.88389e-15	2.56509e-13	up	KDM5C	protein_coding
ENSG00000124313	-2.26117	7.44565e-06	5.4868e-05	down	IQSEC2	protein_coding
ENSG00000158423	-1.72679	0.0167695	0.0457117	down	RIBC1	protein_coding
ENSG00000182518	-1.32697	4.97167e-05	0.000297991	down	FAM104B	protein_coding
ENSG00000102349	-1.30998	0.021143	0.0550219	down	KLF8	protein_coding
ENSG00000198455	1.2765	2.45749e-06	2.02042e-05	up	ZXDB	protein_coding
ENSG00000090889	-1.40788	1.34308e-09	2.05892e-08	down	KIF4A	protein_coding
ENSG00000147130	-1.14977	5.86969e-08	6.74695e-07	down	ZMYM3	protein_coding
ENSG00000147174	2.00165	0.0232022	0.0593286	up	GCNA	protein_coding
ENSG00000198934	-2.07852	1.74402e-05	0.000117536	down	MAGEE1	protein_coding
ENSG00000198157	-1.19811	4.61237e-06	3.56986e-05	down	HMGN5	protein_coding
ENSG00000131171	-1.06853	1.84304e-06	1.56392e-05	down	SH3BGRL	protein_coding
ENSG00000124429	-1.89318	8.56543e-05	0.000484549	down	POF1B	protein_coding
ENSG00000188917	-1.85632	2.10622e-11	4.36986e-10	down	TRMT2B	protein_coding
ENSG00000102384	-2.18761	9.21137e-11	1.71776e-09	down	CENPI	protein_coding
ENSG00000204072	-2.84088	0.0426276	0.0978128	down	ARMCX7P	transcribed_unprocessed_pseudogene
ENSG00000198960	-1.2324	3.60201e-05	0.000225229	down	ARMCX6	protein_coding
ENSG00000125962	-1.268	7.84335e-05	0.000447695	down	ARMCX5	protein_coding
ENSG00000180964	-1.60177	9.27023e-16	3.35485e-14	down	TCEAL8	protein_coding
ENSG00000172465	-1.0251	0.000116967	0.000636036	down	TCEAL1	protein_coding
ENSG00000231154	-1.65537	0.000641009	0.00280139	down	MORF4L2-AS1	antisense_RNA
ENSG00000157502	5.39797	0.000674166	0.00292688	up	MUM1L1	protein_coding
ENSG00000133138	-1.35191	0.0238193	0.0606231	down	TBC1D8B	protein_coding
ENSG00000101843	-1.11973	3.617e-10	6.12532e-09	down	PSMD10	protein_coding
ENSG00000188153	-1.09119	0.00052693	0.00236477	down	COL4A5	protein_coding
ENSG00000126016	-1.98482	2.14412e-06	1.7897e-05	down	AMOT	protein_coding
ENSG00000123496	1.95985	0.0039391	0.0134133	up	IL13RA2	protein_coding
ENSG00000268104	2.82707	0.00328469	0.0114455	up	SLC6A14	protein_coding
ENSG00000003096	-1.93965	6.98572e-09	9.46416e-08	down	KLHL13	protein_coding
ENSG00000233382	-1.75775	0.00713979	0.0222694	down	NKAPP1	transcribed_processed_pseudogene
ENSG00000085185	1.49712	3.94314e-08	4.64704e-07	up	BCORL1	protein_coding
ENSG00000056277	-1.01168	0.00685109	0.0215494	down	ZNF280C	protein_coding
ENSG00000076716	2.18131	0.0316275	0.0767965	up	GPC4	protein_coding
ENSG00000170965	-1.7138	0.0256101	0.0643924	down	PLAC1	protein_coding
ENSG00000101928	1.09901	4.4975e-06	3.49289e-05	up	MOSPD1	protein_coding
ENSG00000173275	-2.19806	0.000573561	0.00254593	down	ZNF449	protein_coding
ENSG00000022267	3.91721	1.69721e-06	1.45105e-05	up	FHL1	protein_coding
ENSG00000197620	-1.01236	0.00116147	0.00469056	down	CXorf40A	protein_coding
ENSG00000268916	-2.67022	0.000243639	0.00120761	down	CSAG3	protein_coding
ENSG00000182492	3.63706	0.000481951	0.00218581	up	BGN	protein_coding
ENSG00000130821	1.04095	3.85957e-11	7.70505e-10	up	SLC6A8	protein_coding
ENSG00000101986	1.11262	0.0184418	0.049412	up	ABCD1	protein_coding
ENSG00000089820	2.12752	0.000780479	0.00333101	up	ARHGAP4	protein_coding
ENSG00000177854	-2.97837	1.80475e-06	1.53471e-05	down	TMEM187	protein_coding
ENSG00000196924	1.16505	4.9873e-14	1.50292e-12	up	FLNA	protein_coding
ENSG00000013563	-1.18154	7.95792e-05	0.000453581	down	DNASE1L1	protein_coding
ENSG00000130827	1.42679	2.54416e-14	7.89187e-13	up	PLXNA3	protein_coding
ENSG00000130826	1.09492	3.12597e-08	3.74243e-07	up	DKC1	protein_coding
ENSG00000185973	-1.55891	7.08117e-06	5.25485e-05	down	TMLHE	protein_coding
ENSG00000182372	1.12994	5.81078e-09	7.96082e-08	up	CLN8	protein_coding
ENSG00000282021	-3.05154	0.0205699	0.0539199	down	AC100810.3	lincRNA
ENSG00000253982	-1.20739	0.00732036	0.0227564	down	AC100810.1	antisense_RNA
ENSG00000036448	-2.1634	0.00750398	0.0231908	down	MYOM2	protein_coding
ENSG00000173295	-1.39772	0.00469167	0.0155973	down	FAM86B3P	transcribed_unprocessed_pseudogene
ENSG00000253981	-1.81739	0.0121162	0.0346731	down	ALG1L13P	transcribed_unprocessed_pseudogene
ENSG00000147324	2.14953	7.32764e-38	1.09576e-35	up	MFHAS1	protein_coding
ENSG00000154328	-1.08229	0.000521155	0.00234084	down	NEIL2	protein_coding
ENSG00000154359	1.76803	1.34928e-11	2.8941e-10	up	LONRF1	protein_coding
ENSG00000104213	1.00527	0.000187987	0.000959673	up	PDGFRL	protein_coding
ENSG00000104763	-1.10388	1.7603e-12	4.25344e-11	down	ASAH1	protein_coding
ENSG00000171428	-1.8248	4.98787e-07	4.78878e-06	down	NAT1	protein_coding
ENSG00000175445	1.56595	0.0264298	0.0661308	up	LPL	protein_coding
ENSG00000275074	-1.31567	0.0102609	0.0301307	down	NUDT18	protein_coding
ENSG00000168490	-1.80387	0.0473824	0.106397	down	PHYHIP	protein_coding
ENSG00000120910	1.04181	0.00131718	0.00523143	up	PPP3CC	protein_coding
ENSG00000120913	2.20345	2.22117e-15	7.755e-14	up	PDLIM2	protein_coding
ENSG00000179388	6.04305	4.96333e-08	5.76787e-07	up	EGR3	protein_coding
ENSG00000120889	1.96486	2.17845e-31	2.33315e-29	up	TNFRSF10B	protein_coding
ENSG00000253930	2.25438	1.05156e-09	1.63897e-08	up	TNFRSF10A-AS1	antisense_RNA
ENSG00000104689	1.91418	5.99656e-22	3.60043e-20	up	TNFRSF10A	protein_coding
ENSG00000147454	1.09634	9.72012e-08	1.07443e-06	up	SLC25A37	protein_coding
ENSG00000167034	1.03662	0.00309895	0.0108893	up	NKX3-1	protein_coding
ENSG00000042980	-1.27021	0.0139225	0.0390801	down	ADAM28	protein_coding
ENSG00000104228	1.0496	1.56464e-07	1.65121e-06	up	TRIM35	protein_coding
ENSG00000168077	-1.96479	1.61848e-09	2.46204e-08	down	SCARA3	protein_coding
ENSG00000171320	-1.13248	9.08693e-06	6.53821e-05	down	ESCO2	protein_coding
ENSG00000168078	-1.76945	1.32723e-09	2.03658e-08	down	PBK	protein_coding
ENSG00000134014	-1.05305	2.63196e-06	2.15158e-05	down	ELP3	protein_coding
ENSG00000214050	-2.18025	0.00416985	0.01409	down	FBXO16	protein_coding
ENSG00000120875	3.65899	4.83201e-56	1.78121e-53	up	DUSP4	protein_coding
ENSG00000157168	2.03127	1.56493e-41	2.78715e-39	up	NRG1	protein_coding
ENSG00000183779	1.72022	5.74237e-10	9.39342e-09	up	ZNF703	protein_coding
ENSG00000156675	1.25332	4.13114e-11	8.21615e-10	up	RAB11FIP1	protein_coding
ENSG00000280064	1.59328	5.76299e-14	1.71387e-12	up	AC130304.1	TEC
ENSG00000165046	-1.97989	0.0208959	0.0545429	down	LETM2	protein_coding
ENSG00000253645	-1.1269	0.0180696	0.0485873	down	AC108863.1	antisense_RNA
ENSG00000147536	-1.19207	6.01323e-08	6.90694e-07	down	GINS4	protein_coding
ENSG00000029534	-2.16682	1.60086e-06	1.37684e-05	down	ANK1	protein_coding
ENSG00000253408	-2.0144	0.0221917	0.0572294	down	AC083973.1	antisense_RNA
ENSG00000176209	-1.21158	0.000105112	0.000580534	down	SMIM19	protein_coding
ENSG00000120925	-1.42263	1.31557e-05	9.13005e-05	down	RNF170	protein_coding
ENSG00000165102	-1.02908	4.12806e-09	5.81635e-08	down	HGSNAT	protein_coding
ENSG00000221869	2.79203	5.02658e-50	1.2851e-47	up	CEBPD	protein_coding
ENSG00000228801	-1.95858	0.00568514	0.0183716	down	AC064807.1	antisense_RNA
ENSG00000237807	-5.06603	0.000840446	0.00354401	down	AC022034.2	lincRNA
ENSG00000254087	1.06753	8.31341e-10	1.31644e-08	up	LYN	protein_coding
ENSG00000137575	1.04153	7.32516e-08	8.30551e-07	up	SDCBP	protein_coding
ENSG00000171316	1.46012	3.42589e-11	6.8652e-10	up	CHD7	protein_coding
ENSG00000254285	1.42592	0.0215924	0.0559707	up	KRT8P3	processed_pseudogene
ENSG00000137563	-1.01708	7.2534e-07	6.704e-06	down	GGH	protein_coding
ENSG00000272155	1.78829	0.0100849	0.0296854	up	AC055822.1	antisense_RNA
ENSG00000246366	-2.01949	7.80951e-05	0.000445924	down	LACTB2-AS1	antisense_RNA
ENSG00000147592	-1.93649	5.13036e-10	8.45337e-09	down	LACTB2	protein_coding
ENSG00000178860	2.80981	0.00105041	0.00429678	up	MSC	protein_coding
ENSG00000182674	-5.28718	0.000382793	0.00178565	down	KCNB2	protein_coding
ENSG00000164751	-1.32504	1.11131e-08	1.44389e-07	down	PEX2	protein_coding
ENSG00000171033	-2.20097	0.0320845	0.0776565	down	PKIA	protein_coding
ENSG00000104427	-1.81284	0.00036599	0.00171789	down	ZC2HC1A	protein_coding
ENSG00000104432	-1.69615	0.00459363	0.0153143	down	IL7	protein_coding
ENSG00000205189	1.13168	0.00243574	0.00886747	up	ZBTB10	protein_coding
ENSG00000133739	-1.36808	1.21888e-07	1.32878e-06	down	LRRCC1	protein_coding
ENSG00000253154	-2.83018	0.0186943	0.0499104	down	AC100801.1	lincRNA
ENSG00000176623	-1.0445	2.00342e-07	2.06881e-06	down	RMDN1	protein_coding
ENSG00000180694	1.46226	3.67815e-12	8.56129e-11	up	TMEM64	protein_coding
ENSG00000155099	-1.25456	0.00395648	0.0134638	down	PIP4P2	protein_coding
ENSG00000205133	-2.35772	1.95164e-10	3.41075e-09	down	TRIQK	protein_coding
ENSG00000188343	-1.12924	1.28228e-06	1.12111e-05	down	FAM92A	protein_coding
ENSG00000164949	5.55313	5.52026e-51	1.50865e-48	up	GEM	protein_coding
ENSG00000197275	-1.90192	0.017639	0.0476719	down	RAD54B	protein_coding
ENSG00000261437	-2.6917	0.00751591	0.0232103	down	AC108860.2	antisense_RNA
ENSG00000164920	1.57651	1.2173e-08	1.57257e-07	up	OSR2	protein_coding
ENSG00000260368	2.19869	0.0330086	0.0795166	up	AC027373.1	sense_overlapping
ENSG00000261087	2.7396	0.0121777	0.0348112	up	AP003469.4	lincRNA
ENSG00000083307	-1.21805	2.37994e-09	3.52895e-08	down	GRHL2	protein_coding
ENSG00000104412	-1.57755	6.04497e-07	5.68657e-06	down	EMC2	protein_coding
ENSG00000147654	-1.05111	3.63432e-07	3.60498e-06	down	EBAG9	protein_coding
ENSG00000253327	-2.06295	0.0125325	0.035694	down	RAD21-AS1	antisense_RNA
ENSG00000177570	-1.65168	4.56398e-05	0.000276226	down	SAMD12	protein_coding
ENSG00000164761	2.72214	0.0381374	0.0893065	up	TNFRSF11B	protein_coding
ENSG00000172172	-1.26028	4.06435e-10	6.83907e-09	down	MRPL13	protein_coding
ENSG00000172167	-1.01858	0.000372481	0.00174217	down	MTBP	protein_coding
ENSG00000170961	3.43537	7.19853e-08	8.17363e-07	up	HAS2	protein_coding
ENSG00000248690	2.69725	0.000356839	0.00168291	up	HAS2-AS1	antisense_RNA
ENSG00000178764	1.11372	4.40401e-05	0.000267444	up	ZHX2	protein_coding
ENSG00000147689	1.70864	7.6876e-15	2.50733e-13	up	FAM83A	protein_coding
ENSG00000156795	-1.03115	0.000802237	0.00340736	down	WDYHV1	protein_coding
ENSG00000180938	-2.65201	0.00499053	0.0164358	down	ZNF572	protein_coding
ENSG00000173334	2.73789	4.52476e-50	1.17577e-47	up	TRIB1	protein_coding
ENSG00000168672	1.83327	1.99314e-20	1.0746e-18	up	FAM84B	protein_coding
ENSG00000254010	1.96593	2.37081e-10	4.10708e-09	up	AC084116.4	antisense_RNA
ENSG00000254166	2.83291	0.000543628	0.00242871	up	CASC19	processed_transcript
ENSG00000136997	2.82759	5.04199e-67	2.3506e-64	up	MYC	protein_coding
ENSG00000278275	3.0079	0.0448789	0.101872	up	AC103705.1	processed_pseudogene
ENSG00000042832	-2.71151	0.025391	0.0639557	down	TG	protein_coding
ENSG00000104419	1.06235	9.35222e-10	1.46629e-08	up	NDRG1	protein_coding
ENSG00000008513	1.43756	5.53015e-14	1.65393e-12	up	ST3GAL1	protein_coding
ENSG00000131773	1.54418	0.00143599	0.00561883	up	KHDRBS3	protein_coding
ENSG00000123908	1.80088	6.18982e-25	4.62806e-23	up	AGO2	protein_coding
ENSG00000279766	4.88674	4.76713e-07	4.59913e-06	up	AC067931.1	TEC
ENSG00000280303	4.20905	3.96294e-05	0.000244422	up	ERICD	lincRNA
ENSG00000198576	5.21659	0.00137434	0.00541235	up	ARC	protein_coding
ENSG00000160886	1.59994	1.29215e-11	2.79426e-10	up	LY6K	protein_coding
ENSG00000253741	1.67714	7.58555e-05	0.000435098	up	AC108002.1	antisense_RNA
ENSG00000167656	-2.36783	2.57143e-05	0.000166885	down	LY6D	protein_coding
ENSG00000253715	-2.66507	0.0012892	0.00513705	down	AC083841.2	antisense_RNA
ENSG00000247317	-2.92489	0.000930677	0.00387807	down	LY6E-DT	lincRNA
ENSG00000250571	-1.00364	0.0408055	0.0944384	down	GLI4	protein_coding
ENSG00000185730	1.04517	9.43581e-05	0.000528505	up	ZNF696	protein_coding
ENSG00000182759	2.46439	0.0107173	0.0312281	up	MAFA	protein_coding
ENSG00000204839	1.58241	1.13713e-08	1.47622e-07	up	MROH6	protein_coding
ENSG00000179886	1.39441	6.2385e-14	1.83463e-12	up	TIGD5	protein_coding
ENSG00000181085	2.18097	5.39736e-06	4.1092e-05	up	MAPK15	protein_coding
ENSG00000254548	2.10934	0.0175003	0.0473778	up	AC105219.2	antisense_RNA
ENSG00000180921	1.51327	1.07427e-25	8.30643e-24	up	FAM83H	protein_coding
ENSG00000203499	1.04061	2.23645e-08	2.75447e-07	up	IQANK1	protein_coding
ENSG00000180900	1.48022	3.39121e-24	2.35764e-22	up	SCRIB	protein_coding
ENSG00000261150	2.29654	1.03436e-08	1.35278e-07	up	EPPK1	protein_coding
ENSG00000178209	2.03566	4.02151e-38	6.12932e-36	up	PLEC	protein_coding
ENSG00000261236	1.38958	2.29552e-15	7.99699e-14	up	BOP1	protein_coding
ENSG00000185122	1.02046	1.86521e-11	3.91077e-10	up	HSF1	protein_coding
ENSG00000160973	1.0913	0.00181771	0.00689791	up	FOXH1	protein_coding
ENSG00000167701	1.74503	0.0108579	0.0315448	up	GPT	protein_coding
ENSG00000147799	1.7148	2.58539e-17	1.04428e-15	up	ARHGAP39	protein_coding
ENSG00000196378	1.73236	0.000119156	0.000645942	up	ZNF34	protein_coding
ENSG00000173253	-3.12265	0.000279147	0.00136105	down	DMRT2	protein_coding
ENSG00000205808	-1.5537	2.06251e-06	1.72978e-05	down	PLPP6	protein_coding
ENSG00000120217	2.46459	2.55349e-12	6.04111e-11	up	CD274	protein_coding
ENSG00000137040	-1.00889	0.00015357	0.000806304	down	RANBP6	protein_coding
ENSG00000137038	-1.10525	7.10297e-09	9.59022e-08	down	DMAC1	protein_coding
ENSG00000107186	-1.01647	0.0359357	0.0851063	down	MPDZ	protein_coding
ENSG00000171843	-1.65152	0.000840024	0.00354317	down	MLLT3	protein_coding
ENSG00000198642	-2.06853	2.04554e-06	1.71737e-05	down	KLHL9	protein_coding
ENSG00000099810	1.5687	4.04187e-15	1.36025e-13	up	MTAP	protein_coding
ENSG00000265194	1.11119	0.000285234	0.00138646	up	AL359922.2	antisense_RNA
ENSG00000096872	-1.20042	6.93647e-05	0.000400985	down	IFT74	protein_coding
ENSG00000107262	1.26948	8.35326e-16	3.03687e-14	up	BAG1	protein_coding
ENSG00000165272	-1.06617	1.98157e-08	2.46545e-07	down	AQP3	protein_coding
ENSG00000235481	1.36155	0.00253552	0.00917592	up	UBE2R2-AS1	antisense_RNA
ENSG00000186638	-1.16127	0.000468146	0.00213235	down	KIF24	protein_coding
ENSG00000164978	-1.61014	1.14779e-07	1.2556e-06	down	NUDT2	protein_coding
ENSG00000107140	1.0005	3.05005e-06	2.46539e-05	up	TESK1	protein_coding
ENSG00000137101	1.13942	0.00121486	0.00487019	up	CD72	protein_coding
ENSG00000137076	1.04912	9.66956e-10	1.51156e-08	up	TLN1	protein_coding
ENSG00000137133	-1.33486	2.7224e-07	2.75561e-06	down	HINT2	protein_coding
ENSG00000137103	-1.15951	0.00446049	0.0149573	down	TMEM8B	protein_coding
ENSG00000122707	-1.77161	0.0133595	0.037633	down	RECK	protein_coding
ENSG00000159921	1.08526	0.0092127	0.027501	up	GNE	protein_coding
ENSG00000165304	-1.20653	2.88797e-09	4.20747e-08	down	MELK	protein_coding
ENSG00000107338	1.21322	1.4395e-07	1.53446e-06	up	SHB	protein_coding
ENSG00000204860	-1.26398	0.00061875	0.00271684	down	FAM201A	antisense_RNA
ENSG00000276291	-1.28643	0.000880157	0.00369182	down	FRG1HP	transcribed_unprocessed_pseudogene
ENSG00000215126	1.05662	0.000663491	0.00288849	up	CBWD6	protein_coding
ENSG00000204778	1.56822	0.0423278	0.0972382	up	CBWD4P	unprocessed_pseudogene
ENSG00000274349	-2.26344	0.000331489	0.00158076	down	ZNF658	protein_coding
ENSG00000274026	1.81144	0.000105418	0.000581905	up	FAM27E3	transcribed_processed_pseudogene
ENSG00000135048	1.57694	3.209e-15	1.08921e-13	up	TMEM2	protein_coding
ENSG00000155621	-1.05611	0.00018229	0.000933899	down	C9orf85	protein_coding
ENSG00000135045	-1.11493	1.2075e-05	8.45038e-05	down	C9orf40	protein_coding
ENSG00000229587	2.46221	0.0196315	0.051924	up	AL158825.2	sense_intronic
ENSG00000106733	-1.87475	0.000339333	0.00161041	down	NMRK1	protein_coding
ENSG00000187210	-1.18715	3.54923e-07	3.53163e-06	down	GCNT1	protein_coding
ENSG00000196781	1.10306	6.1462e-11	1.18664e-09	up	TLE1	protein_coding
ENSG00000165105	1.00049	0.000101086	0.000561035	up	RASEF	protein_coding
ENSG00000172159	-1.84093	0.00285636	0.0101767	down	FRMD3	protein_coding
ENSG00000148057	-1.12765	0.0131442	0.0371785	down	IDNK	protein_coding
ENSG00000165118	-1.43047	2.59977e-05	0.000168406	down	C9orf64	protein_coding
ENSG00000178966	-1.73096	6.86439e-12	1.54118e-10	down	RMI1	protein_coding
ENSG00000130222	2.62915	0.000465108	0.00211973	up	GADD45G	protein_coding
ENSG00000165030	1.41644	6.04134e-08	6.92918e-07	up	NFIL3	protein_coding
ENSG00000185963	1.28623	3.18326e-15	1.08278e-13	up	BICD2	protein_coding
ENSG00000127084	-2.67659	1.29188e-10	2.32172e-09	down	FGD3	protein_coding
ENSG00000175611	-1.24851	0.0491696	0.109634	down	LINC00476	processed_transcript
ENSG00000130948	-2.62318	0.00763004	0.0235025	down	HSD17B3	protein_coding
ENSG00000081386	-1.21564	0.000575197	0.00255248	down	ZNF510	protein_coding
ENSG00000136943	-1.07094	0.000418396	0.00192903	down	CTSV	protein_coding
ENSG00000267026	-1.11635	0.00014841	0.000782065	down	AL136084.2	antisense_RNA
ENSG00000119508	4.93341	1.2829e-16	4.92378e-15	up	NR4A3	protein_coding
ENSG00000136874	-1.32895	6.59181e-05	0.000383157	down	STX17	protein_coding
ENSG00000165152	-1.29228	9.33526e-12	2.05804e-10	down	TMEM246	protein_coding
ENSG00000155827	-1.32051	4.93084e-11	9.72125e-10	down	RNF20	protein_coding
ENSG00000270332	-2.50249	0.043886	0.100135	down	SMC2-AS1	lincRNA
ENSG00000136783	-1.56916	1.48106e-07	1.57454e-06	down	NIPSNAP3A	protein_coding
ENSG00000070214	-1.26854	1.1399e-14	3.65022e-13	down	SLC44A1	protein_coding
ENSG00000106692	-1.02049	1.44369e-06	1.25048e-05	down	FKTN	protein_coding
ENSG00000136826	3.22434	2.54709e-46	5.68646e-44	up	KLF4	protein_coding
ENSG00000148154	1.07945	8.88055e-12	1.966e-10	up	UGCG	protein_coding
ENSG00000165185	1.15918	3.30259e-06	2.65329e-05	up	KIAA1958	protein_coding
ENSG00000148153	-1.24355	4.98706e-08	5.7912e-07	down	INIP	protein_coding
ENSG00000148225	-2.63562	0.00300573	0.0106253	down	WDR31	protein_coding
ENSG00000148218	-1.32767	3.38978e-08	4.043e-07	down	ALAD	protein_coding
ENSG00000138835	-2.73171	7.19468e-12	1.61077e-10	down	RGS3	protein_coding
ENSG00000196739	1.19709	2.43992e-08	2.9842e-07	up	COL27A1	protein_coding
ENSG00000181634	-2.11997	0.00274638	0.00983795	down	TNFSF15	protein_coding
ENSG00000041982	1.19751	3.76122e-08	4.45584e-07	up	TNC	protein_coding
ENSG00000214654	-2.42622	0.00224784	0.00826502	down	AL161911.1	protein_coding
ENSG00000226752	-1.76384	4.10299e-05	0.000251787	down	CUTALP	transcribed_unitary_pseudogene
ENSG00000119397	-1.60125	2.86036e-06	2.32511e-05	down	CNTRL	protein_coding
ENSG00000148175	3.80856	8.68567e-07	7.90336e-06	up	STOM	protein_coding
ENSG00000136848	1.39212	9.84287e-22	5.82162e-20	up	DAB2IP	protein_coding
ENSG00000095303	1.46512	2.11861e-05	0.000139881	up	PTGS1	protein_coding
ENSG00000171448	-1.56667	4.80128e-06	3.70606e-05	down	ZBTB26	protein_coding
ENSG00000236901	1.29628	0.02374	0.0604504	up	MIR600HG	sense_intronic
ENSG00000136935	-1.25043	1.61244e-06	1.3853e-05	down	GOLGA1	protein_coding
ENSG00000169155	1.09195	3.66604e-05	0.000228871	up	ZBTB43	protein_coding
ENSG00000177125	1.09078	0.000130061	0.000698848	up	ZBTB34	protein_coding
ENSG00000136828	-1.81257	0.00799932	0.0244452	down	RALGPS1	protein_coding
ENSG00000136830	1.20569	1.2512e-16	4.81378e-15	up	FAM129B	protein_coding
ENSG00000106991	1.39888	0.0368598	0.0869183	up	ENG	protein_coding
ENSG00000160408	1.49349	1.94075e-15	6.8362e-14	up	ST6GALNAC6	protein_coding
ENSG00000171169	-1.08475	0.00121177	0.00486148	down	NAIF1	protein_coding
ENSG00000148339	2.89742	7.99447e-58	3.16801e-55	up	SLC25A25	protein_coding
ENSG00000234771	2.2152	2.2334e-29	2.08245e-27	up	SLC25A25-AS1	antisense_RNA
ENSG00000167118	-1.32838	2.38069e-13	6.48391e-12	down	URM1	protein_coding
ENSG00000223478	-2.17564	0.000261185	0.00128373	down	AL441992.1	antisense_RNA
ENSG00000171097	-1.38462	0.00300247	0.0106161	down	KYAT1	protein_coding
ENSG00000136802	1.32224	3.64745e-17	1.44902e-15	up	LRRC8A	protein_coding
ENSG00000175283	-1.33395	1.04551e-12	2.57735e-11	down	DOLK	protein_coding
ENSG00000148331	1.30717	2.06741e-18	9.30981e-17	up	ASB6	protein_coding
ENSG00000234789	1.26081	0.0231897	0.0593061	up	AL590369.1	antisense_RNA
ENSG00000107130	1.50109	1.39126e-15	4.97587e-14	up	NCS1	protein_coding
ENSG00000130711	2.17729	0.0195563	0.0517593	up	PRDM12	protein_coding
ENSG00000097007	1.30779	1.05371e-16	4.06383e-15	up	ABL1	protein_coding
ENSG00000148288	-1.47453	0.00206855	0.00768062	down	GBGT1	protein_coding
ENSG00000175164	-2.18471	7.79598e-14	2.255e-12	down	ABO	protein_coding
ENSG00000148296	1.02835	2.51499e-07	2.56532e-06	up	SURF6	protein_coding
ENSG00000160323	1.91963	0.020738	0.0542619	up	ADAMTS13	protein_coding
ENSG00000130635	2.16975	0.0149884	0.0415934	up	COL5A1	protein_coding
ENSG00000130559	1.19426	2.30641e-11	4.75409e-10	up	CAMSAP1	protein_coding
ENSG00000160360	1.74696	1.13597e-05	7.99926e-05	up	GPSM1	protein_coding
ENSG00000213221	1.69558	0.0477789	0.107162	up	DNLZ	protein_coding
ENSG00000187796	1.52019	0.00198271	0.00741398	up	CARD9	protein_coding
ENSG00000165684	1.25823	2.37111e-13	6.46894e-12	up	SNAPC4	protein_coding
ENSG00000148400	1.11293	1.14192e-12	2.80629e-11	up	NOTCH1	protein_coding
ENSG00000233016	1.24279	2.77506e-17	1.1108e-15	up	SNHG7	antisense_RNA
ENSG00000273066	1.6986	0.00300242	0.0106161	up	AL355987.4	processed_transcript
ENSG00000265806	3.39054	0.0161854	0.0443329	up	MIR4292	miRNA
ENSG00000232434	1.02962	0.0246224	0.0624065	up	C9orf172	protein_coding
ENSG00000213590	2.47691	0.015569	0.0428667	up	AL807752.1	processed_pseudogene
ENSG00000260190	2.91101	0.00172703	0.00658691	up	AL807752.5	sense_overlapping
ENSG00000229257	1.53158	1.74759e-15	6.18326e-14	up	AL807752.2	antisense_RNA
ENSG00000186193	1.04603	7.80959e-13	1.9618e-11	up	SAPCD2	protein_coding
ENSG00000176058	1.94031	6.49851e-35	8.58399e-33	up	TPRN	protein_coding
ENSG00000187713	-1.05846	1.74284e-08	2.19251e-07	down	TMEM203	protein_coding
ENSG00000198113	1.0728	2.20389e-09	3.29876e-08	up	TOR4A	protein_coding
ENSG00000198435	2.18835	3.46778e-31	3.66452e-29	up	NRARP	protein_coding
ENSG00000165802	1.02667	8.6305e-12	1.916e-10	up	NSMF	protein_coding
ENSG00000130653	2.68652	0.0360119	0.0852614	up	PNPLA7	protein_coding
ENSG00000165724	1.41879	2.6279e-14	8.11984e-13	up	ZMYND19	protein_coding
ENSG00000142082	-1.66929	3.15702e-06	2.54408e-05	down	SIRT3	protein_coding
ENSG00000182272	1.467	0.000186216	0.000951242	up	B4GALNT4	protein_coding
ENSG00000070047	1.21169	1.02495e-12	2.5306e-11	up	PHRF1	protein_coding
ENSG00000177542	1.07548	8.40713e-10	1.32995e-08	up	SLC25A22	protein_coding
ENSG00000177666	1.18954	9.76214e-13	2.42539e-11	up	PNPLA2	protein_coding
ENSG00000255108	1.12315	6.10519e-07	5.7364e-06	up	AP006621.1	antisense_RNA
ENSG00000250397	4.36709	0.000469989	0.0021389	up	AP006623.1	antisense_RNA
ENSG00000078902	1.14274	7.46984e-10	1.196e-08	up	TOLLIP	protein_coding
ENSG00000184545	6.78145	5.20154e-06	3.97731e-05	up	DUSP8	protein_coding
ENSG00000244242	1.78596	0.000793406	0.00337709	up	IFITM10	protein_coding
ENSG00000130595	-2.81185	0.00878174	0.0264286	down	TNNT3	protein_coding
ENSG00000184281	1.01451	1.15044e-07	1.25763e-06	up	TSSC4	protein_coding
ENSG00000181649	1.83315	1.26605e-22	7.90082e-21	up	PHLDA2	protein_coding
ENSG00000129749	1.51558	0.0187102	0.0499262	up	CHRNA10	protein_coding
ENSG00000132109	-1.02017	0.000178759	0.000919074	down	TRIM21	protein_coding
ENSG00000167333	-1.11938	0.000103661	0.00057332	down	TRIM68	protein_coding
ENSG00000121236	-3.64513	1.16968e-09	1.81414e-08	down	TRIM6	protein_coding
ENSG00000132256	-1.20461	3.67949e-08	4.36881e-07	down	TRIM5	protein_coding
ENSG00000132274	-2.35707	3.0095e-14	9.24488e-13	down	TRIM22	protein_coding
ENSG00000166387	-4.31848	1.19572e-10	2.17105e-09	down	PPFIBP2	protein_coding
ENSG00000166436	-1.95169	0.000194761	0.000988837	down	TRIM66	protein_coding
ENSG00000166452	-1.57661	1.14891e-11	2.50501e-10	down	AKIP1	protein_coding
ENSG00000184014	1.1176	2.96047e-08	3.56042e-07	up	DENND5A	protein_coding
ENSG00000268403	-1.16866	0.0334625	0.0803657	down	AC132192.2	antisense_RNA
ENSG00000246273	-1.13102	0.0102241	0.0300339	down	SBF2-AS1	antisense_RNA
ENSG00000148926	1.9185	6.4072e-36	8.83135e-34	up	ADM	protein_coding
ENSG00000133805	1.54863	8.811e-08	9.83544e-07	up	AMPD3	protein_coding
ENSG00000247271	-1.33911	0.0053276	0.0173761	down	ZBED5-AS1	antisense_RNA
ENSG00000133816	1.83813	2.72466e-18	1.20977e-16	up	MICAL2	protein_coding
ENSG00000254680	1.83556	9.60828e-08	1.0643e-06	up	AC079329.1	antisense_RNA
ENSG00000133808	1.91513	0.00136402	0.00538107	up	MICALCL	protein_coding
ENSG00000187079	1.07604	2.81914e-09	4.12234e-08	up	TEAD1	protein_coding
ENSG00000133794	1.52175	5.77724e-07	5.46065e-06	up	ARNTL	protein_coding
ENSG00000133818	1.12784	1.97373e-13	5.40338e-12	up	RRAS2	protein_coding
ENSG00000070081	-1.49577	2.615e-11	5.35534e-10	down	NUCB2	protein_coding
ENSG00000256006	2.95749	0.0459575	0.103801	up	AC084117.1	sense_intronic
ENSG00000151116	-1.37252	1.6909e-06	1.44643e-05	down	UEVLD	protein_coding
ENSG00000177054	-1.24754	8.83905e-10	1.39369e-08	down	ZDHHC13	protein_coding
ENSG00000109854	-1.56286	9.45404e-10	1.48079e-08	down	HTATIP2	protein_coding
ENSG00000183161	-1.55417	1.4557e-07	1.54861e-06	down	FANCF	protein_coding
ENSG00000187398	-2.60682	0.00154198	0.00598772	down	LUZP2	protein_coding
ENSG00000121621	-1.84745	2.71863e-10	4.67386e-09	down	KIF18A	protein_coding
ENSG00000152219	-1.34254	3.58531e-07	3.56082e-06	down	ARL14EP	protein_coding
ENSG00000066382	-2.43385	5.95891e-17	2.33221e-15	down	MPPED2	protein_coding
ENSG00000135378	1.20543	2.98115e-13	7.99564e-12	up	PRRG4	protein_coding
ENSG00000166016	2.45731	4.91916e-25	3.71303e-23	up	ABTB2	protein_coding
ENSG00000121691	-1.51945	2.316e-07	2.37458e-06	down	CAT	protein_coding
ENSG00000255443	1.03946	9.88006e-07	8.89317e-06	up	CD44-AS1	antisense_RNA
ENSG00000166352	-1.54331	0.000829915	0.00350893	down	C11orf74	protein_coding
ENSG00000110455	-1.19949	0.0172909	0.0469071	down	ACCS	protein_coding
ENSG00000234776	3.83651	0.00387397	0.0132142	up	C11orf94	protein_coding
ENSG00000180423	-1.23173	0.000191741	0.000976005	down	HARBI1	protein_coding
ENSG00000134574	-1.06622	9.72929e-07	8.76743e-06	down	DDB2	protein_coding
ENSG00000025434	-1.00087	0.00586629	0.0188423	down	NR1H3	protein_coding
ENSG00000149187	1.05656	9.4542e-13	2.35627e-11	up	CELF1	protein_coding
ENSG00000165923	-1.81337	0.00768791	0.0236348	down	AGBL2	protein_coding
ENSG00000181903	-3.3971	0.00761065	0.0234519	down	OR4C6	protein_coding
ENSG00000156587	-1.34296	7.90097e-15	2.56509e-13	down	UBE2L6	protein_coding
ENSG00000242689	2.38376	0.0216166	0.0560151	up	CNTF	protein_coding
ENSG00000280010	1.53411	0.0463377	0.104481	up	AP001350.2	TEC
ENSG00000245571	-1.79755	0.00486552	0.0160942	down	FAM111A-DT	lincRNA
ENSG00000166801	-1.24012	6.76189e-09	9.1766e-08	down	FAM111A	protein_coding
ENSG00000166900	1.49014	1.18813e-19	5.97876e-18	up	STX3	protein_coding
ENSG00000255959	1.40116	9.64197e-11	1.78545e-09	up	AP000777.2	antisense_RNA
ENSG00000256813	1.46679	8.51201e-09	1.13191e-07	up	AP000777.3	antisense_RNA
ENSG00000110104	1.43745	5.91991e-13	1.50862e-11	up	CCDC86	protein_coding
ENSG00000162144	-1.03787	1.73498e-10	3.05908e-09	down	CYB561A3	protein_coding
ENSG00000279246	-1.06131	0.00198241	0.00741398	down	AP003108.3	TEC
ENSG00000149485	-1.05403	1.36259e-11	2.91871e-10	down	FADS1	protein_coding
ENSG00000168000	-1.25603	0.031456	0.076462	down	BSCL2	protein_coding
ENSG00000185670	-1.29677	0.0193554	0.0513218	down	ZBTB3	protein_coding
ENSG00000162231	1.36788	1.03772e-18	4.86652e-17	up	NXF1	protein_coding
ENSG00000133321	-1.45879	1.36502e-06	1.1895e-05	down	RARRES3	protein_coding
ENSG00000188070	2.17798	4.33001e-25	3.29976e-23	up	C11orf95	protein_coding
ENSG00000072518	1.0845	7.28766e-12	1.627e-10	up	MARK2	protein_coding
ENSG00000162302	1.05518	2.49896e-13	6.78272e-12	up	RPS6KA4	protein_coding
ENSG00000068976	2.51615	0.0273296	0.0680089	up	PYGM	protein_coding
ENSG00000168066	1.15282	1.44974e-13	4.03155e-12	up	SF1	protein_coding
ENSG00000110047	1.80347	1.73205e-31	1.89343e-29	up	EHD1	protein_coding
ENSG00000068971	1.24284	5.39646e-05	0.000320372	up	PPP2R5B	protein_coding
ENSG00000162300	-1.00118	1.02426e-06	9.19343e-06	down	ZFPL1	protein_coding
ENSG00000187066	-1.00149	4.09783e-06	3.21558e-05	down	TMEM262	protein_coding
ENSG00000254501	1.05886	1.28249e-06	1.12111e-05	up	AP003068.1	antisense_RNA
ENSG00000014138	-1.34986	1.26594e-10	2.27768e-09	down	POLA2	protein_coding
ENSG00000149798	1.11591	1.5476e-08	1.96406e-07	up	CDC42EP2	protein_coding
ENSG00000173825	1.05228	0.0155689	0.0428667	up	TIGD3	protein_coding
ENSG00000126391	1.18466	1.22717e-13	3.44891e-12	up	FRMD8	protein_coding
ENSG00000173727	-1.40048	0.0203457	0.053447	down	AP000769.1	transcribed_unprocessed_pseudogene
ENSG00000176973	1.35038	1.59204e-05	0.000108493	up	FAM89B	protein_coding
ENSG00000172818	2.48564	1.01359e-30	1.03655e-28	up	OVOL1	protein_coding
ENSG00000255404	2.49956	7.44355e-21	4.16918e-19	up	AP001266.1	antisense_RNA
ENSG00000175602	2.88997	3.05052e-77	2.30256e-74	up	CCDC85B	protein_coding
ENSG00000175592	2.68872	4.05867e-40	6.77199e-38	up	FOSL1	protein_coding
ENSG00000175550	1.49699	2.86512e-15	9.78772e-14	up	DRAP1	protein_coding
ENSG00000254855	1.07217	0.00107524	0.00438591	up	AP001107.8	antisense_RNA
ENSG00000254762	1.25408	0.000667597	0.00290477	up	AP001107.7	antisense_RNA
ENSG00000174684	-1.12569	1.66909e-06	1.43009e-05	down	B4GAT1	protein_coding
ENSG00000173715	-1.25929	0.000455986	0.00208536	down	C11orf80	protein_coding
ENSG00000173599	1.23502	5.10152e-12	1.15685e-10	up	PC	protein_coding
ENSG00000173621	1.26922	1.68511e-15	5.97556e-14	up	LRFN4	protein_coding
ENSG00000173120	1.11223	7.92974e-14	2.28951e-12	up	KDM2A	protein_coding
ENSG00000175505	3.30295	3.23339e-82	3.20328e-79	up	CLCF1	protein_coding
ENSG00000110697	1.30586	8.69532e-14	2.48342e-12	up	PITPNM1	protein_coding
ENSG00000167799	-1.31691	0.00288235	0.0102509	down	NUDT8	protein_coding
ENSG00000160172	-2.62533	4.24027e-05	0.000259508	down	FAM86C2P	transcribed_unprocessed_pseudogene
ENSG00000006534	-1.90009	2.52195e-07	2.57077e-06	down	ALDH3B1	protein_coding
ENSG00000110721	1.03476	7.28944e-07	6.72946e-06	up	CHKA	protein_coding
ENSG00000132749	-1.13732	0.00783865	0.0240282	down	TESMIN	protein_coding
ENSG00000132740	1.25074	1.86921e-10	3.28116e-09	up	IGHMBP2	protein_coding
ENSG00000254682	2.00852	1.9877e-11	4.15111e-10	up	AP002387.1	antisense_RNA
ENSG00000158483	-1.65933	9.27569e-06	6.65892e-05	down	FAM86C1	protein_coding
ENSG00000254978	-1.93175	0.0040083	0.0136079	down	ALG1L9P	transcribed_unprocessed_pseudogene
ENSG00000137496	1.30824	4.81718e-12	1.09551e-10	up	IL18BP	protein_coding
ENSG00000175591	-1.58892	6.50957e-14	1.90375e-12	down	P2RY2	protein_coding
ENSG00000171631	-1.95276	5.8497e-10	9.5493e-09	down	P2RY6	protein_coding
ENSG00000054967	1.95669	6.20042e-23	3.97906e-21	up	RELT	protein_coding
ENSG00000256928	2.03823	8.81456e-20	4.50708e-18	up	AP000763.4	antisense_RNA
ENSG00000175575	-1.43907	6.13785e-10	9.98881e-09	down	PAAF1	protein_coding
ENSG00000165434	1.27891	2.65775e-07	2.69878e-06	up	PGM2L1	protein_coding
ENSG00000175536	-2.02162	0.0016104	0.00620178	down	LIPT2	protein_coding
ENSG00000254837	-2.67646	9.01098e-05	0.000507658	down	AP001372.2	bidirectional_promoter_lncRNA
ENSG00000254429	1.95801	0.0199136	0.0525296	up	AP001972.1	antisense_RNA
ENSG00000279117	1.7128	0.00453198	0.0151323	up	AP001972.5	TEC
ENSG00000179240	-1.69537	0.0370029	0.0871648	down	AP002360.1	protein_coding
ENSG00000255135	-2.45616	3.83804e-06	3.02972e-05	down	AP002360.2	lincRNA
ENSG00000255100	-2.7892	0.0247859	0.0627205	down	AP003119.2	antisense_RNA
ENSG00000261578	1.21866	0.000623904	0.00273644	up	AP003119.3	sense_overlapping
ENSG00000246174	-1.59926	0.00790475	0.0241982	down	KCTD21-AS1	antisense_RNA
ENSG00000033327	1.87359	7.80339e-05	0.00044576	up	GAB2	protein_coding
ENSG00000254551	1.59682	0.0182513	0.0489677	up	AP000873.3	antisense_RNA
ENSG00000137500	-1.24347	1.31251e-07	1.41885e-06	down	CCDC90B	protein_coding
ENSG00000171204	-1.06577	1.63738e-08	2.06971e-07	down	TMEM126B	protein_coding
ENSG00000171202	-1.34629	1.45943e-08	1.86409e-07	down	TMEM126A	protein_coding
ENSG00000137501	-3.37275	1.83384e-11	3.85008e-10	down	SYTL2	protein_coding
ENSG00000149196	-1.18326	3.96112e-09	5.6211e-08	down	HIKESHI	protein_coding
ENSG00000150687	-1.45398	1.17927e-10	2.14365e-09	down	PRSS23	protein_coding
ENSG00000279696	-1.30519	0.000403163	0.00186858	down	AP001273.1	TEC
ENSG00000166025	1.2837	4.57145e-12	1.04412e-10	up	AMOTL1	protein_coding
ENSG00000256469	1.21246	0.000181714	0.00093185	up	AP002383.3	antisense_RNA
ENSG00000186280	-2.78342	0.00447375	0.0149891	down	KDM4D	protein_coding
ENSG00000149218	-1.44357	1.43001e-17	5.91832e-16	down	ENDOD1	protein_coding
ENSG00000149212	-1.71713	9.07898e-08	1.01132e-06	down	SESN3	protein_coding
ENSG00000184384	-1.63586	6.47167e-06	4.83652e-05	down	MAML2	protein_coding
ENSG00000183340	-1.25074	0.000244886	0.00121341	down	JRKL	protein_coding
ENSG00000110318	-2.51183	0.00216055	0.00798296	down	CEP126	protein_coding
ENSG00000023445	2.58301	3.68143e-33	4.38754e-31	up	BIRC3	protein_coding
ENSG00000255282	3.11029	9.08798e-37	1.29778e-34	up	WTAPP1	transcribed_processed_pseudogene
ENSG00000166670	2.66935	1.1175e-23	7.47406e-22	up	MMP10	protein_coding
ENSG00000196611	3.39486	1.03787e-62	4.32928e-60	up	MMP1	protein_coding
ENSG00000149968	6.06216	8.00529e-11	1.51422e-09	up	MMP3	protein_coding
ENSG00000262406	2.41468	5.87556e-16	2.17094e-14	up	MMP12	protein_coding
ENSG00000137745	3.4645	2.30779e-09	3.43804e-08	up	MMP13	protein_coding
ENSG00000137752	-1.60025	5.15805e-07	4.92532e-06	down	CASP1	protein_coding
ENSG00000204397	-2.05674	0.000158245	0.000826842	down	CARD16	protein_coding
ENSG00000182359	-1.6813	0.00222555	0.00819448	down	KBTBD3	protein_coding
ENSG00000178202	-1.72439	5.91279e-11	1.1514e-09	down	KDELC2	protein_coding
ENSG00000178105	1.18194	4.79743e-09	6.67639e-08	up	DDX10	protein_coding
ENSG00000149289	2.17216	2.52727e-27	2.20109e-25	up	ZC3H12C	protein_coding
ENSG00000137710	-1.01803	3.59389e-08	4.27678e-07	down	RDX	protein_coding
ENSG00000196167	-3.71286	0.00236567	0.00864213	down	COLCA1	antisense_RNA
ENSG00000214290	-3.07765	2.96597e-05	0.000189647	down	COLCA2	protein_coding
ENSG00000255561	-1.86961	0.004594	0.0153143	down	FDXACB1	protein_coding
ENSG00000204370	-1.12864	8.59841e-13	2.14974e-11	down	SDHD	protein_coding
ENSG00000150782	-1.41463	0.0138298	0.0388476	down	IL18	protein_coding
ENSG00000250303	-2.77307	0.0294915	0.0724535	down	AP002884.3	lincRNA
ENSG00000180425	-2.37276	0.000116085	0.000632322	down	C11orf71	protein_coding
ENSG00000109917	1.34066	5.0157e-14	1.50861e-12	up	ZPR1	protein_coding
ENSG00000149591	1.02117	1.25929e-07	1.36626e-06	up	TAGLN	protein_coding
ENSG00000149573	1.20924	3.68206e-13	9.72739e-12	up	MPZL2	protein_coding
ENSG00000160683	1.45788	1.81183e-19	9.03125e-18	up	CXCR5	protein_coding
ENSG00000186174	1.36005	9.149e-19	4.3161e-17	up	BCL9L	protein_coding
ENSG00000172375	1.71891	4.07576e-13	1.06761e-11	up	C2CD2L	protein_coding
ENSG00000160703	-1.30933	1.12551e-07	1.23377e-06	down	NLRX1	protein_coding
ENSG00000110395	1.10652	3.787e-08	4.47968e-07	up	CBL	protein_coding
ENSG00000173456	-1.13796	2.60869e-12	6.1625e-11	down	RNF26	protein_coding
ENSG00000245385	-1.08887	1.4427e-07	1.53685e-06	down	AP003396.1	antisense_RNA
ENSG00000255248	1.78972	3.77632e-05	0.000234371	up	MIR100HG	processed_transcript
ENSG00000154127	1.16301	1.70157e-07	1.78147e-06	up	UBASH3B	protein_coding
ENSG00000109944	-1.81624	0.0300997	0.0736621	down	JHY	protein_coding
ENSG00000064199	-1.43256	5.5089e-06	4.18407e-05	down	SPA17	protein_coding
ENSG00000149548	-1.52033	0.00608442	0.019464	down	CCDC15	protein_coding
ENSG00000150433	-1.42607	1.80169e-06	1.53294e-05	down	TMEM218	protein_coding
ENSG00000198331	-1.95497	1.7347e-07	1.81019e-06	down	HYLS1	protein_coding
ENSG00000134954	2.36233	1.48019e-39	2.444e-37	up	ETS1	protein_coding
ENSG00000174370	-2.00852	0.00079081	0.00336694	down	C11orf45	protein_coding
ENSG00000151500	-1.17212	1.10728e-10	2.02674e-09	down	THYN1	protein_coding
ENSG00000233052	4.05594	8.97363e-06	6.46844e-05	up	AL513304.1	sense_intronic
ENSG00000067082	2.87098	4.52947e-31	4.75474e-29	up	KLF6	protein_coding
ENSG00000187134	2.17381	2.0323e-05	0.0001349	up	AKR1C1	protein_coding
ENSG00000151632	1.34211	0.00387703	0.0132189	up	AKR1C2	protein_coding
ENSG00000173848	1.11635	1.66946e-09	2.53231e-08	up	NET1	protein_coding
ENSG00000065675	-1.75434	0.0166511	0.04546	down	PRKCQ	protein_coding
ENSG00000237943	-1.20685	0.0121919	0.0348394	down	PRKCQ-AS1	processed_transcript
ENSG00000223784	-1.36443	3.18277e-10	5.43642e-09	down	LINP1	lincRNA
ENSG00000225383	-1.2049	0.0232819	0.0594933	down	SFTA1P	lincRNA
ENSG00000134463	-1.573	0.0035441	0.0122205	down	ECHDC3	protein_coding
ENSG00000148426	1.59035	3.75352e-18	1.63454e-16	up	PROSER2	protein_coding
ENSG00000225778	1.07555	0.0232251	0.0593775	up	PROSER2-AS1	antisense_RNA
ENSG00000107537	-1.64877	0.000610629	0.00268618	down	PHYH	protein_coding
ENSG00000065809	1.17051	7.39374e-10	1.18622e-08	up	FAM107B	protein_coding
ENSG00000165983	-1.32717	0.0003088	0.00148507	down	PTER	protein_coding
ENSG00000107614	-1.60056	0.00160507	0.00618576	down	TRDMT1	protein_coding
ENSG00000229124	2.12506	0.0236299	0.0602279	up	VIM-AS1	antisense_RNA
ENSG00000026025	2.82368	3.5887e-06	2.85421e-05	up	VIM	protein_coding
ENSG00000234961	2.42313	0.003221	0.0112433	up	AL133415.1	antisense_RNA
ENSG00000260589	-2.23098	0.0382991	0.0896057	down	STAM-AS1	antisense_RNA
ENSG00000165997	1.16283	7.58116e-10	1.21016e-08	up	ARL5B	protein_coding
ENSG00000120594	-1.09819	6.74916e-06	5.02022e-05	down	PLXDC2	protein_coding
ENSG00000078114	-1.12357	0.0237234	0.0604273	down	NEBL	protein_coding
ENSG00000148450	-1.48877	0.00221395	0.00815743	down	MSRB2	protein_coding
ENSG00000179133	2.04592	0.000360079	0.00169516	up	C10orf67	protein_coding
ENSG00000165312	1.77242	1.04809e-18	4.90069e-17	up	OTUD1	protein_coding
ENSG00000120549	-1.17105	4.51724e-06	3.50478e-05	down	KIAA1217	protein_coding
ENSG00000099256	-1.65454	0.000452114	0.00207063	down	PRTFDC1	protein_coding
ENSG00000185875	-2.44135	1.07451e-05	7.61719e-05	down	THNSL1	protein_coding
ENSG00000150054	-1.03265	0.000878536	0.00368599	down	MPP7	protein_coding
ENSG00000254635	-1.62018	6.20465e-07	5.82297e-06	down	WAC-AS1	antisense_RNA
ENSG00000165757	2.10489	2.10943e-29	1.9785e-27	up	JCAD	protein_coding
ENSG00000107968	1.56606	7.85602e-10	1.25151e-08	up	MAP3K8	protein_coding
ENSG00000237036	-1.74309	0.0261105	0.0653939	down	ZEB1-AS1	antisense_RNA
ENSG00000273038	2.31364	0.000404308	0.00187327	up	AL365203.2	lincRNA
ENSG00000095794	-1.01751	0.00105848	0.00432424	down	CREM	protein_coding
ENSG00000177283	2.16438	6.13209e-11	1.18536e-09	up	FZD8	protein_coding
ENSG00000198105	-1.17004	0.00123722	0.00494731	down	ZNF248	protein_coding
ENSG00000099251	-2.0281	0.046112	0.104061	down	HSD17B7P2	transcribed_unprocessed_pseudogene
ENSG00000196693	-1.18594	3.57837e-05	0.000224015	down	ZNF33B	protein_coding
ENSG00000169740	-1.97961	7.5924e-06	5.58197e-05	down	ZNF32	protein_coding
ENSG00000226245	-1.99903	0.00941258	0.0279713	down	ZNF32-AS1	antisense_RNA
ENSG00000226937	-1.0449	0.0346381	0.0826631	down	CEP164P1	transcribed_processed_pseudogene
ENSG00000204177	-1.53717	0.0321326	0.0777376	down	BMS1P1	transcribed_unprocessed_pseudogene
ENSG00000265763	-1.62668	1.06293e-13	3.00399e-12	down	ZNF488	protein_coding
ENSG00000226964	-3.20258	0.0156192	0.04299	down	RHEBP2	processed_pseudogene
ENSG00000204152	1.07969	0.000251551	0.00124332	up	TIMM23B	protein_coding
ENSG00000107984	1.96657	1.86023e-43	3.55259e-41	up	DKK1	protein_coding
ENSG00000151151	1.61287	5.19266e-13	1.33402e-11	up	IPMK	protein_coding
ENSG00000165449	-2.67072	0.000494793	0.00223701	down	SLC16A9	protein_coding
ENSG00000151150	-1.56416	0.000267494	0.00130987	down	ANK3	protein_coding
ENSG00000170312	-1.26245	1.79211e-16	6.77963e-15	down	CDK1	protein_coding
ENSG00000122877	2.04112	0.02948	0.0724366	up	EGR2	protein_coding
ENSG00000228065	-3.18407	0.00111587	0.00452898	down	LINC01515	lincRNA
ENSG00000096717	1.85442	7.60224e-20	3.92518e-18	up	SIRT1	protein_coding
ENSG00000138336	-3.1158	0.00812283	0.0247222	down	TET1	protein_coding
ENSG00000165732	1.41402	4.29801e-18	1.8513e-16	up	DDX21	protein_coding
ENSG00000122862	1.58046	0.0385052	0.0899816	up	SRGN	protein_coding
ENSG00000099282	-1.6847	1.84669e-15	6.51935e-14	down	TSPAN15	protein_coding
ENSG00000099284	-1.37795	2.44259e-08	2.98515e-07	down	H2AFY2	protein_coding
ENSG00000172731	-2.11028	1.34201e-05	9.30136e-05	down	LRRC20	protein_coding
ENSG00000198246	-2.49063	9.33645e-29	8.50529e-27	down	SLC29A3	protein_coding
ENSG00000166321	-1.40082	0.00139286	0.00547846	down	NUDT13	protein_coding
ENSG00000272599	-1.19837	0.00888152	0.0266883	down	AC016394.1	antisense_RNA
ENSG00000227540	-1.70116	0.00739134	0.0229175	down	DNAJC9-AS1	antisense_RNA
ENSG00000166343	-2.64452	0.0404736	0.0937933	down	MSS51	protein_coding
ENSG00000221817	-1.15704	0.000390576	0.00181822	down	PPP3CB-AS1	processed_transcript
ENSG00000279088	-1.43502	0.000435371	0.00200147	down	AC022400.7	TEC
ENSG00000196968	1.12697	9.29124e-05	0.000521329	up	FUT11	protein_coding
ENSG00000272916	1.16934	0.0486238	0.108631	up	AC022400.6	protein_coding
ENSG00000122861	1.84198	2.28327e-21	1.32088e-19	up	PLAU	protein_coding
ENSG00000222047	1.60953	5.98384e-15	1.97452e-13	up	C10orf55	protein_coding
ENSG00000165655	1.94595	8.369e-18	3.53752e-16	up	ZNF503	protein_coding
ENSG00000108179	1.59793	1.52312e-31	1.68832e-29	up	PPIF	protein_coding
ENSG00000253626	1.07169	0.0248759	0.0629082	up	EIF5AL1	protein_coding
ENSG00000133678	-1.57472	4.8308e-10	8.00973e-09	down	TMEM254	protein_coding
ENSG00000279399	-1.40208	0.000586612	0.00259586	down	AL356095.2	TEC
ENSG00000271933	-1.11108	0.000611643	0.00268787	down	AL603756.1	antisense_RNA
ENSG00000173267	-1.48047	4.31549e-08	5.05953e-07	down	SNCG	protein_coding
ENSG00000107789	-1.12277	5.03408e-08	5.84152e-07	down	MINPP1	protein_coding
ENSG00000227268	-1.9959	0.0372379	0.0875753	down	KLLN	protein_coding
ENSG00000138135	-2.718	0.0497435	0.11068	down	CH25H	protein_coding
ENSG00000119912	-1.0577	1.97532e-07	2.04246e-06	down	IDE	protein_coding
ENSG00000138160	-1.15345	3.0738e-10	5.26165e-09	down	KIF11	protein_coding
ENSG00000095596	1.04825	0.0436636	0.0997135	up	CYP26A1	protein_coding
ENSG00000138180	-1.30886	4.12668e-12	9.52118e-11	down	CEP55	protein_coding
ENSG00000108239	1.03825	0.000823496	0.00348551	up	TBC1D12	protein_coding
ENSG00000107443	1.02647	2.62345e-05	0.000169732	up	CCNJ	protein_coding
ENSG00000177853	-1.24038	4.57179e-05	0.000276593	down	ZNF518A	protein_coding
ENSG00000095585	-3.35167	0.0124875	0.0355749	down	BLNK	protein_coding
ENSG00000213390	-1.81942	1.60069e-07	1.68476e-06	down	ARHGAP19	protein_coding
ENSG00000181274	1.43525	2.62842e-17	1.05654e-15	up	FRAT2	protein_coding
ENSG00000052749	1.70579	1.20093e-26	1.01796e-24	up	RRP12	protein_coding
ENSG00000231970	1.17674	0.000763952	0.00327193	up	AL355490.2	antisense_RNA
ENSG00000171307	-1.07213	1.02031e-09	1.5934e-08	down	ZDHHC16	protein_coding
ENSG00000165886	1.14019	1.43267e-07	1.52821e-06	up	UBTD1	protein_coding
ENSG00000165887	-1.33728	0.00302101	0.0106674	down	ANKRD2	protein_coding
ENSG00000241935	-2.12778	0.0149231	0.0414773	down	HOGA1	protein_coding
ENSG00000171160	-2.33555	1.30122e-08	1.67145e-07	down	MORN4	protein_coding
ENSG00000155252	1.09147	1.32294e-09	2.03197e-08	up	PI4K2A	protein_coding
ENSG00000119986	2.27342	1.7286e-35	2.36207e-33	up	AVPI1	protein_coding
ENSG00000155265	-1.29814	0.00531441	0.0173438	down	GOLGA7B	protein_coding
ENSG00000119943	-2.19199	0.0425035	0.0975986	down	PYROXD2	protein_coding
ENSG00000224934	-2.29392	0.0343004	0.0820796	down	AL391684.1	lincRNA
ENSG00000198018	1.45296	1.99767e-17	8.16109e-16	up	ENTPD7	protein_coding
ENSG00000119929	-1.09817	1.07912e-06	9.62043e-06	down	CUTC	protein_coding
ENSG00000119906	-1.02042	2.29933e-08	2.82532e-07	down	SLF2	protein_coding
ENSG00000107815	1.32082	3.27701e-15	1.10991e-13	up	TWNK	protein_coding
ENSG00000273162	-3.67096	0.00111592	0.00452898	down	AL133215.2	lincRNA
ENSG00000107831	5.55998	0.0020608	0.00765904	up	FGF8	protein_coding
ENSG00000148840	1.34729	4.40967e-20	2.29173e-18	up	PPRC1	protein_coding
ENSG00000166197	1.1527	4.47685e-10	7.46189e-09	up	NOLC1	protein_coding
ENSG00000077150	2.3451	1.6091e-53	5.00116e-51	up	NFKB2	protein_coding
ENSG00000272933	1.93105	2.27073e-09	3.39088e-08	up	AL391121.1	lincRNA
ENSG00000171206	2.22918	8.20707e-48	1.95759e-45	up	TRIM8	protein_coding
ENSG00000138175	-1.16885	1.04303e-06	9.34595e-06	down	ARL3	protein_coding
ENSG00000107954	1.86751	1.63422e-14	5.13968e-13	up	NEURL1	protein_coding
ENSG00000107957	1.61894	6.40572e-23	4.09424e-21	up	SH3PXD2A	protein_coding
ENSG00000273108	2.57184	7.47799e-06	5.50807e-05	up	AL121929.2	antisense_RNA
ENSG00000107960	-1.29696	4.29891e-05	0.000262538	down	STN1	protein_coding
ENSG00000065618	1.05386	1.69891e-09	2.57451e-08	up	COL17A1	protein_coding
ENSG00000148841	1.49496	3.17608e-16	1.18457e-14	up	ITPRIP	protein_coding
ENSG00000270075	1.26407	2.75797e-06	2.24533e-05	up	AL162742.2	antisense_RNA
ENSG00000148700	-1.28375	0.000472939	0.00215048	down	ADD3	protein_coding
ENSG00000119950	1.2353	6.88922e-10	1.10977e-08	up	MXI1	protein_coding
ENSG00000138166	3.16491	1.77464e-55	6.25107e-53	up	DUSP5	protein_coding
ENSG00000119927	-1.28092	4.20005e-07	4.1121e-06	down	GPAM	protein_coding
ENSG00000197142	-1.21694	0.000136138	0.000726113	down	ACSL5	protein_coding
ENSG00000198924	-1.00449	9.70158e-07	8.74743e-06	down	DCLRE1A	protein_coding
ENSG00000225302	-1.50527	0.0205045	0.0537751	down	AC023283.1	processed_transcript
ENSG00000165646	1.04532	2.33927e-05	0.000153159	up	SLC18A2	protein_coding
ENSG00000107672	-1.38773	2.92132e-14	8.99142e-13	down	NSMCE4A	protein_coding
ENSG00000273891	-1.66529	1.49056e-06	1.28827e-05	down	AL731566.1	antisense_RNA
ENSG00000187908	5.83635	0.000960582	0.00398696	up	DMBT1	protein_coding
ENSG00000095574	1.08817	4.30778e-06	3.36699e-05	up	IKZF5	protein_coding
ENSG00000229544	2.84186	3.42302e-12	7.99092e-11	up	NKX1-2	protein_coding
ENSG00000271434	3.36264	0.00315679	0.0110557	up	AL445237.1	processed_transcript
ENSG00000189319	1.62803	1.83397e-18	8.30581e-17	up	FAM53B	protein_coding
ENSG00000228021	-2.70561	0.0334471	0.0803409	down	AL158835.1	processed_transcript
ENSG00000203780	-1.8919	0.00474848	0.0157564	down	FANK1	protein_coding
ENSG00000148848	6.01074	0.000612993	0.00269306	up	ADAM12	protein_coding
ENSG00000148773	-1.41324	2.29585e-17	9.30728e-16	down	MKI67	protein_coding
ENSG00000148814	-1.73729	0.00461214	0.0153651	down	LRRC27	protein_coding
ENSG00000171813	1.72029	9.34167e-20	4.76125e-18	up	PWWP2B	protein_coding
ENSG00000068383	1.06333	1.90397e-06	1.61303e-05	up	INPP5A	protein_coding
ENSG00000148826	1.42027	0.00136391	0.00538107	up	NKX6-2	protein_coding
ENSG00000151651	1.40405	1.73247e-13	4.78421e-12	up	ADAM8	protein_coding
ENSG00000130649	1.78619	0.0368328	0.0868675	up	CYP2E1	protein_coding
ENSG00000002016	-1.97398	0.000815338	0.0034556	down	RAD52	protein_coding
ENSG00000004478	1.1813	1.09109e-09	1.69557e-08	up	FKBP4	protein_coding
ENSG00000258092	1.14246	1.52756e-07	1.62179e-06	up	AC005841.1	antisense_RNA
ENSG00000111206	-1.16323	1.14456e-08	1.48464e-07	down	FOXM1	protein_coding
ENSG00000171792	-1.98795	1.89539e-20	1.02539e-18	down	RHNO1	protein_coding
ENSG00000111224	-1.87206	9.68138e-05	0.000540541	down	PARP11	protein_coding
ENSG00000256164	1.40914	0.000294385	0.00142656	up	CCND2-AS1	antisense_RNA
ENSG00000118971	1.46872	2.09726e-22	1.29353e-20	up	CCND2	protein_coding
ENSG00000111247	-1.13925	1.38583e-07	1.48527e-06	down	RAD51AP1	protein_coding
ENSG00000010219	-1.38293	1.20848e-05	8.45349e-05	down	DYRK4	protein_coding
ENSG00000111319	-1.47318	1.31491e-18	6.04136e-17	down	SCNN1A	protein_coding
ENSG00000139193	-1.98125	0.0128944	0.0365764	down	CD27	protein_coding
ENSG00000010292	-1.66436	1.65551e-12	4.03095e-11	down	NCAPD2	protein_coding
ENSG00000184574	-1.69148	4.17577e-06	3.27188e-05	down	LPAR5	protein_coding
ENSG00000111653	-1.19276	0.00309521	0.0108785	down	ING4	protein_coding
ENSG00000089692	3.51068	0.0151028	0.041823	up	LAG3	protein_coding
ENSG00000111664	-2.05983	0.00281632	0.0100544	down	GNB3	protein_coding
ENSG00000111665	-1.70365	3.97361e-12	9.19499e-11	down	CDCA3	protein_coding
ENSG00000111671	-1.36632	2.78383e-05	0.000179157	down	SPSB2	protein_coding
ENSG00000139178	-1.85697	1.12276e-10	2.05034e-09	down	C1RL	protein_coding
ENSG00000139197	1.32774	4.9933e-15	1.6593e-13	up	PEX5	protein_coding
ENSG00000059804	1.45716	0.0101357	0.0298073	up	SLC2A3	protein_coding
ENSG00000197614	5.62813	0.00249263	0.00904152	up	MFAP5	protein_coding
ENSG00000257027	-2.17101	0.0158764	0.0435844	down	AC010186.3	sense_intronic
ENSG00000110852	-2.10113	1.80886e-07	1.88015e-06	down	CLEC2B	protein_coding
ENSG00000255882	-3.27238	0.00123553	0.00494541	down	AC091814.1	antisense_RNA
ENSG00000172243	-2.36565	0.00469291	0.0155981	down	CLEC7A	protein_coding
ENSG00000173391	3.24431	8.28584e-52	2.34534e-49	up	OLR1	protein_coding
ENSG00000139112	2.8691	4.93007e-32	5.65349e-30	up	GABARAPL1	protein_coding
ENSG00000255958	2.69953	0.000318581	0.00152701	up	AC115676.1	antisense_RNA
ENSG00000111196	-1.13561	6.8363e-09	9.26965e-08	down	MAGOHB	protein_coding
ENSG00000060140	-2.02037	0.00433859	0.0145763	down	STYK1	protein_coding
ENSG00000197870	-3.55758	0.0237679	0.0605115	down	PRB3	protein_coding
ENSG00000111261	-2.36922	0.00825248	0.0250516	down	MANSC1	protein_coding
ENSG00000013588	2.06217	1.45788e-30	1.46259e-28	up	GPRC5A	protein_coding
ENSG00000013583	-1.19568	7.02067e-08	7.98312e-07	down	HEBP1	protein_coding
ENSG00000182993	-2.29573	0.00233187	0.00853555	down	C12orf60	protein_coding
ENSG00000023697	-1.35492	9.09539e-09	1.20544e-07	down	DERA	protein_coding
ENSG00000139144	-5.95023	0.000126452	0.000681764	down	PIK3C2G	protein_coding
ENSG00000123095	-1.12503	0.000631122	0.00276351	down	BHLHE41	protein_coding
ENSG00000247903	-1.02999	0.000650578	0.00283987	down	AC024896.1	antisense_RNA
ENSG00000029153	1.20192	2.07798e-09	3.12209e-08	up	ARNTL2	protein_coding
ENSG00000174236	1.68576	0.03781	0.0886971	up	REP15	protein_coding
ENSG00000087494	1.41738	2.57865e-18	1.14815e-16	up	PTHLH	protein_coding
ENSG00000257042	1.43262	1.25044e-14	3.97409e-13	up	AC008011.2	antisense_RNA
ENSG00000110888	1.16272	2.64751e-07	2.69011e-06	up	CAPRIN2	protein_coding
ENSG00000139146	1.56213	1.2492e-22	7.85755e-21	up	SINHCAF	protein_coding
ENSG00000139160	-2.0017	0.00676896	0.0213437	down	ETFBKMT	protein_coding
ENSG00000151743	-1.54502	0.00795855	0.0243431	down	AMN1	protein_coding
ENSG00000276900	1.72386	0.000802764	0.00340868	up	AC023157.3	antisense_RNA
ENSG00000257530	1.62293	0.0148931	0.0414087	up	AC048344.1	antisense_RNA
ENSG00000139133	-1.02634	0.000113063	0.000619055	down	ALG10	protein_coding
ENSG00000245482	-1.92298	0.00164131	0.00631161	down	AC046130.1	antisense_RNA
ENSG00000175548	-1.33952	8.29083e-08	9.29406e-07	down	ALG10B	protein_coding
[truncated: 1,192 more rows]
