# Supplementary material for: Global translational reprogramming in Trichophyton mentagrophytes-infected keratinocytes
Source: Virulence. 2026 Aug 2;17(1):2710548. doi: 10.1080/21505594.2026.2710548 (PMC13432870; doi:10.1080/21505594.2026.2710548)
Supplement: Supplemental Material [file KVIR_A_2710548_SM3764.zip › Supporting Tables/Table S5.xlsx]

## Sheet: Table S5
Table S5 GO analysis of the differentially expressed genes
transcriptional level										translational level
ID	Description	GeneRatio	BgRatio	pvalue	p.adjust	qvalue	geneID	Count		ID	Description	GeneRatio	BgRatio	pvalue	p.adjust	qvalue	geneID	Count
GO:0032496	response to lipopolysaccharide	82/2286	316/17381	5.80843721955381e-10	3.38689974272183e-06	2.95252035086583e-06	TNFRSF14/TNFRSF25/CASP9/ZC3H12A/JUN/PTGS2/MAPKAPK2/IL24/CD55/DUSP10/TLR5/PELI1/IL1B/CCL20/CLDN1/TNIP2/PPARGC1A/CXCL8/CXCL1/CXCL5/CXCL3/NFKB1/NOCT/MGST2/HMGB2/HPGD/F2R/CSF2/TNIP1/SPARC/EDN1/PRDM1/TNFAIP3/IL6/TNFRSF10B/TNFRSF10A/LYN/TNFRSF11B/TRIB1/HSF1/ALAD/DAB2IP/ABL1/ADAMTS13/NOTCH1/TRIM6/TRIM5/ADM/NR1H3/IL18BP/RELT/CASP1/CARD16/IL18/NFKB2/CD27/CYP27B1/NFKBIA/GCH1/FOS/BDKRB1/CYP1A1/PYCARD/PLCG2/…	82		GO:0001525	angiogenesis	23/248	469/17381	2.81237655204088e-07	0.000429603435282206	0.000360931051157259	JUN/F3/EFNA1/PTGS2/EGLN1/IL1A/GATA2/CXCL8/SEMA5A/VEGFA/TNFAIP3/SERPINE1/SFRP1/TMEM2/NRARP/STIM1/ETS1/FGFR2/TNFAIP2/MMP2/ADGRG1/PRKCA/RUNX1	23
GO:0002237	response to molecule of bacterial origin	84/2286	333/17381	1.5821760960431e-09	4.61283440801365e-06	4.02122545673269e-06	TNFRSF14/TNFRSF25/CASP9/ZC3H12A/JUN/PTGS2/MAPKAPK2/IL24/CD55/DUSP10/TLR5/PELI1/IL1B/CCL20/CLDN1/TNIP2/PPARGC1A/TLR6/CXCL8/CXCL1/CXCL5/CXCL3/NFKB1/NOCT/MGST2/HMGB2/HPGD/F2R/CSF2/TNIP1/SPARC/EDN1/PRDM1/TNFAIP3/IL6/TNFRSF10B/TNFRSF10A/LYN/TNFRSF11B/TRIB1/HSF1/ALAD/DAB2IP/ABL1/ADAMTS13/CARD9/NOTCH1/TRIM6/TRIM5/ADM/NR1H3/IL18BP/RELT/CASP1/CARD16/IL18/NFKB2/CD27/CYP27B1/NFKBIA/GCH1/FOS/BDKRB1/CYP1A1/PY…	84		GO:0030335	positive regulation of cell migration	22/248	442/17381	4.02051787806016e-07	0.000429603435282206	0.000360931051157259	JUN/F3/PTGS2/IL1A/SELENOK/CXCL8/CXCL1/SEMA5A/ITGA2/HBEGF/RREB1/VEGFA/PTP4A1/SERPINE1/NSMF/AMOTL1/ETS1/SSH1/IRS2/GAS6/PRKCA/TIAM1	22
GO:0030335	positive regulation of cell migration	102/2286	442/17381	5.54943936367778e-09	1.07862603098684e-05	9.40289217094738e-06	TNFRSF14/ZC3H12A/JUN/CYR61/F3/IL6R/ARHGEF2/DDR2/LAMC2/PTGS2/TGFB2/FAM110C/RHOB/IL1A/IL1B/ITGA4/AAMP/CCL20/ACKR3/MYLK/CXCL8/CXCL1/CXCL5/CXCL3/PDGFC/TERT/SEMA5A/DAB2/ITGA2/F2R/F2RL1/HBEGF/SPARC/FGF18/GCNT2/EDN1/VEGFA/PTP4A1/SOD2/PDGFA/IL6/GPNMB/SEMA3C/RELN/MET/HDAC6/FLNA/ELP3/ZNF703/LYN/SDCBP/HAS2/FAM83H/CD274/DAB2IP/ABL1/NOTCH1/NSMF/RRAS2/FAM89B/P2RY6/AMOTL1/RDX/ETS1/JCAD/PLAU/ADAM8/ITGA5/IL23A/MD…	102		GO:0045765	regulation of angiogenesis	17/248	273/17381	4.16381262436944e-07	0.000429603435282206	0.000360931051157259	F3/EFNA1/PTGS2/EGLN1/IL1A/GATA2/CXCL8/SEMA5A/VEGFA/TNFAIP3/SERPINE1/SFRP1/TMEM2/STIM1/ETS1/PRKCA/RUNX1	17
GO:2000147	positive regulation of cell motility	103/2286	460/17381	2.48360348947501e-08	3.21905077366097e-05	2.80619848288347e-05	TNFRSF14/ZC3H12A/JUN/CYR61/F3/IL6R/ARHGEF2/DDR2/LAMC2/PTGS2/TGFB2/FAM110C/RHOB/IL1A/IL1B/ITGA4/AAMP/CCL20/ACKR3/MYLK/CXCL8/CXCL1/CXCL5/CXCL3/PDGFC/TERT/SEMA5A/DAB2/ITGA2/F2R/F2RL1/HBEGF/SPARC/FGF18/GCNT2/EDN1/VEGFA/PTP4A1/SOD2/PDGFA/IL6/GPNMB/SEMA3C/RELN/MET/HDAC6/FLNA/ELP3/ZNF703/LYN/SDCBP/HAS2/FAM83H/CD274/DAB2IP/ABL1/NOTCH1/NSMF/RRAS2/FAM89B/P2RY6/AMOTL1/RDX/ETS1/JCAD/PLAU/ADAM8/ITGA5/IL23A/MD…	103		GO:0002573	myeloid leukocyte differentiation	14/248	189/17381	5.70051841649425e-07	0.000429603435282206	0.000360931051157259	JUN/GATA2/CSF2/RIPK1/VEGFA/INHBA/SFRP1/MYC/SH3PXD2A/CSF3/PRKCA/CEBPB/LIF/RUNX1	14
GO:0040017	positive regulation of locomotion	108/2286	490/17381	2.76029049362113e-08	3.21905077366097e-05	2.80619848288347e-05	TNFRSF14/ZC3H12A/ARTN/JUN/CYR61/F3/IL6R/ARHGEF2/DDR2/LAMC2/PTGS2/TGFB2/FAM110C/RHOB/IL1A/IL1B/ITGA4/AAMP/CCL20/ACKR3/ZNF502/MYLK/CXCL8/CXCL1/CXCL5/CXCL3/PDGFC/TERT/SEMA5A/DAB2/ITGA2/F2R/F2RL1/HBEGF/SPARC/FGF18/GCNT2/EDN1/VEGFA/PTP4A1/SOD2/PDGFA/IL6/GPNMB/SEMA3C/RELN/MET/HDAC6/FLNA/ELP3/ZNF703/LYN/SDCBP/HAS2/FAM83H/CD274/DAB2IP/ABL1/NOTCH1/NSMF/RRAS2/STX3/FAM89B/PC/P2RY6/AMOTL1/RDX/ETS1/JCAD/PLAU/…	108		GO:0040017	positive regulation of locomotion	23/248	490/17381	6.04734565431033e-07	0.000429603435282206	0.000360931051157259	JUN/F3/PTGS2/IL1A/SELENOK/CXCL8/CXCL1/SEMA5A/ITGA2/HBEGF/RREB1/VEGFA/PTP4A1/SERPINE1/NSMF/STX3/AMOTL1/ETS1/SSH1/IRS2/GAS6/PRKCA/TIAM1	23
GO:0051272	positive regulation of cellular component movement	104/2286	473/17381	5.68224400282101e-08	5.52219413007489e-05	4.81395724379345e-05	TNFRSF14/ZC3H12A/JUN/CYR61/F3/IL6R/ARHGEF2/DDR2/LAMC2/PTGS2/TGFB2/FAM110C/RHOB/IL1A/IL1B/ITGA4/AAMP/CCL20/ACKR3/MYLK/BCL6/CXCL8/CXCL1/CXCL5/CXCL3/PDGFC/TERT/SEMA5A/DAB2/ITGA2/F2R/F2RL1/HBEGF/SPARC/FGF18/GCNT2/EDN1/VEGFA/PTP4A1/SOD2/PDGFA/IL6/GPNMB/SEMA3C/RELN/MET/HDAC6/FLNA/ELP3/ZNF703/LYN/SDCBP/HAS2/FAM83H/CD274/DAB2IP/ABL1/NOTCH1/NSMF/RRAS2/FAM89B/P2RY6/AMOTL1/RDX/ETS1/JCAD/PLAU/ADAM8/ITGA5/IL2…	104		GO:2000147	positive regulation of cell motility	22/248	460/17381	7.86774325699028e-07	0.000465770400813824	0.000391316704097674	JUN/F3/PTGS2/IL1A/SELENOK/CXCL8/CXCL1/SEMA5A/ITGA2/HBEGF/RREB1/VEGFA/PTP4A1/SERPINE1/NSMF/AMOTL1/ETS1/SSH1/IRS2/GAS6/PRKCA/TIAM1	22
GO:0045787	positive regulation of cell cycle	86/2286	374/17381	1.02893992553035e-07	8.57106957966786e-05	7.47180586524223e-05	SFN/PLK3/GADD45A/CDC7/GPSM2/PSRC1/PBX1/BTG2/TGFB2/GEN1/MAPRE3/MTA3/TGFA/BCL2L11/IL1A/IL1B/CDC25A/POC1A/NUDT16/EREG/BTC/PKD2/MAD2L1/TERT/CCNB1/CDC25C/EDN1/SOX4/CDKN1A/CTGF/CITED2/LFNG/DYNLT3/DDX3X/HMGN5/PSMD10/NKX3-1/MTBP/HSF1/SHB/NR4A3/DAB2IP/ABL1/TRIM21/PPP2R5B/OVOL1/FOSL1/RDX/CXCR5/CDK1/SLF2/FGF8/RHNO1/CCND2/RACGAP1/MDM2/CRADD/TBX3/CIT/RGCC/FOXA1/DLGAP5/NUSAP1/CCPG1/CYP1A1/PKD1/RBL2/MYBBP1A/TP5…	86		GO:0030225	macrophage differentiation	7/248	38/17381	9.57397488162438e-07	0.000485810839707569	0.000408153666006092	GATA2/RIPK1/VEGFA/INHBA/CSF3/PRKCA/LIF	7
GO:0007249	I-kappaB kinase/NF-kappaB signaling	67/2286	270/17381	1.36648053404634e-07	8.91672601078169e-05	7.77313088954044e-05	PLEKHG5/ZC3H12A/ECM1/PTGS2/REL/PELI1/IL1RL1/EDAR/SLC20A1/IL1B/CFLAR/CASP10/SHISA5/TNFSF10/TNIP2/TLR6/NFKB1/TLR3/F2R/F2RL1/TNIP1/SQSTM1/TRIM38/IRAK1BP1/TNFAIP3/PIM2/PSMD10/FLNA/TNFRSF10B/TLE1/DAB2IP/ABL1/CARD9/TRIM5/TRIM22/ZDHHC13/BIRC3/CASP1/CARD16/IL18/NLRX1/SIRT1/NFKB2/TRIM8/CD27/IRAK4/IL23A/NFKBIA/GPRC5B/PYCARD/CYLD/PER1/LGALS9/TMEM101/SPHK1/SECTM1/TGM2/TICAM1/TNFSF14/BRD4/ZNF675/NFKBID/BCL3/R…	67		GO:0051272	positive regulation of cellular component movement	22/248	473/17381	1.24968263128254e-06	0.000526760542106132	0.000442557532263775	JUN/F3/PTGS2/IL1A/SELENOK/CXCL8/CXCL1/SEMA5A/ITGA2/HBEGF/RREB1/VEGFA/PTP4A1/SERPINE1/NSMF/AMOTL1/ETS1/SSH1/IRS2/GAS6/PRKCA/TIAM1	22
GO:0043122	regulation of I-kappaB kinase/NF-kappaB signaling	62/2286	243/17381	1.37627395124396e-07	8.91672601078169e-05	7.77313088954044e-05	PLEKHG5/ZC3H12A/ECM1/PTGS2/REL/PELI1/IL1RL1/EDAR/SLC20A1/IL1B/CFLAR/CASP10/SHISA5/TNFSF10/TNIP2/TLR6/TLR3/F2R/F2RL1/TNIP1/SQSTM1/TRIM38/TNFAIP3/PIM2/PSMD10/FLNA/TNFRSF10B/TLE1/DAB2IP/ABL1/CARD9/TRIM5/TRIM22/ZDHHC13/BIRC3/CASP1/CARD16/IL18/NLRX1/SIRT1/TRIM8/CD27/IRAK4/IL23A/NFKBIA/GPRC5B/PYCARD/CYLD/PER1/LGALS9/TMEM101/SPHK1/SECTM1/TGM2/TICAM1/TNFSF14/BRD4/NFKBID/BCL3/CARD8/HMOX1/APOL3	62		GO:0045766	positive regulation of angiogenesis	12/248	147/17381	1.33469731952567e-06	0.000526760542106132	0.000442557532263775	F3/PTGS2/IL1A/GATA2/CXCL8/SEMA5A/VEGFA/SERPINE1/STIM1/ETS1/PRKCA/RUNX1	12
GO:0000819	sister chromatid segregation	58/2286	230/17381	5.24861220072954e-07	0.00030604657742454	0.000266795245445505	CDCA8/KIF2C/ITGB3BP/PSRC1/NUF2/CENPL/NEK2/NSL1/AHCTF1/GEN1/CENPA/BUB1/SPC25/SGO2/TACC3/CENPC/CENPE/MAD2L1/FBXW7/CENPU/PAPD7/CENPK/CCNB1/CENPH/PTTG1/SPDL1/DUSP1/KIFC1/CENPQ/TTK/CEP57L1/KIF4A/CENPI/KIF18A/SLF2/NCAPD2/RACGAP1/KNTC1/DLGAP5/BUB1B/KNL1/NUSAP1/PRC1/RMI2/PLK1/CHTF8/NDEL1/SPAG5/TOP2A/RAD51C/SKA2/BIRC5/NDC80/CHMP1B/SKA1/DSN1/AKAP8L/KLHL22	58		GO:1901342	regulation of vasculature development	17/248	307/17381	2.10847006977767e-06	0.000748928568785028	0.00062921185766523	F3/EFNA1/PTGS2/EGLN1/IL1A/GATA2/CXCL8/SEMA5A/VEGFA/TNFAIP3/SERPINE1/SFRP1/TMEM2/STIM1/ETS1/PRKCA/RUNX1	17
GO:0000226	microtubule cytoskeleton organization	100/2286	472/17381	6.48718616591225e-07	0.000322403069139581	0.000281053971220074	DVL1/MAP7D1/KIF2C/PLK3/STIL/GADD45A/GPSM2/PSRC1/PRUNE1/ARHGEF2/VAMP4/RGS2/ASPM/CAMSAP2/NAV1/SRGAP2/NEK2/GEN1/CENPA/SPC25/MLH1/RASSF1/POC1A/EPHA3/GSK3B/CCDC39/CEP19/TACC3/PKD2/CENPE/SPRY1/CCNB1/MAP1B/CETN3/TRIM36/KIF20A/CCDC69/SPDL1/KIFC1/EFHC1/TTK/EZR/MET/XRCC2/HDAC6/KIF4A/FLNA/KIF24/BICD2/ABL1/CAMSAP1/SAPCD2/KIF18A/MARK2/CEP126/ZPR1/JHY/CDK1/KIF11/NEURL1/FKBP4/NCKAP5L/RACGAP1/MDM1/NAV3/GAS2L3/SK…	100		GO:0032103	positive regulation of response to external stimulus	16/248	281/17381	2.95817687219559e-06	0.000922076605670211	0.00077468207001987	F3/PTGS2/PUM2/CXCL8/CXCL1/SEMA5A/ITGA2/VEGFA/SERPINE1/STX3/ETS1/GAS6/PRKCA/TGM2/LDLR/TIAM1	16
GO:0045444	fat cell differentiation	54/2286	210/17381	6.63494568628876e-07	0.000322403069139581	0.000281053971220074	ZC3H12A/RNASEL/PTGS2/RGS2/LAMB3/DUSP10/ZFP36L2/NR4A2/PER2/ARL6/GATA2/PPARGC1A/PLAC8/BBS12/NOCT/ADRB2/FAM120B/IL6/BBS9/CCDC71L/INSIG1/HDAC6/CEBPD/TMEM64/NR4A3/KLF4/ARNTL/BSCL2/CCDC85B/EGR2/SIRT1/NR4A1/KLF5/SAV1/ZFP36L1/ALDH6A1/SMAD6/BBS4/PEX11A/AXIN1/SOCS1/NUDT7/SOCS7/NR1D1/METRNL/ZADH2/BMP2/MKKS/CEBPB/ZFP36/ATF5/IL11/XBP1/CBY1	54		GO:0032496	response to lipopolysaccharide	17/248	316/17381	3.11512366780477e-06	0.000922076605670211	0.00077468207001987	JUN/PTGS2/CXCL8/CXCL1/CSF2/TNFAIP3/SERPINE1/TNFRSF10A/FGFR2/CSF3/CNP/PRKCA/SLPI/CEBPB/AKAP8/JUND/COMT	17
GO:0032886	regulation of microtubule-based process	48/2286	182/17381	1.24802292286822e-06	0.000559786281788047	0.000487992121014628	MACF1/STIL/GPSM2/PSRC1/PRUNE1/ARHGEF2/RGS2/CAMSAP2/NEK2/GEN1/MEMO1/RASSF1/POC1A/EPHA3/GSK3B/CCDC39/TCTEX1D2/TACC3/TRIM36/MET/HDAC6/BICD2/ABL1/CAMSAP1/KIF18A/KIF11/FKBP4/MDM1/NAV3/SKA3/CKAP2/BORA/BBS4/PKD1/CCNF/PLK1/CYLD/SPAG5/CDK5R1/BRCA1/SKA2/CHMP1B/SKA1/MKKS/TPX2/AURKA/CAMSAP3/ATF5	48		GO:0045639	positive regulation of myeloid cell differentiation	9/248	86/17381	3.74789492765223e-06	0.00102404021407852	0.000860346730355796	JUN/GATA2/RIPK1/INHBA/ETS1/CSF3/PRKCA/LIF/RUNX1	9
GO:0140014	mitotic nuclear division	61/2286	253/17381	1.38603134265685e-06	0.000577282054216578	0.000503244011555634	CDCA8/KIF2C/PSRC1/NEK2/NSL1/GEN1/TGFA/BUB1/IL1A/IL1B/TACC3/CENPC/EREG/BTC/CENPE/MAD2L1/PAPD7/CCNB1/CDC25C/PTTG1/SPDL1/DUSP1/EDN1/KIFC1/TTK/CEP57L1/ANLN/KIF4A/FLNA/MTBP/KIF18A/KIF11/SLF2/FGF8/MKI67/NCAPD2/RACGAP1/KNTC1/RGCC/BORA/DLGAP5/BUB1B/NUSAP1/PRC1/PLK1/CHTF8/NDEL1/SPAG5/TOM1L1/BIRC5/NDC80/CHMP1B/CTDP1/TPX2/DSN1/AURKA/DAPK3/AKAP8L/KLHL22/CHEK2/PDGFB	61		GO:0002761	regulation of myeloid leukocyte differentiation	10/248	111/17381	4.25691238513331e-06	0.0010800394851424	0.000907394482094207	JUN/GATA2/RIPK1/INHBA/SFRP1/MYC/PRKCA/CEBPB/LIF/RUNX1	10
GO:0051090	regulation of DNA binding transcription factor activity	85/2286	391/17381	1.49554465452377e-06	0.000581368058701872	0.000506805974504931	CTNNBIP1/ID3/ZC3H12A/JUN/CRTC2/ARHGEF2/DDR2/CYP1B1/PELI1/IL1B/CFLAR/BHLHE40/FANCD2/PPARGC1A/TLR6/NFKB1/TLR3/JMY/PPARGC1B/EDN1/TRIM38/PIM1/SRF/VEGFA/ADGRF1/UFL1/SGK1/TNFAIP3/IL6/FZD1/RELN/MBTPS2/PSMD10/FLNA/TRIB1/FOXH1/KLF4/DAB2IP/TRIM21/TRIM5/TRIM22/CAT/RPS6KA4/PPP2R5B/FOSL1/CARD16/PRKCQ/SIRT1/PPRC1/NFKB2/TRIM8/FANK1/ADAM8/IRAK4/RHEBL1/RGCC/ZIC2/NFKBIA/FOXA1/SAV1/ESR2/FOS/TRAF3/GLIS2/USP7/PYCARD/…	85		GO:1904018	positive regulation of vasculature development	12/248	168/17381	5.39963853615701e-06	0.00124518973529267	0.00104614535904301	F3/PTGS2/IL1A/GATA2/CXCL8/SEMA5A/VEGFA/SERPINE1/STIM1/ETS1/PRKCA/RUNX1	12
GO:0030198	extracellular matrix organization	75/2286	335/17381	1.94724569861144e-06	0.000709649354287708	0.00061863483411807	CYR61/DDR2/LAMC2/LAMB3/TGFB2/NID1/CYP1B1/ANTXR1/ITGA4/COL5A2/CFLAR/FBLN2/ABI3BP/ITGA2/LOX/FBN2/SPINK5/SPARC/FOXF2/FOXC1/COL12A1/CTGF/PDGFA/FSCN1/ITGB8/ELN/COL1A2/COL4A5/BGN/TNFRSF11B/HAS2/RECK/CTSV/COL27A1/TNC/ENG/ABL1/COL5A1/NOTCH1/MMP10/MMP1/MMP3/MMP12/MMP13/ETS1/NFKB2/SH3PXD2A/ADAM12/ADAM8/MFAP5/ITGA5/RGCC/NID2/VIPAS39/FLRT2/THBS1/MYO1E/NOXO1/GFOD2/HAS3/SERPINF2/P3H4/GFAP/COL1A1/SOX9/SERPINB5/…	75		GO:0045649	regulation of macrophage differentiation	5/248	19/17381	5.6089627715886e-06	0.00124518973529267	0.00104614535904301	GATA2/RIPK1/INHBA/PRKCA/LIF	5
GO:0043062	extracellular structure organization	75/2286	336/17381	2.19003290709156e-06	0.00071974637592856	0.000627436884412535	CYR61/DDR2/LAMC2/LAMB3/TGFB2/NID1/CYP1B1/ANTXR1/ITGA4/COL5A2/CFLAR/FBLN2/ABI3BP/ITGA2/LOX/FBN2/SPINK5/SPARC/FOXF2/FOXC1/COL12A1/CTGF/PDGFA/FSCN1/ITGB8/ELN/COL1A2/COL4A5/BGN/TNFRSF11B/HAS2/RECK/CTSV/COL27A1/TNC/ENG/ABL1/COL5A1/NOTCH1/MMP10/MMP1/MMP3/MMP12/MMP13/ETS1/NFKB2/SH3PXD2A/ADAM12/ADAM8/MFAP5/ITGA5/RGCC/NID2/VIPAS39/FLRT2/THBS1/MYO1E/NOXO1/GFOD2/HAS3/SERPINF2/P3H4/GFAP/COL1A1/SOX9/SERPINB5/…	75		GO:0002237	response to molecule of bacterial origin	17/248	333/17381	6.26226689325723e-06	0.00127816499032655	0.0010738494984518	JUN/PTGS2/CXCL8/CXCL1/CSF2/TNFAIP3/SERPINE1/TNFRSF10A/FGFR2/CSF3/CNP/PRKCA/SLPI/CEBPB/AKAP8/JUND/COMT	17
GO:0070507	regulation of microtubule cytoskeleton organization	42/2286	154/17381	2.22182040245482e-06	0.00071974637592856	0.000627436884412535	STIL/GPSM2/PSRC1/PRUNE1/ARHGEF2/RGS2/CAMSAP2/NEK2/GEN1/RASSF1/POC1A/EPHA3/GSK3B/TACC3/TRIM36/MET/HDAC6/BICD2/ABL1/CAMSAP1/KIF18A/KIF11/FKBP4/MDM1/NAV3/SKA3/CKAP2/BORA/PKD1/CCNF/PLK1/CYLD/SPAG5/CDK5R1/BRCA1/SKA2/CHMP1B/SKA1/TPX2/AURKA/CAMSAP3/ATF5	42		GO:0050679	positive regulation of epithelial cell proliferation	12/248	171/17381	6.47718745097913e-06	0.00127816499032655	0.0010738494984518	JUN/F3/SOX11/SEMA5A/RREB1/VEGFA/TNFAIP3/SFRP1/MYC/NRARP/FGFR2/PRKCA	12
GO:0001822	kidney development	62/2286	264/17381	2.8994334004474e-06	0.000889820850421516	0.000775698830513048	CTNNBIP1/ID3/VANGL2/PBX1/TGFB2/NID1/ODC1/SIX2/BCL2L11/PAX8/CFLAR/TIPARP/PPAT/PKD2/SPRY1/HPGD/IRX2/ADAMTS16/C5orf42/PTCD2/FOXD1/GCNT4/EGR1/ZNF354A/FOXC1/SOX4/VEGFA/DLL1/PDGFA/NKX3-1/OSR2/HAS2/MYC/GCNT1/NOTCH1/CAT/OVOL1/FGF8/ARL3/SIX4/FMN1/MYO1E/SMAD6/PKD1/GLIS2/IRX3/SERPINF1/FLCN/HOXB7/SOX9/FOXJ1/JMJD6/SMAD7/SERPINB7/BMP2/SDC4/FSTL3/CRLF1/LIF/PDGFB/WNT7B/ADAMTS1	62		GO:0010634	positive regulation of epithelial cell migration	10/248	121/17381	9.22690292649981e-06	0.00172494522078565	0.00144921162308183	JUN/PTGS2/SEMA5A/ITGA2/HBEGF/RREB1/VEGFA/AMOTL1/ETS1/PRKCA	10
GO:0048661	positive regulation of smooth muscle cell proliferation	26/2286	78/17381	3.72307875637784e-06	0.00108546361142196	0.000946249858660452	JUN/IL6R/PTGS2/CALCRL/PPARGC1A/EREG/HPGD/TERT/SKP2/ITGA2/HBEGF/EDN1/IL6/NAMPT/NR4A3/IL18/IRAK4/MDM2/THBS1/SERPINF2/CCL5/RPS6KB1/ERN1/TGM2/HMOX1/PDGFB	26		GO:0050673	epithelial cell proliferation	17/248	361/17381	1.79082316680109e-05	0.00313052107154896	0.00263010527437212	SFN/JUN/F3/IRF6/SOX11/SEMA5A/RREB1/VEGFA/TNFAIP3/SFRP1/MYC/NRARP/BTBD10/FGFR2/MARVELD3/PRKCA/CEBPB	17
GO:1902850	microtubule cytoskeleton organization involved in mitosis	35/2286	122/17381	4.44072307570362e-06	0.00123304077402037	0.00107489983621919	STIL/GPSM2/PSRC1/ARHGEF2/NEK2/CENPA/SPC25/POC1A/TACC3/CENPE/SPRY1/CCNB1/SPDL1/KIFC1/EFHC1/TTK/KIF4A/FLNA/SAPCD2/CEP126/KIF11/RACGAP1/BORA/SPRY2/NUSAP1/PRC1/PKD1/PLK1/NDEL1/BIRC5/NDC80/CHMP1B/TPX2/AURKA/CHEK2	35		GO:0050921	positive regulation of chemotaxis	10/248	132/17381	1.98471663470976e-05	0.00313052107154896	0.00263010527437212	F3/CXCL8/CXCL1/SEMA5A/ITGA2/VEGFA/SERPINE1/STX3/GAS6/TIAM1	10
GO:0046685	response to arsenic-containing substance	14/2286	29/17381	4.96757672410871e-06	0.00131663363083081	0.00114777167467564	ZC3H12A/ATF3/CPEB2/CDKN1A/SRRT/DDX3X/TNFRSF11B/HSF1/ALAD/PPIF/CYP1A1/SERPINF1/HMOX1/ATF4	14		GO:1902041	regulation of extrinsic apoptotic signaling pathway via death domain receptors	7/248	59/17381	2.00586726625359e-05	0.00313052107154896	0.00263010527437212	ATF3/RAF1/RIPK1/TNFAIP3/SERPINE1/TNFRSF10A/SFRP1	7
GO:0071900	regulation of protein serine/threonine kinase activity	100/2286	495/17381	5.93098858814227e-06	0.00150363454162859	0.00131078919414824	SFN/SESN2/CDKN2C/GADD45A/PSRC1/IQGAP3/PEA15/VANGL2/RGS4/RGS2/MAPKAPK2/DUSP10/MAP3K21/MAPRE3/ETAA1/TGFA/DUSP2/IL1B/CDC25A/MST1/DUSP7/ROBO1/TLR6/PKD2/PDE5A/SPRY1/PDGFC/TLR3/CCNB1/F2R/CDC25C/ADRB2/FGF18/DUSP1/EDN1/CDKN1A/VEGFA/TNFAIP3/PDGFA/DDX3X/PSMD10/TNFRSF10B/TNFRSF10A/DUSP4/NRG1/LYN/PKIA/TRIB1/GADD45G/RGS3/TNFSF15/DAB2IP/ABL1/DUSP8/MAP3K8/FZD8/DKK1/CDK1/SIRT1/AVPI1/DUSP5/ADAM8/CCND2/DUSP6/LATS2…	100		GO:0030307	positive regulation of cell growth	11/248	161/17381	2.02708290105929e-05	0.00313052107154896	0.00263010527437212	SFN/SLC9A1/SEMA5A/HBEGF/VEGFA/NRG1/SFRP1/FXN/EXOSC2/SEMA7A/NEDD4L	11
GO:0001655	urogenital system development	70/2286	316/17381	6.23479031866964e-06	0.00151479426450678	0.0013205176512656	CTNNBIP1/ID3/VANGL2/PBX1/TGFB2/NID1/ODC1/SIX2/BCL2L11/PAX8/CFLAR/EAF2/GATA2/TIPARP/PPAT/PKD2/SPRY1/HPGD/IRX2/ADAMTS16/C5orf42/PTCD2/FOXD1/GCNT4/EGR1/ZNF354A/FOXC1/SOX4/VEGFA/DLL1/PDGFA/NKX3-1/OSR2/HAS2/MYC/GCNT1/TNC/NOTCH1/CAT/OVOL1/CEP55/FGF8/ARL3/FKBP4/FOXA1/SIX4/FMN1/MYO1E/SMAD6/PKD1/GLIS2/IRX3/SERPINF1/FLCN/HOXB7/SOX9/FOXJ1/JMJD6/SMAD7/SERPINB5/SERPINB7/BMP2/SDC4/FSTL3/AMH/CRLF1/LIF/PDGFB/WNT…	70		GO:0071900	regulation of protein serine/threonine kinase activity	20/248	495/17381	3.01305481812212e-05	0.00445932113082074	0.00374649579358606	SFN/MAP3K21/COPS8/RAF1/DUSP7/RIPK1/CCND3/VEGFA/TNFAIP3/TNFRSF10A/NRG1/SFRP1/DKK1/CCND2/DUSP6/UBE2N/PKMYT1/INPP5K/TAOK1/TIAM1	20
GO:0090068	positive regulation of cell cycle process	62/2286	274/17381	1.02915180470269e-05	0.00237746826011164	0.00207255128723594	SFN/PLK3/GADD45A/CDC7/GPSM2/PBX1/BTG2/GEN1/MTA3/TGFA/IL1A/IL1B/CDC25A/POC1A/NUDT16/EREG/BTC/PKD2/MAD2L1/TERT/CCNB1/CDC25C/EDN1/SOX4/CDKN1A/CTGF/DDX3X/MTBP/DAB2IP/PPP2R5B/RDX/CXCR5/CDK1/SLF2/FGF8/RHNO1/CCND2/RACGAP1/MDM2/CRADD/CIT/RGCC/DLGAP5/NUSAP1/CYP1A1/RBL2/MYBBP1A/TP53/SPAG5/RAB11FIP4/CDK5R1/BRCA1/RAD51C/NDC80/GATA6/FAM83D/AURKA/ARID3A/BRD4/CHEK2/PDGFB/GTSE1	62		GO:1903708	positive regulation of hemopoiesis	11/248	169/17381	3.18041977094909e-05	0.00451874041056447	0.00379641686342765	JUN/GATA2/IL7R/RIPK1/INHBA/ETS1/GAS6/CSF3/PRKCA/LIF/RUNX1	11
GO:0072001	renal system development	63/2286	280/17381	1.06009560560629e-05	0.00237746826011164	0.00207255128723594	CTNNBIP1/ID3/VANGL2/PBX1/TGFB2/NID1/ODC1/SIX2/BCL2L11/PAX8/CFLAR/TIPARP/PPAT/PKD2/SPRY1/HPGD/IRX2/ADAMTS16/C5orf42/PTCD2/FOXD1/GCNT4/EGR1/ZNF354A/FOXC1/SOX4/VEGFA/DLL1/PDGFA/NKX3-1/OSR2/HAS2/MYC/GCNT1/NOTCH1/CAT/OVOL1/CEP55/FGF8/ARL3/SIX4/FMN1/MYO1E/SMAD6/PKD1/GLIS2/IRX3/SERPINF1/FLCN/HOXB7/SOX9/FOXJ1/JMJD6/SMAD7/SERPINB7/BMP2/SDC4/FSTL3/CRLF1/LIF/PDGFB/WNT7B/ADAMTS1	63		GO:0010632	regulation of epithelial cell migration	12/248	203/17381	3.6194401271623e-05	0.00494471205064634	0.00415429666417211	JUN/EFNA1/PTGS2/SEMA5A/ITGA2/HBEGF/RREB1/VEGFA/AMOTL1/ETS1/MARVELD3/PRKCA	12
GO:0048608	reproductive structure development	88/2286	429/17381	1.14924279835535e-05	0.00248193879896667	0.00216362318645535	GJB3/CYR61/PTGS2/ASPM/KDM5B/TGFB2/TLR5/BCL2L11/IDH1/SERPINE2/EAF2/GATA2/TIPARP/TNFSF10/DNAJC19/EREG/PKD2/HMGB2/TLR3/RHOBTB3/CSF2/STC2/FOXF2/FOXC1/VEGFA/PRDM1/FOXO3/CITED2/LFNG/ITGB8/INHBA/VGF/PLAC1/NKX3-1/CHD7/GRHL2/HSF1/HSD17B3/CTSV/TNC/NOTCH1/PHLDA2/ADM/FANCF/KIF18A/SF1/FOSL1/CBL/SIRT1/FGF8/FKBP4/KRT8/CYP27B1/TBX3/FOXA1/SIX4/ZFP36L1/MAP2K1/PKD1/CCNF/IRX5/ADGRG1/SERPINF1/PLCD3/SOX9/SOCS3/GATA6/S…	88		GO:2001233	regulation of apoptotic signaling pathway	17/248	383/17381	3.78931380902467e-05	0.00498505283320579	0.00418818894681675	SFN/PTGS2/ATF3/TP53BP2/IL1A/RAF1/CSF2/MAPK9/RIPK1/TNFAIP3/INHBA/SERPINE1/PPP3CC/TNFRSF10A/SFRP1/FXN/PLAUR	17
GO:0061138	morphogenesis of a branching epithelium	45/2286	180/17381	1.20479438795845e-05	0.00250898431292347	0.00218720003738773	CTNNBIP1/EPHA2/VANGL2/PBX1/KDM5B/SIX2/PAX8/GBX2/AREG/PKD2/SPRY1/ADAMTS16/FOXD1/EDN1/SRF/VEGFA/PDGFA/IL6/SEMA3C/MET/NKX3-1/GRHL2/MYC/TNC/ENG/ABL1/NOTCH1/NRARP/ADM/FGF8/NTN4/TBX3/SPRY2/FOXA1/SIX4/DLL4/PKD1/ESRP2/HOXB7/MKS1/SOX9/SOCS3/BMP2/SRC/TGM2	45		GO:0043281	regulation of cysteine-type endopeptidase activity involved in apoptotic process	12/248	207/17381	4.37925037262336e-05	0.00538706857356176	0.00452594221374099	SFN/F3/PTGS2/RAF1/RIPK1/VEGFA/TNFRSF10A/MYC/BIRC3/GAS6/IFI27/PLAUR	12
GO:0007059	chromosome segregation	74/2286	346/17381	1.2754515017926e-05	0.00255360174085811	0.00222609515504316	CDCA8/KIF2C/ITGB3BP/PSRC1/NUF2/CENPL/NEK2/NSL1/AHCTF1/GEN1/CENPA/BUB1/SPC25/SGO2/HJURP/FANCD2/MLH1/TACC3/CENPC/CENPE/MAD2L1/FBXW7/CENPU/PAPD7/CENPK/CCNB1/CENPH/PTTG1/SPDL1/DUSP1/KIFC1/CENPQ/TTK/CEP57L1/DDX3X/KIF4A/CENPI/ESCO2/GEM/KIF18A/KIF11/SLF2/MKI67/NCAPD2/RACGAP1/KNTC1/SKA3/DLGAP5/BUB1B/KNL1/OIP5/NUSAP1/PRC1/RMI2/PLK1/CHTF8/NDEL1/SPAG5/TOP2A/P3H4/BRCA1/RAD51C/SKA2/BIRC5/NDC80/CHMP1B/SKA1/DSN…	74		GO:0035987	endodermal cell differentiation	6/248	46/17381	4.61300558025722e-05	0.00538706857356176	0.00452594221374099	LAMB3/INHBA/DKK1/DUSP6/MMP2/HSBP1	6
GO:0007062	sister chromatid cohesion	36/2286	133/17381	1.37597021789867e-05	0.00255360174085811	0.00222609515504316	CDCA8/KIF2C/ITGB3BP/NUF2/CENPL/NSL1/AHCTF1/CENPA/BUB1/SPC25/SGO2/CENPC/CENPE/MAD2L1/FBXW7/CENPU/PAPD7/CENPK/CENPH/SPDL1/CENPQ/CENPI/KIF18A/SLF2/KNTC1/BUB1B/KNL1/PLK1/CHTF8/NDEL1/RAD51C/SKA2/BIRC5/NDC80/SKA1/DSN1	36		GO:0045637	regulation of myeloid cell differentiation	13/248	242/17381	4.65943527498791e-05	0.00538706857356176	0.00452594221374099	JUN/GATA2/CSF2/RIPK1/INHBA/SFRP1/MYC/ETS1/CSF3/PRKCA/CEBPB/LIF/RUNX1	13
GO:0035239	tube morphogenesis	74/2286	347/17381	1.41648257794975e-05	0.00255360174085811	0.00222609515504316	DVL1/SKI/CTNNBIP1/EPHA2/GRHL3/STIL/VANGL2/PBX1/KDM5B/TGFB2/RHOB/SIX2/EDAR/BCL2L11/PAX8/GBX2/CCDC39/AREG/PKD2/SPRY1/IRX2/ADAMTS16/FOXD1/EDN1/SOX4/SRF/VEGFA/DLL1/AGR2/CCM2/COBL/FZD1/MET/NKX3-1/CHD7/GRHL2/MYC/SCRIB/FOXH1/NR4A3/TNC/DAB2IP/ENG/ABL1/NOTCH1/NRARP/ADM/MICAL2/FGF8/PRICKLE1/TCTN1/TBX3/KDM2B/STARD13/SPRY2/FOXA1/SIX4/FMN1/DLL4/BBS4/PKD1/IRX3/ESRP2/FZD2/HOXB7/MKS1/BCAS3/SOX9/GATA6/BMP2/MKKS/S…	74		GO:0043154	negative regulation of cysteine-type endopeptidase activity involved in apoptotic process	8/248	91/17381	4.7015519645387e-05	0.00538706857356176	0.00452594221374099	SFN/PTGS2/RAF1/VEGFA/TNFRSF10A/BIRC3/GAS6/PLAUR	8
GO:0031503	protein complex localization	35/2286	128/17381	1.41875926395549e-05	0.00255360174085811	0.00222609515504316	KLHL21/ZC3H12A/HSPB11/PTGS2/DYNC2LI1/EDAR/IL1B/TTC30B/TTC30A/IFT80/TCTEX1D2/EXOC1/BBS12/TLR3/TNPO1/EZR/WASL/PSMD10/IFT74/IL18/ARL3/FKBP4/CD27/IL23A/IFT81/IFT88/NFKBIA/CLUAP1/CYLD/LGALS9/SPHK1/BIRC5/SMAD7/TNFSF14/BCL3	35		GO:0001890	placenta development	10/248	147/17381	5.01219531856206e-05	0.00556353680360388	0.00467420188425113	PTGS2/EGLN1/GATA2/SPP1/CSF2/ITGB8/FOSL1/FGFR2/CEBPB/LIF	10
GO:0071222	cellular response to lipopolysaccharide	42/2286	165/17381	1.45189244435836e-05	0.00255360174085811	0.00222609515504316	ZC3H12A/IL24/CD55/TLR5/IL1B/CCL20/TNIP2/PPARGC1A/CXCL8/NFKB1/HMGB2/CSF2/TNIP1/PRDM1/TNFAIP3/IL6/LYN/TRIB1/HSF1/DAB2IP/ABL1/ADAMTS13/TRIM5/NR1H3/CASP1/CARD16/IL18/NFKBIA/PYCARD/CCL5/CSF3/NR1D1/SRC/CEBPB/SBNO2/TICAM1/ICAM1/NFKBIB/ZFP36/CARD8/BCR/XBP1	42		GO:0018105	peptidyl-serine phosphorylation	14/248	289/17381	7.33875586775312e-05	0.00757333578740149	0.00636273321398863	PTGS2/RAF1/MAPK9/RIPK1/VEGFA/DKK1/GAS6/SMG1/INPP5K/CSF3/PRKCA/DMPK/PPP1R15A/LIF	14
GO:0061458	reproductive system development	88/2286	432/17381	1.52009271774439e-05	0.00255360174085811	0.00222609515504316	GJB3/CYR61/PTGS2/ASPM/KDM5B/TGFB2/TLR5/BCL2L11/IDH1/SERPINE2/EAF2/GATA2/TIPARP/TNFSF10/DNAJC19/EREG/PKD2/HMGB2/TLR3/RHOBTB3/CSF2/STC2/FOXF2/FOXC1/VEGFA/PRDM1/FOXO3/CITED2/LFNG/ITGB8/INHBA/VGF/PLAC1/NKX3-1/CHD7/GRHL2/HSF1/HSD17B3/CTSV/TNC/NOTCH1/PHLDA2/ADM/FANCF/KIF18A/SF1/FOSL1/CBL/SIRT1/FGF8/FKBP4/KRT8/CYP27B1/TBX3/FOXA1/SIX4/ZFP36L1/MAP2K1/PKD1/CCNF/IRX5/ADGRG1/SERPINF1/PLCD3/SOX9/SOCS3/GATA6/S…	88		GO:2001236	regulation of extrinsic apoptotic signaling pathway	10/248	154/17381	7.42398569662377e-05	0.00757333578740149	0.00636273321398863	ATF3/IL1A/RAF1/CSF2/RIPK1/TNFAIP3/INHBA/SERPINE1/TNFRSF10A/SFRP1	10
GO:0006979	response to oxidative stress	87/2286	426/17381	1.53277415417654e-05	0.00255360174085811	0.00222609515504316	SESN2/ZC3H12A/PLK3/JUN/TXNIP/MCL1/NCF2/PTGS2/GPR37L1/RHOB/CYP1B1/VRK2/NR4A2/CFLAR/IDH1/FANCD2/OXSR1/ARL6IP5/KPNA4/CPEB2/PPARGC1A/TLR6/AREG/PKD2/CCNA2/FBXW7/SELENOP/GPX8/ERCC8/DHFR/PPARGC1B/GPX3/DUSP1/STC2/EDN1/FOXO3/TNFAIP3/SOD2/IL6/FZD1/PON2/SDHAF3/MET/HDAC6/SCARA3/HSF1/NUDT2/MELK/NR4A3/KLF4/ALAD/PTGS1/ABL1/ARNTL/CAT/FOSL1/ALDH3B1/IL18BP/SESN3/MMP3/ETS1/NET1/MSRB2/CDK1/SIRT1/PPIF/ANKRD2/FGF8/CYP…	87		GO:1902105	regulation of leukocyte differentiation	13/248	254/17381	7.63730912319677e-05	0.00757333578740149	0.00636273321398863	JUN/GATA2/IL7R/RIPK1/INHBA/SFRP1/MYC/NRARP/GAS6/PRKCA/CEBPB/LIF/RUNX1	13
GO:0001763	morphogenesis of a branching structure	47/2286	193/17381	1.63590184969958e-05	0.00264970657933285	0.00230987427842084	CTNNBIP1/EPHA2/VANGL2/PBX1/KDM5B/SIX2/PAX8/DLX2/GBX2/AREG/PKD2/SPRY1/ADAMTS16/FOXD1/EDN1/SRF/VEGFA/PRDM1/PDGFA/IL6/SEMA3C/MET/NKX3-1/GRHL2/MYC/TNC/ENG/ABL1/NOTCH1/NRARP/ADM/FGF8/NTN4/TBX3/SPRY2/FOXA1/SIX4/DLL4/PKD1/ESRP2/HOXB7/MKS1/SOX9/SOCS3/BMP2/SRC/TGM2	47		GO:0030900	forebrain development	16/248	366/17381	7.67567816290692e-05	0.00757333578740149	0.00636273321398863	ASPM/GATA2/SEMA5A/INHBA/NEFL/NRG1/SECISBP2/H2AFX/ETS1/DKK1/FGFR2/SEMA7A/ADGRG1/KDM6B/CNP/EZH1	16
GO:0009612	response to mechanical stimulus	50/2286	210/17381	1.72148221116954e-05	0.0027129629117107	0.00236501780874473	SLC2A1/JUN/GADD45A/TXNIP/PTGS2/BTG2/TLR5/IL1B/SERPINE2/XPC/KALRN/PKD2/NFKB1/USP53/TLR3/SLC1A3/ITGA2/ERCC8/CCNB1/EDN1/IL6/PSPH/TNFRSF10B/TNFRSF10A/TNC/ENG/CHRNA10/DENND5A/FOSL1/CASP1/ETS1/SLC38A2/CRADD/SCEL/SLITRK6/NFKBIA/FOS/BDKRB1/THBS1/PKD1/PIEZO1/COL1A1/RPS6KB1/SOX9/MKKS/SRC/TNFSF14/JUNB/JUND/FOSB	50		GO:0001704	formation of primary germ layer	9/248	126/17381	8.18806295551116e-05	0.00786054043729071	0.0066040280167494	LAMB3/ITGA2/INHBA/DKK1/FGFR2/DUSP6/MMP2/HSBP1/KDM6B	9
GO:0045931	positive regulation of mitotic cell cycle	38/2286	145/17381	1.79919922890599e-05	0.00276082386940811	0.00240674046437313	CDC7/PBX1/GEN1/MTA3/TGFA/IL1A/IL1B/EREG/BTC/MAD2L1/TERT/CCNB1/EDN1/DYNLT3/DDX3X/NKX3-1/MTBP/HSF1/SHB/ABL1/RDX/CDK1/SLF2/FGF8/CCND2/MDM2/RGCC/FOXA1/DLGAP5/NUSAP1/CYP1A1/RAD51C/RPS6KB1/SPHK1/NDC80/AURKA/BRD4/PDGFB	38		GO:0010631	epithelial cell migration	13/248	260/17381	9.66523957720104e-05	0.00903445552058371	0.00759029202253877	JUN/EFNA1/PTGS2/SEMA5A/ITGA2/HBEGF/FAT2/RREB1/VEGFA/AMOTL1/ETS1/MARVELD3/PRKCA	13
GO:0000280	nuclear division	81/2286	393/17381	2.11477969261877e-05	0.00316121115344312	0.00275577695619183	GPR3/CDCA8/KIF2C/PSRC1/TDRKH/ASPM/NEK2/NSL1/GEN1/TGFA/CYP26B1/BUB1/IL1A/IL1B/SGO2/FANCD2/MLH1/TACC3/CENPC/EREG/BTC/CENPE/MAD2L1/MND1/PAPD7/CCNB1/CDC25C/PTTG1/SPDL1/DUSP1/EDN1/KIFC1/TTK/CEP57L1/ANLN/FIGNL1/XRCC2/PIM2/KIF4A/FLNA/RAD54B/MTBP/HSF1/KIF18A/C11orf80/KIF11/SLF2/FGF8/MKI67/NCAPD2/RACGAP1/KNTC1/RGCC/BORA/DLGAP5/BUB1B/NUSAP1/PRC1/PLK1/CHTF8/NDEL1/SPAG5/TOP2A/P3H4/TOM1L1/RAD51C/BIRC5/NDC80/C…	81		GO:0048660	regulation of smooth muscle cell proliferation	9/248	130/17381	0.000104213661556197	0.00949145963711824	0.00797424373851061	JUN/PTGS2/ITGA2/HBEGF/TNFAIP3/FGFR2/MMP2/TGM2/COMT	9
GO:0071219	cellular response to molecule of bacterial origin	43/2286	173/17381	2.16855507010332e-05	0.00316121115344312	0.00275577695619183	ZC3H12A/IL24/CD55/TLR5/IL1B/CCL20/TNIP2/PPARGC1A/TLR6/CXCL8/NFKB1/HMGB2/CSF2/TNIP1/PRDM1/TNFAIP3/IL6/LYN/TRIB1/HSF1/DAB2IP/ABL1/ADAMTS13/TRIM5/NR1H3/CASP1/CARD16/IL18/NFKBIA/PYCARD/CCL5/CSF3/NR1D1/SRC/CEBPB/SBNO2/TICAM1/ICAM1/NFKBIB/ZFP36/CARD8/BCR/XBP1	43		GO:0090132	epithelium migration	13/248	263/17381	0.00010843276559412	0.00962882958475789	0.00808965501208766	JUN/EFNA1/PTGS2/SEMA5A/ITGA2/HBEGF/FAT2/RREB1/VEGFA/AMOTL1/ETS1/MARVELD3/PRKCA	13
GO:0048511	rhythmic process	68/2286	316/17381	2.29096697446993e-05	0.00325820205564247	0.00284032850313614	GPR157/ID3/JUN/KDM5B/TGFB2/OPN3/PER2/BHLHE40/GSK3B/PPARGC1A/NMU/EREG/NOCT/CSF2/EGR1/FOXC1/VEGFA/FOXO3/LFNG/AHR/IL6/INHBA/VGF/NAMPT/KDM5C/EGR3/HAS2/NFIL3/ARNTL/FANCF/NR1H3/ETS1/CREM/EGR2/SIRT1/NFKB2/HEBP1/BHLHE41/ARNTL2/GPR176/HS3ST2/SERPINF1/MYBBP1A/TP53/HES7/PER1/CDK5R1/NR1D1/TOP2A/MAP2K6/ID1/SRC/CEBPB/AMH/GNA11/ICAM1/JUND/KMT2B/RELB/DBP/ATF5/CSNK1E/DMC1/ATF4/TEF/NRIP1/ADAMTS1/SIK1	68		GO:0042326	negative regulation of phosphorylation	18/248	462/17381	0.000119833223587678	0.0101495506471663	0.00852713847934938	SFN/JUN/EFNA1/ATF3/CTDSPL/DUSP7/TNFAIP3/INHBA/SFRP1/MYC/DKK1/DUSP6/DNAJC15/IRS2/MARVELD3/INPP5K/PPP1R15A/LIF	18
GO:0043123	positive regulation of I-kappaB kinase/NF-kappaB signaling	45/2286	185/17381	2.527810039058e-05	0.00350944293755886	0.00305934703724589	PLEKHG5/ECM1/PTGS2/REL/PELI1/EDAR/SLC20A1/IL1B/CFLAR/CASP10/SHISA5/TNFSF10/TNIP2/TLR6/TLR3/F2R/F2RL1/TRIM38/PIM2/FLNA/TNFRSF10B/ABL1/CARD9/TRIM5/TRIM22/ZDHHC13/BIRC3/CASP1/CARD16/IL18/TRIM8/CD27/IRAK4/IL23A/GPRC5B/LGALS9/TMEM101/SPHK1/SECTM1/TGM2/TICAM1/TNFSF14/BRD4/HMOX1/APOL3	45		GO:0048661	positive regulation of smooth muscle cell proliferation	7/248	78/17381	0.000123449407582454	0.0101495506471663	0.00852713847934938	JUN/PTGS2/ITGA2/HBEGF/FGFR2/MMP2/TGM2	7
GO:0010212	response to ionizing radiation	38/2286	149/17381	3.47263302001881e-05	0.00470905189296039	0.00410510277935638	GADD45A/NUCKS1/RHOB/NABP1/FANCD2/ABRAXAS1/FBXO4/ERCC8/XRCC4/EGR1/MRNIP/CDKN1A/FIGNL1/XRCC2/MYC/HSF1/INIP/ALAD/KDM4D/CBL/NET1/SIRT1/RHNO1/CCND2/RAD51AP1/MDM2/IKBIP/AEN/DCUN1D3/TP53/BRCA1/RAD51C/THBD/DNMT3B/ICAM1/ERCC1/CHEK2/DMC1	38		GO:0048659	smooth muscle cell proliferation	9/248	133/17381	0.000124132495557075	0.0101495506471663	0.00852713847934938	JUN/PTGS2/ITGA2/HBEGF/TNFAIP3/FGFR2/MMP2/TGM2/COMT	9
GO:0098813	nuclear chromosome segregation	64/2286	297/17381	3.76296102023689e-05	0.00498677857022758	0.00434721023127368	CDCA8/KIF2C/ITGB3BP/PSRC1/NUF2/CENPL/NEK2/NSL1/AHCTF1/GEN1/CENPA/BUB1/SPC25/SGO2/FANCD2/MLH1/TACC3/CENPC/CENPE/MAD2L1/FBXW7/CENPU/PAPD7/CENPK/CCNB1/CENPH/PTTG1/SPDL1/DUSP1/KIFC1/CENPQ/TTK/CEP57L1/KIF4A/CENPI/GEM/KIF18A/SLF2/NCAPD2/RACGAP1/KNTC1/DLGAP5/BUB1B/KNL1/NUSAP1/PRC1/RMI2/PLK1/CHTF8/NDEL1/SPAG5/TOP2A/P3H4/RAD51C/SKA2/BIRC5/NDC80/CHMP1B/SKA1/DSN1/FAM83D/AKAP8L/KLHL22/DMC1	64		GO:0001706	endoderm formation	6/248	55/17381	0.000128274171100544	0.0101495506471663	0.00852713847934938	LAMB3/INHBA/DKK1/DUSP6/MMP2/HSBP1	6
GO:1900180	regulation of protein localization to nucleus	51/2286	222/17381	3.97149737027177e-05	0.00514617803690105	0.00448616626924968	SESN2/ZC3H12A/EFCAB7/PTGS2/RASSF5/EDAR/IL1B/GSK3B/PARP9/PKD2/TLR3/TERT/SEMA5A/DAB2/FBXO4/F2R/TMEM173/CDKN1A/NFKBIE/IL6/FZD1/PSMD10/FLNA/PKIA/DAB2IP/FAM89B/IL18/ZPR1/CDK1/SIRT1/TRIM8/MXI1/CD27/IL23A/NFKBIA/PKD1/GLIS2/PLK1/CYLD/FLCN/LGALS9/CSF3/SPHK1/SRC/PKIG/TNFSF14/BCL3/TRIM28/NF2/LIF/GTSE1	51		GO:0048333	mesodermal cell differentiation	5/248	35/17381	0.000129968033379445	0.0101495506471663	0.00852713847934938	ITGA2/INHBA/DKK1/FGFR2/KDM6B	5
GO:0071216	cellular response to biotic stimulus	46/2286	195/17381	4.68412785189835e-05	0.00593764119661289	0.00517612205876822	ZC3H12A/TXNIP/IL24/CD55/TLR5/IL1B/CCL20/GSK3B/TNIP2/PPARGC1A/TLR6/CXCL8/NFKB1/HMGB2/CSF2/TNIP1/PRDM1/TNFAIP3/IL6/LYN/TRIB1/HSF1/DAB2IP/ABL1/ADAMTS13/TRIM5/NR1H3/CASP1/CARD16/IL18/NFKBIA/PYCARD/TP53/CCL5/CSF3/NR1D1/SRC/CEBPB/SBNO2/TICAM1/ICAM1/NFKBIB/ZFP36/CARD8/BCR/XBP1	46		GO:0033135	regulation of peptidyl-serine phosphorylation	9/248	134/17381	0.000131441252750465	0.0101495506471663	0.00852713847934938	PTGS2/RAF1/VEGFA/DKK1/GAS6/INPP5K/CSF3/PPP1R15A/LIF	9
GO:0030330	DNA damage response, signal transduction by p53 class mediator	30/2286	109/17381	4.9523878557735e-05	0.00614412203979048	0.00535612115465402	SFN/SESN2/PLK3/GADD45A/BTG2/CCNB1/CDC25C/SOX4/CDKN1A/FOXO3/PSMD10/NDRG1/CDK1/SIRT1/FOXM1/ING4/MDM2/CRADD/RGCC/RPS27L/RBL2/TP53/BRCA1/PMAIP1/SNAI1/AURKA/ARID3A/BCL3/CHEK2/GTSE1	30		GO:0090130	tissue migration	13/248	269/17381	0.000135759936495505	0.0102599849879156	0.00861991982003931	JUN/EFNA1/PTGS2/SEMA5A/ITGA2/HBEGF/FAT2/RREB1/VEGFA/AMOTL1/ETS1/MARVELD3/PRKCA	13
GO:0001503	ossification	76/2286	373/17381	5.60002377130507e-05	0.00654486689183472	0.00570546935538183	SKI/CTNNBIP1/EPHA2/ZBTB40/ID3/CYR61/ECM1/IL6R/MEF2D/DDR2/PBX1/PTGS2/TGFB2/ATRAID/SIX2/COL5A2/SOX2/AREG/BMP3/NOCT/FBN2/ADRB2/PPARGC1B/SPARC/FGF18/FOXC1/RUNX2/UFL1/ASF1A/CTGF/IL6/GPNMB/IGFBP3/FIGNL1/FZD1/SMURF1/TXLNG/CEBPD/TMEM64/OSR2/TNC/NOTCH1/RRAS2/CAT/MMP13/DKK1/EGR2/DDX21/SRGN/MINPP1/PTHLH/NAB2/CYP27B1/SMAD6/SEMA7A/MYBBP1A/COL1A1/TOB1/MRC2/SOX9/FASN/BMP2/ID1/TP53INP2/SNAI1/CEBPB/FSTL3/SBNO2/JU…	76		GO:0050678	regulation of epithelial cell proliferation	14/248	307/17381	0.000138949455127143	0.0102822596794086	0.00863863388783882	SFN/JUN/F3/SOX11/SEMA5A/RREB1/VEGFA/TNFAIP3/SFRP1/MYC/NRARP/FGFR2/MARVELD3/PRKCA	14
GO:0034599	cellular response to oxidative stress	61/2286	283/17381	5.60913004357957e-05	0.00654486689183472	0.00570546935538183	SESN2/ZC3H12A/JUN/MCL1/NCF2/GPR37L1/RHOB/CYP1B1/VRK2/NR4A2/CFLAR/FANCD2/ARL6IP5/CPEB2/PPARGC1A/TLR6/PKD2/CCNA2/FBXW7/GPX8/DHFR/PPARGC1B/GPX3/FOXO3/TNFAIP3/SOD2/IL6/FZD1/MET/HDAC6/HSF1/NUDT2/MELK/NR4A3/KLF4/ABL1/ARNTL/CAT/ALDH3B1/IL18BP/MMP3/ETS1/NET1/CDK1/SIRT1/PPIF/ANKRD2/RAD52/MDM2/TXNRD1/DHRS2/GCH1/FOS/TP53/KDM6B/PDK2/NME2/SRC/KLF2/HMOX1/ATF4	61		GO:0018209	peptidyl-serine modification	14/248	308/17381	0.000143745908846476	0.0104201115963813	0.00875445008764253	PTGS2/RAF1/MAPK9/RIPK1/VEGFA/DKK1/GAS6/SMG1/INPP5K/CSF3/PRKCA/DMPK/PPP1R15A/LIF	14
GO:0043393	regulation of protein binding	47/2286	202/17381	5.61213075959074e-05	0.00654486689183472	0.00570546935538183	DVL1/CTNNBIP1/STPG1/LDLRAP1/MAPRE3/ITGA4/GSK3B/TERT/DAB2/ITGA2/TMEM173/ADRB2/HFE/LFNG/MET/PIM2/NKX3-1/NRG1/HSF1/DAB2IP/ABL1/GPSM1/PHLDA2/CARD16/UBASH3B/DKK1/CAPRIN2/CCPG1/PKD1/PLK1/CYLD/GAS8/TRAF4/CSF3/SPAG9/TMC8/BMP2/ID1/SRC/AURKA/TICAM1/APOE/MFNG/CSNK1E/PDGFB/GTSE1/TIAM1	47		GO:0048608	reproductive structure development	17/248	429/17381	0.000151431825622598	0.0106552162739056	0.00895197313197082	PTGS2/ASPM/EGLN1/ARID4B/GATA2/SPP1/CSF2/VEGFA/ITGB8/INHBA/SFRP1/FOSL1/FGFR2/ADGRG1/CEBPB/LIF/NRIP1	17
GO:0000070	mitotic sister chromatid segregation	36/2286	142/17381	6.3026625523839e-05	0.00720604418489226	0.00628184880608088	CDCA8/KIF2C/PSRC1/NEK2/NSL1/GEN1/BUB1/TACC3/CENPC/CENPE/MAD2L1/PAPD7/CCNB1/PTTG1/SPDL1/DUSP1/KIFC1/TTK/CEP57L1/KIF4A/KIF18A/SLF2/NCAPD2/RACGAP1/DLGAP5/BUB1B/NUSAP1/PRC1/PLK1/CHTF8/SPAG5/NDC80/CHMP1B/DSN1/AKAP8L/KLHL22	36		GO:2000116	regulation of cysteine-type endopeptidase activity	12/248	236/17381	0.000152988747176009	0.0106552162739056	0.00895197313197082	SFN/F3/PTGS2/RAF1/RIPK1/VEGFA/TNFRSF10A/MYC/BIRC3/GAS6/IFI27/PLAUR	12
GO:0001933	negative regulation of protein phosphorylation	84/2286	424/17381	6.62454001989432e-05	0.00742840247230842	0.0064756890194473	DVL1/ERRFI1/SFN/ZC3H12A/CDKN2C/JUN/GADD45A/GBP1/EFNA1/KIRREL1/RGS4/RGS2/ATF3/DUSP10/DUSP2/IL1B/DUSP7/PPARGC1A/SPRY1/CCNB1/F2RL1/ZBED3/SPRY4/TNIP1/DUSP1/CDKN1A/TNFAIP3/EZR/IL6/IGFBP3/PSMD10/BGN/PBK/DUSP4/LYN/PKIA/TRIB1/MYC/SHB/FKTN/KLF4/RGS3/DAB2IP/ENG/ABL1/SIRT3/DUSP8/CBL/UBASH3B/DKK1/SIRT1/DUSP5/FOXM1/GPRC5A/PTPRR/DUSP6/SOCS2/CORO1C/LATS2/SPRY2/MBIP/FLRT2/BDKRB1/SMAD6/SOCS1/PLK1/PYCARD/PER1/FLCN…	84		GO:0071902	positive regulation of protein serine/threonine kinase activity	15/248	350/17381	0.000159694326567362	0.0109083509224475	0.00916464404490833	MAP3K21/COPS8/RAF1/DUSP7/RIPK1/CCND3/VEGFA/TNFRSF10A/NRG1/DKK1/CCND2/DUSP6/UBE2N/TAOK1/TIAM1	15
GO:0048754	branching morphogenesis of an epithelial tube	37/2286	148/17381	6.91164702524208e-05	0.00758815697131766	0.00661495455586619	CTNNBIP1/EPHA2/VANGL2/PBX1/KDM5B/SIX2/PAX8/GBX2/AREG/PKD2/SPRY1/ADAMTS16/FOXD1/EDN1/SRF/VEGFA/MET/NKX3-1/MYC/TNC/ENG/ABL1/NOTCH1/NRARP/FGF8/TBX3/SPRY2/FOXA1/SIX4/DLL4/PKD1/ESRP2/HOXB7/MKS1/SOX9/BMP2/SRC	37		GO:0061458	reproductive system development	17/248	432/17381	0.000164502412250413	0.0110247654398768	0.00926244962720798	PTGS2/ASPM/EGLN1/ARID4B/GATA2/SPP1/CSF2/VEGFA/ITGB8/INHBA/SFRP1/FOSL1/FGFR2/ADGRG1/CEBPB/LIF/NRIP1	17
GO:0051098	regulation of binding	70/2286	339/17381	7.02727622107964e-05	0.00758815697131766	0.00661495455586619	DVL1/SKI/CTNNBIP1/STPG1/LDLRAP1/JUN/NUCKS1/NEK2/MAPRE3/ITGA4/HJURP/PER2/GSK3B/PARP9/HMGB2/TERT/DAB2/ITGA2/TMEM173/ADRB2/FOXC1/HFE/LFNG/MET/PIM2/NKX3-1/NRG1/HSF1/KLF4/DAB2IP/ABL1/GPSM1/PHLDA2/TRIM6/KDM4D/CARD16/UBASH3B/DKK1/CAPRIN2/NFKBIA/CCPG1/PKD1/PLK1/CYLD/ZFP90/GAS8/TRAF4/CSF3/SPAG9/TMC8/BMP2/ID1/SRC/AURKA/DOT1L/TICAM1/ZNF675/PLAUR/BCL3/APOE/ERCC2/CALM3/TRIM28/LIF/HMOX1/MFNG/CSNK1E/PDGFB/GTSE1…	70		GO:0034329	cell junction assembly	11/248	204/17381	0.000172709203760756	0.011360427625152	0.00954445599730496	SLC9A1/LAMB3/ITGA2/VEGFA/SFRP1/PLEC/DLG5/MARVELD3/PRKCA/PARD6B/RUNX1	11
GO:0043409	negative regulation of MAPK cascade	40/2286	165/17381	7.51685558358344e-05	0.00796923361961365	0.00694715705514344	ERRFI1/GBP1/EFNA1/RGS4/RGS2/ATF3/DUSP10/DUSP2/IL1B/DUSP7/SPRY1/F2RL1/SPRY4/TNIP1/DUSP1/EZR/PSMD10/PBK/DUSP4/LYN/MYC/FKTN/KLF4/RGS3/DAB2IP/ABL1/SIRT3/DUSP8/DUSP5/FOXM1/PTPRR/DUSP6/SPRY2/MBIP/PER1/FLCN/ZNF675/APOE/NF2/LIF	40		GO:0008625	extrinsic apoptotic signaling pathway via death domain receptors	7/248	83/17381	0.000182649428977511	0.0117958322132386	0.00991026088327742	ATF3/RAF1/RIPK1/TNFAIP3/SERPINE1/TNFRSF10A/SFRP1	7
GO:0060562	epithelial tube morphogenesis	65/2286	310/17381	7.82634167519701e-05	0.00814917826929889	0.00710402329878315	DVL1/SKI/CTNNBIP1/EPHA2/GRHL3/STIL/VANGL2/PBX1/KDM5B/TGFB2/RHOB/SIX2/PAX8/GBX2/CCDC39/AREG/PKD2/SPRY1/IRX2/ADAMTS16/FOXD1/EDN1/SOX4/SRF/VEGFA/DLL1/CCM2/COBL/FZD1/MET/NKX3-1/GRHL2/MYC/SCRIB/FOXH1/TNC/ENG/ABL1/NOTCH1/NRARP/ADM/MICAL2/FGF8/PRICKLE1/TCTN1/TBX3/KDM2B/STARD13/SPRY2/FOXA1/SIX4/FMN1/DLL4/BBS4/PKD1/IRX3/ESRP2/FZD2/HOXB7/MKS1/SOX9/BMP2/MKKS/SRC/SDC4	65		GO:2000117	negative regulation of cysteine-type endopeptidase activity	8/248	111/17381	0.000191308361849084	0.0120939248601408	0.0101607032297591	SFN/PTGS2/RAF1/VEGFA/TNFRSF10A/BIRC3/GAS6/PLAUR	8
GO:1902895	positive regulation of pri-miRNA transcription from RNA polymerase II promoter	10/2286	20/17381	7.96852605705758e-05	0.00815166235766714	0.00710618879585061	JUN/GNL3/TERT/SRF/TEAD1/FOS/SMAD6/TP53/BMP2/PDGFB	10		GO:1902042	negative regulation of extrinsic apoptotic signaling pathway via death domain receptors	5/248	38/17381	0.000194074807721854	0.0120939248601408	0.0101607032297591	RAF1/RIPK1/TNFAIP3/SERPINE1/TNFRSF10A	5
GO:0048285	organelle fission	86/2286	439/17381	8.23740201981689e-05	0.00828142951337108	0.00721931294985404	GPR3/CDCA8/KIF2C/PSRC1/PEX11B/TDRKH/ASPM/NEK2/NSL1/GEN1/TGFA/CYP26B1/BUB1/IL1A/IL1B/SGO2/FANCD2/MLH1/TACC3/PPARGC1A/CENPC/EREG/BTC/CENPE/MAD2L1/MND1/PAPD7/CCNB1/CDC25C/PTTG1/SPDL1/DUSP1/EDN1/KIFC1/TTK/CEP57L1/ANLN/FIGNL1/XRCC2/PIM2/KIF4A/FLNA/RAD54B/MTBP/HSF1/KIF18A/C11orf80/KIF11/SLF2/FGF8/MKI67/NCAPD2/RACGAP1/KNTC1/RGCC/BORA/DLGAP5/INF2/BUB1B/NUSAP1/PEX11A/PRC1/PLK1/CHTF8/NDEL1/MIEF2/SPAG5/TOP2…	86		GO:0022618	ribonucleoprotein complex assembly	11/248	209/17381	0.000213232540433611	0.0130586548900032	0.010971220546811	PUM2/LSM3/MDN1/ZRSR2/AGO2/RPL12/CELF1/PRPF39/DICER1/RSL24D1/ERAL1	11
GO:0042770	signal transduction in response to DNA damage	32/2286	123/17381	9.29085845177725e-05	0.0091822026495446	0.00800455940475153	CASP9/SFN/SESN2/PLK3/GADD45A/BTG2/CCNB1/CDC25C/SOX4/CDKN1A/FOXO3/PSMD10/NDRG1/ABL1/CDK1/SIRT1/FOXM1/ING4/MDM2/CRADD/RGCC/RPS27L/RBL2/TP53/BRCA1/PMAIP1/SNAI1/AURKA/ARID3A/BCL3/CHEK2/GTSE1	32		GO:0009612	response to mechanical stimulus	11/248	210/17381	0.000222235337510753	0.0133793206582745	0.0112406276867616	SLC9A1/JUN/PTGS2/RAF1/ITGA2/MAPK9/TNFRSF10A/FOSL1/ETS1/JUND/FOSB	11
GO:0000302	response to reactive oxygen species	49/2286	219/17381	0.000112022353302061	0.0108867057017386	0.00949045515957287	SESN2/PLK3/JUN/TXNIP/GPR37L1/RHOB/CYP1B1/CFLAR/KPNA4/PPARGC1A/AREG/PKD2/CCNA2/DHFR/PPARGC1B/DUSP1/EDN1/FOXO3/TNFAIP3/SOD2/IL6/MET/HDAC6/HSF1/NR4A3/KLF4/ABL1/CAT/FOSL1/IL18BP/SESN3/MMP3/ETS1/NET1/CDK1/SIRT1/PPIF/CYP2E1/MDM2/TXNRD1/GCH1/FOS/KDM6B/PDK2/COL1A1/SRC/KLF2/APOE/HMOX1	49		GO:2001235	positive regulation of apoptotic signaling pathway	10/248	177/17381	0.000233613869532305	0.0138299410763125	0.0116192161425278	SFN/ATF3/TP53BP2/MAPK9/RIPK1/INHBA/PPP3CC/TNFRSF10A/SFRP1/PLAUR	10
GO:0042326	negative regulation of phosphorylation	89/2286	462/17381	0.000116011266274353	0.0110433317217615	0.0096269934532104	DVL1/ERRFI1/SFN/ZC3H12A/CDKN2C/JUN/GADD45A/GBP1/EFNA1/KIRREL1/RGS4/RGS2/ATF3/DUSP10/DUSP2/IL1B/DUSP7/PPARGC1A/SPRY1/CCNB1/F2RL1/ZBED3/SPRY4/TNIP1/DUSP1/CDKN1A/TNFAIP3/EZR/IL6/INHBA/IGFBP3/PSMD10/BGN/PBK/DUSP4/LYN/PKIA/TRIB1/MYC/SHB/FKTN/KLF4/RGS3/DAB2IP/ENG/ABL1/SIRT3/DUSP8/CBL/UBASH3B/DKK1/SIRT1/PPIF/DUSP5/FOXM1/GPRC5A/PTPRR/DUSP6/SOCS2/CORO1C/LATS2/SPRY2/IRS2/MBIP/FLRT2/BDKRB1/SMAD6/SOCS1/PLK1/…	89		GO:1903829	positive regulation of cellular protein localization	16/248	404/17381	0.000238147917215905	0.0138672360975556	0.0116505495307522	SFN/PTGS2/TP53BP2/SELENOI/STARD7/SEMA5A/GNAI1/PPP3CC/NRG1/STX3/SSH1/GAS6/MESD/CSF3/USP36/LIF	16
GO:0071158	positive regulation of cell cycle arrest	25/2286	88/17381	0.000117421808737646	0.0110433317217615	0.0096269934532104	SFN/PLK3/GADD45A/BTG2/PKD2/CCNB1/CDC25C/SOX4/CDKN1A/DAB2IP/PPP2R5B/CDK1/MDM2/CRADD/RGCC/RBL2/MYBBP1A/TP53/CDK5R1/BRCA1/GATA6/AURKA/ARID3A/CHEK2/GTSE1	25		GO:0046488	phosphatidylinositol metabolic process	11/248	218/17381	0.000306549712984208	0.0172105230099472	0.0144594098901139	PYURF/INPP4B/HBEGF/NRG1/FGFR2/IRS2/SMG1/CDIPT/VAC14/INPP5K/PLAUR	11
GO:0050731	positive regulation of peptidyl-tyrosine phosphorylation	41/2286	174/17381	0.000120948879918478	0.0111944907746769	0.00975876593360617	TNFRSF14/IL6R/EFNA1/ARHGEF2/IL24/TGFA/PARP9/TNK2/DOK7/EREG/AREG/FBXW7/RICTOR/CSF2/HBEGF/VEGFA/IL6/RELN/NRG1/LYN/HSF1/ABL1/CNTF/CLCF1/IL18/NEURL1/ITGA5/IL23A/EHD4/GPRC5B/CTF1/TP53/CCL5/CSF3/SOCS3/SRC/ICAM1/CRLF1/IL11/LIF/PDGFB	41		GO:0050769	positive regulation of neurogenesis	16/248	414/17381	0.000312701024463976	0.0172105230099472	0.0144594098901139	ASPM/SOX11/GATA2/SEMA5A/ENC1/VEGFA/NEFL/NRG1/NSMF/DKK1/DLG5/DICER1/SEMA7A/NEDD4L/LIF/TIAM1	16
GO:0038066	p38MAPK cascade	15/2286	41/17381	0.000127135881690366	0.0115832707208832	0.0100976837612299	ZC3H12A/GADD45A/MAPKAPK2/DUSP10/IL1B/VEGFA/EZR/GADD45G/DAB2IP/ZFP36L1/PER1/LGALS9/BMP2/GADD45B/ZFP36	15		GO:0050920	regulation of chemotaxis	10/248	184/17381	0.000318910073978272	0.0172105230099472	0.0144594098901139	F3/CXCL8/CXCL1/SEMA5A/ITGA2/VEGFA/SERPINE1/STX3/GAS6/TIAM1	10
GO:0070373	negative regulation of ERK1 and ERK2 cascade	20/2286	64/17381	0.000133081319717729	0.0119384180811396	0.0104072824763872	ERRFI1/GBP1/ATF3/DUSP10/SPRY1/SPRY4/TNIP1/DUSP1/EZR/DUSP4/LYN/KLF4/DAB2IP/ABL1/SIRT3/PTPRR/DUSP6/SPRY2/FLCN/LIF	20		GO:1902414	protein localization to cell junction	3/248	10/17381	0.00031979012349564	0.0172105230099472	0.0144594098901139	MAPK9/DLG5/MARVELD3	3
GO:0061614	pri-miRNA transcription from RNA polymerase II promoter	13/2286	33/17381	0.000149737781744834	0.0132291061417292	0.0115324361729793	JUN/GNL3/TERT/SRF/TEAD1/FOSL1/ETS1/FOS/SMAD6/TP53/SOX9/BMP2/PDGFB	13		GO:1904338	regulation of dopaminergic neuron differentiation	3/248	10/17381	0.00031979012349564	0.0172105230099472	0.0144594098901139	SFRP1/DKK1/TIAM1	3
GO:0007050	cell cycle arrest	54/2286	251/17381	0.000153180562560674	0.0133312814968849	0.0116215072522466	SLC25A33/SFN/PLK3/CDKN2C/GADD45A/BTG2/IRF6/TGFB2/RASSF1/SKIL/SOX2/CXCL8/PKD2/CCNB1/JMY/CDC25C/DUSP1/SOX4/CDKN1A/INHBA/HBP1/HMGN5/NKX3-1/MTBP/MYC/DAB2IP/ABL1/NOTCH1/PPP2R5B/CDK1/KLLN/FOXM1/ING4/MDM2/CRADD/RGCC/CDKN3/THBS1/MAP2K1/PKD1/RBL2/MYBBP1A/TP53/CDK5R1/BRCA1/PRR11/ERN1/MAP2K6/GATA6/AURKA/ARID3A/PPP1R15A/CHEK2/GTSE1	54		GO:0045927	positive regulation of growth	12/248	257/17381	0.000335086509418261	0.0177645862903532	0.0149249058004834	SFN/SLC9A1/SEMA5A/HBEGF/VEGFA/NRG1/SFRP1/FXN/EXOSC2/FGFR2/SEMA7A/NEDD4L	12
GO:0090132	epithelium migration	56/2286	263/17381	0.000155639863881237	0.0133461183278161	0.0116344412179953	PLEKHG5/EPHA2/ZC3H12A/MACF1/SVBP/JUN/EFNA1/PTGS2/TGFB2/DUSP10/RHOB/CYP1B1/AAMP/ROBO1/SEMA5A/ITGA2/HBEGF/SPARC/FGF18/EDN1/SRF/VEGFA/ANLN/MET/HDAC6/AMOT/EGR3/GRHL2/HAS2/EPPK1/KLF4/DAB2IP/ABL1/NOTCH1/AMOTL1/ETS1/JCAD/FGF8/NR4A1/PTPRR/CORO1C/P2RX4/STARD13/RGCC/THBS1/DLL4/BCAR1/SERPINF1/KRT16/BCAS3/SOX9/ID1/SRC/APOE/MYH9/PDGFB	56		GO:0071826	ribonucleoprotein complex subunit organization	11/248	221/17381	0.000344448447571388	0.0179923659672584	0.0151162747502304	PUM2/LSM3/MDN1/ZRSR2/AGO2/RPL12/CELF1/PRPF39/DICER1/RSL24D1/ERAL1	11
GO:1903829	positive regulation of cellular protein localization	79/2286	404/17381	0.000167265484456384	0.0141351455052924	0.0123222734468326	EPHA2/NBPF3/SFN/SESN2/HPCA/OSCP1/ZC3H12A/PLK3/EFCAB7/GPSM2/PTGS2/HHAT/TP53BP2/CNST/EDAR/BCL2L11/IL1B/ABCA12/GNL3/EPHA3/GSK3B/PARP9/FBXW7/TLR3/TERT/SEMA5A/DAB2/F2R/ZBED3/TMEM173/SQSTM1/CENPQ/EZR/AGR2/IL6/CNPY4/TCAF1/FLNA/DKC1/PPP3CC/NRG1/UGCG/STOM/STX3/RDX/IL18/ZPR1/ANK3/CDK1/TRIM8/CD27/RAPGEF3/IL23A/MDM2/SSH1/GZMB/DPH6/ABHD17C/CEMIP/GLIS2/PLK1/CYLD/TP53/MIEF2/LGALS9/CDK5R1/CSF3/BCAS3/SPHK1/USP36/…	79		GO:0007369	gastrulation	10/248	187/17381	0.000362703143010092	0.0186713270140847	0.0156867034391092	LAMB3/ITGA2/INHBA/SFRP1/DKK1/FGFR2/DUSP6/MMP2/HSBP1/KDM6B	10
GO:0000082	G1/S transition of mitotic cell cycle	56/2286	265/17381	0.000191501140768677	0.0159047345980665	0.013864907774971	SFN/PLK3/CDKN2C/GADD45A/CDC7/IQGAP3/BTG2/GJC2/CDC25A/PPAT/PKD2/TERT/SKP2/CCNB1/DHFR/CDC25C/SOX4/CDKN1A/ORC3/RPA3/GPNMB/INHBA/ORC5/DDX3X/PIM2/FHL1/MTBP/MYC/POLA2/RDX/ZPR1/CDK1/CCND2/PRIM1/MDM2/CRADD/LATS2/RGCC/CDKN3/RPS27L/CYP1A1/PKD1/DCUN1D3/RBL2/FBXO31/TP53/SLFN11/RPS6KB1/AURKA/CDC34/ARID3A/KANK2/BRD4/CHEK2/GTSE1/BACH1	56		GO:0050770	regulation of axonogenesis	9/248	154/17381	0.000372747443578705	0.0189142702798794	0.0158908120683553	EFNA1/SPP1/SEMA5A/VEGFA/NEFL/NRG1/SSH1/SEMA7A/TIAM1	9
GO:0048659	smooth muscle cell proliferation	33/2286	133/17381	0.000193660805430067	0.0159047345980665	0.013864907774971	CTNNBIP1/JUN/IL6R/PTGS2/CALCRL/KALRN/PPARGC1A/EREG/HPGD/TERT/SKP2/ITGA2/HBEGF/EDN1/TNFAIP3/IL6/IGFBP3/NAMPT/TRIB1/NR4A3/KLF4/SF1/IL18/IRAK4/MDM2/THBS1/SERPINF2/CCL5/RPS6KB1/ERN1/TGM2/HMOX1/PDGFB	33		GO:0002687	positive regulation of leukocyte migration	8/248	123/17381	0.000385513852274798	0.0192840697867991	0.0162014988873801	IL1A/SELENOK/CXCL8/CXCL1/ITGA2/VEGFA/SERPINE1/GAS6	8
GO:0018108	peptidyl-tyrosine phosphorylation	74/2286	375/17381	0.000198693969293736	0.0160172675515543	0.0139630080615324	TNFRSF14/ERRFI1/EPHA2/IL6R/EFNA1/ARHGEF2/DDR2/ABL2/IL24/TGFA/CLK1/EPHA3/PARP9/RAP2B/TNK2/DOK7/EREG/AREG/BTC/FGF5/FBXW7/PDGFC/RICTOR/CSF2/HBEGF/FGF18/VEGFA/TTK/PDGFA/IL6/RELN/MET/IL3RA/NRG1/LYN/HSF1/TESK1/MELK/CNTRL/ABL1/CNTF/PPP2R5B/CLCF1/IL18/CBL/FGF8/NEURL1/DYRK4/STYK1/GPRC5A/ITGA5/IL23A/EHD4/MAP2K1/CLK3/NRG4/SOCS1/GPRC5B/CTF1/TP53/MAP2K3/CCL5/CSF3/MAP2K6/SOCS3/SRC/MAP2K7/ICAM1/CRLF1/IL11/BCR/N…	74		GO:0002695	negative regulation of leukocyte activation	9/248	155/17381	0.00039089330648917	0.0192840697867991	0.0162014988873801	SOX11/TNFAIP3/INHBA/IL13RA2/SFRP1/NRARP/DLG5/CEBPB/LDLR	9
GO:0007093	mitotic cell cycle checkpoint	38/2286	161/17381	0.000202840765735875	0.0160172675515543	0.0139630080615324	SFN/PLK3/GADD45A/BTG2/WNT9A/GEN1/BUB1/NABP1/XPC/NEK11/MAD2L1/CCNB1/CDC25C/DUSP1/MRNIP/SOX4/MDC1/CDKN1A/TTK/CDK1/MDM2/CRADD/KNTC1/RGCC/BUB1B/RPS27L/PLK1/RBL2/FBXO31/TP53/TOP2A/BRCA1/NDC80/AURKA/ARID3A/KLHL22/CHEK2/GTSE1	38		GO:0050927	positive regulation of positive chemotaxis	4/248	25/17381	0.000404214145954842	0.0196680636497479	0.0165241110855368	F3/CXCL8/ITGA2/VEGFA	4
GO:0000281	mitotic cytokinesis	16/2286	47/17381	0.000203271788512265	0.0160172675515543	0.0139630080615324	RHOB/CENPA/TRIM36/KIF20A/EFHC1/ANLN/KIF4A/ANK3/CEP55/ARL3/RACGAP1/CIT/CKAP2/NUSAP1/BBS4/PLK1	16		GO:0000271	polysaccharide biosynthetic process	6/248	68/17381	0.000415087539738906	0.0199242019074675	0.0167393054788023	B3GNT2/GLT8D1/PGM2/IRS2/HAS3/INPP5K	6
GO:0071214	cellular response to abiotic stimulus	61/2286	296/17381	0.000210522816433427	0.0160557899558629	0.0139965898594377	NOC2L/ERRFI1/CASP9/HPCA/SLC2A1/GADD45A/ARHGEF2/PTGS2/NUCKS1/TLR5/RHOB/RAB11FIP5/IL1B/XPC/OXSR1/CDC25A/MYLK/PDE6B/GRK4/PKD2/NFKB1/TLR3/FBXO4/ITGA2/EGR1/CDKN1A/FIGNL1/GNGT1/DDX3X/TNFRSF10B/TNFRSF10A/PBK/MYC/HSF1/ENG/NSMF/DDB2/KDM4D/CASP1/CARD16/NET1/SIRT1/RHNO1/CCND2/RAD51AP1/SLC38A2/ASIC1/MDM2/CRADD/MBIP/ZFP36L1/PIEZO1/TP53/COL1A1/SOX9/GNA11/TNFSF14/RELB/ERCC1/CHEK2/ATF4	61		GO:0034330	cell junction organization	12/248	265/17381	0.000441562059629179	0.0209123791440379	0.017569521951561	SLC9A1/LAMB3/ITGA2/VEGFA/AFDN/SFRP1/PLEC/DLG5/MARVELD3/PRKCA/PARD6B/RUNX1	12
GO:0104004	cellular response to environmental stimulus	61/2286	296/17381	0.000210522816433427	0.0160557899558629	0.0139965898594377	NOC2L/ERRFI1/CASP9/HPCA/SLC2A1/GADD45A/ARHGEF2/PTGS2/NUCKS1/TLR5/RHOB/RAB11FIP5/IL1B/XPC/OXSR1/CDC25A/MYLK/PDE6B/GRK4/PKD2/NFKB1/TLR3/FBXO4/ITGA2/EGR1/CDKN1A/FIGNL1/GNGT1/DDX3X/TNFRSF10B/TNFRSF10A/PBK/MYC/HSF1/ENG/NSMF/DDB2/KDM4D/CASP1/CARD16/NET1/SIRT1/RHNO1/CCND2/RAD51AP1/SLC38A2/ASIC1/MDM2/CRADD/MBIP/ZFP36L1/PIEZO1/TP53/COL1A1/SOX9/GNA11/TNFSF14/RELB/ERCC1/CHEK2/ATF4	61		GO:0061564	axon development	17/248	473/17381	0.000470619853665546	0.0217913268700089	0.018307969320909	JUN/EFNA1/B3GNT2/SPP1/SEMA5A/VEGFA/NEFL/NRG1/FGFR2/SSH1/IRS2/SEMA7A/LLGL1/CNP/PRKCA/PARD6B/TIAM1	17
GO:0044843	cell cycle G1/S phase transition	59/2286	284/17381	0.000212021235911755	0.0160557899558629	0.0139965898594377	SFN/PLK3/CDKN2C/GADD45A/CDC7/IQGAP3/BTG2/GJC2/CDC25A/PPAT/PKD2/CCNA2/FBXW7/TERT/SKP2/CCNB1/DHFR/CDC25C/SOX4/CDKN1A/ORC3/RPA3/GPNMB/INHBA/ORC5/DDX3X/PIM2/FHL1/MTBP/MYC/POLA2/RDX/ZPR1/CDK1/CCND2/PRIM1/MDM2/CRADD/LATS2/RGCC/CDKN3/RPS27L/CYP1A1/PKD1/DCUN1D3/RBL2/FBXO31/TP53/SLFN11/RPS6KB1/FAM83D/AURKA/CDC34/ARID3A/KANK2/BRD4/CHEK2/GTSE1/BACH1	59		GO:0050926	regulation of positive chemotaxis	4/248	26/17381	0.000472390813341973	0.0217913268700089	0.018307969320909	F3/CXCL8/ITGA2/VEGFA	4
GO:0048017	inositol lipid-mediated signaling	37/2286	156/17381	0.000220160965082591	0.0164584434281614	0.0143476018945187	PIP5K1A/PIK3C2B/TGFB2/SERPINE2/PLD1/EXOC1/PDGFC/F2R/F2RL1/EDN1/IER3/EZR/PDGFA/RELN/NKX3-1/NRG1/KLF4/DAB2IP/NCS1/CAT/PPP2R5B/GAB2/IL18/CBL/SIRT1/PIK3C2G/IRS2/ZFP36L1/CCL5/CSF3/RPS6KB1/SOX9/PI4KAP1/PI4KAP2/PIK3IP1/PDGFB/PRR5	37		GO:0030099	myeloid cell differentiation	15/248	390/17381	0.00050477369090625	0.0229788562936368	0.019305671406016	JUN/GATA2/CSF2/RIPK1/VEGFA/INHBA/SFRP1/MYC/ETS1/SH3PXD2A/CSF3/PRKCA/CEBPB/LIF/RUNX1	15
GO:0000188	inactivation of MAPK activity	11/2286	26/17381	0.000229503609382945	0.0169396904596449	0.0147671276443736	RGS4/DUSP10/DUSP2/DUSP7/DUSP1/DUSP4/RGS3/DUSP8/DUSP5/DUSP6/MBIP	11		GO:0007409	axonogenesis	16/248	433/17381	0.000511072535810052	0.0229788562936368	0.019305671406016	EFNA1/B3GNT2/SPP1/SEMA5A/VEGFA/NEFL/NRG1/FGFR2/SSH1/IRS2/SEMA7A/LLGL1/CNP/PRKCA/PARD6B/TIAM1	16
GO:0007052	mitotic spindle organization	27/2286	102/17381	0.000233854163184829	0.0170450453191342	0.0148589704476255	STIL/GPSM2/PSRC1/NEK2/SPC25/POC1A/TACC3/CENPE/CCNB1/KIFC1/EFHC1/TTK/KIF4A/FLNA/CEP126/KIF11/RACGAP1/BORA/PRC1/PKD1/PLK1/BIRC5/NDC80/CHMP1B/TPX2/AURKA/CHEK2	27		GO:0001558	regulation of cell growth	15/248	391/17381	0.000518344068317318	0.0230144766332889	0.0193355978115736	SFN/SLC9A1/SERTAD2/SPP1/SEMA5A/HBEGF/VEGFA/INHBA/NRG1/SFRP1/FXN/EXOSC2/EI24/SEMA7A/NEDD4L	15
GO:0071243	cellular response to arsenic-containing substance	8/2286	15/17381	0.000240540437040429	0.0173159418318857	0.015095123722784	ZC3H12A/ATF3/CPEB2/DDX3X/HSF1/PPIF/HMOX1/ATF4	8		GO:0002521	leukocyte differentiation	17/248	479/17381	0.000542522042972153	0.023754066954169	0.0199569641462391	JUN/GATA2/IL7R/CSF2/RIPK1/VEGFA/INHBA/SFRP1/MYC/NRARP/SH3PXD2A/GAS6/CSF3/PRKCA/CEBPB/LIF/RUNX1	17
GO:0042035	regulation of cytokine biosynthetic process	26/2286	97/17381	0.000243930770487287	0.0173220901259555	0.0151004834808942	ERRFI1/MAPKAPK2/IL1A/IL1B/NMI/CCL20/TLR6/EREG/NFKB1/TLR3/EGR1/IL6/INHBA/KLF4/CARD9/PRKCQ/LAG3/THBS1/MAP2K3/FOXJ1/CEBPB/EBI3/TICAM1/ZFP36/BCL3/HMOX1	26		GO:2000352	negative regulation of endothelial cell apoptotic process	4/248	27/17381	0.000548376545676199	0.023754066954169	0.0199569641462391	SEMA5A/TNFAIP3/SERPINE1/GAS6	4
GO:0007088	regulation of mitotic nuclear division	37/2286	157/17381	0.000252168169726525	0.0173220901259555	0.0151004834808942	NEK2/GEN1/TGFA/BUB1/IL1A/IL1B/TACC3/EREG/BTC/CENPE/MAD2L1/CCNB1/CDC25C/PTTG1/DUSP1/EDN1/TTK/ANLN/MTBP/KIF11/SLF2/FGF8/MKI67/KNTC1/RGCC/BORA/DLGAP5/BUB1B/NUSAP1/PLK1/TOM1L1/NDC80/CHMP1B/AURKA/DAPK3/KLHL22/PDGFB	37		GO:0045651	positive regulation of macrophage differentiation	3/248	12/17381	0.000574010970808646	0.0245649032326784	0.0206381877266013	RIPK1/PRKCA/LIF	3
GO:0060993	kidney morphogenesis	25/2286	92/17381	0.000252943472942436	0.0173220901259555	0.0151004834808942	CTNNBIP1/VANGL2/PBX1/SIX2/PAX8/PKD2/IRX2/ADAMTS16/FOXD1/GCNT4/SOX4/VEGFA/MYC/GCNT1/FGF8/SIX4/FMN1/PKD1/IRX3/HOXB7/SOX9/FOXJ1/BMP2/LIF/WNT7B	25		GO:0030879	mammary gland development	8/248	131/17381	0.00058745311572141	0.0246039033002921	0.0206709536084424	IRF6/ITGA2/RREB1/VEGFA/NRG1/FGFR2/IRS2/CEBPB	8
GO:0071347	cellular response to interleukin-1	25/2286	92/17381	0.000252943472942436	0.0173220901259555	0.0151004834808942	ZC3H12A/RC3H1/VRK2/IL1A/CCL20/TNIP2/CXCL8/NFKB1/EGR1/EDN1/IL6/NKX3-1/HAS2/DAB2IP/RPS6KA4/IRAK4/ADAMTS7/PYCARD/CCL5/SOX9/PTGIS/CEBPB/ICAM1/KLF2/ZNF675	25		GO:0006650	glycerophospholipid metabolic process	14/248	354/17381	0.00058877583911172	0.0246039033002921	0.0206709536084424	SELENOI/STARD7/PYURF/INPP4B/HBEGF/NRG1/FGFR2/IRS2/SMG1/CDIPT/VAC14/INPP5K/LDLR/PLAUR	14
GO:0018212	peptidyl-tyrosine modification	74/2286	378/17381	0.000255479291859402	0.0173220901259555	0.0151004834808942	TNFRSF14/ERRFI1/EPHA2/IL6R/EFNA1/ARHGEF2/DDR2/ABL2/IL24/TGFA/CLK1/EPHA3/PARP9/RAP2B/TNK2/DOK7/EREG/AREG/BTC/FGF5/FBXW7/PDGFC/RICTOR/CSF2/HBEGF/FGF18/VEGFA/TTK/PDGFA/IL6/RELN/MET/IL3RA/NRG1/LYN/HSF1/TESK1/MELK/CNTRL/ABL1/CNTF/PPP2R5B/CLCF1/IL18/CBL/FGF8/NEURL1/DYRK4/STYK1/GPRC5A/ITGA5/IL23A/EHD4/MAP2K1/CLK3/NRG4/SOCS1/GPRC5B/CTF1/TP53/MAP2K3/CCL5/CSF3/MAP2K6/SOCS3/SRC/MAP2K7/ICAM1/CRLF1/IL11/BCR/N…	74		GO:0043409	negative regulation of MAPK cascade	9/248	165/17381	0.000615815994441737	0.0254346327006634	0.021368890382403	EFNA1/ATF3/DUSP7/SFRP1/MYC/DUSP6/MARVELD3/INPP5K/LIF	9
GO:0034504	protein localization to nucleus	73/2286	372/17381	0.000260165654471709	0.0174370796692475	0.0152007252927269	DVL1/SESN2/ZC3H12A/JUN/EFCAB7/TXNIP/PTGS2/RASSF5/TGFB2/SIX2/EDAR/IL1B/GSK3B/PARP9/KPNA4/BCL6/PKD2/TLR3/TERT/SEMA5A/DAB2/FBXO4/TNPO1/F2R/TMEM173/CDKN1A/NFKBIE/IL6/FZD1/PSMD10/FLNA/PKIA/RANBP6/DAB2IP/ARNTL/POLA2/FAM89B/HIKESHI/MMP12/IL18/ZPR1/CDK1/SIRT1/TRIM8/MXI1/FAM53B/CD27/PRICKLE1/IL23A/MDM2/NFKBIA/SIX4/BBS4/SNUPN/PKD1/GLIS2/PLK1/CYLD/FLCN/LGALS9/CSF3/COL1A1/TOB1/SOX9/SPHK1/SRC/PKIG/TNFSF14/BCL…	73		GO:0002053	positive regulation of mesenchymal cell proliferation	4/248	28/17381	0.000632658576635539	0.0254863853438176	0.0214123703324214	VEGFA/MYC/FGFR2/IRS2	4
GO:0045616	regulation of keratinocyte differentiation	14/2286	39/17381	0.000267524970737206	0.0175273944311084	0.015279456933057	ERRFI1/FOXC1/HOXA7/GRHL2/AQP3/CTSV/NOTCH1/H2AFY2/CYP27B1/ZFP36L1/NME2/NCOA3/ZFP36/RUNX1	14		GO:0016049	cell growth	17/248	486/17381	0.00063818907905452	0.0254863853438176	0.0214123703324214	SFN/SLC9A1/SERTAD2/SPP1/SEMA5A/IL7R/HBEGF/VEGFA/INHBA/NRG1/SFRP1/FXN/EXOSC2/EI24/SEMA7A/NEDD4L/TIAM1	17
GO:0051653	spindle localization	14/2286	39/17381	0.000267524970737206	0.0175273944311084	0.015279456933057	GPSM2/ARHGEF2/ASPM/CENPA/SPRY1/SPDL1/WASL/SAPCD2/SPRY2/NUSAP1/NDEL1/SPAG5/NDC80/MYH9	14		GO:0052548	regulation of endopeptidase activity	15/248	399/17381	0.000638594677815249	0.0254863853438176	0.0214123703324214	SFN/F3/EFNA1/PTGS2/RAF1/RIPK1/VEGFA/SERPINE1/TNFRSF10A/MYC/BIRC3/GAS6/IFI27/SLPI/PLAUR	15
GO:0043433	negative regulation of DNA binding transcription factor activity	34/2286	141/17381	0.000279421694237303	0.0177982104525884	0.0155155400401753	CTNNBIP1/ID3/ZC3H12A/CYP1B1/PELI1/BHLHE40/PIM1/UFL1/TNFAIP3/PSMD10/FLNA/TRIB1/FOXH1/KLF4/DAB2IP/TRIM21/CAT/SIRT1/NFKBIA/TRAF3/GLIS2/USP7/PYCARD/CYLD/FOXJ1/SMAD7/ID1/PTGIS/ZNF431/ZNF675/NFKBID/CARD8/HMOX1/SIK1	34		GO:0033138	positive regulation of peptidyl-serine phosphorylation	7/248	102/17381	0.000646276213043755	0.0255063678747935	0.0214291586430298	PTGS2/RAF1/VEGFA/GAS6/CSF3/PPP1R15A/LIF	7
GO:0048660	regulation of smooth muscle cell proliferation	32/2286	130/17381	0.000280449701698464	0.0177982104525884	0.0155155400401753	CTNNBIP1/JUN/IL6R/PTGS2/CALCRL/PPARGC1A/EREG/HPGD/TERT/SKP2/ITGA2/HBEGF/EDN1/TNFAIP3/IL6/IGFBP3/NAMPT/TRIB1/NR4A3/KLF4/SF1/IL18/IRAK4/MDM2/THBS1/SERPINF2/CCL5/RPS6KB1/ERN1/TGM2/HMOX1/PDGFB	32		GO:0010720	positive regulation of cell development	17/248	488/17381	0.00066805112561728	0.0260760175625558	0.0219077494635626	ASPM/SOX11/GATA2/SEMA5A/ENC1/RREB1/VEGFA/NEFL/NRG1/NSMF/DKK1/DLG5/DICER1/SEMA7A/NEDD4L/LIF/TIAM1	17
GO:0050730	regulation of peptidyl-tyrosine phosphorylation	50/2286	233/17381	0.000280815531064677	0.0177982104525884	0.0155155400401753	TNFRSF14/ERRFI1/IL6R/EFNA1/ARHGEF2/IL24/TGFA/PARP9/RAP2B/TNK2/DOK7/EREG/AREG/FBXW7/PDGFC/RICTOR/CSF2/HBEGF/VEGFA/PDGFA/IL6/RELN/NRG1/LYN/HSF1/ABL1/CNTF/PPP2R5B/CLCF1/IL18/CBL/NEURL1/GPRC5A/ITGA5/IL23A/EHD4/SOCS1/GPRC5B/CTF1/TP53/CCL5/CSF3/SOCS3/SRC/ICAM1/CRLF1/IL11/NF2/LIF/PDGFB	50		GO:2001237	negative regulation of extrinsic apoptotic signaling pathway	7/248	103/17381	0.000685118150659186	0.0264515181645807	0.0222232260539908	IL1A/RAF1/CSF2/RIPK1/TNFAIP3/SERPINE1/TNFRSF10A	7
GO:0090130	tissue migration	56/2286	269/17381	0.000286512122533233	0.0179640020052826	0.0156600683612109	PLEKHG5/EPHA2/ZC3H12A/MACF1/SVBP/JUN/EFNA1/PTGS2/TGFB2/DUSP10/RHOB/CYP1B1/AAMP/ROBO1/SEMA5A/ITGA2/HBEGF/SPARC/FGF18/EDN1/SRF/VEGFA/ANLN/MET/HDAC6/AMOT/EGR3/GRHL2/HAS2/EPPK1/KLF4/DAB2IP/ABL1/NOTCH1/AMOTL1/ETS1/JCAD/FGF8/NR4A1/PTPRR/CORO1C/P2RX4/STARD13/RGCC/THBS1/DLL4/BCAR1/SERPINF1/KRT16/BCAS3/SOX9/ID1/SRC/APOE/MYH9/PDGFB	56		GO:1903034	regulation of response to wounding	9/248	168/17381	0.000700888761217458	0.0267694288155313	0.0224903184838879	F3/SPP1/HBEGF/RREB1/TNFAIP3/SERPINE1/STX2/PRKCA/PLAUR	9
GO:0071496	cellular response to external stimulus	59/2286	288/17381	0.00031167096127671	0.0188477784466309	0.0164304979950682	SESN2/ZC3H12A/SLC2A1/JUN/GADD45A/KIAA1324/GLUL/PTGS2/PIK3C2B/NUAK2/ATF3/TLR5/IL1B/NR4A2/NFKB1/TLR3/SKP2/ITGA2/HFE/CDKN1A/PIM1/SRF/IL6/TNFRSF10B/TNFRSF10A/LYN/AQP3/CTSV/TNC/ENG/FADS1/FOSL1/SESN3/CASP1/CBL/SIRT1/GABARAPL1/SLC38A2/CYP27B1/C12orf66/MDM2/CRADD/FOS/MAP1LC3B/PIEZO1/MYBBP1A/TP53/PDK2/COL1A1/PPM1D/SOX9/PMAIP1/RNF152/TNFSF14/ICAM1/KANK2/XBP1/HMOX1/ATF4	59		GO:0002763	positive regulation of myeloid leukocyte differentiation	5/248	50/17381	0.000712896102395898	0.0269383718692577	0.0226322558823334	JUN/RIPK1/PRKCA/LIF/RUNX1	5
GO:0043124	negative regulation of I-kappaB kinase/NF-kappaB signaling	18/2286	58/17381	0.000312492018600535	0.0188477784466309	0.0164304979950682	ZC3H12A/IL1RL1/TNIP1/TNFAIP3/PSMD10/TLE1/DAB2IP/ABL1/NLRX1/SIRT1/CD27/NFKBIA/PYCARD/CYLD/PER1/TNFSF14/NFKBID/CARD8	18		GO:1903706	regulation of hemopoiesis	16/248	448/17381	0.000736382231194712	0.0273197589902506	0.0229526780279043	JUN/GATA2/IL7R/CSF2/RIPK1/INHBA/SFRP1/MYC/NRARP/ETS1/GAS6/CSF3/PRKCA/CEBPB/LIF/RUNX1	16
GO:0045604	regulation of epidermal cell differentiation	18/2286	58/17381	0.000312492018600535	0.0188477784466309	0.0164304979950682	ERRFI1/SFN/FOXC1/DLL1/HOXA7/GRHL2/AQP3/CTSV/NOTCH1/H2AFY2/CYP27B1/ZFP36L1/NME2/MAFG/NCOA3/ZFP36/MAFF/RUNX1	18		GO:0061029	eyelid development in camera-type eye	3/248	13/17381	0.000738371864601366	0.0273197589902506	0.0229526780279043	JUN/SOX11/INHBA	3
GO:0048015	phosphatidylinositol-mediated signaling	36/2286	153/17381	0.000313537044987686	0.0188477784466309	0.0164304979950682	PIP5K1A/PIK3C2B/TGFB2/SERPINE2/EXOC1/PDGFC/F2R/F2RL1/EDN1/IER3/EZR/PDGFA/RELN/NKX3-1/NRG1/KLF4/DAB2IP/NCS1/CAT/PPP2R5B/GAB2/IL18/CBL/SIRT1/PIK3C2G/IRS2/ZFP36L1/CCL5/CSF3/RPS6KB1/SOX9/PI4KAP1/PI4KAP2/PIK3IP1/PDGFB/PRR5	36		GO:0050772	positive regulation of axonogenesis	6/248	76/17381	0.000754194005553606	0.0276174959559424	0.0232028215490447	SEMA5A/VEGFA/NEFL/NRG1/SEMA7A/TIAM1	6
GO:0071902	positive regulation of protein serine/threonine kinase activity	69/2286	350/17381	0.000329924483552087	0.0194266503395808	0.0169351279440804	GADD45A/PSRC1/IQGAP3/PEA15/VANGL2/MAPKAPK2/MAP3K21/MAPRE3/ETAA1/TGFA/IL1B/DUSP7/ROBO1/TLR6/PKD2/PDE5A/PDGFC/TLR3/CCNB1/F2R/ADRB2/FGF18/EDN1/VEGFA/PDGFA/DDX3X/PSMD10/TNFRSF10B/TNFRSF10A/NRG1/GADD45G/TNFSF15/DAB2IP/MAP3K8/FZD8/DKK1/CDK1/SIRT1/AVPI1/DUSP5/ADAM8/CCND2/DUSP6/RGCC/SPRY2/MAP3K9/THBS1/PARP16/MAP2K1/CEMIP/AXIN1/TELO2/PKD1/MAP2K3/TRAF4/CDK5R1/SPAG9/ERN1/MAP2K6/BMP2/SRC/GADD45B/MAP2K7/SLC27…	69		GO:0010822	positive regulation of mitochondrion organization	9/248	170/17381	0.00076275964345973	0.0276461454445813	0.0232268913985858	SFN/TP53BP2/SELENOI/STARD7/PPP3CC/NRG1/VPS13C/USP36/PLAUR	9
GO:0006970	response to osmotic stress	20/2286	68/17381	0.000330745854734079	0.0194266503395808	0.0169351279440804	ERRFI1/SLC2A1/PLK3/ARHGEF2/PTGS2/KMO/OXSR1/MYLK/TSC22D2/CLDN1/PKD2/TLR3/ITGA2/DDX3X/LRRC8A/MBIP/ZFP36L1/NFAT5/MAP2K7/RELB	20		GO:0032147	activation of protein kinase activity	13/248	325/17381	0.000827973354311462	0.0294132132792276	0.0247114923087394	MAP3K21/COPS8/RAF1/DUSP7/NEK1/RIPK1/VEGFA/TNFRSF10A/NRG1/DUSP6/UBE2N/GAS6/TAOK1	13
GO:0050678	regulation of epithelial cell proliferation	62/2286	307/17381	0.000333161556158135	0.0194266503395808	0.0169351279440804	ERRFI1/SFN/JUN/F3/ECM1/IQGAP3/GLUL/KDM5B/TGFB2/DUSP10/TGFA/CFLAR/ROBO1/EAF2/SOX2/EREG/FBXW7/HMGB2/SEMA5A/RICTOR/AGGF1/SPARC/VEGFA/TNFAIP3/IL6/EGR3/NKX3-1/ZNF703/PEX2/OSR2/HAS2/MYC/EPPK1/IFT74/NR4A3/DAB2IP/NOTCH1/NRARP/MMP12/JCAD/SIRT1/NR4A1/RGCC/NKX2-8/SAV1/SIX4/ZFP36L1/THBS1/DLL4/ESRP2/SERPINF1/CCL5/NR1D1/NME2/SOX9/SERPINB5/BMP2/ID1/ZFP36/APOE/XBP1/PDGFB	62		GO:0030851	granulocyte differentiation	4/248	30/17381	0.000828074698176453	0.0294132132792276	0.0247114923087394	GATA2/CSF2/CSF3/RUNX1	4
GO:0031098	stress-activated protein kinase signaling cascade	59/2286	289/17381	0.000342426969376224	0.0197692243409184	0.0172337658688669	ZC3H12A/GADD45A/VANGL2/MAPKAPK2/TGFB2/DUSP10/MAP3K21/EDAR/IL1B/OXSR1/ARL6IP5/TNIP2/TLR6/NFKB1/SH3RF1/TLR3/F2RL1/EDN1/VEGFA/CTGF/EZR/CCM2/PBK/LYN/SDCBP/TRIB1/MYC/GADD45G/FKTN/DAB2IP/CARD9/MAP3K8/FZD8/DKK1/FOXM1/CD27/IRAK4/ZFP36L1/MAP3K9/CCDC88C/MAP2K1/AXIN1/PYCARD/SERPINF2/PER1/MAP2K3/LGALS9/TRAF4/SPAG9/ERN1/MAP2K6/BMP2/GADD45B/SH2D3A/MAP2K7/ZNF675/ZFP36/WNT7B/TIAM1	59		GO:0050866	negative regulation of cell activation	9/248	174/17381	0.000899876986608038	0.0311596339444333	0.026178746512704	SOX11/TNFAIP3/INHBA/IL13RA2/SFRP1/NRARP/DLG5/CEBPB/LDLR	9
GO:0042107	cytokine metabolic process	28/2286	110/17381	0.000365946325568206	0.0209199316116491	0.0182368917045291	ERRFI1/MAPKAPK2/IL1A/IL1B/NMI/CCL20/TLR6/EREG/NFKB1/TLR3/EGR1/IL6/INHBA/KLF4/TNFSF15/CARD9/IL18/PRKCQ/LAG3/THBS1/MAP2K3/FOXJ1/CEBPB/EBI3/TICAM1/ZFP36/BCL3/HMOX1	28		GO:0071496	cellular response to external stimulus	12/248	288/17381	0.000918402534680338	0.0311596339444333	0.026178746512704	SLC9A1/JUN/PTGS2/ATF3/ITGA2/TBL2/TNFRSF10A/SFRP1/FOSL1/DNAJC15/GAS6/COMT	12
GO:0097191	extrinsic apoptotic signaling pathway	47/2286	218/17381	0.000376761428240236	0.0211533130590166	0.0184403413266644	CASP9/MCL1/IL6R/ARHGEF2/PEA15/ATF3/TGFB2/BCL2L11/IL1A/IL1B/CFLAR/TMBIM1/GSK3B/SIAH2/SKIL/TNFSF10/SH3RF1/HMGB2/TLR3/TERT/CSF2/FOXO3/TNFAIP3/INHBA/DDX3X/TNFRSF10B/TNFRSF10A/IL7/DAB2IP/CD27/KRT8/KRT18/CRADD/THBS1/BCL2A1/PYCARD/CYLD/BRCA1/RPS6KB1/TMC8/PMAIP1/SRC/DAPK3/CD70/ICAM1/DEDD2/HMOX1	47		GO:0001938	positive regulation of endothelial cell proliferation	6/248	79/17381	0.000925518074232205	0.0311596339444333	0.026178746512704	JUN/F3/SEMA5A/VEGFA/NRARP/PRKCA	6
GO:0042990	regulation of transcription factor import into nucleus	24/2286	89/17381	0.000377284266530222	0.0211533130590166	0.0184403413266644	ZC3H12A/PTGS2/EDAR/IL1B/GSK3B/PKD2/TLR3/TMEM173/NFKBIE/PSMD10/FLNA/IL18/MXI1/CD27/IL23A/NFKBIA/PKD1/CYLD/LGALS9/CSF3/SPHK1/TNFSF14/BCL3/TRIM28	24		GO:0007492	endoderm development	6/248	79/17381	0.000925518074232205	0.0311596339444333	0.026178746512704	LAMB3/INHBA/DKK1/DUSP6/MMP2/HSBP1	6
GO:0010631	epithelial cell migration	54/2286	260/17381	0.000386570341830762	0.0212620675025415	0.0185351477077639	PLEKHG5/EPHA2/ZC3H12A/MACF1/SVBP/JUN/EFNA1/PTGS2/TGFB2/DUSP10/RHOB/CYP1B1/AAMP/ROBO1/SEMA5A/ITGA2/HBEGF/SPARC/FGF18/EDN1/SRF/VEGFA/ANLN/MET/HDAC6/AMOT/EGR3/HAS2/EPPK1/KLF4/DAB2IP/ABL1/NOTCH1/AMOTL1/ETS1/JCAD/NR4A1/PTPRR/CORO1C/P2RX4/STARD13/RGCC/THBS1/DLL4/BCAR1/SERPINF1/KRT16/BCAS3/SOX9/ID1/SRC/APOE/MYH9/PDGFB	54		GO:2001234	negative regulation of apoptotic signaling pathway	10/248	211/17381	0.000927822019789024	0.0311596339444333	0.026178746512704	PTGS2/IL1A/RAF1/CSF2/RIPK1/TNFAIP3/SERPINE1/TNFRSF10A/FXN/PLAUR	10
GO:0051403	stress-activated MAPK cascade	54/2286	260/17381	0.000386570341830762	0.0212620675025415	0.0185351477077639	ZC3H12A/GADD45A/VANGL2/MAPKAPK2/TGFB2/DUSP10/MAP3K21/EDAR/IL1B/ARL6IP5/TNIP2/TLR6/NFKB1/SH3RF1/TLR3/F2RL1/EDN1/VEGFA/CTGF/EZR/CCM2/PBK/SDCBP/TRIB1/MYC/GADD45G/FKTN/DAB2IP/CARD9/MAP3K8/FZD8/DKK1/FOXM1/CD27/IRAK4/ZFP36L1/MAP3K9/MAP2K1/AXIN1/PYCARD/SERPINF2/PER1/LGALS9/TRAF4/SPAG9/ERN1/BMP2/GADD45B/SH2D3A/MAP2K7/ZNF675/ZFP36/WNT7B/TIAM1	54		GO:0016246	RNA interference	3/248	14/17381	0.000929876463431849	0.0311596339444333	0.026178746512704	AGO2/CELF1/DICER1	3
GO:0000079	regulation of cyclin-dependent protein serine/threonine kinase activity	23/2286	84/17381	0.000390163132013709	0.0212620675025415	0.0185351477077639	SFN/CDKN2C/GADD45A/PSRC1/MAPRE3/CDC25A/PKD2/CCNB1/CDC25C/CDKN1A/TNFAIP3/PSMD10/CCND2/LATS2/RGCC/CDKN3/PKD1/PLK1/CDK5R1/HEXIM2/SRC/SERTAD1/PDGFB	23		GO:0031098	stress-activated protein kinase signaling cascade	12/248	289/17381	0.000946320635900874	0.031414307464672	0.0263927103077125	MAP3K21/NEK1/MAPK9/RIPK1/VEGFA/SFRP1/MYC/DKK1/UBE2N/MARVELD3/TAOK1/TIAM1	12
GO:0032088	negative regulation of NF-kappaB transcription factor activity	21/2286	74/17381	0.00040688348639507	0.0219455142990829	0.0191309405356617	ZC3H12A/CYP1B1/PELI1/UFL1/TNFAIP3/PSMD10/KLF4/DAB2IP/TRIM21/CAT/SIRT1/NFKBIA/TRAF3/USP7/PYCARD/CYLD/FOXJ1/PTGIS/ZNF675/NFKBID/CARD8	21		GO:0010595	positive regulation of endothelial cell migration	6/248	80/17381	0.000988811476452343	0.0324423313212252	0.0272564038927434	PTGS2/SEMA5A/VEGFA/AMOTL1/ETS1/PRKCA	6
GO:0001649	osteoblast differentiation	45/2286	207/17381	0.00041023170272681	0.0219455142990829	0.0191309405356617	SKI/CTNNBIP1/EPHA2/ID3/CYR61/IL6R/MEF2D/DDR2/ATRAID/SOX2/AREG/BMP3/NOCT/FBN2/RUNX2/UFL1/ASF1A/IL6/GPNMB/IGFBP3/FIGNL1/FZD1/CEBPD/TMEM64/TNC/NOTCH1/RRAS2/CAT/DDX21/PTHLH/SEMA7A/MYBBP1A/COL1A1/TOB1/MRC2/FASN/BMP2/ID1/TP53INP2/SNAI1/CEBPB/JUNB/JUND/WNT7B/COL6A1	45		GO:0006644	phospholipid metabolic process	16/248	461/17381	0.000995555775341652	0.0324423313212252	0.0272564038927434	DHDDS/SELENOI/STARD7/PYURF/INPP4B/HBEGF/CLN8/NRG1/FGFR2/IRS2/SMG1/CDIPT/VAC14/INPP5K/LDLR/PLAUR	16
GO:0048568	embryonic organ development	80/2286	422/17381	0.000420897926752112	0.0222226071547807	0.0193724954554037	DVL1/EPHA2/ID3/GRHL3/STIL/CYR61/EFNA1/VANGL2/PBX1/TGFB2/WNT9A/SIX2/PAX8/DLX2/GBX2/GATA2/CCDC39/CXCL8/PKD2/FBN2/CSF2/FOXF2/FOXC1/EDN1/SRF/VEGFA/RUNX2/PRDM1/CITED2/DLL1/PDGFA/HOXA7/COBL/INSIG1/PLAC1/CHD7/OSR2/GRHL2/SCRIB/HSF1/FOXH1/NR4A3/ENG/NOTCH1/PHLDA2/CHRNA10/ADM/MICAL2/TEAD1/FGF8/KRT8/HOXC4/TBX3/KDM2B/SPRY2/SLITRK6/SIX4/ZFP36L1/MAP2K1/BBS4/AXIN1/PKD1/IRX5/FZD2/PLCD3/HOXB7/MKS1/SOX9/SOCS3/MKKS/…	80		GO:0061041	regulation of wound healing	8/248	143/17381	0.00104292490956683	0.033676993443467	0.0282937044844206	F3/HBEGF/RREB1/TNFAIP3/SERPINE1/STX2/PRKCA/PLAUR	8
GO:0000075	cell cycle checkpoint	48/2286	225/17381	0.000423033681046245	0.0222226071547807	0.0193724954554037	SFN/PLK3/GADD45A/PEA15/BTG2/MAPKAPK2/WNT9A/GEN1/ETAA1/BUB1/NABP1/XPC/NEK11/ABRAXAS1/MAD2L1/NSUN2/FBXO4/CCNB1/CDC25C/SPDL1/DUSP1/MRNIP/SOX4/MDC1/CDKN1A/TTK/NDRG1/CDK1/RHNO1/MDM2/CRADD/KNTC1/RGCC/BUB1B/RPS27L/PLK1/RBL2/FBXO31/TP53/TOP2A/BRCA1/NDC80/AURKA/ARID3A/DOT1L/KLHL22/CHEK2/GTSE1	48		GO:0006661	phosphatidylinositol biosynthetic process	8/248	144/17381	0.00109095051311499	0.0349104164196798	0.0293299640083548	PYURF/INPP4B/FGFR2/IRS2/CDIPT/VAC14/INPP5K/PLAUR	8
GO:0001706	endoderm formation	17/2286	55/17381	0.000479482634116526	0.0247699997956381	0.021593177844937	LAMB3/DUSP2/ITGA4/COL5A2/SOX2/DUSP1/POU5F1/COL12A1/INHBA/DUSP4/COL5A1/DKK1/DUSP5/ITGA5/DUSP6/GATA6/COL6A1	17		GO:0048732	gland development	15/248	422/17381	0.00112473217272459	0.0356700774778369	0.0299681927600959	JUN/IRF6/RAF1/GATA2/ITGA2/RREB1/VEGFA/TNFAIP3/NRG1/SFRP1/ETS1/FGFR2/IRS2/TGM2/CEBPB	15
GO:0045930	negative regulation of mitotic cell cycle	61/2286	305/17381	0.000482619811339426	0.0247699997956381	0.021593177844937	SFN/PLK3/GADD45A/BTG2/WNT9A/GJC2/GEN1/ZFP36L2/BUB1/NABP1/XPC/NEK11/BCL6/PKD2/MAD2L1/CCNB1/CDC25C/PTTG1/DUSP1/MRNIP/FOXC1/SOX4/MDC1/PSMB9/CDKN1A/TTK/HECA/GPNMB/PSMD10/FHL1/NKX3-1/TRIM35/MTBP/SCRIB/ABL1/OVOL1/CDK1/MDM2/CRADD/KNTC1/RGCC/ZFP36L1/BUB1B/RPS27L/DCUN1D3/PLK1/RBL2/FBXO31/TP53/SLFN11/TOP2A/BRCA1/TOM1L1/NDC80/AURKA/ARID3A/KANK2/KLHL22/CHEK2/GTSE1/BTG3	61		GO:0043405	regulation of MAP kinase activity	13/248	337/17381	0.00115171627796103	0.0356910733287696	0.0299858324108173	MAP3K21/RAF1/DUSP7/RIPK1/VEGFA/NRG1/SFRP1/DKK1/DUSP6/UBE2N/INPP5K/TAOK1/TIAM1	13
GO:0050673	epithelial cell proliferation	70/2286	361/17381	0.000489564217341515	0.0247699997956381	0.021593177844937	ERRFI1/EPHA2/SFN/JUN/F3/ECM1/IQGAP3/GLUL/KDM5B/IRF6/TGFB2/DUSP10/TGFA/CFLAR/ROBO1/EAF2/SOX2/EREG/AREG/FBXW7/HMGB2/SEMA5A/RICTOR/AGGF1/SPARC/VEGFA/TNFAIP3/IL6/IGFBP3/EGR3/NKX3-1/ZNF703/PEX2/OSR2/HAS2/MYC/EPPK1/IFT74/NR4A3/DAB2IP/NOTCH1/NRARP/MMP12/JCAD/SIRT1/NR4A1/RGCC/NKX2-8/SAV1/SIX4/ZFP36L1/THBS1/DLL4/MAP2K1/ESRP2/SERPINF1/CCL5/NR1D1/NME2/ERN1/SOX9/SERPINB5/BMP2/ID1/CEBPB/ZFP36/APOE/XBP1/HMOX1/…	70		GO:0001933	negative regulation of protein phosphorylation	15/248	424/17381	0.00117883158105607	0.0356910733287696	0.0299858324108173	SFN/JUN/EFNA1/ATF3/CTDSPL/DUSP7/TNFAIP3/SFRP1/MYC/DKK1/DUSP6/MARVELD3/INPP5K/PPP1R15A/LIF	15
GO:0060541	respiratory system development	43/2286	197/17381	0.000497896183668477	0.0247699997956381	0.021593177844937	SKI/ERRFI1/HSPB11/GPSM2/VANGL2/DISP1/ABCA12/CCDC39/SPRY1/LOX/SPARC/FGF18/SRF/VEGFA/CTGF/PDGFA/AGR2/CHD7/MSC/GRHL2/TNC/NOTCH1/HIKESHI/FGF8/SPRY2/NKX2-8/FOXA1/SAV1/SIX4/MAP2K1/AXIN1/PKD1/ESRP2/HYDIN/SOX9/FOXJ1/JMJD6/GATA6/ID1/FSTL3/KLF2/LIF/WNT7B	43		GO:0051346	negative regulation of hydrolase activity	15/248	424/17381	0.00117883158105607	0.0356910733287696	0.0299858324108173	SFN/PTGS2/EGLN1/RAF1/VEGFA/SERPINE1/PTPRN2/TNFRSF10A/BIRC3/GAS6/PPP4R4/PKMYT1/SLPI/PLAUR/PPP1R15A	15
GO:0001837	epithelial to mesenchymal transition	32/2286	134/17381	0.000499069197151272	0.0247699997956381	0.021593177844937	EFNA1/KLHL12/TGFB2/IL1B/KBTBD8/EPHA3/GSK3B/SPRY1/DAB2/FOXF2/FOXC1/GCNT2/ZNF703/SDCBP/HAS2/DAB2IP/ENG/NOTCH1/BCL9L/FGF8/NOLC1/RGCC/FOXA1/VASN/COL1A1/SOX9/SMAD7/BMP2/FAM83D/SNAI1/TRIM28/TIAM1	32		GO:0031346	positive regulation of cell projection organization	13/248	338/17381	0.00118290294762728	0.0356910733287696	0.0299858324108173	CEP135/SEMA5A/ITGA2/ENC1/RREB1/VEGFA/NEFL/NRG1/DLG5/MNS1/SEMA7A/NEDD4L/TIAM1	13
GO:1904018	positive regulation of vasculature development	38/2286	168/17381	0.000499633353330867	0.0247699997956381	0.021593177844937	ZC3H12A/F3/ECM1/PTGS2/RHOB/CYP1B1/IL1A/IL1B/CFLAR/GATA2/CXCL8/TERT/SEMA5A/AGGF1/EGR1/VEGFA/DLL1/ENG/ABL1/NOTCH1/ADM/ETS1/JCAD/SIRT1/RAPGEF3/ITGA5/BTG1/THBS1/BRCA1/SPHK1/GATA6/SERPINB7/PTGIS/ANGPTL4/XBP1/HMOX1/PDGFB/RUNX1	38		GO:0097191	extrinsic apoptotic signaling pathway	10/248	218/17381	0.00118787798232154	0.0356910733287696	0.0299858324108173	ATF3/IL1A/RAF1/CSF2/RIPK1/TNFAIP3/INHBA/SERPINE1/TNFRSF10A/SFRP1	10
GO:0001525	angiogenesis	87/2286	469/17381	0.00050126221503778	0.0247699997956381	0.021593177844937	EPHA2/ZC3H12A/JUN/CYR61/F3/VAV3/ECM1/EFNA1/PTGS2/TGFB2/RHOB/CYP1B1/IL1A/IL1B/CALCRL/AAMP/GBX2/ACKR3/ROBO1/GATA2/CXCL8/EREG/TERT/SEMA5A/ESM1/AGGF1/SPINK5/SPARC/FGF18/FOXC1/EDN1/SRF/VEGFA/CTGF/TNFAIP3/DLL1/PDGFA/IL6/GPNMB/HOXA7/TSPAN12/SAT1/AMOT/EGR3/SHB/TMEM2/KLF4/DAB2IP/FAM129B/ENG/ABL1/NOTCH1/NRARP/ADM/HTATIP2/IL18/ETS1/JCAD/FZD8/SIRT1/FGF8/ADAM8/RAPGEF3/NR4A1/ITGA5/BTG1/ELK3/STARD13/RGCC/KLF5/T…	87		GO:0030224	monocyte differentiation	4/248	33/17381	0.00119573134181407	0.0356910733287696	0.0299858324108173	JUN/CSF2/VEGFA/MYC	4
GO:0036003	positive regulation of transcription from RNA polymerase II promoter in response to stress	10/2286	24/17381	0.000513123340969001	0.0251430437074811	0.0219183778287422	SESN2/ATF3/VEGFA/MBTPS2/HSF1/NOTCH1/TP53/CEBPB/KLF2/ATF4	10		GO:1903131	mononuclear cell differentiation	4/248	33/17381	0.00119573134181407	0.0356910733287696	0.0299858324108173	JUN/CSF2/VEGFA/MYC	4
GO:0042991	transcription factor import into nucleus	24/2286	91/17381	0.000537685626747984	0.0261270407463958	0.0227761744874212	ZC3H12A/PTGS2/EDAR/IL1B/GSK3B/PKD2/TLR3/TMEM173/NFKBIE/PSMD10/FLNA/IL18/MXI1/CD27/IL23A/NFKBIA/PKD1/CYLD/LGALS9/CSF3/SPHK1/TNFSF14/BCL3/TRIM28	24		GO:0052547	regulation of peptidase activity	15/248	426/17381	0.00123510956454233	0.0363696260799684	0.030555918070386	SFN/F3/EFNA1/PTGS2/RAF1/RIPK1/VEGFA/SERPINE1/TNFRSF10A/MYC/BIRC3/GAS6/IFI27/SLPI/PLAUR	15
GO:0034405	response to fluid shear stress	13/2286	37/17381	0.000559497857800676	0.0267612849906109	0.0233290751283358	PTGS2/PKD2/CSF2/CITED2/HAS2/KLF4/ETS1/P2RX4/SMAD6/PKD1/SMAD7/SRC/KLF2	13		GO:0010769	regulation of cell morphogenesis involved in differentiation	11/248	258/17381	0.00123894278031424	0.0363696260799684	0.030555918070386	EFNA1/SPP1/SEMA5A/RREB1/VEGFA/NEFL/NRG1/NSMF/SSH1/SEMA7A/TIAM1	11
GO:0030213	hyaluronan biosynthetic process	7/2286	13/17381	0.000559917127225952	0.0267612849906109	0.0233290751283358	IL1B/ABCC5/NFKB1/HAS2/CEMIP/HAS3/PDGFB	7		GO:1903749	positive regulation of establishment of protein localization to mitochondrion	7/248	115/17381	0.00131181280961087	0.0380604169308711	0.0319764349214733	SFN/TP53BP2/SELENOI/STARD7/PPP3CC/NRG1/USP36	7
GO:0051091	positive regulation of DNA binding transcription factor activity	51/2286	246/17381	0.000576978854321108	0.0272551994635398	0.0237596436847402	CRTC2/ARHGEF2/DDR2/IL1B/CFLAR/PPARGC1A/TLR6/NFKB1/TLR3/JMY/PPARGC1B/EDN1/TRIM38/SRF/VEGFA/ADGRF1/IL6/FZD1/RELN/MBTPS2/TRIM21/TRIM5/TRIM22/CAT/RPS6KA4/PPP2R5B/FOSL1/CARD16/PRKCQ/PPRC1/NFKB2/TRIM8/FANK1/ADAM8/IRAK4/RHEBL1/RGCC/ZIC2/NFKBIA/FOXA1/SAV1/ESR2/PYCARD/LGALS9/FZD2/SPHK1/TCF3/AMH/TICAM1/ICAM1/NFKBIB	51		GO:0051403	stress-activated MAPK cascade	11/248	260/17381	0.00131797051872104	0.0380604169308711	0.0319764349214733	MAP3K21/MAPK9/RIPK1/VEGFA/SFRP1/MYC/DKK1/UBE2N/MARVELD3/TAOK1/TIAM1	11
GO:0045995	regulation of embryonic development	30/2286	124/17381	0.000584236523338655	0.0272551994635398	0.0237596436847402	DVL1/GRHL3/VANGL2/GORAB/COL5A2/GATA2/NOCT/DLL1/LFNG/FZD1/AMOT/DMRT2/KLF4/FAM129B/COL5A1/NOTCH1/NRARP/PHLDA2/DKK1/CDK1/RACGAP1/DUSP6/RBM19/SIX4/HES7/FZD2/MKS1/TGIF2/SNAI1/MYADM	30		GO:0051962	positive regulation of nervous system development	16/248	476/17381	0.00138719486473486	0.0397364206414373	0.0333845283660724	ASPM/SOX11/GATA2/SEMA5A/ENC1/VEGFA/NEFL/NRG1/NSMF/DKK1/DLG5/DICER1/SEMA7A/NEDD4L/LIF/TIAM1	16
GO:0071156	regulation of cell cycle arrest	28/2286	113/17381	0.000584273697983618	0.0272551994635398	0.0237596436847402	SLC25A33/SFN/PLK3/GADD45A/BTG2/PKD2/CCNB1/CDC25C/SOX4/CDKN1A/HMGN5/DAB2IP/PPP2R5B/CDK1/FOXM1/MDM2/CRADD/RGCC/RBL2/MYBBP1A/TP53/CDK5R1/BRCA1/GATA6/AURKA/ARID3A/CHEK2/GTSE1	28		GO:0090559	regulation of membrane permeability	6/248	86/17381	0.00144131737983695	0.0407139911792526	0.0342058336276615	SFN/SLC9A1/TP53BP2/PPP3CC/LAPTM4B/CNP	6
GO:0031571	mitotic G1 DNA damage checkpoint	20/2286	71/17381	0.000614530645125987	0.0282151826120443	0.0245965063018101	SFN/PLK3/GADD45A/BTG2/CCNB1/CDC25C/SOX4/CDKN1A/CDK1/MDM2/CRADD/RGCC/RPS27L/RBL2/FBXO31/TP53/AURKA/ARID3A/CHEK2/GTSE1	20		GO:0043406	positive regulation of MAP kinase activity	11/248	263/17381	0.00144424630872349	0.0407139911792526	0.0342058336276615	MAP3K21/RAF1/DUSP7/RIPK1/VEGFA/NRG1/DKK1/DUSP6/UBE2N/TAOK1/TIAM1	11
GO:0044819	mitotic G1/S transition checkpoint	20/2286	71/17381	0.000614530645125987	0.0282151826120443	0.0245965063018101	SFN/PLK3/GADD45A/BTG2/CCNB1/CDC25C/SOX4/CDKN1A/CDK1/MDM2/CRADD/RGCC/RPS27L/RBL2/FBXO31/TP53/AURKA/ARID3A/CHEK2/GTSE1	20		GO:0050918	positive chemotaxis	5/248	59/17381	0.0015182688807273	0.0424615908567849	0.0356740783780776	F3/CXCL8/SEMA5A/ITGA2/VEGFA	5
GO:0042089	cytokine biosynthetic process	27/2286	108/17381	0.000625903012104645	0.0285128161217358	0.024855967479057	ERRFI1/MAPKAPK2/IL1A/IL1B/NMI/CCL20/TLR6/EREG/NFKB1/TLR3/EGR1/IL6/INHBA/KLF4/CARD9/IL18/PRKCQ/LAG3/THBS1/MAP2K3/FOXJ1/CEBPB/EBI3/TICAM1/ZFP36/BCL3/HMOX1	27		GO:0045861	negative regulation of proteolysis	13/248	348/17381	0.00153545173584061	0.0424615908567849	0.0356740783780776	SFN/EFNA1/PTGS2/RAF1/VEGFA/SERPINE1/SNX12/CLN8/TNFRSF10A/BIRC3/GAS6/SLPI/PLAUR	13
GO:0034080	CENP-A containing nucleosome assembly	14/2286	42/17381	0.000639181670113248	0.0285551294209717	0.0248928539789821	ITGB3BP/CENPL/CENPA/HJURP/CENPC/CENPU/CENPK/CENPH/HIST1H4E/CENPQ/CENPI/MIS18BP1/KNL1/OIP5	14		GO:0051897	positive regulation of protein kinase B signaling	8/248	152/17381	0.00154210169496769	0.0424615908567849	0.0356740783780776	F3/SEMA5A/HBEGF/NRG1/FGFR2/IRS2/GAS6/CSF3	8
GO:0061641	CENP-A containing chromatin organization	14/2286	42/17381	0.000639181670113248	0.0285551294209717	0.0248928539789821	ITGB3BP/CENPL/CENPA/HJURP/CENPC/CENPU/CENPK/CENPH/HIST1H4E/CENPQ/CENPI/MIS18BP1/KNL1/OIP5	14		GO:0010821	regulation of mitochondrion organization	10/248	226/17381	0.00155502948063982	0.0424881901171741	0.0356964257296671	SFN/TP53BP2/SELENOI/STARD7/PPP3CC/NRG1/FXN/VPS13C/USP36/PLAUR	10
GO:0002521	leukocyte differentiation	88/2286	479/17381	0.000641523230002967	0.0285551294209717	0.0248928539789821	CTNNBIP1/EPHA2/JUN/TSPAN2/ZBTB7B/CD1D/FCER1G/RC3H1/DUSP10/ZFP36L2/CYP26B1/ITGA4/FANCD2/GATA2/BCL6/TLR3/F2RL1/CSF2/EGR1/SPINK5/PPARGC1B/SOX4/SRF/VEGFA/RUNX2/PRDM1/DLL1/LFNG/IL6/SNX10/HOXA7/INHBA/PIR/LYN/CHD7/IL7/TMEM64/TRIB1/MYC/LY6D/SHB/LRRC8A/ABL1/NRARP/CLCF1/GAB2/IL18/UBASH3B/KLF6/FZD8/SIRT1/BLNK/SH3PXD2A/ADAM8/CD27/IL23A/PNP/DHRS2/ZFP36L1/FOS/DLL4/SOCS1/CYLD/PLCG2/LGALS9/CSF3/NME2/FOXJ1/JMJD6/…	88		GO:0045807	positive regulation of endocytosis	7/248	119/17381	0.00159871345877629	0.0433483221799495	0.0364190651316254	GATA2/ITGA2/VEGFA/SERPINE1/GAS6/NEDD4L/LDLR	7
GO:0070371	ERK1 and ERK2 cascade	58/2286	290/17381	0.000654965100977835	0.0289325871500133	0.02522190169555	ERRFI1/EPHA2/JUN/CYR61/GBP1/IQGAP3/ATF3/DUSP10/ZFP36L2/IL1B/CFLAR/CCL20/ACKR3/SPRY1/FBXW7/PDGFC/F2R/F2RL1/SPRY4/TNIP1/FGF18/DUSP1/GCNT2/CTGF/EZR/PDGFA/IL6/GPNMB/DUSP4/LYN/MYC/KLF4/DAB2IP/ABL1/NOTCH1/SIRT3/FGF8/PTPRR/DUSP6/SPRY2/ZFP36L1/MAP2K1/SEMA7A/PYCARD/SERPINF2/FLCN/LGALS9/CCL5/SOX9/GAREM1/BMP2/SRC/FAM83D/ICAM1/LIF/PDGFB/ARHGAP8/TIAM1	58		GO:0033692	cellular polysaccharide biosynthetic process	5/248	60/17381	0.00163731582159853	0.0440586802902876	0.0370158720433159	B3GNT2/PGM2/IRS2/HAS3/INPP5K	5
GO:0010718	positive regulation of epithelial to mesenchymal transition	15/2286	47/17381	0.000697639358071937	0.0303809961895334	0.0264845482131361	TGFB2/IL1B/DAB2/FOXC1/GCNT2/ZNF703/SDCBP/ENG/NOTCH1/BCL9L/RGCC/COL1A1/BMP2/SNAI1/TIAM1	15		GO:0007565	female pregnancy	9/248	190/17381	0.00166253161184647	0.044126256210612	0.0370726459095202	PTGS2/SPP1/ITGA2/FOSL1/ETS1/MMP2/FOSB/COMT/LIF	9
GO:1902893	regulation of pri-miRNA transcription from RNA polymerase II promoter	11/2286	29/17381	0.000705004068319843	0.0303809961895334	0.0264845482131361	JUN/GNL3/TERT/SRF/TEAD1/FOS/SMAD6/TP53/SOX9/BMP2/PDGFB	11		GO:0010464	regulation of mesenchymal cell proliferation	4/248	36/17381	0.00166467295389133	0.044126256210612	0.0370726459095202	VEGFA/MYC/FGFR2/IRS2	4
GO:0034612	response to tumor necrosis factor	59/2286	297/17381	0.000705065213192605	0.0303809961895334	0.0264845482131361	TNFRSF14/TNFRSF25/ZC3H12A/ARHGEF2/PTGS2/ZFP36L2/EDAR/CCL20/TRAIP/CLDN1/PPARGC1A/CXCL8/F2RL1/EDN1/PSMB9/FOXO3/TNFAIP3/IL6/PSMD10/TNFRSF10B/TNFRSF10A/NKX3-1/TNFRSF11B/HAS2/TNFSF15/DAB2IP/ADAMTS13/IL18BP/RELT/BIRC3/CASP1/CARD16/SIRT1/CD27/KRT8/KRT18/NFKBIA/GCH1/ZFP36L1/TRAF3/THBS1/ADAMTS7/CDIP1/PYCARD/CYLD/CCL5/BRCA1/COL1A1/RPS6KB1/SPHK1/TNFSF9/CD70/TNFSF14/MAP2K7/ICAM1/KLF2/ZNF675/ZFP36/CARD8	59		GO:0007044	cell-substrate junction assembly	6/248	89/17381	0.00171956072889413	0.0448392180216339	0.0376716403186736	SLC9A1/LAMB3/ITGA2/VEGFA/SFRP1/PLEC	6
GO:0071901	negative regulation of protein serine/threonine kinase activity	31/2286	131/17381	0.000713804918190031	0.0303809961895334	0.0264845482131361	SFN/CDKN2C/RGS4/RGS2/DUSP10/DUSP2/IL1B/DUSP7/SPRY1/DUSP1/CDKN1A/TNFAIP3/DUSP4/LYN/PKIA/RGS3/DAB2IP/ABL1/DUSP8/SIRT1/DUSP5/DUSP6/LATS2/SPRY2/MBIP/PLK1/PYCARD/HEXIM2/PKIG/ZNF675/APOE	31		GO:0045017	glycerolipid biosynthetic process	11/248	269/17381	0.00172664110739689	0.0448392180216339	0.0376716403186736	SELENOI/STARD7/PYURF/INPP4B/FGFR2/IRS2/CDIPT/VAC14/INPP5K/LDLR/PLAUR	11
GO:1900182	positive regulation of protein localization to nucleus	31/2286	131/17381	0.000713804918190031	0.0303809961895334	0.0264845482131361	SESN2/ZC3H12A/EFCAB7/PTGS2/EDAR/IL1B/PARP9/TLR3/TERT/SEMA5A/DAB2/F2R/TMEM173/IL6/FLNA/IL18/ZPR1/CDK1/TRIM8/CD27/IL23A/GLIS2/PLK1/LGALS9/CSF3/SPHK1/SRC/TNFSF14/TRIM28/LIF/GTSE1	31		GO:0046486	glycerolipid metabolic process	15/248	441/17381	0.0017338168658312	0.0448392180216339	0.0376716403186736	SELENOI/STARD7/PYURF/INPP4B/HBEGF/NRG1/DGKZ/FGFR2/IRS2/SMG1/CDIPT/VAC14/INPP5K/LDLR/PLAUR	15
GO:0035904	aorta development	16/2286	52/17381	0.000736462082284919	0.0306406766623988	0.0267109239369836	TGFB2/MYLK/PKD2/LOX/SOX4/SRF/PRDM1/NKX3-1/CHD7/FOXH1/ENG/NOTCH1/FGF8/PRICKLE1/DLL4/SMAD6	16		GO:0001667	ameboidal-type cell migration	13/248	353/17381	0.00174206421367835	0.0448392180216339	0.0376716403186736	JUN/EFNA1/PTGS2/SEMA5A/ITGA2/HBEGF/FAT2/RREB1/VEGFA/AMOTL1/ETS1/MARVELD3/PRKCA	13
GO:0044783	G1 DNA damage checkpoint	20/2286	72/17381	0.000747253402114408	0.0306406766623988	0.0267109239369836	SFN/PLK3/GADD45A/BTG2/CCNB1/CDC25C/SOX4/CDKN1A/CDK1/MDM2/CRADD/RGCC/RPS27L/RBL2/FBXO31/TP53/AURKA/ARID3A/CHEK2/GTSE1	20		GO:0030212	hyaluronan metabolic process	4/248	37/17381	0.0018457840320429	0.0461705977592702	0.0387901981530142	SLC9A1/TMEM2/MKI67/HAS3	4
GO:0060428	lung epithelium development	13/2286	38/17381	0.000749093841523192	0.0306406766623988	0.0267109239369836	ERRFI1/GPSM2/AGR2/GRHL2/FOXA1/SAV1/MAP2K1/PKD1/SOX9/FOXJ1/GATA6/KLF2/WNT7B	13		GO:0043536	positive regulation of blood vessel endothelial cell migration	4/248	37/17381	0.0018457840320429	0.0461705977592702	0.0387901981530142	PTGS2/VEGFA/AMOTL1/PRKCA	4
GO:0071364	cellular response to epidermal growth factor stimulus	13/2286	38/17381	0.000749093841523192	0.0306406766623988	0.0267109239369836	ERRFI1/ZFP36L2/CFLAR/FOXC1/DAB2IP/ZPR1/CBL/ZFP36L1/COL1A1/SOX9/GAREM1/ID1/ZFP36	13		GO:0071542	dopaminergic neuron differentiation	4/248	37/17381	0.0018457840320429	0.0461705977592702	0.0387901981530142	VEGFA/SFRP1/DKK1/TIAM1	4
GO:0040001	establishment of mitotic spindle localization	10/2286	25/17381	0.000755086773008306	0.0306406766623988	0.0267109239369836	GPSM2/ARHGEF2/CENPA/SPRY1/SPDL1/SAPCD2/SPRY2/NUSAP1/NDEL1/NDC80	10		GO:1904036	negative regulation of epithelial cell apoptotic process	4/248	37/17381	0.0018457840320429	0.0461705977592702	0.0387901981530142	SEMA5A/TNFAIP3/SERPINE1/GAS6	4
GO:0006977	DNA damage response, signal transduction by p53 class mediator resulting in cell cycle arrest	18/2286	62/17381	0.000765400394628055	0.0306406766623988	0.0267109239369836	SFN/PLK3/GADD45A/BTG2/CCNB1/CDC25C/SOX4/CDKN1A/CDK1/MDM2/CRADD/RGCC/RBL2/TP53/AURKA/ARID3A/CHEK2/GTSE1	18		GO:0001892	embryonic placenta development	6/248	91/17381	0.00192651287240804	0.0478529630964571	0.0402036363141464	EGLN1/GATA2/CSF2/FGFR2/CEBPB/LIF	6
GO:0000132	establishment of mitotic spindle orientation	9/2286	21/17381	0.000766426718879852	0.0306406766623988	0.0267109239369836	GPSM2/ARHGEF2/CENPA/SPRY1/SPDL1/SAPCD2/SPRY2/NDEL1/NDC80	9		GO:0045216	cell-cell junction organization	10/248	233/17381	0.00194737679709982	0.0480352943284621	0.0403568217820028	SLC9A1/ITGA2/VEGFA/AFDN/SFRP1/DLG5/MARVELD3/PRKCA/PARD6B/RUNX1	10
GO:0071459	protein localization to chromosome, centromeric region	9/2286	21/17381	0.000766426718879852	0.0306406766623988	0.0267109239369836	CENPA/SPDL1/CENPQ/TTK/MTBP/CDK1/BUB1B/KNL1/NDC80	9		GO:0051412	response to corticosterone	3/248	18/17381	0.00199850374772583	0.0489564504270493	0.041130730488586	NEFL/FOSL1/FOSB	3
GO:0043254	regulation of protein complex assembly	74/2286	392/17381	0.000767199244162274	0.0306406766623988	0.0267109239369836	CTNNBIP1/FBLIM1/JUN/PSRC1/PRUNE1/ARHGEF2/KIRREL1/RGS2/CAMSAP2/BCL2L11/HJURP/MITF/GSK3B/TLR6/RICTOR/GTF2H2/ANKRA2/JMY/CSF2/SRF/VEGFA/ARHGAP18/FSCN1/RPA3/STX1A/MET/WASL/TMEM27/DDX3X/HDAC6/DAB2IP/ABL1/CAMSAP1/DDB2/PPP2R5B/CDC42EP2/FOSL1/MMP1/MMP3/RDX/MPP7/DKK1/IDE/SLF2/FKBP4/PEX5/BBS10/NAV3/GTF2H3/SPTB/FMN1/C15orf62/SMAD6/BBS4/PYCARD/PIEZO1/XAF1/TP53/MIEF2/CSF3/GFAP/TMC8/PMAIP1/MKKS/SRC/PMEPA1/CAMSA…	74		GO:0070997	neuron death	12/248	316/17381	0.00201472584433823	0.0490157958841739	0.0411805895364014	SLC9A1/JUN/TP53BP2/EGLN1/REL/NEFL/NSMF/BTBD10/DKK1/SSH1/CSF3/CEBPB	12
GO:0001704	formation of primary germ layer	30/2286	126/17381	0.000774982144069388	0.0307409583814191	0.0267983442442612	EPHA2/LAMB3/SIX2/DUSP2/ITGA4/COL5A2/SOX2/ITGA2/DUSP1/FOXC1/POU5F1/SRF/COL12A1/INHBA/DUSP4/NR4A3/KLF4/COL5A1/DKK1/DUSP5/ITGA5/DUSP6/TXNRD1/AXIN1/KDM6B/GATA6/SNAI1/NF2/ETS2/COL6A1	30		GO:0021537	telencephalon development	10/248	238/17381	0.00227378958850411	0.0543273772336796	0.0456431112071721	ASPM/INHBA/NEFL/NRG1/SECISBP2/H2AFX/SEMA7A/ADGRG1/KDM6B/EZH1	10
GO:1904029	regulation of cyclin-dependent protein kinase activity	23/2286	88/17381	0.000796610799578292	0.0313853890023042	0.0273601248304664	SFN/CDKN2C/GADD45A/PSRC1/MAPRE3/CDC25A/PKD2/CCNB1/CDC25C/CDKN1A/TNFAIP3/PSMD10/CCND2/LATS2/RGCC/CDKN3/PKD1/PLK1/CDK5R1/HEXIM2/SRC/SERTAD1/PDGFB	23		GO:0007254	JNK cascade	9/248	199/17381	0.00227893558778667	0.0543273772336796	0.0456431112071721	MAP3K21/MAPK9/RIPK1/SFRP1/DKK1/UBE2N/MARVELD3/TAOK1/TIAM1	9
GO:0042306	regulation of protein import into nucleus	38/2286	172/17381	0.000805248943644736	0.0315127959086742	0.0274711914437332	ZC3H12A/EFCAB7/PTGS2/EDAR/IL1B/GSK3B/PKD2/TLR3/SEMA5A/DAB2/F2R/TMEM173/CDKN1A/NFKBIE/IL6/FZD1/PSMD10/FLNA/PKIA/DAB2IP/FAM89B/IL18/ZPR1/CDK1/SIRT1/MXI1/CD27/IL23A/NFKBIA/PKD1/CYLD/LGALS9/CSF3/SPHK1/PKIG/TNFSF14/BCL3/TRIM28	38		GO:0033002	muscle cell proliferation	9/248	199/17381	0.00227893558778667	0.0543273772336796	0.0456431112071721	JUN/PTGS2/ITGA2/HBEGF/TNFAIP3/FGFR2/MMP2/TGM2/COMT	9
GO:0051493	regulation of cytoskeleton organization	84/2286	457/17381	0.000828113266161617	0.0321915230332559	0.0280628699108382	ESPN/ARHGEF19/ASAP3/GRHL3/STIL/GPSM2/PSRC1/PRUNE1/ARHGEF2/KIRREL1/VANGL2/ABL2/RGS2/CAMSAP2/NEK2/GEN1/RASSF1/POC1A/EPHA3/GSK3B/TACC3/SEMA5A/RICTOR/F2RL1/JMY/TRIM36/EDN1/ARHGAP18/CTGF/PDGFA/FSCN1/MET/WASL/HDAC6/PLXNA3/BICD2/ABL1/CAMSAP1/KIF18A/MARK2/CDC42EP2/RDX/KIF11/FKBP4/RAPGEF3/MDM1/NAV3/SSH1/CIT/SKA3/RGCC/CKAP2/BORA/SPTB/FMN1/KATNBL1/C15orf62/BBS4/PKD1/CCNF/PLK1/PYCARD/CYLD/SERPINF2/SPAG5/CDK5…	84		GO:0035994	response to muscle stretch	3/248	19/17381	0.00234838518271748	0.0555400815962762	0.0466619640011389	SLC9A1/JUN/RAF1	3
GO:2000134	negative regulation of G1/S transition of mitotic cell cycle	27/2286	110/17381	0.000847779402446964	0.0327377595739619	0.02853905008307	SFN/PLK3/GADD45A/BTG2/GJC2/PKD2/CCNB1/CDC25C/SOX4/CDKN1A/GPNMB/FHL1/CDK1/MDM2/CRADD/RGCC/RPS27L/DCUN1D3/RBL2/FBXO31/TP53/SLFN11/AURKA/ARID3A/KANK2/CHEK2/GTSE1	27		GO:1901214	regulation of neuron death	11/248	280/17381	0.00236107891921107	0.0555400815962762	0.0466619640011389	JUN/TP53BP2/EGLN1/REL/NEFL/NSMF/BTBD10/DKK1/SSH1/CSF3/CEBPB	11
GO:0031577	spindle checkpoint	12/2286	34/17381	0.00086592933434889	0.033001529075741	0.0287689904064038	GEN1/BUB1/MAD2L1/CCNB1/SPDL1/DUSP1/TTK/NDRG1/BUB1B/PLK1/NDC80/KLHL22	12		GO:1903747	regulation of establishment of protein localization to mitochondrion	7/248	128/17381	0.00242231015249999	0.056605563563684	0.0475571279940269	SFN/TP53BP2/SELENOI/STARD7/PPP3CC/NRG1/USP36	7
GO:0051293	establishment of spindle localization	12/2286	34/17381	0.00086592933434889	0.033001529075741	0.0287689904064038	GPSM2/ARHGEF2/CENPA/SPRY1/SPDL1/SAPCD2/SPRY2/NUSAP1/NDEL1/SPAG5/NDC80/MYH9	12		GO:0045773	positive regulation of axon extension	4/248	40/17381	0.00247027892983846	0.0573492206456615	0.0481819110154251	SEMA5A/VEGFA/NRG1/SEMA7A	4
GO:0035148	tube formation	33/2286	144/17381	0.000891294572664411	0.0337476535922479	0.0294194223608779	DVL1/SKI/GRHL3/STIL/VANGL2/TGFB2/EDAR/BCL2L11/PAX8/IRX2/SOX4/VEGFA/COBL/FZD1/GRHL2/SCRIB/DAB2IP/ABL1/NOTCH1/ADM/FGF8/PRICKLE1/TCTN1/KDM2B/SIX4/BBS4/IRX3/FZD2/MKS1/BCAS3/SOX9/TGM2/SDC4	33		GO:0046474	glycerophospholipid biosynthetic process	10/248	241/17381	0.00248986638935207	0.0574286065907697	0.0482486070663917	SELENOI/STARD7/PYURF/INPP4B/FGFR2/IRS2/CDIPT/VAC14/INPP5K/PLAUR	10
GO:0006336	DNA replication-independent nucleosome assembly	16/2286	53/17381	0.000927859008871535	0.0347553315737615	0.0302978628148452	ITGB3BP/CENPL/CENPA/HJURP/CENPC/CENPU/CENPK/CENPH/HIST1H4E/CENPQ/ASF1A/CENPI/MIS18BP1/KNL1/OIP5/ASF1B	16		GO:0032535	regulation of cellular component size	12/248	325/17381	0.00253835407279224	0.0581692494616648	0.0488708577002785	SPP1/SEMA5A/IL7R/JMY/VEGFA/BAIAP2L1/NEFL/NRG1/SSH1/SEMA7A/CSF3/PPP1R15A	12
GO:0001818	negative regulation of cytokine production	50/2286	245/17381	0.000937811324992372	0.0347553315737615	0.0302978628148452	ERRFI1/EPHA2/ZC3H12A/GBP1/TGFB2/REL/IL1RL1/NMI/TRAIP/IL20RB/BCL6/TLR6/NFKB1/F2RL1/HFE/BTN2A2/TNFAIP3/EZR/DLL1/IL6/GPNMB/INHBA/HSF1/CD274/KLF4/UBE2L6/RPS6KA4/CARD16/NLRX1/SRGN/LAG3/IL23A/NAV3/RGCC/TRAF3/THBS1/PYCARD/CYLD/LGALS9/RNF135/DHX58/FOXJ1/GATA6/SMAD7/KLF2/ZFP36/BCL3/RELB/CARD8/HMOX1	50		GO:0008654	phospholipid biosynthetic process	11/248	283/17381	0.00256350280093481	0.0583390285936015	0.0490134975292971	DHDDS/SELENOI/STARD7/PYURF/INPP4B/FGFR2/IRS2/CDIPT/VAC14/INPP5K/PLAUR	11
GO:0072431	signal transduction involved in mitotic G1 DNA damage checkpoint	18/2286	63/17381	0.000941749680784483	0.0347553315737615	0.0302978628148452	SFN/PLK3/GADD45A/BTG2/CCNB1/CDC25C/SOX4/CDKN1A/CDK1/MDM2/CRADD/RGCC/RBL2/TP53/AURKA/ARID3A/CHEK2/GTSE1	18		GO:0071222	cellular response to lipopolysaccharide	8/248	165/17381	0.00257861134267889	0.0583390285936015	0.0490134975292971	CXCL8/CSF2/TNFAIP3/SERPINE1/CSF3/PRKCA/CEBPB/AKAP8	8
GO:1902400	intracellular signal transduction involved in G1 DNA damage checkpoint	18/2286	63/17381	0.000941749680784483	0.0347553315737615	0.0302978628148452	SFN/PLK3/GADD45A/BTG2/CCNB1/CDC25C/SOX4/CDKN1A/CDK1/MDM2/CRADD/RGCC/RBL2/TP53/AURKA/ARID3A/CHEK2/GTSE1	18		GO:0044346	fibroblast apoptotic process	3/248	20/17381	0.00273391100968338	0.0610745402917949	0.0513117359314955	SFRP1/MYC/GAS6	3
GO:0010632	regulation of epithelial cell migration	43/2286	203/17381	0.000952858729945873	0.0349441462535496	0.0304624614823477	EPHA2/ZC3H12A/MACF1/SVBP/JUN/EFNA1/PTGS2/TGFB2/DUSP10/RHOB/AAMP/SEMA5A/ITGA2/HBEGF/SPARC/FGF18/EDN1/VEGFA/MET/HDAC6/HAS2/EPPK1/KLF4/DAB2IP/ABL1/NOTCH1/AMOTL1/ETS1/JCAD/PTPRR/CORO1C/P2RX4/STARD13/RGCC/THBS1/DLL4/BCAR1/SERPINF1/BCAS3/SOX9/SRC/APOE/PDGFB	43		GO:2000050	regulation of non-canonical Wnt signaling pathway	3/248	20/17381	0.00273391100968338	0.0610745402917949	0.0513117359314955	SFRP1/DKK1/TIAM1	3
GO:0009108	coenzyme biosynthetic process	32/2286	139/17381	0.000974746185785914	0.0355234063082354	0.0309674298102643	NMNAT1/UBIAD1/PPCS/PTGS2/KMO/COQ10B/DHFR2/PARP9/CBR4/DHFR/NUDT12/MOCS1/ELOVL5/COQ3/NAMPT/NMRK1/ACSL5/COQ10A/ACACB/COQ5/PNP/GCH1/PARP16/PPCDC/COQ9/PDP2/MLYCD/DCAKD/PDK2/FASN/ACSS2/PTGIS	32		GO:0046683	response to organophosphorus	7/248	131/17381	0.00275916726942336	0.0612535133811987	0.051462100057995	JUN/PTGS2/FOSL1/SSH1/INPP5K/JUND/FOSB	7
GO:0050873	brown fat cell differentiation	13/2286	39/17381	0.000989878276916189	0.0357397809948497	0.031156053836415	PTGS2/RGS2/LAMB3/DUSP10/PPARGC1A/PLAC8/ADRB2/SIRT1/ALDH6A1/PEX11A/NUDT7/METRNL/CEBPB	13		GO:0022613	ribonucleoprotein complex biogenesis	15/248	464/17381	0.00281855781594112	0.0621833376535582	0.0522432913252245	PUM2/LSM3/MDN1/ZRSR2/AGO2/RPL12/EXOSC2/SURF6/CELF1/PRPF39/DICER1/RSL24D1/ERAL1/DDX49/RPS4Y1	15
GO:0042033	chemokine biosynthetic process	7/2286	14/17381	0.000992941951837704	0.0357397809948497	0.031156053836415	IL1B/TLR3/EGR1/IL6/IL18/TICAM1/HMOX1	7		GO:0007498	mesoderm development	7/248	132/17381	0.00287908416323542	0.0631265860976062	0.0530357609017051	ITGA2/VEGFA/INHBA/DKK1/FGFR2/MESD/KDM6B	7
GO:0070304	positive regulation of stress-activated protein kinase signaling cascade	34/2286	151/17381	0.00104310868324591	0.0367295536033419	0.0320188853316734	ZC3H12A/GADD45A/VANGL2/TGFB2/MAP3K21/EDAR/IL1B/ARL6IP5/TLR6/TLR3/F2RL1/EDN1/VEGFA/CTGF/LYN/SDCBP/GADD45G/DAB2IP/CARD9/FZD8/DKK1/CD27/MAP3K9/AXIN1/PYCARD/SERPINF2/TRAF4/SPAG9/ERN1/BMP2/GADD45B/MAP2K7/WNT7B/TIAM1	34		GO:0045666	positive regulation of neuron differentiation	12/248	331/17381	0.00294543981026208	0.0638712588196784	0.0536613972124788	SOX11/GATA2/SEMA5A/ENC1/VEGFA/NEFL/NRG1/DKK1/DLG5/SEMA7A/NEDD4L/TIAM1	12
GO:0007492	endoderm development	21/2286	79/17381	0.00104389226822327	0.0367295536033419	0.0320188853316734	LAMB3/DUSP2/ITGA4/COL5A2/SOX2/DUSP1/POU5F1/COL12A1/INHBA/DUSP4/ARC/COL5A1/NOTCH1/DKK1/FGF8/DUSP5/ITGA5/DUSP6/ZFP36L1/GATA6/COL6A1	21		GO:2000351	regulation of endothelial cell apoptotic process	4/248	42/17381	0.00295898667159539	0.0638712588196784	0.0536613972124788	SEMA5A/TNFAIP3/SERPINE1/GAS6	4
GO:0045682	regulation of epidermis development	21/2286	79/17381	0.00104389226822327	0.0367295536033419	0.0320188853316734	ERRFI1/SFN/TGFB2/FST/FOXC1/DLL1/HOXA7/GRHL2/AQP3/CTSV/NOTCH1/H2AFY2/NAB2/CYP27B1/ZFP36L1/NME2/MAFG/NCOA3/ZFP36/MAFF/RUNX1	21		GO:0060560	developmental growth involved in morphogenesis	9/248	207/17381	0.00296826635489569	0.0638712588196784	0.0536613972124788	SPP1/SEMA5A/VEGFA/NRG1/SFRP1/FGFR2/SEMA7A/NEDD4L/TIAM1	9
GO:0070555	response to interleukin-1	28/2286	117/17381	0.00104816128143922	0.0367295536033419	0.0320188853316734	ZC3H12A/RC3H1/VRK2/IL1A/CCL20/TNIP2/CXCL8/NFKB1/EGR1/EDN1/IL6/NKX3-1/HAS2/DAB2IP/RPS6KA4/ETS1/IRAK4/ADAMTS7/PYCARD/LGALS9/CCL5/SOX9/SRC/PTGIS/CEBPB/ICAM1/KLF2/ZNF675	28		GO:0051250	negative regulation of lymphocyte activation	7/248	133/17381	0.0030029561438306	0.0638712588196784	0.0536613972124788	SOX11/TNFAIP3/INHBA/SFRP1/NRARP/DLG5/CEBPB	7
GO:0046822	regulation of nucleocytoplasmic transport	45/2286	216/17381	0.00105789022820411	0.0367295536033419	0.0320188853316734	SFN/ZC3H12A/EFCAB7/PTGS2/EDAR/IL1B/GSK3B/PKD2/TLR3/SEMA5A/DAB2/F2R/TMEM173/SOX4/CDKN1A/NFKBIE/IL6/FZD1/PSMD10/FLNA/PKIA/DAB2IP/FAM89B/IL18/ZPR1/CDK1/SIRT1/MXI1/CD27/RAPGEF3/IL23A/MDM2/NFKBIA/PKD1/CYLD/TP53/LGALS9/CSF3/SPHK1/PKIG/TNFSF14/AKAP8L/BCL3/TRIM28/GTSE1	45		GO:1902107	positive regulation of leukocyte differentiation	7/248	133/17381	0.0030029561438306	0.0638712588196784	0.0536613972124788	JUN/IL7R/RIPK1/GAS6/PRKCA/LIF/RUNX1	7
GO:0048732	gland development	78/2286	422/17381	0.00105823443755127	0.0367295536033419	0.0320188853316734	EPHA2/HMGCL/JUN/IQGAP3/PBX1/KDM5B/IRF6/TGFB2/LBH/HK2/EDAR/BCL2L11/PAX8/CFLAR/SERPINE2/ROBO1/EAF2/KALRN/GATA2/CCDC39/SOX2/CLDN1/PPAT/AREG/PKD2/FBXW7/ITGA2/PTCD2/FOXC1/HFE/SRF/VEGFA/TNFAIP3/CITED2/PDGFA/IL6/COBL/SEMA3C/NKX3-1/NRG1/ZNF703/TG/SCRIB/TNC/ABL1/NOTCH1/ETS1/FGF8/NEURL1/FKBP4/SOCS2/NTN4/TBX3/IRS2/NFKBIA/NKX2-8/FOXA1/SIX4/CCNB2/MAP2K1/CYP1A1/PKD1/ESRP2/SERPINF1/SOX9/FASN/GATA6/SERPINB5/BMP2…	78		GO:0016311	dephosphorylation	14/248	422/17381	0.003065713223998	0.0648179367359577	0.0544567480578592	CTDSPL/DUSP7/INPP4B/ITGA2/PTP4A1/PTPRN2/PPP3CC/NSMF/DUSP6/SSH1/PPP4R4/PKMYT1/INPP5K/PPP1R15A	14
GO:0042542	response to hydrogen peroxide	31/2286	134/17381	0.00106515694263428	0.0367510658727841	0.0320376385922202	JUN/TXNIP/GPR37L1/RHOB/CYP1B1/KPNA4/AREG/DUSP1/FOXO3/TNFAIP3/IL6/MET/HDAC6/HSF1/NR4A3/KLF4/ABL1/CAT/FOSL1/IL18BP/ETS1/NET1/CDK1/SIRT1/PPIF/MDM2/KDM6B/COL1A1/SRC/KLF2/HMOX1	31		GO:0070371	ERK1 and ERK2 cascade	11/248	290/17381	0.00309074343194466	0.0649604773388605	0.0545765034541458	JUN/ATF3/RAF1/MYC/FGFR2/DUSP6/GAS6/SEMA7A/PRKCA/LIF/TIAM1	11
GO:0051294	establishment of spindle orientation	10/2286	26/17381	0.00108357625027415	0.0371666653844035	0.0323999363007671	GPSM2/ARHGEF2/CENPA/SPRY1/SPDL1/SAPCD2/SPRY2/NDEL1/SPAG5/NDC80	10		GO:0042542	response to hydrogen peroxide	7/248	134/17381	0.00313086775514587	0.0651797773237031	0.0547607481960343	JUN/RIPK1/TNFAIP3/FXN/FOSL1/ETS1/KDM6B	7
GO:0016055	Wnt signaling pathway	87/2286	481/17381	0.0011237102208259	0.0372341348077705	0.0324587525813436	DVL1/SKI/CTNNBIP1/ARHGEF19/GRHL3/AGO3/MACF1/VANGL1/VANGL2/ASPM/KLHL12/WNT9A/NR4A2/ARL6/GSK3B/AMOTL2/SIAH2/SOX2/PDE6B/NFKB1/TERT/DAB2/DEPDC1B/ZBED3/EGR1/SOX4/PSMB9/FOXO3/RNF146/FZD1/SMURF1/HBP1/DDX3X/PSMD10/GPC4/ZNF703/TMEM64/MYC/AGO2/MLLT3/TLE1/KLF4/DAB2IP/ABL1/NOTCH1/NRARP/ARNTL/MARK2/AMOTL1/BCL9L/FZD8/DKK1/FRAT2/FGF8/FAM53B/CAPRIN2/PRICKLE1/VPS29/LATS2/SCEL/ANKRD10/FERMT2/CCDC88C/PLCB2/TLE3/AXI…	87		GO:0036499	PERK-mediated unfolded protein response	3/248	21/17381	0.00315622795599013	0.0651797773237031	0.0547607481960343	ATF3/CXCL8/PPP1R15A	3
GO:0001701	in utero embryonic development	61/2286	315/17381	0.00112458856486399	0.0372341348077705	0.0324587525813436	GJB3/STIL/CYR61/NEK2/BCL2L11/GATA2/SKIL/PKD2/CCNB1/CSF2/FOXC1/EDN1/POU5F1/BYSL/SRF/VEGFA/PRDM1/CCM2/XRCC2/AMOT/PLAC1/GINS4/CHD7/GRHL2/HSF1/NOTCH1/PHLDA2/ADM/FOSL1/ZPR1/TET1/KRT8/PTPRR/TCTN1/TBX3/ZFP36L1/CCNB2/MYO1E/MAP2K1/ARNT2/PKD1/NDEL1/FLCN/B9D1/PLCD3/SOCS3/MAFG/GATA6/BMP2/SNAI1/CEBPB/JUNB/KLF2/ELL/ERCC2/TRIM28/LIF/MYH9/MAFF/PDGFB/WNT7B	61		GO:0046697	decidualization	3/248	21/17381	0.00315622795599013	0.0651797773237031	0.0547607481960343	PTGS2/SPP1/LIF	3
GO:0042345	regulation of NF-kappaB import into nucleus	15/2286	49/17381	0.00113246964821776	0.0372341348077705	0.0324587525813436	ZC3H12A/PTGS2/EDAR/IL1B/TLR3/PSMD10/IL18/CD27/IL23A/NFKBIA/CYLD/LGALS9/SPHK1/TNFSF14/BCL3	15		GO:0002685	regulation of leukocyte migration	8/248	171/17381	0.00321107010243612	0.0659290231436595	0.0553902265920682	IL1A/SELENOK/CXCL8/CXCL1/ITGA2/VEGFA/SERPINE1/GAS6	8
GO:0042348	NF-kappaB import into nucleus	15/2286	49/17381	0.00113246964821776	0.0372341348077705	0.0324587525813436	ZC3H12A/PTGS2/EDAR/IL1B/TLR3/PSMD10/IL18/CD27/IL23A/NFKBIA/CYLD/LGALS9/SPHK1/TNFSF14/BCL3	15		GO:0010951	negative regulation of endopeptidase activity	10/248	250/17381	0.0032386326784694	0.0661127774363409	0.0555446076434407	SFN/PTGS2/RAF1/VEGFA/SERPINE1/TNFRSF10A/BIRC3/GAS6/SLPI/PLAUR	10
GO:0030323	respiratory tube development	38/2286	175/17381	0.0011325201412177	0.0372341348077705	0.0324587525813436	ERRFI1/HSPB11/GPSM2/VANGL2/ABCA12/CCDC39/SPRY1/LOX/SPARC/FGF18/SRF/VEGFA/CTGF/HECA/PDGFA/AGR2/GRHL2/TNC/NOTCH1/HIKESHI/FGF8/SPRY2/NKX2-8/FOXA1/SAV1/MAP2K1/PKD1/ESRP2/TRAF4/SOX9/FOXJ1/JMJD6/GATA6/ID1/FSTL3/KLF2/LIF/WNT7B	38		GO:0010975	regulation of neuron projection development	14/248	425/17381	0.00326573049372721	0.0662849983641088	0.0556892989456639	EFNA1/SPP1/SEMA5A/ENC1/VEGFA/NEFL/NRG1/SFRP1/NSMF/DLG5/SSH1/SEMA7A/NEDD4L/TIAM1	14
GO:1904589	regulation of protein import	38/2286	175/17381	0.0011325201412177	0.0372341348077705	0.0324587525813436	ZC3H12A/EFCAB7/PTGS2/EDAR/IL1B/GSK3B/PKD2/TLR3/SEMA5A/DAB2/F2R/TMEM173/CDKN1A/NFKBIE/IL6/FZD1/PSMD10/FLNA/PKIA/DAB2IP/FAM89B/IL18/ZPR1/CDK1/SIRT1/MXI1/CD27/IL23A/NFKBIA/PKD1/CYLD/LGALS9/CSF3/SPHK1/PKIG/TNFSF14/BCL3/TRIM28	38		GO:0051896	regulation of protein kinase B signaling	9/248	211/17381	0.00336975120892422	0.0680077062164706	0.0571366308450966	F3/SEMA5A/HBEGF/NRG1/FGFR2/IRS2/GAS6/INPP5K/CSF3	9
GO:0034501	protein localization to kinetochore	8/2286	18/17381	0.00113398733063077	0.0372341348077705	0.0324587525813436	SPDL1/CENPQ/TTK/MTBP/CDK1/BUB1B/KNL1/NDC80	8		GO:0009267	cellular response to starvation	7/248	136/17381	0.00339915069009429	0.0681142793302782	0.0572261681784432	JUN/ATF3/TBL2/SFRP1/DNAJC15/GAS6/COMT	7
GO:0051783	regulation of nuclear division	39/2286	181/17381	0.00114603740457825	0.0372341348077705	0.0324587525813436	GPR3/NEK2/GEN1/TGFA/BUB1/IL1A/IL1B/TACC3/EREG/BTC/CENPE/MAD2L1/CCNB1/CDC25C/PTTG1/DUSP1/EDN1/TTK/ANLN/MTBP/KIF11/SLF2/FGF8/MKI67/KNTC1/RGCC/BORA/DLGAP5/BUB1B/NUSAP1/PLK1/TOM1L1/NDC80/CHMP1B/AURKA/DAPK3/KLHL22/LIF/PDGFB	39		GO:0031644	regulation of neurological system process	5/248	71/17381	0.00343945792978392	0.0681142793302782	0.0572261681784432	SLC9A1/ITGA2/NRG1/DICER1/COMT	5
GO:0030728	ovulation	9/2286	22/17381	0.00114670079967654	0.0372341348077705	0.0324587525813436	PTGS2/EREG/HPGD/FOXO3/INHBA/SIRT1/KMT2B/NRIP1/ADAMTS1	9		GO:0071219	cellular response to molecule of bacterial origin	8/248	173/17381	0.00344670627811167	0.0681142793302782	0.0572261681784432	CXCL8/CSF2/TNFAIP3/SERPINE1/CSF3/PRKCA/CEBPB/AKAP8	8
GO:0034724	DNA replication-independent nucleosome organization	16/2286	54/17381	0.00115983662767634	0.0372341348077705	0.0324587525813436	ITGB3BP/CENPL/CENPA/HJURP/CENPC/CENPU/CENPK/CENPH/HIST1H4E/CENPQ/ASF1A/CENPI/MIS18BP1/KNL1/OIP5/ASF1B	16		GO:0032872	regulation of stress-activated MAPK cascade	9/248	212/17381	0.003476507100576	0.0681142793302782	0.0572261681784432	MAP3K21/RIPK1/VEGFA/SFRP1/MYC/DKK1/MARVELD3/TAOK1/TIAM1	9
GO:1902041	regulation of extrinsic apoptotic signaling pathway via death domain receptors	17/2286	59/17381	0.0011646547278436	0.0372341348077705	0.0324587525813436	ARHGEF2/PEA15/ATF3/CFLAR/TMBIM1/SKIL/TNFSF10/HMGB2/TNFAIP3/TNFRSF10B/TNFRSF10A/THBS1/BRCA1/TMC8/PMAIP1/ICAM1/HMOX1	17		GO:0055078	sodium ion homeostasis	4/248	44/17381	0.00350992693018051	0.0681142793302782	0.0572261681784432	SLC9A1/SCNN1A/NEDD4L/COMT	4
GO:0017038	protein import	63/2286	328/17381	0.0011663752852347	0.0372341348077705	0.0324587525813436	ZC3H12A/JUN/EFCAB7/TXNIP/PTGS2/TGFB2/SIX2/EDAR/IL1B/CHCHD4/GSK3B/KPNA4/BCL6/GRPEL1/PKD2/TLR3/SEMA5A/DAB2/TNPO1/F2R/TMEM173/CDKN1A/NFKBIE/IL6/FZD1/PEX1/PSMD10/FLNA/PEX2/PKIA/RANBP6/DAB2IP/DNLZ/ARNTL/POLA2/FAM89B/HIKESHI/MMP12/IL18/ZPR1/TIMM23B/CDK1/SIRT1/MXI1/FAM53B/CD27/PEX5/PRICKLE1/IL23A/NFKBIA/SNUPN/PKD1/CYLD/LGALS9/PEX12/CSF3/TOB1/SPHK1/PKIG/TNFSF14/BCL3/APOE/TRIM28	63		GO:0010770	positive regulation of cell morphogenesis involved in differentiation	7/248	137/17381	0.00353969367605368	0.0681142793302782	0.0572261681784432	SEMA5A/RREB1/VEGFA/NEFL/NRG1/SEMA7A/TIAM1	7
GO:0033002	muscle cell proliferation	42/2286	199/17381	0.00116855542271	0.0372341348077705	0.0324587525813436	CTNNBIP1/JUN/IL6R/PTGS2/TGFB2/CALCRL/CFLAR/KALRN/PPARGC1A/EREG/HPGD/TERT/SKP2/ITGA2/CCNB1/HBEGF/FOXC1/EDN1/PIM1/TNFAIP3/IL6/IGFBP3/NAMPT/TRIB1/NR4A3/KLF4/NOTCH1/SF1/IL18/CDK1/IRAK4/MDM2/SAV1/THBS1/SERPINF2/CCL5/RPS6KB1/ERN1/GATA6/TGM2/HMOX1/PDGFB	42		GO:0050731	positive regulation of peptidyl-tyrosine phosphorylation	8/248	174/17381	0.003569445039148	0.0681142793302782	0.0572261681784432	EFNA1/CSF2/HBEGF/VEGFA/NRG1/GAS6/CSF3/LIF	8
GO:0051170	nuclear import	58/2286	297/17381	0.00119382730372494	0.0378326467827181	0.0329805037167491	ZC3H12A/JUN/EFCAB7/TXNIP/PTGS2/TGFB2/SIX2/EDAR/IL1B/GSK3B/KPNA4/BCL6/PKD2/TLR3/SEMA5A/DAB2/TNPO1/F2R/TMEM173/CDKN1A/NFKBIE/BACH2/IL6/FZD1/GEMIN8/PSMD10/FLNA/PKIA/RANBP6/DAB2IP/ARNTL/HTATIP2/POLA2/FAM89B/HIKESHI/MMP12/IL18/ZPR1/CDK1/SIRT1/MXI1/FAM53B/CD27/PRICKLE1/IL23A/NFKBIA/GEMIN2/SNUPN/PKD1/CYLD/LGALS9/CSF3/TOB1/SPHK1/PKIG/TNFSF14/BCL3/TRIM28	58		GO:0070302	regulation of stress-activated protein kinase signaling cascade	9/248	213/17381	0.00358590513102101	0.0681142793302782	0.0572261681784432	MAP3K21/RIPK1/VEGFA/SFRP1/MYC/DKK1/MARVELD3/TAOK1/TIAM1	9
GO:0051302	regulation of cell division	32/2286	141/17381	0.00125522598709458	0.0394957900404261	0.0344303441867366	KLHL21/SFN/PLK3/TXNIP/ASPM/TGFB2/LBH/TGFA/IL1A/IL1B/EREG/BTC/FGF5/PDGFC/POU5F1/VEGFA/EFHC1/DLL1/PDGFA/NKX3-1/MYC/CAT/CXCR5/FGF8/RACGAP1/CIT/BBS4/FLCN/GAREM1/NCOA3/AURKA/PDGFB	32		GO:0005976	polysaccharide metabolic process	6/248	103/17381	0.00358876726835838	0.0681142793302782	0.0572261681784432	B3GNT2/GLT8D1/PGM2/IRS2/HAS3/INPP5K	6
GO:0071356	cellular response to tumor necrosis factor	55/2286	279/17381	0.00125985541888514	0.0394957900404261	0.0344303441867366	TNFRSF14/TNFRSF25/ZC3H12A/ARHGEF2/ZFP36L2/EDAR/CCL20/TRAIP/CLDN1/PPARGC1A/CXCL8/F2RL1/EDN1/PSMB9/FOXO3/TNFAIP3/IL6/PSMD10/TNFRSF10B/TNFRSF10A/NKX3-1/TNFRSF11B/HAS2/TNFSF15/DAB2IP/ADAMTS13/IL18BP/RELT/BIRC3/CASP1/CARD16/SIRT1/CD27/KRT8/KRT18/NFKBIA/ZFP36L1/TRAF3/THBS1/ADAMTS7/CDIP1/PYCARD/CYLD/CCL5/BRCA1/COL1A1/SPHK1/TNFSF9/CD70/TNFSF14/ICAM1/KLF2/ZNF675/ZFP36/CARD8	55		GO:0030728	ovulation	3/248	22/17381	0.00361641181864123	0.0681142793302782	0.0572261681784432	PTGS2/INHBA/NRIP1	3
GO:0198738	cell-cell signaling by wnt	87/2286	483/17381	0.00127736623916569	0.0396890807347898	0.0345988448073906	DVL1/SKI/CTNNBIP1/ARHGEF19/GRHL3/AGO3/MACF1/VANGL1/VANGL2/ASPM/KLHL12/WNT9A/NR4A2/ARL6/GSK3B/AMOTL2/SIAH2/SOX2/PDE6B/NFKB1/TERT/DAB2/DEPDC1B/ZBED3/EGR1/SOX4/PSMB9/FOXO3/RNF146/FZD1/SMURF1/HBP1/DDX3X/PSMD10/GPC4/ZNF703/TMEM64/MYC/AGO2/MLLT3/TLE1/KLF4/DAB2IP/ABL1/NOTCH1/NRARP/ARNTL/MARK2/AMOTL1/BCL9L/FZD8/DKK1/FRAT2/FGF8/FAM53B/CAPRIN2/PRICKLE1/VPS29/LATS2/SCEL/ANKRD10/FERMT2/CCDC88C/PLCB2/TLE3/AXI…	87		GO:0060055	angiogenesis involved in wound healing	3/248	22/17381	0.00361641181864123	0.0681142793302782	0.0572261681784432	TNFAIP3/SERPINE1/ETS1	3
GO:0045765	regulation of angiogenesis	54/2286	273/17381	0.00128073784475492	0.0396890807347898	0.0345988448073906	EPHA2/ZC3H12A/F3/ECM1/EFNA1/PTGS2/RHOB/CYP1B1/IL1A/IL1B/GATA2/CXCL8/TERT/SEMA5A/AGGF1/SPINK5/SPARC/FOXC1/VEGFA/TNFAIP3/DLL1/IL6/GPNMB/TSPAN12/AMOT/TMEM2/KLF4/DAB2IP/FAM129B/ENG/ABL1/NOTCH1/ADM/HTATIP2/ETS1/JCAD/SIRT1/RAPGEF3/ITGA5/BTG1/STARD13/RGCC/THBS1/DLL4/SERPINF1/BRCA1/SPHK1/GATA6/ID1/PTGIS/ANGPTL4/XBP1/HMOX1/RUNX1	54		GO:0071800	podosome assembly	3/248	22/17381	0.00361641181864123	0.0681142793302782	0.0572261681784432	CSF2/MAPK9/SH3PXD2A	3
GO:0090184	positive regulation of kidney development	13/2286	40/17381	0.00129209222468705	0.0396890807347898	0.0345988448073906	PAX8/CFLAR/FOXD1/EGR1/VEGFA/PDGFA/MYC/SIX4/HOXB7/SOX9/SERPINB7/LIF/PDGFB	13		GO:0006470	protein dephosphorylation	10/248	254/17381	0.00362432398463474	0.0681142793302782	0.0572261681784432	CTDSPL/DUSP7/PTP4A1/PTPRN2/PPP3CC/NSMF/DUSP6/SSH1/PPP4R4/PPP1R15A	10
GO:0045766	positive regulation of angiogenesis	33/2286	147/17381	0.00129324735716173	0.0396890807347898	0.0345988448073906	ZC3H12A/F3/ECM1/PTGS2/RHOB/CYP1B1/IL1A/IL1B/GATA2/CXCL8/TERT/SEMA5A/AGGF1/VEGFA/DLL1/ENG/ABL1/ADM/ETS1/JCAD/SIRT1/RAPGEF3/ITGA5/BTG1/THBS1/BRCA1/SPHK1/GATA6/PTGIS/ANGPTL4/XBP1/HMOX1/RUNX1	33		GO:0030100	regulation of endocytosis	9/248	214/17381	0.0036979899632179	0.0691329492071052	0.0580820030233947	GATA2/ITGA2/VEGFA/SERPINE1/SNX12/DKK1/GAS6/NEDD4L/LDLR	9
GO:0001892	embryonic placenta development	23/2286	91/17381	0.00130551466773437	0.0398557907202049	0.0347441737695745	CYR61/GATA2/PKD2/CSF2/PRDM1/PLAC1/GRHL2/HSF1/PHLDA2/ADM/KRT8/ZFP36L1/MAP2K1/PKD1/PLCD3/SOCS3/SNAI1/CEBPB/JUNB/TRIM28/LIF/PDGFB/WNT7B	23		GO:0032388	positive regulation of intracellular transport	12/248	342/17381	0.00382884610144381	0.0712045096980545	0.0598224232438313	SFN/PTGS2/TP53BP2/SELENOI/STARD7/GATA2/SEMA5A/PPP3CC/NRG1/GAS6/CSF3/USP36	12
GO:0097193	intrinsic apoptotic signaling pathway	57/2286	292/17381	0.00132195839980682	0.0399908085785558	0.0348618752088828	NOC2L/CASP9/EPHA2/SFN/MCL1/ARHGEF2/PTGS2/TP53BP2/CYP1B1/BCL2L11/ACKR3/MLH1/SHISA5/ARL6IP5/SKIL/ZMAT3/FBXW7/JMY/CDKN1A/IL20RA/SOD2/FIGNL1/DDX3X/TNFRSF10B/NKX3-1/MELK/DAB2IP/ABL1/SIRT1/PPIF/ANKRD2/TMEM117/MDM2/RPS27L/BCL2A1/AEN/CDIP1/PYCARD/CYLD/MYBBP1A/TP53/BRCA1/PDK2/ERN1/PMAIP1/SRC/SNAI1/CEBPB/PLEKHF1/PLAUR/BCL3/BBC3/PPP1R15A/CHEK2/XBP1/HMOX1/ATF4	57		GO:0034637	cellular carbohydrate biosynthetic process	5/248	74/17381	0.00411148302255743	0.0751459401875096	0.063133813546583	B3GNT2/PGM2/IRS2/HAS3/INPP5K	5
GO:0001823	mesonephros development	25/2286	102/17381	0.00132365392825609	0.0399908085785558	0.0348618752088828	CTNNBIP1/PBX1/SIX2/PAX8/PKD2/SPRY1/ADAMTS16/FOXD1/FOXC1/VEGFA/OSR2/MYC/CAT/FGF8/SIX4/FMN1/SMAD6/PKD1/HOXB7/SOX9/FOXJ1/SMAD7/BMP2/SDC4/CRLF1	25		GO:2001267	regulation of cysteine-type endopeptidase activity involved in apoptotic signaling pathway	3/248	23/17381	0.00411546967266231	0.0751459401875096	0.063133813546583	RIPK1/TNFRSF10A/PLAUR	3
GO:0071470	cellular response to osmotic stress	11/2286	31/17381	0.00134319413375496	0.040371984504769	0.0351941642534059	ERRFI1/SLC2A1/ARHGEF2/PTGS2/OXSR1/MYLK/PKD2/DDX3X/MBIP/ZFP36L1/RELB	11		GO:0002762	negative regulation of myeloid leukocyte differentiation	4/248	46/17381	0.00412670290230168	0.0751459401875096	0.063133813546583	GATA2/INHBA/SFRP1/MYC	4
GO:0046824	positive regulation of nucleocytoplasmic transport	28/2286	119/17381	0.00138178821675934	0.0411301651390654	0.0358551060947471	SFN/ZC3H12A/EFCAB7/PTGS2/EDAR/IL1B/GSK3B/TLR3/SEMA5A/DAB2/F2R/TMEM173/IL6/FLNA/IL18/ZPR1/CDK1/CD27/RAPGEF3/IL23A/MDM2/TP53/LGALS9/CSF3/SPHK1/TNFSF14/TRIM28/GTSE1	28		GO:2001239	regulation of extrinsic apoptotic signaling pathway in absence of ligand	4/248	46/17381	0.00412670290230168	0.0751459401875096	0.063133813546583	IL1A/CSF2/RIPK1/INHBA	4
GO:0072413	signal transduction involved in mitotic cell cycle checkpoint	18/2286	65/17381	0.00140001886561325	0.0411301651390654	0.0358551060947471	SFN/PLK3/GADD45A/BTG2/CCNB1/CDC25C/SOX4/CDKN1A/CDK1/MDM2/CRADD/RGCC/RBL2/TP53/AURKA/ARID3A/CHEK2/GTSE1	18		GO:0001764	neuron migration	7/248	141/17381	0.00414656651935582	0.0751459401875096	0.063133813546583	ASPM/GATA2/VEGFA/NRG1/NSMF/GAS6/ADGRG1	7
GO:1902402	signal transduction involved in mitotic DNA damage checkpoint	18/2286	65/17381	0.00140001886561325	0.0411301651390654	0.0358551060947471	SFN/PLK3/GADD45A/BTG2/CCNB1/CDC25C/SOX4/CDKN1A/CDK1/MDM2/CRADD/RGCC/RBL2/TP53/AURKA/ARID3A/CHEK2/GTSE1	18		GO:0051090	regulation of DNA binding transcription factor activity	13/248	391/17381	0.00418784412955149	0.075508742884096	0.0634386219998851	JUN/EGLN1/JMY/MAPK9/RIPK1/VEGFA/TNFAIP3/FOSL1/TAF3/PPRC1/UBE2N/GAS6/RIPK4	13
GO:1902403	signal transduction involved in mitotic DNA integrity checkpoint	18/2286	65/17381	0.00140001886561325	0.0411301651390654	0.0358551060947471	SFN/PLK3/GADD45A/BTG2/CCNB1/CDC25C/SOX4/CDKN1A/CDK1/MDM2/CRADD/RGCC/RBL2/TP53/AURKA/ARID3A/CHEK2/GTSE1	18		GO:0000302	response to reactive oxygen species	9/248	219/17381	0.0043002994706879	0.0771447662620375	0.0648131259936214	JUN/EGLN1/MAPK9/RIPK1/TNFAIP3/FXN/FOSL1/ETS1/KDM6B	9
GO:0048008	platelet-derived growth factor receptor signaling pathway	15/2286	50/17381	0.00142390643288584	0.0411301651390654	0.0358551060947471	F3/TXNIP/CSRNP1/TIPARP/PDGFC/VEGFA/PDGFA/HIP1/PDGFRL/ABL1/MYO1E/BCAR1/SRC/BCR/PDGFB	15		GO:0001707	mesoderm formation	5/248	75/17381	0.00435495221128294	0.0777326143441056	0.0653070061834813	ITGA2/INHBA/DKK1/FGFR2/KDM6B	5
GO:0014066	regulation of phosphatidylinositol 3-kinase signaling	24/2286	97/17381	0.00142420237013037	0.0411301651390654	0.0358551060947471	PIP5K1A/TGFB2/SERPINE2/PDGFC/F2R/F2RL1/IER3/PDGFA/RELN/NKX3-1/NRG1/KLF4/DAB2IP/CAT/PPP2R5B/IL18/CBL/SIRT1/CCL5/CSF3/SOX9/PIK3IP1/PDGFB/PRR5	24		GO:0044706	multi-multicellular organism process	9/248	220/17381	0.00442945896507186	0.0786671912196762	0.0660921903472564	PTGS2/SPP1/ITGA2/FOSL1/ETS1/MMP2/FOSB/COMT/LIF	9
GO:0070302	regulation of stress-activated protein kinase signaling cascade	44/2286	213/17381	0.00142649148238035	0.0411301651390654	0.0358551060947471	ZC3H12A/GADD45A/VANGL2/TGFB2/DUSP10/MAP3K21/EDAR/IL1B/ARL6IP5/TLR6/SH3RF1/TLR3/F2RL1/EDN1/VEGFA/CTGF/EZR/PBK/LYN/SDCBP/MYC/GADD45G/FKTN/DAB2IP/CARD9/FZD8/DKK1/FOXM1/CD27/MAP3K9/MAP2K1/AXIN1/PYCARD/SERPINF2/PER1/TRAF4/SPAG9/ERN1/BMP2/GADD45B/MAP2K7/ZNF675/WNT7B/TIAM1	44		GO:0010594	regulation of endothelial cell migration	7/248	143/17381	0.00447805085962188	0.079134510713318	0.0664848085207019	EFNA1/PTGS2/SEMA5A/VEGFA/AMOTL1/ETS1/PRKCA	7
GO:0043281	regulation of cysteine-type endopeptidase activity involved in apoptotic process	43/2286	207/17381	0.00143117058571274	0.0411301651390654	0.0358551060947471	CASP9/SFN/CYR61/F3/PTGS2/WNT9A/BCL2L11/ARL6IP5/ROBO1/SIAH2/TNFSF10/SOX2/SH3RF1/F2R/VEGFA/CTGF/IL6/HIP1/DDX3X/TNFRSF10B/TNFRSF10A/NKX3-1/MYC/HSF1/KLF4/TNFSF15/BIRC3/CASP1/CARD16/SIRT1/CD27/MDM2/CRADD/THBS1/RPS27L/PYCARD/LGALS9/BIRC5/PMAIP1/SRC/TNFSF14/PLAUR/CARD8	43		GO:0043535	regulation of blood vessel endothelial cell migration	5/248	76/17381	0.00460852673281318	0.0806449896308022	0.0677538364163479	EFNA1/PTGS2/VEGFA/AMOTL1/PRKCA	5
GO:0032922	circadian regulation of gene expression	16/2286	55/17381	0.0014389562147778	0.0411301651390654	0.0358551060947471	PER2/BHLHE40/PPARGC1A/NOCT/AHR/NAMPT/ARNTL/SIRT1/BHLHE41/MYBBP1A/PER1/NR1D1/RELB/CSNK1E/ATF4/NRIP1	16		GO:0010466	negative regulation of peptidase activity	10/248	263/17381	0.00462575288225762	0.0806449896308022	0.0677538364163479	SFN/PTGS2/RAF1/VEGFA/SERPINE1/TNFRSF10A/BIRC3/GAS6/SLPI/PLAUR	10
GO:0051310	metaphase plate congression	16/2286	55/17381	0.0014389562147778	0.0411301651390654	0.0358551060947471	CDCA8/KIF2C/PSRC1/MLH1/CENPC/CENPE/CCNB1/SPDL1/KIFC1/CENPQ/GEM/KIF18A/SPAG5/NDC80/CHMP1B/FAM83D	16		GO:0031646	positive regulation of neurological system process	3/248	24/17381	0.00465434202542637	0.0806449896308022	0.0677538364163479	ITGA2/NRG1/DICER1	3
GO:0009435	NAD biosynthetic process	10/2286	27/17381	0.00152008586276076	0.0430272847852331	0.0375089148250982	NMNAT1/PTGS2/KMO/PARP9/NUDT12/NAMPT/NMRK1/PNP/PARP16/PTGIS	10		GO:0036003	positive regulation of transcription from RNA polymerase II promoter in response to stress	3/248	24/17381	0.00465434202542637	0.0806449896308022	0.0677538364163479	ATF3/VEGFA/CEBPB	3
GO:0042346	positive regulation of NF-kappaB import into nucleus	10/2286	27/17381	0.00152008586276076	0.0430272847852331	0.0375089148250982	PTGS2/EDAR/IL1B/TLR3/IL18/CD27/IL23A/LGALS9/SPHK1/TNFSF14	10		GO:0010463	mesenchymal cell proliferation	4/248	48/17381	0.00481280810583601	0.0828658864207194	0.0696197214327701	VEGFA/MYC/FGFR2/IRS2	4
GO:0043542	endothelial cell migration	39/2286	184/17381	0.0015796975490815	0.044498629993692	0.0387915558836236	PLEKHG5/EPHA2/ZC3H12A/SVBP/EFNA1/PTGS2/RHOB/CYP1B1/AAMP/ROBO1/SEMA5A/SPARC/FGF18/EDN1/SRF/VEGFA/MET/AMOT/EGR3/KLF4/DAB2IP/ABL1/NOTCH1/AMOTL1/ETS1/JCAD/NR4A1/P2RX4/STARD13/RGCC/THBS1/DLL4/BCAR1/SERPINF1/BCAS3/ID1/APOE/MYH9/PDGFB	39		GO:0014074	response to purine-containing compound	7/248	145/17381	0.00482917750255882	0.0828658864207194	0.0696197214327701	JUN/PTGS2/FOSL1/SSH1/INPP5K/JUND/FOSB	7
GO:0001656	metanephros development	22/2286	87/17381	0.0016337379474662	0.045102897854546	0.0393183246964234	ID3/SIX2/PAX8/PKD2/SPRY1/IRX2/FOXD1/EGR1/PDGFA/NKX3-1/OSR2/MYC/FGF8/SIX4/FMN1/PKD1/IRX3/SOX9/FOXJ1/LIF/PDGFB/WNT7B	22		GO:0048332	mesoderm morphogenesis	5/248	77/17381	0.00487243016868794	0.0832061151883633	0.069905564414121	ITGA2/INHBA/DKK1/FGFR2/KDM6B	5
GO:0034356	NAD biosynthesis via nicotinamide riboside salvage pathway	7/2286	15/17381	0.00165129327728532	0.045102897854546	0.0393183246964234	PTGS2/PARP9/NUDT12/NAMPT/PNP/PARP16/PTGIS	7		GO:0046902	regulation of mitochondrial membrane permeability	5/248	78/17381	0.00514688500373943	0.0868383290787273	0.0729571665890801	SFN/SLC9A1/TP53BP2/PPP3CC/CNP	5
GO:0050755	chemokine metabolic process	7/2286	15/17381	0.00165129327728532	0.045102897854546	0.0393183246964234	IL1B/TLR3/EGR1/IL6/IL18/TICAM1/HMOX1	7		GO:0046834	lipid phosphorylation	6/248	111/17381	0.00517421898599955	0.0868383290787273	0.0729571665890801	HBEGF/NRG1/DGKZ/FGFR2/IRS2/SMG1	6
GO:0006606	protein import into nucleus	54/2286	276/17381	0.00165233352557689	0.045102897854546	0.0393183246964234	ZC3H12A/JUN/EFCAB7/TXNIP/PTGS2/TGFB2/SIX2/EDAR/IL1B/GSK3B/KPNA4/BCL6/PKD2/TLR3/SEMA5A/DAB2/TNPO1/F2R/TMEM173/CDKN1A/NFKBIE/IL6/FZD1/PSMD10/FLNA/PKIA/RANBP6/DAB2IP/ARNTL/POLA2/FAM89B/HIKESHI/MMP12/IL18/ZPR1/CDK1/SIRT1/MXI1/FAM53B/CD27/PRICKLE1/IL23A/NFKBIA/SNUPN/PKD1/CYLD/LGALS9/CSF3/TOB1/SPHK1/PKIG/TNFSF14/BCL3/TRIM28	54		GO:0061383	trabecula morphogenesis	4/248	49/17381	0.00518291828960872	0.0868383290787273	0.0729571665890801	EGLN1/NRG1/SFRP1/MMP2	4
GO:0033044	regulation of chromosome organization	58/2286	301/17381	0.00165302278759482	0.045102897854546	0.0393183246964234	NOC2L/SKI/NEK2/GEN1/KDM3A/BUB1/IL1B/GNL3/GATA2/BCL6/TACC3/PPARGC1A/CENPE/MAD2L1/FBXO4/CCNB1/PTTG1/DUSP1/VEGFA/TTK/ASF1A/POT1/DKC1/MYC/MAPK15/RNF20/PRDM12/RPS6KA4/PRKCQ/SIRT1/TET1/SLF2/STN1/MKI67/DLGAP5/BUB1B/EID1/PIF1/USP7/RMI2/PLK1/TP53/FLCN/TADA2A/TOP2A/BRCA1/NDC80/DNMT3B/SRC/MAP2K7/AKAP8L/MAP1S/KMT2B/ERCC1/ZNF274/TRIM28/KLHL22/LIF	58		GO:0072577	endothelial cell apoptotic process	4/248	49/17381	0.00518291828960872	0.0868383290787273	0.0729571665890801	SEMA5A/TNFAIP3/SERPINE1/GAS6	4
GO:0072163	mesonephric epithelium development	24/2286	98/17381	0.00165529414180635	0.045102897854546	0.0393183246964234	CTNNBIP1/PBX1/SIX2/PAX8/PKD2/SPRY1/ADAMTS16/FOXD1/FOXC1/VEGFA/MYC/CAT/FGF8/SIX4/FMN1/SMAD6/PKD1/HOXB7/SOX9/FOXJ1/SMAD7/BMP2/SDC4/CRLF1	24		GO:0051181	cofactor transport	3/248	25/17381	0.00523390491808157	0.087280893281811	0.0733289866210094	SLC5A6/SLC48A1/SLC19A1	3
GO:0072164	mesonephric tubule development	24/2286	98/17381	0.00165529414180635	0.045102897854546	0.0393183246964234	CTNNBIP1/PBX1/SIX2/PAX8/PKD2/SPRY1/ADAMTS16/FOXD1/FOXC1/VEGFA/MYC/CAT/FGF8/SIX4/FMN1/SMAD6/PKD1/HOXB7/SOX9/FOXJ1/SMAD7/BMP2/SDC4/CRLF1	24		GO:1905477	positive regulation of protein localization to membrane	6/248	112/17381	0.00540345330468722	0.0896872249450888	0.0753506646275862	SFN/TP53BP2/PPP3CC/STX3/SSH1/MESD	6
GO:0031952	regulation of protein autophosphorylation	13/2286	41/17381	0.00166723616637862	0.0452169957495524	0.0394177892163642	ERRFI1/JUN/RAP2B/PDGFC/VEGFA/PDGFA/GPNMB/ENG/PPP2R5B/TOM1L1/SRC/CALM3/PDGFB	13		GO:0031349	positive regulation of defense response	14/248	451/17381	0.00548744376263756	0.0906576755576214	0.0761659880885066	PTGS2/PUM2/RAF1/ITGA2/RIPK1/TNFAIP3/SERPINE1/BIRC3/ETS1/UBE2N/MMP2/TGM2/MUC16/LDLR	14
GO:0031668	cellular response to extracellular stimulus	44/2286	215/17381	0.00173021016376731	0.0466393096296334	0.0406576873519031	SESN2/ZC3H12A/SLC2A1/JUN/KIAA1324/GLUL/PIK3C2B/NUAK2/ATF3/NR4A2/SKP2/HFE/CDKN1A/PIM1/SRF/IL6/LYN/AQP3/CTSV/TNC/FADS1/FOSL1/SESN3/CBL/SIRT1/GABARAPL1/SLC38A2/CYP27B1/C12orf66/MDM2/FOS/MAP1LC3B/MYBBP1A/TP53/PDK2/COL1A1/PPM1D/PMAIP1/RNF152/ICAM1/KANK2/XBP1/HMOX1/ATF4	44		GO:2001238	positive regulation of extrinsic apoptotic signaling pathway	4/248	50/17381	0.00557161587110549	0.0916221276581791	0.0769762719034311	ATF3/RIPK1/INHBA/SFRP1	4
GO:0031055	chromatin remodeling at centromere	14/2286	46/17381	0.00174367509848398	0.0466393096296334	0.0406576873519031	ITGB3BP/CENPL/CENPA/HJURP/CENPC/CENPU/CENPK/CENPH/HIST1H4E/CENPQ/CENPI/MIS18BP1/KNL1/OIP5	14		GO:0001936	regulation of endothelial cell proliferation	6/248	113/17381	0.00564003700924616	0.0918963828295521	0.0772066872101056	JUN/F3/SEMA5A/VEGFA/NRARP/PRKCA	6
GO:0042993	positive regulation of transcription factor import into nucleus	14/2286	46/17381	0.00174367509848398	0.0466393096296334	0.0406576873519031	PTGS2/EDAR/IL1B/TLR3/TMEM173/FLNA/IL18/CD27/IL23A/LGALS9/CSF3/SPHK1/TNFSF14/TRIM28	14		GO:0043618	regulation of transcription from RNA polymerase II promoter in response to stress	6/248	113/17381	0.00564003700924616	0.0918963828295521	0.0772066872101056	JUN/ATF3/EGLN1/VEGFA/CEBPB/PPP1R15A	6
GO:0072006	nephron development	31/2286	138/17381	0.00176203842606066	0.0469152788235603	0.040898262722648	CTNNBIP1/VANGL2/PBX1/NID1/SIX2/PAX8/CFLAR/PKD2/IRX2/ADAMTS16/FOXD1/EGR1/FOXC1/VEGFA/DLL1/MYC/NOTCH1/FGF8/SIX4/FMN1/MYO1E/PKD1/IRX3/HOXB7/SOX9/FOXJ1/SERPINB7/BMP2/LIF/PDGFB/WNT7B	31		GO:0060343	trabecula formation	3/248	26/17381	0.00585497197522151	0.0949628331323599	0.0797829634691324	EGLN1/SFRP1/MMP2	3
GO:0007548	sex differentiation	53/2286	271/17381	0.00183028250617811	0.0485108058796571	0.0422891589585363	PBX1/ASPM/TGFB2/TLR5/BCL2L11/IDH1/TIPARP/TNFSF10/DNAJC19/EREG/HMGB2/TLR3/RHOBTB3/FOXF2/FOXC1/VEGFA/FOXO3/CITED2/LFNG/INHBA/VGF/CENPI/NKX3-1/CHD7/HSD17B3/CTSV/FANCF/KIF18A/SF1/CBL/SIRT1/FGF8/FKBP4/TBX3/SIX4/PKD1/IRX5/ADGRG1/SOX9/GATA6/MKKS/SRC/CEBPB/COL9A3/FSTL3/AMH/ICAM1/KMT2B/ERCC1/DMC1/BIK/NRIP1/ADAMTS1	53		GO:0050729	positive regulation of inflammatory response	6/248	114/17381	0.00588410459485823	0.0950015432769837	0.0798154857723592	PTGS2/ITGA2/SERPINE1/ETS1/TGM2/LDLR	6
GO:0032874	positive regulation of stress-activated MAPK cascade	33/2286	150/17381	0.00184449832847404	0.0486663789743534	0.0424247793674738	ZC3H12A/GADD45A/VANGL2/TGFB2/MAP3K21/EDAR/IL1B/ARL6IP5/TLR6/TLR3/F2RL1/EDN1/VEGFA/CTGF/SDCBP/GADD45G/DAB2IP/CARD9/FZD8/DKK1/CD27/MAP3K9/AXIN1/PYCARD/SERPINF2/TRAF4/SPAG9/ERN1/BMP2/GADD45B/MAP2K7/WNT7B/TIAM1	33		GO:0060425	lung morphogenesis	4/248	51/17381	0.00597930223160789	0.0961017263650282	0.0807398038895374	SOX11/DLG5/FGFR2/LIF	4
GO:0031669	cellular response to nutrient levels	39/2286	186/17381	0.00194268505640087	0.0510261106480787	0.0444818688352765	SESN2/ZC3H12A/SLC2A1/JUN/KIAA1324/GLUL/PIK3C2B/NUAK2/ATF3/HFE/CDKN1A/PIM1/SRF/IL6/AQP3/CTSV/TNC/FADS1/SESN3/CBL/SIRT1/GABARAPL1/SLC38A2/CYP27B1/C12orf66/MDM2/MAP1LC3B/MYBBP1A/TP53/PDK2/COL1A1/PPM1D/PMAIP1/RNF152/ICAM1/KANK2/XBP1/HMOX1/ATF4	39		GO:0070372	regulation of ERK1 and ERK2 cascade	10/248	274/17381	0.0061325029192573	0.0977324100180717	0.0821098217168187	JUN/ATF3/RAF1/FGFR2/DUSP6/GAS6/SEMA7A/PRKCA/LIF/TIAM1	10
GO:0072073	kidney epithelium development	31/2286	139/17381	0.00198802045799137	0.0519827232759985	0.0453157932104806	CTNNBIP1/PBX1/SIX2/PAX8/PKD2/SPRY1/IRX2/ADAMTS16/FOXD1/FOXC1/VEGFA/DLL1/MYC/NOTCH1/CAT/FGF8/SIX4/FMN1/MYO1E/SMAD6/PKD1/IRX3/HOXB7/SOX9/FOXJ1/SMAD7/BMP2/SDC4/CRLF1/LIF/WNT7B	31		GO:0034605	cellular response to heat	6/248	115/17381	0.00613579038120213	0.0977324100180717	0.0821098217168187	NDC1/PTGS2/IL1A/DNAJC2/MKI67/HSBP1	6
GO:0060411	cardiac septum morphogenesis	18/2286	67/17381	0.00203443977417711	0.0524903465629502	0.0457583123870576	CYR61/VANGL2/TGFB2/SOX4/CITED2/SEMA3C/FZD1/CHD7/ENG/NOTCH1/FGF8/MDM2/TBX3/SAV1/SMAD6/FZD2/GATA6/SMAD7	18		GO:0042493	response to drug	13/248	411/17381	0.00630727838902651	0.100015414454563	0.0840278864327545	JUN/PTGS2/ITGA2/INHBA/SFRP1/MYC/FOSL1/DUSP6/GAS6/JUND/FOSB/COMT/SLC19A1	13
GO:0072401	signal transduction involved in DNA integrity checkpoint	18/2286	67/17381	0.00203443977417711	0.0524903465629502	0.0457583123870576	SFN/PLK3/GADD45A/BTG2/CCNB1/CDC25C/SOX4/CDKN1A/CDK1/MDM2/CRADD/RGCC/RBL2/TP53/AURKA/ARID3A/CHEK2/GTSE1	18		GO:0050730	regulation of peptidyl-tyrosine phosphorylation	9/248	233/17381	0.00639946029239608	0.10068772926641	0.0845927312915697	EFNA1/CSF2/HBEGF/VEGFA/NRG1/SFRP1/GAS6/CSF3/LIF	9
GO:0072422	signal transduction involved in DNA damage checkpoint	18/2286	67/17381	0.00203443977417711	0.0524903465629502	0.0457583123870576	SFN/PLK3/GADD45A/BTG2/CCNB1/CDC25C/SOX4/CDKN1A/CDK1/MDM2/CRADD/RGCC/RBL2/TP53/AURKA/ARID3A/CHEK2/GTSE1	18		GO:0007566	embryo implantation	4/248	52/17381	0.00640637016165785	0.10068772926641	0.0845927312915697	PTGS2/SPP1/MMP2/LIF	4
GO:0008625	extrinsic apoptotic signaling pathway via death domain receptors	21/2286	83/17381	0.00204589664964667	0.052553406890263	0.0458132850505159	ARHGEF2/PEA15/ATF3/CFLAR/TMBIM1/SKIL/TNFSF10/HMGB2/TNFAIP3/DDX3X/TNFRSF10B/TNFRSF10A/DAB2IP/CRADD/THBS1/BRCA1/TMC8/PMAIP1/ICAM1/DEDD2/HMOX1	21		GO:0045648	positive regulation of erythrocyte differentiation	3/248	27/17381	0.00651829640391468	0.101995545492092	0.0856914922564253	GATA2/INHBA/ETS1	3
GO:0042036	negative regulation of cytokine biosynthetic process	10/2286	28/17381	0.00208897706395988	0.0534116519929616	0.0465614578115177	ERRFI1/NMI/NFKB1/IL6/INHBA/KLF4/LAG3/FOXJ1/ZFP36/BCL3	10		GO:0070555	response to interleukin-1	6/248	117/17381	0.00666255264146952	0.103241576060394	0.0867383440407823	IL1A/CXCL8/SFRP1/ETS1/PRKCA/CEBPB	6
GO:0007051	spindle organization	34/2286	157/17381	0.00209762790368517	0.0534116519929616	0.0465614578115177	STIL/GPSM2/PSRC1/ASPM/NEK2/SPC25/MLH1/POC1A/TACC3/CENPE/CCNB1/TRIM36/CCDC69/KIFC1/EFHC1/TTK/EZR/KIF4A/FLNA/CEP126/KIF11/RACGAP1/BORA/PRC1/PKD1/PLK1/SPAG5/BIRC5/NDC80/CHMP1B/TPX2/AURKA/CHEK2/MYH9	34		GO:1905475	regulation of protein localization to membrane	7/248	154/17381	0.00667154036604061	0.103241576060394	0.0867383440407823	SFN/TP53BP2/PPP3CC/STX3/SSH1/MESD/INPP5K	7
GO:0070849	response to epidermal growth factor	13/2286	42/17381	0.00212808818194587	0.0539516616909841	0.0470322097511057	ERRFI1/ZFP36L2/CFLAR/FOXC1/DAB2IP/ZPR1/CBL/ZFP36L1/COL1A1/SOX9/GAREM1/ID1/ZFP36	13		GO:0034333	adherens junction assembly	5/248	83/17381	0.00668512457598269	0.103241576060394	0.0867383440407823	SLC9A1/ITGA2/VEGFA/SFRP1/DLG5	5
GO:0033673	negative regulation of kinase activity	53/2286	273/17381	0.00215963536159737	0.0544972137111725	0.0475077931944962	DVL1/ERRFI1/SFN/CDKN2C/GADD45A/RGS4/RGS2/DUSP10/DUSP2/IL1B/DUSP7/SPRY1/DUSP1/CDKN1A/TNFAIP3/IL6/BGN/DUSP4/LYN/PKIA/TRIB1/SHB/RGS3/DAB2IP/ABL1/DUSP8/CBL/UBASH3B/SIRT1/DUSP5/GPRC5A/DUSP6/SOCS2/CORO1C/LATS2/SPRY2/IRS2/MBIP/FLRT2/SOCS1/PLK1/PYCARD/SOCS7/HEXIM2/SOCS3/PKIG/MIDN/GADD45B/MLLT1/ZNF675/APOE/NF2/PIK3IP1	53		GO:0032869	cellular response to insulin stimulus	8/248	195/17381	0.00701943125533853	0.107131413076313	0.0900063881197685	SLC9A1/CCND3/BAIAP2L1/ATP6V1C1/ATP6V1G1/TBC1D4/IRS2/INPP5K	8
GO:0061640	cytoskeleton-dependent cytokinesis	16/2286	57/17381	0.00216829936220065	0.0544972137111725	0.0475077931944962	RHOB/CENPA/TRIM36/KIF20A/EFHC1/ANLN/KIF4A/ANK3/CEP55/ARL3/RACGAP1/CIT/CKAP2/NUSAP1/BBS4/PLK1	16		GO:0071216	cellular response to biotic stimulus	8/248	195/17381	0.00701943125533853	0.107131413076313	0.0900063881197685	CXCL8/CSF2/TNFAIP3/SERPINE1/CSF3/PRKCA/CEBPB/AKAP8	8
GO:0048545	response to steroid hormone	72/2286	394/17381	0.00218684600270856	0.0545085826351179	0.0475177040220571	ERRFI1/CASP9/TXNIP/PTGS2/TGFB2/LBH/ZFP36L2/KDM3A/NR4A2/CFLAR/IDH1/CLDN1/PPARGC1A/AREG/HMGB2/SKP2/DAB2/LOX/RNF14/PPARGC1B/SPARC/DUSP1/CREBRF/EDN1/CDKN1A/UFL1/FOXO3/CTGF/IL6/HDAC6/NKX3-1/FOXH1/CTSV/NR4A3/ALAD/ENG/NOTCH1/TRIM68/ADM/ARNTL/NR1H3/FOSL1/SIRT1/GPAM/FKBP4/KMT2D/NR4A1/MDM2/FOXA1/ESR2/ZFP36L1/FOS/THBS1/AXIN1/SERPINF1/PER1/NR1D1/BRCA1/COL1A1/RPS6KB1/NPC1/DNMT3B/SRC/NCOA3/PMEPA1/ICAM1/KANK2/Z…	72		GO:0000079	regulation of cyclin-dependent protein serine/threonine kinase activity	5/248	84/17381	0.00702748289605318	0.107131413076313	0.0900063881197685	SFN/CCND3/TNFAIP3/CCND2/PKMYT1	5
GO:0045839	negative regulation of mitotic nuclear division	14/2286	47/17381	0.00218744783684061	0.0545085826351179	0.0475177040220571	GEN1/BUB1/MAD2L1/CCNB1/PTTG1/DUSP1/TTK/MTBP/RGCC/BUB1B/PLK1/TOM1L1/NDC80/KLHL22	14		GO:0070482	response to oxygen levels	12/248	371/17381	0.00720873691661598	0.108735945314426	0.0913544348525357	SLC9A1/PTGS2/EGLN1/RAF1/ITGA2/VEGFA/TBL2/SFRP1/MYC/ATP6V1G1/ETS1/MMP2	12
GO:1902807	negative regulation of cell cycle G1/S phase transition	27/2286	117/17381	0.00224683093517072	0.0557500901403425	0.0485999847074555	SFN/PLK3/GADD45A/BTG2/GJC2/PKD2/CCNB1/CDC25C/SOX4/CDKN1A/GPNMB/FHL1/CDK1/MDM2/CRADD/RGCC/RPS27L/DCUN1D3/RBL2/FBXO31/TP53/SLFN11/AURKA/ARID3A/KANK2/CHEK2/GTSE1	27		GO:0043620	regulation of DNA-templated transcription in response to stress	6/248	119/17381	0.00722139284446539	0.108735945314426	0.0913544348525357	JUN/ATF3/EGLN1/VEGFA/CEBPB/PPP1R15A	6
GO:0001101	response to acid chemical	61/2286	324/17381	0.00225962601464349	0.0558299969973991	0.0486696432859653	ID3/HMGCL/SESN2/HPCA/GJB3/ZC3H12A/ABL2/PTGS2/WNT9A/GNPAT/CYP26B1/COL5A2/SH3BP4/EPHA3/CLDN1/PPARGC1A/PKD2/PDGFC/TRIML2/ITGA2/CCNB1/DHFR/EGR1/SPARC/DUSP1/ZNF354A/EDN1/UFL1/CTGF/IL6/COL1A2/LYN/HSF1/AQP3/KLF4/ALAD/TNC/NSMF/CAT/P2RY6/SESN3/AKR1C1/AKR1C2/DKK1/NEURL1/CYP2E1/KRT8/SOCS1/SERPINF1/COL1A1/NME2/RPS6KB1/SOX9/SRC/CEBPB/ICAM1/LDLR/XBP1/PDGFB/WNT7B/COL6A1	61		GO:0051385	response to mineralocorticoid	3/248	28/17381	0.00722457294318819	0.108735945314426	0.0913544348525357	NEFL/FOSL1/FOSB	3
GO:0006469	negative regulation of protein kinase activity	50/2286	255/17381	0.0022884782014088	0.0561368988537088	0.04893718411838	DVL1/ERRFI1/SFN/CDKN2C/GADD45A/RGS4/RGS2/DUSP10/DUSP2/IL1B/DUSP7/SPRY1/DUSP1/CDKN1A/TNFAIP3/IL6/BGN/DUSP4/LYN/PKIA/TRIB1/SHB/RGS3/DAB2IP/ABL1/DUSP8/CBL/UBASH3B/SIRT1/DUSP5/GPRC5A/DUSP6/SOCS2/CORO1C/LATS2/SPRY2/MBIP/FLRT2/SOCS1/PLK1/PYCARD/SOCS7/HEXIM2/SOCS3/PKIG/GADD45B/MLLT1/ZNF675/APOE/NF2	50		GO:0030193	regulation of blood coagulation	5/248	85/17381	0.00738190896589223	0.109351610427393	0.0918716855030994	F3/SERPINE1/STX2/PRKCA/PLAUR	5
GO:0008406	gonad development	44/2286	218/17381	0.00229130199402893	0.0561368988537088	0.04893718411838	ASPM/TGFB2/TLR5/BCL2L11/IDH1/TIPARP/TNFSF10/EREG/HMGB2/TLR3/RHOBTB3/FOXC1/VEGFA/FOXO3/CITED2/LFNG/INHBA/VGF/NKX3-1/CTSV/FANCF/KIF18A/SF1/CBL/SIRT1/FGF8/SIX4/IRX5/ADGRG1/SOX9/GATA6/MKKS/SRC/CEBPB/COL9A3/FSTL3/AMH/ICAM1/KMT2B/ERCC1/DMC1/BIK/NRIP1/ADAMTS1	44		GO:0043506	regulation of JUN kinase activity	5/248	85/17381	0.00738190896589223	0.109351610427393	0.0918716855030994	MAP3K21/RIPK1/SFRP1/DKK1/TIAM1	5
GO:0032872	regulation of stress-activated MAPK cascade	43/2286	212/17381	0.00231507085396816	0.0564522813824922	0.0492121179532364	ZC3H12A/GADD45A/VANGL2/TGFB2/DUSP10/MAP3K21/EDAR/IL1B/ARL6IP5/TLR6/SH3RF1/TLR3/F2RL1/EDN1/VEGFA/CTGF/EZR/PBK/SDCBP/MYC/GADD45G/FKTN/DAB2IP/CARD9/FZD8/DKK1/FOXM1/CD27/MAP3K9/MAP2K1/AXIN1/PYCARD/SERPINF2/PER1/TRAF4/SPAG9/ERN1/BMP2/GADD45B/MAP2K7/ZNF675/WNT7B/TIAM1	43		GO:1900046	regulation of hemostasis	5/248	85/17381	0.00738190896589223	0.109351610427393	0.0918716855030994	F3/SERPINE1/STX2/PRKCA/PLAUR	5
GO:0046330	positive regulation of JNK cascade	28/2286	123/17381	0.00233121149924595	0.0564522813824922	0.0492121179532364	GADD45A/VANGL2/MAP3K21/EDAR/IL1B/TLR6/TLR3/F2RL1/EDN1/CTGF/SDCBP/GADD45G/DAB2IP/CARD9/FZD8/DKK1/CD27/MAP3K9/AXIN1/PYCARD/SERPINF2/TRAF4/SPAG9/ERN1/GADD45B/MAP2K7/WNT7B/TIAM1	28		GO:0034614	cellular response to reactive oxygen species	7/248	157/17381	0.00738862232617519	0.109351610427393	0.0918716855030994	JUN/MAPK9/RIPK1/TNFAIP3/FXN/ETS1/KDM6B	7
GO:0072070	loop of Henle development	6/2286	12/17381	0.00233607860080891	0.0564522813824922	0.0492121179532364	PKD2/IRX2/DLL1/PKD1/IRX3/WNT7B	6		GO:0034394	protein localization to cell surface	4/248	55/17381	0.00780765790305498	0.114210304984919	0.0959537146254877	NRG1/STX3/MESD/NEDD4L	4
GO:0070372	regulation of ERK1 and ERK2 cascade	53/2286	274/17381	0.00234290037636137	0.0564522813824922	0.0492121179532364	ERRFI1/EPHA2/JUN/CYR61/GBP1/ATF3/DUSP10/IL1B/CFLAR/CCL20/ACKR3/SPRY1/FBXW7/PDGFC/F2R/F2RL1/SPRY4/TNIP1/FGF18/DUSP1/GCNT2/CTGF/EZR/PDGFA/IL6/GPNMB/DUSP4/LYN/KLF4/DAB2IP/ABL1/NOTCH1/SIRT3/FGF8/PTPRR/DUSP6/SPRY2/MAP2K1/SEMA7A/PYCARD/SERPINF2/FLCN/LGALS9/CCL5/GAREM1/BMP2/SRC/FAM83D/ICAM1/LIF/PDGFB/ARHGAP8/TIAM1	53		GO:0090303	positive regulation of wound healing	4/248	55/17381	0.00780765790305498	0.114210304984919	0.0959537146254877	F3/HBEGF/RREB1/SERPINE1	4
GO:0060487	lung epithelial cell differentiation	9/2286	24/17381	0.00235754990658438	0.0564968442930419	0.0492509655455144	GPSM2/AGR2/GRHL2/FOXA1/SAV1/SOX9/FOXJ1/GATA6/KLF2	9		GO:0008286	insulin receptor signaling pathway	6/248	121/17381	0.00781337390521829	0.114210304984919	0.0959537146254877	CCND3/BAIAP2L1/ATP6V1C1/ATP6V1G1/IRS2/INPP5K	6
GO:0007623	circadian rhythm	40/2286	194/17381	0.00236663593766631	0.0564968442930419	0.0492509655455144	GPR157/ID3/JUN/OPN3/PER2/BHLHE40/GSK3B/PPARGC1A/NMU/NOCT/CSF2/AHR/IL6/NAMPT/EGR3/NFIL3/ARNTL/NR1H3/CREM/SIRT1/HEBP1/BHLHE41/ARNTL2/GPR176/HS3ST2/MYBBP1A/TP53/PER1/NR1D1/TOP2A/ID1/GNA11/JUND/RELB/DBP/ATF5/CSNK1E/ATF4/NRIP1/SIK1	40		GO:0000027	ribosomal large subunit assembly	3/248	29/17381	0.00797443976503887	0.115143130265927	0.0967374271882122	MDN1/RPL12/RSL24D1	3
GO:2000377	regulation of reactive oxygen species metabolic process	36/2286	170/17381	0.0023738169871026	0.0564968442930419	0.0492509655455144	SLC25A33/ZC3H12A/GADD45A/PTGS2/TLR5/CYP1B1/HK2/IL1B/CFLAR/TLR6/PKD2/F2RL1/DHFR/EDN1/CDKN1A/FOXO3/IL6/STK17A/HDAC6/KLF4/SIRT3/MMP3/SLC18A2/FOXM1/P2RX4/GCH1/THBS1/NOXO1/TP53/BRCA1/PTGIS/TICAM1/ICAM1/KLF2/BCR/PDGFB	36		GO:1900739	regulation of protein insertion into mitochondrial membrane involved in apoptotic signaling pathway	3/248	29/17381	0.00797443976503887	0.115143130265927	0.0967374271882122	SFN/TP53BP2/PPP3CC	3
GO:0060840	artery development	21/2286	84/17381	0.00239625419178964	0.0567990170419731	0.0495143837918364	TGFB2/MYLK/PKD2/HPGD/LOX/FOXC1/SOX4/SRF/VEGFA/PRDM1/NKX3-1/CHD7/FOXH1/ENG/NOTCH1/FGF8/PRICKLE1/DLL4/SMAD6/SMAD7/APOE	21		GO:1900740	positive regulation of protein insertion into mitochondrial membrane involved in apoptotic signaling pathway	3/248	29/17381	0.00797443976503887	0.115143130265927	0.0967374271882122	SFN/TP53BP2/PPP3CC	3
GO:0032418	lysosome localization	18/2286	68/17381	0.00243283978142474	0.0572011643769663	0.0498649546031412	PLEKHM2/FCER1G/GATA2/TMEM106B/HDAC6/IL13RA2/LYN/NR4A3/GAB2/CBL/STYK1/BLOC1S1/BORCS6/NDEL1/LGALS9/PLEKHM1/ADGRE2/HMOX1	18		GO:0055072	iron ion homeostasis	5/248	87/17381	0.00812779967242634	0.116882366139508	0.0981986450940919	EGLN1/STEAP1/MYC/FXN/ATP6V1G1	5
GO:0072395	signal transduction involved in cell cycle checkpoint	18/2286	68/17381	0.00243283978142474	0.0572011643769663	0.0498649546031412	SFN/PLK3/GADD45A/BTG2/CCNB1/CDC25C/SOX4/CDKN1A/CDK1/MDM2/CRADD/RGCC/RBL2/TP53/AURKA/ARID3A/CHEK2/GTSE1	18		GO:0034332	adherens junction organization	6/248	123/17381	0.00843955097423585	0.118790182107591	0.0998014954584576	SLC9A1/ITGA2/VEGFA/AFDN/SFRP1/DLG5	6
GO:0019915	lipid storage	17/2286	63/17381	0.00254373461639311	0.0593279593945916	0.0517189821943484	ZC3H12A/LDAH/IL1B/ABHD5/NFKB1/FBXW7/IL6/LPL/PNPLA2/NR1H3/BSCL2/EHD1/SIRT1/ACACB/NFKBIA/APOE/NRIP1	17		GO:0035457	cellular response to interferon-alpha	2/248	10/17381	0.00846112502061386	0.118790182107591	0.0998014954584576	IFIT3/GAS6	2
GO:0001890	placenta development	32/2286	147/17381	0.00255639189235396	0.0593279593945916	0.0517189821943484	GJB3/CYR61/PTGS2/GATA2/PKD2/CSF2/STC2/PRDM1/ITGB8/PLAC1/GRHL2/HSF1/CTSV/PHLDA2/ADM/FOSL1/KRT8/CYP27B1/ZFP36L1/MAP2K1/PKD1/CCNF/PLCD3/SOCS3/PTGIS/SNAI1/CEBPB/JUNB/TRIM28/LIF/PDGFB/WNT7B	32		GO:0060174	limb bud formation	2/248	10/17381	0.00846112502061386	0.118790182107591	0.0998014954584576	SOX11/FGFR2	2
GO:0046427	positive regulation of JAK-STAT cascade	20/2286	79/17381	0.00256399344322365	0.0593279593945916	0.0517189821943484	IL6R/IL24/CYP1B1/PARP9/F2R/CSF2/IL6/LYN/HSF1/NOTCH1/CNTF/CLCF1/IL18/IL23A/SOCS1/CTF1/CCL5/SOCS3/CRLF1/LIF	20		GO:0060346	bone trabecula formation	2/248	10/17381	0.00846112502061386	0.118790182107591	0.0998014954584576	SFRP1/MMP2	2
GO:1904894	positive regulation of STAT cascade	20/2286	79/17381	0.00256399344322365	0.0593279593945916	0.0517189821943484	IL6R/IL24/CYP1B1/PARP9/F2R/CSF2/IL6/LYN/HSF1/NOTCH1/CNTF/CLCF1/IL18/IL23A/SOCS1/CTF1/CCL5/SOCS3/CRLF1/LIF	20		GO:0071803	positive regulation of podosome assembly	2/248	10/17381	0.00846112502061386	0.118790182107591	0.0998014954584576	CSF2/MAPK9	2
GO:0061512	protein localization to cilium	12/2286	38/17381	0.00258547223335288	0.0593538920971679	0.0517415889550811	EFCAB7/ARL6/C5orf42/TULP4/SNX10/BBS9/EHD1/TCTN1/SPATA7/BBS4/RAB11FIP3/TMEM107	12		GO:1901626	regulation of postsynaptic membrane organization	2/248	10/17381	0.00846112502061386	0.118790182107591	0.0998014954584576	SSH1/MESD	2
GO:1902042	negative regulation of extrinsic apoptotic signaling pathway via death domain receptors	12/2286	38/17381	0.00258547223335288	0.0593538920971679	0.0517415889550811	ARHGEF2/PEA15/CFLAR/TMBIM1/TNFSF10/HMGB2/TNFAIP3/TNFRSF10B/TNFRSF10A/BRCA1/ICAM1/HMOX1	12		GO:1904029	regulation of cyclin-dependent protein kinase activity	5/248	88/17381	0.00851967651277085	0.119141303044732	0.10009648948904	SFN/CCND3/TNFAIP3/CCND2/PKMYT1	5
GO:0003222	ventricular trabecula myocardium morphogenesis	7/2286	16/17381	0.00260454929930423	0.059543032295417	0.0519064713923889	TGFB2/NRG1/CHD7/FOXH1/ENG/NOTCH1/DLL4	7		GO:0010976	positive regulation of neuron projection development	9/248	245/17381	0.00876061408618455	0.120682507360137	0.101391331308081	SEMA5A/ENC1/VEGFA/NEFL/NRG1/DLG5/SEMA7A/NEDD4L/TIAM1	9
GO:0002573	myeloid leukocyte differentiation	39/2286	189/17381	0.00262221965735162	0.059543032295417	0.0519064713923889	CTNNBIP1/EPHA2/JUN/TSPAN2/GATA2/TLR3/F2RL1/CSF2/PPARGC1B/VEGFA/SNX10/HOXA7/INHBA/PIR/LYN/TMEM64/TRIB1/MYC/GAB2/UBASH3B/SIRT1/SH3PXD2A/IL23A/DHRS2/ZFP36L1/FOS/CSF3/NME2/SRC/CEBPB/FSTL3/SBNO2/JUNB/ZNF675/RELB/LIF/MYH9/TOB2/RUNX1	39		GO:0043491	protein kinase B signaling	9/248	245/17381	0.00876061408618455	0.120682507360137	0.101391331308081	F3/SEMA5A/HBEGF/NRG1/FGFR2/IRS2/GAS6/INPP5K/CSF3	9
GO:1901342	regulation of vasculature development	58/2286	307/17381	0.0026322018304098	0.059543032295417	0.0519064713923889	EPHA2/ZC3H12A/F3/ECM1/EFNA1/PTGS2/RHOB/CYP1B1/IL1A/IL1B/CFLAR/GATA2/CXCL8/TERT/SEMA5A/AGGF1/EGR1/SPINK5/SPARC/FOXC1/VEGFA/TNFAIP3/DLL1/IL6/GPNMB/TSPAN12/AMOT/TMEM2/KLF4/DAB2IP/FAM129B/ENG/ABL1/NOTCH1/ADM/HTATIP2/ETS1/JCAD/SIRT1/RAPGEF3/ITGA5/BTG1/STARD13/RGCC/THBS1/DLL4/SERPINF1/BRCA1/SPHK1/GATA6/SERPINB7/ID1/PTGIS/ANGPTL4/XBP1/HMOX1/PDGFB/RUNX1	58		GO:0045995	regulation of embryonic development	6/248	124/17381	0.00876579023055047	0.120682507360137	0.101391331308081	GATA2/SFRP1/NRARP/DKK1/DUSP6/RBM19	6
GO:0030324	lung development	36/2286	171/17381	0.0026345570797835	0.059543032295417	0.0519064713923889	ERRFI1/HSPB11/GPSM2/VANGL2/ABCA12/CCDC39/SPRY1/LOX/SPARC/FGF18/SRF/VEGFA/CTGF/PDGFA/AGR2/GRHL2/TNC/NOTCH1/HIKESHI/FGF8/SPRY2/NKX2-8/FOXA1/SAV1/MAP2K1/PKD1/ESRP2/SOX9/FOXJ1/JMJD6/GATA6/ID1/FSTL3/KLF2/LIF/WNT7B	36		GO:0046434	organophosphate catabolic process	6/248	124/17381	0.00876579023055047	0.120682507360137	0.101391331308081	EGLN1/PGM2/NUDT4/INPP5K/CNP/LDLR	6
GO:0010717	regulation of epithelial to mesenchymal transition	21/2286	85/17381	0.00279588297873012	0.0629451492238429	0.0548722572822098	EFNA1/TGFB2/IL1B/EPHA3/DAB2/FOXC1/GCNT2/ZNF703/SDCBP/DAB2IP/ENG/NOTCH1/BCL9L/RGCC/FOXA1/VASN/COL1A1/SMAD7/BMP2/SNAI1/TIAM1	21		GO:0001836	release of cytochrome c from mitochondria	4/248	57/17381	0.0088455533192476	0.12131044552111	0.10191889315207	SFN/JUN/FXN/PLAUR	4
GO:0009314	response to radiation	78/2286	437/17381	0.00283479610399731	0.0635757541631088	0.0554219853692429	NOC2L/CASP9/PLK3/JUN/GADD45A/IVL/PTGS2/NUCKS1/OPN3/RHOB/NPHP1/NABP1/BHLHE40/FANCD2/HRH1/XPC/CDC25A/PDE6B/GRK4/NMU/ABRAXAS1/PRIMPOL/SLC1A3/FBXO4/ERCC8/GTF2H2/XRCC4/EGR1/DUSP1/MRNIP/CDKN1A/ELOVL4/FIGNL1/GNGT1/XRCC2/SCARA3/PBK/MYC/HSF1/INIP/ALAD/CAT/DDB2/PITPNM1/KDM4D/CARD16/CBL/NET1/SIRT1/RHNO1/CCND2/RAD51AP1/MDM2/IKBIP/FOS/SLC24A1/AEN/DCUN1D3/TP53/PER1/BRCA1/RAD51C/PPM1D/THBD/DNMT3B/REEP6/GNA11/MA…	78		GO:0002690	positive regulation of leukocyte chemotaxis	5/248	89/17381	0.00892444530943018	0.121921652842677	0.102432398592043	CXCL8/CXCL1/VEGFA/SERPINE1/GAS6	5
GO:0002064	epithelial cell development	40/2286	196/17381	0.00286965847560513	0.0641110290086341	0.0558886097144471	EPHA2/SFN/FOSL2/SLC4A5/IL1B/SLC4A7/FLNB/GSK3B/CLDN1/F2RL1/CDKN1A/PRDM1/EZR/DLL1/CCM2/MET/POF1B/GRHL2/SCRIB/IFT74/ENG/NOTCH1/ARNTL/RDX/VIM/RAPGEF3/KLF5/SLITRK6/FOXA1/MYO1E/CDH5/HYDIN/SOX9/FOXJ1/ID1/ICAM1/MYADM/XBP1/PDGFB/WNT7B	40		GO:0008637	apoptotic mitochondrial changes	6/248	125/17381	0.00910096984458508	0.123856876965388	0.104058275899975	SFN/JUN/TP53BP2/PPP3CC/FXN/PLAUR	6
GO:0001667	ameboidal-type cell migration	65/2286	353/17381	0.00289103015695255	0.064341972691566	0.0560899342222734	PLEKHG5/TMEM201/EPHA2/ZC3H12A/MACF1/SVBP/JUN/PIP5K1A/EFNA1/DDR2/PTGS2/SRGAP2/TGFB2/DUSP10/RHOB/CYP1B1/ITGA4/AAMP/GBX2/ROBO1/SEMA5A/ITGA2/HBEGF/SPARC/FGF18/EDN1/SRF/VEGFA/ANLN/SEMA3C/MET/HDAC6/AMOT/ARHGAP4/EGR3/HAS2/EPPK1/KLF4/DAB2IP/ABL1/NOTCH1/AMOTL1/ETS1/JCAD/FGF8/NR4A1/PTPRR/CORO1C/P2RX4/STARD13/RGCC/THBS1/DLL4/BCAR1/SERPINF1/KRT16/BCAS3/SMURF2/SOX9/ID1/SRC/SDC4/APOE/MYH9/PDGFB	65		GO:0050768	negative regulation of neurogenesis	9/248	247/17381	0.0092110407966144	0.124876400418223	0.104914827876263	EFNA1/ASPM/SOX11/SPP1/SEMA5A/NRG1/DICER1/ADGRG1/LDLR	9
GO:0044773	mitotic DNA damage checkpoint	24/2286	102/17381	0.00292760837426969	0.0649083058188843	0.0565836335375159	SFN/PLK3/GADD45A/BTG2/XPC/NEK11/CCNB1/CDC25C/MRNIP/SOX4/MDC1/CDKN1A/CDK1/MDM2/CRADD/RGCC/RPS27L/RBL2/FBXO31/TP53/AURKA/ARID3A/CHEK2/GTSE1	24		GO:0030901	midbrain development	5/248	90/17381	0.00934230626251816	0.125696484259335	0.105603820790427	SFRP1/DKK1/DLG5/FGFR2/CNP	5
GO:0071103	DNA conformation change	55/2286	290/17381	0.00306386251443057	0.0676719027335025	0.0589927913962728	NOC2L/ITGB3BP/CENPL/CENPA/SMARCAL1/HJURP/XPC/CENPC/NAP1L5/HMGB2/CENPU/PAPD7/CENPK/CCNB1/CENPH/GTF2H2/CHD1/HIST1H2BC/HIST1H2BE/HIST1H4E/HIST1H3E/HIST1H2BH/HIST1H3G/HIST1H2BL/CENPQ/ASF1A/MTERF1/POT1/DDX3X/CENPI/GINS4/RAD54B/DDB2/IGHMBP2/CDK1/H2AFY2/TWNK/NCAPD2/GTF2H3/MIS18BP1/BAHD1/KNL1/OIP5/NUSAP1/PIF1/CHD2/TP53/TOP2A/SOX9/TSPY26P/ASF1B/AKAP8L/ERCC2/TOP3B/CHAF1B	55		GO:0061387	regulation of extent of cell growth	5/248	90/17381	0.00934230626251816	0.125696484259335	0.105603820790427	SPP1/SEMA5A/VEGFA/NRG1/SEMA7A	5
GO:0034330	cell junction organization	51/2286	265/17381	0.00311542555644732	0.0684260415868929	0.0596502098264459	FBLIM1/MACF1/PIP5K1A/NECTIN4/LAMC2/NFASC/LAMB3/TGFB2/GNPAT/NPHP1/EPHA3/CLDN1/UGT8/ITGA2/F2R/F2RL1/SRF/VEGFA/FSCN1/CCM2/POF1B/FLNA/ZNF703/GRHL2/PLEC/TLN1/ABL1/RDX/MPP7/COL17A1/ITGA5/CORO1C/FERMT2/FMN1/THBS1/CLDN6/KIFC3/CDH8/CDH5/FLCN/BCAS3/ACTG1/SMAD7/SRC/SDC4/SNAI1/PARD6B/DAPK3/CAMSAP3/NF2/RUNX1	51		GO:0001844	protein insertion into mitochondrial membrane involved in apoptotic signaling pathway	3/248	31/17381	0.00960722518445938	0.128100809629808	0.107623813211388	SFN/TP53BP2/PPP3CC	3
GO:2000816	negative regulation of mitotic sister chromatid separation	11/2286	34/17381	0.00312147608679703	0.0684260415868929	0.0596502098264459	GEN1/BUB1/MAD2L1/CCNB1/PTTG1/DUSP1/TTK/BUB1B/PLK1/NDC80/KLHL22	11		GO:0050869	negative regulation of B cell activation	3/248	31/17381	0.00960722518445938	0.128100809629808	0.107623813211388	TNFAIP3/INHBA/SFRP1	3
GO:0071229	cellular response to acid chemical	40/2286	197/17381	0.00315394355625144	0.068690736533796	0.0598809569039708	ID3/SESN2/GJB3/ZC3H12A/ABL2/WNT9A/CYP26B1/COL5A2/SH3BP4/EPHA3/CLDN1/PPARGC1A/PKD2/PDGFC/CCNB1/EGR1/EDN1/COL1A2/LYN/HSF1/KLF4/TNC/NSMF/P2RY6/SESN3/AKR1C1/AKR1C2/NEURL1/SOCS1/SERPINF1/COL1A1/NME2/SOX9/SRC/CEBPB/LDLR/XBP1/PDGFB/WNT7B/COL6A1	40		GO:0033273	response to vitamin	5/248	91/17381	0.00977345704101295	0.128100809629808	0.107623813211388	PTGS2/SPP1/ITGA2/SFRP1/GAS6	5
GO:0032623	interleukin-2 production	16/2286	59/17381	0.00318226286216471	0.068690736533796	0.0598809569039708	GBP1/IL1A/IL1B/IL20RB/TNFAIP3/EZR/ABL1/CARD9/IL18/PRKCQ/GPAM/LAG3/NAV3/PNP/ZFP36/RUNX1	16		GO:0044264	cellular polysaccharide metabolic process	5/248	91/17381	0.00977345704101295	0.128100809629808	0.107623813211388	B3GNT2/PGM2/IRS2/HAS3/INPP5K	5
GO:0001657	ureteric bud development	23/2286	97/17381	0.00318920024094248	0.068690736533796	0.0598809569039708	CTNNBIP1/PBX1/SIX2/PAX8/PKD2/SPRY1/ADAMTS16/FOXD1/FOXC1/VEGFA/MYC/CAT/FGF8/SIX4/FMN1/SMAD6/HOXB7/SOX9/FOXJ1/SMAD7/BMP2/SDC4/CRLF1	23		GO:0050818	regulation of coagulation	5/248	91/17381	0.00977345704101295	0.128100809629808	0.107623813211388	F3/SERPINE1/STX2/PRKCA/PLAUR	5
GO:0043534	blood vessel endothelial cell migration	23/2286	97/17381	0.00318920024094248	0.068690736533796	0.0598809569039708	EPHA2/EFNA1/PTGS2/ROBO1/SRF/VEGFA/AMOT/EGR3/KLF4/ABL1/NOTCH1/AMOTL1/JCAD/NR4A1/P2RX4/STARD13/RGCC/THBS1/DLL4/ID1/APOE/MYH9/PDGFB	23		GO:0070301	cellular response to hydrogen peroxide	5/248	91/17381	0.00977345704101295	0.128100809629808	0.107623813211388	RIPK1/TNFAIP3/FXN/ETS1/KDM6B	5
GO:0000077	DNA damage checkpoint	33/2286	155/17381	0.00321535457574902	0.068690736533796	0.0598809569039708	SFN/PLK3/GADD45A/PEA15/BTG2/MAPKAPK2/ETAA1/XPC/NEK11/ABRAXAS1/FBXO4/CCNB1/CDC25C/MRNIP/SOX4/MDC1/CDKN1A/CDK1/RHNO1/MDM2/CRADD/RGCC/RPS27L/PLK1/RBL2/FBXO31/TP53/BRCA1/AURKA/ARID3A/DOT1L/CHEK2/GTSE1	33		GO:1902106	negative regulation of leukocyte differentiation	5/248	91/17381	0.00977345704101295	0.128100809629808	0.107623813211388	GATA2/INHBA/SFRP1/MYC/NRARP	5
GO:0033143	regulation of intracellular steroid hormone receptor signaling pathway	19/2286	75/17381	0.00321601287493162	0.068690736533796	0.0598809569039708	LBH/SKP2/DAB2/RNF14/UFL1/HDAC6/FOXH1/TRIM68/ARNTL/SIRT1/GPAM/KMT2D/FOXA1/AXIN1/PER1/BRCA1/SRC/KANK2/RUNX1	19		GO:0010803	regulation of tumor necrosis factor-mediated signaling pathway	4/248	59/17381	0.0099696258879873	0.128583525991709	0.108029367053845	RIPK1/TNFAIP3/BIRC3/GAS6	4
GO:0072088	nephron epithelium morphogenesis	19/2286	75/17381	0.00321601287493162	0.068690736533796	0.0598809569039708	CTNNBIP1/PBX1/SIX2/PAX8/PKD2/IRX2/ADAMTS16/FOXD1/VEGFA/MYC/FGF8/SIX4/FMN1/PKD1/IRX3/HOXB7/SOX9/BMP2/LIF	19		GO:0001666	response to hypoxia	11/248	341/17381	0.010082990459403	0.128583525991709	0.108029367053845	SLC9A1/PTGS2/EGLN1/RAF1/ITGA2/VEGFA/TBL2/SFRP1/MYC/ETS1/MMP2	11
GO:0060479	lung cell differentiation	9/2286	25/17381	0.0032589354192209	0.0691041689744427	0.0602413654744756	GPSM2/AGR2/GRHL2/FOXA1/SAV1/SOX9/FOXJ1/GATA6/KLF2	9		GO:0050807	regulation of synapse organization	6/248	128/17381	0.010161436963358	0.128583525991709	0.108029367053845	DKK1/DLG5/SSH1/MESD/DMPK/TIAM1	6
GO:0034508	centromere complex assembly	15/2286	54/17381	0.00328942935586084	0.0691041689744427	0.0602413654744756	ITGB3BP/CENPL/CENPA/HJURP/CENPC/CENPE/CENPU/CENPK/CENPH/HIST1H4E/CENPQ/CENPI/MIS18BP1/KNL1/OIP5	15		GO:0007050	cell cycle arrest	9/248	251/17381	0.0101642908333938	0.128583525991709	0.108029367053845	SFN/IRF6/CXCL8/JMY/INHBA/HMGN5/MYC/GAS6/PPP1R15A	9
GO:0070228	regulation of lymphocyte apoptotic process	15/2286	54/17381	0.00328942935586084	0.0691041689744427	0.0602413654744756	NOC2L/EFNA1/BCL6/LYN/CD274/PRKCQ/GPAM/ADAM8/CD27/IRS2/TP53/LGALS9/CCL5/HSH2D/NFKBID	15		GO:0031581	hemidesmosome assembly	2/248	11/17381	0.0102446897116142	0.128583525991709	0.108029367053845	LAMB3/PLEC	2
GO:0090183	regulation of kidney development	15/2286	54/17381	0.00328942935586084	0.0691041689744427	0.0602413654744756	SIX2/PAX8/CFLAR/FOXD1/EGR1/VEGFA/PDGFA/MYC/SIX4/FLCN/HOXB7/SOX9/SERPINB7/LIF/PDGFB	15		GO:0035330	regulation of hippo signaling	2/248	11/17381	0.0102446897116142	0.128583525991709	0.108029367053845	SOX11/DLG5	2
GO:0033146	regulation of intracellular estrogen receptor signaling pathway	12/2286	39/17381	0.00329462510288031	0.0691041689744427	0.0602413654744756	LBH/SKP2/UFL1/FOXH1/GPAM/KMT2D/FOXA1/AXIN1/BRCA1/SRC/KANK2/RUNX1	12		GO:0039692	single stranded viral RNA replication via double stranded DNA intermediate	2/248	11/17381	0.0102446897116142	0.128583525991709	0.108029367053845	CXCL8/INPP5K	2
GO:0014065	phosphatidylinositol 3-kinase signaling	28/2286	126/17381	0.00336749111688088	0.0703793573567469	0.0613530073699972	PIP5K1A/PIK3C2B/TGFB2/SERPINE2/PDGFC/F2R/F2RL1/EDN1/IER3/PDGFA/RELN/NKX3-1/NRG1/KLF4/DAB2IP/CAT/PPP2R5B/IL18/CBL/SIRT1/PIK3C2G/ZFP36L1/CCL5/CSF3/SOX9/PIK3IP1/PDGFB/PRR5	28		GO:0060099	regulation of phagocytosis, engulfment	2/248	11/17381	0.0102446897116142	0.128583525991709	0.108029367053845	GATA2/ITGA2	2
GO:0034329	cell junction assembly	41/2286	204/17381	0.00342218112066659	0.0712669218378817	0.0621267392169134	FBLIM1/MACF1/PIP5K1A/LAMC2/NFASC/LAMB3/GNPAT/NPHP1/EPHA3/CLDN1/UGT8/ITGA2/SRF/VEGFA/FSCN1/POF1B/FLNA/ZNF703/GRHL2/PLEC/TLN1/ABL1/MPP7/COL17A1/ITGA5/CORO1C/FERMT2/FMN1/THBS1/CDH5/FLCN/BCAS3/ACTG1/SMAD7/SRC/SDC4/SNAI1/PARD6B/DAPK3/CAMSAP3/RUNX1	41		GO:0060525	prostate glandular acinus development	2/248	11/17381	0.0102446897116142	0.128583525991709	0.108029367053845	SFRP1/FGFR2	2
GO:0003007	heart morphogenesis	46/2286	235/17381	0.00345328487450437	0.0716587334634697	0.0624682999025345	STIL/JUN/CYR61/EFNA1/VANGL2/TNNT2/TGFB2/CCDC39/PKD2/SPRY1/PTCD2/FOXC1/SOX4/PIM1/SRF/VEGFA/CITED2/DLL1/SEMA3C/FZD1/NRG1/CHD7/GRHL2/HAS2/FOXH1/ENG/COL5A1/NOTCH1/MICAL2/DKK1/FGF8/MDM2/TBX3/SAV1/FLRT2/DLL4/SMAD6/BBS4/FZD2/SOX9/GATA6/SMAD7/BMP2/MKKS/SNAI1/ADAMTS1	46		GO:0071639	positive regulation of monocyte chemotactic protein-1 production	2/248	11/17381	0.0102446897116142	0.128583525991709	0.108029367053845	IL1A/SELENOK	2
GO:0072080	nephron tubule development	22/2286	92/17381	0.00346829630389252	0.0716739668719916	0.0624815795836857	CTNNBIP1/PBX1/SIX2/PAX8/PKD2/IRX2/ADAMTS16/FOXD1/VEGFA/DLL1/MYC/NOTCH1/FGF8/SIX4/FMN1/PKD1/IRX3/HOXB7/SOX9/BMP2/LIF/WNT7B	22		GO:0090050	positive regulation of cell migration involved in sprouting angiogenesis	2/248	11/17381	0.0102446897116142	0.128583525991709	0.108029367053845	PTGS2/VEGFA	2
GO:0044774	mitotic DNA integrity checkpoint	25/2286	109/17381	0.00349089463070582	0.0716739668719916	0.0624815795836857	SFN/PLK3/GADD45A/BTG2/XPC/NEK11/CCNB1/CDC25C/MRNIP/SOX4/MDC1/CDKN1A/CDK1/MDM2/CRADD/RGCC/RPS27L/RBL2/FBXO31/TP53/TOP2A/AURKA/ARID3A/CHEK2/GTSE1	25		GO:1990440	positive regulation of transcription from RNA polymerase II promoter in response to endoplasmic reticulum stress	2/248	11/17381	0.0102446897116142	0.128583525991709	0.108029367053845	ATF3/CEBPB	2
GO:0072009	nephron epithelium development	25/2286	109/17381	0.00349089463070582	0.0716739668719916	0.0624815795836857	CTNNBIP1/PBX1/SIX2/PAX8/PKD2/IRX2/ADAMTS16/FOXD1/FOXC1/VEGFA/DLL1/MYC/NOTCH1/FGF8/SIX4/FMN1/MYO1E/PKD1/IRX3/HOXB7/SOX9/FOXJ1/BMP2/LIF/WNT7B	25		GO:0001893	maternal placenta development	3/248	32/17381	0.0104911537422441	0.130551471198128	0.109682734959309	PTGS2/SPP1/LIF	3
GO:0051188	cofactor biosynthetic process	37/2286	180/17381	0.00355177150948106	0.0726656814376322	0.0633461039746411	NMNAT1/UBIAD1/PPCS/PTGS2/KMO/NFU1/COQ10B/DHFR2/PARP9/BDH2/CBR4/DHFR/NUDT12/MOCS1/ELOVL5/COQ3/NAMPT/NMRK1/ALAD/ACSL5/COQ10A/ACACB/COQ5/PNP/MBIP/GCH1/ISCA2/PARP16/PPCDC/COQ9/PDP2/MLYCD/DCAKD/PDK2/FASN/ACSS2/PTGIS	37		GO:1902624	positive regulation of neutrophil migration	3/248	32/17381	0.0104911537422441	0.130551471198128	0.109682734959309	IL1A/CXCL8/CXCL1	3
GO:0051348	negative regulation of transferase activity	67/2286	369/17381	0.00356412020085111	0.0726656814376322	0.0633461039746411	DVL1/ERRFI1/SFN/CDKN2C/GADD45A/RGS4/RGS2/DUSP10/DUSP2/IL1B/DUSP7/GSK3B/MAD2L1/SPRY1/CCNB1/DUSP1/PSMB9/CDKN1A/TNFAIP3/IL6/NIPSNAP2/POT1/PSMD10/BGN/DUSP4/LYN/PKIA/TRIB1/SHB/RGS3/DAB2IP/ABL1/DUSP8/CBL/UBASH3B/CDK1/SIRT1/DUSP5/GPRC5A/DUSP6/SOCS2/CORO1C/LATS2/SPRY2/IRS2/MBIP/FLRT2/BUB1B/PIF1/SOCS1/PLK1/PYCARD/TP53/SOCS7/HEXIM2/SOCS3/SMAD7/SRC/PKIG/MIDN/GADD45B/MLLT1/ZNF675/ZFP36/APOE/NF2/PIK3IP1	67		GO:0046328	regulation of JNK cascade	7/248	168/17381	0.0105117457102096	0.130551471198128	0.109682734959309	MAP3K21/RIPK1/SFRP1/DKK1/MARVELD3/TAOK1/TIAM1	7
GO:2000045	regulation of G1/S transition of mitotic cell cycle	34/2286	162/17381	0.0035818764491185	0.0727732459052613	0.0634398729975913	SFN/PLK3/GADD45A/BTG2/GJC2/PKD2/TERT/CCNB1/CDC25C/SOX4/CDKN1A/GPNMB/DDX3X/FHL1/MTBP/RDX/CDK1/CCND2/MDM2/CRADD/RGCC/RPS27L/CYP1A1/PKD1/DCUN1D3/RBL2/FBXO31/TP53/SLFN11/AURKA/ARID3A/KANK2/CHEK2/GTSE1	34		GO:0001935	endothelial cell proliferation	6/248	130/17381	0.010915460319774	0.135093083818248	0.113498367894954	JUN/F3/SEMA5A/VEGFA/NRARP/PRKCA	6
GO:0003181	atrioventricular valve morphogenesis	8/2286	21/17381	0.00366438898517949	0.0735224768593977	0.0640930129803557	CYR61/EFNA1/TGFB2/SOX4/NOTCH1/MDM2/SMAD6/BMP2	8		GO:0002753	cytoplasmic pattern recognition receptor signaling pathway	4/248	61/17381	0.0111824550476481	0.13743972432265	0.115469896412611	PUM2/TNFAIP3/BIRC3/UBE2N	4
GO:0070498	interleukin-1-mediated signaling pathway	8/2286	21/17381	0.00366438898517949	0.0735224768593977	0.0640930129803557	VRK2/IL1A/TNIP2/EGR1/IL6/RPS6KA4/IRAK4/ZNF675	8		GO:0043297	apical junction assembly	4/248	61/17381	0.0111824550476481	0.13743972432265	0.115469896412611	DLG5/MARVELD3/PARD6B/RUNX1	4
GO:0007517	muscle organ development	70/2286	389/17381	0.003687686639162	0.0735224768593977	0.0640930129803557	SKI/ID3/MEF2D/VANGL2/TNNT2/BTG2/ATF3/TGFB2/DISP1/FOXN2/CYP26B1/CFLAR/FLNB/MYLK/CCNB1/PTCD2/HOMER1/EGR1/HBEGF/FOXC1/EDN1/PIM1/MED20/UTRN/DLL1/FOXK1/IL6/AEBP1/FZD1/FHL1/MYOM2/EGR3/NRG1/CHD7/MSC/FOXH1/FKTN/FAM129B/ENG/NOTCH1/ARNTL/CNTF/TAGLN/BCL9L/DKK1/CDK1/EGR2/SIRT1/ANKRD2/FGF8/NEURL1/STAC3/KLF5/SAV1/SIX4/FOS/ASB2/DLL4/CHD2/LUC7L/CTF1/FZD2/RPS6KB1/GATA6/SMAD7/CTDP1/BMP2/XBP1/LIF/MAFF	70		GO:0071901	negative regulation of protein serine/threonine kinase activity	6/248	131/17381	0.0113069623861908	0.138451577232367	0.116320003987009	SFN/DUSP7/TNFAIP3/SFRP1/DUSP6/INPP5K	6
GO:0010634	positive regulation of epithelial cell migration	27/2286	121/17381	0.00370895198787443	0.0735224768593977	0.0640930129803557	ZC3H12A/JUN/PTGS2/TGFB2/RHOB/AAMP/SEMA5A/ITGA2/HBEGF/SPARC/FGF18/EDN1/VEGFA/MET/HDAC6/HAS2/ABL1/AMOTL1/ETS1/JCAD/P2RX4/THBS1/BCAR1/BCAS3/SOX9/SRC/PDGFB	27		GO:0051204	protein insertion into mitochondrial membrane	3/248	33/17381	0.0114206959822871	0.138451577232367	0.116320003987009	SFN/TP53BP2/PPP3CC	3
GO:0007094	mitotic spindle assembly checkpoint	10/2286	30/17381	0.00373503715409468	0.0735224768593977	0.0640930129803557	GEN1/BUB1/MAD2L1/CCNB1/DUSP1/TTK/BUB1B/PLK1/NDC80/KLHL22	10		GO:0061614	pri-miRNA transcription from RNA polymerase II promoter	3/248	33/17381	0.0114206959822871	0.138451577232367	0.116320003987009	JUN/FOSL1/ETS1	3
GO:0035767	endothelial cell chemotaxis	10/2286	30/17381	0.00373503715409468	0.0735224768593977	0.0640930129803557	PLEKHG5/SEMA5A/FGF18/VEGFA/MET/EGR3/NOTCH1/NR4A1/P2RX4/THBS1	10		GO:2000008	regulation of protein localization to cell surface	3/248	33/17381	0.0114206959822871	0.138451577232367	0.116320003987009	NRG1/STX3/NEDD4L	3
GO:0071173	spindle assembly checkpoint	10/2286	30/17381	0.00373503715409468	0.0735224768593977	0.0640930129803557	GEN1/BUB1/MAD2L1/CCNB1/DUSP1/TTK/BUB1B/PLK1/NDC80/KLHL22	10		GO:0044089	positive regulation of cellular component biogenesis	14/248	493/17381	0.0115070900980629	0.139024435470474	0.11680129046906	JUN/CEP135/JMY/CSF2/MAPK9/VEGFA/BAIAP2L1/SFRP1/FOSL1/DLG5/MNS1/HAS3/CSF3/PRKCA	14
GO:0071174	mitotic spindle checkpoint	10/2286	30/17381	0.00373503715409468	0.0735224768593977	0.0640930129803557	GEN1/BUB1/MAD2L1/CCNB1/DUSP1/TTK/BUB1B/PLK1/NDC80/KLHL22	10		GO:0007596	blood coagulation	11/248	348/17381	0.0116079602273023	0.139617818795147	0.11729982108945	F3/RAF1/GATA2/ITGA2/MAFK/SERPINE1/DGKZ/STX2/GAS6/PRKCA/PLAUR	11
GO:1901661	quinone metabolic process	10/2286	30/17381	0.00373503715409468	0.0735224768593977	0.0640930129803557	UBIAD1/COQ10B/CBR4/COQ3/AKR1C1/AKR1C2/COQ10A/COQ5/COQ9/CRYZL1	10		GO:0007043	cell-cell junction assembly	5/248	95/17381	0.0116348182329289	0.139617818795147	0.11729982108945	DLG5/MARVELD3/PRKCA/PARD6B/RUNX1	5
GO:1901214	regulation of neuron death	53/2286	280/17381	0.00375307630108687	0.0735224768593977	0.0640930129803557	CASP9/JUN/MCL1/BTG2/TGFB2/TP53BP2/GPR75/REL/BCL2L11/NR4A2/GSK3B/PPARGC1A/TLR6/FBXW7/TERT/RETREG1/F2R/EGR1/FOXO3/SOD2/IL6/GPNMB/FZD1/XRCC2/HSF1/NR4A3/ABL1/NSMF/RRAS2/CNTF/CLCF1/ZPR1/CBL/DKK1/SIRT1/FGF8/ADAM8/SSH1/KDM2B/SIX4/FOS/SERPINF1/TP53/CDK5R1/CCL5/CSF3/CEBPB/CDC34/CRLF1/APOE/NTF4/HMOX1/ATF4	53		GO:0042255	ribosome assembly	4/248	62/17381	0.0118229157664433	0.140451909198447	0.11800058160787	MDN1/RPL12/RSL24D1/ERAL1	4
GO:0014812	muscle cell migration	21/2286	87/17381	0.00376431585704289	0.0735224768593977	0.0640930129803557	PLEKHO1/AAMP/KALRN/PPARGC1A/TERT/ITGA2/PDGFA/IGFBP3/HAS2/TRIB1/P2RY6/NET1/PLAU/MDM2/SSH1/SIX4/SEMA6D/CCL5/RPS6KB1/SRC/PDGFB	21		GO:0036293	response to decreased oxygen levels	11/248	349/17381	0.0118394683827421	0.140451909198447	0.11800058160787	SLC9A1/PTGS2/EGLN1/RAF1/ITGA2/VEGFA/TBL2/SFRP1/MYC/ETS1/MMP2	11
GO:0043407	negative regulation of MAP kinase activity	19/2286	76/17381	0.00377006012364258	0.0735224768593977	0.0640930129803557	RGS4/RGS2/DUSP10/DUSP2/IL1B/DUSP7/SPRY1/DUSP1/DUSP4/LYN/RGS3/DAB2IP/DUSP8/DUSP5/DUSP6/SPRY2/MBIP/ZNF675/APOE	19		GO:0042594	response to starvation	7/248	172/17381	0.0118559526164792	0.140451909198447	0.11800058160787	JUN/ATF3/TBL2/SFRP1/DNAJC15/GAS6/COMT	7
GO:0031110	regulation of microtubule polymerization or depolymerization	16/2286	60/17381	0.00381979238610802	0.0742440313446528	0.0647220260790022	PSRC1/PRUNE1/ARHGEF2/RGS2/CAMSAP2/MET/HDAC6/ABL1/CAMSAP1/FKBP4/NAV3/SKA3/CKAP2/SKA2/SKA1/CAMSAP3	16		GO:0050803	regulation of synapse structure or activity	6/248	133/17381	0.012119565532119	0.140451909198447	0.11800058160787	DKK1/DLG5/SSH1/MESD/DMPK/TIAM1	6
GO:0032688	negative regulation of interferon-beta production	6/2286	13/17381	0.00385850272102286	0.0742538922979681	0.0647306223373959	REL/NMI/TRAIP/NLRX1/PYCARD/RELB	6		GO:0051591	response to cAMP	5/248	96/17381	0.0121352884373436	0.140451909198447	0.11800058160787	JUN/FOSL1/INPP5K/JUND/FOSB	5
GO:0045073	regulation of chemokine biosynthetic process	6/2286	13/17381	0.00385850272102286	0.0742538922979681	0.0647306223373959	IL1B/TLR3/EGR1/IL6/TICAM1/HMOX1	6		GO:0001660	fever generation	2/248	12/17381	0.0121788254597753	0.140451909198447	0.11800058160787	PTGS2/IL1A	2
GO:1901722	regulation of cell proliferation involved in kidney development	6/2286	13/17381	0.00385850272102286	0.0742538922979681	0.0647306223373959	CFLAR/EGR1/MYC/FLCN/SERPINB7/PDGFB	6		GO:0043922	negative regulation by host of viral transcription	2/248	12/17381	0.0121788254597753	0.140451909198447	0.11800058160787	JUN/INPP5K	2
GO:0007369	gastrulation	38/2286	187/17381	0.00387884981800946	0.0743999121342539	0.0648579147201098	DVL1/EPHA2/VANGL2/LAMB3/SIX2/DUSP2/ITGA4/COL5A2/SOX2/UGDH/ITGA2/DUSP1/FOXC1/POU5F1/SRF/COL12A1/INHBA/AMOT/DUSP4/NR4A3/KLF4/COL5A1/DKK1/FGF8/DUSP5/ITGA5/DUSP6/TXNRD1/AXIN1/KDM6B/GATA6/MKKS/TGIF2/SNAI1/MYADM/NF2/ETS2/COL6A1	38		GO:0060442	branching involved in prostate gland morphogenesis	2/248	12/17381	0.0121788254597753	0.140451909198447	0.11800058160787	SFRP1/FGFR2	2
GO:0045137	development of primary sexual characteristics	44/2286	224/17381	0.00389980240281374	0.0745565501993669	0.0649944635140209	ASPM/TGFB2/TLR5/BCL2L11/IDH1/TIPARP/TNFSF10/EREG/HMGB2/TLR3/RHOBTB3/FOXC1/VEGFA/FOXO3/CITED2/LFNG/INHBA/VGF/NKX3-1/CTSV/FANCF/KIF18A/SF1/CBL/SIRT1/FGF8/SIX4/IRX5/ADGRG1/SOX9/GATA6/MKKS/SRC/CEBPB/COL9A3/FSTL3/AMH/ICAM1/KMT2B/ERCC1/DMC1/BIK/NRIP1/ADAMTS1	44		GO:0061042	vascular wound healing	2/248	12/17381	0.0121788254597753	0.140451909198447	0.11800058160787	TNFAIP3/SERPINE1	2
GO:0034614	cellular response to reactive oxygen species	33/2286	157/17381	0.00396801102827444	0.0756126545943407	0.0659151195580917	JUN/GPR37L1/RHOB/CYP1B1/CFLAR/PKD2/CCNA2/DHFR/PPARGC1B/FOXO3/TNFAIP3/SOD2/IL6/MET/HDAC6/HSF1/NR4A3/KLF4/ABL1/IL18BP/MMP3/ETS1/NET1/CDK1/SIRT1/PPIF/MDM2/GCH1/FOS/KDM6B/PDK2/SRC/KLF2	33		GO:0071257	cellular response to electrical stimulus	2/248	12/17381	0.0121788254597753	0.140451909198447	0.11800058160787	SLC9A1/NSMF	2
GO:0003002	regionalization	61/2286	332/17381	0.00400764855269307	0.076100040460365	0.0663399968197389	SKI/CTNNBIP1/HSPB11/VANGL2/PBX1/GORAB/BTG2/DISP1/SIX2/CYP26B1/PAX8/DLX2/GBX2/SPRY1/IRX2/FOXD1/FOXC1/EDN1/SRF/CITED2/DLL1/LFNG/HOXA7/COBL/SEMA3C/RELN/XRCC2/NKX3-1/ARC/FOXH1/DMRT2/MLLT3/NOTCH1/NRARP/DKK1/EGR2/FGF8/NKX6-2/HOXC4/DUSP6/TCTN1/TBX3/KDM2B/FOXA1/DLL4/SMAD6/AXIN1/IRX3/ADGRG1/HES7/TMEM107/PLD6/HOXB7/MKS1/FOXJ1/BMP2/SNAI1/AURKA/NTF4/WNT7B/ETS2	61		GO:1905153	regulation of membrane invagination	2/248	12/17381	0.0121788254597753	0.140451909198447	0.11800058160787	GATA2/ITGA2	2
GO:1905819	negative regulation of chromosome separation	11/2286	35/17381	0.00401969001231219	0.076100040460365	0.0663399968197389	GEN1/BUB1/MAD2L1/CCNB1/PTTG1/DUSP1/TTK/BUB1B/PLK1/NDC80/KLHL22	11		GO:2000052	positive regulation of non-canonical Wnt signaling pathway	2/248	12/17381	0.0121788254597753	0.140451909198447	0.11800058160787	SFRP1/DKK1	2
GO:0009743	response to carbohydrate	42/2286	212/17381	0.0040347123212116	0.0761372412459056	0.0663724265001901	SESN2/TXNIP/GLUL/PTGS2/VSNL1/RAB11FIP5/IL1B/CALCRL/PPARGC1A/ITGA2/EGR1/SPARC/SOX4/SRF/HMGN3/FOXO3/CTGF/TMEM27/LPL/LYN/MAFA/CTSV/CAT/C2CD2L/TWNK/GPAM/CLEC7A/IRS2/ZFP36L1/THBS1/SERPINF1/NR1D1/NME2/RPS6KB1/ERN1/MAP2K6/ICAM1/ERCC1/XBP1/PIM3/TIAM1/COL6A2	42		GO:0031668	cellular response to extracellular stimulus	8/248	215/17381	0.0122236879523554	0.140513073161057	0.118051968471905	JUN/ATF3/TBL2/SFRP1/FOSL1/DNAJC15/GAS6/COMT	8
GO:0010965	regulation of mitotic sister chromatid separation	14/2286	50/17381	0.00410695488328516	0.077250496530438	0.0673429036719323	GEN1/BUB1/TACC3/CENPE/MAD2L1/CCNB1/PTTG1/DUSP1/TTK/DLGAP5/BUB1B/PLK1/NDC80/KLHL22	14		GO:1901099	negative regulation of signal transduction in absence of ligand	3/248	34/17381	0.012396234132521	0.140675474884073	0.118188410175541	IL1A/CSF2/RIPK1	3
GO:0030199	collagen fibril organization	13/2286	45/17381	0.00417163291941207	0.0778640970386717	0.0678778081939084	DDR2/TGFB2/CYP1B1/COL5A2/LOX/FOXC1/COL12A1/COL1A2/COL5A1/VIPAS39/SERPINF2/P3H4/COL1A1	13		GO:1905332	positive regulation of morphogenesis of an epithelium	3/248	34/17381	0.012396234132521	0.140675474884073	0.118188410175541	RREB1/VEGFA/LIF	3
GO:0044380	protein localization to cytoskeleton	13/2286	45/17381	0.00417163291941207	0.0778640970386717	0.0678778081939084	DVL1/KLHL21/STIL/GSK3B/CCDC14/TTK/SNX10/FAM83H/BBS4/ABHD17C/SPAG5/FAM83D/AURKA	13		GO:2001222	regulation of neuron migration	3/248	34/17381	0.012396234132521	0.140675474884073	0.118188410175541	NRG1/NSMF/ADGRG1	3
GO:0003206	cardiac chamber morphogenesis	27/2286	122/17381	0.00417963683297963	0.0778640970386717	0.0678778081939084	CYR61/VANGL2/TNNT2/TGFB2/PTCD2/FOXC1/SOX4/SRF/CITED2/SEMA3C/FZD1/NRG1/CHD7/GRHL2/FOXH1/ENG/NOTCH1/FGF8/MDM2/TBX3/SAV1/DLL4/SMAD6/FZD2/GATA6/SMAD7/ADAMTS1	27		GO:2001240	negative regulation of extrinsic apoptotic signaling pathway in absence of ligand	3/248	34/17381	0.012396234132521	0.140675474884073	0.118188410175541	IL1A/CSF2/RIPK1	3
GO:2000027	regulation of organ morphogenesis	48/2286	250/17381	0.00423605035409396	0.0786637248876493	0.0685748815283934	DVL1/ARHGEF19/GRHL3/VANGL1/VANGL2/TGFB2/SIX2/PAX8/CFLAR/SPRY1/FBXW7/DAB2/FOXC1/EDN1/PSMB9/PIM1/VEGFA/RUNX2/TNFAIP3/CITED2/PDGFA/SEMA3C/FZD1/SMURF1/PSMD10/GPC4/TNFRSF11B/MYC/MLLT3/ENG/ABL1/NOTCH1/SAPCD2/CNTF/DKK1/FGF8/PRICKLE1/NTN4/SIX4/FZD2/HOXB7/MKS1/SMURF2/SOX9/BMP2/XBP1/LIF/TIAM1	48		GO:0008585	female gonad development	5/248	97/17381	0.0126501764839466	0.142645799590408	0.119843777216337	VEGFA/INHBA/SFRP1/CEBPB/NRIP1	5
GO:0014068	positive regulation of phosphatidylinositol 3-kinase signaling	17/2286	66/17381	0.0043031417881768	0.079153374658861	0.0690017323430376	TGFB2/PDGFC/F2R/F2RL1/PDGFA/RELN/NKX3-1/NRG1/CAT/IL18/CBL/SIRT1/CCL5/CSF3/SOX9/PDGFB/PRR5	17		GO:0043534	blood vessel endothelial cell migration	5/248	97/17381	0.0126501764839466	0.142645799590408	0.119843777216337	EFNA1/PTGS2/VEGFA/AMOTL1/PRKCA	5
GO:0048844	artery morphogenesis	17/2286	66/17381	0.0043031417881768	0.079153374658861	0.0690017323430376	TGFB2/MYLK/PKD2/HPGD/FOXC1/SOX4/SRF/VEGFA/PRDM1/CHD7/FOXH1/ENG/NOTCH1/FGF8/DLL4/SMAD7/APOE	17		GO:0007599	hemostasis	11/248	353/17381	0.0128009578718583	0.143889247977344	0.120888459582672	F3/RAF1/GATA2/ITGA2/MAFK/SERPINE1/DGKZ/STX2/GAS6/PRKCA/PLAUR	11
GO:0071479	cellular response to ionizing radiation	17/2286	66/17381	0.0043031417881768	0.079153374658861	0.0690017323430376	GADD45A/NUCKS1/RHOB/FBXO4/EGR1/CDKN1A/FIGNL1/HSF1/KDM4D/NET1/SIRT1/RHNO1/CCND2/RAD51AP1/MDM2/TP53/CHEK2	17		GO:0071453	cellular response to oxygen levels	8/248	217/17381	0.0128677072326881	0.144183268424316	0.121135480672989	SLC9A1/PTGS2/EGLN1/VEGFA/TBL2/SFRP1/MYC/ATP6V1G1	8
GO:0031570	DNA integrity checkpoint	34/2286	164/17381	0.00438721110746782	0.0803693318250493	0.0700617395920467	SFN/PLK3/GADD45A/PEA15/BTG2/MAPKAPK2/ETAA1/XPC/NEK11/ABRAXAS1/FBXO4/CCNB1/CDC25C/MRNIP/SOX4/MDC1/CDKN1A/CDK1/RHNO1/MDM2/CRADD/RGCC/RPS27L/PLK1/RBL2/FBXO31/TP53/TOP2A/BRCA1/AURKA/ARID3A/DOT1L/CHEK2/GTSE1	34		GO:0050817	coagulation	11/248	354/17381	0.0130503594693261	0.144698966828744	0.121568744357364	F3/RAF1/GATA2/ITGA2/MAFK/SERPINE1/DGKZ/STX2/GAS6/PRKCA/PLAUR	11
GO:0072028	nephron morphogenesis	19/2286	77/17381	0.00440094610635118	0.0803693318250493	0.0700617395920467	CTNNBIP1/PBX1/SIX2/PAX8/PKD2/IRX2/ADAMTS16/FOXD1/VEGFA/MYC/FGF8/SIX4/FMN1/PKD1/IRX3/HOXB7/SOX9/BMP2/LIF	19		GO:0090316	positive regulation of intracellular protein transport	9/248	262/17381	0.0131695635893	0.144698966828744	0.121568744357364	SFN/PTGS2/SELENOI/STARD7/SEMA5A/NRG1/GAS6/CSF3/USP36	9
GO:0031954	positive regulation of protein autophosphorylation	9/2286	26/17381	0.00441059615572214	0.0803693318250493	0.0700617395920467	RAP2B/PDGFC/VEGFA/PDGFA/GPNMB/TOM1L1/SRC/CALM3/PDGFB	9		GO:0021872	forebrain generation of neurons	4/248	64/17381	0.0131733656801358	0.144698966828744	0.121568744357364	ASPM/GATA2/INHBA/FGFR2	4
GO:0031334	positive regulation of protein complex assembly	45/2286	232/17381	0.00452328435494304	0.0821659535005385	0.0716279394983438	JUN/PSRC1/KIRREL1/RGS2/BCL2L11/MITF/GSK3B/TLR6/RICTOR/GTF2H2/JMY/CSF2/SRF/VEGFA/FSCN1/RPA3/MET/WASL/TMEM27/HDAC6/DDB2/PPP2R5B/CDC42EP2/FOSL1/MMP1/MMP3/MPP7/IDE/SLF2/NAV3/GTF2H3/FMN1/C15orf62/PYCARD/PIEZO1/TP53/MIEF2/CSF3/PMAIP1/SRC/ICAM1/ERCC2/ERCC1/CDC42EP1/BIK	45		GO:0035794	positive regulation of mitochondrial membrane permeability	4/248	64/17381	0.0131733656801358	0.144698966828744	0.121568744357364	SFN/SLC9A1/TP53BP2/PPP3CC	4
GO:0061326	renal tubule development	22/2286	94/17381	0.00457730911490037	0.0828890976676523	0.0722583383976916	CTNNBIP1/PBX1/SIX2/PAX8/PKD2/IRX2/ADAMTS16/FOXD1/VEGFA/DLL1/MYC/NOTCH1/FGF8/SIX4/FMN1/PKD1/IRX3/HOXB7/SOX9/BMP2/LIF/WNT7B	22		GO:1903036	positive regulation of response to wounding	4/248	64/17381	0.0131733656801358	0.144698966828744	0.121568744357364	F3/HBEGF/RREB1/SERPINE1	4
GO:0072331	signal transduction by p53 class mediator	51/2286	270/17381	0.00459851533726153	0.0830153031937213	0.0723683577110508	NOC2L/SFN/SESN2/PLK3/GADD45A/TAF13/BTG2/TP53BP2/BRPF1/SHISA5/ZMAT3/CCNB1/JMY/CDC25C/SOX4/CDKN1A/FOXO3/RPA3/PSMD10/NDRG1/BOP1/RMI1/CDK1/SIRT1/ANKRD2/FOXM1/RHNO1/ING4/MDM2/CRADD/RGCC/RPS27L/AEN/CDIP1/RMI2/PYCARD/RBL2/MYBBP1A/TP53/CDK5R1/BRCA1/PDK2/TAF4B/PMAIP1/TPX2/SNAI1/AURKA/ARID3A/BCL3/CHEK2/GTSE1	51		GO:0002040	sprouting angiogenesis	5/248	98/17381	0.0131796599633593	0.144698966828744	0.121568744357364	PTGS2/SEMA5A/VEGFA/TMEM2/NRARP	5
GO:0043491	protein kinase B signaling	47/2286	245/17381	0.00469390818949565	0.0844758600399665	0.0736415940450763	CASP9/EPHA2/SESN2/PLK3/F3/PIK3C2B/FAM110C/IL1B/EREG/BTC/FGF5/SEMA5A/RICTOR/HBEGF/FGF18/GCNT2/CDKN1A/FOXO3/PDGFA/IL6/HIP1/MET/NKX3-1/NRG1/KLF4/PPP2R5B/SESN3/IL18/AKR1C2/SIRT1/FGF8/ADAM8/NR4A1/MDM2/SPRY2/IRS2/ZFP36L1/THBS1/NRG4/PHLPP2/FLCN/CCL5/CSF3/RPS6KB1/SOX9/SRC/PDGFB	47		GO:0008406	gonad development	8/248	218/17381	0.0131988922445138	0.144698966828744	0.121568744357364	ASPM/ARID4B/VEGFA/INHBA/SFRP1/ADGRG1/CEBPB/NRIP1	8
GO:0007292	female gamete generation	28/2286	129/17381	0.00476964282074582	0.0855747301162119	0.0745995309518431	PTGS2/ASPM/MLH1/EREG/PDE5A/HPGD/CCNB1/TTK/FOXO3/INHBA/HSF1/SHB/FOSL1/SIRT1/KMT2D/PLK1/PLD6/RAD51C/TAF4B/SRC/AURKA/AMH/KMT2B/ERCC1/DMC1/TOB2/NRIP1/ADAMTS1	28		GO:0010573	vascular endothelial growth factor production	3/248	35/17381	0.0134181042994452	0.14486658502015	0.121709568673579	PTGS2/IL1A/ADGRG1	3
GO:0050679	positive regulation of epithelial cell proliferation	35/2286	171/17381	0.00481337589067976	0.0860546336648406	0.0750178855242877	JUN/F3/ECM1/IQGAP3/GLUL/KDM5B/TGFA/CFLAR/HMGB2/SEMA5A/RICTOR/AGGF1/VEGFA/TNFAIP3/IL6/EGR3/ZNF703/OSR2/HAS2/MYC/NR4A3/NOTCH1/NRARP/MMP12/JCAD/SIRT1/NR4A1/ESRP2/CCL5/NME2/SOX9/BMP2/ID1/XBP1/PDGFB	35		GO:0010742	macrophage derived foam cell differentiation	3/248	35/17381	0.0134181042994452	0.14486658502015	0.121709568673579	SELENOK/CSF2/MAPK9	3
GO:0008608	attachment of spindle microtubules to kinetochore	10/2286	31/17381	0.00487401002092313	0.0860546336648406	0.0750178855242877	KIF2C/NEK2/CENPC/CENPE/CCNB1/RACGAP1/KNL1/SPAG5/NDC80/DSN1	10		GO:0048566	embryonic digestive tract development	3/248	35/17381	0.0134181042994452	0.14486658502015	0.121709568673579	SOX11/CXCL8/FGFR2	3
GO:0019359	nicotinamide nucleotide biosynthetic process	10/2286	31/17381	0.00487401002092313	0.0860546336648406	0.0750178855242877	NMNAT1/PTGS2/KMO/PARP9/NUDT12/NAMPT/NMRK1/PNP/PARP16/PTGIS	10		GO:0090077	foam cell differentiation	3/248	35/17381	0.0134181042994452	0.14486658502015	0.121709568673579	SELENOK/CSF2/MAPK9	3
GO:0019363	pyridine nucleotide biosynthetic process	10/2286	31/17381	0.00487401002092313	0.0860546336648406	0.0750178855242877	NMNAT1/PTGS2/KMO/PARP9/NUDT12/NAMPT/NMRK1/PNP/PARP16/PTGIS	10		GO:0098801	regulation of renal system process	3/248	35/17381	0.0134181042994452	0.14486658502015	0.121709568673579	GAS6/INPP5K/COMT	3
GO:0045841	negative regulation of mitotic metaphase/anaphase transition	10/2286	31/17381	0.00487401002092313	0.0860546336648406	0.0750178855242877	GEN1/BUB1/MAD2L1/CCNB1/DUSP1/TTK/BUB1B/PLK1/NDC80/KLHL22	10		GO:0035335	peptidyl-tyrosine dephosphorylation	5/248	99/17381	0.0137239132955237	0.145539198198656	0.122274664204952	DUSP7/PTP4A1/PTPRN2/DUSP6/SSH1	5
GO:0007178	transmembrane receptor protein serine/threonine kinase signaling pathway	59/2286	322/17381	0.00488493976042913	0.0860546336648406	0.0750178855242877	SKI/JUN/CYR61/CGN/TGFB2/SLC33A1/SKIL/BMP3/HPGD/DAB2/FST/FOXD1/RGMB/FBN2/EGR1/GCNT2/HFE/RUNX2/TTK/CITED2/INHBA/FZD1/COL1A2/SMURF1/ZNF703/SDCBP/FOXH1/ENG/ABL1/NOTCH1/FAM89B/BCL9L/CBL/VIM/DKK1/SIRT1/FGF8/FERMT2/FOS/THBS1/SMAD6/VASN/CDH5/FLCN/FAM83G/TOB1/SMURF2/UBE2O/GATA6/SMAD7/BMP2/ID1/TGIF2/SRC/PMEPA1/FSTL3/AMH/GDF15/PDGFB	59		GO:0046854	phosphatidylinositol phosphorylation	5/248	99/17381	0.0137239132955237	0.145539198198656	0.122274664204952	HBEGF/NRG1/FGFR2/IRS2/SMG1	5
GO:0060425	lung morphogenesis	14/2286	51/17381	0.00498907421110095	0.0864218434009318	0.0753379995817454	VANGL2/SPRY1/SRF/GRHL2/TNC/FGF8/SPRY2/FOXA1/MAP2K1/ESRP2/SOX9/ID1/LIF/WNT7B	14		GO:0048638	regulation of developmental growth	10/248	310/17381	0.0138423919242193	0.145539198198656	0.122274664204952	SPP1/SEMA5A/VEGFA/NRG1/SFRP1/FXN/FGFR2/DUSP6/SEMA7A/NEDD4L	10
GO:0007044	cell-substrate junction assembly	21/2286	89/17381	0.00499729909562969	0.0864218434009318	0.0753379995817454	MACF1/PIP5K1A/LAMC2/LAMB3/EPHA3/ITGA2/VEGFA/PLEC/TLN1/ABL1/COL17A1/ITGA5/CORO1C/FERMT2/FMN1/THBS1/BCAS3/SRC/SDC4/DAPK3/CAMSAP3	21		GO:0006879	cellular iron ion homeostasis	4/248	65/17381	0.013883898658074	0.145539198198656	0.122274664204952	EGLN1/MYC/FXN/ATP6V1G1	4
GO:1904035	regulation of epithelial cell apoptotic process	17/2286	67/17381	0.0050745004729367	0.0864218434009318	0.0753379995817454	CFLAR/CAPN10/TNIP2/PPARGC1A/TERT/SEMA5A/FOXO3/TNFAIP3/IL6/ABL1/RGCC/ZFP36L1/THBS1/ANGPTL4/ICAM1/ZFP36/HMOX1	17		GO:1902117	positive regulation of organelle assembly	4/248	65/17381	0.013883898658074	0.145539198198656	0.122274664204952	CEP135/CSF2/MAPK9/MNS1	4
GO:0060485	mesenchyme development	47/2286	246/17381	0.00508060801445772	0.0864218434009318	0.0753379995817454	EFNA1/KLHL12/TGFB2/SIX2/IL1B/GBX2/KBTBD8/EPHA3/GSK3B/PKD2/SPRY1/DAB2/FOXD1/FOXF2/FOXC1/GCNT2/EDN1/CITED2/SEMA3C/NRG1/ZNF703/SDCBP/HAS2/MYC/FOXH1/DAB2IP/ENG/NOTCH1/BCL9L/FGF8/NOLC1/MDM2/CORO1C/RGCC/FOXA1/SIX4/ZFP36L1/VASN/COL1A1/SOX9/SMAD7/BMP2/FAM83D/SNAI1/AMH/TRIM28/TIAM1	47		GO:0006883	cellular sodium ion homeostasis	2/248	13/17381	0.0142589079316251	0.145539198198656	0.122274664204952	SLC9A1/NEDD4L	2
GO:0032388	positive regulation of intracellular transport	62/2286	342/17381	0.00508946432774757	0.0864218434009318	0.0753379995817454	NBPF3/LDLRAP1/SFN/HPCA/OSCP1/ZC3H12A/PLK3/EFCAB7/FCER1G/PTGS2/HHAT/TP53BP2/EDAR/BCL2L11/IL1B/CAPN10/GSK3B/GATA2/FBXW7/TLR3/SEMA5A/DAB2/F2R/ZBED3/TMEM173/EZR/IL6/TCAF1/FLNA/PPP3CC/NRG1/UGCG/STOM/EHD1/GAB2/RDX/IL18/ZPR1/ANK3/CDK1/CD27/RAPGEF3/IL23A/MDM2/GZMB/DPH6/CEMIP/TP53/MIEF2/LGALS9/SPAG5/CDK5R1/CSF3/BCAS3/SPHK1/USP36/PMAIP1/EDEM2/TNFSF14/TRIM28/HPS4/GTSE1	62		GO:0007039	protein catabolic process in the vacuole	2/248	13/17381	0.0142589079316251	0.145539198198656	0.122274664204952	LAPTM4B/LDLR	2
GO:0033561	regulation of water loss via skin	8/2286	22/17381	0.00510306794832405	0.0864218434009318	0.0753379995817454	GRHL3/SFN/CYP26B1/ABCA12/CLDN1/SRF/MET/KRT16	8		GO:0031054	pre-miRNA processing	2/248	13/17381	0.0142589079316251	0.145539198198656	0.122274664204952	AGO2/DICER1	2
GO:0042994	cytoplasmic sequestering of transcription factor	8/2286	22/17381	0.00510306794832405	0.0864218434009318	0.0753379995817454	PKD2/NFKBIE/PSMD10/MXI1/CD27/NFKBIA/PKD1/TNFSF14	8		GO:0031643	positive regulation of myelination	2/248	13/17381	0.0142589079316251	0.145539198198656	0.122274664204952	NRG1/DICER1	2
GO:0061082	myeloid leukocyte cytokine production	8/2286	22/17381	0.00510306794832405	0.0864218434009318	0.0753379995817454	FCER1G/TGFB2/BCL6/NR4A3/SIRT1/SEMA7A/GPRC5B/HMOX1	8		GO:0042659	regulation of cell fate specification	2/248	13/17381	0.0142589079316251	0.145539198198656	0.122274664204952	DKK1/DUSP6	2
GO:0014911	positive regulation of smooth muscle cell migration	11/2286	36/17381	0.005112263222275	0.0864218434009318	0.0753379995817454	TERT/ITGA2/HAS2/P2RY6/MDM2/SSH1/SEMA6D/CCL5/RPS6KB1/SRC/PDGFB	11		GO:0061430	bone trabecula morphogenesis	2/248	13/17381	0.0142589079316251	0.145539198198656	0.122274664204952	SFRP1/MMP2	2
GO:0050919	negative chemotaxis	11/2286	36/17381	0.005112263222275	0.0864218434009318	0.0753379995817454	SEMA4F/SEMA3B/ROBO1/SEMA5A/PDGFA/SEMA3C/SEMA3D/PLXNA3/NRG1/FLRT2/SEMA7A	11		GO:0071318	cellular response to ATP	2/248	13/17381	0.0142589079316251	0.145539198198656	0.122274664204952	PTGS2/SSH1	2
GO:1900744	regulation of p38MAPK cascade	11/2286	36/17381	0.005112263222275	0.0864218434009318	0.0753379995817454	ZC3H12A/GADD45A/DUSP10/IL1B/VEGFA/EZR/GADD45G/DAB2IP/PER1/BMP2/GADD45B	11		GO:0071481	cellular response to X-ray	2/248	13/17381	0.0142589079316251	0.145539198198656	0.122274664204952	SFRP1/CCND2	2
GO:1901216	positive regulation of neuron death	19/2286	78/17381	0.00511643728718244	0.0864218434009318	0.0753379995817454	CASP9/JUN/MCL1/TGFB2/TP53BP2/BCL2L11/GSK3B/TLR6/FBXW7/EGR1/FOXO3/ABL1/DKK1/SSH1/FOS/TP53/CDK5R1/CDC34/ATF4	19		GO:0097154	GABAergic neuron differentiation	2/248	13/17381	0.0142589079316251	0.145539198198656	0.122274664204952	GATA2/INHBA	2
GO:0048762	mesenchymal cell differentiation	38/2286	190/17381	0.00511700399762957	0.0864218434009318	0.0753379995817454	EFNA1/KLHL12/TGFB2/SIX2/IL1B/GBX2/KBTBD8/EPHA3/GSK3B/SPRY1/DAB2/FOXF2/FOXC1/GCNT2/EDN1/SEMA3C/NRG1/ZNF703/SDCBP/HAS2/DAB2IP/ENG/NOTCH1/BCL9L/FGF8/NOLC1/CORO1C/RGCC/FOXA1/VASN/COL1A1/SOX9/SMAD7/BMP2/FAM83D/SNAI1/TRIM28/TIAM1	38		GO:0097201	negative regulation of transcription from RNA polymerase II promoter in response to stress	2/248	13/17381	0.0142589079316251	0.145539198198656	0.122274664204952	JUN/PPP1R15A	2
GO:0035987	endodermal cell differentiation	13/2286	46/17381	0.00512810115189888	0.0864218434009318	0.0753379995817454	LAMB3/ITGA4/COL5A2/SOX2/POU5F1/COL12A1/INHBA/COL5A1/DKK1/ITGA5/DUSP6/GATA6/COL6A1	13		GO:0097296	activation of cysteine-type endopeptidase activity involved in apoptotic signaling pathway	2/248	13/17381	0.0142589079316251	0.145539198198656	0.122274664204952	RIPK1/TNFRSF10A	2
GO:0051972	regulation of telomerase activity	13/2286	46/17381	0.00512810115189888	0.0864218434009318	0.0753379995817454	NEK2/POT1/DKC1/GRHL2/MYC/MAPK15/KLF4/PRKCQ/PARP4/PIF1/TP53/SRC/MAP2K7	13		GO:2000010	positive regulation of protein localization to cell surface	2/248	13/17381	0.0142589079316251	0.145539198198656	0.122274664204952	NRG1/STX3	2
GO:0002042	cell migration involved in sprouting angiogenesis	12/2286	41/17381	0.00518138478112615	0.0866170402363563	0.0755081618755228	PTGS2/ROBO1/SRF/VEGFA/EGR3/KLF4/ABL1/NOTCH1/JCAD/NR4A1/STARD13/DLL4	12		GO:2000095	regulation of Wnt signaling pathway, planar cell polarity pathway	2/248	13/17381	0.0142589079316251	0.145539198198656	0.122274664204952	SFRP1/DKK1	2
GO:0032459	regulation of protein oligomerization	12/2286	41/17381	0.00518138478112615	0.0866170402363563	0.0755081618755228	BCL2L11/MMP1/MMP3/IDE/PEX5/TP53/MIEF2/TMC8/PMAIP1/SRC/APOE/BIK	12		GO:2001028	positive regulation of endothelial cell chemotaxis	2/248	13/17381	0.0142589079316251	0.145539198198656	0.122274664204952	SEMA5A/VEGFA	2
GO:0030278	regulation of ossification	37/2286	184/17381	0.00518424747770337	0.0866170402363563	0.0755081618755228	SKI/CTNNBIP1/ID3/CYR61/ECM1/IL6R/DDR2/PBX1/TGFB2/ATRAID/SIX2/AREG/NOCT/FBN2/ADRB2/RUNX2/IL6/SMURF1/TXLNG/CEBPD/TMEM64/OSR2/NOTCH1/DKK1/EGR2/SRGN/CYP27B1/SMAD6/TOB1/SOX9/BMP2/ID1/CEBPB/JUND/KREMEN1/TOB2/WNT7B	37		GO:0015980	energy derivation by oxidation of organic compounds	9/248	266/17381	0.0144115253267585	0.146599419665198	0.123165408591405	COA6/PGM2/NDUFC1/MYC/FXN/COX8A/DNAJC15/IRS2/INPP5K	9
GO:0030308	negative regulation of cell growth	33/2286	160/17381	0.00537403440194208	0.089531413136355	0.0780487582766264	SESN2/CDKN2C/PSRC1/TGFB2/SERTAD2/SEMA4F/SERPINE2/SH3BP4/EAF2/BCL6/SEMA5A/CDHR2/CDKN1A/INHBA/DDX3X/FHL1/ARHGAP4/PLXNA3/NAIF1/CCDC85B/SIRT1/CAPRIN2/CYP27B1/BTG1/ING1/ESR2/BDKRB1/DCUN1D3/TP53/FLCN/CDK5R1/CTDP1/NDRG3	33		GO:0033280	response to vitamin D	3/248	36/17381	0.0144865980581319	0.146599419665198	0.123165408591405	PTGS2/SPP1/SFRP1	3
GO:2001236	regulation of extrinsic apoptotic signaling pathway	32/2286	154/17381	0.00539570001773645	0.0896362586992058	0.0781401571019622	MCL1/ARHGEF2/PEA15/ATF3/IL1A/IL1B/CFLAR/TMBIM1/SIAH2/SKIL/TNFSF10/SH3RF1/HMGB2/TERT/CSF2/TNFAIP3/INHBA/TNFRSF10B/TNFRSF10A/IL7/THBS1/PYCARD/CYLD/BRCA1/RPS6KB1/TMC8/PMAIP1/SRC/DAPK3/ICAM1/DEDD2/HMOX1	32		GO:0050919	negative chemotaxis	3/248	36/17381	0.0144865980581319	0.146599419665198	0.123165408591405	SEMA5A/NRG1/SEMA7A	3
GO:0072078	nephron tubule morphogenesis	18/2286	73/17381	0.00552962752560751	0.0913517751628269	0.0796356537673038	CTNNBIP1/PBX1/SIX2/PAX8/PKD2/IRX2/ADAMTS16/FOXD1/VEGFA/MYC/FGF8/SIX4/FMN1/PKD1/IRX3/HOXB7/SOX9/BMP2	18		GO:0061180	mammary gland epithelium development	4/248	66/17381	0.0146183156758596	0.147094213259641	0.123581109113052	IRF6/RREB1/FGFR2/CEBPB	4
GO:0045080	positive regulation of chemokine biosynthetic process	5/2286	10/17381	0.00556000050871076	0.0913517751628269	0.0796356537673038	IL1B/TLR3/EGR1/TICAM1/HMOX1	5		GO:1905710	positive regulation of membrane permeability	4/248	66/17381	0.0146183156758596	0.147094213259641	0.123581109113052	SFN/SLC9A1/TP53BP2/PPP3CC	4
GO:0070970	interleukin-2 secretion	5/2286	10/17381	0.00556000050871076	0.0913517751628269	0.0796356537673038	GBP1/EZR/ABL1/GPAM/PNP	5		GO:0051961	negative regulation of nervous system development	9/248	267/17381	0.0147351094690966	0.147835982690698	0.124204306225737	EFNA1/ASPM/SOX11/SPP1/SEMA5A/NRG1/DICER1/ADGRG1/LDLR	9
GO:0009636	response to toxic substance	43/2286	222/17381	0.00556163268441152	0.0913517751628269	0.0796356537673038	UBIAD1/SESN2/PTGS2/KDM5B/GJC2/CYP1B1/CLDN1/MGST2/GPX8/CCNB1/DHFR/GPX3/CDKN1A/SRF/SOD2/AHR/PON2/HDAC6/KDM5C/SLC6A14/LYN/ALAD/PTGS1/ADAMTS13/ABTB2/CAT/CHKA/CDK1/SLC18A2/MDM2/TXNRD1/ESD/SLC7A8/DHRS2/GCH1/FOS/CYP1A1/SNN/KDM6B/CCL5/RPS6KB1/DNMT3B/APOE	43		GO:0001819	positive regulation of cytokine production	12/248	409/17381	0.0147752741709453	0.147835982690698	0.124204306225737	PTGS2/PUM2/IL1A/SELENOK/POLR2H/CSF2/RIPK1/SERPINE1/BIRC3/SEMA7A/CEBPB/RUNX1	12
GO:0007389	pattern specification process	74/2286	422/17381	0.00558664551188774	0.0915048594938691	0.0797691046035064	SKI/CTNNBIP1/GRHL3/STIL/HSPB11/VANGL2/PBX1/GORAB/BTG2/DISP1/DYNC2LI1/SIX2/CYP26B1/PAX8/DLX2/GBX2/ARL6/CCDC39/PKD2/SPRY1/IRX2/FOXD1/FOXC1/EDN1/SRF/CITED2/DLL1/LFNG/HOXA7/COBL/SEMA3C/RELN/XRCC2/NKX3-1/ARC/FOXH1/DMRT2/MLLT3/IFT74/ENG/NOTCH1/NRARP/MICAL2/DKK1/EGR2/FGF8/NKX6-2/HOXC4/DUSP6/TCTN1/TBX3/KDM2B/FOXA1/DLL4/SMAD6/BBS4/AXIN1/IRX3/ADGRG1/GAS8/HES7/TMEM107/PLD6/HOXB7/MKS1/FOXJ1/BMP2/MKKS/SNAI1/A…	74		GO:0021761	limbic system development	5/248	101/17381	0.014857410945521	0.147936492482087	0.124288749462636	NEFL/ETS1/FGFR2/KDM6B/EZH1	5
GO:0007250	activation of NF-kappaB-inducing kinase activity	7/2286	18/17381	0.00570860807023639	0.0927211522494384	0.0808294044016172	TLR6/TLR3/TNFRSF10B/TNFRSF10A/TNFSF15/TRAF4/CARD10	7		GO:0061138	morphogenesis of a branching epithelium	7/248	180/17381	0.0149102658526428	0.147936492482087	0.124288749462636	VEGFA/SFRP1/MYC/NRARP/DLG5/FGFR2/TGM2	7
GO:0034143	regulation of toll-like receptor 4 signaling pathway	7/2286	18/17381	0.00570860807023639	0.0927211522494384	0.0808294044016172	PELI1/F2RL1/TNFAIP3/LYN/DAB2IP/NR1H3/NR1D1	7		GO:1905330	regulation of morphogenesis of an epithelium	7/248	180/17381	0.0149102658526428	0.147936492482087	0.124288749462636	RREB1/VEGFA/SFRP1/DKK1/FGFR2/LIF/TIAM1	7
GO:0071371	cellular response to gonadotropin stimulus	7/2286	18/17381	0.00570860807023639	0.0927211522494384	0.0808294044016172	PAX8/PPARGC1A/CCNA2/INHBA/NOTCH1/NSMF/GATA6	7		GO:0043434	response to peptide hormone	12/248	410/17381	0.0150343012816642	0.148439353403069	0.12471122774351	SLC9A1/PTGS2/CCND3/GNAI1/BAIAP2L1/NEFL/ATP6V1C1/ATP6V1G1/TBC1D4/IRS2/INPP5K/JUND	12
GO:0033157	regulation of intracellular protein transport	68/2286	383/17381	0.00573985633014813	0.0929697285030381	0.0810461000534658	NBPF3/SFN/HPCA/OSCP1/ZC3H12A/PLK3/EFCAB7/PTGS2/YOD1/HHAT/EDAR/IL1B/GSK3B/TCTEX1D2/PKD2/FBXW7/TLR3/SEMA5A/DAB2/F2R/ZBED3/TMEM173/SOX4/CDKN1A/NFKBIE/IL6/FZD1/TCAF1/PSMD10/FLNA/NRG1/PKIA/UGCG/STOM/DAB2IP/FAM89B/IL18/ZPR1/ANK3/CDK1/SIRT1/MXI1/CD27/RAPGEF3/IL23A/MDM2/NFKBIA/DPH6/CEMIP/PKD1/CYLD/TP53/NDEL1/MIEF2/LGALS9/CDK5R1/CSF3/BCAS3/SPHK1/USP36/EDEM2/PKIG/TNFSF14/AKAP8L/BCL3/TRIM28/HPS4/GTSE1	68		GO:0090066	regulation of anatomical structure size	13/248	460/17381	0.0151577347558787	0.148439353403069	0.12471122774351	PTGS2/SPP1/SEMA5A/IL7R/JMY/VEGFA/BAIAP2L1/NEFL/NRG1/SSH1/SEMA7A/CSF3/PPP1R15A	13
GO:0042063	gliogenesis	48/2286	254/17381	0.00578533530587164	0.093098158213089	0.0811580582929726	SKI/GPR157/CDKN2C/TSPAN2/GPR37L1/SRGAP2/TGFB2/DUSP10/GJC2/DLX2/SERPINE2/HDAC11/SOX2/AREG/FGF5/TERT/SOX4/UFL1/DLL1/RELN/NRG1/LYN/NDRG1/SCRIB/DAB2IP/ABL1/NOTCH1/CNTF/CLCF1/VIM/ZNF488/CDK1/EGR2/NKX6-2/NAB2/MAP2K1/ADGRG1/CDK5R1/SOCS7/GFAP/SOX9/APCDD1/BMP2/LDLR/ERCC2/NF2/LIF/TIAM1	48		GO:0045137	development of primary sexual characteristics	8/248	224/17381	0.0153184769874799	0.148439353403069	0.12471122774351	ASPM/ARID4B/VEGFA/INHBA/SFRP1/ADGRG1/CEBPB/NRIP1	8
GO:1902105	regulation of leukocyte differentiation	48/2286	254/17381	0.00578533530587164	0.093098158213089	0.0811580582929726	CTNNBIP1/JUN/ZBTB7B/RC3H1/DUSP10/ZFP36L2/CYP26B1/FANCD2/GATA2/BCL6/TLR3/SPINK5/PPARGC1B/PRDM1/IL6/HOXA7/INHBA/LYN/IL7/TMEM64/TRIB1/MYC/SHB/ABL1/NRARP/IL18/UBASH3B/ADAM8/CD27/IL23A/PNP/ZFP36L1/FOS/SOCS1/CYLD/LGALS9/NME2/FOXJ1/SMAD7/CEBPB/FSTL3/TNFSF9/ZNF675/NFKBID/XBP1/LIF/TOB2/RUNX1	48		GO:0030104	water homeostasis	4/248	67/17381	0.0153768628315974	0.148439353403069	0.12471122774351	SFN/SCNN1A/INPP5K/NEDD4L	4
GO:0003231	cardiac ventricle development	26/2286	119/17381	0.00582761580308309	0.093098158213089	0.0811580582929726	CYR61/VANGL2/TNNT2/TGFB2/PAX8/C5orf42/PTCD2/FOXC1/SOX4/PRDM1/CITED2/SEMA3C/FZD1/NRG1/CHD7/GRHL2/FOXH1/ENG/NOTCH1/MDM2/TBX3/SAV1/DLL4/SMAD6/FZD2/SMAD7	26		GO:0060998	regulation of dendritic spine development	4/248	67/17381	0.0153768628315974	0.148439353403069	0.12471122774351	EFNA1/NRG1/DLG5/TIAM1	4
GO:0022612	gland morphogenesis	26/2286	119/17381	0.00582761580308309	0.093098158213089	0.0811580582929726	EPHA2/KDM5B/TGFB2/EDAR/CFLAR/AREG/FBXW7/TNFAIP3/PDGFA/IL6/SEMA3C/NKX3-1/SCRIB/TNC/NOTCH1/FGF8/NTN4/TBX3/FOXA1/ESRP2/SOX9/SERPINB5/SRC/TGM2/CEBPB/XBP1	26		GO:1904035	regulation of epithelial cell apoptotic process	4/248	67/17381	0.0153768628315974	0.148439353403069	0.12471122774351	SEMA5A/TNFAIP3/SERPINE1/GAS6	4
GO:0045598	regulation of fat cell differentiation	26/2286	119/17381	0.00582761580308309	0.093098158213089	0.0811580582929726	ZC3H12A/PTGS2/DUSP10/ZFP36L2/GATA2/BBS12/NOCT/IL6/CCDC71L/INSIG1/HDAC6/TMEM64/ARNTL/CCDC85B/SIRT1/KLF5/SAV1/ZFP36L1/AXIN1/NR1D1/METRNL/ZADH2/BMP2/CEBPB/ZFP36/XBP1	26		GO:0046545	development of primary female sexual characteristics	5/248	102/17381	0.0154469876612922	0.148439353403069	0.12471122774351	VEGFA/INHBA/SFRP1/CEBPB/NRIP1	5
GO:0000910	cytokinesis	29/2286	137/17381	0.00598254930152314	0.0940738801046151	0.0820086411151262	KLHL21/PLK3/AHCTF1/RHOB/CENPA/TRIM36/KIF20A/KIF13A/EFHC1/ANLN/KIF4A/KLHL13/KLHL9/CXCR5/ANK3/CEP55/ARL3/RACGAP1/CIT/CKAP2/NUSAP1/BBS4/PRC1/RAB11FIP3/PLK1/FLCN/RAB11FIP4/AURKA/MYH9	29		GO:0002683	negative regulation of immune system process	12/248	412/17381	0.0155627023514039	0.148439353403069	0.12471122774351	SOX11/GATA2/IL7R/TNFAIP3/INHBA/IL13RA2/SFRP1/MYC/NRARP/DLG5/CEBPB/LDLR	12
GO:0010594	regulation of endothelial cell migration	30/2286	143/17381	0.00599253125173927	0.0940738801046151	0.0820086411151262	EPHA2/ZC3H12A/SVBP/EFNA1/PTGS2/RHOB/AAMP/SEMA5A/SPARC/FGF18/EDN1/VEGFA/MET/KLF4/DAB2IP/ABL1/NOTCH1/AMOTL1/ETS1/JCAD/P2RX4/STARD13/RGCC/THBS1/DLL4/BCAR1/SERPINF1/BCAS3/APOE/PDGFB	30		GO:0010453	regulation of cell fate commitment	3/248	37/17381	0.0156019640016103	0.148439353403069	0.12471122774351	DKK1/FGFR2/DUSP6	3
GO:0060712	spongiotrophoblast layer development	6/2286	14/17381	0.00600767329791174	0.0940738801046151	0.0820086411151262	PLAC1/PHLDA2/ADM/ZFP36L1/SOCS3/LIF	6		GO:0034405	response to fluid shear stress	3/248	37/17381	0.0156019640016103	0.148439353403069	0.12471122774351	PTGS2/CSF2/ETS1	3
GO:0070234	positive regulation of T cell apoptotic process	6/2286	14/17381	0.00600767329791174	0.0940738801046151	0.0820086411151262	CD274/ADAM8/TP53/LGALS9/CCL5/NFKBID	6		GO:0035329	hippo signaling	3/248	37/17381	0.0156019640016103	0.148439353403069	0.12471122774351	SOX11/AMOTL1/DLG5	3
GO:0072216	positive regulation of metanephros development	6/2286	14/17381	0.00600767329791174	0.0940738801046151	0.0820086411151262	PAX8/EGR1/PDGFA/MYC/LIF/PDGFB	6		GO:0070423	nucleotide-binding oligomerization domain containing signaling pathway	3/248	37/17381	0.0156019640016103	0.148439353403069	0.12471122774351	TNFAIP3/BIRC3/UBE2N	3
GO:1902187	negative regulation of viral release from host cell	6/2286	14/17381	0.00600767329791174	0.0940738801046151	0.0820086411151262	TRIM11/TRIM35/TRIM21/TRIM5/TRIM8/TRIM28	6		GO:0071392	cellular response to estradiol stimulus	3/248	37/17381	0.0156019640016103	0.148439353403069	0.12471122774351	ITGA2/SFRP1/NRIP1	3
GO:2000781	positive regulation of double-strand break repair	6/2286	14/17381	0.00600767329791174	0.0940738801046151	0.0820086411151262	PARP9/NUDT16/MRNIP/KDM4D/SLF2/FOXM1	6		GO:1901030	positive regulation of mitochondrial outer membrane permeabilization involved in apoptotic signaling pathway	3/248	37/17381	0.0156019640016103	0.148439353403069	0.12471122774351	SFN/TP53BP2/PPP3CC	3
GO:0051306	mitotic sister chromatid separation	14/2286	52/17381	0.0060177597803158	0.0940738801046151	0.0820086411151262	GEN1/BUB1/TACC3/CENPE/MAD2L1/CCNB1/PTTG1/DUSP1/TTK/DLGAP5/BUB1B/PLK1/NDC80/KLHL22	14		GO:1902622	regulation of neutrophil migration	3/248	37/17381	0.0156019640016103	0.148439353403069	0.12471122774351	IL1A/CXCL8/CXCL1	3
GO:0008630	intrinsic apoptotic signaling pathway in response to DNA damage	23/2286	102/17381	0.00616112283070912	0.0958765146552191	0.0835800827284393	CASP9/EPHA2/SFN/MCL1/BCL2L11/ACKR3/MLH1/SHISA5/SKIL/CDKN1A/ABL1/SIRT1/RPS27L/BCL2A1/AEN/CDIP1/PYCARD/TP53/BRCA1/SNAI1/BCL3/CHEK2/HMOX1	23		GO:0048511	rhythmic process	10/248	316/17381	0.0156295940801655	0.148439353403069	0.12471122774351	JUN/CSF2/MAPK9/VEGFA/INHBA/SERPINE1/ETS1/CEBPB/JUND/NRIP1	10
GO:0007091	metaphase/anaphase transition of mitotic cell cycle	13/2286	47/17381	0.00625246859589176	0.0958765146552191	0.0835800827284393	GEN1/BUB1/TACC3/CENPE/MAD2L1/CCNB1/DUSP1/TTK/DLGAP5/BUB1B/PLK1/NDC80/KLHL22	13		GO:0051302	regulation of cell division	6/248	141/17381	0.0157822358857106	0.14948933830945	0.125593371890497	SFN/ASPM/IL1A/VEGFA/MYC/FGFR2	6
GO:0034260	negative regulation of GTPase activity	13/2286	47/17381	0.00625246859589176	0.0958765146552191	0.0835800827284393	SH3BP4/TNK2/CPEB2/SPRY1/AMOT/DAB2IP/GPSM1/RDX/SPRY2/BBS4/BCAS3/MKKS/RRP1B	13		GO:0014013	regulation of gliogenesis	5/248	103/17381	0.0160519989058296	0.151640159876348	0.127400383253155	SOX11/DICER1/LDLR/LIF/TIAM1	5
GO:0030193	regulation of blood coagulation	20/2286	85/17381	0.00626237578341953	0.0958765146552191	0.0835800827284393	F3/FCER1G/LBH/SERPINE2/F2R/F2RL1/EDN1/PDGFA/LYN/UBASH3B/PRKCQ/PLAU/TSPAN8/THBS1/SERPINF2/SERPINB2/THBD/PLAUR/APOE/PDGFB	20		GO:0042273	ribosomal large subunit biogenesis	4/248	68/17381	0.0161597758612859	0.151653957518919	0.127411975333729	MDN1/RPL12/SURF6/RSL24D1	4
GO:1900046	regulation of hemostasis	20/2286	85/17381	0.00626237578341953	0.0958765146552191	0.0835800827284393	F3/FCER1G/LBH/SERPINE2/F2R/F2RL1/EDN1/PDGFA/LYN/UBASH3B/PRKCQ/PLAU/TSPAN8/THBS1/SERPINF2/SERPINB2/THBD/PLAUR/APOE/PDGFB	20		GO:0000187	activation of MAPK activity	6/248	142/17381	0.0162883684465027	0.151653957518919	0.127411975333729	MAP3K21/DUSP7/RIPK1/NRG1/DUSP6/UBE2N	6
GO:1902100	negative regulation of metaphase/anaphase transition of cell cycle	10/2286	32/17381	0.00626839091385403	0.0958765146552191	0.0835800827284393	GEN1/BUB1/MAD2L1/CCNB1/DUSP1/TTK/BUB1B/PLK1/NDC80/KLHL22	10		GO:0010934	macrophage cytokine production	2/248	14/17381	0.0164804131763239	0.151653957518919	0.127411975333729	GAS6/SEMA7A	2
GO:0043200	response to amino acid	24/2286	108/17381	0.00631814630361202	0.0958765146552191	0.0835800827284393	SESN2/HPCA/COL5A2/SH3BP4/PPARGC1A/PDGFC/EDN1/UFL1/CTGF/IL6/COL1A2/LYN/HSF1/ALAD/NSMF/SESN3/NEURL1/SOCS1/COL1A1/RPS6KB1/CEBPB/ICAM1/XBP1/COL6A1	24		GO:0036445	neuronal stem cell division	2/248	14/17381	0.0164804131763239	0.151653957518919	0.127411975333729	ASPM/FGFR2	2
GO:0043588	skin development	72/2286	411/17381	0.00635129247183298	0.0958765146552191	0.0835800827284393	ERRFI1/KAZN/EPHA2/GRHL3/SFN/GJB3/TXNIP/PIP5K1A/IVL/SPRR2A/PRR9/VANGL2/GORAB/IRF6/TGFB2/FOSL2/CYP26B1/EDAR/COL5A2/ABCA12/FLNB/CLDN1/EREG/NSUN2/ITGA2/FST/SPINK5/FOXQ1/FOXC1/SRF/DLL1/PDGFA/HOXA7/INHBA/COL1A2/MET/GRHL2/IFT74/AQP3/CTSV/COL5A1/NOTCH1/OVOL1/DKK1/H2AFY2/KRT80/KRT86/KRT81/KRT6B/KRT6A/KRT3/KRT8/KRT18/CYP27B1/SCEL/SAV1/ZFP36L1/MAP2K1/PKD1/KRT10/KRT9/KRT16/COL1A1/NME2/SOX9/APCDD1/PI3/NCOA3/S…	72		GO:0042159	lipoprotein catabolic process	2/248	14/17381	0.0164804131763239	0.151653957518919	0.127411975333729	LYPLAL1/LDLR	2
GO:0050866	negative regulation of cell activation	35/2286	174/17381	0.0063883814051411	0.0958765146552191	0.0835800827284393	TNFRSF14/ZC3H12A/RC3H1/PELI1/SERPINE2/IL20RB/BCL6/PDE5A/HFE/BTN2A2/PRDM1/TNFAIP3/PDGFA/GPNMB/INHBA/IL13RA2/LYN/CD274/NRARP/NR1H3/UBASH3B/LAG3/CYLD/LGALS9/FOXJ1/SMAD7/THBD/SDC4/CEBPB/LDLR/NFKBID/APOE/BCR/HMOX1/PDGFB	35		GO:0046851	negative regulation of bone remodeling	2/248	14/17381	0.0164804131763239	0.151653957518919	0.127411975333729	TNFAIP3/SFRP1	2
GO:0010883	regulation of lipid storage	12/2286	42/17381	0.00640270342079828	0.0958765146552191	0.0835800827284393	ZC3H12A/ABHD5/NFKB1/FBXW7/IL6/LPL/PNPLA2/NR1H3/EHD1/SIRT1/ACACB/NFKBIA	12		GO:0050930	induction of positive chemotaxis	2/248	14/17381	0.0164804131763239	0.151653957518919	0.127411975333729	CXCL8/VEGFA	2
GO:0045429	positive regulation of nitric oxide biosynthetic process	12/2286	42/17381	0.00640270342079828	0.0958765146552191	0.0835800827284393	PTGS2/TLR5/IL1B/TLR6/PKD2/EDN1/IL6/KLF4/P2RX4/TICAM1/ICAM1/KLF2	12		GO:0055057	neuroblast division	2/248	14/17381	0.0164804131763239	0.151653957518919	0.127411975333729	ASPM/FGFR2	2
GO:1904407	positive regulation of nitric oxide metabolic process	12/2286	42/17381	0.00640270342079828	0.0958765146552191	0.0835800827284393	PTGS2/TLR5/IL1B/TLR6/PKD2/EDN1/IL6/KLF4/P2RX4/TICAM1/ICAM1/KLF2	12		GO:0071801	regulation of podosome assembly	2/248	14/17381	0.0164804131763239	0.151653957518919	0.127411975333729	CSF2/MAPK9	2
GO:0030212	hyaluronan metabolic process	11/2286	37/17381	0.00642663628005941	0.0958765146552191	0.0835800827284393	IL1B/ABCC5/NFKB1/HMMR/PIM1/HAS2/TMEM2/MKI67/CEMIP/HAS3/PDGFB	11		GO:0072216	positive regulation of metanephros development	2/248	14/17381	0.0164804131763239	0.151653957518919	0.127411975333729	MYC/LIF	2
GO:0033048	negative regulation of mitotic sister chromatid segregation	11/2286	37/17381	0.00642663628005941	0.0958765146552191	0.0835800827284393	GEN1/BUB1/MAD2L1/CCNB1/PTTG1/DUSP1/TTK/BUB1B/PLK1/NDC80/KLHL22	11		GO:0043542	endothelial cell migration	7/248	184/17381	0.0166312095964448	0.152279392509358	0.127937434140597	EFNA1/PTGS2/SEMA5A/VEGFA/AMOTL1/ETS1/PRKCA	7
GO:0042149	cellular response to glucose starvation	11/2286	37/17381	0.00642663628005941	0.0958765146552191	0.0835800827284393	SESN2/ZC3H12A/SLC2A1/NUAK2/SESN3/C12orf66/MYBBP1A/TP53/PMAIP1/XBP1/ATF4	11		GO:0035872	nucleotide-binding domain, leucine rich repeat containing receptor signaling pathway	3/248	38/17381	0.0167644092505213	0.152279392509358	0.127937434140597	TNFAIP3/BIRC3/UBE2N	3
GO:0071392	cellular response to estradiol stimulus	11/2286	37/17381	0.00642663628005941	0.0958765146552191	0.0835800827284393	CFLAR/PPARGC1A/CCNA2/ITGA2/IL6/ZNF703/HSF1/KIF18A/NCOA3/FAM210B/NRIP1	11		GO:0060412	ventricular septum morphogenesis	3/248	38/17381	0.0167644092505213	0.152279392509358	0.127937434140597	EGLN1/SOX11/FGFR2	3
GO:1904031	positive regulation of cyclin-dependent protein kinase activity	11/2286	37/17381	0.00642663628005941	0.0958765146552191	0.0835800827284393	PSRC1/MAPRE3/PKD2/CCNB1/CDKN1A/PSMD10/CCND2/RGCC/PKD1/SRC/PDGFB	11		GO:2000648	positive regulation of stem cell proliferation	3/248	38/17381	0.0167644092505213	0.152279392509358	0.127937434140597	ASPM/SOX11/VEGFA	3
GO:0042509	regulation of tyrosine phosphorylation of STAT protein	18/2286	74/17381	0.00642903742586017	0.0958765146552191	0.0835800827284393	IL6R/IL24/PARP9/CSF2/IL6/LYN/HSF1/CNTF/CLCF1/IL18/IL23A/SOCS1/CTF1/CCL5/SOCS3/CRLF1/NF2/LIF	18		GO:0035303	regulation of dephosphorylation	6/248	143/17381	0.0168056086327895	0.152279392509358	0.127937434140597	ITGA2/NSMF/PPP4R4/PKMYT1/INPP5K/PPP1R15A	6
GO:0031960	response to corticosteroid	33/2286	162/17381	0.0065270284644614	0.0966355281858552	0.0842417506448284	ERRFI1/CASP9/PTGS2/ZFP36L2/CFLAR/CLDN1/AREG/PPARGC1B/SPARC/DUSP1/CREBRF/EDN1/CDKN1A/FOXO3/CTGF/IL6/CTSV/ALAD/ENG/NOTCH1/ADM/FOSL1/ZFP36L1/FOS/SERPINF1/COL1A1/RPS6KB1/DNMT3B/SRC/ICAM1/ZFP36/FOSB/WNT7B	33		GO:1990138	neuron projection extension	6/248	143/17381	0.0168056086327895	0.152279392509358	0.127937434140597	SEMA5A/VEGFA/NRG1/SEMA7A/NEDD4L/TIAM1	6
GO:0030010	establishment of cell polarity	26/2286	120/17381	0.00653123656521313	0.0966355281858552	0.0842417506448284	GPSM2/ARHGEF2/CENPA/CYP26B1/SPRY1/RICTOR/MAP1B/SPDL1/FSCN1/AMOT/SCRIB/SAPCD2/MARK2/FAM89B/AMOTL1/MPP7/SPRY2/PKD1/CDH5/NDEL1/SPAG5/BCAS3/FOXJ1/NDC80/CAMSAP3/MYH9	26		GO:0050688	regulation of defense response to virus	4/248	69/17381	0.0169672801290928	0.153353127273633	0.12883953171549	PUM2/SELENOK/TNFAIP3/BIRC3	4
GO:0031109	microtubule polymerization or depolymerization	21/2286	91/17381	0.00654622425543008	0.0966355281858552	0.0842417506448284	KIF2C/PSRC1/PRUNE1/ARHGEF2/RGS2/CAMSAP2/MET/HDAC6/KIF24/ABL1/CAMSAP1/KIF18A/FKBP4/NCKAP5L/NAV3/SKA3/CKAP2/NDEL1/SKA2/SKA1/CAMSAP3	21		GO:0006119	oxidative phosphorylation	5/248	105/17381	0.0173089519242035	0.1560441554182	0.131100397288584	COA6/NDUFC1/FXN/COX8A/DNAJC15	5
GO:0070301	cellular response to hydrogen peroxide	21/2286	91/17381	0.00654622425543008	0.0966355281858552	0.0842417506448284	GPR37L1/RHOB/CYP1B1/FOXO3/TNFAIP3/IL6/MET/HDAC6/HSF1/NR4A3/KLF4/ABL1/IL18BP/ETS1/NET1/CDK1/SIRT1/PPIF/MDM2/KDM6B/KLF2	21		GO:0031669	cellular response to nutrient levels	7/248	186/17381	0.0175424261610265	0.157350246777693	0.132197709108214	JUN/ATF3/TBL2/SFRP1/DNAJC15/GAS6/COMT	7
GO:0060491	regulation of cell projection assembly	32/2286	156/17381	0.00657922079554304	0.0968773647949784	0.0844525710305086	ESPN/EPHA2/FAM110C/DYNC2LI1/PLD1/TCTEX1D2/ADAMTS16/MYO10/F2RL1/TBC1D7/SRF/FSCN1/ANLN/COBL/WASL/CDC42EP2/RDX/NEURL1/TBC1D30/CORO1C/SSH1/IFT88/KLF5/C15orf62/BBS4/CYLD/NDEL1/PLEKHM1/BCAS3/SRC/ICAM1/CDC42EP1	32		GO:1901654	response to ketone	7/248	186/17381	0.0175424261610265	0.157350246777693	0.132197709108214	SPP1/GNAI1/NEFL/SFRP1/FOSL1/AKAP8/FOSB	7
GO:0022407	regulation of cell-cell adhesion	74/2286	425/17381	0.00664325036394812	0.0975737855722455	0.0850596738897135	TNFRSF14/ZBTB7B/KIRREL1/CD1D/RC3H1/CD55/DUSP10/PELI1/CYP26B1/IL1B/ITGA4/SERPINE2/FANCD2/IL20RB/SOX2/BCL6/PDE5A/MYO10/SPINK5/GCNT2/HFE/BTN2A2/PRDM1/CITED2/IL6/GPNMB/ZNF703/LYN/IL7/HAS2/CD274/SHB/NR4A3/KLF4/ABL1/NRARP/RDX/IL18/UBASH3B/ETS1/PRKCQ/MAP3K8/ANK3/GPAM/ADAM8/CD27/LAG3/IL23A/RGCC/PNP/FOXA1/SOCS1/PYCARD/CYLD/PIEZO1/SERPINF2/LGALS9/CCL5/FOXJ1/SMAD7/BMP2/SRC/SDC4/CEBPB/FSTL3/EBI3/TNFSF9/TNFSF…	74		GO:0043507	positive regulation of JUN kinase activity	4/248	70/17381	0.0177995906267702	0.159211986238816	0.133761848324752	MAP3K21/RIPK1/DKK1/TIAM1	4
GO:0051784	negative regulation of nuclear division	15/2286	58/17381	0.00680871430373696	0.0996275520117655	0.0868500390227939	GEN1/BUB1/MAD2L1/CCNB1/PTTG1/DUSP1/TTK/MTBP/RGCC/BUB1B/PLK1/TOM1L1/NDC80/KLHL22/LIF	15		GO:0007613	memory	5/248	106/17381	0.017961198293073	0.159211986238816	0.133761848324752	PTGS2/CCND2/CEBPB/LDLR/COMT	5
GO:0010595	positive regulation of endothelial cell migration	19/2286	80/17381	0.00683433730144164	0.0996275520117655	0.0868500390227939	ZC3H12A/PTGS2/RHOB/AAMP/SEMA5A/SPARC/FGF18/EDN1/VEGFA/MET/ABL1/AMOTL1/ETS1/JCAD/P2RX4/THBS1/BCAR1/BCAS3/PDGFB	19		GO:0042698	ovulation cycle	5/248	106/17381	0.017961198293073	0.159211986238816	0.133761848324752	VEGFA/INHBA/ETS1/CEBPB/NRIP1	5
GO:0045833	negative regulation of lipid metabolic process	19/2286	80/17381	0.00683433730144164	0.0996275520117655	0.0868500390227939	IL1B/NFKB1/FBXW7/PDGFA/INSIG1/DAB2IP/BSCL2/SIRT1/ETFBKMT/CYP27B1/ACACB/BRCA1/BMP2/SNAI1/SLC27A1/APOE/PIK3IP1/PDGFB/SIK1	19		GO:0038128	ERBB2 signaling pathway	3/248	39/17381	0.0179741009239204	0.159211986238816	0.133761848324752	HBEGF/NRG1/PRKCA	3
GO:1902806	regulation of cell cycle G1/S phase transition	36/2286	181/17381	0.00689903003237994	0.100319810770093	0.0874535136536625	SFN/PLK3/GADD45A/BTG2/GJC2/PKD2/FBXW7/TERT/CCNB1/CDC25C/SOX4/CDKN1A/GPNMB/DDX3X/FHL1/MTBP/RDX/CDK1/CCND2/MDM2/CRADD/RGCC/RPS27L/CYP1A1/PKD1/DCUN1D3/RBL2/FBXO31/TP53/SLFN11/FAM83D/AURKA/ARID3A/KANK2/CHEK2/GTSE1	36		GO:0050873	brown fat cell differentiation	3/248	39/17381	0.0179741009239204	0.159211986238816	0.133761848324752	PTGS2/LAMB3/CEBPB	3
GO:2000209	regulation of anoikis	8/2286	23/17381	0.00693622955037493	0.100584829897988	0.0876845433350576	MCL1/TLE1/NOTCH1/ITGA5/MYBBP1A/SRC/CHEK2/SIK1	8		GO:0023061	signal release	12/248	421/17381	0.0181166861932651	0.159703648311942	0.134174917900769	SOX11/RAF1/NAAA/INHBA/PTPRN2/SFRP1/STX3/STX2/IRS2/PRKCA/LIF/TIAM1	12
GO:0035914	skeletal muscle cell differentiation	17/2286	69/17381	0.00695563524895455	0.100584829897988	0.0876845433350576	MEF2D/BTG2/ATF3/FOXN2/CYP26B1/EGR1/MED20/NOTCH1/ARNTL/BCL9L/EGR2/ANKRD2/KLF5/SIX4/FOS/ASB2/MAFF	17		GO:0001101	response to acid chemical	10/248	324/17381	0.0182730257137947	0.159703648311942	0.134174917900769	PTGS2/ITGA2/SFRP1/NSMF/DKK1/FGFR2/MMP2/CEBPB/LDLR/AKAP8	10
GO:2001237	negative regulation of extrinsic apoptotic signaling pathway	23/2286	103/17381	0.00696900553572067	0.100584829897988	0.0876845433350576	MCL1/ARHGEF2/PEA15/IL1A/IL1B/CFLAR/TMBIM1/SIAH2/TNFSF10/SH3RF1/HMGB2/TERT/CSF2/TNFAIP3/TNFRSF10B/TNFRSF10A/IL7/THBS1/BRCA1/RPS6KB1/SRC/ICAM1/HMOX1	23		GO:0031334	positive regulation of protein complex assembly	8/248	232/17381	0.0185153851564462	0.159703648311942	0.134174917900769	JUN/JMY/CSF2/MAPK9/VEGFA/BAIAP2L1/FOSL1/CSF3	8
GO:0098840	protein transport along microtubule	14/2286	53/17381	0.00720951299674825	0.103543522867091	0.0902637756320905	HSPB11/DYNC2LI1/TTC30B/TTC30A/IFT80/TCTEX1D2/BBS12/TNPO1/IFT74/ARL3/IFT81/IFT88/CLUAP1/CAMSAP3	14		GO:0001503	ossification	11/248	373/17381	0.0185252330466502	0.159703648311942	0.134174917900769	PTGS2/SOX11/SPP1/SFRP1/DKK1/FGFR2/SEMA7A/MMP2/CEBPB/JUND/RUNX1	11
GO:0099118	microtubule-based protein transport	14/2286	53/17381	0.00720951299674825	0.103543522867091	0.0902637756320905	HSPB11/DYNC2LI1/TTC30B/TTC30A/IFT80/TCTEX1D2/BBS12/TNPO1/IFT74/ARL3/IFT81/IFT88/CLUAP1/CAMSAP3	14		GO:0032844	regulation of homeostatic process	13/248	473/17381	0.0186286406118128	0.159703648311942	0.134174917900769	PTGS2/GATA2/SPP1/TNFAIP3/INHBA/MYC/ETS1/SMG1/INPP5K/NEDD4L/LDLR/COMT/TIAM1	13
GO:0060070	canonical Wnt signaling pathway	55/2286	302/17381	0.0072562949957795	0.103959351647151	0.0906262732047568	DVL1/ASPM/KLHL12/WNT9A/NR4A2/GSK3B/SIAH2/SOX2/NFKB1/DAB2/ZBED3/EGR1/SOX4/PSMB9/FOXO3/RNF146/FZD1/DDX3X/PSMD10/ZNF703/TMEM64/MYC/MLLT3/KLF4/DAB2IP/NOTCH1/NRARP/ARNTL/BCL9L/FZD8/DKK1/FRAT2/FGF8/FAM53B/CAPRIN2/PRICKLE1/LATS2/SCEL/ANKRD10/AXIN1/GPRC5B/CYLD/TMEM88/FZD2/COL1A1/MKS1/SMURF2/SOX9/BMP2/SRC/TLE2/DAPK3/APOE/KREMEN1/WNT7B	55		GO:0038034	signal transduction in absence of ligand	4/248	71/17381	0.0186569119818141	0.159703648311942	0.134174917900769	IL1A/CSF2/RIPK1/INHBA	4
GO:0010948	negative regulation of cell cycle process	59/2286	328/17381	0.00728076064241714	0.104054204181212	0.0907089606352745	SFN/PLK3/GADD45A/CDC7/BTG2/NEK2/GJC2/GEN1/ZFP36L2/BUB1/RYBP/BCL6/PKD2/MAD2L1/FBXW7/CCNB1/CDC25C/PTTG1/DUSP1/MRNIP/SOX4/PSMB9/CDKN1A/TTK/GPNMB/HMGN5/PSMD10/FHL1/MTBP/DAB2IP/PPP2R5B/OVOL1/CDK1/CBX5/MDM1/MDM2/CRADD/RGCC/ZFP36L1/BUB1B/RPS27L/CCNF/DCUN1D3/PLK1/RBL2/FBXO31/TP53/SLFN11/BRCA1/TOM1L1/NDC80/AURKA/ARID3A/KANK2/ATF5/KLHL22/CHEK2/LIF/GTSE1	59		GO:0097192	extrinsic apoptotic signaling pathway in absence of ligand	4/248	71/17381	0.0186569119818141	0.159703648311942	0.134174917900769	IL1A/CSF2/RIPK1/INHBA	4
GO:0044236	multicellular organism metabolic process	31/2286	151/17381	0.00730477375478545	0.10414214123265	0.0907856195132131	ERRFI1/OMA1/COL5A2/TIPARP/PPARGC1A/ITGA2/F2R/ADRB2/COL12A1/CTGF/IL6/COL1A2/COL4A5/HINT2/ENG/COL5A1/MMP10/MMP1/MMP3/MMP12/MMP13/RGCC/VIPAS39/SERPINF2/P3H4/COL1A1/MRC2/SERPINB7/ID1/COL6A1/COL6A2	31		GO:0002115	store-operated calcium entry	2/248	15/17381	0.0188389157214819	0.159703648311942	0.134174917900769	ORAI2/STIM1	2
GO:0034502	protein localization to chromosome	18/2286	75/17381	0.00744367675773234	0.10537521658188	0.0918605494902744	CENPA/GNL3/TERT/SPDL1/MRNIP/CENPQ/TTK/POT1/DKC1/ESCO2/MTBP/CDK1/H2AFY2/SLF2/BUB1B/KNL1/PLK1/NDC80	18		GO:0006241	CTP biosynthetic process	2/248	15/17381	0.0188389157214819	0.159703648311942	0.134174917900769	UCK2/NME7	2
GO:0051303	establishment of chromosome localization	18/2286	75/17381	0.00744367675773234	0.10537521658188	0.0918605494902744	CDCA8/KIF2C/PSRC1/MLH1/CENPC/CENPE/CCNB1/SPDL1/KIFC1/CENPQ/GEM/KIF18A/DLGAP5/NDEL1/SPAG5/NDC80/CHMP1B/FAM83D	18		GO:0007076	mitotic chromosome condensation	2/248	15/17381	0.0188389157214819	0.159703648311942	0.134174917900769	PHF23/AKAP8	2
GO:0072593	reactive oxygen species metabolic process	47/2286	251/17381	0.00744547920283566	0.10537521658188	0.0918605494902744	SLC25A33/SESN2/ZC3H12A/GADD45A/CYR61/NCF2/PTGS2/TLR5/CYP1B1/HK2/IL1B/CFLAR/TLR6/PKD2/F2RL1/DHFR/GPX3/EDN1/CDKN1A/FOXO3/CTGF/SOD2/IL6/STK17A/HDAC6/KLF4/SIRT3/CAT/MMP3/SH3PXD2A/SLC18A2/FOXM1/P2RX4/GCH1/THBS1/GCHFR/CYP1A1/NOXO1/TP53/BRCA1/PMAIP1/PTGIS/TICAM1/ICAM1/KLF2/BCR/PDGFB	47		GO:0009209	pyrimidine ribonucleoside triphosphate biosynthetic process	2/248	15/17381	0.0188389157214819	0.159703648311942	0.134174917900769	UCK2/NME7	2
GO:0042531	positive regulation of tyrosine phosphorylation of STAT protein	16/2286	64/17381	0.00749778082108021	0.105773857821686	0.0922080638729332	IL6R/IL24/PARP9/CSF2/IL6/LYN/HSF1/CNTF/CLCF1/IL18/IL23A/CTF1/CCL5/SOCS3/CRLF1/LIF	16		GO:0031629	synaptic vesicle fusion to presynaptic active zone membrane	2/248	15/17381	0.0188389157214819	0.159703648311942	0.134174917900769	STX3/STX2	2
GO:0051056	regulation of small GTPase mediated signal transduction	56/2286	309/17381	0.00751617684701345	0.105773857821686	0.0922080638729332	PLEKHG5/ARHGEF19/ARHGAP29/VAV3/ARHGEF2/RASAL2/SRGAP2/TGFB2/RHOB/PSD4/ROBO1/KALRN/RASA2/MCF2L2/BCL6/ARAP2/SPRY1/DEPDC1B/CCDC125/F2R/F2RL1/SQSTM1/ARHGAP18/RELN/MET/IQSEC2/AMOT/ARHGAP4/NRG1/ARHGAP39/FGD3/DAB2IP/RALGPS1/ABL1/NOTCH1/RDX/NET1/ARHGAP19/FOXM1/RACGAP1/ARHGEF25/SRGAP1/SPATA13/STARD13/SPRY2/PLEKHG3/CGNL1/ADGRG1/FLCN/SRC/TRIP10/APOE/CYTH2/BCR/ARHGAP8/TIAM1	56		GO:0032239	regulation of nucleobase-containing compound transport	2/248	15/17381	0.0188389157214819	0.159703648311942	0.134174917900769	RIPK1/NUDT4	2
GO:0009409	response to cold	13/2286	48/17381	0.00756434551734572	0.105773857821686	0.0922080638729332	ACOT11/PPARGC1A/PLAC8/ADRB2/IL6/VGF/LPL/ADM/NFKBIA/FOS/CDH8/METRNL/SLC27A1	13		GO:0034349	glial cell apoptotic process	2/248	15/17381	0.0188389157214819	0.159703648311942	0.134174917900769	GAS6/PRKCA	2
GO:0044784	metaphase/anaphase transition of cell cycle	13/2286	48/17381	0.00756434551734572	0.105773857821686	0.0922080638729332	GEN1/BUB1/TACC3/CENPE/MAD2L1/CCNB1/DUSP1/TTK/DLGAP5/BUB1B/PLK1/NDC80/KLHL22	13		GO:0046036	CTP metabolic process	2/248	15/17381	0.0188389157214819	0.159703648311942	0.134174917900769	UCK2/NME7	2
GO:2000273	positive regulation of receptor activity	13/2286	48/17381	0.00756434551734572	0.105773857821686	0.0922080638729332	TGFA/EREG/PKD2/FBXW7/ADRB2/PPARGC1B/HFE/RELN/ARC/NEURL1/ALG10B/NCOA3/CALM3	13		GO:0060253	negative regulation of glial cell proliferation	2/248	15/17381	0.0188389157214819	0.159703648311942	0.134174917900769	SOX11/DICER1	2
GO:0051220	cytoplasmic sequestering of protein	9/2286	28/17381	0.00764016015189683	0.106578406329451	0.0929094267779144	PKD2/NFKBIE/PSMD10/FLNA/MXI1/CD27/NFKBIA/PKD1/TNFSF14	9		GO:0099500	vesicle fusion to plasma membrane	2/248	15/17381	0.0188389157214819	0.159703648311942	0.134174917900769	STX3/STX2	2
GO:0003279	cardiac septum development	22/2286	98/17381	0.00768372197988468	0.106675673487399	0.0929942191500329	CYR61/VANGL2/TGFB2/PAX8/C5orf42/MAML1/SOX4/PRDM1/CITED2/SEMA3C/FZD1/CHD7/ENG/NOTCH1/FGF8/MDM2/TBX3/SAV1/SMAD6/FZD2/GATA6/SMAD7	22		GO:1990000	amyloid fibril formation	2/248	15/17381	0.0188389157214819	0.159703648311942	0.134174917900769	RIPK1/LDLR	2
GO:0042307	positive regulation of protein import into nucleus	22/2286	98/17381	0.00768372197988468	0.106675673487399	0.0929942191500329	ZC3H12A/EFCAB7/PTGS2/EDAR/IL1B/TLR3/SEMA5A/DAB2/F2R/TMEM173/IL6/FLNA/IL18/ZPR1/CDK1/CD27/IL23A/LGALS9/CSF3/SPHK1/TNFSF14/TRIM28	22		GO:0072655	establishment of protein localization to mitochondrion	7/248	189/17381	0.0189744643688181	0.160201038956325	0.134592800332261	SFN/TP53BP2/SELENOI/STARD7/PPP3CC/NRG1/USP36	7
GO:0040013	negative regulation of locomotion	55/2286	303/17381	0.00776007106647785	0.107479749141644	0.0936951698462846	SVBP/SRGAP2/IL24/DUSP10/TRIM11/RHOB/CYP1B1/ROBO1/GCSAM/RAP2B/PPARGC1A/SEMA5A/CCDC125/SRF/CITED2/HOXA7/IGFBP3/WASL/TCAF1/ARHGAP4/PLXNA3/TRIM35/NRG1/TRIB1/EPPK1/RECK/RNF20/KLF4/DAB2IP/ENG/NOTCH1/TRIM21/TRIM5/TRIM8/SINHCAF/SRGAP1/PTPRR/NAV3/CORO1C/STARD13/RGCC/THBS1/DLL4/SEMA6D/ADGRG1/SERPINF1/FLCN/MMP28/KRT16/SMAD7/APOE/TRIM28/BCR/NF2/HMOX1	55		GO:0055067	monovalent inorganic cation homeostasis	6/248	147/17381	0.0189877920609833	0.160201038956325	0.134592800332261	SLC9A1/ATP6V1C1/ATP6V1G1/SCNN1A/NEDD4L/COMT	6
GO:0045104	intermediate filament cytoskeleton organization	12/2286	43/17381	0.00784038156735904	0.108334750993532	0.0944405153124889	KLHL24/FAM83H/EPPK1/VIM/KRT6A/KRT3/KRT18/SYNM/NDEL1/KRT9/KRT16/GFAP	12		GO:0018108	peptidyl-tyrosine phosphorylation	11/248	375/17381	0.0191879402660869	0.16035001693911	0.134717964089135	EFNA1/NEK1/CSF2/HBEGF/VEGFA/NRG1/SFRP1/FGFR2/GAS6/CSF3/LIF	11
GO:0045746	negative regulation of Notch signaling pathway	10/2286	33/17381	0.00795389114910812	0.108848173414694	0.0948880898680479	DLX2/GATA2/BCL6/FBXW7/LFNG/FAM129B/NRARP/NEURL1/NFKBIA/DLL4	10		GO:0014014	negative regulation of gliogenesis	3/248	40/17381	0.0192311675720893	0.16035001693911	0.134717964089135	SOX11/DICER1/LDLR	3
GO:0070232	regulation of T cell apoptotic process	10/2286	33/17381	0.00795389114910812	0.108848173414694	0.0948880898680479	EFNA1/CD274/PRKCQ/GPAM/ADAM8/CD27/TP53/LGALS9/CCL5/NFKBID	10		GO:0046825	regulation of protein export from nucleus	3/248	40/17381	0.0192311675720893	0.16035001693911	0.134717964089135	SFN/GAS6/IFI27	3
GO:1903053	regulation of extracellular matrix organization	10/2286	33/17381	0.00795389114910812	0.108848173414694	0.0948880898680479	DDR2/ANTXR1/CFLAR/FSCN1/HAS2/ABL1/NOTCH1/ETS1/RGCC/SOX9	10		GO:0060999	positive regulation of dendritic spine development	3/248	40/17381	0.0192311675720893	0.16035001693911	0.134717964089135	NRG1/DLG5/TIAM1	3
GO:0007431	salivary gland development	11/2286	38/17381	0.00799155496575462	0.108848173414694	0.0948880898680479	TGFB2/EDAR/PDGFA/IL6/SEMA3C/NKX3-1/FGF8/NTN4/ESRP2/TGM2/XBP1	11		GO:0090184	positive regulation of kidney development	3/248	40/17381	0.0192311675720893	0.16035001693911	0.134717964089135	VEGFA/MYC/LIF	3
GO:0033003	regulation of mast cell activation	11/2286	38/17381	0.00799155496575462	0.108848173414694	0.0948880898680479	FCER1G/GATA2/PLSCR1/IL13RA2/LYN/NR4A3/GAB2/STYK1/LGALS9/ADGRE2/HMOX1	11		GO:0007611	learning or memory	8/248	234/17381	0.0193840890650055	0.160869823268457	0.135154679044001	JUN/PTGS2/FOSL1/DKK1/CCND2/CEBPB/LDLR/COMT	8
GO:0043087	regulation of GTPase activity	81/2286	475/17381	0.00799861372808623	0.108848173414694	0.0948880898680479	ERRFI1/EPHA2/ARHGEF19/ASAP3/GRHL3/JUN/DEPDC1/EVI5/ARHGAP29/VAV3/PIP5K1A/IQGAP3/RGS4/RGS5/RASAL2/RGS16/RGS2/SRGAP2/CCL20/SH3BP4/EPHA3/GSK3B/KALRN/RASA2/BCL6/TNK2/RGS12/CPEB2/ARAP2/TBCK/SPRY1/RICTOR/DEPDC1B/CCDC125/F2R/F2RL1/RAPGEF6/TBC1D7/ARHGAP18/ADAP1/AGAP3/TBC1D25/TBC1D8B/AMOT/ARHGAP4/SCRIB/ARHGAP39/FGD3/RGS3/DAB2IP/GPSM1/CDC42EP2/RDX/NET1/TBC1D12/ARHGAP19/RAPGEF3/RACGAP1/SRGAP1/TBC1D30/CORO1C/…	81		GO:0110053	regulation of actin filament organization	8/248	234/17381	0.0193840890650055	0.160869823268457	0.135154679044001	SLC9A1/SEMA5A/JMY/BAIAP2L1/SFRP1/SSH1/INPP5K/CSF3	8
GO:0008544	epidermis development	78/2286	455/17381	0.00802150166439384	0.108848173414694	0.0948880898680479	ERRFI1/KAZN/EPHA2/GRHL3/SFN/TXNIP/PIP5K1A/IVL/SPRR2A/PRR9/VANGL2/GORAB/LAMC2/LAMB3/IRF6/TGFB2/FOSL2/CYP26B1/EDAR/ABCA12/SLC4A7/FLNB/EREG/NSUN2/FST/SPINK5/FOXQ1/FOXC1/CTGF/DLL1/PDGFA/HOXA7/INHBA/GRHL2/SCRIB/IFT74/AQP3/CTSV/KLF4/UGCG/NOTCH1/OVOL1/DKK1/H2AFY2/COL17A1/PTHLH/KRT80/KRT86/KRT81/KRT6B/KRT6A/KRT3/KRT8/KRT18/NAB2/CYP27B1/SCEL/SLITRK6/SAV1/ZFP36L1/MAP2K1/BNC1/ALDH3A2/KRT10/KRT9/KRT16/NME2/S…	78		GO:0048762	mesenchymal cell differentiation	7/248	190/17381	0.0194695101038085	0.161202097642722	0.135433839146846	EFNA1/SOX11/NRG1/SFRP1/DLG5/FGFR2/TIAM1	7
GO:0006978	DNA damage response, signal transduction by p53 class mediator resulting in transcription of p21 class mediator	7/2286	19/17381	0.00802687610501089	0.108848173414694	0.0948880898680479	CDKN1A/FOXM1/ING4/RPS27L/TP53/BRCA1/CHEK2	7		GO:0006979	response to oxidative stress	12/248	426/17381	0.019665253463212	0.162444140235649	0.136477340436245	JUN/PTGS2/EGLN1/SELENOK/MAPK9/RIPK1/TNFAIP3/FXN/FOSL1/ETS1/STX2/KDM6B	12
GO:0006809	nitric oxide biosynthetic process	17/2286	70/17381	0.00808754754347316	0.10941644948026	0.0953834829342579	ZC3H12A/PTGS2/TLR5/CYP1B1/IL1B/TLR6/PKD2/EDN1/IL6/KLF4/P2RX4/GCH1/GCHFR/PTGIS/TICAM1/ICAM1/KLF2	17		GO:1901652	response to peptide	13/248	477/17381	0.0198088968688156	0.16304000822519	0.136977958546235	SLC9A1/PTGS2/CCND3/TNFAIP3/GNAI1/BAIAP2L1/NEFL/ATP6V1C1/ATP6V1G1/TBC1D4/IRS2/INPP5K/JUND	13
GO:0071383	cellular response to steroid hormone stimulus	48/2286	259/17381	0.00837464055573747	0.113038261760429	0.0985407876307413	ERRFI1/CASP9/LBH/ZFP36L2/KDM3A/NR4A2/CFLAR/PPARGC1A/SKP2/DAB2/RNF14/PPARGC1B/CREBRF/EDN1/UFL1/FOXO3/IL6/HDAC6/NKX3-1/FOXH1/NR4A3/TRIM68/ARNTL/NR1H3/SIRT1/GPAM/FKBP4/KMT2D/NR4A1/FOXA1/ESR2/ZFP36L1/AXIN1/SERPINF1/PER1/NR1D1/BRCA1/RPS6KB1/NPC1/DNMT3B/SRC/NCOA3/PMEPA1/ICAM1/KANK2/ZFP36/NRIP1/RUNX1	48		GO:0003007	heart morphogenesis	8/248	235/17381	0.0198291901895502	0.16304000822519	0.136977958546235	JUN/EFNA1/EGLN1/SOX11/VEGFA/NRG1/DKK1/FGFR2	8
GO:0031331	positive regulation of cellular catabolic process	69/2286	396/17381	0.00839830409759661	0.113095868806203	0.0985910064113141	DVL1/SESN2/RNF19B/ZC3H12A/PLK3/KIAA1324/RC3H1/BTG2/ZFP36L2/HK2/IL1B/SH3BP4/ABHD5/PFKFB4/GSK3B/MAD2L1/FBXW7/DAB2/CCNB1/RNF14/ADRB2/PSMB9/RNF217/TNFAIP3/EZR/SMURF1/HDAC6/PIM2/PSMD10/LONRF1/TRIB1/AGO2/HSF1/DAB2IP/GPSM1/PNPLA2/TRIM21/TRIM22/RDX/CDK1/SIRT1/TRIM8/ADAM8/PRICKLE1/RAPGEF3/MDM2/IRS2/ZFP36L1/BUB1B/DET1/AXIN1/PLK1/FLCN/OSBPL7/TOB1/SMAD7/RNF152/TP53INP2/EDEM2/AURKA/MEX3D/TICAM1/LDLR/PLEKHF1/Z…	69		GO:0034284	response to monosaccharide	7/248	191/17381	0.0199735323011972	0.163807504038758	0.137622769662719	PTGS2/RAF1/ITGA2/PTPRN2/IRS2/GAS6/TIAM1	7
GO:0071560	cellular response to transforming growth factor beta stimulus	42/2286	221/17381	0.0084986333791041	0.114183251690221	0.099538929390477	SKI/JUN/CGN/TGFB2/ZFP36L2/CFLAR/SKIL/CLDN1/PPARGC1A/HPGD/DAB2/FBN2/GCNT2/EDN1/CITED2/COL1A2/SMURF1/ZNF703/SDCBP/FOXH1/ENG/FAM89B/BCL9L/CBL/SIRT1/FERMT2/ZFP36L1/FOS/THBS1/SMAD6/VASN/CDH5/FLCN/COL1A1/SMURF2/SOX9/SMAD7/ID1/SRC/PMEPA1/GDF15/PDGFB	42		GO:0002688	regulation of leukocyte chemotaxis	5/248	109/17381	0.0200147682299609	0.163807504038758	0.137622769662719	CXCL8/CXCL1/VEGFA/SERPINE1/GAS6	5
GO:0001885	endothelial cell development	14/2286	54/17381	0.0085815422710588	0.114273816989149	0.0996178794357927	IL1B/CLDN1/F2RL1/EZR/CCM2/MET/ENG/RDX/RAPGEF3/CDH5/ID1/ICAM1/MYADM/WNT7B	14		GO:0008361	regulation of cell size	6/248	149/17381	0.0201482764738378	0.164285604577561	0.138024445524355	SPP1/SEMA5A/IL7R/VEGFA/NRG1/SEMA7A	6
GO:1905818	regulation of chromosome separation	14/2286	54/17381	0.0085815422710588	0.114273816989149	0.0996178794357927	GEN1/BUB1/TACC3/CENPE/MAD2L1/CCNB1/PTTG1/DUSP1/TTK/DLGAP5/BUB1B/PLK1/NDC80/KLHL22	14		GO:0018212	peptidyl-tyrosine modification	11/248	378/17381	0.0202147965726737	0.164285604577561	0.138024445524355	EFNA1/NEK1/CSF2/HBEGF/VEGFA/NRG1/SFRP1/FGFR2/GAS6/CSF3/LIF	11
GO:0014909	smooth muscle cell migration	18/2286	76/17381	0.00858376467865673	0.114273816989149	0.0996178794357927	AAMP/KALRN/PPARGC1A/TERT/ITGA2/PDGFA/IGFBP3/HAS2/TRIB1/P2RY6/PLAU/MDM2/SSH1/SEMA6D/CCL5/RPS6KB1/SRC/PDGFB	18		GO:0007045	cell-substrate adherens junction assembly	4/248	73/17381	0.0204473540598344	0.164285604577561	0.138024445524355	SLC9A1/ITGA2/VEGFA/SFRP1	4
GO:0050000	chromosome localization	18/2286	76/17381	0.00858376467865673	0.114273816989149	0.0996178794357927	CDCA8/KIF2C/PSRC1/MLH1/CENPC/CENPE/CCNB1/SPDL1/KIFC1/CENPQ/GEM/KIF18A/DLGAP5/NDEL1/SPAG5/NDC80/CHMP1B/FAM83D	18		GO:0035019	somatic stem cell population maintenance	4/248	73/17381	0.0204473540598344	0.164285604577561	0.138024445524355	RAF1/GATA2/POLR2H/SFRP1	4
GO:0046777	protein autophosphorylation	44/2286	234/17381	0.00870904037899105	0.115310537014789	0.100521637210267	ERRFI1/MKNK1/JUN/DDR2/ABL2/MAPKAPK2/NEK2/MAP3K21/VRK2/CLK1/GSK3B/RAP2B/TNK2/PDGFC/PIM1/VEGFA/TTK/PDGFA/GPNMB/LMTK2/PIM2/LYN/MAPK15/MELK/ENG/ABL1/MARK2/PPP2R5B/STYK1/MAP3K9/CLK3/NME2/TOM1L1/ERN1/SRC/AURKA/DAPK3/CALM3/TRIM28/BCR/CHEK2/PDGFB/PIM3/SIK1	44		GO:0048041	focal adhesion assembly	4/248	73/17381	0.0204473540598344	0.164285604577561	0.138024445524355	SLC9A1/ITGA2/VEGFA/SFRP1	4
GO:0003281	ventricular septum development	16/2286	65/17381	0.0087605158459186	0.115310537014789	0.100521637210267	CYR61/VANGL2/TGFB2/PAX8/C5orf42/SOX4/PRDM1/CITED2/FZD1/NOTCH1/MDM2/TBX3/SAV1/SMAD6/FZD2/SMAD7	16		GO:0070664	negative regulation of leukocyte proliferation	4/248	73/17381	0.0204473540598344	0.164285604577561	0.138024445524355	SOX11/TNFAIP3/DLG5/CEBPB	4
GO:0006513	protein monoubiquitination	16/2286	65/17381	0.0087605158459186	0.115310537014789	0.100521637210267	UBE2T/KLHL12/FANCL/KBTBD8/RYBP/RNF20/TRIM21/DDB2/CBL/NEURL1/KDM2B/ZNF598/PEX12/UBE2O/NEDD4L/KLHL22	16		GO:0070585	protein localization to mitochondrion	7/248	192/17381	0.0204866057080165	0.164285604577561	0.138024445524355	SFN/TP53BP2/SELENOI/STARD7/PPP3CC/NRG1/USP36	7
GO:0042308	negative regulation of protein import into nucleus	16/2286	65/17381	0.0087605158459186	0.115310537014789	0.100521637210267	ZC3H12A/GSK3B/PKD2/NFKBIE/FZD1/PSMD10/PKIA/DAB2IP/FAM89B/MXI1/CD27/NFKBIA/PKD1/CYLD/PKIG/TNFSF14	16		GO:0010955	negative regulation of protein processing	3/248	41/17381	0.0205357005721951	0.164285604577561	0.138024445524355	SERPINE1/SNX12/BIRC3	3
GO:1904590	negative regulation of protein import	16/2286	65/17381	0.0087605158459186	0.115310537014789	0.100521637210267	ZC3H12A/GSK3B/PKD2/NFKBIE/FZD1/PSMD10/PKIA/DAB2IP/FAM89B/MXI1/CD27/NFKBIA/PKD1/CYLD/PKIG/TNFSF14	16		GO:0035196	production of miRNAs involved in gene silencing by miRNA	3/248	41/17381	0.0205357005721951	0.164285604577561	0.138024445524355	PUM2/AGO2/DICER1	3
GO:0002467	germinal center formation	6/2286	15/17381	0.00891192664499599	0.115333327746489	0.100541504966702	RC3H1/BCL6/TNFAIP3/NFKB2/FOXJ1/BCL3	6		GO:1903318	negative regulation of protein maturation	3/248	41/17381	0.0205357005721951	0.164285604577561	0.138024445524355	SERPINE1/SNX12/BIRC3	3
GO:0045618	positive regulation of keratinocyte differentiation	6/2286	15/17381	0.00891192664499599	0.115333327746489	0.100541504966702	FOXC1/NOTCH1/H2AFY2/CYP27B1/NME2/NCOA3	6		GO:0032874	positive regulation of stress-activated MAPK cascade	6/248	150/17381	0.0207462203793464	0.165596797275143	0.139126043229916	MAP3K21/RIPK1/VEGFA/DKK1/TAOK1/TIAM1	6
GO:0090231	regulation of spindle checkpoint	6/2286	15/17381	0.00891192664499599	0.115333327746489	0.100541504966702	GEN1/MAD2L1/CCNB1/DUSP1/NDRG1/NDC80	6		GO:0001763	morphogenesis of a branching structure	7/248	193/17381	0.0210088042242482	0.166477839410304	0.139866250215805	VEGFA/SFRP1/MYC/NRARP/DLG5/FGFR2/TGM2	7
GO:2001224	positive regulation of neuron migration	6/2286	15/17381	0.00891192664499599	0.115333327746489	0.100541504966702	ARHGEF2/RELN/FLNA/DAB2IP/NSMF/FBXO31	6		GO:0001711	endodermal cell fate commitment	2/248	16/17381	0.0213300867025309	0.166477839410304	0.139866250215805	DKK1/DUSP6	2
GO:0007265	Ras protein signal transduction	60/2286	338/17381	0.00906370865559894	0.115333327746489	0.100541504966702	PLEKHG5/ARHGEF19/JUN/ARHGAP29/VAV3/GPSM2/ARHGEF2/IQGAP3/VANGL2/RASAL2/MAPKAPK2/TGFB2/RHOB/PSD4/RASSF1/ROBO1/KALRN/RASA2/RAP2B/PLD1/MCF2L2/BCL6/CCNA2/SPRY1/CCDC125/F2R/F2RL1/RAPGEF6/SQSTM1/CDKN1A/COL1A2/MET/IQSEC2/ARHGAP4/NRG1/FGD3/DAB2IP/RALGPS1/ABL1/NOTCH1/RRAS2/CDC42EP2/RDX/NET1/FOXM1/RAPGEF3/ARHGEF25/SPATA13/SPRY2/PLEKHG3/C15orf62/ADGRG1/TP53/FLCN/APOE/CYTH2/TRIM28/BCR/CDC42EP1/TIAM1	60		GO:0009208	pyrimidine ribonucleoside triphosphate metabolic process	2/248	16/17381	0.0213300867025309	0.166477839410304	0.139866250215805	UCK2/NME7	2
GO:0045580	regulation of T cell differentiation	27/2286	129/17381	0.00908047447648615	0.115333327746489	0.100541504966702	ZBTB7B/RC3H1/DUSP10/CYP26B1/FANCD2/BCL6/SPINK5/PRDM1/IL6/IL7/SHB/ABL1/NRARP/IL18/ADAM8/CD27/IL23A/PNP/SOCS1/CYLD/LGALS9/FOXJ1/SMAD7/TNFSF9/NFKBID/XBP1/RUNX1	27		GO:0010744	positive regulation of macrophage derived foam cell differentiation	2/248	16/17381	0.0213300867025309	0.166477839410304	0.139866250215805	CSF2/MAPK9	2
GO:0030195	negative regulation of blood coagulation	13/2286	49/17381	0.00908413370074129	0.115333327746489	0.100541504966702	SERPINE2/EDN1/PDGFA/UBASH3B/PLAU/TSPAN8/THBS1/SERPINF2/SERPINB2/THBD/PLAUR/APOE/PDGFB	13		GO:0021756	striatum development	2/248	16/17381	0.0213300867025309	0.166477839410304	0.139866250215805	INHBA/SECISBP2	2
GO:0032608	interferon-beta production	13/2286	49/17381	0.00908413370074129	0.115333327746489	0.100541504966702	REL/NMI/TRAIP/HMGB2/TLR3/TMEM173/DDX3X/NLRX1/TRAF3/PYCARD/RNF135/TICAM1/RELB	13		GO:0030214	hyaluronan catabolic process	2/248	16/17381	0.0213300867025309	0.166477839410304	0.139866250215805	SLC9A1/TMEM2	2
GO:0051055	negative regulation of lipid biosynthetic process	13/2286	49/17381	0.00908413370074129	0.115333327746489	0.100541504966702	NFKB1/FBXW7/PDGFA/INSIG1/SIRT1/CYP27B1/BRCA1/BMP2/SNAI1/SLC27A1/APOE/PDGFB/SIK1	13		GO:0032515	negative regulation of phosphoprotein phosphatase activity	2/248	16/17381	0.0213300867025309	0.166477839410304	0.139866250215805	PPP4R4/PPP1R15A	2
GO:0061383	trabecula morphogenesis	13/2286	49/17381	0.00908413370074129	0.115333327746489	0.100541504966702	TGFB2/FBN2/PPARGC1B/SRF/NRG1/CHD7/FOXH1/ENG/NOTCH1/DLL4/COL1A1/SBNO2/ADAMTS1	13		GO:0048841	regulation of axon extension involved in axon guidance	2/248	16/17381	0.0213300867025309	0.166477839410304	0.139866250215805	SEMA5A/VEGFA	2
GO:1900047	negative regulation of hemostasis	13/2286	49/17381	0.00908413370074129	0.115333327746489	0.100541504966702	SERPINE2/EDN1/PDGFA/UBASH3B/PLAU/TSPAN8/THBS1/SERPINF2/SERPINB2/THBD/PLAUR/APOE/PDGFB	13		GO:0070304	positive regulation of stress-activated protein kinase signaling cascade	6/248	151/17381	0.0213560956649095	0.166477839410304	0.139866250215805	MAP3K21/RIPK1/VEGFA/DKK1/TAOK1/TIAM1	6
GO:0006390	transcription from mitochondrial promoter	5/2286	11/17381	0.00909849610073488	0.115333327746489	0.100541504966702	SLC25A33/PPARGC1B/MTERF1/TWNK/MTERF2	5		GO:0003151	outflow tract morphogenesis	4/248	74/17381	0.0213808324048217	0.166477839410304	0.139866250215805	JUN/SOX11/VEGFA/FGFR2	4
GO:0007135	meiosis II	5/2286	11/17381	0.00909849610073488	0.115333327746489	0.100541504966702	BUB1/SGO2/BUB1B/RAD51C/DSN1	5		GO:0032675	regulation of interleukin-6 production	5/248	111/17381	0.0214658925816214	0.166477839410304	0.139866250215805	IL1A/SELENOK/TNFAIP3/GAS6/CEBPB	5
GO:0038065	collagen-activated signaling pathway	5/2286	11/17381	0.00909849610073488	0.115333327746489	0.100541504966702	DDR2/ITGA2/COL4A5/UBASH3B/COL1A1	5		GO:0042303	molting cycle	5/248	111/17381	0.0214658925816214	0.166477839410304	0.139866250215805	PTGS2/FST/INHBA/DKK1/FGFR2	5
GO:0060767	epithelial cell proliferation involved in prostate gland development	5/2286	11/17381	0.00909849610073488	0.115333327746489	0.100541504966702	EAF2/NKX3-1/NOTCH1/SERPINF1/SOX9	5		GO:0042633	hair cycle	5/248	111/17381	0.0214658925816214	0.166477839410304	0.139866250215805	PTGS2/FST/INHBA/DKK1/FGFR2	5
GO:1903726	negative regulation of phospholipid metabolic process	5/2286	11/17381	0.00909849610073488	0.115333327746489	0.100541504966702	PDGFA/DAB2IP/SLC27A1/PIK3IP1/PDGFB	5		GO:0071456	cellular response to hypoxia	7/248	194/17381	0.0215402008842529	0.166690182006244	0.140044649711861	SLC9A1/PTGS2/EGLN1/VEGFA/TBL2/SFRP1/MYC	7
GO:1990440	positive regulation of transcription from RNA polymerase II promoter in response to endoplasmic reticulum stress	5/2286	11/17381	0.00909849610073488	0.115333327746489	0.100541504966702	ATF3/MBTPS2/TP53/CEBPB/ATF4	5		GO:0022604	regulation of cell morphogenesis	12/248	432/17381	0.0216517815772024	0.16718940904831	0.14046407499169	EFNA1/SPP1/SEMA5A/RREB1/VEGFA/NEFL/NRG1/NSMF/SSH1/SEMA7A/NEDD4L/TIAM1	12
GO:0003171	atrioventricular valve development	8/2286	24/17381	0.00922556937227024	0.116186382310384	0.10128515289006	CYR61/EFNA1/TGFB2/SOX4/NOTCH1/MDM2/SMAD6/BMP2	8		GO:0033157	regulation of intracellular protein transport	11/248	383/17381	0.0220157878347867	0.169631406484083	0.142515717574198	SFN/PTGS2/SELENOI/STARD7/SEMA5A/NRG1/GAS6/IFI27/INPP5K/CSF3/USP36	11
GO:0032461	positive regulation of protein oligomerization	8/2286	24/17381	0.00922556937227024	0.116186382310384	0.10128515289006	BCL2L11/MMP1/MMP3/IDE/TP53/MIEF2/PMAIP1/BIK	8		GO:0016051	carbohydrate biosynthetic process	7/248	195/17381	0.0220808678385209	0.169764594290966	0.142627615224896	ATF3/B3GNT2/GLT8D1/PGM2/IRS2/HAS3/INPP5K	7
GO:0045662	negative regulation of myoblast differentiation	8/2286	24/17381	0.00922556937227024	0.116186382310384	0.10128515289006	ID3/DLL1/NOTCH1/IL18/ANKRD2/PRICKLE1/TBX3/SOX9	8		GO:0032680	regulation of tumor necrosis factor production	5/248	112/17381	0.0222164738562445	0.170070937796079	0.142884989524622	SELENOK/RIPK1/TNFAIP3/GAS6/AKAP8	5
GO:0042493	response to drug	71/2286	411/17381	0.00926243671264407	0.116399285498766	0.101470750647364	JUN/BCAR3/VAV3/TXNIP/PTGS2/TGFB2/GNPAT/IL1B/PMS1/XPC/SLC15A2/CLDN1/PPARGC1A/PPAT/HMGB2/TLR3/PAPD7/SLC1A3/ITGA2/CCNB1/LOX/EDN1/CDKN1A/FOXO3/PMS2/IL6/INHBA/SEMA3C/FZD1/CSAG3/LPL/NKX3-1/LYN/GGH/TNFRSF11B/MYC/HSF1/ALAD/ENG/CARD9/CAT/FOSL1/CDK1/FGF8/CYP2E1/MDM2/DUSP6/ACACB/PARP4/PNP/FOS/THBS1/CYP1A1/ABCC6/TP53/SLC47A2/COL1A1/RPS6KB1/MAP2K6/TGIF1/GATA6/NPC1/DNMT3B/SRC/AMH/ICAM1/JUNB/JUND/CYP2A6/FOSB/CH…	71		GO:0051101	regulation of DNA binding	5/248	112/17381	0.0222164738562445	0.170070937796079	0.142884989524622	JUN/SOX11/ITGA2/PLAUR/LIF	5
GO:1901988	negative regulation of cell cycle phase transition	44/2286	235/17381	0.00938713294480008	0.117712628389525	0.102615653628613	SFN/PLK3/GADD45A/BTG2/GJC2/GEN1/ZFP36L2/BUB1/PKD2/MAD2L1/CCNB1/CDC25C/DUSP1/MRNIP/SOX4/PSMB9/CDKN1A/TTK/GPNMB/PSMD10/FHL1/OVOL1/CDK1/MDM2/CRADD/RGCC/ZFP36L1/BUB1B/RPS27L/DCUN1D3/PLK1/RBL2/FBXO31/TP53/SLFN11/BRCA1/NDC80/AURKA/ARID3A/KANK2/ATF5/KLHL22/CHEK2/GTSE1	44		GO:0030198	extracellular matrix organization	10/248	335/17381	0.0224277303161082	0.171318920608207	0.14393348148538	LAMB3/SPP1/ITGA2/ITGB8/SERPINE1/ETS1/SH3PXD2A/GAS6/MMP2/HAS3	10
GO:0033047	regulation of mitotic sister chromatid segregation	15/2286	60/17381	0.00945340862850975	0.118289325564035	0.103118387772924	GEN1/BUB1/TACC3/CENPE/MAD2L1/CCNB1/PTTG1/DUSP1/TTK/SLF2/DLGAP5/BUB1B/PLK1/NDC80/KLHL22	15		GO:0043900	regulation of multi-organism process	11/248	385/17381	0.0227682621128	0.172905093644543	0.145266103746526	JUN/PUM2/SELENOK/POLR2H/CXCL8/TNFAIP3/INHBA/BIRC3/INPP5K/PRKCA/SLPI	11
GO:0035924	cellular response to vascular endothelial growth factor stimulus	12/2286	44/17381	0.00951888199775588	0.118599574634433	0.103388846529832	MAPKAPK2/ROBO1/FOXC1/VEGFA/DLL1/EGR3/DAB2IP/NOTCH1/JCAD/NR4A1/DLL4/ERN1	12		GO:0043062	extracellular structure organization	10/248	336/17381	0.0228368057667852	0.172905093644543	0.145266103746526	LAMB3/SPP1/ITGA2/ITGB8/SERPINE1/ETS1/SH3PXD2A/GAS6/MMP2/HAS3	10
GO:0045103	intermediate filament-based process	12/2286	44/17381	0.00951888199775588	0.118599574634433	0.103388846529832	KLHL24/FAM83H/EPPK1/VIM/KRT6A/KRT3/KRT18/SYNM/NDEL1/KRT9/KRT16/GFAP	12		GO:0010721	negative regulation of cell development	9/248	288/17381	0.0228374512289341	0.172905093644543	0.145266103746526	EFNA1/ASPM/SOX11/SPP1/SEMA5A/NRG1/DICER1/ADGRG1/LDLR	9
GO:1904591	positive regulation of protein import	22/2286	100/17381	0.00978486509084303	0.120278145179265	0.104852135694098	ZC3H12A/EFCAB7/PTGS2/EDAR/IL1B/TLR3/SEMA5A/DAB2/F2R/TMEM173/IL6/FLNA/IL18/ZPR1/CDK1/CD27/IL23A/LGALS9/CSF3/SPHK1/TNFSF14/TRIM28	22		GO:0045667	regulation of osteoblast differentiation	5/248	113/17381	0.02298390148805	0.172905093644543	0.145266103746526	SOX11/SFRP1/FGFR2/CEBPB/JUND	5
GO:0002683	negative regulation of immune system process	71/2286	412/17381	0.00978945424788299	0.120278145179265	0.104852135694098	TNFRSF14/ZC3H12A/GBP1/FCER1G/RC3H1/CD55/TGFB2/DUSP10/PELI1/IL1RL1/NMI/GCSAM/GATA2/IL20RB/BCL6/TLR6/PDE5A/TLR3/F2RL1/SPINK5/HFE/HIST1H4E/BTN2A2/PRDM1/TNFAIP3/EZR/DLL1/GPNMB/HOXA7/INHBA/WASL/IL13RA2/LYN/TRIB1/MYC/SCRIB/CD274/DAB2IP/NOTCH1/NRARP/NR1H3/MMP12/NLRX1/RNF26/UBASH3B/GPAM/LAG3/NFKBIA/ZFP36L1/KLF13/THBS1/CYLD/LGALS9/MMP28/NR1D1/DHX58/NME2/SOX9/FOXJ1/SMAD7/SDC4/CEBPB/FSTL3/TICAM1/LDLR/ZNF675…	71		GO:0071229	cellular response to acid chemical	7/248	197/17381	0.0231902967052623	0.172905093644543	0.145266103746526	SFRP1/NSMF/FGFR2/MMP2/CEBPB/LDLR/AKAP8	7
GO:0034698	response to gonadotropin	9/2286	29/17381	0.00981040946355371	0.120278145179265	0.104852135694098	PAX8/PPARGC1A/CCNA2/INHBA/CTSV/NOTCH1/NSMF/GATA6/ICAM1	9		GO:0031103	axon regeneration	3/248	43/17381	0.0232873533918067	0.172905093644543	0.145266103746526	JUN/SPP1/NEFL	3
GO:0090200	positive regulation of release of cytochrome c from mitochondria	9/2286	29/17381	0.00981040946355371	0.120278145179265	0.104852135694098	BCL2L11/TNFSF10/PPIF/PYCARD/TP53/PMAIP1/PLAUR/BBC3/BIK	9		GO:0045646	regulation of erythrocyte differentiation	3/248	43/17381	0.0232873533918067	0.172905093644543	0.145266103746526	GATA2/INHBA/ETS1	3
GO:2000108	positive regulation of leukocyte apoptotic process	9/2286	29/17381	0.00981040946355371	0.120278145179265	0.104852135694098	LYN/CD274/NR4A3/SIRT1/ADAM8/TP53/LGALS9/CCL5/NFKBID	9		GO:0030516	regulation of axon extension	4/248	76/17381	0.0233251208222095	0.172905093644543	0.145266103746526	SEMA5A/VEGFA/NRG1/SEMA7A	4
GO:0033046	negative regulation of sister chromatid segregation	11/2286	39/17381	0.00983677741188385	0.120278145179265	0.104852135694098	GEN1/BUB1/MAD2L1/CCNB1/PTTG1/DUSP1/TTK/BUB1B/PLK1/NDC80/KLHL22	11		GO:0043407	negative regulation of MAP kinase activity	4/248	76/17381	0.0233251208222095	0.172905093644543	0.145266103746526	DUSP7/SFRP1/DUSP6/INPP5K	4
GO:0061028	establishment of endothelial barrier	11/2286	39/17381	0.00983677741188385	0.120278145179265	0.104852135694098	IL1B/CLDN1/F2RL1/EZR/ENG/RDX/RAPGEF3/CDH5/ICAM1/MYADM/WNT7B	11		GO:0032640	tumor necrosis factor production	5/248	114/17381	0.0237682958409487	0.172905093644543	0.145266103746526	SELENOK/RIPK1/TNFAIP3/GAS6/AKAP8	5
GO:0007260	tyrosine phosphorylation of STAT protein	18/2286	77/17381	0.00985987881936012	0.120278145179265	0.104852135694098	IL6R/IL24/PARP9/CSF2/IL6/LYN/HSF1/CNTF/CLCF1/IL18/IL23A/SOCS1/CTF1/CCL5/SOCS3/CRLF1/NF2/LIF	18		GO:1903510	mucopolysaccharide metabolic process	5/248	114/17381	0.0237682958409487	0.172905093644543	0.145266103746526	SLC9A1/B3GNT2/TMEM2/MKI67/HAS3	5
GO:0061333	renal tubule morphogenesis	18/2286	77/17381	0.00985987881936012	0.120278145179265	0.104852135694098	CTNNBIP1/PBX1/SIX2/PAX8/PKD2/IRX2/ADAMTS16/FOXD1/VEGFA/MYC/FGF8/SIX4/FMN1/PKD1/IRX3/HOXB7/SOX9/BMP2	18		GO:0019827	stem cell population maintenance	6/248	155/17381	0.0239167951916443	0.172905093644543	0.145266103746526	ASPM/RAF1/GATA2/POLR2H/SFRP1/LIF	6
GO:2001057	reactive nitrogen species metabolic process	18/2286	77/17381	0.00985987881936012	0.120278145179265	0.104852135694098	ZC3H12A/PTGS2/TLR5/CYP1B1/IL1B/TLR6/PKD2/EDN1/IL6/KLF4/SUOX/P2RX4/GCH1/GCHFR/PTGIS/TICAM1/ICAM1/KLF2	18		GO:0031065	positive regulation of histone deacetylation	2/248	17/17381	0.0239496920250887	0.172905093644543	0.145266103746526	VEGFA/AKAP8	2
GO:0042698	ovulation cycle	23/2286	106/17381	0.00992744785897612	0.120331044276582	0.104898250333809	TGFB2/EREG/EGR1/FOXC1/VEGFA/FOXO3/LFNG/INHBA/VGF/HAS2/FANCF/ETS1/SIRT1/SERPINF1/MAP2K6/SRC/CEBPB/AMH/ICAM1/KMT2B/DMC1/NRIP1/ADAMTS1	23		GO:0035313	wound healing, spreading of epidermal cells	2/248	17/17381	0.0239496920250887	0.172905093644543	0.145266103746526	HBEGF/RREB1	2
GO:0007435	salivary gland morphogenesis	10/2286	34/17381	0.00996739742507105	0.120331044276582	0.104898250333809	TGFB2/EDAR/PDGFA/IL6/SEMA3C/NKX3-1/FGF8/NTN4/ESRP2/TGM2	10		GO:0039535	regulation of RIG-I signaling pathway	2/248	17/17381	0.0239496920250887	0.172905093644543	0.145266103746526	PUM2/BIRC3	2
GO:0045737	positive regulation of cyclin-dependent protein serine/threonine kinase activity	10/2286	34/17381	0.00996739742507105	0.120331044276582	0.104898250333809	PSRC1/MAPRE3/PKD2/CCNB1/PSMD10/CCND2/RGCC/PKD1/SRC/PDGFB	10		GO:0051782	negative regulation of cell division	2/248	17/17381	0.0239496920250887	0.172905093644543	0.145266103746526	ASPM/MYC	2
GO:0072525	pyridine-containing compound biosynthetic process	10/2286	34/17381	0.00996739742507105	0.120331044276582	0.104898250333809	NMNAT1/PTGS2/KMO/PARP9/NUDT12/NAMPT/NMRK1/PNP/PARP16/PTGIS	10		GO:0060644	mammary gland epithelial cell differentiation	2/248	17/17381	0.0239496920250887	0.172905093644543	0.145266103746526	IRF6/CEBPB	2
GO:2001222	regulation of neuron migration	10/2286	34/17381	0.00996739742507105	0.120331044276582	0.104898250333809	ARHGEF2/SRGAP2/RELN/FLNA/NRG1/DAB2IP/NSMF/FLRT2/ADGRG1/FBXO31	10		GO:0070884	regulation of calcineurin-NFAT signaling cascade	2/248	17/17381	0.0239496920250887	0.172905093644543	0.145266103746526	SLC9A1/NRG1	2
GO:1905477	positive regulation of protein localization to membrane	24/2286	112/17381	0.0100208326193448	0.120726188023552	0.105242715786898	EPHA2/SFN/HPCA/EFCAB7/TP53BP2/CNST/BCL2L11/EPHA3/SQSTM1/EZR/AGR2/CNPY4/TCAF1/PPP3CC/STOM/STX3/ANK3/SSH1/GZMB/CEMIP/TP53/MIEF2/CDK5R1/PMAIP1	24		GO:0071380	cellular response to prostaglandin E stimulus	2/248	17/17381	0.0239496920250887	0.172905093644543	0.145266103746526	SFRP1/AKAP8	2
GO:0007173	epidermal growth factor receptor signaling pathway	27/2286	130/17381	0.010062531473616	0.120978600046711	0.105462755260102	ERRFI1/TGFA/STAM2/DGKD/EREG/AREG/BTC/SPRY1/FBXW7/HBEGF/AGR2/HIP1/FAM83A/DAB2IP/ABL1/CBL/NEURL1/STYK1/GPRC5A/SPRY2/RHBDF1/BCAR1/GRB7/SOX9/GAREM1/SRC/PLAUR	27		GO:0071605	monocyte chemotactic protein-1 production	2/248	17/17381	0.0239496920250887	0.172905093644543	0.145266103746526	IL1A/SELENOK	2
GO:2000116	regulation of cysteine-type endopeptidase activity	44/2286	236/17381	0.0101085653385897	0.121281984545919	0.105727229846328	CASP9/SFN/CYR61/F3/PTGS2/WNT9A/BCL2L11/ARL6IP5/ROBO1/SIAH2/TNFSF10/SOX2/SH3RF1/F2R/PSMB9/VEGFA/CTGF/IL6/HIP1/DDX3X/TNFRSF10B/TNFRSF10A/NKX3-1/MYC/HSF1/KLF4/TNFSF15/BIRC3/CASP1/CARD16/SIRT1/CD27/MDM2/CRADD/THBS1/RPS27L/PYCARD/LGALS9/BIRC5/PMAIP1/SRC/TNFSF14/PLAUR/CARD8	44		GO:0071637	regulation of monocyte chemotactic protein-1 production	2/248	17/17381	0.0239496920250887	0.172905093644543	0.145266103746526	IL1A/SELENOK	2
GO:0090316	positive regulation of intracellular protein transport	48/2286	262/17381	0.0103501860163933	0.123925943863633	0.108032093965553	NBPF3/SFN/HPCA/OSCP1/ZC3H12A/PLK3/EFCAB7/PTGS2/HHAT/EDAR/IL1B/GSK3B/FBXW7/TLR3/SEMA5A/DAB2/F2R/ZBED3/TMEM173/IL6/TCAF1/FLNA/NRG1/UGCG/STOM/IL18/ZPR1/ANK3/CDK1/CD27/RAPGEF3/IL23A/MDM2/DPH6/CEMIP/TP53/MIEF2/LGALS9/CDK5R1/CSF3/BCAS3/SPHK1/USP36/EDEM2/TNFSF14/TRIM28/HPS4/GTSE1	48		GO:0072574	hepatocyte proliferation	2/248	17/17381	0.0239496920250887	0.172905093644543	0.145266103746526	TNFAIP3/CEBPB	2
GO:0019827	stem cell population maintenance	31/2286	155/17381	0.0106706950798072	0.127426648394792	0.11108382332153	SKI/VANGL2/PBX1/ASPM/LBH/ZFP36L2/SIX2/KDM3A/PAX8/FANCD2/GNL3/GATA2/SOX2/MED7/SOX4/POU5F1/FOXO3/DLL1/SRRT/ZHX2/KLF4/NOTCH1/BCL9L/TET1/TRIM8/TBX3/KDM2B/SAV1/SOX9/NCOA3/LIF	31		GO:0072575	epithelial cell proliferation involved in liver morphogenesis	2/248	17/17381	0.0239496920250887	0.172905093644543	0.145266103746526	TNFAIP3/CEBPB	2
GO:1901991	negative regulation of mitotic cell cycle phase transition	42/2286	224/17381	0.0106926666585636	0.127426648394792	0.11108382332153	SFN/PLK3/GADD45A/BTG2/GJC2/GEN1/ZFP36L2/BUB1/PKD2/MAD2L1/CCNB1/CDC25C/DUSP1/MRNIP/SOX4/PSMB9/CDKN1A/TTK/GPNMB/PSMD10/FHL1/CDK1/MDM2/CRADD/RGCC/ZFP36L1/BUB1B/RPS27L/DCUN1D3/PLK1/RBL2/FBXO31/TP53/SLFN11/BRCA1/NDC80/AURKA/ARID3A/KANK2/KLHL22/CHEK2/GTSE1	42		GO:0106056	regulation of calcineurin-mediated signaling	2/248	17/17381	0.0239496920250887	0.172905093644543	0.145266103746526	SLC9A1/NRG1	2
GO:0051983	regulation of chromosome segregation	21/2286	95/17381	0.010821822923745	0.127426648394792	0.11108382332153	KIF2C/NEK2/GEN1/BUB1/TACC3/CENPE/MAD2L1/CCNB1/PTTG1/DUSP1/TTK/SLF2/MKI67/RACGAP1/DLGAP5/BUB1B/RMI2/PLK1/SPAG5/NDC80/KLHL22	21		GO:1902043	positive regulation of extrinsic apoptotic signaling pathway via death domain receptors	2/248	17/17381	0.0239496920250887	0.172905093644543	0.145266103746526	ATF3/SFRP1	2
GO:0035272	exocrine system development	13/2286	50/17381	0.0108328722041718	0.127426648394792	0.11108382332153	TGFB2/EDAR/FOXC1/PDGFA/IL6/SEMA3C/NKX3-1/FGF8/NTN4/ESRP2/SOX9/TGM2/XBP1	13		GO:1904948	midbrain dopaminergic neuron differentiation	2/248	17/17381	0.0239496920250887	0.172905093644543	0.145266103746526	SFRP1/DKK1	2
GO:0042073	intraciliary transport	13/2286	50/17381	0.0108328722041718	0.127426648394792	0.11108382332153	HSPB11/DYNC2LI1/TTC30B/TTC30A/IFT80/TCTEX1D2/BBS12/TNPO1/IFT74/ARL3/IFT81/IFT88/CLUAP1	13		GO:2000269	regulation of fibroblast apoptotic process	2/248	17/17381	0.0239496920250887	0.172905093644543	0.145266103746526	SFRP1/GAS6	2
GO:0045840	positive regulation of mitotic nuclear division	13/2286	50/17381	0.0108328722041718	0.127426648394792	0.11108382332153	TGFA/IL1A/IL1B/EREG/BTC/EDN1/SLF2/FGF8/RGCC/DLGAP5/NUSAP1/AURKA/PDGFB	13		GO:0051098	regulation of binding	10/248	339/17381	0.0240965162613491	0.17361222263755	0.145860197717358	JUN/SOX11/ITGA2/NRG1/DKK1/CSF3/SLPI/PLAUR/LIF/TIAM1	10
GO:0045785	positive regulation of cell adhesion	68/2286	394/17381	0.010911239073079	0.127426648394792	0.11108382332153	TNFRSF14/CYR61/VAV3/KIRREL1/CD1D/CD55/TGFB2/DUSP10/NID1/IL1B/ITGA4/FBLN2/ABI3BP/GSK3B/SOX2/BCL6/MYO10/ITGA2/GCNT2/VEGFA/CITED2/UTRN/AGR2/IL6/FLNA/LYN/IL7/HAS2/CD274/IFT74/SHB/NR4A3/ABL1/STX3/IL18/ETS1/NET1/PRKCQ/MAP3K8/ANK3/GPAM/ADAM8/CD27/ITGA5/IL23A/PNP/FOXA1/FMN1/SOCS1/PYCARD/CYLD/ADGRG1/PIEZO1/SERPINF2/FLCN/LGALS9/CCL5/SMAD7/SRC/TGM2/SDC4/FSTL3/EBI3/TNFSF9/TNFSF14/ICAM1/MYADM/XBP1	68		GO:1903555	regulation of tumor necrosis factor superfamily cytokine production	5/248	115/17381	0.0245697733618463	0.17501370641972	0.14703765341984	SELENOK/RIPK1/TNFAIP3/GAS6/AKAP8	5
GO:0030856	regulation of epithelial cell differentiation	29/2286	143/17381	0.0109427165546176	0.127426648394792	0.11108382332153	ERRFI1/SFN/IL1B/PAX8/GSK3B/FOXC1/DLL1/HOXA7/GRHL2/AQP3/CTSV/NOTCH1/ARNTL/H2AFY2/CYP27B1/BTG1/TBX3/ZFP36L1/CDH5/NME2/SOX9/FOXJ1/MAFG/ID1/NCOA3/ZFP36/LIF/MAFF/RUNX1	29		GO:0010950	positive regulation of endopeptidase activity	6/248	156/17381	0.0245877252810026	0.17501370641972	0.14703765341984	F3/EFNA1/RIPK1/TNFRSF10A/MYC/IFI27	6
GO:0032703	negative regulation of interleukin-2 production	7/2286	20/17381	0.0109703614292893	0.127426648394792	0.11108382332153	GBP1/IL20RB/TNFAIP3/EZR/LAG3/NAV3/ZFP36	7		GO:0045619	regulation of lymphocyte differentiation	6/248	156/17381	0.0245877252810026	0.17501370641972	0.14703765341984	IL7R/INHBA/SFRP1/NRARP/GAS6/RUNX1	6
GO:0036120	cellular response to platelet-derived growth factor stimulus	7/2286	20/17381	0.0109703614292893	0.127426648394792	0.11108382332153	ERRFI1/CCNA2/HAS2/RDX/CBL/MTSS1L/SRC	7		GO:0006984	ER-nucleus signaling pathway	3/248	44/17381	0.0247344821572916	0.17501370641972	0.14703765341984	ATF3/CXCL8/PPP1R15A	3
GO:0042772	DNA damage response, signal transduction resulting in transcription	7/2286	20/17381	0.0109703614292893	0.127426648394792	0.11108382332153	CDKN1A/FOXM1/ING4/RPS27L/TP53/BRCA1/CHEK2	7		GO:0031050	dsRNA fragmentation	3/248	44/17381	0.0247344821572916	0.17501370641972	0.14703765341984	PUM2/AGO2/DICER1	3
GO:0046827	positive regulation of protein export from nucleus	7/2286	20/17381	0.0109703614292893	0.127426648394792	0.11108382332153	SFN/IL1B/GSK3B/RAPGEF3/MDM2/TP53/GTSE1	7		GO:0032873	negative regulation of stress-activated MAPK cascade	3/248	44/17381	0.0247344821572916	0.17501370641972	0.14703765341984	SFRP1/MYC/MARVELD3	3
GO:0061436	establishment of skin barrier	7/2286	20/17381	0.0109703614292893	0.127426648394792	0.11108382332153	GRHL3/SFN/CYP26B1/ABCA12/CLDN1/MET/KRT16	7		GO:0046850	regulation of bone remodeling	3/248	44/17381	0.0247344821572916	0.17501370641972	0.14703765341984	SPP1/TNFAIP3/SFRP1	3
GO:0072111	cell proliferation involved in kidney development	7/2286	20/17381	0.0109703614292893	0.127426648394792	0.11108382332153	CFLAR/EGR1/MYC/FLCN/SERPINB7/BMP2/PDGFB	7		GO:0070303	negative regulation of stress-activated protein kinase signaling cascade	3/248	44/17381	0.0247344821572916	0.17501370641972	0.14703765341984	SFRP1/MYC/MARVELD3	3
GO:2000050	regulation of non-canonical Wnt signaling pathway	7/2286	20/17381	0.0109703614292893	0.127426648394792	0.11108382332153	DAB2/MLLT3/ABL1/DKK1/MKS1/CSNK1E/TIAM1	7		GO:0070918	production of small RNA involved in gene silencing by RNA	3/248	44/17381	0.0247344821572916	0.17501370641972	0.14703765341984	PUM2/AGO2/DICER1	3
GO:1903409	reactive oxygen species biosynthetic process	22/2286	101/17381	0.0109970561986488	0.127482772752129	0.111132749572617	SLC25A33/ZC3H12A/PTGS2/TLR5/CYP1B1/IL1B/CFLAR/TLR6/PKD2/EDN1/FOXO3/IL6/KLF4/SLC18A2/P2RX4/GCH1/GCHFR/CYP1A1/PTGIS/TICAM1/ICAM1/KLF2	22		GO:0060485	mesenchyme development	8/248	246/17381	0.0252158477001814	0.177170456121046	0.148849645300843	EFNA1/SOX11/NRG1/SFRP1/MYC/DLG5/FGFR2/TIAM1	8
GO:0007179	transforming growth factor beta receptor signaling pathway	34/2286	174/17381	0.0110686547913905	0.128058186683726	0.111634365053518	SKI/JUN/CGN/TGFB2/SKIL/HPGD/DAB2/FBN2/GCNT2/CITED2/COL1A2/SMURF1/ZNF703/SDCBP/FOXH1/ENG/FAM89B/BCL9L/CBL/SIRT1/FERMT2/FOS/THBS1/SMAD6/VASN/CDH5/FLCN/SMURF2/SMAD7/ID1/SRC/PMEPA1/GDF15/PDGFB	34		GO:0098727	maintenance of cell number	6/248	157/17381	0.0252711333454329	0.177170456121046	0.148849645300843	ASPM/RAF1/GATA2/POLR2H/SFRP1/LIF	6
GO:0032479	regulation of type I interferon production	26/2286	125/17381	0.0111812534073857	0.128849582249933	0.112324261918588	POLR3GL/REL/NMI/TRAIP/NFKB1/HMGB2/TLR3/TMEM173/POLR1C/CGAS/TNFAIP3/DDX3X/TRIM21/UBE2L6/MMP12/NLRX1/RNF26/NFKB2/TRAF3/PYCARD/CYLD/PLCG2/RNF135/DHX58/TICAM1/RELB	26		GO:0071260	cellular response to mechanical stimulus	4/248	78/17381	0.0253734888975319	0.177170456121046	0.148849645300843	SLC9A1/PTGS2/ITGA2/TNFRSF10A	4
GO:0032963	collagen metabolic process	26/2286	125/17381	0.0111812534073857	0.128849582249933	0.112324261918588	ERRFI1/COL5A2/ITGA2/F2R/COL12A1/CTGF/IL6/COL1A2/COL4A5/ENG/COL5A1/MMP10/MMP1/MMP3/MMP12/MMP13/RGCC/VIPAS39/SERPINF2/P3H4/COL1A1/MRC2/SERPINB7/ID1/COL6A1/COL6A2	26		GO:1901216	positive regulation of neuron death	4/248	78/17381	0.0253734888975319	0.177170456121046	0.148849645300843	JUN/TP53BP2/DKK1/SSH1	4
GO:0071260	cellular response to mechanical stimulus	18/2286	78/17381	0.0112829112790134	0.129275002286124	0.112695120641886	SLC2A1/GADD45A/PTGS2/TLR5/IL1B/NFKB1/TLR3/ITGA2/TNFRSF10B/TNFRSF10A/ENG/CASP1/SLC38A2/CRADD/PIEZO1/COL1A1/SOX9/TNFSF14	18		GO:2000177	regulation of neural precursor cell proliferation	4/248	78/17381	0.0253734888975319	0.177170456121046	0.148849645300843	ASPM/GATA2/VEGFA/ADGRG1	4
GO:1900181	negative regulation of protein localization to nucleus	18/2286	78/17381	0.0112829112790134	0.129275002286124	0.112695120641886	ZC3H12A/GSK3B/PKD2/FBXO4/NFKBIE/FZD1/PSMD10/PKIA/DAB2IP/FAM89B/MXI1/CD27/NFKBIA/PKD1/CYLD/FLCN/PKIG/TNFSF14	18		GO:0055007	cardiac muscle cell differentiation	5/248	116/17381	0.0253884465556342	0.177170456121046	0.148849645300843	SLC9A1/VEGFA/NRG1/DKK1/KDM6B	5
GO:0046328	regulation of JNK cascade	33/2286	168/17381	0.0112846812148237	0.129275002286124	0.112695120641886	GADD45A/VANGL2/DUSP10/MAP3K21/EDAR/IL1B/TLR6/SH3RF1/TLR3/F2RL1/EDN1/CTGF/SDCBP/GADD45G/FKTN/DAB2IP/CARD9/FZD8/DKK1/CD27/MAP3K9/AXIN1/PYCARD/SERPINF2/PER1/TRAF4/SPAG9/ERN1/GADD45B/MAP2K7/ZNF675/WNT7B/TIAM1	33		GO:0072089	stem cell proliferation	5/248	116/17381	0.0253884465556342	0.177170456121046	0.148849645300843	ASPM/SOX11/VEGFA/FGFR2/RUNX1	5
GO:0030071	regulation of mitotic metaphase/anaphase transition	12/2286	45/17381	0.0114633362080627	0.13106414397885	0.114254799894189	GEN1/BUB1/CENPE/MAD2L1/CCNB1/DUSP1/TTK/DLGAP5/BUB1B/PLK1/NDC80/KLHL22	12		GO:0036294	cellular response to decreased oxygen levels	7/248	201/17381	0.0255234703571881	0.177605505928619	0.149215152118194	SLC9A1/PTGS2/EGLN1/VEGFA/TBL2/SFRP1/MYC	7
GO:0030217	T cell differentiation	42/2286	225/17381	0.0115205479397866	0.131203740306437	0.114376492601212	ZBTB7B/CD1D/FCER1G/RC3H1/DUSP10/ZFP36L2/CYP26B1/FANCD2/BCL6/EGR1/SPINK5/SOX4/SRF/RUNX2/PRDM1/LFNG/IL6/CHD7/IL7/SHB/ABL1/NRARP/IL18/FZD8/ADAM8/CD27/IL23A/PNP/ZFP36L1/DLL4/SOCS1/CYLD/LGALS9/FOXJ1/JMJD6/SMAD7/TNFSF9/NFKBID/BCL3/RELB/XBP1/RUNX1	42		GO:0043254	regulation of protein complex assembly	11/248	392/17381	0.025550792097276	0.177605505928619	0.149215152118194	JUN/RAF1/JMY/CSF2/MAPK9/VEGFA/BAIAP2L1/FOSL1/DKK1/DNAJC15/CSF3	11
GO:0071559	response to transforming growth factor beta	42/2286	225/17381	0.0115205479397866	0.131203740306437	0.114376492601212	SKI/JUN/CGN/TGFB2/ZFP36L2/CFLAR/SKIL/CLDN1/PPARGC1A/HPGD/DAB2/FBN2/GCNT2/EDN1/CITED2/COL1A2/SMURF1/ZNF703/SDCBP/FOXH1/ENG/FAM89B/BCL9L/CBL/SIRT1/FERMT2/ZFP36L1/FOS/THBS1/SMAD6/VASN/CDH5/FLCN/COL1A1/SMURF2/SOX9/SMAD7/ID1/SRC/PMEPA1/GDF15/PDGFB	42		GO:1902275	regulation of chromatin organization	6/248	158/17381	0.0259671040888165	0.179915813412266	0.15115615547172	GATA2/VEGFA/MKI67/UBE2N/AKAP8/LIF	6
GO:0032392	DNA geometric change	19/2286	84/17381	0.0116700290027021	0.132305737621628	0.115337155669758	SMARCAL1/XPC/HMGB2/GTF2H2/CHD1/MTERF1/POT1/DDX3X/GINS4/RAD54B/DDB2/IGHMBP2/TWNK/GTF2H3/PIF1/CHD2/TP53/TOP2A/ERCC2	19		GO:0048588	developmental cell growth	7/248	202/17381	0.0261309716605306	0.179915813412266	0.15115615547172	SPP1/SEMA5A/VEGFA/NRG1/SEMA7A/NEDD4L/TIAM1	7
GO:0051781	positive regulation of cell division	19/2286	84/17381	0.0116700290027021	0.132305737621628	0.115337155669758	TGFB2/LBH/TGFA/IL1A/IL1B/EREG/BTC/FGF5/PDGFC/VEGFA/PDGFA/NKX3-1/CAT/CXCR5/FGF8/RACGAP1/CIT/GAREM1/PDGFB	19		GO:0046660	female sex differentiation	5/248	117/17381	0.0262244239625165	0.179915813412266	0.15115615547172	VEGFA/INHBA/SFRP1/CEBPB/NRIP1	5
GO:0003205	cardiac chamber development	31/2286	156/17381	0.0116853807023047	0.132305737621628	0.115337155669758	CYR61/VANGL2/TNNT2/TGFB2/PAX8/C5orf42/PTCD2/MAML1/FOXC1/SOX4/SRF/PRDM1/CITED2/SEMA3C/FZD1/NRG1/CHD7/GRHL2/FOXH1/ENG/NOTCH1/FGF8/MDM2/TBX3/SAV1/DLL4/SMAD6/FZD2/GATA6/SMAD7/ADAMTS1	31		GO:0032868	response to insulin	8/248	248/17381	0.0262952016374563	0.179915813412266	0.15115615547172	SLC9A1/CCND3/BAIAP2L1/ATP6V1C1/ATP6V1G1/TBC1D4/IRS2/INPP5K	8
GO:0014910	regulation of smooth muscle cell migration	16/2286	67/17381	0.0117907579197558	0.133240134554449	0.116151713575073	PPARGC1A/TERT/ITGA2/PDGFA/IGFBP3/HAS2/TRIB1/P2RY6/PLAU/MDM2/SSH1/SEMA6D/CCL5/RPS6KB1/SRC/PDGFB	16		GO:0045785	positive regulation of cell adhesion	11/248	394/17381	0.0263893304262772	0.179915813412266	0.15115615547172	SELENOK/IL7R/ITGA2/RREB1/VEGFA/SFRP1/STX3/ETS1/ADGRG1/PRKCA/TGM2	11
GO:0045453	bone resorption	14/2286	56/17381	0.0119381323628947	0.134644583767968	0.117376038237644	NCDN/ADRB2/PPARGC1B/IL20RA/TNFAIP3/IL6/IL7/TMEM64/TNFRSF11B/UBASH3B/ADAM8/PLEKHM1/SRC/ZNF675	14		GO:0071214	cellular response to abiotic stimulus	9/248	296/17381	0.0266345161764443	0.179915813412266	0.15115615547172	SLC9A1/PTGS2/ITGA2/TNFRSF10A/SFRP1/MYC/NSMF/H2AFX/CCND2	9
GO:0042181	ketone biosynthetic process	11/2286	40/17381	0.0119927485587454	0.134677041414347	0.117404333099835	UBIAD1/COQ10B/PPARGC1A/EGR1/COQ3/HSD17B3/ADM/COQ10A/COQ5/COQ9/BMP2	11		GO:0104004	cellular response to environmental stimulus	9/248	296/17381	0.0266345161764443	0.179915813412266	0.15115615547172	SLC9A1/PTGS2/ITGA2/TNFRSF10A/SFRP1/MYC/NSMF/H2AFX/CCND2	9
GO:0051985	negative regulation of chromosome segregation	11/2286	40/17381	0.0119927485587454	0.134677041414347	0.117404333099835	GEN1/BUB1/MAD2L1/CCNB1/PTTG1/DUSP1/TTK/BUB1B/PLK1/NDC80/KLHL22	11		GO:0007250	activation of NF-kappaB-inducing kinase activity	2/248	18/17381	0.026693590559759	0.179915813412266	0.15115615547172	COPS8/TNFRSF10A	2
GO:0034110	regulation of homotypic cell-cell adhesion	8/2286	25/17381	0.0120333971148817	0.134677041414347	0.117404333099835	SERPINE2/ZNF703/LYN/RDX/UBASH3B/PRKCQ/ANK3/CCL5	8		GO:0030011	maintenance of cell polarity	2/248	18/17381	0.026693590559759	0.179915813412266	0.15115615547172	SLC9A1/DLG5	2
GO:1902751	positive regulation of cell cycle G2/M phase transition	8/2286	25/17381	0.0120333971148817	0.134677041414347	0.117404333099835	CDC7/PBX1/MTA3/CDC25A/CDC25C/CDK1/RAD51C/BRD4	8		GO:0044342	type B pancreatic cell proliferation	2/248	18/17381	0.026693590559759	0.179915813412266	0.15115615547172	SFRP1/BTBD10	2
GO:0006302	double-strand break repair	40/2286	213/17381	0.0121840112742757	0.135707574105609	0.118302697082921	CDC7/NUCKS1/GEN1/FIGN/NABP1/MLH1/PARP9/NUDT16/ABRAXAS1/MND1/PAPD7/XRCC4/MRNIP/TDP2/HIST1H4E/MDC1/AP5Z1/RPA3/FIGNL1/C7orf49/XRCC2/KLHL15/ESCO2/GINS4/RAD54B/HSF1/KDM2A/KDM4D/SLF2/DCLRE1A/RAD52/FOXM1/RAD51AP1/ATP23/PARPBP/BRCA1/RAD51C/ERCC1/CHEK2/DMC1	40		GO:0045655	regulation of monocyte differentiation	2/248	18/17381	0.026693590559759	0.179915813412266	0.15115615547172	JUN/MYC	2
GO:0071456	cellular response to hypoxia	37/2286	194/17381	0.0121995917367416	0.135707574105609	0.118302697082921	PLK3/PTGS2/CFLAR/CPEB2/PPARGC1A/CCNA2/TERT/CCNB1/EGR1/STC2/EDN1/PSMB9/VEGFA/FOXO3/CITED2/GNGT1/PSMD10/NKX3-1/MYC/NDRG1/AQP3/NOTCH1/CARD16/SIRT1/ADAM8/MDM2/RGCC/ZFP36L1/VASN/TP53/GATA6/PMAIP1/SRC/PTGIS/ICAM1/HMOX1/BACH1	37		GO:0071371	cellular response to gonadotropin stimulus	2/248	18/17381	0.026693590559759	0.179915813412266	0.15115615547172	INHBA/NSMF	2
GO:1903708	positive regulation of hemopoiesis	33/2286	169/17381	0.0123015341465731	0.135707574105609	0.118302697082921	CTNNBIP1/JUN/DUSP10/GATA2/BCL6/HMGB2/PPARGC1B/FOXC1/PRDM1/FOXO3/IL6/INHBA/IL7/TMEM64/TRIB1/SHB/IL18/ETS1/ADAM8/CD27/IL23A/PNP/ZFP36L1/FOS/SOCS1/CYLD/LGALS9/CSF3/FAM210B/TNFSF9/XBP1/LIF/RUNX1	33		GO:0072337	modified amino acid transport	2/248	18/17381	0.026693590559759	0.179915813412266	0.15115615547172	SLC5A6/SLC19A1	2
GO:1901800	positive regulation of proteasomal protein catabolic process	22/2286	102/17381	0.0123269378748322	0.135707574105609	0.118302697082921	DVL1/RNF19B/PLK3/GSK3B/FBXW7/DAB2/RNF14/RNF217/PSMD10/LONRF1/TRIB1/DAB2IP/PRICKLE1/MDM2/DET1/PLK1/OSBPL7/SMAD7/EDEM2/AURKA/XBP1/CSNK1E	22		GO:0072576	liver morphogenesis	2/248	18/17381	0.026693590559759	0.179915813412266	0.15115615547172	TNFAIP3/CEBPB	2
GO:0010165	response to X-ray	10/2286	35/17381	0.0123464803901746	0.135707574105609	0.118302697082921	NUCKS1/ERCC8/XRCC4/CDKN1A/XRCC2/CCND2/IKBIP/TP53/THBD/ERCC1	10		GO:2000251	positive regulation of actin cytoskeleton reorganization	2/248	18/17381	0.026693590559759	0.179915813412266	0.15115615547172	BAIAP2L1/CSF3	2
GO:0035909	aorta morphogenesis	10/2286	35/17381	0.0123464803901746	0.135707574105609	0.118302697082921	TGFB2/MYLK/SOX4/SRF/CHD7/FOXH1/ENG/NOTCH1/FGF8/DLL4	10		GO:2001269	positive regulation of cysteine-type endopeptidase activity involved in apoptotic signaling pathway	2/248	18/17381	0.026693590559759	0.179915813412266	0.15115615547172	RIPK1/TNFRSF10A	2
GO:0032606	type I interferon production	26/2286	126/17381	0.0123739850441315	0.135707574105609	0.118302697082921	POLR3GL/REL/NMI/TRAIP/NFKB1/HMGB2/TLR3/TMEM173/POLR1C/CGAS/TNFAIP3/DDX3X/TRIM21/UBE2L6/MMP12/NLRX1/RNF26/NFKB2/TRAF3/PYCARD/CYLD/PLCG2/RNF135/DHX58/TICAM1/RELB	26		GO:0034612	response to tumor necrosis factor	9/248	297/17381	0.0271387089127619	0.182569496322216	0.153385645469856	PTGS2/CXCL8/RIPK1/TNFAIP3/TNFRSF10A/SFRP1/BIRC3/GAS6/INPP5K	9
GO:0016577	histone demethylation	9/2286	30/17381	0.0124141404533219	0.135707574105609	0.118302697082921	KDM5B/KDM3A/KDM7A/KDM5C/KDM2A/KDM4D/KDM2B/KDM6B/JMJD6	9		GO:0030308	negative regulation of cell growth	6/248	160/17381	0.0273970629661277	0.183674386721367	0.154313918431447	SERTAD2/SPP1/SEMA5A/INHBA/SFRP1/EI24	6
GO:0033006	regulation of mast cell activation involved in immune response	9/2286	30/17381	0.0124141404533219	0.135707574105609	0.118302697082921	FCER1G/GATA2/IL13RA2/LYN/GAB2/STYK1/LGALS9/ADGRE2/HMOX1	9		GO:2000027	regulation of organ morphogenesis	8/248	250/17381	0.027406369640294	0.183674386721367	0.154313918431447	VEGFA/TNFAIP3/SFRP1/MYC/DKK1/FGFR2/LIF/TIAM1	8
GO:0043304	regulation of mast cell degranulation	9/2286	30/17381	0.0124141404533219	0.135707574105609	0.118302697082921	FCER1G/GATA2/IL13RA2/LYN/GAB2/STYK1/LGALS9/ADGRE2/HMOX1	9		GO:0035305	negative regulation of dephosphorylation	4/248	80/17381	0.0275269603618572	0.1840355166198	0.154617321484451	PPP4R4/PKMYT1/INPP5K/PPP1R15A	4
GO:0070229	negative regulation of lymphocyte apoptotic process	9/2286	30/17381	0.0124141404533219	0.135707574105609	0.118302697082921	NOC2L/EFNA1/BCL6/PRKCQ/GPAM/CD27/IRS2/CCL5/HSH2D	9		GO:0051051	negative regulation of transport	13/248	500/17381	0.0277165531521421	0.1840355166198	0.154617321484451	PTGS2/INHBA/SNX12/IL13RA2/NRG1/SFRP1/TBC1D4/IRS2/GAS6/INPP5K/NEDD4L/COMT/LIF	13
GO:1902186	regulation of viral release from host cell	9/2286	30/17381	0.0124141404533219	0.135707574105609	0.118302697082921	TRIM11/ZNF502/TRIM35/TRIM21/TRIM5/PC/TRIM8/VPS37B/TRIM28	9		GO:0045620	negative regulation of lymphocyte differentiation	3/248	46/17381	0.0277711252556905	0.1840355166198	0.154617321484451	INHBA/SFRP1/NRARP	3
GO:0043280	positive regulation of cysteine-type endopeptidase activity involved in apoptotic process	25/2286	120/17381	0.0124280302816661	0.135707574105609	0.118302697082921	CASP9/CYR61/F3/BCL2L11/ARL6IP5/ROBO1/TNFSF10/F2R/CTGF/HIP1/DDX3X/TNFRSF10B/TNFRSF10A/NKX3-1/MYC/HSF1/TNFSF15/CASP1/SIRT1/CRADD/RPS27L/PYCARD/LGALS9/PMAIP1/CARD8	25		GO:0050766	positive regulation of phagocytosis	3/248	46/17381	0.0277711252556905	0.1840355166198	0.154617321484451	GATA2/ITGA2/GAS6	3
GO:0009991	response to extracellular stimulus	77/2286	457/17381	0.0126199263525264	0.135839329630475	0.118417554592164	HMGCL/SESN2/ZC3H12A/SLC2A1/OMA1/JUN/KIAA1324/GLUL/PTGS2/PIK3C2B/NUAK2/ATF3/GNPAT/NR4A2/PPARGC1A/NOCT/SKP2/ITGA2/ADRB2/SPARC/STC2/ZNF354A/HFE/CDKN1A/PIM1/SRF/FOXO3/IL6/PSPH/VGF/LYN/TNFRSF11B/HSF1/AQP3/CTSV/ALAD/TNC/SLC25A25/ADM/CAT/FADS1/FOSL1/SESN3/CBL/SIRT1/GABARAPL1/SLC38A2/CYP27B1/C12orf66/MDM2/ACACB/FOS/BBS4/CYP1A1/MAP1LC3B/MYBBP1A/TP53/GAST/PDK2/COL1A1/RPS6KB1/PPM1D/BCAS3/PMAIP1/RNF152/MKKS/…	77		GO:1901028	regulation of mitochondrial outer membrane permeabilization involved in apoptotic signaling pathway	3/248	46/17381	0.0277711252556905	0.1840355166198	0.154617321484451	SFN/TP53BP2/PPP3CC	3
GO:0043405	regulation of MAP kinase activity	59/2286	337/17381	0.0126918599745426	0.135839329630475	0.118417554592164	GADD45A/IQGAP3/PEA15/VANGL2/RGS4/RGS2/MAPKAPK2/DUSP10/MAP3K21/TGFA/DUSP2/IL1B/DUSP7/ROBO1/TLR6/PDE5A/SPRY1/PDGFC/F2R/FGF18/DUSP1/EDN1/VEGFA/PDGFA/DUSP4/NRG1/LYN/TRIB1/GADD45G/RGS3/DAB2IP/DUSP8/MAP3K8/FZD8/DKK1/CDK1/AVPI1/DUSP5/ADAM8/DUSP6/SPRY2/MBIP/MAP3K9/THBS1/MAP2K1/AXIN1/MAP2K3/SPAG9/ERN1/MAP2K6/BMP2/SRC/GADD45B/MAP2K7/ZNF675/APOE/PDGFB/WNT7B/TIAM1	59		GO:2000107	negative regulation of leukocyte apoptotic process	3/248	46/17381	0.0277711252556905	0.1840355166198	0.154617321484451	EFNA1/IRS2/GAS6	3
GO:0006744	ubiquinone biosynthetic process	6/2286	16/17381	0.0126963530524111	0.135839329630475	0.118417554592164	UBIAD1/COQ10B/COQ3/COQ10A/COQ5/COQ9	6		GO:0022612	gland morphogenesis	5/248	119/17381	0.0279487056329489	0.184181451592272	0.154739928658159	TNFAIP3/SFRP1/FGFR2/TGM2/CEBPB	5
GO:0030033	microvillus assembly	6/2286	16/17381	0.0126963530524111	0.135839329630475	0.118417554592164	PLD1/RAPGEF6/EZR/FSCN1/RDX/KLF5	6		GO:0046824	positive regulation of nucleocytoplasmic transport	5/248	119/17381	0.0279487056329489	0.184181451592272	0.154739928658159	SFN/PTGS2/SEMA5A/GAS6/CSF3	5
GO:0043101	purine-containing compound salvage	6/2286	16/17381	0.0126963530524111	0.135839329630475	0.118417554592164	AMPD2/MTAP/AMPD3/PRTFDC1/PNP/ADAL	6		GO:0071706	tumor necrosis factor superfamily cytokine production	5/248	119/17381	0.0279487056329489	0.184181451592272	0.154739928658159	SELENOK/RIPK1/TNFAIP3/GAS6/AKAP8	5
GO:0043923	positive regulation by host of viral transcription	6/2286	16/17381	0.0126963530524111	0.135839329630475	0.118417554592164	JUN/NUCKS1/ZNF639/CHD1/CTDP1/RRP1B	6		GO:0009408	response to heat	6/248	161/17381	0.028131210984043	0.185040854472816	0.155461955438133	NDC1/PTGS2/IL1A/DNAJC2/MKI67/HSBP1	6
GO:0045408	regulation of interleukin-6 biosynthetic process	6/2286	16/17381	0.0126963530524111	0.135839329630475	0.118417554592164	IL1B/TLR6/EREG/CARD9/FOXJ1/CEBPB	6		GO:0046879	hormone secretion	9/248	300/17381	0.0286916984682743	0.188289998525235	0.15819172173395	SOX11/RAF1/INHBA/PTPRN2/SFRP1/IRS2/PRKCA/LIF/TIAM1	9
GO:1900151	regulation of nuclear-transcribed mRNA catabolic process, deadenylation-dependent decay	6/2286	16/17381	0.0126963530524111	0.135839329630475	0.118417554592164	BTG2/ZFP36L2/AGO2/ZFP36L1/TOB1/ZFP36	6		GO:0032635	interleukin-6 production	5/248	120/17381	0.0288372069813422	0.188289998525235	0.15819172173395	IL1A/SELENOK/TNFAIP3/GAS6/CEBPB	5
GO:1900153	positive regulation of nuclear-transcribed mRNA catabolic process, deadenylation-dependent decay	6/2286	16/17381	0.0126963530524111	0.135839329630475	0.118417554592164	BTG2/ZFP36L2/AGO2/ZFP36L1/TOB1/ZFP36	6		GO:0043280	positive regulation of cysteine-type endopeptidase activity involved in apoptotic process	5/248	120/17381	0.0288372069813422	0.188289998525235	0.15819172173395	F3/RIPK1/TNFRSF10A/MYC/IFI27	5
GO:1901663	quinone biosynthetic process	6/2286	16/17381	0.0126963530524111	0.135839329630475	0.118417554592164	UBIAD1/COQ10B/COQ3/COQ10A/COQ5/COQ9	6		GO:0071333	cellular response to glucose stimulus	5/248	120/17381	0.0288372069813422	0.188289998525235	0.15819172173395	RAF1/PTPRN2/IRS2/GAS6/TIAM1	5
GO:1903209	positive regulation of oxidative stress-induced cell death	6/2286	16/17381	0.0126963530524111	0.135839329630475	0.118417554592164	MCL1/TLR6/FBXW7/FOXO3/HDAC6/MMP3	6		GO:0045165	cell fate commitment	8/248	253/17381	0.0291336507701449	0.188490243041397	0.158359957036025	GATA2/NRG1/SFRP1/DKK1/FGFR2/DUSP6/KDM6B/CEBPB	8
GO:0098727	maintenance of cell number	31/2286	157/17381	0.0127771933721187	0.13645387280737	0.118953280882901	SKI/VANGL2/PBX1/ASPM/LBH/ZFP36L2/SIX2/KDM3A/PAX8/FANCD2/GNL3/GATA2/SOX2/MED7/SOX4/POU5F1/FOXO3/DLL1/SRRT/ZHX2/KLF4/NOTCH1/BCL9L/TET1/TRIM8/TBX3/KDM2B/SAV1/SOX9/NCOA3/LIF	31		GO:0033044	regulation of chromosome organization	9/248	301/17381	0.0292229665272245	0.188490243041397	0.158359957036025	GATA2/VEGFA/MYC/ANAPC15/MKI67/UBE2N/SMG1/AKAP8/LIF	9
GO:0036294	cellular response to decreased oxygen levels	38/2286	201/17381	0.0128607875711445	0.137095525278507	0.119512639624856	PLK3/PTGS2/CFLAR/CPEB2/PPARGC1A/CCNA2/TERT/CCNB1/EGR1/STC2/EDN1/PSMB9/VEGFA/FOXO3/CITED2/GNGT1/PSMD10/NKX3-1/MYC/NDRG1/AQP3/NOTCH1/CARD16/CBL/SIRT1/ADAM8/MDM2/RGCC/ZFP36L1/VASN/TP53/GATA6/PMAIP1/SRC/PTGIS/ICAM1/HMOX1/BACH1	38		GO:0001649	osteoblast differentiation	7/248	207/17381	0.0293169349449252	0.188490243041397	0.158359957036025	SOX11/SPP1/SFRP1/FGFR2/SEMA7A/CEBPB/JUND	7
GO:0045216	cell-cell junction organization	43/2286	233/17381	0.0129402580441147	0.13769095740006	0.120031705906704	MACF1/PIP5K1A/NECTIN4/NFASC/TGFB2/GNPAT/NPHP1/EPHA3/CLDN1/UGT8/ITGA2/F2R/F2RL1/SRF/VEGFA/FSCN1/CCM2/POF1B/ZNF703/GRHL2/TLN1/ABL1/RDX/MPP7/CORO1C/FERMT2/FMN1/THBS1/CLDN6/KIFC3/CDH8/CDH5/FLCN/BCAS3/SMAD7/SRC/SDC4/SNAI1/PARD6B/DAPK3/CAMSAP3/NF2/RUNX1	43		GO:0005978	glycogen biosynthetic process	3/248	47/17381	0.0293604604604238	0.188490243041397	0.158359957036025	PGM2/IRS2/INPP5K	3
GO:0022602	ovulation cycle process	19/2286	85/17381	0.013226777656738	0.140483316059087	0.122465936735476	TGFB2/EREG/FOXC1/VEGFA/FOXO3/LFNG/INHBA/VGF/FANCF/SIRT1/MAP2K6/SRC/CEBPB/AMH/ICAM1/KMT2B/DMC1/NRIP1/ADAMTS1	19		GO:0009250	glucan biosynthetic process	3/248	47/17381	0.0293604604604238	0.188490243041397	0.158359957036025	PGM2/IRS2/INPP5K	3
GO:0030518	intracellular steroid hormone receptor signaling pathway	28/2286	139/17381	0.0133799236550466	0.141851517877413	0.123658662832957	LBH/KDM3A/PPARGC1A/SKP2/DAB2/RNF14/PPARGC1B/UFL1/HDAC6/NKX3-1/FOXH1/TRIM68/ARNTL/SIRT1/GPAM/FKBP4/KMT2D/FOXA1/ESR2/AXIN1/PER1/BRCA1/SRC/NCOA3/PMEPA1/KANK2/NRIP1/RUNX1	28		GO:0032720	negative regulation of tumor necrosis factor production	3/248	47/17381	0.0293604604604238	0.188490243041397	0.158359957036025	TNFAIP3/GAS6/AKAP8	3
GO:0043154	negative regulation of cysteine-type endopeptidase activity involved in apoptotic process	20/2286	91/17381	0.0134925394097864	0.142194314194205	0.123957494560618	SFN/PTGS2/WNT9A/SIAH2/SH3RF1/VEGFA/IL6/DDX3X/TNFRSF10B/TNFRSF10A/KLF4/BIRC3/CARD16/CD27/MDM2/THBS1/BIRC5/SRC/TNFSF14/PLAUR	20		GO:0044764	multi-organism cellular process	3/248	47/17381	0.0293604604604238	0.188490243041397	0.158359957036025	PUM2/BIRC3/GAS6	3
GO:0050818	regulation of coagulation	20/2286	91/17381	0.0134925394097864	0.142194314194205	0.123957494560618	F3/FCER1G/LBH/SERPINE2/F2R/F2RL1/EDN1/PDGFA/LYN/UBASH3B/PRKCQ/PLAU/TSPAN8/THBS1/SERPINF2/SERPINB2/THBD/PLAUR/APOE/PDGFB	20		GO:0051205	protein insertion into membrane	3/248	47/17381	0.0293604604604238	0.188490243041397	0.158359957036025	SFN/TP53BP2/PPP3CC	3
GO:1904019	epithelial cell apoptotic process	20/2286	91/17381	0.0134925394097864	0.142194314194205	0.123957494560618	CFLAR/CAPN10/TNIP2/PPARGC1A/TERT/SEMA5A/FOXO3/TNFAIP3/IL6/DAB2IP/ABL1/KRT8/KRT18/RGCC/ZFP36L1/THBS1/ANGPTL4/ICAM1/ZFP36/HMOX1	20		GO:0002043	blood vessel endothelial cell proliferation involved in sprouting angiogenesis	2/248	19/17381	0.0295577323688227	0.188490243041397	0.158359957036025	SEMA5A/NRARP	2
GO:0071897	DNA biosynthetic process	39/2286	208/17381	0.0135098010741879	0.142194314194205	0.123957494560618	NEK2/LIN9/PRIMPOL/TERT/FBXO4/DUSP1/WRNIP1/CDKN1A/CTGF/RPA3/POT1/XRCC2/DKC1/GRHL2/MYC/MAPK15/RMI1/KLF4/FAM129B/UBE2L6/POLA2/PRKCQ/SIRT1/STN1/RAD51AP1/PARP4/RGCC/PIF1/RMI2/MYBBP1A/TP53/USP43/BRCA1/RAD51C/POLI/SRC/MAP2K7/LIG1/PDGFB	39		GO:0009148	pyrimidine nucleoside triphosphate biosynthetic process	2/248	19/17381	0.0295577323688227	0.188490243041397	0.158359957036025	UCK2/NME7	2
GO:0030111	regulation of Wnt signaling pathway	57/2286	325/17381	0.0136243141355796	0.142883769288785	0.124558525105479	DVL1/SKI/CTNNBIP1/MACF1/VANGL2/ASPM/KLHL12/GSK3B/SIAH2/SOX2/NFKB1/TERT/DAB2/DEPDC1B/ZBED3/EGR1/SOX4/PSMB9/FOXO3/RNF146/DDX3X/PSMD10/ZNF703/TMEM64/MLLT3/TLE1/DAB2IP/ABL1/NOTCH1/NRARP/ARNTL/DKK1/FAM53B/CAPRIN2/PRICKLE1/LATS2/SCEL/ANKRD10/AXIN1/GPRC5B/CYLD/TMEM88/COL1A1/MKS1/SMURF2/SOX9/APCDD1/BMP2/SRC/TLE2/DAPK3/APOE/KREMEN1/CSNK1E/CBY1/TIAM1/RUNX1	57		GO:0031649	heat generation	2/248	19/17381	0.0295577323688227	0.188490243041397	0.158359957036025	PTGS2/IL1A	2
GO:0032147	activation of protein kinase activity	57/2286	325/17381	0.0136243141355796	0.142883769288785	0.124558525105479	GADD45A/IQGAP3/PEA15/MAPKAPK2/TGFB2/MAP3K21/TGFA/IL1B/OXSR1/DUSP7/TLR6/PDGFC/TLR3/RICTOR/F2R/ADRB2/VEGFA/PILRB/TNFRSF10B/TNFRSF10A/NKX3-1/NRG1/GADD45G/TNFSF15/DAB2IP/ABL1/MARK2/IL18/MAP3K8/CDK1/AVPI1/DUSP5/IL23A/DUSP6/RGCC/MAP3K9/THBS1/MAP2K1/AXIN1/SOCS1/GPRC5B/MAP2K3/TRAF4/CCL5/SPAG9/TOM1L1/ERN1/MAP2K6/BMP2/TPX2/SRC/GADD45B/MAP2K7/CARD10/PDGFB/PRR5/WNT7B	57		GO:0034104	negative regulation of tissue remodeling	2/248	19/17381	0.0295577323688227	0.188490243041397	0.158359957036025	TNFAIP3/SFRP1	2
GO:0002762	negative regulation of myeloid leukocyte differentiation	12/2286	46/17381	0.0136993015220029	0.143155245832972	0.124795184021414	GATA2/TLR3/HOXA7/INHBA/LYN/TRIB1/MYC/UBASH3B/NME2/FSTL3/ZNF675/TOB2	12		GO:0048557	embryonic digestive tract morphogenesis	2/248	19/17381	0.0295577323688227	0.188490243041397	0.158359957036025	SOX11/FGFR2	2
GO:1902099	regulation of metaphase/anaphase transition of cell cycle	12/2286	46/17381	0.0136993015220029	0.143155245832972	0.124795184021414	GEN1/BUB1/CENPE/MAD2L1/CCNB1/DUSP1/TTK/DLGAP5/BUB1B/PLK1/NDC80/KLHL22	12		GO:0042063	gliogenesis	8/248	254/17381	0.0297257478016349	0.188594102792741	0.158447214739634	SOX11/NRG1/DICER1/ADGRG1/CNP/LDLR/LIF/TIAM1	8
GO:0035970	peptidyl-threonine dephosphorylation	5/2286	12/17381	0.0139287943149677	0.143559849626993	0.125147896243986	DUSP10/DUSP1/DUSP4/DUSP5/PPM1D	5		GO:0006919	activation of cysteine-type endopeptidase activity involved in apoptotic process	4/248	82/17381	0.0297863996809482	0.188594102792741	0.158447214739634	F3/RIPK1/TNFRSF10A/IFI27	4
GO:0048711	positive regulation of astrocyte differentiation	5/2286	12/17381	0.0139287943149677	0.143559849626993	0.125147896243986	SERPINE2/NOTCH1/CLCF1/BMP2/LIF	5		GO:0031058	positive regulation of histone modification	4/248	82/17381	0.0297863996809482	0.188594102792741	0.158447214739634	VEGFA/UBE2N/AKAP8/LIF	4
GO:0061158	3'-UTR-mediated mRNA destabilization	5/2286	12/17381	0.0139287943149677	0.143559849626993	0.125147896243986	ZC3H12A/RC3H1/ZFP36L2/ZFP36L1/ZFP36	5		GO:1901888	regulation of cell junction assembly	4/248	82/17381	0.0297863996809482	0.188594102792741	0.158447214739634	SLC9A1/VEGFA/SFRP1/RUNX1	4
GO:1900119	positive regulation of execution phase of apoptosis	5/2286	12/17381	0.0139287943149677	0.143559849626993	0.125147896243986	ZC3H12A/TP53BP2/HSF1/TP53/PTGIS	5		GO:0021543	pallium development	6/248	164/17381	0.0304112477480918	0.192207743774416	0.161483212897247	ASPM/NEFL/H2AFX/ADGRG1/KDM6B/EZH1	6
GO:2000052	positive regulation of non-canonical Wnt signaling pathway	5/2286	12/17381	0.0139287943149677	0.143559849626993	0.125147896243986	DAB2/MLLT3/ABL1/DKK1/CSNK1E	5		GO:0000956	nuclear-transcribed mRNA catabolic process	7/248	209/17381	0.030661739455982	0.193107407457712	0.162239064764881	LSM3/AGO2/SECISBP2/RPL12/EXOSC2/SMG1/RPS4Y1	7
GO:0021915	neural tube development	31/2286	158/17381	0.0139502063923815	0.143559849626993	0.125147896243986	DVL1/SKI/EPHA2/GRHL3/STIL/VANGL2/GORAB/TGFB2/GBX2/PKD2/SOX4/COBL/SEMA3C/FZD1/GRHL2/SCRIB/ABL1/NOTCH1/ADM/FGF8/PRICKLE1/TCTN1/KDM2B/FOXA1/ZFP36L1/BBS4/PKD1/TMEM107/FZD2/MKS1/SDC4	31		GO:0051249	regulation of lymphocyte activation	12/248	455/17381	0.0306623248328124	0.193107407457712	0.162239064764881	SOX11/SELENOK/IL7R/TNFAIP3/INHBA/SFRP1/NRARP/DLG5/IRS2/GAS6/CEBPB/RUNX1	12
GO:0001541	ovarian follicle development	14/2286	57/17381	0.0139596012242334	0.143559849626993	0.125147896243986	EREG/FOXC1/VEGFA/FOXO3/LFNG/INHBA/VGF/FANCF/SRC/CEBPB/AMH/ICAM1/KMT2B/DMC1	14		GO:0048644	muscle organ morphogenesis	4/248	83/17381	0.0309560844963895	0.193499542412991	0.162568516696547	EGLN1/NRG1/FGFR2/LIF	4
GO:0001836	release of cytochrome c from mitochondria	14/2286	57/17381	0.0139596012242334	0.143559849626993	0.125147896243986	SFN/JUN/BCL2L11/TNFSF10/SOD2/PSMD10/PPIF/BCL2A1/PYCARD/TP53/PMAIP1/PLAUR/BBC3/BIK	14		GO:0070542	response to fatty acid	4/248	83/17381	0.0309560844963895	0.193499542412991	0.162568516696547	PTGS2/SFRP1/LDLR/AKAP8	4
GO:0043486	histone exchange	14/2286	57/17381	0.0139596012242334	0.143559849626993	0.125147896243986	ITGB3BP/CENPL/CENPA/HJURP/CENPC/CENPU/CENPK/CENPH/HIST1H4E/CENPQ/CENPI/MIS18BP1/KNL1/OIP5	14		GO:0006953	acute-phase response	3/248	48/17381	0.0309969706173963	0.193499542412991	0.162568516696547	PTGS2/IL1A/CEBPB	3
GO:0046209	nitric oxide metabolic process	17/2286	74/17381	0.0141682894825863	0.145193841780248	0.126572324320432	ZC3H12A/PTGS2/TLR5/CYP1B1/IL1B/TLR6/PKD2/EDN1/IL6/KLF4/P2RX4/GCH1/GCHFR/PTGIS/TICAM1/ICAM1/KLF2	17		GO:0035306	positive regulation of dephosphorylation	3/248	48/17381	0.0309969706173963	0.193499542412991	0.162568516696547	ITGA2/NSMF/PPP1R15A	3
GO:0046823	negative regulation of nucleocytoplasmic transport	17/2286	74/17381	0.0141682894825863	0.145193841780248	0.126572324320432	ZC3H12A/GSK3B/PKD2/SOX4/NFKBIE/FZD1/PSMD10/PKIA/DAB2IP/FAM89B/MXI1/CD27/NFKBIA/PKD1/CYLD/PKIG/TNFSF14	17		GO:2000179	positive regulation of neural precursor cell proliferation	3/248	48/17381	0.0309969706173963	0.193499542412991	0.162568516696547	ASPM/VEGFA/ADGRG1	3
GO:0038127	ERBB signaling pathway	30/2286	152/17381	0.0142121268361743	0.145253513155735	0.126624342674642	ERRFI1/TGFA/STAM2/DGKD/EREG/AREG/BTC/SPRY1/FBXW7/HBEGF/AGR2/HIP1/NRG1/FAM83A/DAB2IP/ABL1/CBL/NEURL1/STYK1/GPRC5A/PTPRR/SPRY2/NRG4/RHBDF1/BCAR1/GRB7/SOX9/GAREM1/SRC/PLAUR	30		GO:0051048	negative regulation of secretion	7/248	210/17381	0.0313494659070087	0.19535667175736	0.164128782726445	INHBA/IL13RA2/NRG1/SFRP1/GAS6/COMT/LIF	7
GO:2001020	regulation of response to DNA damage stimulus	34/2286	177/17381	0.014223933461143	0.145253513155735	0.126624342674642	CASP9/MCL1/ETAA1/FIGN/ACKR3/PARP9/NUDT16/SKIL/ABRAXAS1/FBXO4/MRNIP/IER3/FIGNL1/KLHL15/PSMD10/NKX3-1/MYC/HSF1/ABL1/KDM4D/SIRT1/SLF2/NSMCE4A/RAD52/FOXM1/RAD51AP1/MDM2/PARPBP/BRCA1/PMAIP1/SNAI1/ERCC1/TRIM28/CHEK2	34		GO:1902903	regulation of supramolecular fiber organization	9/248	305/17381	0.0314171134676977	0.195435353830582	0.164194887419897	SLC9A1/SEMA5A/JMY/BAIAP2L1/SFRP1/SSH1/INPP5K/CSF3/LDLR	9
GO:0036119	response to platelet-derived growth factor	7/2286	21/17381	0.0146233476513442	0.148036007213521	0.129049974064951	ERRFI1/CCNA2/HAS2/RDX/CBL/MTSS1L/SRC	7		GO:0009991	response to extracellular stimulus	12/248	457/17381	0.0315570139801236	0.195602890676336	0.164335643393615	JUN/PTGS2/ATF3/SPP1/ITGA2/TBL2/SFRP1/FOSL1/DNAJC15/GAS6/LDLR/COMT	12
GO:0042094	interleukin-2 biosynthetic process	7/2286	21/17381	0.0146233476513442	0.148036007213521	0.129049974064951	IL1A/IL1B/CARD9/IL18/PRKCQ/LAG3/ZFP36	7		GO:0046330	positive regulation of JNK cascade	5/248	123/17381	0.0316092509144755	0.195602890676336	0.164335643393615	MAP3K21/RIPK1/DKK1/TAOK1/TIAM1	5
GO:0043496	regulation of protein homodimerization activity	7/2286	21/17381	0.0146233476513442	0.148036007213521	0.129049974064951	STPG1/ITGA4/NRG1/TRAF4/SPAG9/ID1/TICAM1	7		GO:0071331	cellular response to hexose stimulus	5/248	123/17381	0.0316092509144755	0.195602890676336	0.164335643393615	RAF1/PTPRN2/IRS2/GAS6/TIAM1	5
GO:0044321	response to leptin	7/2286	21/17381	0.0146233476513442	0.148036007213521	0.129049974064951	CCNA2/EDN1/NR4A3/SIRT1/BBS4/NR1D1/MKKS	7		GO:0048771	tissue remodeling	6/248	166/17381	0.0319966585682232	0.197655880407528	0.166060461402129	IL1A/SPP1/TNFAIP3/SFRP1/TGM2/LIF	6
GO:0046697	decidualization	7/2286	21/17381	0.0146233476513442	0.148036007213521	0.129049974064951	PTGS2/STC2/CTSV/CYP27B1/PTGIS/JUNB/LIF	7		GO:0034138	toll-like receptor 3 signaling pathway	2/248	20/17381	0.0325381569642826	0.198090650123258	0.166425732900496	RIPK1/TNFAIP3	2
GO:0070988	demethylation	15/2286	63/17381	0.014869755851568	0.150083197903343	0.130834606806676	KDM5B/TET3/KDM3A/KDM7A/KDM5C/GCNA/KDM2A/KDM4D/TET1/KDM2B/CYP1A1/KDM6B/ALKBH5/JMJD6/TRIM28	15		GO:0035455	response to interferon-alpha	2/248	20/17381	0.0325381569642826	0.198090650123258	0.166425732900496	IFIT3/GAS6	2
GO:0030522	intracellular receptor signaling pathway	51/2286	287/17381	0.0148770516872118	0.150083197903343	0.130834606806676	LBH/CYP26B1/KDM3A/NR4A2/PPARGC1A/DDX60/SKP2/DAB2/BRD8/RNF14/PPARGC1B/PIM1/UFL1/TNFAIP3/CITED2/FAM120B/AHR/HDAC6/NKX3-1/FOXH1/NR4A3/TRIM68/ARNTL/NR1H3/BIRC3/NLRX1/CREM/SIRT1/CYP26A1/GPAM/FKBP4/KMT2D/NR4A1/CYP27B1/NFKBIA/FOXA1/ESR2/AXIN1/CYLD/PER1/NR1D1/DHX58/BRCA1/MAP2K6/SRC/NCOA3/PTGIS/PMEPA1/KANK2/NRIP1/RUNX1	51		GO:0039529	RIG-I signaling pathway	2/248	20/17381	0.0325381569642826	0.198090650123258	0.166425732900496	PUM2/BIRC3	2
GO:0032663	regulation of interleukin-2 production	13/2286	52/17381	0.0151035017458053	0.151835542770624	0.132362208529609	GBP1/IL1A/IL1B/IL20RB/TNFAIP3/EZR/ABL1/CARD9/PRKCQ/LAG3/NAV3/ZFP36/RUNX1	13		GO:0039531	regulation of viral-induced cytoplasmic pattern recognition receptor signaling pathway	2/248	20/17381	0.0325381569642826	0.198090650123258	0.166425732900496	PUM2/BIRC3	2
GO:1903428	positive regulation of reactive oxygen species biosynthetic process	13/2286	52/17381	0.0151035017458053	0.151835542770624	0.132362208529609	PTGS2/TLR5/IL1B/TLR6/PKD2/EDN1/FOXO3/IL6/KLF4/P2RX4/TICAM1/ICAM1/KLF2	13		GO:0045724	positive regulation of cilium assembly	2/248	20/17381	0.0325381569642826	0.198090650123258	0.166425732900496	CEP135/MNS1	2
GO:0045124	regulation of bone resorption	10/2286	36/17381	0.0151288716085975	0.151835542770624	0.132362208529609	PPARGC1B/IL20RA/TNFAIP3/IL6/TMEM64/TNFRSF11B/UBASH3B/ADAM8/PLEKHM1/SRC	10		GO:0046827	positive regulation of protein export from nucleus	2/248	20/17381	0.0325381569642826	0.198090650123258	0.166425732900496	SFN/GAS6	2
GO:2000379	positive regulation of reactive oxygen species metabolic process	20/2286	92/17381	0.0151691899926386	0.151955711745671	0.132466965496546	ZC3H12A/GADD45A/PTGS2/TLR5/IL1B/TLR6/PKD2/F2RL1/EDN1/CDKN1A/FOXO3/IL6/KLF4/P2RX4/THBS1/TP53/TICAM1/ICAM1/KLF2/PDGFB	20		GO:0060544	regulation of necroptotic process	2/248	20/17381	0.0325381569642826	0.198090650123258	0.166425732900496	RIPK1/BIRC3	2
GO:0001838	embryonic epithelial tube formation	25/2286	122/17381	0.0152090930069128	0.151955711745671	0.132466965496546	DVL1/SKI/GRHL3/STIL/VANGL2/TGFB2/PAX8/IRX2/SOX4/COBL/FZD1/GRHL2/SCRIB/ABL1/ADM/PRICKLE1/TCTN1/KDM2B/SIX4/BBS4/IRX3/FZD2/MKS1/SOX9/SDC4	25		GO:0006839	mitochondrial transport	9/248	307/17381	0.0325561680294021	0.198090650123258	0.166425732900496	SFN/SLC9A1/TP53BP2/SELENOI/STARD7/PPP3CC/NRG1/CNP/USP36	9
GO:0051054	positive regulation of DNA metabolic process	40/2286	216/17381	0.0152190251516844	0.151955711745671	0.132466965496546	JUN/CDC7/NEK2/MLH1/GNL3/PARP9/NUDT16/PPARGC1A/EREG/AREG/ABRAXAS1/PDGFC/FBXO4/CSF2/MRNIP/PDGFA/IL6/POT1/DKC1/GRHL2/MYC/MAPK15/HSF1/KLF4/CLCF1/KDM4D/PRKCQ/CDK1/SIRT1/SLF2/STN1/FOXM1/RGCC/EXOSC6/BRCA1/SRC/MAP2K7/ERCC1/TRIM28/PDGFB	40		GO:0071326	cellular response to monosaccharide stimulus	5/248	124/17381	0.0325690601869093	0.198090650123258	0.166425732900496	RAF1/PTPRN2/IRS2/GAS6/TIAM1	5
GO:0002040	sprouting angiogenesis	21/2286	98/17381	0.0153076029488673	0.152578859478368	0.13301019278467	EPHA2/PTGS2/ROBO1/SEMA5A/ESM1/SRF/VEGFA/DLL1/EGR3/TMEM2/KLF4/ABL1/NOTCH1/NRARP/JCAD/NR4A1/ITGA5/STARD13/THBS1/DLL4/JMJD6	21		GO:0046626	regulation of insulin receptor signaling pathway	3/248	49/17381	0.0326804957692086	0.198090650123258	0.166425732900496	CCND3/BAIAP2L1/INPP5K	3
GO:0071354	cellular response to interleukin-6	8/2286	26/17381	0.0154213086522859	0.153368120878706	0.13369822919663	IL6R/ST3GAL6/PPARGC1A/NFKB1/IL6/PTGIS/SBNO2/ICAM1	8		GO:1903556	negative regulation of tumor necrosis factor superfamily cytokine production	3/248	49/17381	0.0326804957692086	0.198090650123258	0.166425732900496	TNFAIP3/GAS6/AKAP8	3
GO:0001569	branching involved in blood vessel morphogenesis	9/2286	31/17381	0.0154987392665759	0.153368120878706	0.13369822919663	GBX2/EDN1/SRF/VEGFA/ENG/ABL1/NRARP/FGF8/DLL4	9		GO:0009743	response to carbohydrate	7/248	212/17381	0.0327558462060589	0.19819427269176	0.166512791335094	PTGS2/RAF1/ITGA2/PTPRN2/IRS2/GAS6/TIAM1	7
GO:0060674	placenta blood vessel development	9/2286	31/17381	0.0154987392665759	0.153368120878706	0.13369822919663	CYR61/PKD2/ITGB8/FOSL1/MAP2K1/PKD1/PLCD3/SOCS3/JUNB	9		GO:0019722	calcium-mediated signaling	6/248	167/17381	0.0328091870334333	0.19819427269176	0.166512791335094	SLC9A1/SELENOK/CXCL8/NRG1/NUDT4/DMPK	6
GO:0046425	regulation of JAK-STAT cascade	30/2286	153/17381	0.0155182972592071	0.153368120878706	0.13369822919663	IL6R/IL24/CYP1B1/PARP9/F2R/CSF2/IL6/SH2B2/BGN/LYN/HSF1/NOTCH1/CNTF/CLCF1/IL18/IL23A/SOCS2/FLRT2/SOCS1/CTF1/CDK5R1/CCL5/SOCS7/SOCS3/PIGU/DOT1L/CRLF1/BCL3/NF2/LIF	30		GO:0022602	ovulation cycle process	4/248	85/17381	0.0333757543596415	0.200254526157849	0.168243711965832	VEGFA/INHBA/CEBPB/NRIP1	4
GO:1904892	regulation of STAT cascade	30/2286	153/17381	0.0155182972592071	0.153368120878706	0.13369822919663	IL6R/IL24/CYP1B1/PARP9/F2R/CSF2/IL6/SH2B2/BGN/LYN/HSF1/NOTCH1/CNTF/CLCF1/IL18/IL23A/SOCS2/FLRT2/SOCS1/CTF1/CDK5R1/CCL5/SOCS7/SOCS3/PIGU/DOT1L/CRLF1/BCL3/NF2/LIF	30		GO:0042773	ATP synthesis coupled electron transport	4/248	85/17381	0.0333757543596415	0.200254526157849	0.168243711965832	COA6/NDUFC1/COX8A/DNAJC15	4
GO:0070227	lymphocyte apoptotic process	16/2286	69/17381	0.0155880870739352	0.153797183973124	0.134072263745717	NOC2L/EFNA1/BCL2L11/BCL6/LYN/CD274/PRKCQ/GPAM/ADAM8/CD27/IRS2/TP53/LGALS9/CCL5/HSH2D/NFKBID	16		GO:0048640	negative regulation of developmental growth	4/248	85/17381	0.0333757543596415	0.200254526157849	0.168243711965832	SPP1/SEMA5A/SFRP1/FXN	4
GO:0042594	response to starvation	33/2286	172/17381	0.0158067677440441	0.155691322154597	0.135723473392584	HMGCL/SESN2/ZC3H12A/SLC2A1/JUN/KIAA1324/GLUL/PIK3C2B/NUAK2/ATF3/GNPAT/PPARGC1A/HFE/CDKN1A/CTSV/ADM/FADS1/SESN3/CBL/SIRT1/GABARAPL1/SLC38A2/C12orf66/MAP1LC3B/MYBBP1A/TP53/PPM1D/BCAS3/PMAIP1/RNF152/ZFP36/XBP1/ATF4	33		GO:0061053	somite development	4/248	85/17381	0.0333757543596415	0.200254526157849	0.168243711965832	SOX11/SFRP1/NRARP/DKK1	4
GO:0051304	chromosome separation	17/2286	75/17381	0.0161392966605608	0.158210910785776	0.137919917714667	GEN1/BUB1/MLH1/TACC3/CENPE/MAD2L1/CCNB1/PTTG1/DUSP1/TTK/NCAPD2/DLGAP5/BUB1B/PLK1/TOP2A/NDC80/KLHL22	17		GO:0002831	regulation of response to biotic stimulus	5/248	125/17381	0.0335468972845062	0.200941954729453	0.168821254640232	PUM2/SELENOK/TNFAIP3/BIRC3/PRKCA	5
GO:0048771	tissue remodeling	32/2286	166/17381	0.0161848787372475	0.158210910785776	0.137919917714667	EPHA2/NCDN/IL1A/TMBIM1/F2R/ADRB2/PPARGC1B/FOXC1/IL20RA/TNFAIP3/IL6/GPNMB/SEMA3C/BGN/CHD7/IL7/TMEM64/TNFRSF11B/IL18/UBASH3B/FGF8/ADAM8/IL23A/MDM2/DLL4/P3H4/PLEKHM1/SRC/TGM2/ZNF675/BCR/LIF	32		GO:0036092	phosphatidylinositol-3-phosphate biosynthetic process	3/248	50/17381	0.0344108498052577	0.205079427027308	0.172297349342822	INPP4B/FGFR2/IRS2	3
GO:0001947	heart looping	14/2286	58/17381	0.0162348834262095	0.158210910785776	0.137919917714667	STIL/VANGL2/CCDC39/PKD2/SRF/DLL1/FOXH1/ENG/NOTCH1/MICAL2/FGF8/TBX3/BBS4/MKKS	14		GO:0048546	digestive tract morphogenesis	3/248	50/17381	0.0344108498052577	0.205079427027308	0.172297349342822	SOX11/SFRP1/FGFR2	3
GO:0030520	intracellular estrogen receptor signaling pathway	14/2286	58/17381	0.0162348834262095	0.158210910785776	0.137919917714667	LBH/SKP2/PPARGC1B/UFL1/FOXH1/GPAM/KMT2D/FOXA1/ESR2/AXIN1/BRCA1/SRC/KANK2/RUNX1	14		GO:0060324	face development	3/248	50/17381	0.0344108498052577	0.205079427027308	0.172297349342822	RAF1/DKK1/MMP2	3
GO:0000060	protein import into nucleus, translocation	12/2286	47/17381	0.0162525013823838	0.158210910785776	0.137919917714667	BCL6/TNPO1/TMEM173/CDKN1A/IL6/RANBP6/ARNTL/POLA2/CDK1/SIRT1/NFKBIA/BCL3	12		GO:1901655	cellular response to ketone	4/248	86/17381	0.0346258588576622	0.205670653281632	0.17279406770194	SPP1/GNAI1/SFRP1/AKAP8	4
GO:0032648	regulation of interferon-beta production	12/2286	47/17381	0.0162525013823838	0.158210910785776	0.137919917714667	REL/NMI/TRAIP/HMGB2/TLR3/DDX3X/NLRX1/TRAF3/PYCARD/RNF135/TICAM1/RELB	12		GO:1903955	positive regulation of protein targeting to mitochondrion	4/248	86/17381	0.0346258588576622	0.205670653281632	0.17279406770194	SELENOI/STARD7/NRG1/USP36	4
GO:0032964	collagen biosynthetic process	12/2286	47/17381	0.0162525013823838	0.158210910785776	0.137919917714667	ERRFI1/ITGA2/F2R/CTGF/IL6/ENG/COL5A1/RGCC/SERPINF2/P3H4/COL1A1/SERPINB7	12		GO:0048738	cardiac muscle tissue development	7/248	215/17381	0.0349435377084544	0.207211095059149	0.174088268875263	SLC9A1/EGLN1/VEGFA/NRG1/DKK1/FGFR2/KDM6B	7
GO:1903426	regulation of reactive oxygen species biosynthetic process	18/2286	81/17381	0.0165460920429633	0.160532883032478	0.139944090507873	SLC25A33/ZC3H12A/PTGS2/TLR5/IL1B/CFLAR/TLR6/PKD2/EDN1/FOXO3/IL6/KLF4/SLC18A2/P2RX4/PTGIS/TICAM1/ICAM1/KLF2	18		GO:0060627	regulation of vesicle-mediated transport	12/248	465/17381	0.0353242250212365	0.208160003538818	0.174885493727047	GATA2/ITGA2/VEGFA/SERPINE1/SNX12/IL13RA2/DKK1/TBC1D4/GAS6/LLGL1/NEDD4L/LDLR	12
GO:2000106	regulation of leukocyte apoptotic process	18/2286	81/17381	0.0165460920429633	0.160532883032478	0.139944090507873	NOC2L/EFNA1/FCER1G/BCL6/LYN/CD274/NR4A3/PRKCQ/SIRT1/GPAM/ADAM8/CD27/IRS2/TP53/LGALS9/CCL5/HSH2D/NFKBID	18		GO:0009914	hormone transport	9/248	312/17381	0.035528619920705	0.208160003538818	0.174885493727047	SOX11/RAF1/INHBA/PTPRN2/SFRP1/IRS2/PRKCA/LIF/TIAM1	9
GO:2001234	negative regulation of apoptotic signaling pathway	39/2286	211/17381	0.016863306088916	0.163334599169501	0.142386478691841	NOC2L/MCL1/ARHGEF2/PEA15/PTGS2/IL1A/IL1B/NR4A2/CFLAR/TMBIM1/ACKR3/SIAH2/TNFSF10/SH3RF1/HMGB2/TERT/CSF2/TMEM14A/TNFAIP3/SOD2/FIGNL1/DDX3X/PSMD10/TNFRSF10B/TNFRSF10A/IL7/SIRT1/PPIF/MDM2/THBS1/MNT/BRCA1/RPS6KB1/SRC/SNAI1/ICAM1/PLAUR/XBP1/HMOX1	39		GO:0002052	positive regulation of neuroblast proliferation	2/248	21/17381	0.0356309915967345	0.208160003538818	0.174885493727047	ASPM/VEGFA	2
GO:0120032	regulation of plasma membrane bounded cell projection assembly	30/2286	154/17381	0.0169188986277446	0.163334599169501	0.142386478691841	ESPN/EPHA2/DYNC2LI1/PLD1/TCTEX1D2/ADAMTS16/MYO10/F2RL1/TBC1D7/SRF/FSCN1/ANLN/COBL/WASL/CDC42EP2/RDX/NEURL1/TBC1D30/CORO1C/SSH1/IFT88/KLF5/C15orf62/BBS4/CYLD/NDEL1/PLEKHM1/BCAS3/ICAM1/CDC42EP1	30		GO:0009214	cyclic nucleotide catabolic process	2/248	21/17381	0.0356309915967345	0.208160003538818	0.174885493727047	EGLN1/CNP	2
GO:1905475	regulation of protein localization to membrane	30/2286	154/17381	0.0169188986277446	0.163334599169501	0.142386478691841	EPHA2/LDLRAP1/SFN/HPCA/EFCAB7/GBP1/TP53BP2/CNST/BCL2L11/LYPD1/TMBIM1/EPHA3/KALRN/DAB2/SQSTM1/EZR/AGR2/CNPY4/TCAF1/PPP3CC/STOM/STX3/ANK3/SSH1/GZMB/CEMIP/TP53/MIEF2/CDK5R1/PMAIP1	30		GO:0035162	embryonic hemopoiesis	2/248	21/17381	0.0356309915967345	0.208160003538818	0.174885493727047	GATA2/VEGFA	2
GO:0032675	regulation of interleukin-6 production	23/2286	111/17381	0.0170436394032488	0.16426687828156	0.143199190392846	ZC3H12A/IL6R/ARHGEF2/FCER1G/MAPKAPK2/IL1A/IL1B/TLR6/EREG/TLR3/F2R/F2RL1/TNFAIP3/IL6/CARD9/NLRX1/PYCARD/LGALS9/FOXJ1/CEBPB/TICAM1/KLF2/XBP1	23		GO:0048846	axon extension involved in axon guidance	2/248	21/17381	0.0356309915967345	0.208160003538818	0.174885493727047	SEMA5A/VEGFA	2
GO:0060675	ureteric bud morphogenesis	15/2286	64/17381	0.0171264829017173	0.164792940263883	0.143657783450395	CTNNBIP1/PBX1/SIX2/PAX8/PKD2/ADAMTS16/FOXD1/VEGFA/MYC/FGF8/SIX4/FMN1/HOXB7/SOX9/BMP2	15		GO:1902284	neuron projection extension involved in neuron projection guidance	2/248	21/17381	0.0356309915967345	0.208160003538818	0.174885493727047	SEMA5A/VEGFA	2
GO:0036293	response to decreased oxygen levels	60/2286	349/17381	0.0172456887461245	0.164911855250155	0.143761447256135	PLK3/PTGS2/TGFB2/NR4A2/CFLAR/CPEB2/PPARGC1A/CCNA2/TERT/ITGA2/CCNB1/EGR1/STC2/ZNF354A/EDN1/PSMB9/SRF/VEGFA/FOXO3/CTGF/CITED2/GNGT1/FUNDC1/PSMD10/NKX3-1/MYC/NDRG1/HSF1/AQP3/ALAD/NOTCH1/ADM/CAT/CASP1/CARD16/CBL/ETS1/SIRT1/PLAU/ADAM8/MDM2/RGCC/ZFP36L1/THBS1/CYP1A1/ARNT2/VASN/TP53/ALKBH5/GATA6/PMAIP1/BMP2/DNMT3B/SRC/PTGIS/ANGPTL4/ICAM1/ERCC2/HMOX1/BACH1	60		GO:1902667	regulation of axon guidance	2/248	21/17381	0.0356309915967345	0.208160003538818	0.174885493727047	SEMA5A/VEGFA	2
GO:0007080	mitotic metaphase plate congression	11/2286	42/17381	0.0173600227101246	0.164911855250155	0.143761447256135	CDCA8/KIF2C/PSRC1/CENPC/CENPE/CCNB1/SPDL1/KIFC1/KIF18A/NDC80/CHMP1B	11		GO:2000637	positive regulation of gene silencing by miRNA	2/248	21/17381	0.0356309915967345	0.208160003538818	0.174885493727047	PUM2/AGO2	2
GO:0031648	protein destabilization	11/2286	42/17381	0.0173600227101246	0.164911855250155	0.143761447256135	FBXO4/PEX2/TRIM21/SIRT1/MDM2/CCDC88C/PLK1/BMP2/ID1/SRC/XBP1	11		GO:0046822	regulation of nucleocytoplasmic transport	7/248	216/17381	0.0356938063210656	0.208184564946511	0.174906128977999	SFN/PTGS2/SEMA5A/NUDT4/GAS6/IFI27/CSF3	7
GO:0042992	negative regulation of transcription factor import into nucleus	11/2286	42/17381	0.0173600227101246	0.164911855250155	0.143761447256135	ZC3H12A/GSK3B/PKD2/NFKBIE/PSMD10/MXI1/CD27/NFKBIA/PKD1/CYLD/TNFSF14	11		GO:0001942	hair follicle development	4/248	87/17381	0.0359028737581556	0.209060668178637	0.175642186547664	FST/INHBA/DKK1/FGFR2	4
GO:0072210	metanephric nephron development	11/2286	42/17381	0.0173600227101246	0.164911855250155	0.143761447256135	SIX2/PAX8/PKD2/IRX2/FOXD1/EGR1/FMN1/PKD1/SOX9/LIF/PDGFB	11		GO:0019058	viral life cycle	9/248	313/17381	0.0361447915144909	0.210124876365747	0.17653628037485	NDC1/CXCL8/ITGA2/VPS37A/GAS6/INPP5K/NEDD4L/SLPI/LDLR	9
GO:0072698	protein localization to microtubule cytoskeleton	11/2286	42/17381	0.0173600227101246	0.164911855250155	0.143761447256135	DVL1/STIL/GSK3B/CCDC14/TTK/SNX10/BBS4/ABHD17C/SPAG5/FAM83D/AURKA	11		GO:0045638	negative regulation of myeloid cell differentiation	4/248	88/17381	0.0372068355317453	0.215407131922267	0.180974163999415	GATA2/INHBA/SFRP1/MYC	4
GO:0070997	neuron death	55/2286	316/17381	0.0174597364377455	0.164911855250155	0.143761447256135	CASP9/JUN/MCL1/BTG2/TGFB2/TP53BP2/GPR75/REL/BCL2L11/NR4A2/GSK3B/PPARGC1A/TLR6/USP53/FBXW7/TERT/RETREG1/F2R/EGR1/FOXO3/SOD2/IL6/GPNMB/FZD1/XRCC2/HSF1/NR4A3/ABL1/NSMF/RRAS2/CNTF/CLCF1/ZPR1/CBL/DKK1/SIRT1/FGF8/ADAM8/SSH1/CIT/KDM2B/SIX4/FOS/SERPINF1/TP53/CDK5R1/CCL5/CSF3/CEBPB/CDC34/CRLF1/APOE/NTF4/HMOX1/ATF4	55		GO:0001701	in utero embryonic development	9/248	315/17381	0.0373990904372485	0.215407131922267	0.180974163999415	EGLN1/GATA2/CSF2/VEGFA/FOSL1/FGFR2/INPP5K/CEBPB/LIF	9
GO:0006743	ubiquinone metabolic process	6/2286	17/17381	0.0174782244116954	0.164911855250155	0.143761447256135	UBIAD1/COQ10B/COQ3/COQ10A/COQ5/COQ9	6		GO:0007006	mitochondrial membrane organization	5/248	129/17381	0.0376399069316636	0.215407131922267	0.180974163999415	SFN/SLC9A1/TP53BP2/PPP3CC/CNP	5
GO:0007567	parturition	6/2286	17/17381	0.0174782244116954	0.164911855250155	0.143761447256135	KALRN/HPGD/EDN1/ARNTL/CYP1A1/MAFF	6		GO:0007292	female gamete generation	5/248	129/17381	0.0376399069316636	0.215407131922267	0.180974163999415	PTGS2/ASPM/INHBA/FOSL1/NRIP1	5
GO:0036010	protein localization to endosome	6/2286	17/17381	0.0174782244116954	0.164911855250155	0.143761447256135	EZR/SCRIB/TOLLIP/RDX/ABHD17C/MICALL1	6		GO:0032355	response to estradiol	5/248	129/17381	0.0376399069316636	0.215407131922267	0.180974163999415	PTGS2/ITGA2/SFRP1/ETS1/NRIP1	5
GO:0042249	establishment of planar polarity of embryonic epithelium	6/2286	17/17381	0.0174782244116954	0.164911855250155	0.143761447256135	DVL1/GRHL3/VANGL2/FOXF2/FZD1/FZD2	6		GO:0055076	transition metal ion homeostasis	5/248	129/17381	0.0376399069316636	0.215407131922267	0.180974163999415	EGLN1/STEAP1/MYC/FXN/ATP6V1G1	5
GO:2000479	regulation of cAMP-dependent protein kinase activity	6/2286	17/17381	0.0174782244116954	0.164911855250155	0.143761447256135	SESN2/MST1/ADRB2/PKIA/SIRT1/PKIG	6		GO:0010952	positive regulation of peptidase activity	6/248	173/17381	0.0379658439500894	0.215407131922267	0.180974163999415	F3/EFNA1/RIPK1/TNFRSF10A/MYC/IFI27	6
GO:0071772	response to BMP	32/2286	167/17381	0.0175709135582011	0.165251607996566	0.144057625759853	SKI/CYR61/TGFB2/SLC33A1/SKIL/BMP3/FOXD1/RGMB/EGR1/HFE/RUNX2/FZD1/SMURF1/ENG/ABL1/NOTCH1/DKK1/FGF8/SMAD6/ADAMTS7/FAM83G/TOB1/SMURF2/SOX9/UBE2O/GATA6/SMAD7/BMP2/ID1/FSTL3/AMH/GDF15	32		GO:0033500	carbohydrate homeostasis	7/248	219/17381	0.0380084093851882	0.215407131922267	0.180974163999415	RAF1/PTPRN2/HECTD4/IRS2/GAS6/INPP5K/TIAM1	7
GO:0071773	cellular response to BMP stimulus	32/2286	167/17381	0.0175709135582011	0.165251607996566	0.144057625759853	SKI/CYR61/TGFB2/SLC33A1/SKIL/BMP3/FOXD1/RGMB/EGR1/HFE/RUNX2/FZD1/SMURF1/ENG/ABL1/NOTCH1/DKK1/FGF8/SMAD6/ADAMTS7/FAM83G/TOB1/SMURF2/SOX9/UBE2O/GATA6/SMAD7/BMP2/ID1/FSTL3/AMH/GDF15	32		GO:0042593	glucose homeostasis	7/248	219/17381	0.0380084093851882	0.215407131922267	0.180974163999415	RAF1/PTPRN2/HECTD4/IRS2/GAS6/INPP5K/TIAM1	7
GO:0031663	lipopolysaccharide-mediated signaling pathway	13/2286	53/17381	0.0176690480892488	0.165640224129276	0.144396400783521	CD55/IL1B/PRDM1/TNFAIP3/LYN/TRIB1/TRIM5/CARD16/IL18/NFKBIA/CCL5/TICAM1/CARD8	13		GO:0032663	regulation of interleukin-2 production	3/248	52/17381	0.0380111756939344	0.215407131922267	0.180974163999415	IL1A/TNFAIP3/RUNX1	3
GO:0032722	positive regulation of chemokine production	13/2286	53/17381	0.0176690480892488	0.165640224129276	0.144396400783521	IL6R/IL1RL1/IL1A/IL1B/TLR3/EGR1/IL6/DDX3X/LPL/PYCARD/LGALS9/TICAM1/HMOX1	13		GO:0070830	bicellular tight junction assembly	3/248	52/17381	0.0380111756939344	0.215407131922267	0.180974163999415	MARVELD3/PARD6B/RUNX1	3
GO:2001233	regulation of apoptotic signaling pathway	65/2286	383/17381	0.0177775015577417	0.166389424692122	0.145049514272763	NOC2L/SFN/MCL1/ARHGEF2/PEA15/PTGS2/ATF3/TP53BP2/BCL2L11/IL1A/IL1B/NR4A2/CFLAR/TMBIM1/ACKR3/GSK3B/SIAH2/SKIL/TNFSF10/FBXW7/SH3RF1/HMGB2/TERT/CSF2/TMEM14A/IL20RA/TNFAIP3/SOD2/INHBA/FIGNL1/DDX3X/PSMD10/PPP3CC/TNFRSF10B/TNFRSF10A/NKX3-1/IL7/DAB2IP/SIRT1/PPIF/ANKRD2/MDM2/CRADD/GZMB/THBS1/PYCARD/CYLD/MNT/TP53/LGALS9/BRCA1/RPS6KB1/TMC8/PMAIP1/SRC/SNAI1/DAPK3/ICAM1/PLEKHF1/DEDD2/PLAUR/BBC3/XBP1/HMOX1/BIK	65		GO:0031589	cell-substrate adhesion	9/248	316/17381	0.0380372841415278	0.215407131922267	0.180974163999415	SLC9A1/EFNA1/ITGA2/RREB1/VEGFA/SERPINE1/SFRP1/GAS6/TIAM1	9
GO:0048871	multicellular organismal homeostasis	59/2286	343/17381	0.0178911914716205	0.167185156203556	0.145743190985923	GRHL3/SFN/NCDN/OMA1/AMPD2/DRAM2/PTGS2/CYP26B1/IL1A/IL1B/ABCA12/GATA2/IL20RB/CLDN1/PPARGC1A/BBS12/F2R/HOMER1/ADRB2/PPARGC1B/FOXC1/GCNT2/HFE/SRF/VEGFA/CTGF/IL20RA/TNFAIP3/DLL1/IL6/MET/IL7/TMEM64/TNFRSF11B/HAS2/AQP3/NR4A3/AMPD3/UBASH3B/ADAM8/SCNN1A/BBS10/ACACB/P2RX4/SPATA7/BBS4/FLCN/NR1D1/KRT16/PLEKHM1/MKS1/SOX9/ACTG1/METRNL/MKKS/TP53INP2/SRC/SLC27A1/ZNF675	59		GO:0022404	molting cycle process	4/248	89/17381	0.0385377715422071	0.215407131922267	0.180974163999415	FST/INHBA/DKK1/FGFR2	4
GO:0044259	multicellular organismal macromolecule metabolic process	26/2286	130/17381	0.0182057828568964	0.169581341595149	0.147832058880028	ERRFI1/COL5A2/ITGA2/F2R/COL12A1/CTGF/IL6/COL1A2/COL4A5/ENG/COL5A1/MMP10/MMP1/MMP3/MMP12/MMP13/RGCC/VIPAS39/SERPINF2/P3H4/COL1A1/MRC2/SERPINB7/ID1/COL6A1/COL6A2	26		GO:0022405	hair cycle process	4/248	89/17381	0.0385377715422071	0.215407131922267	0.180974163999415	FST/INHBA/DKK1/FGFR2	4
GO:0072175	epithelial tube formation	26/2286	130/17381	0.0182057828568964	0.169581341595149	0.147832058880028	DVL1/SKI/GRHL3/STIL/VANGL2/TGFB2/PAX8/IRX2/SOX4/COBL/FZD1/GRHL2/SCRIB/ABL1/ADM/FGF8/PRICKLE1/TCTN1/KDM2B/SIX4/BBS4/IRX3/FZD2/MKS1/SOX9/SDC4	26		GO:0048145	regulation of fibroblast proliferation	4/248	89/17381	0.0385377715422071	0.215407131922267	0.180974163999415	JUN/SFRP1/MYC/GAS6	4
GO:0030509	BMP signaling pathway	30/2286	155/17381	0.0184184674792496	0.171288810002399	0.149320539674803	SKI/CYR61/TGFB2/SLC33A1/SKIL/BMP3/FOXD1/RGMB/EGR1/HFE/RUNX2/FZD1/SMURF1/ENG/ABL1/NOTCH1/DKK1/FGF8/SMAD6/FAM83G/TOB1/SMURF2/UBE2O/GATA6/SMAD7/BMP2/ID1/FSTL3/AMH/GDF15	30		GO:0060996	dendritic spine development	4/248	89/17381	0.0385377715422071	0.215407131922267	0.180974163999415	EFNA1/NRG1/DLG5/TIAM1	4
GO:2001251	negative regulation of chromosome organization	25/2286	124/17381	0.0184636159456205	0.171435262068333	0.1494482088525	NOC2L/SKI/GEN1/KDM3A/BUB1/MAD2L1/CCNB1/PTTG1/DUSP1/TTK/ASF1A/POT1/SIRT1/TET1/STN1/BUB1B/PIF1/PLK1/TOP2A/BRCA1/NDC80/DNMT3B/SRC/ERCC1/KLHL22	25		GO:0098773	skin epidermis development	4/248	89/17381	0.0385377715422071	0.215407131922267	0.180974163999415	FST/INHBA/DKK1/FGFR2	4
GO:0001658	branching involved in ureteric bud morphogenesis	14/2286	59/17381	0.0187828457376807	0.173570164019677	0.151309303640438	CTNNBIP1/PBX1/SIX2/PAX8/PKD2/ADAMTS16/FOXD1/VEGFA/MYC/FGF8/SIX4/HOXB7/SOX9/BMP2	14		GO:1905269	positive regulation of chromatin organization	4/248	89/17381	0.0385377715422071	0.215407131922267	0.180974163999415	VEGFA/UBE2N/AKAP8/LIF	4
GO:0045428	regulation of nitric oxide biosynthetic process	14/2286	59/17381	0.0187828457376807	0.173570164019677	0.151309303640438	ZC3H12A/PTGS2/TLR5/IL1B/TLR6/PKD2/EDN1/IL6/KLF4/P2RX4/PTGIS/TICAM1/ICAM1/KLF2	14		GO:2001056	positive regulation of cysteine-type endopeptidase activity	5/248	130/17381	0.0387088847961392	0.215407131922267	0.180974163999415	F3/RIPK1/TNFRSF10A/MYC/IFI27	5
GO:0050918	positive chemotaxis	14/2286	59/17381	0.0187828457376807	0.173570164019677	0.151309303640438	ARTN/F3/CXCL8/HMGB2/SEMA5A/ITGA2/F2RL1/VEGFA/GPNMB/MET/SCRIB/FGF8/CCL5/PDGFB	14		GO:0021544	subpallium development	2/248	22/17381	0.0388324495745439	0.215407131922267	0.180974163999415	INHBA/SECISBP2	2
GO:0051101	regulation of DNA binding	23/2286	112/17381	0.0188585220552689	0.173573199949938	0.151311950204127	SKI/CTNNBIP1/JUN/NEK2/HJURP/PER2/HMGB2/ITGA2/FOXC1/KLF4/TRIM6/NFKBIA/ZFP90/ID1/DOT1L/ZNF675/PLAUR/BCL3/ERCC2/CALM3/TRIM28/LIF/HMOX1	23		GO:0032469	endoplasmic reticulum calcium ion homeostasis	2/248	22/17381	0.0388324495745439	0.215407131922267	0.180974163999415	SELENOK/TGM2	2
GO:0032091	negative regulation of protein binding	20/2286	94/17381	0.0190103469768058	0.173573199949938	0.151311950204127	DVL1/CTNNBIP1/ITGA4/GSK3B/DAB2/ADRB2/HFE/MET/PIM2/NKX3-1/GPSM1/CARD16/DKK1/SPAG9/TMC8/ID1/AURKA/CSNK1E/PDGFB/GTSE1	20		GO:0046132	pyrimidine ribonucleoside biosynthetic process	2/248	22/17381	0.0388324495745439	0.215407131922267	0.180974163999415	UCK2/NME7	2
GO:0060445	branching involved in salivary gland morphogenesis	7/2286	22/17381	0.0190661448460869	0.173573199949938	0.151311950204127	PDGFA/IL6/SEMA3C/FGF8/NTN4/ESRP2/TGM2	7		GO:0060148	positive regulation of posttranscriptional gene silencing	2/248	22/17381	0.0388324495745439	0.215407131922267	0.180974163999415	PUM2/AGO2	2
GO:0060969	negative regulation of gene silencing	7/2286	22/17381	0.0190661448460869	0.173573199949938	0.151311950204127	ZC3H12A/TERT/POU5F1/ASF1A/TET1/BCDIN3D/ZC3H10	7		GO:0060445	branching involved in salivary gland morphogenesis	2/248	22/17381	0.0388324495745439	0.215407131922267	0.180974163999415	FGFR2/TGM2	2
GO:0071402	cellular response to lipoprotein particle stimulus	7/2286	22/17381	0.0190661448460869	0.173573199949938	0.151311950204127	FCER1G/TLR6/LPL/NPC1/TICAM1/LDLR/APOE	7		GO:0061082	myeloid leukocyte cytokine production	2/248	22/17381	0.0388324495745439	0.215407131922267	0.180974163999415	GAS6/SEMA7A	2
GO:0097150	neuronal stem cell population maintenance	7/2286	22/17381	0.0190661448460869	0.173573199949938	0.151311950204127	ASPM/FANCD2/SOX2/FOXO3/DLL1/SRRT/NOTCH1	7		GO:0071379	cellular response to prostaglandin stimulus	2/248	22/17381	0.0388324495745439	0.215407131922267	0.180974163999415	SFRP1/AKAP8	2
GO:2001026	regulation of endothelial cell chemotaxis	7/2286	22/17381	0.0190661448460869	0.173573199949938	0.151311950204127	SEMA5A/FGF18/VEGFA/MET/NOTCH1/P2RX4/THBS1	7		GO:0072215	regulation of metanephros development	2/248	22/17381	0.0388324495745439	0.215407131922267	0.180974163999415	MYC/LIF	2
GO:0006482	protein demethylation	9/2286	32/17381	0.0191106147089453	0.173573199949938	0.151311950204127	KDM5B/KDM3A/KDM7A/KDM5C/KDM2A/KDM4D/KDM2B/KDM6B/JMJD6	9		GO:0090312	positive regulation of protein deacetylation	2/248	22/17381	0.0388324495745439	0.215407131922267	0.180974163999415	VEGFA/AKAP8	2
GO:0008214	protein dealkylation	9/2286	32/17381	0.0191106147089453	0.173573199949938	0.151311950204127	KDM5B/KDM3A/KDM7A/KDM5C/KDM2A/KDM4D/KDM2B/KDM6B/JMJD6	9		GO:2001026	regulation of endothelial cell chemotaxis	2/248	22/17381	0.0388324495745439	0.215407131922267	0.180974163999415	SEMA5A/VEGFA	2
GO:0010543	regulation of platelet activation	9/2286	32/17381	0.0191106147089453	0.173573199949938	0.151311950204127	FCER1G/SERPINE2/PDGFA/LYN/UBASH3B/PRKCQ/THBD/APOE/PDGFB	9		GO:0048639	positive regulation of developmental growth	6/248	174/17381	0.0388727397416028	0.215407131922267	0.180974163999415	SEMA5A/VEGFA/NRG1/FGFR2/SEMA7A/NEDD4L	6
GO:0060317	cardiac epithelial to mesenchymal transition	9/2286	32/17381	0.0191106147089453	0.173573199949938	0.151311950204127	EFNA1/TGFB2/SPRY1/HAS2/ENG/NOTCH1/FGF8/BMP2/SNAI1	9		GO:0031056	regulation of histone modification	5/248	131/17381	0.0397962626695499	0.218350580844142	0.183447100726986	GATA2/VEGFA/UBE2N/AKAP8/LIF	5
GO:0072171	mesonephric tubule morphogenesis	15/2286	65/17381	0.0196362730184568	0.177321381320691	0.154579416800877	CTNNBIP1/PBX1/SIX2/PAX8/PKD2/ADAMTS16/FOXD1/VEGFA/MYC/FGF8/SIX4/FMN1/HOXB7/SOX9/BMP2	15		GO:0031214	biomineral tissue development	5/248	131/17381	0.0397962626695499	0.218350580844142	0.183447100726986	PTGS2/SPP1/STIM1/FGFR2/GAS6	5
GO:1901987	regulation of cell cycle phase transition	74/2286	446/17381	0.0198911060373022	0.177321381320691	0.154579416800877	SFN/PLK3/GADD45A/CDC7/PBX1/BTG2/NEK2/GJC2/GEN1/MTA3/ZFP36L2/BUB1/XPC/CDC25A/NEK11/CEP70/PKD2/CENPE/MAD2L1/FBXW7/TERT/CCNB1/CDC25C/HMMR/DUSP1/MRNIP/SOX4/PSMB9/CDKN1A/TTK/GPNMB/ANLN/CEP41/DDX3X/PSMD10/FHL1/PKIA/MTBP/CNTRL/OVOL1/RDX/CDK1/CCND2/MDM2/CRADD/KNTC1/RGCC/DLGAP5/ZFP36L1/BUB1B/RPS27L/CYP1A1/PKD1/DCUN1D3/PLK1/RBL2/FBXO31/TP53/SLFN11/BRCA1/RAD51C/NDC80/TPX2/FAM83D/AURKA/ARID3A/KANK2/BRD4/ERCC…	74		GO:0071322	cellular response to carbohydrate stimulus	5/248	131/17381	0.0397962626695499	0.218350580844142	0.183447100726986	RAF1/PTPRN2/IRS2/GAS6/TIAM1	5
GO:0030879	mammary gland development	26/2286	131/17381	0.0199580415354303	0.177321381320691	0.154579416800877	EPHA2/IQGAP3/KDM5B/IRF6/LBH/HK2/BCL2L11/ROBO1/KALRN/PPAT/AREG/ITGA2/VEGFA/NRG1/ZNF703/SCRIB/NEURL1/SOCS2/TBX3/IRS2/SOX9/FASN/SRC/CEBPB/XBP1/WNT7B	26		GO:1903533	regulation of protein targeting	5/248	131/17381	0.0397962626695499	0.218350580844142	0.183447100726986	SELENOI/STARD7/NRG1/INPP5K/USP36	5
GO:0046683	response to organophosphorus	26/2286	131/17381	0.0199580415354303	0.177321381320691	0.154579416800877	JUN/PTGS2/IL1B/AREG/PKD2/PPARGC1B/SPARC/DUSP1/EZR/VGF/FOSL1/CASP1/AKR1C1/RAPGEF3/SSH1/P2RX4/ZFP36L1/FOS/P2RX5/PER1/COL1A1/THBD/P2RY11/JUNB/JUND/FOSB	26		GO:0002011	morphogenesis of an epithelial sheet	3/248	53/17381	0.0398806540171386	0.218350580844142	0.183447100726986	SOX11/HBEGF/RREB1	3
GO:0045619	regulation of lymphocyte differentiation	30/2286	156/17381	0.0200215833785221	0.177321381320691	0.154579416800877	ZBTB7B/RC3H1/DUSP10/ZFP36L2/CYP26B1/FANCD2/BCL6/SPINK5/PRDM1/IL6/INHBA/IL7/SHB/ABL1/NRARP/IL18/ADAM8/CD27/IL23A/PNP/ZFP36L1/SOCS1/CYLD/LGALS9/FOXJ1/SMAD7/TNFSF9/NFKBID/XBP1/RUNX1	30		GO:0060688	regulation of morphogenesis of a branching structure	3/248	53/17381	0.0398806540171386	0.218350580844142	0.183447100726986	VEGFA/SFRP1/FGFR2	3
GO:0030336	negative regulation of cell migration	46/2286	259/17381	0.0200680739400031	0.177321381320691	0.154579416800877	SVBP/SRGAP2/IL24/DUSP10/RHOB/CYP1B1/ROBO1/GCSAM/RAP2B/PPARGC1A/SRF/CITED2/HOXA7/IGFBP3/WASL/TCAF1/ARHGAP4/NRG1/TRIB1/EPPK1/RECK/RNF20/KLF4/DAB2IP/ENG/NOTCH1/SINHCAF/SRGAP1/PTPRR/NAV3/CORO1C/STARD13/RGCC/THBS1/DLL4/SEMA6D/ADGRG1/SERPINF1/FLCN/MMP28/KRT16/SMAD7/APOE/BCR/NF2/HMOX1	46		GO:0006112	energy reserve metabolic process	4/248	90/17381	0.0398957001598671	0.218350580844142	0.183447100726986	PGM2/MYC/IRS2/INPP5K	4
GO:0044706	multi-multicellular organism process	40/2286	220/17381	0.0201902041121752	0.177321381320691	0.154579416800877	SLC2A1/OVGP1/PTGS2/POLR1B/IL1B/SERPINE2/KALRN/PPAT/HPGD/ITGA2/STC2/EDN1/HFE/BYSL/PRDM1/NAMPT/HSF1/RECK/CTSV/ADM/ARNTL/FOSL1/ETS1/FKBP4/PTHLH/SLC38A2/CYP27B1/FOS/CYP1A1/LGALS9/SMURF2/THBD/PTGIS/JUNB/PSG1/FOSB/TRIM28/LIF/APOL2/MAFF	40		GO:0048144	fibroblast proliferation	4/248	90/17381	0.0398957001598671	0.218350580844142	0.183447100726986	JUN/SFRP1/MYC/GAS6	4
GO:0031667	response to nutrient levels	71/2286	426/17381	0.0202205328601315	0.177321381320691	0.154579416800877	HMGCL/SESN2/ZC3H12A/SLC2A1/OMA1/JUN/KIAA1324/GLUL/PTGS2/PIK3C2B/NUAK2/ATF3/GNPAT/PPARGC1A/ITGA2/ADRB2/SPARC/STC2/ZNF354A/HFE/CDKN1A/PIM1/SRF/FOXO3/IL6/PSPH/VGF/TNFRSF11B/HSF1/AQP3/CTSV/ALAD/TNC/SLC25A25/ADM/CAT/FADS1/SESN3/CBL/SIRT1/GABARAPL1/SLC38A2/CYP27B1/C12orf66/MDM2/ACACB/BBS4/CYP1A1/MAP1LC3B/MYBBP1A/TP53/GAST/PDK2/COL1A1/RPS6KB1/PPM1D/BCAS3/PMAIP1/RNF152/MKKS/DNMT3B/SRC/ICAM1/LDLR/KANK2/ZF…	71		GO:0060326	cell chemotaxis	8/248	270/17381	0.0403511264841949	0.220503386572093	0.185255779081283	CXCL8/CXCL1/SEMA5A/HBEGF/VEGFA/SERPINE1/GAS6/TIAM1	8
GO:0021819	layer formation in cerebral cortex	5/2286	13/17381	0.0202227265611832	0.177321381320691	0.154579416800877	RELN/DAB2IP/ADGRG1/CDK5R1/SOCS7	5		GO:0007548	sex differentiation	8/248	271/17381	0.0410893112869839	0.222733808382039	0.187129666537186	ASPM/ARID4B/VEGFA/INHBA/SFRP1/ADGRG1/CEBPB/NRIP1	8
GO:0031665	negative regulation of lipopolysaccharide-mediated signaling pathway	5/2286	13/17381	0.0202227265611832	0.177321381320691	0.154579416800877	PRDM1/TNFAIP3/TRIB1/CARD16/CARD8	5		GO:0050890	cognition	8/248	271/17381	0.0410893112869839	0.222733808382039	0.187129666537186	JUN/PTGS2/FOSL1/DKK1/CCND2/CEBPB/LDLR/COMT	8
GO:0032530	regulation of microvillus organization	5/2286	13/17381	0.0202227265611832	0.177321381320691	0.154579416800877	PLD1/CDHR2/EZR/FSCN1/KLF5	5		GO:1904019	epithelial cell apoptotic process	4/248	91/17381	0.0412806308779754	0.222733808382039	0.187129666537186	SEMA5A/TNFAIP3/SERPINE1/GAS6	4
GO:0035791	platelet-derived growth factor receptor-beta signaling pathway	5/2286	13/17381	0.0202227265611832	0.177321381320691	0.154579416800877	PDGFA/HIP1/PDGFRL/ABL1/PDGFB	5		GO:0019083	viral transcription	6/248	177/17381	0.0416758133310262	0.222733808382039	0.187129666537186	NDC1/JUN/POLR2H/RPL12/INPP5K/RPS4Y1	6
GO:0044794	positive regulation by host of viral process	5/2286	13/17381	0.0202227265611832	0.177321381320691	0.154579416800877	NUCKS1/ZNF502/STOM/PC/APOE	5		GO:2001020	regulation of response to DNA damage stimulus	6/248	177/17381	0.0416758133310262	0.222733808382039	0.187129666537186	IER3/MYC/RNF169/H2AFX/UBE2N/RFWD3	6
GO:0060149	negative regulation of posttranscriptional gene silencing	5/2286	13/17381	0.0202227265611832	0.177321381320691	0.154579416800877	ZC3H12A/TERT/POU5F1/BCDIN3D/ZC3H10	5		GO:0000186	activation of MAPKK activity	3/248	54/17381	0.0417959761573794	0.222733808382039	0.187129666537186	MAP3K21/RAF1/TAOK1	3
GO:0060967	negative regulation of gene silencing by RNA	5/2286	13/17381	0.0202227265611832	0.177321381320691	0.154579416800877	ZC3H12A/TERT/POU5F1/BCDIN3D/ZC3H10	5		GO:0014015	positive regulation of gliogenesis	3/248	54/17381	0.0417959761573794	0.222733808382039	0.187129666537186	DICER1/LIF/TIAM1	3
GO:0061029	eyelid development in camera-type eye	5/2286	13/17381	0.0202227265611832	0.177321381320691	0.154579416800877	GRHL3/JUN/SRF/INHBA/OSR2	5		GO:0021879	forebrain neuron differentiation	3/248	54/17381	0.0417959761573794	0.222733808382039	0.187129666537186	GATA2/INHBA/FGFR2	3
GO:0070208	protein heterotrimerization	5/2286	13/17381	0.0202227265611832	0.177321381320691	0.154579416800877	COL1A2/COL1A1/C1QTNF6/COL6A1/COL6A2	5		GO:0031102	neuron projection regeneration	3/248	54/17381	0.0417959761573794	0.222733808382039	0.187129666537186	JUN/SPP1/NEFL	3
GO:0090179	planar cell polarity pathway involved in neural tube closure	5/2286	13/17381	0.0202227265611832	0.177321381320691	0.154579416800877	DVL1/GRHL3/VANGL2/FZD1/FZD2	5		GO:0051893	regulation of focal adhesion assembly	3/248	54/17381	0.0417959761573794	0.222733808382039	0.187129666537186	SLC9A1/VEGFA/SFRP1	3
GO:0090266	regulation of mitotic cell cycle spindle assembly checkpoint	5/2286	13/17381	0.0202227265611832	0.177321381320691	0.154579416800877	GEN1/MAD2L1/CCNB1/DUSP1/NDC80	5		GO:0090109	regulation of cell-substrate junction assembly	3/248	54/17381	0.0417959761573794	0.222733808382039	0.187129666537186	SLC9A1/VEGFA/SFRP1	3
GO:1900103	positive regulation of endoplasmic reticulum unfolded protein response	5/2286	13/17381	0.0202227265611832	0.177321381320691	0.154579416800877	BCL2L11/AGR2/DAB2IP/ERN1/XBP1	5		GO:0090183	regulation of kidney development	3/248	54/17381	0.0417959761573794	0.222733808382039	0.187129666537186	VEGFA/MYC/LIF	3
GO:1903504	regulation of mitotic spindle checkpoint	5/2286	13/17381	0.0202227265611832	0.177321381320691	0.154579416800877	GEN1/MAD2L1/CCNB1/DUSP1/NDC80	5		GO:0097345	mitochondrial outer membrane permeabilization	3/248	54/17381	0.0417959761573794	0.222733808382039	0.187129666537186	SFN/TP53BP2/PPP3CC	3
GO:2000095	regulation of Wnt signaling pathway, planar cell polarity pathway	5/2286	13/17381	0.0202227265611832	0.177321381320691	0.154579416800877	DAB2/MLLT3/ABL1/DKK1/MKS1	5		GO:0050773	regulation of dendrite development	5/248	133/17381	0.0420264056666162	0.222733808382039	0.187129666537186	EFNA1/NRG1/NSMF/DLG5/TIAM1	5
GO:2001028	positive regulation of endothelial cell chemotaxis	5/2286	13/17381	0.0202227265611832	0.177321381320691	0.154579416800877	SEMA5A/FGF18/VEGFA/MET/P2RX4	5		GO:0009266	response to temperature stimulus	7/248	224/17381	0.0420814458821853	0.222733808382039	0.187129666537186	SLC9A1/NDC1/PTGS2/IL1A/DNAJC2/MKI67/HSBP1	7
GO:0033045	regulation of sister chromatid segregation	16/2286	71/17381	0.020268054637453	0.177451991878361	0.154693276188178	GEN1/BUB1/TACC3/CENPE/MAD2L1/CCNB1/PTTG1/DUSP1/TTK/SLF2/DLGAP5/BUB1B/RMI2/PLK1/NDC80/KLHL22	16		GO:0001774	microglial cell activation	2/248	23/17381	0.0421388286128183	0.222733808382039	0.187129666537186	JUN/LDLR	2
GO:0050819	negative regulation of coagulation	13/2286	54/17381	0.0205504523730651	0.17965470432885	0.156613484588545	SERPINE2/EDN1/PDGFA/UBASH3B/PLAU/TSPAN8/THBS1/SERPINF2/SERPINB2/THBD/PLAUR/APOE/PDGFB	13		GO:0009147	pyrimidine nucleoside triphosphate metabolic process	2/248	23/17381	0.0421388286128183	0.222733808382039	0.187129666537186	UCK2/NME7	2
GO:0090287	regulation of cellular response to growth factor stimulus	45/2286	253/17381	0.0207805006738179	0.181393861420707	0.158129589905242	SKI/CYR61/IL1B/CFLAR/ROBO1/SKIL/FGFBP1/SPRY1/DAB2/FOXD1/FBN2/FGF18/VEGFA/RUNX2/CITED2/DLL1/FZD1/SMURF1/ZNF703/SDCBP/DAB2IP/FAM129B/ENG/ABL1/NOTCH1/PPP2R5B/FAM89B/BCL9L/JCAD/DKK1/SIRT1/ITGA5/DUSP6/SPRY2/THBS1/SMAD6/VASN/FLCN/TOB1/SMURF2/UBE2O/GATA6/SMAD7/PMEPA1/FSTL3	45		GO:0009220	pyrimidine ribonucleotide biosynthetic process	2/248	23/17381	0.0421388286128183	0.222733808382039	0.187129666537186	UCK2/NME7	2
GO:0009896	positive regulation of catabolic process	74/2286	447/17381	0.0208567375151673	0.181787199478237	0.158472481253627	DVL1/SESN2/RNF19B/ZC3H12A/PLK3/KIAA1324/RC3H1/BTG2/ZFP36L2/HK2/IL1B/SH3BP4/ABHD5/PFKFB4/GSK3B/TIPARP/MAD2L1/FBXW7/DAB2/CCNB1/RNF14/ADRB2/PSMB9/RNF217/TNFAIP3/EZR/SMURF1/ASB9/HDAC6/PIM2/PSMD10/LONRF1/TRIB1/AGO2/HSF1/DAB2IP/GPSM1/PNPLA2/TRIM21/TRIM22/RDX/CDK1/SIRT1/IDE/TRIM8/ADAM8/PRICKLE1/RAPGEF3/MDM2/IRS2/ZFP36L1/BUB1B/DET1/AXIN1/PLK1/FLCN/OSBPL7/TOB1/SOX9/SMAD7/NEDD4L/RNF152/TP53INP2/EDEM2/AURKA…	74		GO:0010586	miRNA metabolic process	2/248	23/17381	0.0421388286128183	0.222733808382039	0.187129666537186	AGO2/DICER1	2
GO:0048644	muscle organ morphogenesis	18/2286	83/17381	0.0209985089774262	0.182205812272876	0.158837405783194	VANGL2/TNNT2/TGFB2/MYLK/PTCD2/FOXC1/FZD1/NRG1/CHD7/FOXH1/ENG/NOTCH1/CNTF/DLL4/FZD2/SMAD7/BMP2/LIF	18		GO:0031664	regulation of lipopolysaccharide-mediated signaling pathway	2/248	23/17381	0.0421388286128183	0.222733808382039	0.187129666537186	TNFAIP3/PRKCA	2
GO:0070542	response to fatty acid	18/2286	83/17381	0.0209985089774262	0.182205812272876	0.158837405783194	ID3/HMGCL/ZC3H12A/PTGS2/GNPAT/CLDN1/PPARGC1A/CCNB1/EDN1/CTGF/ALAD/TNC/CAT/P2RY6/AKR1C2/NME2/SRC/LDLR	18		GO:0033688	regulation of osteoblast proliferation	2/248	23/17381	0.0421388286128183	0.222733808382039	0.187129666537186	SFRP1/FGFR2	2
GO:0072332	intrinsic apoptotic signaling pathway by p53 class mediator	18/2286	83/17381	0.0209985089774262	0.182205812272876	0.158837405783194	TP53BP2/SHISA5/ZMAT3/JMY/CDKN1A/SIRT1/ANKRD2/MDM2/RPS27L/AEN/CDIP1/PYCARD/MYBBP1A/TP53/PDK2/PMAIP1/BCL3/CHEK2	18		GO:0035308	negative regulation of protein dephosphorylation	2/248	23/17381	0.0421388286128183	0.222733808382039	0.187129666537186	PPP4R4/PPP1R15A	2
GO:0032092	positive regulation of protein binding	19/2286	89/17381	0.0211518994885606	0.183264080115598	0.159759947806772	STPG1/MAPRE3/GSK3B/TERT/ITGA2/TMEM173/HFE/LFNG/HSF1/ABL1/CAPRIN2/PKD1/TRAF4/CSF3/BMP2/TICAM1/APOE/MFNG/TIAM1	19		GO:0031667	response to nutrient levels	11/248	426/17381	0.0426466275499571	0.224105299695178	0.18828192408601	JUN/PTGS2/ATF3/SPP1/ITGA2/TBL2/SFRP1/DNAJC15/GAS6/LDLR/COMT	11
GO:0006323	DNA packaging	38/2286	208/17381	0.0215417181131421	0.186232318085068	0.162347500931102	NOC2L/ITGB3BP/CENPL/CENPA/HJURP/CENPC/NAP1L5/HMGB2/CENPU/PAPD7/CENPK/CCNB1/CENPH/HIST1H2BC/HIST1H2BE/HIST1H4E/HIST1H3E/HIST1H2BH/HIST1H3G/HIST1H2BL/CENPQ/ASF1A/CENPI/CDK1/H2AFY2/NCAPD2/MIS18BP1/BAHD1/KNL1/OIP5/NUSAP1/TP53/TOP2A/SOX9/TSPY26P/ASF1B/AKAP8L/CHAF1B	38		GO:0022617	extracellular matrix disassembly	4/248	92/17381	0.0426925644318553	0.224105299695178	0.18828192408601	LAMB3/SPP1/ETS1/MMP2	4
GO:0045926	negative regulation of growth	42/2286	234/17381	0.0216035583406894	0.186232318085068	0.162347500931102	SESN2/CDKN2C/PSRC1/TGFB2/DUSP10/SERTAD2/SEMA4F/SERPINE2/SH3BP4/EAF2/BCL6/PLAC8/SEMA5A/ADRB2/STC2/CDHR2/SQSTM1/CDKN1A/INHBA/DDX3X/FHL1/ARHGAP4/PLXNA3/NAIF1/NOTCH1/CCDC85B/SIRT1/ING4/CAPRIN2/CYP27B1/BTG1/SOCS2/ING1/SAV1/ESR2/BDKRB1/DCUN1D3/TP53/FLCN/CDK5R1/CTDP1/NDRG3	42		GO:0071347	cellular response to interleukin-1	4/248	92/17381	0.0426925644318553	0.224105299695178	0.18828192408601	IL1A/CXCL8/SFRP1/CEBPB	4
GO:0042108	positive regulation of cytokine biosynthetic process	14/2286	60/17381	0.0216222396404718	0.186232318085068	0.162347500931102	MAPKAPK2/IL1A/IL1B/CCL20/TLR6/EREG/TLR3/EGR1/PRKCQ/THBS1/EBI3/TICAM1/BCL3/HMOX1	14		GO:0000377	RNA splicing, via transesterification reactions with bulged adenosine as nucleophile	9/248	323/17381	0.0427137634835686	0.224105299695178	0.18828192408601	SNRNP27/CWC22/LSM3/POLR2H/ZRSR2/CELF1/ZCRB1/MBNL2/PRPF39	9
GO:0060393	regulation of pathway-restricted SMAD protein phosphorylation	14/2286	60/17381	0.0216222396404718	0.186232318085068	0.162347500931102	TGFB2/BMP3/DAB2/HFE/TTK/INHBA/SDCBP/ENG/DKK1/SMAD6/SMAD7/BMP2/PMEPA1/GDF15	14		GO:0000398	mRNA splicing, via spliceosome	9/248	323/17381	0.0427137634835686	0.224105299695178	0.18828192408601	SNRNP27/CWC22/LSM3/POLR2H/ZRSR2/CELF1/ZCRB1/MBNL2/PRPF39	9
GO:0007498	mesoderm development	26/2286	132/17381	0.0218398533180118	0.187829180969508	0.163739561671602	EPHA2/SIX2/ITGA2/FOXC1/SRF/VEGFA/CITED2/INHBA/FOXH1/NR4A3/KLF4/OVOL1/DKK1/FGF8/TXNRD1/TBX3/ZFP36L1/AXIN1/IRX3/KDM6B/HES7/SECTM1/SNAI1/AMH/NF2/ETS2	26		GO:0001837	epithelial to mesenchymal transition	5/248	134/17381	0.0431692543071666	0.2258279695126	0.189729224030412	EFNA1/SFRP1/DLG5/FGFR2/TIAM1	5
GO:0031113	regulation of microtubule polymerization	10/2286	38/17381	0.0220520527176083	0.189096352053491	0.164844214509799	PSRC1/PRUNE1/RGS2/CAMSAP2/MET/ABL1/CAMSAP1/FKBP4/NAV3/CAMSAP3	10		GO:0061351	neural precursor cell proliferation	5/248	134/17381	0.0431692543071666	0.2258279695126	0.189729224030412	ASPM/GATA2/VEGFA/FGFR2/ADGRG1	5
GO:0060412	ventricular septum morphogenesis	10/2286	38/17381	0.0220520527176083	0.189096352053491	0.164844214509799	VANGL2/TGFB2/SOX4/CITED2/FZD1/NOTCH1/TBX3/SAV1/FZD2/SMAD7	10		GO:0007405	neuroblast proliferation	3/248	55/17381	0.043756840672052	0.227452288985337	0.191093894995682	ASPM/VEGFA/FGFR2	3
GO:0051099	positive regulation of binding	32/2286	170/17381	0.0223039080894381	0.190975166034528	0.166482065327918	SKI/STPG1/MAPRE3/GSK3B/PARP9/HMGB2/TERT/ITGA2/TMEM173/FOXC1/HFE/LFNG/MET/HSF1/KLF4/ABL1/GPSM1/TRIM6/KDM4D/CAPRIN2/PKD1/TRAF4/CSF3/BMP2/TICAM1/PLAUR/APOE/ERCC2/CALM3/TRIM28/MFNG/TIAM1	32		GO:0033627	cell adhesion mediated by integrin	3/248	55/17381	0.043756840672052	0.227452288985337	0.191093894995682	EFNA1/ITGA2/SERPINE1	3
GO:0030514	negative regulation of BMP signaling pathway	12/2286	49/17381	0.0224126894357712	0.191088924910287	0.16658123430878	SKI/SKIL/FZD1/SMURF1/ABL1/NOTCH1/DKK1/SMAD6/TOB1/SMURF2/SMAD7/FSTL3	12		GO:0048146	positive regulation of fibroblast proliferation	3/248	55/17381	0.043756840672052	0.227452288985337	0.191093894995682	JUN/MYC/GAS6	3
GO:0032480	negative regulation of type I interferon production	12/2286	49/17381	0.0224126894357712	0.191088924910287	0.16658123430878	REL/NMI/TRAIP/TNFAIP3/UBE2L6/NLRX1/TRAF3/PYCARD/CYLD/RNF135/DHX58/RELB	12		GO:0071398	cellular response to fatty acid	3/248	55/17381	0.043756840672052	0.227452288985337	0.191093894995682	SFRP1/LDLR/AKAP8	3
GO:0048708	astrocyte differentiation	15/2286	66/17381	0.0224155075696512	0.191088924910287	0.16658123430878	TSPAN2/GPR37L1/SERPINE2/DLL1/ABL1/NOTCH1/CNTF/CLCF1/VIM/MAP2K1/GFAP/SOX9/BMP2/LDLR/LIF	15		GO:0016055	Wnt signaling pathway	12/248	481/17381	0.0437999340275818	0.227452288985337	0.191093894995682	ASPM/SFRP1/MYC/AGO2/NRARP/AMOTL1/DKK1/FGFR2/ANKRD10/MESD/TIAM1/RUNX1	12
GO:0032635	interleukin-6 production	24/2286	120/17381	0.0226112090857752	0.192475854276139	0.16779028609329	ZC3H12A/IL6R/ARHGEF2/FCER1G/MAPKAPK2/IL1A/IL1B/TLR6/EREG/TLR3/F2R/F2RL1/TNFAIP3/IL6/CARD9/IL18/NLRX1/PYCARD/LGALS9/FOXJ1/CEBPB/TICAM1/KLF2/XBP1	24		GO:0006401	RNA catabolic process	10/248	376/17381	0.0439812160677345	0.228060262003785	0.19160468313796	RNASEH1/PUM2/LSM3/AGO2/SECISBP2/RPL12/EXOSC2/SMG1/PRKCA/RPS4Y1	10
GO:1903046	meiotic cell cycle process	34/2286	183/17381	0.0227045473993524	0.192988652894496	0.168237316850503	GPR3/TDRKH/ASPM/CYP26B1/BUB1/SGO2/FANCD2/MLH1/CENPC/EREG/MND1/NSUN2/PTTG1/TTK/FIGNL1/XRCC2/PIM2/RAD54B/HSF1/KIF18A/OVOL1/C11orf80/NCAPD2/BUB1B/PLK1/TOP2A/P3H4/RAD51C/DSN1/AURKA/ERCC1/LIF/MYH9/DMC1	34		GO:0051222	positive regulation of protein transport	12/248	482/17381	0.0443728078519003	0.229755413250656	0.193028863372928	SFN/PTGS2/SELENOI/STARD7/IL1A/SELENOK/SEMA5A/NRG1/IRS2/GAS6/CSF3/USP36	12
GO:0014074	response to purine-containing compound	28/2286	145/17381	0.0228200995655606	0.193192539464229	0.168415054395791	JUN/PTGS2/IL1B/PPARGC1A/AREG/PKD2/PPARGC1B/SPARC/DUSP1/EZR/IL6/VGF/FOSL1/CASP1/RAPGEF3/SSH1/P2RX4/ZFP36L1/FOS/P2RX5/PER1/COL1A1/THBD/DNMT3B/P2RY11/JUNB/JUND/FOSB	28		GO:0000375	RNA splicing, via transesterification reactions	9/248	326/17381	0.0448316505396391	0.231793337287915	0.194741023948329	SNRNP27/CWC22/LSM3/POLR2H/ZRSR2/CELF1/ZCRB1/MBNL2/PRPF39	9
GO:0060828	regulation of canonical Wnt signaling pathway	44/2286	248/17381	0.0229281908919654	0.193192539464229	0.168415054395791	DVL1/ASPM/KLHL12/GSK3B/SIAH2/SOX2/NFKB1/DAB2/ZBED3/EGR1/SOX4/PSMB9/FOXO3/RNF146/DDX3X/PSMD10/ZNF703/TMEM64/MLLT3/DAB2IP/NOTCH1/NRARP/ARNTL/DKK1/FAM53B/CAPRIN2/PRICKLE1/LATS2/SCEL/ANKRD10/AXIN1/GPRC5B/CYLD/TMEM88/COL1A1/MKS1/SMURF2/SOX9/BMP2/SRC/TLE2/DAPK3/APOE/KREMEN1	44		GO:0198738	cell-cell signaling by wnt	12/248	483/17381	0.0449508736817089	0.232071952496265	0.194975102337278	ASPM/SFRP1/MYC/AGO2/NRARP/AMOTL1/DKK1/FGFR2/ANKRD10/MESD/TIAM1/RUNX1	12
GO:0001666	response to hypoxia	58/2286	341/17381	0.0230838187876017	0.193192539464229	0.168415054395791	PLK3/PTGS2/TGFB2/NR4A2/CFLAR/CPEB2/PPARGC1A/CCNA2/TERT/ITGA2/CCNB1/EGR1/STC2/ZNF354A/EDN1/PSMB9/SRF/VEGFA/FOXO3/CITED2/GNGT1/FUNDC1/PSMD10/NKX3-1/MYC/NDRG1/HSF1/AQP3/ALAD/NOTCH1/ADM/CAT/CASP1/CARD16/ETS1/SIRT1/PLAU/ADAM8/MDM2/RGCC/ZFP36L1/THBS1/CYP1A1/ARNT2/VASN/TP53/ALKBH5/GATA6/PMAIP1/BMP2/DNMT3B/SRC/PTGIS/ANGPTL4/ICAM1/ERCC2/HMOX1/BACH1	58		GO:0001678	cellular glucose homeostasis	5/248	136/17381	0.0455106845055671	0.232370106967292	0.195225596625258	RAF1/PTPRN2/IRS2/GAS6/TIAM1	5
GO:0046578	regulation of Ras protein signal transduction	38/2286	209/17381	0.0230929433802787	0.193192539464229	0.168415054395791	PLEKHG5/ARHGEF19/VAV3/ARHGEF2/RASAL2/TGFB2/PSD4/ROBO1/KALRN/RASA2/MCF2L2/BCL6/SPRY1/CCDC125/F2R/F2RL1/SQSTM1/MET/IQSEC2/NRG1/FGD3/DAB2IP/RALGPS1/ABL1/NOTCH1/RDX/NET1/FOXM1/ARHGEF25/SPATA13/SPRY2/PLEKHG3/ADGRG1/FLCN/APOE/CYTH2/BCR/TIAM1	38		GO:0007612	learning	5/248	136/17381	0.0455106845055671	0.232370106967292	0.195225596625258	JUN/PTGS2/FOSL1/DKK1/COMT	5
GO:0003338	metanephros morphogenesis	9/2286	33/17381	0.0232943860438843	0.193192539464229	0.168415054395791	SIX2/PAX8/PKD2/FMN1/PKD1/SOX9/FOXJ1/LIF/WNT7B	9		GO:0032897	negative regulation of viral transcription	2/248	24/17381	0.0455465092116721	0.232370106967292	0.195225596625258	JUN/INPP5K	2
GO:0007616	long-term memory	9/2286	33/17381	0.0232943860438843	0.193192539464229	0.168415054395791	SRF/SGK1/RELN/ARC/CCND2/RPS6KB1/LDLR/APOE/NTF4	9		GO:0034695	response to prostaglandin E	2/248	24/17381	0.0455465092116721	0.232370106967292	0.195225596625258	SFRP1/AKAP8	2
GO:0030224	monocyte differentiation	9/2286	33/17381	0.0232943860438843	0.193192539464229	0.168415054395791	CTNNBIP1/JUN/CSF2/VEGFA/HOXA7/PIR/MYC/ZFP36L1/MYH9	9		GO:0039694	viral RNA genome replication	2/248	24/17381	0.0455465092116721	0.232370106967292	0.195225596625258	CXCL8/INPP5K	2
GO:0097009	energy homeostasis	9/2286	33/17381	0.0232943860438843	0.193192539464229	0.168415054395791	OMA1/AMPD2/PPARGC1A/DLL1/NR4A3/AMPD3/ACACB/FLCN/METRNL	9		GO:0048103	somatic stem cell division	2/248	24/17381	0.0455465092116721	0.232370106967292	0.195225596625258	ASPM/FGFR2	2
GO:1901976	regulation of cell cycle checkpoint	9/2286	33/17381	0.0232943860438843	0.193192539464229	0.168415054395791	GEN1/ETAA1/MAD2L1/FBXO4/CCNB1/DUSP1/NDRG1/NDC80/CHEK2	9		GO:0051894	positive regulation of focal adhesion assembly	2/248	24/17381	0.0455465092116721	0.232370106967292	0.195225596625258	VEGFA/SFRP1	2
GO:1903131	mononuclear cell differentiation	9/2286	33/17381	0.0232943860438843	0.193192539464229	0.168415054395791	CTNNBIP1/JUN/CSF2/VEGFA/HOXA7/PIR/MYC/ZFP36L1/MYH9	9		GO:0010038	response to metal ion	9/248	327/17381	0.0455529785285174	0.232370106967292	0.195225596625258	JUN/PTGS2/IL1A/MAPK9/FXN/STIM1/NEDD4L/JUND/FOSB	9
GO:0002313	mature B cell differentiation involved in immune response	6/2286	18/17381	0.0233630325824249	0.193192539464229	0.168415054395791	DLL1/LFNG/PLCG2/BCL3/XBP1/MFNG	6		GO:0019233	sensory perception of pain	4/248	94/17381	0.0455973999313632	0.232370106967292	0.195225596625258	SLC9A1/PTGS2/ITGA2/COMT	4
GO:0006448	regulation of translational elongation	6/2286	18/17381	0.0233630325824249	0.193192539464229	0.168415054395791	DPH2/DPH5/EIF5A2/CPEB2/EIF5AL1/DPH6	6		GO:0010817	regulation of hormone levels	12/248	486/17381	0.0467164056839988	0.237731623194217	0.199730071051329	SOX11/RAF1/RBP1/SPP1/INHBA/PTPRN2/SFRP1/IRS2/PRKCA/COMT/LIF/TIAM1	12
GO:0010544	negative regulation of platelet activation	6/2286	18/17381	0.0233630325824249	0.193192539464229	0.168415054395791	SERPINE2/PDGFA/UBASH3B/THBD/APOE/PDGFB	6		GO:0071356	cellular response to tumor necrosis factor	8/248	279/17381	0.0473195329146881	0.240456338931291	0.202019239233704	CXCL8/RIPK1/TNFAIP3/TNFRSF10A/SFRP1/BIRC3/GAS6/INPP5K	8
GO:0030903	notochord development	6/2286	18/17381	0.0233630325824249	0.193192539464229	0.168415054395791	EPHA2/ID3/STIL/EFNA1/COBL/SOX9	6		GO:0000245	spliceosomal complex assembly	3/248	57/17381	0.0478138910912884	0.24124281414241	0.202679995878892	ZRSR2/CELF1/PRPF39	3
GO:0042226	interleukin-6 biosynthetic process	6/2286	18/17381	0.0233630325824249	0.193192539464229	0.168415054395791	IL1B/TLR6/EREG/CARD9/FOXJ1/CEBPB	6		GO:0001541	ovarian follicle development	3/248	57/17381	0.0478138910912884	0.24124281414241	0.202679995878892	VEGFA/INHBA/CEBPB	3
GO:0045076	regulation of interleukin-2 biosynthetic process	6/2286	18/17381	0.0233630325824249	0.193192539464229	0.168415054395791	IL1A/IL1B/CARD9/PRKCQ/LAG3/ZFP36	6		GO:0071277	cellular response to calcium ion	3/248	57/17381	0.0478138910912884	0.24124281414241	0.202679995878892	JUN/JUND/FOSB	3
GO:0072643	interferon-gamma secretion	6/2286	18/17381	0.0233630325824249	0.193192539464229	0.168415054395791	ZC3H12A/F2RL1/BTN3A2/BTN3A1/ABL1/LGALS9	6		GO:0097306	cellular response to alcohol	3/248	57/17381	0.0478138910912884	0.24124281414241	0.202679995878892	INHBA/SFRP1/AKAP8	3
GO:1900409	positive regulation of cellular response to oxidative stress	6/2286	18/17381	0.0233630325824249	0.193192539464229	0.168415054395791	MCL1/TLR6/FBXW7/FOXO3/HDAC6/MMP3	6		GO:1903391	regulation of adherens junction organization	3/248	57/17381	0.0478138910912884	0.24124281414241	0.202679995878892	SLC9A1/VEGFA/SFRP1	3
GO:1905276	regulation of epithelial tube formation	6/2286	18/17381	0.0233630325824249	0.193192539464229	0.168415054395791	DVL1/GRHL3/VANGL2/FZD1/SIX4/FZD2	6		GO:2000241	regulation of reproductive process	5/248	138/17381	0.0479266167909816	0.241468571406478	0.202869665699788	ASPM/INHBA/SFRP1/FGFR2/LIF	5
GO:2001235	positive regulation of apoptotic signaling pathway	33/2286	177/17381	0.0233911735314261	0.193192539464229	0.168415054395791	SFN/MCL1/PEA15/ATF3/TP53BP2/BCL2L11/GSK3B/SKIL/TNFSF10/FBXW7/IL20RA/INHBA/PPP3CC/TNFRSF10B/TNFRSF10A/NKX3-1/DAB2IP/SIRT1/PPIF/CRADD/GZMB/THBS1/PYCARD/CYLD/TP53/LGALS9/PMAIP1/DAPK3/PLEKHF1/DEDD2/PLAUR/BBC3/BIK	33		GO:1903214	regulation of protein targeting to mitochondrion	4/248	96/17381	0.0486100420665784	0.244564970850547	0.205471103710675	SELENOI/STARD7/NRG1/USP36	4
GO:0007229	integrin-mediated signaling pathway	20/2286	96/17381	0.0235656536354108	0.194358311666309	0.169431313043101	VAV3/FCER1G/ITGA4/ITGA2/NEDD9/CTGF/ITGB8/CCM2/FLNA/TLN1/ABL1/ADAMTS13/ITGA5/FERMT2/SEMA7A/BCAR1/NME2/SRC/MYH9/ADAMTS1	20		GO:0030278	regulation of ossification	6/248	184/17381	0.0487024019621884	0.244573498003267	0.205478267792574	SOX11/SFRP1/DKK1/FGFR2/CEBPB/JUND	6
GO:0048144	fibroblast proliferation	19/2286	90/17381	0.0236101309287178	0.194450103736375	0.169511332522715	SKI/JUN/DDR2/FOSL2/EREG/BTC/CCNA2/PDGFC/FBXO4/CCNB1/CDKN1A/PDGFA/PEX2/MYC/DAB2IP/TP53/SPHK1/PDGFB/WNT7B	19		GO:0009218	pyrimidine ribonucleotide metabolic process	2/248	25/17381	0.0490519530632887	0.244573498003267	0.205478267792574	UCK2/NME7	2
GO:0048146	positive regulation of fibroblast proliferation	13/2286	55/17381	0.0237691279396634	0.195208147910109	0.170172155404944	JUN/DDR2/FOSL2/EREG/BTC/CCNA2/PDGFC/CCNB1/CDKN1A/PDGFA/MYC/SPHK1/PDGFB	13		GO:0030194	positive regulation of blood coagulation	2/248	25/17381	0.0490519530632887	0.244573498003267	0.205478267792574	F3/SERPINE1	2
GO:0060761	negative regulation of response to cytokine stimulus	13/2286	55/17381	0.0237691279396634	0.195208147910109	0.170172155404944	ECM1/TRAIP/ROBO1/F2RL1/IL6/SCRIB/KLF4/NR1H3/MMP12/CARD16/CCL5/ZNF675/CARD8	13		GO:0033173	calcineurin-NFAT signaling cascade	2/248	25/17381	0.0490519530632887	0.244573498003267	0.205478267792574	SLC9A1/NRG1	2
GO:0009411	response to UV	26/2286	133/17381	0.0238571746194784	0.195655675395469	0.170562286235045	NOC2L/CASP9/IVL/PTGS2/XPC/CDC25A/PRIMPOL/ERCC8/GTF2H2/CDKN1A/SCARA3/PBK/MYC/CAT/DDB2/CARD16/SIRT1/RHNO1/MDM2/DCUN1D3/TP53/MAP2K7/BCL3/ERCC2/ERCC1/ATF4	26		GO:1900048	positive regulation of hemostasis	2/248	25/17381	0.0490519530632887	0.244573498003267	0.205478267792574	F3/SERPINE1	2
GO:0051385	response to mineralocorticoid	8/2286	28/17381	0.0241723534377537	0.197407553074989	0.172089480688357	EDN1/CDKN1A/FOXO3/CTGF/FOSL1/FOS/SRC/FOSB	8		GO:1903672	positive regulation of sprouting angiogenesis	2/248	25/17381	0.0490519530632887	0.244573498003267	0.205478267792574	PTGS2/VEGFA	2
GO:0070076	histone lysine demethylation	8/2286	28/17381	0.0241723534377537	0.197407553074989	0.172089480688357	KDM5B/KDM3A/KDM7A/KDM5C/KDM2A/KDM4D/KDM2B/KDM6B	8		GO:0008584	male gonad development	5/248	139/17381	0.0491625781459269	0.244573498003267	0.205478267792574	ASPM/ARID4B/INHBA/SFRP1/ADGRG1	5
GO:0090049	regulation of cell migration involved in sprouting angiogenesis	8/2286	28/17381	0.0241723534377537	0.197407553074989	0.172089480688357	PTGS2/VEGFA/KLF4/ABL1/NOTCH1/JCAD/STARD13/DLL4	8		GO:0072073	kidney epithelium development	5/248	139/17381	0.0491625781459269	0.244573498003267	0.205478267792574	VEGFA/SFRP1/MYC/FGFR2/LIF	5
GO:0002886	regulation of myeloid leukocyte mediated immunity	11/2286	44/17381	0.0243369051380151	0.197661839550208	0.172311154209887	FCER1G/GATA2/F2RL1/IL13RA2/LYN/GAB2/STYK1/LGALS9/ADGRE2/BCR/HMOX1	11		GO:0043123	positive regulation of I-kappaB kinase/NF-kappaB signaling	6/248	185/17381	0.0497622861888991	0.247210686074083	0.20769389966217	PTGS2/REL/RIPK1/BIRC3/UBE2N/TGM2	6
GO:0006984	ER-nucleus signaling pathway	11/2286	44/17381	0.0243369051380151	0.197661839550208	0.172311154209887	ATF3/GSK3B/CXCL8/FBXW7/AGR2/INSIG1/MBTPS2/TP53/PPP1R15A/XBP1/ATF4	11		GO:0045600	positive regulation of fat cell differentiation	3/248	58/17381	0.0499093768309098	0.24724979986526	0.20772676108879	PTGS2/SFRP1/CEBPB	3
GO:0043300	regulation of leukocyte degranulation	11/2286	44/17381	0.0243369051380151	0.197661839550208	0.172311154209887	FCER1G/GATA2/F2RL1/IL13RA2/LYN/GAB2/STYK1/LGALS9/ADGRE2/BCR/HMOX1	11		GO:1903670	regulation of sprouting angiogenesis	3/248	58/17381	0.0499093768309098	0.24724979986526	0.20772676108879	PTGS2/VEGFA/TMEM2	3
GO:0031664	regulation of lipopolysaccharide-mediated signaling pathway	7/2286	23/17381	0.0243729827879609	0.197661839550208	0.172311154209887	CD55/PRDM1/TNFAIP3/TRIB1/TRIM5/CARD16/CARD8	7		GO:0019318	hexose metabolic process	7/248	233/17381	0.0501054037268975	0.247783878838639	0.208175467196403	ATF3/MAN2B2/PGM2/FUT4/HECTD4/IRS2/INPP5K	7
GO:0045606	positive regulation of epidermal cell differentiation	7/2286	23/17381	0.0243729827879609	0.197661839550208	0.172311154209887	SFN/FOXC1/NOTCH1/H2AFY2/CYP27B1/NME2/NCOA3	7		GO:0001657	ureteric bud development	4/248	97/17381	0.0501567029518529	0.247783878838639	0.208175467196403	VEGFA/SFRP1/MYC/FGFR2	4
GO:0071385	cellular response to glucocorticoid stimulus	14/2286	61/17381	0.0247715373575294	0.200323150290225	0.174631144382835	ERRFI1/CASP9/ZFP36L2/CFLAR/CREBRF/EDN1/FOXO3/IL6/ZFP36L1/SERPINF1/RPS6KB1/DNMT3B/ICAM1/ZFP36	14		GO:0046546	development of primary male sexual characteristics	5/248	140/17381	0.0504172254469221	0.248724978871482	0.208966131786585	ASPM/ARID4B/INHBA/SFRP1/ADGRG1	5
GO:0031497	chromatin assembly	31/2286	165/17381	0.0247900655370408	0.200323150290225	0.174631144382835	NOC2L/ITGB3BP/CENPL/CENPA/HJURP/CENPC/NAP1L5/HMGB2/CENPU/CENPK/CENPH/HIST1H2BC/HIST1H2BE/HIST1H4E/HIST1H3E/HIST1H2BH/HIST1H3G/HIST1H2BL/CENPQ/ASF1A/CENPI/H2AFY2/MIS18BP1/BAHD1/KNL1/OIP5/TP53/SOX9/TSPY26P/ASF1B/CHAF1B	31		GO:0009746	response to hexose	6/248	186/17381	0.0508362815231615	0.249691380083937	0.209778053146622	PTGS2/RAF1/PTPRN2/IRS2/GAS6/TIAM1	6
GO:0006334	nucleosome assembly	28/2286	146/17381	0.0248042041690178	0.200323150290225	0.174631144382835	ITGB3BP/CENPL/CENPA/HJURP/CENPC/NAP1L5/HMGB2/CENPU/CENPK/CENPH/HIST1H2BC/HIST1H2BE/HIST1H4E/HIST1H3E/HIST1H2BH/HIST1H3G/HIST1H2BL/CENPQ/ASF1A/CENPI/H2AFY2/MIS18BP1/KNL1/OIP5/SOX9/TSPY26P/ASF1B/CHAF1B	28		GO:0031099	regeneration	6/248	186/17381	0.0508362815231615	0.249691380083937	0.209778053146622	JUN/SPP1/NEFL/MKI67/GAS6/CEBPB	6
GO:1901990	regulation of mitotic cell cycle phase transition	69/2286	417/17381	0.0251808029858541	0.203083350222013	0.177037340931338	SFN/PLK3/GADD45A/CDC7/PBX1/BTG2/NEK2/GJC2/GEN1/MTA3/ZFP36L2/BUB1/XPC/NEK11/CEP70/PKD2/CENPE/MAD2L1/TERT/CCNB1/CDC25C/HMMR/DUSP1/MRNIP/SOX4/PSMB9/CDKN1A/TTK/GPNMB/ANLN/CEP41/DDX3X/PSMD10/FHL1/PKIA/MTBP/CNTRL/RDX/CDK1/CCND2/MDM2/CRADD/KNTC1/RGCC/DLGAP5/ZFP36L1/BUB1B/RPS27L/CYP1A1/PKD1/DCUN1D3/PLK1/RBL2/FBXO31/TP53/SLFN11/BRCA1/RAD51C/NDC80/TPX2/AURKA/ARID3A/KANK2/BRD4/ERCC2/KLHL22/CHEK2/CSNK1E/GTSE1	69		GO:1901215	negative regulation of neuron death	6/248	186/17381	0.0508362815231615	0.249691380083937	0.209778053146622	JUN/REL/NEFL/BTBD10/CSF3/CEBPB	6
GO:0007368	determination of left/right symmetry	23/2286	115/17381	0.0252188524862208	0.203109293987781	0.177059957336377	STIL/VANGL2/DISP1/DYNC2LI1/ARL6/CCDC39/PKD2/SRF/CITED2/DLL1/FOXH1/IFT74/ENG/NOTCH1/MICAL2/FGF8/TBX3/BBS4/AXIN1/GAS8/MKS1/FOXJ1/MKKS	23		GO:0045926	negative regulation of growth	7/248	234/17381	0.0510527570424625	0.249691380083937	0.209778053146622	SERTAD2/SPP1/SEMA5A/INHBA/SFRP1/FXN/EI24	7
GO:0034284	response to monosaccharide	35/2286	191/17381	0.0254558947007424	0.204735616551764	0.178477699469887	SESN2/TXNIP/GLUL/PTGS2/VSNL1/RAB11FIP5/PPARGC1A/ITGA2/EGR1/SPARC/SOX4/SRF/HMGN3/FOXO3/CTGF/TMEM27/LPL/MAFA/CTSV/CAT/C2CD2L/TWNK/GPAM/IRS2/THBS1/SERPINF1/NR1D1/NME2/RPS6KB1/ERN1/ICAM1/XBP1/PIM3/TIAM1/COL6A2	35		GO:0044344	cellular response to fibroblast growth factor stimulus	5/248	141/17381	0.0516905706513784	0.249691380083937	0.209778053146622	POLR2H/CXCL8/SFRP1/FGFR2/DUSP6	5
GO:0071453	cellular response to oxygen levels	39/2286	217/17381	0.0255705565761306	0.205374539112145	0.179034678419798	PLK3/PTGS2/CFLAR/CPEB2/PPARGC1A/CCNA2/TERT/CCNB1/EGR1/STC2/EDN1/PSMB9/VEGFA/FOXO3/CITED2/GNGT1/PSMD10/NKX3-1/MYC/NDRG1/AQP3/NOTCH1/CARD16/CBL/SIRT1/ADAM8/MDM2/RGCC/ZFP36L1/VASN/TP53/GATA6/PMAIP1/DNMT3B/SRC/PTGIS/ICAM1/HMOX1/BACH1	39		GO:1903707	negative regulation of hemopoiesis	5/248	141/17381	0.0516905706513784	0.249691380083937	0.209778053146622	GATA2/INHBA/SFRP1/MYC/NRARP	5
GO:0010508	positive regulation of autophagy	21/2286	103/17381	0.0258989376026647	0.206968831811717	0.180424498608848	SESN2/ZC3H12A/PLK3/KIAA1324/HK2/SH3BP4/ADRB2/SMURF1/HDAC6/PIM2/GPSM1/TRIM21/TRIM22/SIRT1/TRIM8/FLCN/RNF152/TP53INP2/TICAM1/PLEKHF1/HMOX1	21		GO:0072163	mesonephric epithelium development	4/248	98/17381	0.0517301941428526	0.249691380083937	0.209778053146622	VEGFA/SFRP1/MYC/FGFR2	4
GO:0032642	regulation of chemokine production	16/2286	73/17381	0.0259465299355797	0.206968831811717	0.180424498608848	EPHA2/IL6R/IL1RL1/IL1A/IL1B/TLR3/F2RL1/EGR1/IL6/DDX3X/LPL/KLF4/PYCARD/LGALS9/TICAM1/HMOX1	16		GO:0072164	mesonephric tubule development	4/248	98/17381	0.0517301941428526	0.249691380083937	0.209778053146622	VEGFA/SFRP1/MYC/FGFR2	4
GO:0032755	positive regulation of interleukin-6 production	16/2286	73/17381	0.0259465299355797	0.206968831811717	0.180424498608848	IL6R/ARHGEF2/FCER1G/IL1A/IL1B/TLR6/EREG/TLR3/F2R/F2RL1/IL6/CARD9/PYCARD/LGALS9/TICAM1/XBP1	16		GO:0010001	glial cell differentiation	6/248	187/17381	0.0519244124296873	0.249691380083937	0.209778053146622	SOX11/NRG1/DICER1/CNP/LDLR/LIF	6
GO:0035050	embryonic heart tube development	16/2286	73/17381	0.0259465299355797	0.206968831811717	0.180424498608848	STIL/VANGL2/CCDC39/PKD2/FOXC1/SRF/CITED2/DLL1/FOXH1/ENG/NOTCH1/MICAL2/FGF8/TBX3/BBS4/MKKS	16		GO:0032623	interleukin-2 production	3/248	59/17381	0.0520490063457092	0.249691380083937	0.209778053146622	IL1A/TNFAIP3/RUNX1	3
GO:0051148	negative regulation of muscle cell differentiation	16/2286	73/17381	0.0259465299355797	0.206968831811717	0.180424498608848	ID3/CFLAR/EREG/DLL1/NOTCH1/IL18/DKK1/ANKRD2/BHLHE41/PRICKLE1/TBX3/SOX9/CTDP1/BMP2/XBP1/PDGFB	16		GO:0035773	insulin secretion involved in cellular response to glucose stimulus	3/248	59/17381	0.0520490063457092	0.249691380083937	0.209778053146622	RAF1/PTPRN2/TIAM1	3
GO:0045661	regulation of myoblast differentiation	12/2286	50/17381	0.0260694738246973	0.207382130793738	0.18078479083717	ID3/DLL1/IGFBP3/NOTCH1/IL18/ANKRD2/PRICKLE1/BTG1/TBX3/ZFP36L1/SOX9/TNFSF14	12		GO:0070059	intrinsic apoptotic signaling pathway in response to endoplasmic reticulum stress	3/248	59/17381	0.0520490063457092	0.249691380083937	0.209778053146622	SELENOK/CEBPB/PPP1R15A	3
GO:0070206	protein trimerization	12/2286	50/17381	0.0260694738246973	0.207382130793738	0.18078479083717	SKI/DISP1/COL1A2/HSF1/TRIM21/TRIM6/TRIM22/ASIC1/COL1A1/C1QTNF6/COL6A1/COL6A2	12		GO:0000188	inactivation of MAPK activity	2/248	26/17381	0.0526517014872942	0.249691380083937	0.209778053146622	DUSP7/DUSP6	2
GO:0008585	female gonad development	20/2286	97/17381	0.0261349366134915	0.207619639500367	0.18099183838599	IDH1/TIPARP/EREG/FOXC1/VEGFA/FOXO3/LFNG/INHBA/VGF/FANCF/SIRT1/SRC/CEBPB/COL9A3/AMH/ICAM1/KMT2B/DMC1/NRIP1/ADAMTS1	20		GO:0005979	regulation of glycogen biosynthetic process	2/248	26/17381	0.0526517014872942	0.249691380083937	0.209778053146622	IRS2/INPP5K	2
GO:1902106	negative regulation of leukocyte differentiation	19/2286	91/17381	0.0262800509128803	0.20848840390885	0.181749181322304	RC3H1/GATA2/BCL6/TLR3/HOXA7/INHBA/LYN/TRIB1/MYC/NRARP/UBASH3B/CYLD/NME2/FOXJ1/SMAD7/FSTL3/ZNF675/NFKBID/TOB2	19		GO:0010962	regulation of glucan biosynthetic process	2/248	26/17381	0.0526517014872942	0.249691380083937	0.209778053146622	IRS2/INPP5K	2
GO:0001558	regulation of cell growth	65/2286	391/17381	0.0266185715318615	0.210887079622669	0.183840220147825	SLC25A33/SFN/SESN2/MACF1/CDKN2C/CYR61/PSRC1/TGFB2/SERTAD2/SEMA4F/SERPINE2/SH3BP4/EAF2/ZNF639/BCL6/SEMA5A/ESM1/MAP1B/HBEGF/CDHR2/EDN1/CDKN1A/SRF/VEGFA/CTGF/SGK1/INHBA/IGFBP3/SMURF1/DDX3X/PSMD10/FHL1/ARHGAP4/PLXNA3/NRG1/SDCBP/EBAG9/NAIF1/ABL1/CCDC85B/NET1/PRKCQ/SIRT1/CAPRIN2/CYP27B1/BTG1/SOCS2/KDM2B/ING1/ESR2/BDKRB1/SEMA7A/DCUN1D3/BCAR1/TP53/NDEL1/FLCN/CDK5R1/SPHK1/TMC8/NEDD4L/CTDP1/NDRG3/WISP2/APOE	65		GO:0031063	regulation of histone deacetylation	2/248	26/17381	0.0526517014872942	0.249691380083937	0.209778053146622	VEGFA/AKAP8	2
GO:0051384	response to glucocorticoid	28/2286	147/17381	0.0269195627725596	0.212982320931879	0.185666740882226	ERRFI1/CASP9/PTGS2/ZFP36L2/CFLAR/CLDN1/AREG/PPARGC1B/SPARC/DUSP1/CREBRF/EDN1/CDKN1A/FOXO3/IL6/CTSV/ALAD/ADM/FOSL1/ZFP36L1/FOS/SERPINF1/RPS6KB1/DNMT3B/ICAM1/ZFP36/FOSB/WNT7B	28		GO:0032692	negative regulation of interleukin-1 production	2/248	26/17381	0.0526517014872942	0.249691380083937	0.209778053146622	TNFAIP3/GAS6	2
GO:0070482	response to oxygen levels	62/2286	371/17381	0.0270357856788233	0.213612013947451	0.186215674002336	PLK3/PTGS2/TGFB2/NR4A2/CFLAR/CPEB2/PPARGC1A/CCNA2/TERT/ITGA2/CCNB1/EGR1/STC2/ZNF354A/EDN1/PSMB9/CDKN1A/SRF/VEGFA/FOXO3/CTGF/CITED2/GNGT1/FUNDC1/PSMD10/NKX3-1/MYC/NDRG1/HSF1/AQP3/ALAD/NOTCH1/ADM/CAT/CASP1/CARD16/CBL/ETS1/SIRT1/PLAU/ADAM8/MDM2/RGCC/ZFP36L1/THBS1/CYP1A1/ARNT2/VASN/TP53/ALKBH5/COL1A1/GATA6/PMAIP1/BMP2/DNMT3B/SRC/PTGIS/ANGPTL4/ICAM1/ERCC2/HMOX1/BACH1	62		GO:0033137	negative regulation of peptidyl-serine phosphorylation	2/248	26/17381	0.0526517014872942	0.249691380083937	0.209778053146622	DKK1/INPP5K	2
GO:0045576	mast cell activation	13/2286	56/17381	0.0273459405558959	0.215770202139958	0.188097068505692	FCER1G/GATA2/PLSCR1/IL13RA2/LYN/NDRG1/NR4A3/GAB2/CBL/STYK1/LGALS9/ADGRE2/HMOX1	13		GO:0033598	mammary gland epithelial cell proliferation	2/248	26/17381	0.0526517014872942	0.249691380083937	0.209778053146622	RREB1/CEBPB	2
GO:0030177	positive regulation of Wnt signaling pathway	30/2286	160/17381	0.0275619087558695	0.217180391831723	0.189326397414074	DVL1/SKI/MACF1/ASPM/NFKB1/TERT/DAB2/DEPDC1B/ZBED3/SOX4/PSMB9/RNF146/DDX3X/PSMD10/MLLT3/ABL1/NRARP/ARNTL/DKK1/FAM53B/CAPRIN2/SCEL/AXIN1/GPRC5B/COL1A1/SMURF2/BMP2/SRC/DAPK3/CSNK1E	30		GO:0033687	osteoblast proliferation	2/248	26/17381	0.0526517014872942	0.249691380083937	0.209778053146622	SFRP1/FGFR2	2
GO:0006692	prostanoid metabolic process	9/2286	34/17381	0.028092101946657	0.218042013164157	0.190077513393878	PTGS2/HPGD/EDN1/PTGS1/AKR1C2/SIRT1/PTGR2/ZADH2/PTGIS	9		GO:0039528	cytoplasmic pattern recognition receptor signaling pathway in response to virus	2/248	26/17381	0.0526517014872942	0.249691380083937	0.209778053146622	PUM2/BIRC3	2
GO:0006693	prostaglandin metabolic process	9/2286	34/17381	0.028092101946657	0.218042013164157	0.190077513393878	PTGS2/HPGD/EDN1/PTGS1/AKR1C2/SIRT1/PTGR2/ZADH2/PTGIS	9		GO:0042044	fluid transport	2/248	26/17381	0.0526517014872942	0.249691380083937	0.209778053146622	CSF2/INPP5K	2
GO:0019076	viral release from host cell	9/2286	34/17381	0.028092101946657	0.218042013164157	0.190077513393878	TRIM11/ZNF502/TRIM35/TRIM21/TRIM5/PC/TRIM8/VPS37B/TRIM28	9		GO:0043921	modulation by host of viral transcription	2/248	26/17381	0.0526517014872942	0.249691380083937	0.209778053146622	JUN/INPP5K	2
GO:0035890	exit from host	9/2286	34/17381	0.028092101946657	0.218042013164157	0.190077513393878	TRIM11/ZNF502/TRIM35/TRIM21/TRIM5/PC/TRIM8/VPS37B/TRIM28	9		GO:0045577	regulation of B cell differentiation	2/248	26/17381	0.0526517014872942	0.249691380083937	0.209778053146622	INHBA/SFRP1	2
GO:0035891	exit from host cell	9/2286	34/17381	0.028092101946657	0.218042013164157	0.190077513393878	TRIM11/ZNF502/TRIM35/TRIM21/TRIM5/PC/TRIM8/VPS37B/TRIM28	9		GO:0045992	negative regulation of embryonic development	2/248	26/17381	0.0526517014872942	0.249691380083937	0.209778053146622	NRARP/DKK1	2
GO:0052126	movement in host environment	9/2286	34/17381	0.028092101946657	0.218042013164157	0.190077513393878	TRIM11/ZNF502/TRIM35/TRIM21/TRIM5/PC/TRIM8/VPS37B/TRIM28	9		GO:0050820	positive regulation of coagulation	2/248	26/17381	0.0526517014872942	0.249691380083937	0.209778053146622	F3/SERPINE1	2
GO:0052192	movement in environment of other organism involved in symbiotic interaction	9/2286	34/17381	0.028092101946657	0.218042013164157	0.190077513393878	TRIM11/ZNF502/TRIM35/TRIM21/TRIM5/PC/TRIM8/VPS37B/TRIM28	9		GO:0052472	modulation by host of symbiont transcription	2/248	26/17381	0.0526517014872942	0.249691380083937	0.209778053146622	JUN/INPP5K	2
GO:0061384	heart trabecula morphogenesis	9/2286	34/17381	0.028092101946657	0.218042013164157	0.190077513393878	TGFB2/SRF/NRG1/CHD7/FOXH1/ENG/NOTCH1/DLL4/ADAMTS1	9		GO:0060740	prostate gland epithelium morphogenesis	2/248	26/17381	0.0526517014872942	0.249691380083937	0.209778053146622	SFRP1/FGFR2	2
GO:0010875	positive regulation of cholesterol efflux	5/2286	14/17381	0.0281199783741119	0.218042013164157	0.190077513393878	ABCA12/NR1H3/SIRT1/NFKBIA/APOE	5		GO:1903393	positive regulation of adherens junction organization	2/248	26/17381	0.0526517014872942	0.249691380083937	0.209778053146622	VEGFA/SFRP1	2
GO:0034134	toll-like receptor 2 signaling pathway	5/2286	14/17381	0.0281199783741119	0.218042013164157	0.190077513393878	TNIP2/TLR6/F2RL1/TNFAIP3/LYN	5		GO:0070661	leukocyte proliferation	8/248	286/17381	0.0532529290130331	0.252205871805725	0.211890601757121	SOX11/SELENOK/IL7R/CCND3/TNFAIP3/DLG5/IRS2/CEBPB	8
GO:0042362	fat-soluble vitamin biosynthetic process	5/2286	14/17381	0.0281199783741119	0.218042013164157	0.190077513393878	UBIAD1/IL1B/NFKB1/CYP27B1/SNAI1	5		GO:0032970	regulation of actin filament-based process	9/248	338/17381	0.0540029807794447	0.254806131547494	0.214075208314707	SLC9A1/SEMA5A/JMY/BAIAP2L1/SFRP1/SSH1/FRMD6/INPP5K/CSF3	9
GO:0090178	regulation of establishment of planar polarity involved in neural tube closure	5/2286	14/17381	0.0281199783741119	0.218042013164157	0.190077513393878	DVL1/GRHL3/VANGL2/FZD1/FZD2	5		GO:0030522	intracellular receptor signaling pathway	8/248	287/17381	0.0541378377873937	0.254806131547494	0.214075208314707	PUM2/BRD8/TNFAIP3/SFRP1/BIRC3/UBE2N/NRIP1/RUNX1	8
GO:0071230	cellular response to amino acid stimulus	14/2286	62/17381	0.0282487657000324	0.218749738110078	0.190694470630399	SESN2/COL5A2/SH3BP4/PDGFC/COL1A2/HSF1/NSMF/SESN3/NEURL1/SOCS1/COL1A1/CEBPB/XBP1/COL6A1	14		GO:0045669	positive regulation of osteoblast differentiation	3/248	60/17381	0.0542323861063924	0.254806131547494	0.214075208314707	SOX11/CEBPB/JUND	3
GO:0007254	JNK cascade	36/2286	199/17381	0.0283173358789287	0.218989901206941	0.190903832136461	GADD45A/VANGL2/DUSP10/MAP3K21/EDAR/IL1B/TLR6/SH3RF1/TLR3/F2RL1/EDN1/CTGF/SDCBP/TRIB1/GADD45G/FKTN/DAB2IP/CARD9/FZD8/DKK1/CD27/IRAK4/MAP3K9/AXIN1/PYCARD/SERPINF2/PER1/TRAF4/SPAG9/ERN1/GADD45B/SH2D3A/MAP2K7/ZNF675/WNT7B/TIAM1	36		GO:0051349	positive regulation of lyase activity	3/248	60/17381	0.0542323861063924	0.254806131547494	0.214075208314707	RAF1/FXN/PRKCA	3
GO:0071478	cellular response to radiation	31/2286	167/17381	0.0288620264898717	0.222906591340983	0.194318195774961	NOC2L/CASP9/GADD45A/PTGS2/NUCKS1/RHOB/XPC/CDC25A/PDE6B/GRK4/FBXO4/EGR1/CDKN1A/FIGNL1/GNGT1/PBK/MYC/HSF1/DDB2/KDM4D/CARD16/NET1/SIRT1/RHNO1/CCND2/RAD51AP1/MDM2/TP53/ERCC1/CHEK2/ATF4	31		GO:0060135	maternal process involved in female pregnancy	3/248	60/17381	0.0542323861063924	0.254806131547494	0.214075208314707	PTGS2/SPP1/LIF	3
GO:0010906	regulation of glucose metabolic process	20/2286	98/17381	0.0289111760146774	0.22299082981691	0.194391630430071	SESN2/MST1/GSK3B/PPARGC1A/IL6/IGFBP3/SDHAF3/PPP1R3F/PHLDA2/SIRT1/ACACB/IRS2/MLYCD/NR1D1/PDK2/PMAIP1/SOGA1/SRC/MIDN/SIK1	20		GO:1902110	positive regulation of mitochondrial membrane permeability involved in apoptotic process	3/248	60/17381	0.0542323861063924	0.254806131547494	0.214075208314707	SFN/TP53BP2/PPP3CC	3
GO:0032355	response to estradiol	25/2286	129/17381	0.0290041447752297	0.223412375408672	0.194759111617304	CASP9/TXNIP/PTGS2/CFLAR/PPARGC1A/AREG/CCNA2/HPGD/ITGA2/DUSP1/CTGF/IL6/ZNF703/HSF1/KIF18A/CAT/ETS1/SOCS2/FOXA1/ARNT2/COL1A1/DNMT3B/NCOA3/FAM210B/NRIP1	25		GO:0051052	regulation of DNA metabolic process	10/248	391/17381	0.05454474861853	0.25593520091548	0.215023795221487	JUN/ZBTB38/IL7R/CSF2/DNAJC2/MYC/RNF169/H2AFX/UBE2N/SMG1	10
GO:0034644	cellular response to UV	16/2286	74/17381	0.0291956997157157	0.224591193987254	0.195786743406737	NOC2L/CASP9/PTGS2/XPC/CDC25A/CDKN1A/PBK/MYC/DDB2/CARD16/SIRT1/RHNO1/MDM2/TP53/ERCC1/ATF4	16		GO:0071887	leukocyte apoptotic process	4/248	100/17381	0.0549574315552842	0.257531394306556	0.216364836077254	EFNA1/RIPK1/IRS2/GAS6	4
GO:0043583	ear development	37/2286	206/17381	0.0292767263619044	0.224829132887753	0.195994165975857	DVL1/GRHL3/HPCA/VANGL2/MAPKAPK2/TGFB2/SIX2/BCL2L11/PAX8/GBX2/SLC4A7/GATA2/SOX2/CCNA2/SPARC/EDN1/DLL1/CCM2/INSIG1/SHROOM2/CEBPD/CHD7/OSR2/SCRIB/NR4A3/NOTCH1/CHRNA10/FGF8/SPRY2/SLITRK6/SIX4/FZD2/MKS1/SOX9/BMP2/SDC4/BCR	37		GO:0035148	tube formation	5/248	144/17381	0.0556228550545521	0.260306167528022	0.218696060023098	SOX11/VEGFA/SFRP1/FGFR2/TGM2	5
GO:0032436	positive regulation of proteasomal ubiquitin-dependent protein catabolic process	17/2286	80/17381	0.0293423032288767	0.224829132887753	0.195994165975857	DVL1/RNF19B/PLK3/GSK3B/DAB2/RNF14/RNF217/PSMD10/LONRF1/TRIB1/PRICKLE1/MDM2/DET1/PLK1/SMAD7/AURKA/CSNK1E	17		GO:0008299	isoprenoid biosynthetic process	2/248	27/17381	0.0563423738939646	0.260445125872291	0.218812805787086	DHDDS/RBP1	2
GO:0032602	chemokine production	17/2286	80/17381	0.0293423032288767	0.224829132887753	0.195994165975857	EPHA2/IL6R/IL1RL1/IL1A/IL1B/TLR3/F2RL1/EGR1/IL6/DDX3X/LPL/KLF4/IL18/PYCARD/LGALS9/TICAM1/HMOX1	17		GO:0010575	positive regulation of vascular endothelial growth factor production	2/248	27/17381	0.0563423738939646	0.260445125872291	0.218812805787086	PTGS2/IL1A	2
GO:0051222	positive regulation of protein transport	78/2286	482/17381	0.0294212055105538	0.2251378600158	0.196263297983788	TNFRSF14/NBPF3/SFN/HPCA/OSCP1/ZC3H12A/PLK3/EFCAB7/GOLPH3L/GLUL/PTGS2/HHAT/TGFB2/CNST/VSNL1/IL1RL1/EDAR/IL1A/IL1B/CAPN10/GSK3B/EXOC1/FBXW7/TLR3/SEMA5A/DAB2/F2R/F2RL1/ZBED3/TMEM173/SOX4/EZR/IL6/TCAF1/TMEM27/FLNA/LPL/NRG1/CD274/UGCG/STOM/ABL1/SIRT3/TRIM6/MMP12/CASP1/IL18/ZPR1/C2CD2L/ANK3/CDK1/ADAM8/CD27/RAPGEF3/IL23A/MDM2/RGCC/IRS2/DPH6/CEMIP/PYCARD/TP53/MIEF2/LGALS9/CDK5R1/CSF3/BCAS3/SPHK1/USP36/ED…	78		GO:0034629	cellular protein complex localization	2/248	27/17381	0.0563423738939646	0.260445125872291	0.218812805787086	NDC1/TNFAIP2	2
GO:0003203	endocardial cushion morphogenesis	8/2286	29/17381	0.0296435701898299	0.22654214649659	0.19748748078456	TGFB2/ENG/NOTCH1/FGF8/MDM2/SOX9/BMP2/SNAI1	8		GO:0042730	fibrinolysis	2/248	27/17381	0.0563423738939646	0.260445125872291	0.218812805787086	SERPINE1/PLAUR	2
GO:1903706	regulation of hemopoiesis	73/2286	448/17381	0.0298337437391286	0.227697067726255	0.198494280127104	CTNNBIP1/AGO3/JUN/ZBTB7B/RC3H1/DUSP10/ZFP36L2/CYP26B1/FANCD2/GATA2/BCL6/HMGB2/TLR3/CSF2/SPINK5/PPARGC1B/FOXC1/HIST1H4E/HIST1H3E/HIST1H3G/PSMB9/PRDM1/FOXO3/DLL1/IL6/HOXA7/INHBA/PSMD10/LYN/IL7/TMEM64/TRIB1/MYC/SHB/NR4A3/ABL1/NOTCH1/NRARP/IL18/UBASH3B/ETS1/PRKCQ/ADAM8/CD27/KMT2D/IL23A/PNP/NFKBIA/ZFP36L1/FOS/KLF13/THBS1/SOCS1/CYLD/FLCN/LGALS9/CSF3/NME2/FOXJ1/SMAD7/CEBPB/FAM210B/FSTL3/TCF3/TNFSF9/ZNF6…	73		GO:0048710	regulation of astrocyte differentiation	2/248	27/17381	0.0563423738939646	0.260445125872291	0.218812805787086	LDLR/LIF	2
GO:0022409	positive regulation of cell-cell adhesion	45/2286	259/17381	0.0299914007010118	0.228601120898824	0.199282385944529	TNFRSF14/KIRREL1/CD1D/CD55/DUSP10/IL1B/ITGA4/SOX2/BCL6/MYO10/GCNT2/CITED2/IL6/LYN/IL7/HAS2/CD274/SHB/NR4A3/IL18/ETS1/PRKCQ/MAP3K8/ANK3/GPAM/ADAM8/CD27/IL23A/PNP/FOXA1/SOCS1/PYCARD/CYLD/PIEZO1/SERPINF2/LGALS9/CCL5/SMAD7/SRC/FSTL3/EBI3/TNFSF9/TNFSF14/ICAM1/XBP1	45		GO:0052312	modulation of transcription in other organism involved in symbiotic interaction	2/248	27/17381	0.0563423738939646	0.260445125872291	0.218812805787086	JUN/INPP5K	2
GO:0001960	negative regulation of cytokine-mediated signaling pathway	12/2286	51/17381	0.0301425223078555	0.228830515702145	0.199482360220899	ECM1/TRAIP/ROBO1/F2RL1/IL6/SCRIB/NR1H3/MMP12/CARD16/CCL5/ZNF675/CARD8	12		GO:0070528	protein kinase C signaling	2/248	27/17381	0.0563423738939646	0.260445125872291	0.218812805787086	VEGFA/ADGRG1	2
GO:0060997	dendritic spine morphogenesis	12/2286	51/17381	0.0301425223078555	0.228830515702145	0.199482360220899	DVL1/EFNA1/KALRN/PDLIM5/RELN/WASL/HDAC6/ARC/CAPRIN2/CDK5R1/LZTS3/TIAM1	12		GO:0090383	phagosome acidification	2/248	27/17381	0.0563423738939646	0.260445125872291	0.218812805787086	ATP6V1C1/ATP6V1G1	2
GO:0010001	glial cell differentiation	34/2286	187/17381	0.0302834067481999	0.228830515702145	0.199482360220899	SKI/GPR157/CDKN2C/TSPAN2/GPR37L1/DUSP10/DLX2/SERPINE2/HDAC11/SOX2/FGF5/SOX4/DLL1/RELN/NRG1/LYN/NDRG1/ABL1/NOTCH1/CNTF/CLCF1/VIM/ZNF488/CDK1/EGR2/NKX6-2/NAB2/MAP2K1/GFAP/SOX9/BMP2/LDLR/ERCC2/LIF	34		GO:2000144	positive regulation of DNA-templated transcription, initiation	2/248	27/17381	0.0563423738939646	0.260445125872291	0.218812805787086	JUN/FOSL1	2
GO:0060537	muscle tissue development	64/2286	387/17381	0.0304388349914278	0.228830515702145	0.199482360220899	SKI/MEF2D/TNNT2/BTG2/ATF3/TGFB2/FOXN2/CYP26B1/CFLAR/FLNB/MYLK/TIPARP/PPARGC1A/PKD2/PDLIM5/CCNB1/PTCD2/HOMER1/EGR1/MAML1/FOXC1/EDN1/PIM1/MED20/SRF/VEGFA/DLL1/SEMA3C/MYOM2/NRG1/CHD7/MSC/FOXH1/FAM129B/ENG/NOTCH1/ARNTL/BCL9L/NEBL/DKK1/CDK1/EGR2/ANKRD2/FGF8/NEURL1/STAC3/TBX3/KLF5/SAV1/SIX4/FOS/ASB2/DLL4/LUC7L/KDM6B/RPS6KB1/SOX9/GATA6/SMAD7/CTDP1/BMP2/MAFF/CBY1/SIK1	64		GO:0019080	viral gene expression	6/248	191/17381	0.0564187052897227	0.260445125872291	0.218812805787086	NDC1/JUN/POLR2H/RPL12/INPP5K/RPS4Y1	6
GO:0003215	cardiac right ventricle morphogenesis	6/2286	19/17381	0.0304412586489237	0.228830515702145	0.199482360220899	TGFB2/SOX4/SEMA3C/CHD7/FOXH1/NOTCH1	6		GO:0045685	regulation of glial cell differentiation	3/248	61/17381	0.0564591066783964	0.260445125872291	0.218812805787086	DICER1/LDLR/LIF	3
GO:0010002	cardioblast differentiation	6/2286	19/17381	0.0304412586489237	0.228830515702145	0.199482360220899	TGFB2/SRF/NRG1/NOTCH1/PRICKLE1/GATA6	6		GO:0006402	mRNA catabolic process	9/248	342/17381	0.0573135667585304	0.264043825066537	0.221836250611555	PUM2/LSM3/AGO2/SECISBP2/RPL12/EXOSC2/SMG1/PRKCA/RPS4Y1	9
GO:0060602	branch elongation of an epithelium	6/2286	19/17381	0.0304412586489237	0.228830515702145	0.199482360220899	AREG/SPRY1/TNC/SPRY2/SIX4/SOX9	6		GO:0048871	multicellular organismal homeostasis	9/248	343/17381	0.0581612993053299	0.266344815289297	0.223769426074312	SFN/PTGS2/IL1A/GATA2/SPP1/VEGFA/TNFAIP3/SCNN1A/INPP5K	9
GO:0070230	positive regulation of lymphocyte apoptotic process	6/2286	19/17381	0.0304412586489237	0.228830515702145	0.199482360220899	CD274/ADAM8/TP53/LGALS9/CCL5/NFKBID	6		GO:0001823	mesonephros development	4/248	102/17381	0.0582912060808104	0.266344815289297	0.223769426074312	VEGFA/SFRP1/MYC/FGFR2	4
GO:0006312	mitotic recombination	7/2286	24/17381	0.0306101530179511	0.228830515702145	0.199482360220899	GEN1/MLH1/XRCC2/RAD54B/RAD51C/ERCC1/DMC1	7		GO:0022904	respiratory electron transport chain	4/248	102/17381	0.0582912060808104	0.266344815289297	0.223769426074312	COA6/NDUFC1/COX8A/DNAJC15	4
GO:0032528	microvillus organization	7/2286	24/17381	0.0306101530179511	0.228830515702145	0.199482360220899	PLD1/RAPGEF6/CDHR2/EZR/FSCN1/RDX/KLF5	7		GO:0030218	erythrocyte differentiation	4/248	102/17381	0.0582912060808104	0.266344815289297	0.223769426074312	GATA2/VEGFA/INHBA/ETS1	4
GO:0032897	negative regulation of viral transcription	7/2286	24/17381	0.0306101530179511	0.228830515702145	0.199482360220899	JUN/TRIM11/ZNF639/TRIM21/TRIM8/CCL5/ZFP36	7		GO:0046916	cellular transition metal ion homeostasis	4/248	102/17381	0.0582912060808104	0.266344815289297	0.223769426074312	EGLN1/MYC/FXN/ATP6V1G1	4
GO:0032967	positive regulation of collagen biosynthetic process	7/2286	24/17381	0.0306101530179511	0.228830515702145	0.199482360220899	ITGA2/F2R/CTGF/ENG/RGCC/SERPINF2/SERPINB7	7		GO:0048675	axon extension	4/248	102/17381	0.0582912060808104	0.266344815289297	0.223769426074312	SEMA5A/VEGFA/NRG1/SEMA7A	4
GO:0048103	somatic stem cell division	7/2286	24/17381	0.0306101530179511	0.228830515702145	0.199482360220899	ARHGEF2/VANGL2/ASPM/TGFB2/LBH/ZFP36L2/NOTCH1	7		GO:0035051	cardiocyte differentiation	5/248	146/17381	0.0583379128082977	0.266344815289297	0.223769426074312	SLC9A1/VEGFA/NRG1/DKK1/KDM6B	5
GO:0051642	centrosome localization	7/2286	24/17381	0.0306101530179511	0.228830515702145	0.199482360220899	GPSM2/ASPM/TBCCD1/EZR/BICD2/NDEL1/AURKA	7		GO:0097193	intrinsic apoptotic signaling pathway	8/248	292/17381	0.0587035960400757	0.267099227820394	0.224403245279403	SFN/PTGS2/TP53BP2/SELENOK/JMY/CEBPB/PLAUR/PPP1R15A	8
GO:2000406	positive regulation of T cell migration	7/2286	24/17381	0.0306101530179511	0.228830515702145	0.199482360220899	TNFRSF14/ITGA4/CCL20/ADAM8/PYCARD/CCL5/TNFSF14	7		GO:0071230	cellular response to amino acid stimulus	3/248	62/17381	0.0587287435044279	0.267099227820394	0.224403245279403	NSMF/MMP2/CEBPB	3
GO:0002695	negative regulation of leukocyte activation	29/2286	155/17381	0.0306538571473352	0.228863816934842	0.199511390477097	TNFRSF14/ZC3H12A/RC3H1/PELI1/IL20RB/BCL6/PDE5A/HFE/BTN2A2/PRDM1/TNFAIP3/GPNMB/INHBA/IL13RA2/LYN/CD274/NRARP/NR1H3/LAG3/CYLD/LGALS9/FOXJ1/SMAD7/SDC4/CEBPB/LDLR/NFKBID/BCR/HMOX1	29		GO:1902686	mitochondrial outer membrane permeabilization involved in programmed cell death	3/248	62/17381	0.0587287435044279	0.267099227820394	0.224403245279403	SFN/TP53BP2/PPP3CC	3
GO:0009267	cellular response to starvation	26/2286	136/17381	0.0307814818917591	0.229142951051236	0.199754724860125	SESN2/ZC3H12A/SLC2A1/JUN/KIAA1324/GLUL/PIK3C2B/NUAK2/ATF3/HFE/CDKN1A/CTSV/FADS1/SESN3/SIRT1/GABARAPL1/SLC38A2/C12orf66/MAP1LC3B/MYBBP1A/TP53/PPM1D/PMAIP1/RNF152/XBP1/ATF4	26		GO:0007623	circadian rhythm	6/248	194/17381	0.0599387254421272	0.269292063818495	0.226245555039543	JUN/CSF2/MAPK9/SERPINE1/JUND/NRIP1	6
GO:0061008	hepaticobiliary system development	26/2286	136/17381	0.0307814818917591	0.229142951051236	0.199754724860125	HMGCL/JUN/CFLAR/CCDC39/CLDN1/PKD2/FBXW7/ITGA2/PTCD2/HFE/TNFAIP3/CITED2/COBL/NOTCH1/NFKBIA/NKX2-8/CYP1A1/PKD1/MKS1/SOX9/GATA6/CEBPB/AURKA/DBP/XBP1/HMOX1	26		GO:0001952	regulation of cell-matrix adhesion	4/248	103/17381	0.0599978407141429	0.269292063818495	0.226245555039543	SLC9A1/VEGFA/SERPINE1/SFRP1	4
GO:0002761	regulation of myeloid leukocyte differentiation	22/2286	111/17381	0.0308877310111939	0.229142951051236	0.199754724860125	CTNNBIP1/JUN/GATA2/TLR3/PPARGC1B/HOXA7/INHBA/LYN/TMEM64/TRIB1/MYC/UBASH3B/IL23A/ZFP36L1/FOS/NME2/CEBPB/FSTL3/ZNF675/LIF/TOB2/RUNX1	22		GO:0043122	regulation of I-kappaB kinase/NF-kappaB signaling	7/248	243/17381	0.0600885243222306	0.269292063818495	0.226245555039543	PTGS2/REL/RIPK1/TNFAIP3/BIRC3/UBE2N/TGM2	7
GO:0042303	molting cycle	22/2286	111/17381	0.0308877310111939	0.229142951051236	0.199754724860125	VANGL2/GORAB/PTGS2/TGFB2/EDAR/TERT/NSUN2/FST/SPINK5/FOXQ1/PDGFA/INHBA/NOTCH1/ARNTL/DKK1/SAV1/PER1/KRT16/SOX9/APCDD1/SNAI1/ERCC2	22		GO:0006376	mRNA splice site selection	2/248	28/17381	0.0601206662747936	0.269292063818495	0.226245555039543	CELF1/PRPF39	2
GO:0042633	hair cycle	22/2286	111/17381	0.0308877310111939	0.229142951051236	0.199754724860125	VANGL2/GORAB/PTGS2/TGFB2/EDAR/TERT/NSUN2/FST/SPINK5/FOXQ1/PDGFA/INHBA/NOTCH1/ARNTL/DKK1/SAV1/PER1/KRT16/SOX9/APCDD1/SNAI1/ERCC2	22		GO:0010922	positive regulation of phosphatase activity	2/248	28/17381	0.0601206662747936	0.269292063818495	0.226245555039543	ITGA2/PPP1R15A	2
GO:0003170	heart valve development	10/2286	40/17381	0.0310213726352634	0.229550284056118	0.20010981626461	CYR61/EFNA1/TGFB2/SOX4/PRDM1/NOTCH1/MDM2/SMAD6/SOX9/BMP2	10		GO:0045880	positive regulation of smoothened signaling pathway	2/248	28/17381	0.0601206662747936	0.269292063818495	0.226245555039543	SFRP1/DLG5	2
GO:0031670	cellular response to nutrient	10/2286	40/17381	0.0310213726352634	0.229550284056118	0.20010981626461	PIM1/SRF/TNC/CYP27B1/MDM2/PDK2/COL1A1/KANK2/XBP1/HMOX1	10		GO:0060441	epithelial tube branching involved in lung morphogenesis	2/248	28/17381	0.0601206662747936	0.269292063818495	0.226245555039543	DLG5/FGFR2	2
GO:1903391	regulation of adherens junction organization	13/2286	57/17381	0.0313009953584325	0.230018991869944	0.200518410986643	MACF1/EPHA3/VEGFA/ABL1/RDX/CORO1C/FMN1/THBS1/BCAS3/SRC/SDC4/DAPK3/CAMSAP3	13		GO:0060512	prostate gland morphogenesis	2/248	28/17381	0.0601206662747936	0.269292063818495	0.226245555039543	SFRP1/FGFR2	2
GO:1903902	positive regulation of viral life cycle	13/2286	57/17381	0.0313009953584325	0.230018991869944	0.200518410986643	NUCKS1/TRIM11/ZNF502/TRIM38/DDX3X/STOM/NOTCH1/TRIM21/PC/VPS37B/LGALS9/CCL5/TOP2A	13		GO:0071634	regulation of transforming growth factor beta production	2/248	28/17381	0.0601206662747936	0.269292063818495	0.226245555039543	PTGS2/LAPTM4B	2
GO:2000756	regulation of peptidyl-lysine acetylation	13/2286	57/17381	0.0313009953584325	0.230018991869944	0.200518410986643	NOC2L/IL1B/GATA2/PPARGC1A/SOX4/HINT2/RPS6KA4/SIRT1/EID1/FLCN/TADA2A/BRCA1/LIF	13		GO:0090049	regulation of cell migration involved in sprouting angiogenesis	2/248	28/17381	0.0601206662747936	0.269292063818495	0.226245555039543	PTGS2/VEGFA	2
GO:0060271	cilium assembly	58/2286	347/17381	0.0314798570455081	0.230018991869944	0.200518410986643	HSPB11/VANGL2/GORAB/NEK2/DYNC2LI1/FAM161A/TMEM17/NPHP1/TTC30B/TTC30A/POC1A/ARL6/WDR5B/CEP70/IFT80/CCDC39/TCTEX1D2/CEP19/ADAMTS16/C5orf42/TNPO1/TBC1D7/SNX10/BBS9/CEP41/HDAC6/FLNA/FAM92A/IFT74/KIF24/CNTRL/NOTCH1/EHD1/CEP126/JHY/HYLS1/CDK1/ARL3/NEURL1/TBC1D30/BBS10/IFT81/TCTN1/IFT88/BBS4/CLUAP1/PLK1/CYLD/CCDC113/HYDIN/GAS8/TMEM107/B9D1/MKS1/FOXJ1/MKKS/RFX2/CSNK1E	58		GO:0097720	calcineurin-mediated signaling	2/248	28/17381	0.0601206662747936	0.269292063818495	0.226245555039543	SLC9A1/NRG1	2
GO:2001056	positive regulation of cysteine-type endopeptidase activity	25/2286	130/17381	0.0315751833272138	0.230018991869944	0.200518410986643	CASP9/CYR61/F3/BCL2L11/ARL6IP5/ROBO1/TNFSF10/F2R/CTGF/HIP1/DDX3X/TNFRSF10B/TNFRSF10A/NKX3-1/MYC/HSF1/TNFSF15/CASP1/SIRT1/CRADD/RPS27L/PYCARD/LGALS9/PMAIP1/CARD8	25		GO:1902692	regulation of neuroblast proliferation	2/248	28/17381	0.0601206662747936	0.269292063818495	0.226245555039543	ASPM/VEGFA	2
GO:0018205	peptidyl-lysine modification	63/2286	381/17381	0.0316208779188882	0.230018991869944	0.200518410986643	NOC2L/CDCA8/RLF/IVL/CRTC2/TET3/KDM3A/LIPT1/IL1B/BRPF1/GNL3/MITF/GATA2/EIF5A2/PPARGC1A/BRD8/EGR1/SOX4/BRPF3/BEND3/HDAC6/ELP3/HINT2/PRDM12/SIRT3/TOLLIP/RPS6KA4/LIPT2/EGR2/SIRT1/ING4/ETFBKMT/KMT2D/BLOC1S1/EEF1AKMT3/MDM2/YEATS4/MBIP/VIPAS39/EID1/SENP8/GCSH/PER1/FLCN/TADA2A/TOP2A/P3H4/EZH1/BRCA1/JMJD6/BIRC5/CBX4/KAT14/DNMT3B/NNAT/TGM2/NCOA3/DOT1L/DOHH/KMT2B/ZNF274/TRIM28/LIF	63		GO:0032956	regulation of actin cytoskeleton organization	8/248	294/17381	0.0605961427204105	0.271079973479721	0.227747666196956	SLC9A1/SEMA5A/JMY/BAIAP2L1/SFRP1/SSH1/INPP5K/CSF3	8
GO:1901652	response to peptide	77/2286	477/17381	0.031875248687558	0.230018991869944	0.200518410986643	ERRFI1/SLC25A33/SESN2/SLC2A1/ARHGEF2/RNASEL/PTGS2/BTG2/NUCKS1/ATP6V1E2/IL1B/NR4A2/CFLAR/CAPN10/GSK3B/TNFSF10/CPEB2/KLF3/TLR6/PPAT/EREG/AREG/NFKB1/CCNA2/EGR1/ADRB2/SPARC/STC2/EDN1/FOXO3/CTGF/TNFAIP3/IL6/VGF/SH2B2/LYN/GGH/HSF1/GCNT1/NR4A3/KLF4/CARD9/NOTCH1/ADM/CAT/SESN3/PRKCQ/EGR2/SIRT1/IDE/GNB3/NR4A1/MDM2/SOCS2/KLF5/IRS2/NFKBIA/ZFP36L1/SOCS1/BCAR1/TP53/NDEL1/SOCS7/CACNB1/PDK2/COL1A1/NME2/RPS6KB1/S…	77		GO:0050891	multicellular organismal water homeostasis	3/248	63/17381	0.0610408576645941	0.272428694081684	0.22888079294736	SFN/SCNN1A/INPP5K	3
GO:0003143	embryonic heart tube morphogenesis	14/2286	63/17381	0.0320713399424507	0.230018991869944	0.200518410986643	STIL/VANGL2/CCDC39/PKD2/SRF/DLL1/FOXH1/ENG/NOTCH1/MICAL2/FGF8/TBX3/BBS4/MKKS	14		GO:0048754	branching morphogenesis of an epithelial tube	5/248	148/17381	0.0611277221799273	0.272428694081684	0.22888079294736	VEGFA/MYC/NRARP/DLG5/FGFR2	5
GO:0060389	pathway-restricted SMAD protein phosphorylation	14/2286	63/17381	0.0320713399424507	0.230018991869944	0.200518410986643	TGFB2/BMP3/DAB2/HFE/TTK/INHBA/SDCBP/ENG/DKK1/SMAD6/SMAD7/BMP2/PMEPA1/GDF15	14		GO:0071774	response to fibroblast growth factor	5/248	148/17381	0.0611277221799273	0.272428694081684	0.22888079294736	POLR2H/CXCL8/SFRP1/FGFR2/DUSP6	5
GO:0061371	determination of heart left/right asymmetry	14/2286	63/17381	0.0320713399424507	0.230018991869944	0.200518410986643	STIL/VANGL2/CCDC39/PKD2/SRF/DLL1/FOXH1/ENG/NOTCH1/MICAL2/FGF8/TBX3/BBS4/MKKS	14		GO:0010212	response to ionizing radiation	5/248	149/17381	0.0625506196002777	0.278420803032815	0.233915059447022	SFRP1/MYC/H2AFX/CCND2/RFWD3	5
GO:0051224	negative regulation of protein transport	38/2286	214/17381	0.0322148024464019	0.230018991869944	0.200518410986643	ZC3H12A/GBP1/YOD1/VSNL1/RAB11FIP5/IL1B/GSK3B/TLR6/PKD2/F2R/F2RL1/SOX4/BTN2A2/NFKBIE/EZR/IL6/FZD1/PSMD10/RAB11FIP1/PKIA/DAB2IP/NR1H3/FAM89B/CARD16/SRGN/MXI1/CD27/RGCC/NFKBIA/RHBDF1/RAB11FIP3/PKD1/CYLD/PKIG/MIDN/TNFSF14/CARD8/PIM3	38		GO:0051091	positive regulation of DNA binding transcription factor activity	7/248	246/17381	0.0633057265234415	0.27885749473043	0.23428194569724	JMY/RIPK1/VEGFA/FOSL1/PPRC1/UBE2N/RIPK4	7
GO:0007259	JAK-STAT cascade	32/2286	175/17381	0.0323560926836709	0.230018991869944	0.200518410986643	IL6R/IL24/CYP1B1/NMI/PARP9/PKD2/F2R/CSF2/IL6/SH2B2/BGN/LYN/HSF1/NOTCH1/CNTF/CLCF1/IL18/IL23A/SOCS2/FLRT2/PKD1/SOCS1/CTF1/CCL5/SOCS7/SOCS3/PIGU/DOT1L/CRLF1/BCL3/NF2/LIF	32		GO:0051145	smooth muscle cell differentiation	3/248	64/17381	0.0633949966146494	0.27885749473043	0.23428194569724	VEGFA/FGFR2/MKL1	3
GO:0097696	STAT cascade	32/2286	175/17381	0.0323560926836709	0.230018991869944	0.200518410986643	IL6R/IL24/CYP1B1/NMI/PARP9/PKD2/F2R/CSF2/IL6/SH2B2/BGN/LYN/HSF1/NOTCH1/CNTF/CLCF1/IL18/IL23A/SOCS2/FLRT2/PKD1/SOCS1/CTF1/CCL5/SOCS7/SOCS3/PIGU/DOT1L/CRLF1/BCL3/NF2/LIF	32		GO:0055008	cardiac muscle tissue morphogenesis	3/248	64/17381	0.0633949966146494	0.27885749473043	0.23428194569724	EGLN1/NRG1/FGFR2	3
GO:0000730	DNA recombinase assembly	4/2286	10/17381	0.0324956740096095	0.230018991869944	0.200518410986643	XRCC2/RAD52/RAD51C/DMC1	4		GO:0070373	negative regulation of ERK1 and ERK2 cascade	3/248	64/17381	0.0633949966146494	0.27885749473043	0.23428194569724	ATF3/DUSP6/LIF	3
GO:0002182	cytoplasmic translational elongation	4/2286	10/17381	0.0324956740096095	0.230018991869944	0.200518410986643	DPH2/DPH5/CPEB2/DPH6	4		GO:0051668	localization within membrane	4/248	105/17381	0.0634901333528525	0.27885749473043	0.23428194569724	NDC1/STX3/SSH1/MESD	4
GO:0002887	negative regulation of myeloid leukocyte mediated immunity	4/2286	10/17381	0.0324956740096095	0.230018991869944	0.200518410986643	IL13RA2/LGALS9/BCR/HMOX1	4		GO:0010719	negative regulation of epithelial to mesenchymal transition	2/248	29/17381	0.0639833497199606	0.27885749473043	0.23428194569724	EFNA1/SFRP1	2
GO:0003183	mitral valve morphogenesis	4/2286	10/17381	0.0324956740096095	0.230018991869944	0.200518410986643	EFNA1/SOX4/NOTCH1/SMAD6	4		GO:0010743	regulation of macrophage derived foam cell differentiation	2/248	29/17381	0.0639833497199606	0.27885749473043	0.23428194569724	CSF2/MAPK9	2
GO:0007016	cytoskeletal anchoring at plasma membrane	4/2286	10/17381	0.0324956740096095	0.230018991869944	0.200518410986643	FLNB/EZR/TLN1/ANK3	4		GO:0031297	replication fork processing	2/248	29/17381	0.0639833497199606	0.27885749473043	0.23428194569724	MMS22L/RFWD3	2
GO:0009629	response to gravity	4/2286	10/17381	0.0324956740096095	0.230018991869944	0.200518410986643	SPARC/STX1A/FOSL1/FOS	4		GO:0034698	response to gonadotropin	2/248	29/17381	0.0639833497199606	0.27885749473043	0.23428194569724	INHBA/NSMF	2
GO:0018202	peptidyl-histidine modification	4/2286	10/17381	0.0324956740096095	0.230018991869944	0.200518410986643	DPH2/DPH5/DPH6/NME2	4		GO:0035666	TRIF-dependent toll-like receptor signaling pathway	2/248	29/17381	0.0639833497199606	0.27885749473043	0.23428194569724	RIPK1/BIRC3	2
GO:0035871	protein K11-linked deubiquitination	4/2286	10/17381	0.0324956740096095	0.230018991869944	0.200518410986643	YOD1/TNFAIP3/USP30/OTUB2	4		GO:0046134	pyrimidine nucleoside biosynthetic process	2/248	29/17381	0.0639833497199606	0.27885749473043	0.23428194569724	UCK2/NME7	2
GO:0045003	double-strand break repair via synthesis-dependent strand annealing	4/2286	10/17381	0.0324956740096095	0.230018991869944	0.200518410986643	XRCC2/RAD52/RAD51C/DMC1	4		GO:0046685	response to arsenic-containing substance	2/248	29/17381	0.0639833497199606	0.27885749473043	0.23428194569724	ATF3/NEFL	2
GO:0045217	cell-cell junction maintenance	4/2286	10/17381	0.0324956740096095	0.230018991869944	0.200518410986643	F2R/F2RL1/KIFC3/CAMSAP3	4		GO:0060251	regulation of glial cell proliferation	2/248	29/17381	0.0639833497199606	0.27885749473043	0.23428194569724	SOX11/DICER1	2
GO:0048845	venous blood vessel morphogenesis	4/2286	10/17381	0.0324956740096095	0.230018991869944	0.200518410986643	VEGFA/CCM2/ENG/NOTCH1	4		GO:0061900	glial cell activation	2/248	29/17381	0.0639833497199606	0.27885749473043	0.23428194569724	JUN/LDLR	2
GO:0051573	negative regulation of histone H3-K9 methylation	4/2286	10/17381	0.0324956740096095	0.230018991869944	0.200518410986643	KDM3A/SIRT1/BRCA1/DNMT3B	4		GO:0071295	cellular response to vitamin	2/248	29/17381	0.0639833497199606	0.27885749473043	0.23428194569724	SFRP1/GAS6	2
GO:0060394	negative regulation of pathway-restricted SMAD protein phosphorylation	4/2286	10/17381	0.0324956740096095	0.230018991869944	0.200518410986643	DKK1/SMAD6/SMAD7/PMEPA1	4		GO:0071604	transforming growth factor beta production	2/248	29/17381	0.0639833497199606	0.27885749473043	0.23428194569724	PTGS2/LAPTM4B	2
GO:0060600	dichotomous subdivision of an epithelial terminal unit	4/2286	10/17381	0.0324956740096095	0.230018991869944	0.200518410986643	VANGL2/AREG/FOXD1/SEMA3C	4		GO:0090023	positive regulation of neutrophil chemotaxis	2/248	29/17381	0.0639833497199606	0.27885749473043	0.23428194569724	CXCL8/CXCL1	2
GO:0060768	regulation of epithelial cell proliferation involved in prostate gland development	4/2286	10/17381	0.0324956740096095	0.230018991869944	0.200518410986643	EAF2/NKX3-1/NOTCH1/SERPINF1	4		GO:0051168	nuclear export	6/248	198/17381	0.0648316336714153	0.282208287746161	0.237097112304518	SFN/NDC1/NUDT4/GAS6/IFI27/SMG1	6
GO:0061469	regulation of type B pancreatic cell proliferation	4/2286	10/17381	0.0324956740096095	0.230018991869944	0.200518410986643	ERRFI1/NR4A3/NR4A1/NR1D1	4		GO:0060964	regulation of gene silencing by miRNA	4/248	106/17381	0.0652755817865694	0.283258846418178	0.237979738500336	NDC1/PUM2/POLR2H/AGO2	4
GO:0072110	glomerular mesangial cell proliferation	4/2286	10/17381	0.0324956740096095	0.230018991869944	0.200518410986643	CFLAR/EGR1/SERPINB7/PDGFB	4		GO:1902600	hydrogen ion transmembrane transport	4/248	106/17381	0.0652755817865694	0.283258846418178	0.237979738500336	SLC9A1/ATP6V1C1/ATP6V1G1/COX8A	4
GO:0090193	positive regulation of glomerulus development	4/2286	10/17381	0.0324956740096095	0.230018991869944	0.200518410986643	CFLAR/EGR1/SERPINB7/PDGFB	4		GO:0003281	ventricular septum development	3/248	65/17381	0.0657906949028708	0.283258846418178	0.237979738500336	EGLN1/SOX11/FGFR2	3
GO:0090735	DNA repair complex assembly	4/2286	10/17381	0.0324956740096095	0.230018991869944	0.200518410986643	XRCC2/RAD52/RAD51C/DMC1	4		GO:0042116	macrophage activation	3/248	65/17381	0.0657906949028708	0.283258846418178	0.237979738500336	JUN/CSF2/LDLR	3
GO:1900247	regulation of cytoplasmic translational elongation	4/2286	10/17381	0.0324956740096095	0.230018991869944	0.200518410986643	DPH2/DPH5/CPEB2/DPH6	4		GO:0046782	regulation of viral transcription	3/248	65/17381	0.0657906949028708	0.283258846418178	0.237979738500336	JUN/POLR2H/INPP5K	3
GO:1901978	positive regulation of cell cycle checkpoint	4/2286	10/17381	0.0324956740096095	0.230018991869944	0.200518410986643	GEN1/MAD2L1/NDRG1/NDC80	4		GO:0046888	negative regulation of hormone secretion	3/248	65/17381	0.0657906949028708	0.283258846418178	0.237979738500336	INHBA/SFRP1/LIF	3
GO:1904338	regulation of dopaminergic neuron differentiation	4/2286	10/17381	0.0324956740096095	0.230018991869944	0.200518410986643	GSK3B/DKK1/CSNK1E/TIAM1	4		GO:0048678	response to axon injury	3/248	65/17381	0.0657906949028708	0.283258846418178	0.237979738500336	JUN/SPP1/NEFL	3
GO:0050688	regulation of defense response to virus	15/2286	69/17381	0.0325294691182439	0.230018991869944	0.200518410986643	ZC3H12A/IL1B/PARP9/DDX60/TMEM173/CGAS/TNFAIP3/TRIM6/BIRC3/MMP12/NLRX1/RNF26/IL23A/TRAF3/DHX58	15		GO:0071359	cellular response to dsRNA	3/248	65/17381	0.0657906949028708	0.283258846418178	0.237979738500336	PUM2/AGO2/DICER1	3
GO:0001843	neural tube closure	18/2286	87/17381	0.0325837227378793	0.230018991869944	0.200518410986643	DVL1/SKI/GRHL3/STIL/VANGL2/TGFB2/COBL/FZD1/GRHL2/SCRIB/ABL1/ADM/PRICKLE1/KDM2B/BBS4/FZD2/MKS1/SDC4	18		GO:0072091	regulation of stem cell proliferation	3/248	65/17381	0.0657906949028708	0.283258846418178	0.237979738500336	ASPM/SOX11/VEGFA	3
GO:0002367	cytokine production involved in immune response	18/2286	87/17381	0.0325837227378793	0.230018991869944	0.200518410986643	TNFRSF14/FCER1G/MR1/CD55/TGFB2/BCL6/TLR3/F2RL1/HFE/IL6/NR4A3/TRIM6/IL18/SIRT1/SEMA7A/GPRC5B/SMAD7/HMOX1	18		GO:0070374	positive regulation of ERK1 and ERK2 cascade	6/248	199/17381	0.0660905140028081	0.284205212757838	0.23877482757482	JUN/RAF1/FGFR2/GAS6/SEMA7A/PRKCA	6
GO:0001819	positive regulation of cytokine production	67/2286	409/17381	0.0327211115116728	0.230709554080489	0.20112040665674	TNFRSF14/POLR3GL/IL6R/ARHGEF2/FCER1G/PTGS2/MAPKAPK2/TLR5/CYP1B1/PELI1/IL1RL1/IL1A/IL1B/CCL20/IL20RB/TLR6/EREG/NFKB1/DDX60/HMGB2/TLR3/F2R/F2RL1/CSF2/EGR1/TMEM173/POLR1C/CGAS/IL6/DDX3X/LPL/CD274/NR4A3/ABL1/CARD9/TRIM6/BIRC3/MMP12/CASP1/IL18/NLRX1/PRKCQ/NFKB2/ADAM8/IL23A/RGCC/THBS1/SEMA7A/GPRC5B/PYCARD/PLCG2/SERPINF2/LGALS9/RNF135/DHX58/BRCA1/SERPINB7/SRC/CEBPB/EBI3/TICAM1/BCL3/CARD8/XBP1/HMOX1/ATF4…	67		GO:0009199	ribonucleoside triphosphate metabolic process	8/248	301/17381	0.0675203598664589	0.287819466418351	0.241811340474166	NDC1/UCK2/NME7/COA6/NDUFC1/FXN/COX8A/DNAJC15	8
GO:2000146	negative regulation of cell motility	47/2286	274/17381	0.0330592123245349	0.23235780414831	0.202557264030217	SVBP/SRGAP2/IL24/DUSP10/RHOB/CYP1B1/ROBO1/GCSAM/RAP2B/PPARGC1A/CCDC125/SRF/CITED2/HOXA7/IGFBP3/WASL/TCAF1/ARHGAP4/NRG1/TRIB1/EPPK1/RECK/RNF20/KLF4/DAB2IP/ENG/NOTCH1/SINHCAF/SRGAP1/PTPRR/NAV3/CORO1C/STARD13/RGCC/THBS1/DLL4/SEMA6D/ADGRG1/SERPINF1/FLCN/MMP28/KRT16/SMAD7/APOE/BCR/NF2/HMOX1	47		GO:0003401	axis elongation	2/248	30/17381	0.0679272689622418	0.287819466418351	0.241811340474166	SFRP1/FGFR2	2
GO:0001974	blood vessel remodeling	11/2286	46/17381	0.0331541233152793	0.23235780414831	0.202557264030217	TMBIM1/FOXC1/SEMA3C/BGN/CHD7/FGF8/MDM2/DLL4/TGM2/BCR/LIF	11		GO:0010092	specification of animal organ identity	2/248	30/17381	0.0679272689622418	0.287819466418351	0.241811340474166	DKK1/FGFR2	2
GO:0002279	mast cell activation involved in immune response	11/2286	46/17381	0.0331541233152793	0.23235780414831	0.202557264030217	FCER1G/GATA2/IL13RA2/LYN/NR4A3/GAB2/CBL/STYK1/LGALS9/ADGRE2/HMOX1	11		GO:0010939	regulation of necrotic cell death	2/248	30/17381	0.0679272689622418	0.287819466418351	0.241811340474166	RIPK1/BIRC3	2
GO:0043303	mast cell degranulation	11/2286	46/17381	0.0331541233152793	0.23235780414831	0.202557264030217	FCER1G/GATA2/IL13RA2/LYN/NR4A3/GAB2/CBL/STYK1/LGALS9/ADGRE2/HMOX1	11		GO:0032743	positive regulation of interleukin-2 production	2/248	30/17381	0.0679272689622418	0.287819466418351	0.241811340474166	IL1A/RUNX1	2
GO:0071548	response to dexamethasone	11/2286	46/17381	0.0331541233152793	0.23235780414831	0.202557264030217	ERRFI1/CASP9/CFLAR/CLDN1/EDN1/FOXO3/IL6/SERPINF1/RPS6KB1/DNMT3B/ICAM1	11		GO:0033006	regulation of mast cell activation involved in immune response	2/248	30/17381	0.0679272689622418	0.287819466418351	0.241811340474166	GATA2/IL13RA2	2
GO:0061136	regulation of proteasomal protein catabolic process	31/2286	169/17381	0.0334310586340826	0.234017410438578	0.20400402115876	DVL1/RNF19B/PLK3/YOD1/RYBP/GSK3B/FBXW7/DAB2/RNF14/HFE/UFL1/RNF217/PSMD10/LONRF1/PBK/SDCBP/TRIB1/ALAD/DAB2IP/PRICKLE1/MDM2/DET1/RHBDF1/PKD1/PLK1/OSBPL7/SMAD7/EDEM2/AURKA/XBP1/CSNK1E	31		GO:0033198	response to ATP	2/248	30/17381	0.0679272689622418	0.287819466418351	0.241811340474166	PTGS2/SSH1	2
GO:2000826	regulation of heart morphogenesis	9/2286	35/17381	0.0335425094085163	0.234516034006066	0.204438694855137	TGFB2/FOXC1/PIM1/SEMA3C/ENG/NOTCH1/DKK1/SOX9/BMP2	9		GO:0035767	endothelial cell chemotaxis	2/248	30/17381	0.0679272689622418	0.287819466418351	0.241811340474166	SEMA5A/VEGFA	2
GO:0032103	positive regulation of response to external stimulus	48/2286	281/17381	0.0336507961601148	0.234991368155245	0.204853066066428	ARTN/F3/IL6R/FCER1G/PTGS2/IL1RL1/IL1B/TLR6/CXCL8/CXCL1/CXCL5/CXCL3/MGST2/DDX60/TLR3/SEMA5A/ITGA2/F2RL1/TNIP1/FGF18/EDN1/VEGFA/IL6/MET/LPL/CNTF/STX3/IL18/ETS1/ADAM8/IL23A/CYP27B1/P2RX4/NFKBIA/THBS1/GPRC5B/SERPINF2/NDEL1/LGALS9/CCL5/DHX58/THBD/TGM2/TICAM1/TNFSF14/LDLR/PDGFB/TIAM1	48		GO:0043304	regulation of mast cell degranulation	2/248	30/17381	0.0679272689622418	0.287819466418351	0.241811340474166	GATA2/IL13RA2	2
GO:1903828	negative regulation of cellular protein localization	28/2286	150/17381	0.0341047862691371	0.237876804707343	0.207368437287413	ZC3H12A/GBP1/YOD1/LYPD1/TMBIM1/GSK3B/PKD2/DAB2/FBXO4/SOX4/NFKBIE/FZD1/PSMD10/PKIA/DAB2IP/SAPCD2/FAM89B/MXI1/CD27/NFKBIA/ABHD17C/PKD1/CYLD/FLCN/NEDD4L/TP53INP2/PKIG/TNFSF14	28		GO:0044319	wound healing, spreading of cells	2/248	30/17381	0.0679272689622418	0.287819466418351	0.241811340474166	HBEGF/RREB1	2
GO:0030099	myeloid cell differentiation	64/2286	390/17381	0.0350371273734299	0.244087801331505	0.212782856173417	CTNNBIP1/CASP9/EPHA2/AGO3/JUN/TSPAN2/GATA2/BCL6/HMGB2/TLR3/F2RL1/CSF2/PPARGC1B/HIST1H4E/HIST1H3E/HIST1H3G/SRF/VEGFA/FOXO3/DLL1/SNX10/HOXA7/INHBA/PIR/LYN/TMEM64/TRIB1/MYC/NR4A3/GAB2/UBASH3B/ETS1/PRKCQ/SIRT1/SH3PXD2A/KMT2D/IL23A/DHRS2/NFKBIA/ZFP36L1/FOS/KLF13/THBS1/CSF3/HOXB7/NME2/JMJD6/SRC/CEBPB/FAM210B/FSTL3/SBNO2/JUNB/KLF2/ZNF675/KMT2B/ZFP36/RELB/ERCC2/IL11/LIF/MYH9/TOB2/RUNX1	64		GO:0070229	negative regulation of lymphocyte apoptotic process	2/248	30/17381	0.0679272689622418	0.287819466418351	0.241811340474166	EFNA1/IRS2	2
GO:0007569	cell aging	20/2286	100/17381	0.0351211289208083	0.244089752964521	0.212784557504025	BCL6/TERT/ZNF354A/ZKSCAN3/CDKN1A/SRF/CGAS/ENG/ABL1/ARNTL/CDK1/SIRT1/FOXM1/TBX3/MAP2K1/MNT/TP53/ICAM1/ERCC1/CHEK2	20		GO:0090505	epiboly involved in wound healing	2/248	30/17381	0.0679272689622418	0.287819466418351	0.241811340474166	HBEGF/RREB1	2
GO:0071887	leukocyte apoptotic process	20/2286	100/17381	0.0351211289208083	0.244089752964521	0.212784557504025	NOC2L/EFNA1/FCER1G/BCL2L11/BCL6/IL6/LYN/CD274/NR4A3/PRKCQ/SIRT1/GPAM/ADAM8/CD27/IRS2/TP53/LGALS9/CCL5/HSH2D/NFKBID	20		GO:0001756	somitogenesis	3/248	66/17381	0.0682274748660618	0.287819466418351	0.241811340474166	SFRP1/NRARP/DKK1	3
GO:0008637	apoptotic mitochondrial changes	24/2286	125/17381	0.0352209118994488	0.244329548545191	0.212993598628876	STPG1/SFN/JUN/MCL1/TP53BP2/HK2/BCL2L11/GSK3B/TNFSF10/TMEM14A/SOD2/PIM2/PSMD10/PPP3CC/NAIF1/PPIF/GZMB/BCL2A1/PYCARD/TP53/PMAIP1/PLAUR/BBC3/BIK	24		GO:0009166	nucleotide catabolic process	3/248	66/17381	0.0682274748660618	0.287819466418351	0.241811340474166	EGLN1/NUDT4/CNP	3
GO:0032846	positive regulation of homeostatic process	39/2286	222/17381	0.0352394358303044	0.244329548545191	0.212993598628876	PTGS2/NEK2/VSNL1/IL1B/GNL3/GATA2/PPARGC1A/PKD2/HMGB2/FBXO4/F2R/PPARGC1B/EDN1/FOXO3/INHBA/POT1/TMEM27/DKC1/TMEM64/MAPK15/ABL1/NR1H3/C2CD2L/ETS1/PRKCQ/ADAM8/P2RX4/BDKRB1/CEMIP/P2RX5/LGALS9/PLEKHM1/METRNL/NPC1/FAM210B/MAP2K7/SLC27A1/ERCC1/CALM3	39		GO:0071479	cellular response to ionizing radiation	3/248	66/17381	0.0682274748660618	0.287819466418351	0.241811340474166	SFRP1/H2AFX/CCND2	3
GO:0065004	protein-DNA complex assembly	42/2286	242/17381	0.0355726857584586	0.246084964991597	0.214523877992296	ITGB3BP/CENPL/CENPA/HJURP/XPC/CENPC/NAP1L5/CENPE/HMGB2/CENPU/CENPK/CENPH/GTF2H2/HIST1H2BC/HIST1H2BE/HIST1H4E/HIST1H3E/HIST1H2BH/HIST1H3G/HIST1H2BL/CENPQ/ORC3/ASF1A/RPA3/XRCC2/CENPI/DDB2/H2AFY2/RAD52/GTF2H3/MIS18BP1/KNL1/OIP5/RAD51C/SOX9/TAF4B/SOX12/TSPY26P/ASF1B/ERCC2/DMC1/CHAF1B	42		GO:1902108	regulation of mitochondrial membrane permeability involved in apoptotic process	3/248	66/17381	0.0682274748660618	0.287819466418351	0.241811340474166	SFN/TP53BP2/PPP3CC	3
GO:0022408	negative regulation of cell-cell adhesion	29/2286	157/17381	0.0356529213362116	0.246084964991597	0.214523877992296	TNFRSF14/RC3H1/PELI1/SERPINE2/IL20RB/BCL6/PDE5A/HFE/BTN2A2/GPNMB/ZNF703/CD274/KLF4/ABL1/NRARP/RDX/UBASH3B/LAG3/RGCC/CYLD/LGALS9/FOXJ1/SMAD7/BMP2/SDC4/CEBPB/NFKBID/MYADM/NF2	29		GO:0071248	cellular response to metal ion	5/248	153/17381	0.0684282699198615	0.288324098167673	0.242235306515337	JUN/PTGS2/MAPK9/JUND/FOSB	5
GO:0045600	positive regulation of fat cell differentiation	13/2286	58/17381	0.035653427694408	0.246084964991597	0.214523877992296	ZC3H12A/PTGS2/NOCT/CCDC71L/TMEM64/KLF5/SAV1/ZFP36L1/METRNL/BMP2/CEBPB/ZFP36/XBP1	13		GO:0071375	cellular response to peptide hormone stimulus	8/248	303/17381	0.0695848850075912	0.292850132164649	0.24603785108072	SLC9A1/CCND3/BAIAP2L1/ATP6V1C1/ATP6V1G1/TBC1D4/IRS2/INPP5K	8
GO:0045185	maintenance of protein location	19/2286	94/17381	0.035661429500583	0.246084964991597	0.214523877992296	HK2/FLNB/PKD2/FBN2/NFKBIE/EZR/PSMD10/FLNA/TLN1/ANK3/SRGN/MXI1/CD27/NFKBIA/BBS4/PKD1/TNFSF14/BCL3/KDELR3	19		GO:0015992	proton transport	5/248	154/17381	0.0699440421820355	0.293702019894577	0.246753564011713	SLC9A1/ATP6V1C1/MFSD3/ATP6V1G1/COX8A	5
GO:0003401	axis elongation	8/2286	30/17381	0.0359088173667418	0.246915464699849	0.215247863783511	VANGL2/AREG/SPRY1/TNC/SPRY2/SIX4/SOX9/TRIM28	8		GO:0043393	regulation of protein binding	6/248	202/17381	0.0699526770357016	0.293702019894577	0.246753564011713	ITGA2/NRG1/DKK1/CSF3/SLPI/TIAM1	6
GO:0007019	microtubule depolymerization	8/2286	30/17381	0.0359088173667418	0.246915464699849	0.215247863783511	KIF2C/ARHGEF2/HDAC6/KIF24/KIF18A/NCKAP5L/NAV3/CKAP2	8		GO:0014910	regulation of smooth muscle cell migration	3/248	67/17381	0.0707048473051773	0.294079578031817	0.247070769239036	ITGA2/SERPINE1/SSH1	3
GO:0070741	response to interleukin-6	8/2286	30/17381	0.0359088173667418	0.246915464699849	0.215247863783511	IL6R/ST3GAL6/PPARGC1A/NFKB1/IL6/PTGIS/SBNO2/ICAM1	8		GO:0035304	regulation of protein dephosphorylation	3/248	67/17381	0.0707048473051773	0.294079578031817	0.247070769239036	NSMF/PPP4R4/PPP1R15A	3
GO:0045638	negative regulation of myeloid cell differentiation	18/2286	88/17381	0.0361036928940613	0.247181537087827	0.21547981164143	GATA2/TLR3/HIST1H4E/DLL1/HOXA7/INHBA/LYN/TRIB1/MYC/UBASH3B/NFKBIA/ZFP36L1/KLF13/NME2/FSTL3/ZNF675/ZFP36/TOB2	18		GO:0043647	inositol phosphate metabolic process	3/248	67/17381	0.0707048473051773	0.294079578031817	0.247070769239036	INPP4B/NUDT4/INPP5K	3
GO:0060606	tube closure	18/2286	88/17381	0.0361036928940613	0.247181537087827	0.21547981164143	DVL1/SKI/GRHL3/STIL/VANGL2/TGFB2/COBL/FZD1/GRHL2/SCRIB/ABL1/ADM/PRICKLE1/KDM2B/BBS4/FZD2/MKS1/SDC4	18		GO:0060411	cardiac septum morphogenesis	3/248	67/17381	0.0707048473051773	0.294079578031817	0.247070769239036	EGLN1/SOX11/FGFR2	3
GO:0001654	eye development	57/2286	343/17381	0.0361170759044467	0.247181537087827	0.21547981164143	SKI/EPHA2/GRHL3/HPCA/JUN/BCAR3/KDM5B/TGFB2/WNT9A/ZNF513/CYP1B1/SLC4A5/NPHP1/DLX2/COL5A2/ARL6/SKIL/SOX2/PDE6B/FBN2/FOXF2/FOXC1/SRF/VEGFA/SDHAF4/PRDM1/DLL1/INHBA/GNGT1/TSPAN12/SHROOM2/MYOM2/CHD7/OSR2/GRHL2/KLF4/SLC25A25/COL5A1/CNTF/VIM/ZDHHC16/MDM1/KDM2B/SLITRK6/DLL4/BBS4/CYP1A1/AXIN1/IRX5/SERPINF1/B9D1/RAB11FIP4/SOX9/JMJD6/TGIF2/NF2/WNT7B	57		GO:1900076	regulation of cellular response to insulin stimulus	3/248	67/17381	0.0707048473051773	0.294079578031817	0.247070769239036	CCND3/BAIAP2L1/INPP5K	3
GO:1903037	regulation of leukocyte cell-cell adhesion	57/2286	343/17381	0.0361170759044467	0.247181537087827	0.21547981164143	TNFRSF14/ZBTB7B/KIRREL1/CD1D/RC3H1/CD55/DUSP10/PELI1/CYP26B1/IL1B/ITGA4/FANCD2/IL20RB/BCL6/PDE5A/SPINK5/HFE/BTN2A2/PRDM1/IL6/GPNMB/LYN/IL7/HAS2/CD274/SHB/NR4A3/KLF4/ABL1/NRARP/IL18/ETS1/PRKCQ/MAP3K8/GPAM/ADAM8/CD27/LAG3/IL23A/PNP/SOCS1/PYCARD/CYLD/LGALS9/CCL5/FOXJ1/SMAD7/SRC/SDC4/CEBPB/EBI3/TNFSF9/TNFSF14/ICAM1/NFKBID/XBP1/RUNX1	57		GO:0035601	protein deacylation	4/248	109/17381	0.0707877362661047	0.294079578031817	0.247070769239036	LYPLAL1/ARID4B/VEGFA/AKAP8	4
GO:0071384	cellular response to corticosteroid stimulus	14/2286	64/17381	0.0362558999138561	0.24755052973969	0.21580147995071	ERRFI1/CASP9/ZFP36L2/CFLAR/CREBRF/EDN1/FOXO3/IL6/ZFP36L1/SERPINF1/RPS6KB1/DNMT3B/ICAM1/ZFP36	14		GO:0042177	negative regulation of protein catabolic process	4/248	109/17381	0.0707877362661047	0.294079578031817	0.247070769239036	EFNA1/SNX12/NRG1/LAPTM4B	4
GO:1901983	regulation of protein acetylation	14/2286	64/17381	0.0362558999138561	0.24755052973969	0.21580147995071	NOC2L/IL1B/GATA2/PPARGC1A/SOX4/HINT2/RPS6KA4/SIRT1/RAPGEF3/EID1/FLCN/TADA2A/BRCA1/LIF	14		GO:0060147	regulation of posttranscriptional gene silencing	4/248	109/17381	0.0707877362661047	0.294079578031817	0.247070769239036	NDC1/PUM2/POLR2H/AGO2	4
GO:0032611	interleukin-1 beta production	15/2286	70/17381	0.0365437418349371	0.248611144486952	0.216726067881737	ERRFI1/ZC3H12A/MR1/IL1B/TLR6/F2R/F2RL1/EGR1/TNFAIP3/CASP1/CARD16/PYCARD/LGALS9/SPHK1/CARD8	15		GO:0060966	regulation of gene silencing by RNA	4/248	109/17381	0.0707877362661047	0.294079578031817	0.247070769239036	NDC1/PUM2/POLR2H/AGO2	4
GO:0061045	negative regulation of wound healing	15/2286	70/17381	0.0365437418349371	0.248611144486952	0.216726067881737	DUSP10/SERPINE2/EDN1/PDGFA/EPPK1/UBASH3B/PLAU/TSPAN8/THBS1/SERPINF2/SERPINB2/THBD/PLAUR/APOE/PDGFB	15		GO:0090287	regulation of cellular response to growth factor stimulus	7/248	253/17381	0.0712143061865807	0.294768234190827	0.247649343270209	SOX11/VEGFA/PEG10/SFRP1/DKK1/FGFR2/DUSP6	7
GO:0043535	regulation of blood vessel endothelial cell migration	16/2286	76/17381	0.0365817804784436	0.248611144486952	0.216726067881737	EPHA2/EFNA1/PTGS2/VEGFA/KLF4/ABL1/NOTCH1/AMOTL1/JCAD/P2RX4/STARD13/RGCC/THBS1/DLL4/APOE/PDGFB	16		GO:0009187	cyclic nucleotide metabolic process	6/248	203/17381	0.0712685467963069	0.294768234190827	0.247649343270209	EGLN1/RAF1/VEGFA/NUDT4/CNP/PRKCA	6
GO:1905954	positive regulation of lipid localization	16/2286	76/17381	0.0365817804784436	0.248611144486952	0.216726067881737	LDLRAP1/ZC3H12A/IL1B/ABCA12/NFKB1/EDN1/LPL/NKX3-1/NR1H3/EHD1/SIRT1/ACACB/P2RX4/NFKBIA/MAP2K6/APOE	16		GO:0030073	insulin secretion	6/248	203/17381	0.0712685467963069	0.294768234190827	0.247649343270209	RAF1/PTPRN2/SFRP1/IRS2/PRKCA/TIAM1	6
GO:0021543	pallium development	30/2286	164/17381	0.0371276804475891	0.251267266904182	0.21904153514885	MFSD2A/SLC2A1/ASPM/BTG2/SRGAP2/DLX2/ROBO1/GSK3B/TACC3/SRF/EFHC1/RELN/FLNA/PLXNA3/NR4A3/DAB2IP/FGF8/SLC38A2/CCDC85C/BBS4/BCL2A1/ADGRG1/PHLPP2/KDM6B/NDEL1/CDK5R1/SOCS7/EZH1/MKKS/NF2	30		GO:0001569	branching involved in blood vessel morphogenesis	2/248	31/17381	0.0719493409469164	0.294768234190827	0.247649343270209	VEGFA/NRARP	2
GO:0007565	female pregnancy	34/2286	190/17381	0.0371468741250627	0.251267266904182	0.21904153514885	SLC2A1/OVGP1/PTGS2/POLR1B/IL1B/PPAT/HPGD/ITGA2/STC2/HFE/BYSL/PRDM1/NAMPT/HSF1/RECK/CTSV/ADM/FOSL1/ETS1/FKBP4/PTHLH/SLC38A2/CYP27B1/FOS/LGALS9/SMURF2/THBD/PTGIS/JUNB/PSG1/FOSB/TRIM28/LIF/APOL2	34		GO:0032689	negative regulation of interferon-gamma production	2/248	31/17381	0.0719493409469164	0.294768234190827	0.247649343270209	INHBA/GAS6	2
GO:0015936	coenzyme A metabolic process	5/2286	15/17381	0.0377240042386698	0.251267266904182	0.21904153514885	PPCS/CROT/PPCDC/NUDT7/DCAKD	5		GO:0034694	response to prostaglandin	2/248	31/17381	0.0719493409469164	0.294768234190827	0.247649343270209	SFRP1/AKAP8	2
GO:0034616	response to laminar fluid shear stress	5/2286	15/17381	0.0377240042386698	0.251267266904182	0.21904153514885	KLF4/ETS1/SMAD6/SMAD7/KLF2	5		GO:0040036	regulation of fibroblast growth factor receptor signaling pathway	2/248	31/17381	0.0719493409469164	0.294768234190827	0.247649343270209	FGFR2/DUSP6	2
GO:0034656	nucleobase-containing small molecule catabolic process	5/2286	15/17381	0.0377240042386698	0.251267266904182	0.21904153514885	ENTPD3/NUDT16/NUDT9/NUDT18/ENTPD7	5		GO:0060674	placenta blood vessel development	2/248	31/17381	0.0719493409469164	0.294768234190827	0.247649343270209	ITGB8/FOSL1	2
GO:0036066	protein O-linked fucosylation	5/2286	15/17381	0.0377240042386698	0.251267266904182	0.21904153514885	LFNG/ADAMTS13/THBS1/ADAMTS7/MFNG	5		GO:0070873	regulation of glycogen metabolic process	2/248	31/17381	0.0719493409469164	0.294768234190827	0.247649343270209	IRS2/INPP5K	2
GO:0048569	post-embryonic animal organ development	5/2286	15/17381	0.0377240042386698	0.251267266904182	0.21904153514885	BCL2L11/VEGFA/KLF4/MYO1E/ERCC1	5		GO:0071276	cellular response to cadmium ion	2/248	31/17381	0.0719493409469164	0.294768234190827	0.247649343270209	JUN/MAPK9	2
GO:0071850	mitotic cell cycle arrest	5/2286	15/17381	0.0377240042386698	0.251267266904182	0.21904153514885	GADD45A/DUSP1/CDKN1A/NKX3-1/RGCC	5		GO:0090504	epiboly	2/248	31/17381	0.0719493409469164	0.294768234190827	0.247649343270209	HBEGF/RREB1	2
GO:0072109	glomerular mesangium development	5/2286	15/17381	0.0377240042386698	0.251267266904182	0.21904153514885	CFLAR/EGR1/NOTCH1/SERPINB7/PDGFB	5		GO:1901890	positive regulation of cell junction assembly	2/248	31/17381	0.0719493409469164	0.294768234190827	0.247649343270209	VEGFA/SFRP1	2
GO:0090177	establishment of planar polarity involved in neural tube closure	5/2286	15/17381	0.0377240042386698	0.251267266904182	0.21904153514885	DVL1/GRHL3/VANGL2/FZD1/FZD2	5		GO:0046883	regulation of hormone secretion	7/248	254/17381	0.0723900952906074	0.295701480291274	0.248433409384116	SOX11/INHBA/SFRP1/IRS2/PRKCA/LIF/TIAM1	7
GO:1901201	regulation of extracellular matrix assembly	5/2286	15/17381	0.0377240042386698	0.251267266904182	0.21904153514885	ANTXR1/HAS2/NOTCH1/RGCC/SOX9	5		GO:0010921	regulation of phosphatase activity	4/248	110/17381	0.0726766307134804	0.295701480291274	0.248433409384116	ITGA2/PPP4R4/PKMYT1/PPP1R15A	4
GO:2000773	negative regulation of cellular senescence	5/2286	15/17381	0.0377240042386698	0.251267266904182	0.21904153514885	BCL6/TERT/ZKSCAN3/ABL1/SIRT1	5		GO:0030004	cellular monovalent inorganic cation homeostasis	4/248	110/17381	0.0726766307134804	0.295701480291274	0.248433409384116	SLC9A1/ATP6V1C1/ATP6V1G1/NEDD4L	4
GO:0010720	positive regulation of cell development	78/2286	488/17381	0.0377832547601809	0.251267266904182	0.21904153514885	DVL1/SPEN/MACF1/LRRC7/ARHGEF2/ABL2/ASPM/GJC2/DLX2/CFLAR/SERPINE2/ROBO1/EPHA3/KALRN/GATA2/SKIL/BCL6/PDE5A/SEMA5A/MAP1B/EDN1/SRF/VEGFA/UFL1/FIG4/TMEM106B/IL6/COBL/SEMA3C/SMURF1/SRRT/RELN/XRCC2/FLNA/NRG1/LYN/HAS2/TRIB1/DAB2IP/FAM129B/ABL1/NOTCH1/NSMF/CNTF/MARK2/PPP2R5B/CLCF1/NET1/ZNF488/DKK1/NEURL1/NKX6-2/CAPRIN2/SOCS2/FOXA1/MAP2K1/SEMA7A/GPRC5B/IRX3/CDH5/FBXO31/SERPINF1/KCTD11/NDEL1/GFAP/SPAG9/NME2…	78		GO:0034101	erythrocyte homeostasis	4/248	110/17381	0.0726766307134804	0.295701480291274	0.248433409384116	GATA2/VEGFA/INHBA/ETS1	4
GO:0000725	recombinational repair	21/2286	107/17381	0.0377983095223875	0.251267266904182	0.21904153514885	CDC7/NUCKS1/GEN1/FIGN/NABP1/MRNIP/AP5Z1/RPA3/FIGNL1/XRCC2/KLHL15/GINS4/RAD54B/KDM4D/RAD52/RHNO1/RAD51AP1/PARPBP/BRCA1/RAD51C/DMC1	21		GO:0090101	negative regulation of transmembrane receptor protein serine/threonine kinase signaling pathway	4/248	110/17381	0.0726766307134804	0.295701480291274	0.248433409384116	FST/PEG10/SFRP1/DKK1	4
GO:0009299	mRNA transcription	7/2286	25/17381	0.0378344469802559	0.251267266904182	0.21904153514885	EREG/POU5F1/SRF/FLNA/HSF1/TP53/ATF4	7		GO:0098732	macromolecule deacylation	4/248	110/17381	0.0726766307134804	0.295701480291274	0.248433409384116	LYPLAL1/ARID4B/VEGFA/AKAP8	4
GO:0010714	positive regulation of collagen metabolic process	7/2286	25/17381	0.0378344469802559	0.251267266904182	0.21904153514885	ITGA2/F2R/CTGF/ENG/RGCC/SERPINF2/SERPINB7	7		GO:0006818	hydrogen transport	5/248	156/17381	0.0730309512473016	0.296562887941855	0.249157120470353	SLC9A1/ATP6V1C1/MFSD3/ATP6V1G1/COX8A	5
GO:0044253	positive regulation of multicellular organismal metabolic process	7/2286	25/17381	0.0378344469802559	0.251267266904182	0.21904153514885	ITGA2/F2R/CTGF/ENG/RGCC/SERPINF2/SERPINB7	7		GO:0006970	response to osmotic stress	3/248	68/17381	0.0732223121410492	0.296562887941855	0.249157120470353	PTGS2/ITGA2/MARVELD3	3
GO:0060561	apoptotic process involved in morphogenesis	7/2286	25/17381	0.0378344469802559	0.251267266904182	0.21904153514885	CYR61/TGFB2/BCL2L11/PAX8/FOXC1/SCRIB/NOTCH1	7		GO:0050764	regulation of phagocytosis	3/248	68/17381	0.0732223121410492	0.296562887941855	0.249157120470353	GATA2/ITGA2/GAS6	3
GO:0061842	microtubule organizing center localization	7/2286	25/17381	0.0378344469802559	0.251267266904182	0.21904153514885	GPSM2/ASPM/TBCCD1/EZR/BICD2/NDEL1/AURKA	7		GO:1900006	positive regulation of dendrite development	3/248	68/17381	0.0732223121410492	0.296562887941855	0.249157120470353	NRG1/DLG5/TIAM1	3
GO:1900745	positive regulation of p38MAPK cascade	7/2286	25/17381	0.0378344469802559	0.251267266904182	0.21904153514885	ZC3H12A/GADD45A/IL1B/VEGFA/GADD45G/BMP2/GADD45B	7		GO:0021987	cerebral cortex development	4/248	111/17381	0.0745910508305593	0.301762428872604	0.253525511455024	ASPM/NEFL/H2AFX/ADGRG1	4
GO:0051271	negative regulation of cellular component movement	49/2286	290/17381	0.038090710115856	0.252681377344205	0.220274281958528	SVBP/SRGAP2/IL24/DUSP10/RHOB/CYP1B1/ROBO1/GCSAM/RAP2B/PPARGC1A/SEMA5A/CCDC125/SRF/CITED2/HOXA7/IGFBP3/WASL/TCAF1/ARHGAP4/PLXNA3/NRG1/TRIB1/EPPK1/RECK/RNF20/KLF4/DAB2IP/ENG/NOTCH1/SINHCAF/SRGAP1/PTPRR/NAV3/CORO1C/STARD13/RGCC/THBS1/DLL4/SEMA6D/ADGRG1/SERPINF1/FLCN/MMP28/KRT16/SMAD7/APOE/BCR/NF2/HMOX1	49		GO:0006913	nucleocytoplasmic transport	11/248	470/17381	0.0747284187152968	0.301974224433145	0.253703451359639	SFN/NDC1/JUN/PTGS2/SEMA5A/NUDT4/GAS6/IFI27/SMG1/CSF3/TNPO2	11
GO:0051147	regulation of muscle cell differentiation	35/2286	197/17381	0.0382721597657414	0.25359654953868	0.221072080752112	ID3/CYP26B1/CFLAR/EREG/MAML1/EDN1/SRF/DLL1/IGFBP3/NRG1/FAM129B/ENG/ABL1/NOTCH1/EHD1/IL18/DKK1/SIRT1/ANKRD2/BHLHE41/PRICKLE1/BTG1/TBX3/ZFP36L1/SPAG9/SOX9/CTDP1/BMP2/TCF3/TNFSF14/GDF15/DMPK/XBP1/PDGFB/SIK1	35		GO:0007160	cell-matrix adhesion	6/248	206/17381	0.075301438194016	0.302483043419388	0.254130935305229	SLC9A1/ITGA2/VEGFA/SERPINE1/SFRP1/TIAM1	6
GO:0050798	activated T cell proliferation	11/2286	47/17381	0.038318507794775	0.253615458514567	0.221088564598804	RC3H1/BTN2A2/BTN3A1/CD274/ABL1/IL18/GPAM/IL23A/PYCARD/LGALS9/TNFSF9	11		GO:0008589	regulation of smoothened signaling pathway	3/248	69/17381	0.0757793590506836	0.302483043419388	0.254130935305229	SFRP1/DLG5/FGFR2	3
GO:0007519	skeletal muscle tissue development	29/2286	158/17381	0.0383721785177636	0.253682735756326	0.221147213345603	SKI/MEF2D/BTG2/ATF3/FOXN2/CYP26B1/CFLAR/FLNB/HOMER1/EGR1/MED20/DLL1/MYOM2/MSC/FAM129B/NOTCH1/ARNTL/BCL9L/DKK1/EGR2/ANKRD2/NEURL1/STAC3/KLF5/SIX4/FOS/ASB2/RPS6KB1/MAFF	29		GO:0014033	neural crest cell differentiation	3/248	69/17381	0.0757793590506836	0.302483043419388	0.254130935305229	SOX11/NRG1/SFRP1	3
GO:0002685	regulation of leukocyte migration	31/2286	171/17381	0.0385312047108303	0.253828003741572	0.221273850304281	TNFRSF14/ECM1/IL6R/IL1A/ITGA4/CCL20/GCSAM/CXCL8/CXCL1/CXCL5/CXCL3/ITGA2/F2RL1/EDN1/VEGFA/IL6/HOXA7/WASL/LYN/ADAM8/IL23A/BDKRB1/THBS1/PYCARD/LGALS9/MMP28/CCL5/TNFSF14/ICAM1/BCR/HMOX1	31		GO:0032945	negative regulation of mononuclear cell proliferation	3/248	69/17381	0.0757793590506836	0.302483043419388	0.254130935305229	SOX11/DLG5/CEBPB	3
GO:0044782	cilium organization	59/2286	358/17381	0.0386472644832385	0.253828003741572	0.221273850304281	HSPB11/VANGL2/GORAB/NEK2/DYNC2LI1/FAM161A/TMEM17/NPHP1/TTC30B/TTC30A/POC1A/ARL6/WDR5B/CEP70/IFT80/CCDC39/TCTEX1D2/CEP19/BBS12/ADAMTS16/C5orf42/TNPO1/TBC1D7/SNX10/BBS9/CEP41/HDAC6/FLNA/FAM92A/IFT74/KIF24/CNTRL/NOTCH1/EHD1/CEP126/JHY/HYLS1/CDK1/ARL3/NEURL1/TBC1D30/BBS10/IFT81/TCTN1/IFT88/BBS4/CLUAP1/PLK1/CYLD/CCDC113/HYDIN/GAS8/TMEM107/B9D1/MKS1/FOXJ1/MKKS/RFX2/CSNK1E	59		GO:0050672	negative regulation of lymphocyte proliferation	3/248	69/17381	0.0757793590506836	0.302483043419388	0.254130935305229	SOX11/DLG5/CEBPB	3
GO:0006488	dolichol-linked oligosaccharide biosynthetic process	6/2286	20/17381	0.0387859288859099	0.253828003741572	0.221273850304281	PQLC3/SRD5A3/DOLK/ALG10/ALG10B/ALG12	6		GO:0070227	lymphocyte apoptotic process	3/248	69/17381	0.0757793590506836	0.302483043419388	0.254130935305229	EFNA1/RIPK1/IRS2	3
GO:0032373	positive regulation of sterol transport	6/2286	20/17381	0.0387859288859099	0.253828003741572	0.221273850304281	LDLRAP1/ABCA12/NR1H3/SIRT1/NFKBIA/APOE	6		GO:0006506	GPI anchor biosynthetic process	2/248	32/17381	0.0760465534272279	0.302483043419388	0.254130935305229	PYURF/PLAUR	2
GO:0032376	positive regulation of cholesterol transport	6/2286	20/17381	0.0387859288859099	0.253828003741572	0.221273850304281	LDLRAP1/ABCA12/NR1H3/SIRT1/NFKBIA/APOE	6		GO:0045923	positive regulation of fatty acid metabolic process	2/248	32/17381	0.0760465534272279	0.302483043419388	0.254130935305229	PTGS2/IRS2	2
GO:0034138	toll-like receptor 3 signaling pathway	6/2286	20/17381	0.0387859288859099	0.253828003741572	0.221273850304281	PELI1/TNIP2/TLR3/F2RL1/TNFAIP3/TICAM1	6		GO:0051930	regulation of sensory perception of pain	2/248	32/17381	0.0760465534272279	0.302483043419388	0.254130935305229	SLC9A1/COMT	2
GO:0051570	regulation of histone H3-K9 methylation	6/2286	20/17381	0.0387859288859099	0.253828003741572	0.221273850304281	KDM3A/PRDM12/SIRT1/BRCA1/DNMT3B/ZNF274	6		GO:0051931	regulation of sensory perception	2/248	32/17381	0.0760465534272279	0.302483043419388	0.254130935305229	SLC9A1/COMT	2
GO:0072234	metanephric nephron tubule development	6/2286	20/17381	0.0387859288859099	0.253828003741572	0.221273850304281	PAX8/PKD2/PKD1/SOX9/LIF/WNT7B	6		GO:0060325	face morphogenesis	2/248	32/17381	0.0760465534272279	0.302483043419388	0.254130935305229	DKK1/MMP2	2
GO:1902884	positive regulation of response to oxidative stress	6/2286	20/17381	0.0387859288859099	0.253828003741572	0.221273850304281	MCL1/TLR6/FBXW7/FOXO3/HDAC6/MMP3	6		GO:0071624	positive regulation of granulocyte chemotaxis	2/248	32/17381	0.0760465534272279	0.302483043419388	0.254130935305229	CXCL8/CXCL1	2
GO:0003229	ventricular cardiac muscle tissue development	12/2286	53/17381	0.0396255007849259	0.257657401297143	0.224612116882345	TNNT2/TGFB2/PTCD2/FOXC1/NRG1/CHD7/FOXH1/ENG/NOTCH1/TBX3/DLL4/SMAD7	12		GO:0085029	extracellular matrix assembly	2/248	32/17381	0.0760465534272279	0.302483043419388	0.254130935305229	GAS6/HAS3	2
GO:2000779	regulation of double-strand break repair	12/2286	53/17381	0.0396255007849259	0.257657401297143	0.224612116882345	FIGN/PARP9/NUDT16/MRNIP/FIGNL1/KLHL15/HSF1/KDM4D/SLF2/FOXM1/RAD51AP1/PARPBP	12		GO:1901021	positive regulation of calcium ion transmembrane transporter activity	2/248	32/17381	0.0760465534272279	0.302483043419388	0.254130935305229	SLC9A1/STIM1	2
GO:0003179	heart valve morphogenesis	9/2286	36/17381	0.039680388675156	0.257657401297143	0.224612116882345	CYR61/EFNA1/TGFB2/SOX4/NOTCH1/MDM2/SMAD6/SOX9/BMP2	9		GO:1902115	regulation of organelle assembly	5/248	158/17381	0.0761913735031894	0.302720088012672	0.254330088168541	CEP135/CSF2/MAPK9/MNS1/PHF23	5
GO:0006298	mismatch repair	9/2286	36/17381	0.039680388675156	0.257657401297143	0.224612116882345	PMS1/XPC/MLH1/PMS2/RPA3/PMS2P1/ABL1/ERCC1/LIG1	9		GO:0030203	glycosaminoglycan metabolic process	5/248	159/17381	0.0777990245803432	0.308762162356848	0.259406333061185	SLC9A1/B3GNT2/TMEM2/MKI67/HAS3	5
GO:0045684	positive regulation of epidermis development	9/2286	36/17381	0.039680388675156	0.257657401297143	0.224612116882345	SFN/TGFB2/FST/FOXC1/NOTCH1/H2AFY2/CYP27B1/NME2/NCOA3	9		GO:0019079	viral genome replication	4/248	113/17381	0.0784958756104058	0.31118007831268	0.261437743603736	CXCL8/GAS6/INPP5K/SLPI	4
GO:0051973	positive regulation of telomerase activity	9/2286	36/17381	0.039680388675156	0.257657401297143	0.224612116882345	NEK2/POT1/DKC1/GRHL2/MYC/MAPK15/KLF4/PRKCQ/MAP2K7	9		GO:0030177	positive regulation of Wnt signaling pathway	5/248	160/17381	0.0794248943098341	0.311736436163894	0.261905167296302	ASPM/SFRP1/NRARP/DKK1/FGFR2	5
GO:1905898	positive regulation of response to endoplasmic reticulum stress	9/2286	36/17381	0.039680388675156	0.257657401297143	0.224612116882345	BCL2L11/AGR2/DAB2IP/SIRT1/ERN1/PMAIP1/EDEM2/PPP1R15A/XBP1	9		GO:0009895	negative regulation of catabolic process	7/248	260/17381	0.0796862325289358	0.311736436163894	0.261905167296302	EFNA1/EGLN1/SNX12/NRG1/LAPTM4B/SECISBP2/PHF23	7
GO:0048145	regulation of fibroblast proliferation	18/2286	89/17381	0.0398942884053151	0.258470661879325	0.225321074513762	SKI/JUN/DDR2/FOSL2/EREG/BTC/CCNA2/PDGFC/FBXO4/CCNB1/CDKN1A/PDGFA/PEX2/MYC/DAB2IP/TP53/SPHK1/PDGFB	18		GO:0050808	synapse organization	7/248	260/17381	0.0796862325289358	0.311736436163894	0.261905167296302	NRG1/DKK1/DLG5/SSH1/MESD/DMPK/TIAM1	7
GO:0098773	skin epidermis development	18/2286	89/17381	0.0398942884053151	0.258470661879325	0.225321074513762	VANGL2/GORAB/TGFB2/EDAR/NSUN2/FST/SPINK5/FOXQ1/DLL1/PDGFA/INHBA/NOTCH1/DKK1/SAV1/SOX9/APCDD1/SNAI1/ERCC2	18		GO:0051169	nuclear transport	11/248	476/17381	0.080043874282138	0.311736436163894	0.261905167296302	SFN/NDC1/JUN/PTGS2/SEMA5A/NUDT4/GAS6/IFI27/SMG1/CSF3/TNPO2	11
GO:0016579	protein deubiquitination	49/2286	291/17381	0.0401496749031681	0.259616529649111	0.22631998152805	ZC3H12A/MINDY1/YOD1/STAM2/INO80D/CDC25A/SIAH2/TNIP2/ABRAXAS1/USP53/CCNA2/SKP2/ADRB2/TNIP1/PSMB9/RNF146/TNFAIP3/FOXK1/PSMD10/MYC/TRIM21/DDB2/BIRC3/OTUD1/CDK1/MDM2/USP30/USP12/NFKBIA/OTUB2/TRAF3/MINDY2/SENP8/AXIN1/USP7/USP31/CYLD/TP53/USP43/RNF135/EPOP/BRCA1/SMURF2/USP36/FOXK2/SMAD7/DMWD/USP18/JOSD1	49		GO:0001941	postsynaptic membrane organization	2/248	33/17381	0.080215963584966	0.311736436163894	0.261905167296302	SSH1/MESD	2
GO:0045862	positive regulation of proteolysis	64/2286	393/17381	0.0401601971777566	0.259616529649111	0.22631998152805	DVL1/CASP9/RNF19B/ZC3H12A/PLK3/CYR61/F3/EFNA1/ANTXR1/BCL2L11/IL1B/ARL6IP5/ROBO1/GSK3B/TNFSF10/MAD2L1/FBXW7/DAB2/CCNB1/F2R/RNF14/TNIP1/PSMB9/RNF217/CTGF/HIP1/SMURF1/DDX3X/PSMD10/LONRF1/TNFRSF10B/TNFRSF10A/NKX3-1/LYN/TRIB1/MYC/HSF1/TNFSF15/DAB2IP/CASP1/CDK1/SIRT1/ADAM8/PRICKLE1/MDM2/CRADD/BUB1B/RPS27L/DET1/AXIN1/PLK1/PYCARD/LGALS9/OSBPL7/SMAD7/PMAIP1/EDEM2/SRC/AURKA/APOE/CARD8/XBP1/MYH9/CSNK1E	64		GO:0006221	pyrimidine nucleotide biosynthetic process	2/248	33/17381	0.080215963584966	0.311736436163894	0.261905167296302	UCK2/NME7	2
GO:0001889	liver development	25/2286	133/17381	0.0403253726948503	0.260107575424416	0.226748049305347	HMGCL/JUN/CFLAR/CCDC39/CLDN1/PKD2/FBXW7/ITGA2/PTCD2/HFE/TNFAIP3/CITED2/COBL/NOTCH1/NFKBIA/NKX2-8/CYP1A1/PKD1/SOX9/GATA6/CEBPB/AURKA/DBP/XBP1/HMOX1	25		GO:0006505	GPI anchor metabolic process	2/248	33/17381	0.080215963584966	0.311736436163894	0.261905167296302	PYURF/PLAUR	2
GO:1902107	positive regulation of leukocyte differentiation	25/2286	133/17381	0.0403253726948503	0.260107575424416	0.226748049305347	CTNNBIP1/JUN/DUSP10/BCL6/PPARGC1B/PRDM1/IL6/IL7/TMEM64/TRIB1/SHB/IL18/ADAM8/CD27/IL23A/PNP/ZFP36L1/FOS/SOCS1/CYLD/LGALS9/TNFSF9/XBP1/LIF/RUNX1	25		GO:0007616	long-term memory	2/248	33/17381	0.080215963584966	0.311736436163894	0.261905167296302	CCND2/LDLR	2
GO:0034333	adherens junction assembly	17/2286	83/17381	0.0403940031802524	0.260262356402267	0.226882979188646	MACF1/PIP5K1A/EPHA3/ITGA2/VEGFA/ZNF703/ABL1/CORO1C/FERMT2/FMN1/THBS1/BCAS3/SMAD7/SRC/SDC4/DAPK3/CAMSAP3	17		GO:0009154	purine ribonucleotide catabolic process	2/248	33/17381	0.080215963584966	0.311736436163894	0.261905167296302	EGLN1/NUDT4	2
GO:0060415	muscle tissue morphogenesis	16/2286	77/17381	0.0407442660026648	0.262229376447614	0.22859772339592	VANGL2/TNNT2/TGFB2/MYLK/PTCD2/FOXC1/FZD1/NRG1/CHD7/FOXH1/ENG/NOTCH1/DLL4/FZD2/SMAD7/BMP2	16		GO:0010574	regulation of vascular endothelial growth factor production	2/248	33/17381	0.080215963584966	0.311736436163894	0.261905167296302	PTGS2/IL1A	2
GO:0050769	positive regulation of neurogenesis	67/2286	414/17381	0.0408860487178756	0.262673070023225	0.228984512025951	DVL1/SPEN/MACF1/LRRC7/ARHGEF2/ABL2/ASPM/GJC2/DLX2/CFLAR/SERPINE2/ROBO1/EPHA3/KALRN/GATA2/SKIL/BCL6/SEMA5A/MAP1B/SRF/VEGFA/UFL1/FIG4/TMEM106B/IL6/COBL/SMURF1/SRRT/RELN/XRCC2/FLNA/NRG1/LYN/DAB2IP/NOTCH1/NSMF/CNTF/MARK2/PPP2R5B/CLCF1/ZNF488/DKK1/NEURL1/NKX6-2/CAPRIN2/SOCS2/FOXA1/MAP2K1/SEMA7A/GPRC5B/IRX3/FBXO31/SERPINF1/KCTD11/NDEL1/GFAP/SPAG9/NME2/NEDD4L/BMP2/DNMT3B/TGIF2/TCF3/APOE/LIF/CSNK1E/TIAM1	67		GO:0032885	regulation of polysaccharide biosynthetic process	2/248	33/17381	0.080215963584966	0.311736436163894	0.261905167296302	IRS2/INPP5K	2
GO:0030279	negative regulation of ossification	15/2286	71/17381	0.0409033009056917	0.262673070023225	0.228984512025951	SKI/ID3/ECM1/AREG/NOCT/SMURF1/TMEM64/NOTCH1/DKK1/SRGN/SMAD6/TOB1/SOX9/ID1/KREMEN1	15		GO:0043928	exonucleolytic nuclear-transcribed mRNA catabolic process involved in deadenylation-dependent decay	2/248	33/17381	0.080215963584966	0.311736436163894	0.261905167296302	LSM3/EXOSC2	2
GO:0033209	tumor necrosis factor-mediated signaling pathway	31/2286	172/17381	0.041290788847785	0.264858090426793	0.230889297434038	TNFRSF14/TNFRSF25/EDAR/TRAIP/F2RL1/PSMB9/FOXO3/TNFAIP3/PSMD10/TNFRSF10B/TNFRSF10A/TNFRSF11B/TNFSF15/RELT/BIRC3/CASP1/CARD16/CD27/KRT8/KRT18/NFKBIA/TRAF3/CDIP1/PYCARD/CYLD/SPHK1/TNFSF9/CD70/TNFSF14/ZNF675/CARD8	31		GO:0045746	negative regulation of Notch signaling pathway	2/248	33/17381	0.080215963584966	0.311736436163894	0.261905167296302	GATA2/NRARP	2
GO:1904950	negative regulation of establishment of protein localization	38/2286	218/17381	0.0413343958649256	0.264858090426793	0.230889297434038	ZC3H12A/GBP1/YOD1/VSNL1/RAB11FIP5/IL1B/GSK3B/TLR6/PKD2/F2R/F2RL1/SOX4/BTN2A2/NFKBIE/EZR/IL6/FZD1/PSMD10/RAB11FIP1/PKIA/DAB2IP/NR1H3/FAM89B/CARD16/SRGN/MXI1/CD27/RGCC/NFKBIA/RHBDF1/RAB11FIP3/PKD1/CYLD/PKIG/MIDN/TNFSF14/CARD8/PIM3	38		GO:0045987	positive regulation of smooth muscle contraction	2/248	33/17381	0.080215963584966	0.311736436163894	0.261905167296302	PTGS2/ITGA2	2
[truncated: 4,921 more rows]
