# Supplementary material for: Global translational reprogramming in Trichophyton mentagrophytes-infected keratinocytes
Source: Virulence. 2026 Aug 2;17(1):2710548. doi: 10.1080/21505594.2026.2710548 (PMC13432870; doi:10.1080/21505594.2026.2710548)
Supplement: Supplemental Material [file KVIR_A_2710548_SM3764.zip › Supporting Tables/Table S8.xlsx]

## Sheet: Table S8
Table S8 Sequence features between concordant and discordant genes
Gene_ID	Transcript_ID	group	CDS_Length	GC_Percent	MFE	NMFE
ENSG00000049759	ENST00000617539	Accordantly regulated genes	63	65.08	-32.1	-0.509524
ENSG00000175164	ENST00000679909	Accordantly regulated genes	72	61.11	-24.1	-0.334722
ENSG00000183647	ENST00000597864	Accordantly regulated genes	87	44.83	-24.2	-0.278161
ENSG00000089335	ENST00000509528	Accordantly regulated genes	87	35.63	-12.4	-0.142529
ENSG00000205981	ENST00000646965	Accordantly regulated genes	96	33.33	-13.1	-0.136458
ENSG00000153029	ENST00000683652	Accordantly regulated genes	108	48.15	-28.9	-0.267593
ENSG00000128965	ENST00000487220	Accordantly regulated genes	114	66.67	-43.2	-0.378947
ENSG00000144554	ENST00000625535	Accordantly regulated genes	117	45.3	-32	-0.273504
ENSG00000124313	ENST00000485377	Accordantly regulated genes	126	61.9	-43	-0.34127
ENSG00000178927	ENST00000579751	Accordantly regulated genes	126	66.67	-41.8	-0.331746
ENSG00000182518	ENST00000472571	Accordantly regulated genes	141	44.68	-29.3	-0.207801
ENSG00000197982	ENST00000373043	Accordantly regulated genes	144	70.83	-74	-0.513889
ENSG00000188070	ENST00000546282	Accordantly regulated genes	144	78.47	-72.3	-0.502083
ENSG00000213020	ENST00000596702	Accordantly regulated genes	147	53.06	-50.8	-0.345578
ENSG00000124313	ENST00000675731	Accordantly regulated genes	153	62.75	-51	-0.333333
ENSG00000204839	ENST00000533679	Accordantly regulated genes	153	81.05	-69.9	-0.456863
ENSG00000205133	ENST00000523580	Accordantly regulated genes	165	33.94	-21.9	-0.132727
ENSG00000141682	ENST00000316660	Accordantly regulated genes	165	53.94	-53.3	-0.32303
ENSG00000178927	ENST00000582438	Accordantly regulated genes	168	69.64	-74.3	-0.442262
ENSG00000196236	ENST00000614001	Accordantly regulated genes	168	56.55	-47.9	-0.285119
ENSG00000214022	ENST00000466559	Accordantly regulated genes	168	70.83	-80.9	-0.481548
ENSG00000250571	ENST00000517468	Accordantly regulated genes	171	60.82	-57.5	-0.336257
ENSG00000069020	ENST00000407621	Accordantly regulated genes	171	56.14	-59.4	-0.347368
ENSG00000156795	ENST00000518125	Accordantly regulated genes	174	48.28	-46.3	-0.266092
ENSG00000205981	ENST00000486355	Accordantly regulated genes	180	45	-47.6	-0.264444
ENSG00000122694	ENST00000396613	Accordantly regulated genes	189	55.56	-56.3	-0.297884
ENSG00000070526	ENST00000589992	Accordantly regulated genes	192	55.73	-63.6	-0.33125
ENSG00000151150	ENST00000486349	Accordantly regulated genes	192	48.44	-51.6	-0.26875
ENSG00000178927	ENST00000342572	Accordantly regulated genes	192	63.02	-78.3	-0.407813
ENSG00000135441	ENST00000551926	Accordantly regulated genes	195	56.41	-68.6	-0.351795
ENSG00000205476	ENST00000557769	Accordantly regulated genes	195	57.95	-75.6	-0.387692
ENSG00000196636	ENST00000360382	Accordantly regulated genes	207	54.11	-61.7	-0.298068
ENSG00000214050	ENST00000519471	Accordantly regulated genes	210	49.05	-50.6	-0.240952
ENSG00000105483	ENST00000522431	Accordantly regulated genes	213	43.66	-46.3	-0.217371
ENSG00000162174	ENST00000628829	Accordantly regulated genes	213	63.85	-84.2	-0.395305
ENSG00000101417	ENST00000344022	Accordantly regulated genes	216	61.11	-75.5	-0.349537
ENSG00000122694	ENST00000619700	Accordantly regulated genes	219	59.82	-78.2	-0.357078
ENSG00000062582	ENST00000418740	Accordantly regulated genes	219	52.05	-68.5	-0.312785
ENSG00000124313	ENST00000639161	Accordantly regulated genes	222	59.01	-81.7	-0.368018
ENSG00000089723	ENST00000553723	Accordantly regulated genes	222	47.75	-72.3	-0.325676
ENSG00000124313	ENST00000498281	Accordantly regulated genes	225	60	-78.6	-0.349333
ENSG00000135441	ENST00000547076	Accordantly regulated genes	228	54.82	-75.4	-0.330702
ENSG00000213020	ENST00000600943	Accordantly regulated genes	228	50.44	-70.2	-0.307895
ENSG00000181450	ENST00000608949	Accordantly regulated genes	231	38.53	-43.8	-0.18961
ENSG00000187118	ENST00000423894	Accordantly regulated genes	231	38.96	-42.6	-0.184416
ENSG00000250571	ENST00000344692	Accordantly regulated genes	231	61.47	-84.5	-0.365801
ENSG00000166900	ENST00000530221	Accordantly regulated genes	231	42.42	-58.3	-0.252381
ENSG00000085871	ENST00000506797	Accordantly regulated genes	234	47.01	-67.9	-0.290171
ENSG00000170473	ENST00000454792	Accordantly regulated genes	234	56.84	-83.2	-0.355556
ENSG00000196081	ENST00000597037	Accordantly regulated genes	234	48.72	-66.1	-0.282479
ENSG00000124596	ENST00000482515	Accordantly regulated genes	234	44.87	-61.3	-0.261966
ENSG00000173391	ENST00000543993	Accordantly regulated genes	234	46.58	-62.6	-0.267521
ENSG00000141219	ENST00000582793	Accordantly regulated genes	237	50.63	-72	-0.303797
ENSG00000153896	ENST00000588760	Accordantly regulated genes	249	57.43	-90.8	-0.364659
ENSG00000105829	ENST00000433727	Accordantly regulated genes	252	40.48	-59.7	-0.236905
ENSG00000133678	ENST00000372275	Accordantly regulated genes	255	53.73	-77.7	-0.304706
ENSG00000160886	ENST00000522591	Accordantly regulated genes	258	56.59	-83.8	-0.324806
ENSG00000205133	ENST00000521988	Accordantly regulated genes	261	37.16	-45.3	-0.173563
ENSG00000151150	ENST00000460468	Accordantly regulated genes	261	44.06	-63.7	-0.244061
ENSG00000124596	ENST00000373154	Accordantly regulated genes	261	43.3	-64.3	-0.24636
ENSG00000141642	ENST00000588577	Accordantly regulated genes	267	51.31	-79.7	-0.298502
ENSG00000100583	ENST00000533095	Accordantly regulated genes	267	41.2	-56.8	-0.212734
ENSG00000124596	ENST00000469104	Accordantly regulated genes	267	43.07	-67.1	-0.251311
ENSG00000169136	ENST00000600336	Accordantly regulated genes	267	63.67	-125.7	-0.470787
ENSG00000128342	ENST00000403987	Accordantly regulated genes	267	62.55	-79.9	-0.299251
ENSG00000205981	ENST00000491873	Accordantly regulated genes	276	38.04	-51.2	-0.185507
ENSG00000120784	ENST00000589018	Accordantly regulated genes	279	43.37	-63.2	-0.226523
ENSG00000204237	ENST00000571503	Accordantly regulated genes	279	73.84	-147.1	-0.52724
ENSG00000153443	ENST00000590965	Accordantly regulated genes	285	64.21	-107.8	-0.378246
ENSG00000153896	ENST00000587354	Accordantly regulated genes	288	55.9	-98.9	-0.343403
ENSG00000205981	ENST00000688055	Accordantly regulated genes	288	43.06	-68.6	-0.238194
ENSG00000169429	ENST00000401931	Accordantly regulated genes	288	46.18	-85.3	-0.296181
ENSG00000068615	ENST00000688400	Accordantly regulated genes	294	58.5	-115.8	-0.393878
ENSG00000105829	ENST00000425626	Accordantly regulated genes	297	35.69	-59.3	-0.199663
ENSG00000130844	ENST00000513265	Accordantly regulated genes	297	47.14	-78.9	-0.265657
ENSG00000169429	ENST00000307407	Accordantly regulated genes	300	46	-92.4	-0.308
ENSG00000147536	ENST00000520710	Accordantly regulated genes	303	51.49	-95.3	-0.314521
ENSG00000170270	ENST00000306954	Accordantly regulated genes	303	55.78	-105.7	-0.348845
ENSG00000169926	ENST00000560473	Accordantly regulated genes	303	68.98	-122.1	-0.40297
ENSG00000160886	ENST00000518841	Accordantly regulated genes	303	57.1	-104.8	-0.345875
ENSG00000133678	ENST00000613758	Accordantly regulated genes	306	52.29	-87.8	-0.286928
ENSG00000133678	ENST00000372277	Accordantly regulated genes	312	50.64	-85.3	-0.273397
ENSG00000275126	ENST00000618305	Accordantly regulated genes	312	58.97	-116.8	-0.374359
ENSG00000139531	ENST00000551841	Accordantly regulated genes	315	55.56	-107.7	-0.341905
ENSG00000160886	ENST00000519387	Accordantly regulated genes	318	56.29	-100.2	-0.315094
ENSG00000187118	ENST00000466830	Accordantly regulated genes	321	38.94	-56.6	-0.176324
ENSG00000049759	ENST00000589054	Accordantly regulated genes	321	49.22	-94	-0.292835
ENSG00000162772	ENST00000336937	Accordantly regulated genes	321	52.65	-95.2	-0.296573
ENSG00000163739	ENST00000395761	Accordantly regulated genes	324	59.57	-96.9	-0.299074
ENSG00000125611	ENST00000324913	Accordantly regulated genes	333	62.16	-128.9	-0.387087
ENSG00000197982	ENST00000373042	Accordantly regulated genes	333	73.87	-176.6	-0.53033
ENSG00000143179	ENST00000469256	Accordantly regulated genes	336	52.08	-98	-0.291667
ENSG00000124313	ENST00000638583	Accordantly regulated genes	339	59.29	-111.4	-0.328614
ENSG00000182518	ENST00000477847	Accordantly regulated genes	339	46.61	-83	-0.244838
ENSG00000118263	ENST00000458272	Accordantly regulated genes	339	51.03	-93.6	-0.276106
ENSG00000124596	ENST00000486443	Accordantly regulated genes	342	41.81	-84.6	-0.247368
ENSG00000182518	ENST00000489298	Accordantly regulated genes	345	46.09	-83.7	-0.242609
ENSG00000198435	ENST00000356628	Accordantly regulated genes	345	65.8	-143.6	-0.416232
ENSG00000136997	ENST00000641252	Accordantly regulated genes	345	55.36	-109.5	-0.317391
ENSG00000182518	ENST00000685693	Accordantly regulated genes	348	47.41	-88.6	-0.254598
ENSG00000182518	ENST00000358460	Accordantly regulated genes	348	43.1	-87.5	-0.251437
ENSG00000124171	ENST00000396039	Accordantly regulated genes	348	43.39	-87.8	-0.252299
ENSG00000100147	ENST00000402061	Accordantly regulated genes	351	52.42	-104.2	-0.296866
ENSG00000165169	ENST00000378578	Accordantly regulated genes	351	44.73	-94.9	-0.27037
ENSG00000205981	ENST00000382564	Accordantly regulated genes	351	41.31	-79.7	-0.227066
ENSG00000182518	ENST00000332132	Accordantly regulated genes	351	43.02	-90.6	-0.25812
ENSG00000182518	ENST00000425133	Accordantly regulated genes	351	47.29	-88	-0.250712
ENSG00000168899	ENST00000306384	Accordantly regulated genes	351	56.7	-123.9	-0.352991
ENSG00000169908	ENST00000472441	Accordantly regulated genes	354	46.89	-102.1	-0.288418
ENSG00000153443	ENST00000591897	Accordantly regulated genes	354	68.93	-111.7	-0.315537
ENSG00000105829	ENST00000222547	Accordantly regulated genes	357	38.38	-78	-0.218487
ENSG00000026652	ENST00000366911	Accordantly regulated genes	357	52.94	-101.11	-0.283221
ENSG00000121211	ENST00000622785	Accordantly regulated genes	369	38.21	-83.8	-0.2271
ENSG00000165169	ENST00000432389	Accordantly regulated genes	369	46.61	-106.3	-0.288076
ENSG00000153443	ENST00000587649	Accordantly regulated genes	369	72.09	-178.3	-0.483198
ENSG00000133678	ENST00000372281	Accordantly regulated genes	372	51.61	-110.3	-0.296505
ENSG00000124641	ENST00000409312	Accordantly regulated genes	372	53.23	-119.6	-0.321505
ENSG00000089094	ENST00000543852	Accordantly regulated genes	372	51.34	-111	-0.298387
ENSG00000173559	ENST00000410026	Accordantly regulated genes	375	43.2	-84	-0.224
ENSG00000162772	ENST00000613104	Accordantly regulated genes	375	48.53	-91.7	-0.244533
ENSG00000196636	ENST00000432641	Accordantly regulated genes	378	47.09	-93.4	-0.24709
ENSG00000274290	ENST00000634910	Accordantly regulated genes	381	60.37	-128.9	-0.33832
ENSG00000175548	ENST00000551464	Accordantly regulated genes	381	49.87	-112.5	-0.295276
ENSG00000114405	ENST00000462069	Accordantly regulated genes	387	37.98	-89.3	-0.230749
ENSG00000122694	ENST00000377959	Accordantly regulated genes	387	56.59	-133.3	-0.344444
ENSG00000089335	ENST00000505365	Accordantly regulated genes	396	40.15	-99.7	-0.251768
ENSG00000089335	ENST00000507959	Accordantly regulated genes	399	40.35	-101.4	-0.254135
ENSG00000174749	ENST00000309733	Accordantly regulated genes	399	55.89	-139.8	-0.350376
ENSG00000166780	ENST00000561692	Accordantly regulated genes	405	48.15	-123.5	-0.304938
ENSG00000108384	ENST00000421782	Accordantly regulated genes	408	47.06	-125.5	-0.307598
ENSG00000175592	ENST00000532401	Accordantly regulated genes	408	67.16	-174.9	-0.428676
ENSG00000162772	ENST00000366983	Accordantly regulated genes	408	53.43	-132.1	-0.323775
ENSG00000214022	ENST00000479668	Accordantly regulated genes	411	60.34	-177.5	-0.431873
ENSG00000214022	ENST00000518514	Accordantly regulated genes	411	72.99	-222.5	-0.541363
ENSG00000141682	ENST00000269518	Accordantly regulated genes	411	53.77	-137.6	-0.334793
ENSG00000162852	ENST00000366511	Accordantly regulated genes	414	46.86	-114	-0.275362
ENSG00000112715	ENST00000457104	Accordantly regulated genes	414	54.35	-138.9	-0.335507
ENSG00000142330	ENST00000352879	Accordantly regulated genes	417	66.43	-179.7	-0.430935
ENSG00000137331	ENST00000376377	Accordantly regulated genes	417	66.67	-166	-0.398082
ENSG00000142330	ENST00000270364	Accordantly regulated genes	420	65.24	-185.6	-0.441905
ENSG00000068615	ENST00000691093	Accordantly regulated genes	426	56.81	-157.4	-0.369484
ENSG00000173334	ENST00000519576	Accordantly regulated genes	426	54.69	-131.8	-0.30939
ENSG00000163528	ENST00000396914	Accordantly regulated genes	429	49.42	-114.8	-0.267599
ENSG00000135441	ENST00000549147	Accordantly regulated genes	429	60.37	-161.7	-0.376923
ENSG00000068615	ENST00000541910	Accordantly regulated genes	432	53.94	-150.1	-0.347454
ENSG00000101417	ENST00000217398	Accordantly regulated genes	435	58.39	-152.8	-0.351264
ENSG00000164400	ENST00000296871	Accordantly regulated genes	435	58.16	-153.5	-0.352874
ENSG00000124641	ENST00000409060	Accordantly regulated genes	438	54.11	-157.7	-0.360046
ENSG00000156795	ENST00000523984	Accordantly regulated genes	438	44.52	-111.7	-0.255023
ENSG00000085871	ENST00000616265	Accordantly regulated genes	444	45.72	-139.1	-0.313288
ENSG00000204237	ENST00000374741	Accordantly regulated genes	444	67.34	-211.5	-0.476351
ENSG00000164978	ENST00000379155	Accordantly regulated genes	444	52.7	-143.5	-0.323198
ENSG00000156795	ENST00000650311	Accordantly regulated genes	444	46.4	-123.2	-0.277477
ENSG00000114529	ENST00000480282	Accordantly regulated genes	444	48.42	-132.5	-0.298423
ENSG00000112715	ENST00000372077	Accordantly regulated genes	444	52.93	-146	-0.328829
ENSG00000178927	ENST00000578913	Accordantly regulated genes	447	58.84	-181.5	-0.40604
ENSG00000006194	ENST00000573578	Accordantly regulated genes	450	61.33	-194.1	-0.431333
ENSG00000166780	ENST00000566490	Accordantly regulated genes	456	53.51	-153.2	-0.335965
ENSG00000068615	ENST00000692664	Accordantly regulated genes	456	56.8	-182	-0.399123
ENSG00000165169	ENST00000378581	Accordantly regulated genes	459	49.67	-142.1	-0.309586
ENSG00000124596	ENST00000424266	Accordantly regulated genes	459	42.92	-116.6	-0.254031
ENSG00000153443	ENST00000587615	Accordantly regulated genes	459	67.54	-162.9	-0.354902
ENSG00000135441	ENST00000548925	Accordantly regulated genes	462	59.31	-172.2	-0.372727
ENSG00000122694	ENST00000377960	Accordantly regulated genes	465	55.48	-158.3	-0.34043
ENSG00000163528	ENST00000295767	Accordantly regulated genes	468	49.57	-124.8	-0.266667
ENSG00000153443	ENST00000591401	Accordantly regulated genes	471	67.73	-168.5	-0.357749
ENSG00000198517	ENST00000343242	Accordantly regulated genes	471	64.97	-205.1	-0.435456
ENSG00000137331	ENST00000259874	Accordantly regulated genes	471	67.52	-180.4	-0.383015
ENSG00000125611	ENST00000409719	Accordantly regulated genes	477	57.65	-168.6	-0.353459
ENSG00000026652	ENST00000366905	Accordantly regulated genes	480	51.25	-145.21	-0.302521
ENSG00000172465	ENST00000372626	Accordantly regulated genes	480	52.71	-161.9	-0.337292
ENSG00000006194	ENST00000575823	Accordantly regulated genes	483	62.94	-205.7	-0.42588
ENSG00000196588	ENST00000402630	Accordantly regulated genes	486	54.94	-168.6	-0.346914
ENSG00000068615	ENST00000689156	Accordantly regulated genes	489	46.83	-140.8	-0.287935
ENSG00000197063	ENST00000357736	Accordantly regulated genes	489	66.05	-213.2	-0.435992
ENSG00000112715	ENST00000230480	Accordantly regulated genes	492	51.42	-143.9	-0.29248
ENSG00000162174	ENST00000534571	Accordantly regulated genes	495	53.74	-168.6	-0.340606
ENSG00000108342	ENST00000577675	Accordantly regulated genes	495	64.65	-206.3	-0.416768
ENSG00000121211	ENST00000504860	Accordantly regulated genes	498	38.96	-112	-0.2249
ENSG00000134146	ENST00000440392	Accordantly regulated genes	498	44.58	-140.4	-0.281928
ENSG00000178927	ENST00000698824	Accordantly regulated genes	498	59.84	-198.3	-0.398193
ENSG00000250571	ENST00000521682	Accordantly regulated genes	498	63.65	-179.3	-0.36004
ENSG00000160886	ENST00000292430	Accordantly regulated genes	498	54.62	-182.9	-0.367269
ENSG00000173391	ENST00000544577	Accordantly regulated genes	498	44.98	-131.4	-0.263855
ENSG00000062582	ENST00000317534	Accordantly regulated genes	504	59.92	-200.9	-0.398611
ENSG00000121900	ENST00000329151	Accordantly regulated genes	510	61.76	-213.9	-0.419412
ENSG00000175592	ENST00000448083	Accordantly regulated genes	510	63.53	-180.4	-0.353725
ENSG00000170345	ENST00000554617	Accordantly regulated genes	513	63.74	-205.2	-0.4
ENSG00000250722	ENST00000507920	Accordantly regulated genes	516	47.87	-159	-0.30814
ENSG00000108342	ENST00000394148	Accordantly regulated genes	516	64.34	-225.3	-0.436628
ENSG00000178927	ENST00000434650	Accordantly regulated genes	522	59.58	-210.4	-0.403065
ENSG00000112245	ENST00000648894	Accordantly regulated genes	522	40.8	-125.7	-0.240805
ENSG00000068615	ENST00000535845	Accordantly regulated genes	525	54.29	-198.8	-0.378667
ENSG00000178927	ENST00000698821	Accordantly regulated genes	525	59.24	-218.8	-0.416762
ENSG00000111859	ENST00000379433	Accordantly regulated genes	525	53.33	-170	-0.32381
ENSG00000112715	ENST00000523125	Accordantly regulated genes	525	51.81	-167.6	-0.319238
ENSG00000124370	ENST00000244217	Accordantly regulated genes	531	47.08	-169.7	-0.319586
ENSG00000139168	ENST00000679184	Accordantly regulated genes	531	38.98	-109.7	-0.206591
ENSG00000164252	ENST00000506806	Accordantly regulated genes	531	47.27	-146	-0.274953
ENSG00000170345	ENST00000555242	Accordantly regulated genes	531	60.64	-190.8	-0.359322
ENSG00000128965	ENST00000444189	Accordantly regulated genes	534	64.61	-224.9	-0.421161
ENSG00000153443	ENST00000283474	Accordantly regulated genes	534	66.48	-184.5	-0.345506
ENSG00000125740	ENST00000590335	Accordantly regulated genes	534	64.42	-220.8	-0.413483
ENSG00000173391	ENST00000432556	Accordantly regulated genes	546	46.89	-154.5	-0.282967
ENSG00000162772	ENST00000366987	Accordantly regulated genes	546	51.1	-153.9	-0.281868
ENSG00000148450	ENST00000376510	Accordantly regulated genes	549	57.19	-216.3	-0.393989
ENSG00000138175	ENST00000260746	Accordantly regulated genes	549	44.63	-144.1	-0.262477
ENSG00000169242	ENST00000368406	Accordantly regulated genes	552	56.16	-190.2	-0.344565
ENSG00000166780	ENST00000452191	Accordantly regulated genes	564	52.84	-185.8	-0.329433
ENSG00000178700	ENST00000314636	Accordantly regulated genes	564	41.84	-152.7	-0.270745
ENSG00000178927	ENST00000306645	Accordantly regulated genes	564	59.4	-228.9	-0.405851
ENSG00000136997	ENST00000641036	Accordantly regulated genes	567	64.9	-261.4	-0.461023
ENSG00000125740	ENST00000592811	Accordantly regulated genes	567	64.55	-225.2	-0.397178
ENSG00000173391	ENST00000545927	Accordantly regulated genes	570	45.09	-150.4	-0.26386
ENSG00000178927	ENST00000583617	Accordantly regulated genes	573	60.21	-236.7	-0.413089
ENSG00000163032	ENST00000404666	Accordantly regulated genes	576	48.09	-169	-0.293403
ENSG00000112715	ENST00000523950	Accordantly regulated genes	576	52.26	-188.2	-0.326736
ENSG00000112715	ENST00000518824	Accordantly regulated genes	576	51.74	-184.1	-0.319618
ENSG00000147536	ENST00000523277	Accordantly regulated genes	579	50.26	-176.5	-0.304836
ENSG00000118785	ENST00000682655	Accordantly regulated genes	579	45.94	-137.9	-0.238169
ENSG00000125726	ENST00000245903	Accordantly regulated genes	582	63.57	-243.3	-0.418041
ENSG00000166922	ENST00000494364	Accordantly regulated genes	582	50.52	-194.1	-0.333505
ENSG00000145358	ENST00000273990	Accordantly regulated genes	582	44.5	-171	-0.293814
ENSG00000135045	ENST00000376854	Accordantly regulated genes	585	66.84	-279	-0.476923
ENSG00000166922	ENST00000497208	Accordantly regulated genes	585	50.6	-196	-0.335043
ENSG00000125740	ENST00000443841	Accordantly regulated genes	588	62.93	-217.2	-0.369388
ENSG00000156795	ENST00000523356	Accordantly regulated genes	591	44.67	-152.5	-0.258037
ENSG00000198892	ENST00000362011	Accordantly regulated genes	594	62.12	-210.4	-0.354209
ENSG00000049883	ENST00000543322	Accordantly regulated genes	597	42.38	-145.8	-0.244221
ENSG00000108342	ENST00000331769	Accordantly regulated genes	603	65.34	-259.8	-0.430846
ENSG00000068615	ENST00000165698	Accordantly regulated genes	606	52.31	-216.9	-0.357921
ENSG00000169908	ENST00000305366	Accordantly regulated genes	609	49.59	-203.7	-0.334483
ENSG00000128342	ENST00000249075	Accordantly regulated genes	609	59.77	-216	-0.35468
ENSG00000170473	ENST00000398213	Accordantly regulated genes	612	56.05	-195.9	-0.320098
ENSG00000166780	ENST00000300006	Accordantly regulated genes	615	52.68	-201.4	-0.32748
ENSG00000170473	ENST00000408946	Accordantly regulated genes	615	56.59	-200.64	-0.326244
ENSG00000160570	ENST00000598727	Accordantly regulated genes	615	67.32	-296.9	-0.482764
ENSG00000173559	ENST00000425611	Accordantly regulated genes	615	43.74	-157.2	-0.25561
ENSG00000108342	ENST00000394149	Accordantly regulated genes	615	65.2	-271.3	-0.441138
ENSG00000121211	ENST00000240488	Accordantly regulated genes	618	38.03	-138.8	-0.224595
ENSG00000156795	ENST00000287387	Accordantly regulated genes	618	45.95	-164	-0.265372
ENSG00000169242	ENST00000368407	Accordantly regulated genes	618	55.66	-211.8	-0.342718
ENSG00000173334	ENST00000520847	Accordantly regulated genes	621	55.39	-212.8	-0.342673
ENSG00000157168	ENST00000650967	Accordantly regulated genes	624	47.76	-185.4	-0.297115
ENSG00000108342	ENST00000225474	Accordantly regulated genes	624	65.06	-274.9	-0.440545
ENSG00000068615	ENST00000453231	Accordantly regulated genes	627	52.15	-213.6	-0.34067
ENSG00000125726	ENST00000423145	Accordantly regulated genes	627	58.53	-244.7	-0.390271
ENSG00000113070	ENST00000230990	Accordantly regulated genes	627	54.86	-218.2	-0.348006
ENSG00000112715	ENST00000518689	Accordantly regulated genes	630	51.75	-200	-0.31746
ENSG00000136943	ENST00000680490	Accordantly regulated genes	633	46.92	-199.4	-0.315008
ENSG00000166922	ENST00000413748	Accordantly regulated genes	636	50.31	-208.5	-0.32783
ENSG00000059728	ENST00000540449	Accordantly regulated genes	636	53.14	-198.3	-0.311792
ENSG00000101417	ENST00000409299	Accordantly regulated genes	639	58.22	-232.5	-0.36385
ENSG00000124641	ENST00000265350	Accordantly regulated genes	639	55.09	-237	-0.370892
ENSG00000166922	ENST00000300175	Accordantly regulated genes	639	50.39	-210.4	-0.329264
ENSG00000153443	ENST00000590891	Accordantly regulated genes	639	67.14	-254.9	-0.398905
ENSG00000068615	ENST00000691703	Accordantly regulated genes	642	52.65	-228.7	-0.356231
ENSG00000153029	ENST00000434571	Accordantly regulated genes	645	51.32	-213.4	-0.330853
ENSG00000112367	ENST00000675844	Accordantly regulated genes	645	38.45	-156	-0.24186
ENSG00000124610	ENST00000244573	Accordantly regulated genes	648	53.24	-200	-0.308642
ENSG00000149573	ENST00000278937	Accordantly regulated genes	648	49.85	-212.8	-0.328395
ENSG00000112715	ENST00000520948	Accordantly regulated genes	648	51.7	-206.9	-0.31929
ENSG00000049883	ENST00000536805	Accordantly regulated genes	651	41.94	-160.6	-0.246697
ENSG00000112367	ENST00000368941	Accordantly regulated genes	651	41.32	-168.1	-0.258218
ENSG00000154328	ENST00000528323	Accordantly regulated genes	651	56.53	-257.5	-0.395545
ENSG00000260027	ENST00000239165	Accordantly regulated genes	654	60.7	-251.8	-0.385015
ENSG00000139168	ENST00000266529	Accordantly regulated genes	654	39.45	-140.1	-0.21422
ENSG00000114529	ENST00000264848	Accordantly regulated genes	654	46.48	-203.3	-0.310856
ENSG00000153292	ENST00000371243	Accordantly regulated genes	657	42.31	-167.7	-0.255251
ENSG00000088448	ENST00000310847	Accordantly regulated genes	663	57.32	-254.8	-0.384314
ENSG00000059728	ENST00000264444	Accordantly regulated genes	666	52.25	-201.6	-0.302703
ENSG00000079257	ENST00000264265	Accordantly regulated genes	669	41.26	-150.9	-0.225561
ENSG00000121900	ENST00000373463	Accordantly regulated genes	669	61.58	-262.1	-0.391779
ENSG00000128965	ENST00000617768	Accordantly regulated genes	669	62.78	-272.8	-0.407773
ENSG00000141642	ENST00000591429	Accordantly regulated genes	672	46.28	-195.8	-0.291369
ENSG00000068615	ENST00000686220	Accordantly regulated genes	672	54.17	-247	-0.36756
ENSG00000116885	ENST00000354267	Accordantly regulated genes	672	49.85	-208.5	-0.310268
ENSG00000147536	ENST00000518671	Accordantly regulated genes	672	50	-206.9	-0.307887
ENSG00000179776	ENST00000539168	Accordantly regulated genes	672	66.07	-293.4	-0.436607
ENSG00000106330	ENST00000424091	Accordantly regulated genes	678	64.01	-280.6	-0.413864
ENSG00000204852	ENST00000679401	Accordantly regulated genes	678	49.41	-199.2	-0.293805
ENSG00000179111	ENST00000317814	Accordantly regulated genes	678	71.98	-305.9	-0.45118
ENSG00000134954	ENST00000535549	Accordantly regulated genes	678	53.24	-217.8	-0.321239
ENSG00000006194	ENST00000574253	Accordantly regulated genes	681	60.21	-272.4	-0.4
ENSG00000139168	ENST00000552235	Accordantly regulated genes	687	38.86	-149.1	-0.217031
ENSG00000100147	ENST00000255784	Accordantly regulated genes	690	55.07	-238.5	-0.345652
ENSG00000108384	ENST00000461271	Accordantly regulated genes	690	40.58	-168.8	-0.244638
ENSG00000179111	ENST00000541682	Accordantly regulated genes	693	72.29	-316.6	-0.456854
ENSG00000118263	ENST00000703734	Accordantly regulated genes	693	55.7	-229.1	-0.330592
ENSG00000173409	ENST00000366658	Accordantly regulated genes	696	45.83	-202.8	-0.291379
ENSG00000206075	ENST00000489441	Accordantly regulated genes	696	42.1	-186.2	-0.267529
ENSG00000141934	ENST00000269812	Accordantly regulated genes	699	59.08	-271.8	-0.388841
ENSG00000151388	ENST00000515401	Accordantly regulated genes	699	50.79	-251.8	-0.360229
ENSG00000213859	ENST00000576980	Accordantly regulated genes	699	65.09	-312.6	-0.44721
ENSG00000112715	ENST00000523873	Accordantly regulated genes	699	52.79	-230.9	-0.330329
ENSG00000170345	ENST00000555347	Accordantly regulated genes	699	59.51	-254.8	-0.364521
ENSG00000181274	ENST00000371019	Accordantly regulated genes	702	76.21	-396.5	-0.564815
ENSG00000089723	ENST00000203664	Accordantly regulated genes	705	51.63	-215.1	-0.305106
ENSG00000055483	ENST00000589424	Accordantly regulated genes	705	55.89	-234.1	-0.332057
ENSG00000137440	ENST00000382333	Accordantly regulated genes	705	50.35	-220.4	-0.312624
ENSG00000183137	ENST00000521277	Accordantly regulated genes	708	37.01	-133.4	-0.188418
ENSG00000106330	ENST00000223054	Accordantly regulated genes	708	63.7	-286.8	-0.405085
ENSG00000139318	ENST00000308385	Accordantly regulated genes	708	58.33	-263	-0.371469
ENSG00000175592	ENST00000531493	Accordantly regulated genes	708	63.28	-260.1	-0.367373
ENSG00000253276	ENST00000523505	Accordantly regulated genes	708	74.44	-368.7	-0.520763
ENSG00000099804	ENST00000215574	Accordantly regulated genes	711	62.59	-280.3	-0.394233
ENSG00000197019	ENST00000357949	Accordantly regulated genes	711	64.42	-325.6	-0.457947
ENSG00000157168	ENST00000523041	Accordantly regulated genes	711	54.01	-221.2	-0.311111
ENSG00000165272	ENST00000645858	Accordantly regulated genes	714	60.5	-285	-0.39916
ENSG00000125740	ENST00000592436	Accordantly regulated genes	714	64.57	-305.3	-0.427591
ENSG00000117525	ENST00000370207	Accordantly regulated genes	717	48.95	-218	-0.304045
ENSG00000069020	ENST00000406039	Accordantly regulated genes	717	67.22	-325.7	-0.454254
ENSG00000130349	ENST00000405204	Accordantly regulated genes	723	39.14	-181.6	-0.251176
ENSG00000123472	ENST00000532925	Accordantly regulated genes	723	43.98	-196.5	-0.271784
ENSG00000143179	ENST00000642653	Accordantly regulated genes	723	51.31	-226.8	-0.313693
ENSG00000144554	ENST00000431693	Accordantly regulated genes	726	42.15	-184.1	-0.253581
ENSG00000157168	ENST00000650919	Accordantly regulated genes	726	46.97	-220.8	-0.304132
ENSG00000112584	ENST00000625626	Accordantly regulated genes	729	52.67	-239.9	-0.329081
ENSG00000099284	ENST00000677881	Accordantly regulated genes	729	54.73	-246.8	-0.338546
ENSG00000185432	ENST00000548553	Accordantly regulated genes	735	54.01	-266.8	-0.362993
ENSG00000130349	ENST00000625458	Accordantly regulated genes	738	39.16	-184.2	-0.249593
ENSG00000204852	ENST00000550703	Accordantly regulated genes	738	48.64	-214	-0.289973
ENSG00000103351	ENST00000572600	Accordantly regulated genes	744	45.03	-182.3	-0.245027
ENSG00000175793	ENST00000339276	Accordantly regulated genes	747	62.12	-300.1	-0.40174
ENSG00000153029	ENST00000282990	Accordantly regulated genes	750	51.07	-248.4	-0.3312
ENSG00000069020	ENST00000406374	Accordantly regulated genes	753	66.14	-336.4	-0.446746
ENSG00000114529	ENST00000431717	Accordantly regulated genes	753	49	-244.4	-0.324568
ENSG00000159216	ENST00000358356	Accordantly regulated genes	753	60.82	-265.5	-0.35259
ENSG00000183137	ENST00000519095	Accordantly regulated genes	756	37.17	-151.5	-0.200397
ENSG00000109321	ENST00000395748	Accordantly regulated genes	759	43.61	-198.7	-0.261792
ENSG00000125657	ENST00000245817	Accordantly regulated genes	765	68.63	-354.1	-0.462876
ENSG00000124508	ENST00000432533	Accordantly regulated genes	771	52.79	-262.4	-0.340337
ENSG00000118263	ENST00000703689	Accordantly regulated genes	771	56.81	-268.6	-0.348379
ENSG00000139318	ENST00000547291	Accordantly regulated genes	771	51.88	-255.77	-0.331738
ENSG00000129028	ENST00000249861	Accordantly regulated genes	774	55.04	-282	-0.364341
ENSG00000136997	ENST00000259523	Accordantly regulated genes	774	63.44	-281.3	-0.363437
ENSG00000166900	ENST00000641815	Accordantly regulated genes	777	46.85	-223.5	-0.287645
ENSG00000108384	ENST00000697694	Accordantly regulated genes	780	41.41	-195.9	-0.251154
ENSG00000139289	ENST00000602540	Accordantly regulated genes	783	63.86	-269.8	-0.344572
ENSG00000196588	ENST00000699988	Accordantly regulated genes	786	56.23	-284.2	-0.361578
ENSG00000143179	ENST00000367879	Accordantly regulated genes	786	54.2	-261.3	-0.332443
ENSG00000241878	ENST00000397500	Accordantly regulated genes	789	62.23	-325.4	-0.412421
ENSG00000176842	ENST00000560154	Accordantly regulated genes	792	65.03	-318.6	-0.402273
ENSG00000125740	ENST00000585836	Accordantly regulated genes	792	64.77	-314.2	-0.396717
ENSG00000266094	ENST00000577571	Accordantly regulated genes	798	52.63	-261.4	-0.327569
ENSG00000156171	ENST00000484310	Accordantly regulated genes	801	41.2	-199.9	-0.249563
ENSG00000107984	ENST00000373970	Accordantly regulated genes	801	53.56	-283.7	-0.354182
ENSG00000189433	ENST00000339480	Accordantly regulated genes	801	60.17	-322.1	-0.402122
ENSG00000170345	ENST00000555686	Accordantly regulated genes	801	58.43	-294.5	-0.367665
ENSG00000134146	ENST00000256538	Accordantly regulated genes	804	41.67	-231.1	-0.287438
ENSG00000139173	ENST00000551577	Accordantly regulated genes	807	41.14	-211.8	-0.262454
ENSG00000144597	ENST00000396842	Accordantly regulated genes	807	52.04	-234.5	-0.290582
ENSG00000243646	ENST00000637650	Accordantly regulated genes	810	46.54	-244.6	-0.301975
ENSG00000125538	ENST00000263341	Accordantly regulated genes	810	48.89	-235.4	-0.290617
ENSG00000118263	ENST00000421199	Accordantly regulated genes	810	56.3	-286.1	-0.35321
ENSG00000162757	ENST00000294811	Accordantly regulated genes	810	53.33	-285.1	-0.351975
ENSG00000099284	ENST00000678191	Accordantly regulated genes	813	53.87	-286.1	-0.351907
ENSG00000173409	ENST00000310256	Accordantly regulated genes	816	44	-226.4	-0.277451
ENSG00000154328	ENST00000403422	Accordantly regulated genes	816	57.6	-322	-0.394608
ENSG00000213859	ENST00000333751	Accordantly regulated genes	816	64.46	-358.4	-0.439216
ENSG00000175592	ENST00000312562	Accordantly regulated genes	816	63.6	-308.3	-0.377819
ENSG00000115008	ENST00000263339	Accordantly regulated genes	816	44	-221.1	-0.270956
ENSG00000068615	ENST00000643817	Accordantly regulated genes	819	52.14	-286.9	-0.350305
ENSG00000223496	ENST00000435634	Accordantly regulated genes	819	78.27	-489.3	-0.597436
ENSG00000134954	ENST00000531611	Accordantly regulated genes	819	49.69	-256.9	-0.313675
ENSG00000128039	ENST00000679836	Accordantly regulated genes	822	52.68	-269.7	-0.328102
ENSG00000173391	ENST00000309539	Accordantly regulated genes	822	46.59	-249.6	-0.30365
ENSG00000118785	ENST00000508233	Accordantly regulated genes	822	46.35	-216.6	-0.263504
ENSG00000181523	ENST00000570923	Accordantly regulated genes	825	64.61	-323.2	-0.391758
ENSG00000118263	ENST00000435602	Accordantly regulated genes	825	56.36	-293.7	-0.356
ENSG00000109321	ENST00000502307	Accordantly regulated genes	825	42.91	-224.3	-0.271879
ENSG00000166900	ENST00000529177	Accordantly regulated genes	834	48.56	-247.8	-0.297122
ENSG00000108984	ENST00000589647	Accordantly regulated genes	837	45.64	-244.5	-0.292115
ENSG00000049883	ENST00000503868	Accordantly regulated genes	840	44.05	-226.6	-0.269762
ENSG00000196449	ENST00000373044	Accordantly regulated genes	840	65	-396	-0.471429
ENSG00000166289	ENST00000592810	Accordantly regulated genes	840	67.26	-386.1	-0.459643
ENSG00000214050	ENST00000518734	Accordantly regulated genes	843	44.84	-207.1	-0.24567
ENSG00000011422	ENST00000339082	Accordantly regulated genes	846	57.92	-295.8	-0.349645
ENSG00000103044	ENST00000219322	Accordantly regulated genes	846	63.12	-382.5	-0.452128
ENSG00000198157	ENST00000358130	Accordantly regulated genes	849	37.93	-91.2	-0.10742
ENSG00000169136	ENST00000595125	Accordantly regulated genes	849	65.49	-336.4	-0.396231
ENSG00000123472	ENST00000329231	Accordantly regulated genes	852	57.51	-338.8	-0.397653
ENSG00000068615	ENST00000538924	Accordantly regulated genes	855	52.4	-299.3	-0.350058
ENSG00000136943	ENST00000538255	Accordantly regulated genes	858	48.14	-284.4	-0.331469
ENSG00000055483	ENST00000590546	Accordantly regulated genes	858	56.88	-304.6	-0.355012
ENSG00000108384	ENST00000697686	Accordantly regulated genes	861	43.44	-222.7	-0.258653
ENSG00000011422	ENST00000601723	Accordantly regulated genes	861	58.42	-309.7	-0.359698
ENSG00000166900	ENST00000633708	Accordantly regulated genes	864	48.73	-261	-0.302083
ENSG00000118785	ENST00000360804	Accordantly regulated genes	864	45.95	-225.5	-0.260995
ENSG00000141934	ENST00000434325	Accordantly regulated genes	867	59.52	-338.6	-0.390542
ENSG00000169926	ENST00000307145	Accordantly regulated genes	867	74.05	-428.4	-0.494118
ENSG00000118971	ENST00000261254	Accordantly regulated genes	870	57.82	-327.7	-0.376667
ENSG00000166900	ENST00000337979	Accordantly regulated genes	870	47.24	-252.1	-0.28977
ENSG00000125740	ENST00000586615	Accordantly regulated genes	870	64.25	-340.1	-0.39092
ENSG00000087842	ENST00000380420	Accordantly regulated genes	873	47.42	-262.8	-0.301031
ENSG00000011422	ENST00000221264	Accordantly regulated genes	873	57.85	-308	-0.352806
ENSG00000214050	ENST00000380254	Accordantly regulated genes	879	44.82	-217.7	-0.247668
ENSG00000165272	ENST00000297991	Accordantly regulated genes	879	60.52	-347.3	-0.395108
ENSG00000099282	ENST00000373290	Accordantly regulated genes	885	55.37	-314.3	-0.355141
ENSG00000153993	ENST00000444867	Accordantly regulated genes	885	39.66	-203	-0.229379
ENSG00000147689	ENST00000522648	Accordantly regulated genes	885	62.82	-376.8	-0.425763
ENSG00000205808	ENST00000381883	Accordantly regulated genes	888	65.65	-403.4	-0.454279
ENSG00000117525	ENST00000334047	Accordantly regulated genes	888	47.64	-265.3	-0.298761
ENSG00000153029	ENST00000367579	Accordantly regulated genes	891	50.39	-295.9	-0.332099
ENSG00000157168	ENST00000520502	Accordantly regulated genes	891	52.75	-286.5	-0.321549
ENSG00000164949	ENST00000396194	Accordantly regulated genes	891	54.99	-305.2	-0.342536
ENSG00000160072	ENST00000308647	Accordantly regulated genes	894	65.1	-412.1	-0.460962
ENSG00000125740	ENST00000591858	Accordantly regulated genes	900	64.33	-358.6	-0.398444
ENSG00000249992	ENST00000503771	Accordantly regulated genes	903	77.3	-502.4	-0.556368
ENSG00000118785	ENST00000237623	Accordantly regulated genes	903	46.73	-236.3	-0.261683
ENSG00000118263	ENST00000309446	Accordantly regulated genes	909	55.78	-318.9	-0.350825
ENSG00000125740	ENST00000417353	Accordantly regulated genes	909	64.69	-360.7	-0.39681
ENSG00000118971	ENST00000675880	Accordantly regulated genes	912	57.68	-340.4	-0.373246
ENSG00000180667	ENST00000367084	Accordantly regulated genes	915	46.89	-259	-0.28306
ENSG00000196850	ENST00000354300	Accordantly regulated genes	915	54.1	-332.3	-0.363169
ENSG00000108384	ENST00000697690	Accordantly regulated genes	918	43.57	-255.9	-0.278758
ENSG00000151876	ENST00000509134	Accordantly regulated genes	918	46.08	-278.6	-0.303486
ENSG00000106025	ENST00000222747	Accordantly regulated genes	918	44.12	-267.2	-0.291068
ENSG00000151876	ENST00000296812	Accordantly regulated genes	924	45.24	-278.1	-0.300974
ENSG00000133106	ENST00000313624	Accordantly regulated genes	924	49.46	-275.5	-0.29816
ENSG00000162174	ENST00000415229	Accordantly regulated genes	927	53.83	-328.8	-0.354693
ENSG00000157168	ENST00000522402	Accordantly regulated genes	927	48.44	-238.3	-0.257066
ENSG00000141934	ENST00000327790	Accordantly regulated genes	930	61.94	-383.7	-0.412581
ENSG00000134222	ENST00000369904	Accordantly regulated genes	933	59.7	-365.1	-0.391318
ENSG00000168672	ENST00000304916	Accordantly regulated genes	933	66.88	-451	-0.483387
ENSG00000104689	ENST00000613472	Accordantly regulated genes	933	53.27	-335.3	-0.359378
ENSG00000102096	ENST00000376509	Accordantly regulated genes	936	59.83	-376.6	-0.40235
ENSG00000183323	ENST00000383374	Accordantly regulated genes	939	40.68	-226.1	-0.240788
ENSG00000153029	ENST00000617803	Accordantly regulated genes	939	50.37	-315	-0.335463
ENSG00000243646	ENST00000609556	Accordantly regulated genes	942	45.65	-274.4	-0.291295
ENSG00000124508	ENST00000482536	Accordantly regulated genes	942	54.03	-326.1	-0.346178
ENSG00000137193	ENST00000373509	Accordantly regulated genes	942	59.66	-388.1	-0.411996
ENSG00000179833	ENST00000313349	Accordantly regulated genes	945	56.19	-300.4	-0.317884
ENSG00000118785	ENST00000395080	Accordantly regulated genes	945	46.35	-245.3	-0.259577
ENSG00000136158	ENST00000377102	Accordantly regulated genes	948	55.27	-327.2	-0.345148
ENSG00000214050	ENST00000346498	Accordantly regulated genes	951	46.79	-243.4	-0.255941
ENSG00000107672	ENST00000369017	Accordantly regulated genes	951	53.63	-329.9	-0.346898
ENSG00000112715	ENST00000324450	Accordantly regulated genes	954	66.14	-431.9	-0.452725
ENSG00000134363	ENST00000396947	Accordantly regulated genes	954	54.51	-336.3	-0.352516
ENSG00000128039	ENST00000264228	Accordantly regulated genes	957	51.1	-311.6	-0.325601
ENSG00000133106	ENST00000398762	Accordantly regulated genes	957	49.53	-285	-0.297806
ENSG00000266094	ENST00000636182	Accordantly regulated genes	957	55.59	-335	-0.350052
ENSG00000156253	ENST00000493196	Accordantly regulated genes	960	43.75	-288.1	-0.300104
ENSG00000144354	ENST00000695901	Accordantly regulated genes	966	49.79	-303	-0.313665
ENSG00000168874	ENST00000716557	Accordantly regulated genes	966	68.22	-441	-0.456522
ENSG00000184731	ENST00000327669	Accordantly regulated genes	966	72.15	-496.8	-0.514286
ENSG00000160570	ENST00000336034	Accordantly regulated genes	966	68.01	-486.8	-0.503934
ENSG00000003137	ENST00000412253	Accordantly regulated genes	966	62.32	-401.6	-0.415735
ENSG00000168884	ENST00000510267	Accordantly regulated genes	969	59.65	-385.7	-0.398039
ENSG00000177542	ENST00000320230	Accordantly regulated genes	972	64.71	-430.7	-0.443107
ENSG00000243646	ENST00000290200	Accordantly regulated genes	978	47.34	-296.8	-0.303476
ENSG00000145945	ENST00000648326	Accordantly regulated genes	978	65.44	-422.4	-0.431902
ENSG00000123358	ENST00000548232	Accordantly regulated genes	978	64.21	-370.6	-0.378937
ENSG00000120910	ENST00000518852	Accordantly regulated genes	981	42.3	-263	-0.268094
ENSG00000160570	ENST00000596251	Accordantly regulated genes	981	67.89	-490.9	-0.500408
ENSG00000112715	ENST00000372064	Accordantly regulated genes	984	65.14	-431.4	-0.438415
ENSG00000123472	ENST00000574428	Accordantly regulated genes	987	52.68	-360.7	-0.365451
ENSG00000144354	ENST00000410019	Accordantly regulated genes	990	51.92	-333.9	-0.337273
ENSG00000176022	ENST00000379198	Accordantly regulated genes	990	75.35	-560.9	-0.566566
ENSG00000137819	ENST00000395407	Accordantly regulated genes	993	51.86	-294.2	-0.296274
ENSG00000006194	ENST00000703449	Accordantly regulated genes	996	50	-310.9	-0.312149
ENSG00000177606	ENST00000371222	Accordantly regulated genes	996	64.36	-395.8	-0.39739
ENSG00000154328	ENST00000436750	Accordantly regulated genes	999	56.56	-387.8	-0.388188
ENSG00000136943	ENST00000680221	Accordantly regulated genes	999	47.85	-327.5	-0.327828
ENSG00000183287	ENST00000650467	Accordantly regulated genes	999	57.66	-384.9	-0.385285
ENSG00000134222	ENST00000409267	Accordantly regulated genes	1002	60.68	-392.3	-0.391517
ENSG00000108984	ENST00000590474	Accordantly regulated genes	1005	45.47	-294.9	-0.293433
ENSG00000116885	ENST00000433045	Accordantly regulated genes	1005	48.86	-290.9	-0.289453
ENSG00000136943	ENST00000259470	Accordantly regulated genes	1005	47.76	-328.7	-0.327065
ENSG00000099284	ENST00000676699	Accordantly regulated genes	1008	55.56	-347.7	-0.34494
ENSG00000011422	ENST00000340093	Accordantly regulated genes	1008	58.04	-358.6	-0.355754
ENSG00000124508	ENST00000469230	Accordantly regulated genes	1011	52.72	-343.6	-0.339862
ENSG00000266094	ENST00000580449	Accordantly regulated genes	1011	64.99	-421.7	-0.417112
ENSG00000125740	ENST00000353609	Accordantly regulated genes	1017	64.31	-405.1	-0.398328
ENSG00000164647	ENST00000297205	Accordantly regulated genes	1020	39.61	-245.2	-0.240392
ENSG00000136997	ENST00000651626	Accordantly regulated genes	1020	57.35	-346	-0.339216
ENSG00000138780	ENST00000507281	Accordantly regulated genes	1023	44.09	-303.3	-0.296481
ENSG00000153029	ENST00000614012	Accordantly regulated genes	1026	50.39	-344.8	-0.336062
ENSG00000099284	ENST00000676896	Accordantly regulated genes	1029	55	-354.4	-0.344412
ENSG00000010318	ENST00000347025	Accordantly regulated genes	1029	47.42	-311.3	-0.302527
ENSG00000221963	ENST00000409652	Accordantly regulated genes	1032	52.03	-340.2	-0.329651
ENSG00000183864	ENST00000434408	Accordantly regulated genes	1035	59.61	-399.7	-0.386184
ENSG00000134363	ENST00000256759	Accordantly regulated genes	1035	53.72	-363.9	-0.351594
ENSG00000170345	ENST00000535987	Accordantly regulated genes	1035	61.55	-388.8	-0.375652
ENSG00000172216	ENST00000718336	Accordantly regulated genes	1038	73.51	-497.1	-0.478902
ENSG00000108384	ENST00000583539	Accordantly regulated genes	1041	43.42	-290.5	-0.279059
ENSG00000168884	ENST00000503235	Accordantly regulated genes	1041	63.59	-438	-0.420749
ENSG00000130522	ENST00000252818	Accordantly regulated genes	1044	73.28	-540.9	-0.518103
ENSG00000180667	ENST00000315927	Accordantly regulated genes	1047	51.38	-352.8	-0.336963
ENSG00000266094	ENST00000581503	Accordantly regulated genes	1053	64.48	-435.3	-0.41339
ENSG00000069020	ENST00000490016	Accordantly regulated genes	1053	47.86	-289.7	-0.275119
ENSG00000123472	ENST00000576409	Accordantly regulated genes	1056	54.73	-401.6	-0.380303
ENSG00000146576	ENST00000359073	Accordantly regulated genes	1059	60.81	-405.6	-0.383003
ENSG00000160712	ENST00000622330	Accordantly regulated genes	1059	61.28	-437.6	-0.41322
ENSG00000175164	ENST00000611156	Accordantly regulated genes	1062	61.3	-466.4	-0.439171
ENSG00000177606	ENST00000710273	Accordantly regulated genes	1062	63.94	-415.1	-0.390866
ENSG00000134954	ENST00000526145	Accordantly regulated genes	1065	50.14	-337	-0.316432
ENSG00000112715	ENST00000417285	Accordantly regulated genes	1065	63.66	-458.4	-0.430423
ENSG00000115526	ENST00000264249	Accordantly regulated genes	1071	49.11	-344.2	-0.321382
ENSG00000183137	ENST00000520883	Accordantly regulated genes	1083	37.12	-224.2	-0.207018
ENSG00000112367	ENST00000676435	Accordantly regulated genes	1086	40.7	-286.9	-0.26418
ENSG00000148296	ENST00000372022	Accordantly regulated genes	1086	64.92	-491	-0.452118
ENSG00000284024	ENST00000640019	Accordantly regulated genes	1086	53.87	-380.7	-0.350552
ENSG00000139793	ENST00000397601	Accordantly regulated genes	1086	49.26	-296.37	-0.272901
ENSG00000134222	ENST00000409138	Accordantly regulated genes	1092	60.44	-436.9	-0.400092
ENSG00000141642	ENST00000269466	Accordantly regulated genes	1092	46.43	-326.1	-0.298626
ENSG00000160712	ENST00000344086	Accordantly regulated genes	1098	60.2	-438.1	-0.398998
ENSG00000139793	ENST00000345429	Accordantly regulated genes	1104	51.09	-313.37	-0.28385
ENSG00000147689	ENST00000536633	Accordantly regulated genes	1104	59.24	-448.64	-0.406377
ENSG00000065413	ENST00000409919	Accordantly regulated genes	1104	49.28	-361.6	-0.327536
ENSG00000122254	ENST00000261374	Accordantly regulated genes	1104	60.69	-433.1	-0.392301
ENSG00000167772	ENST00000393962	Accordantly regulated genes	1107	65.13	-494.4	-0.446612
ENSG00000111319	ENST00000540037	Accordantly regulated genes	1110	56.58	-422.2	-0.38036
ENSG00000144354	ENST00000695914	Accordantly regulated genes	1113	50.22	-363.4	-0.326505
ENSG00000204852	ENST00000680445	Accordantly regulated genes	1113	48.7	-342.2	-0.307457
ENSG00000102096	ENST00000710360	Accordantly regulated genes	1113	61.9	-462.5	-0.415544
ENSG00000144354	ENST00000347703	Accordantly regulated genes	1116	50.27	-364.8	-0.326882
ENSG00000112715	ENST00000372067	Accordantly regulated genes	1116	63.35	-476.3	-0.426792
ENSG00000112715	ENST00000482630	Accordantly regulated genes	1116	63.08	-477.6	-0.427957
ENSG00000099284	ENST00000679349	Accordantly regulated genes	1119	54.69	-390.6	-0.349062
ENSG00000124171	ENST00000371610	Accordantly regulated genes	1119	43.52	-308.2	-0.275424
ENSG00000117595	ENST00000542854	Accordantly regulated genes	1119	53.35	-389.1	-0.347721
ENSG00000173334	ENST00000311922	Accordantly regulated genes	1119	61.39	-436.7	-0.390259
ENSG00000175164	ENST00000538324	Accordantly regulated genes	1122	62.12	-505.1	-0.450178
ENSG00000139793	ENST00000376673	Accordantly regulated genes	1122	49.29	-305.07	-0.271898
ENSG00000241878	ENST00000382151	Accordantly regulated genes	1128	60.99	-461.7	-0.409309
ENSG00000206075	ENST00000382771	Accordantly regulated genes	1128	41.67	-292.6	-0.259397
ENSG00000108384	ENST00000337432	Accordantly regulated genes	1131	43.77	-317.8	-0.28099
ENSG00000250571	ENST00000340042	Accordantly regulated genes	1131	69.05	-549.1	-0.4855
ENSG00000135048	ENST00000396272	Accordantly regulated genes	1131	46.95	-319.8	-0.282759
ENSG00000175591	ENST00000393597	Accordantly regulated genes	1134	63.49	-453.8	-0.400176
ENSG00000026652	ENST00000320285	Accordantly regulated genes	1137	54.27	-399.3	-0.351187
ENSG00000116885	ENST00000235532	Accordantly regulated genes	1140	50	-349.4	-0.306491
ENSG00000139793	ENST00000704373	Accordantly regulated genes	1140	49.39	-308.47	-0.270588
ENSG00000273604	ENST00000621654	Accordantly regulated genes	1140	73.95	-559.4	-0.490702
ENSG00000123496	ENST00000371936	Accordantly regulated genes	1143	37.88	-261.8	-0.229046
ENSG00000170345	ENST00000303562	Accordantly regulated genes	1143	60.45	-421	-0.368329
ENSG00000250722	ENST00000514985	Accordantly regulated genes	1146	43.11	-321.4	-0.280454
ENSG00000010318	ENST00000327906	Accordantly regulated genes	1146	47.91	-353.7	-0.308639
ENSG00000139318	ENST00000279488	Accordantly regulated genes	1146	56.72	-424.6	-0.370506
ENSG00000107672	ENST00000369023	Accordantly regulated genes	1158	50.26	-381.9	-0.329793
ENSG00000120832	ENST00000240050	Accordantly regulated genes	1158	37.74	-270.9	-0.233938
ENSG00000139793	ENST00000704364	Accordantly regulated genes	1158	51.12	-328.87	-0.283998
ENSG00000183323	ENST00000511257	Accordantly regulated genes	1161	40.05	-292.3	-0.251766
ENSG00000163297	ENST00000346652	Accordantly regulated genes	1161	47.98	-399.5	-0.3441
ENSG00000149201	ENST00000528728	Accordantly regulated genes	1164	46.56	-291.8	-0.250687
ENSG00000103351	ENST00000571025	Accordantly regulated genes	1164	45.7	-314.1	-0.269845
ENSG00000151876	ENST00000281623	Accordantly regulated genes	1164	44.85	-349.2	-0.3
ENSG00000125520	ENST00000266077	Accordantly regulated genes	1164	71.13	-564.6	-0.485052
ENSG00000049883	ENST00000380639	Accordantly regulated genes	1167	42.5	-313.6	-0.268723
ENSG00000116885	ENST00000356637	Accordantly regulated genes	1170	49.91	-359.9	-0.307607
ENSG00000159216	ENST00000399240	Accordantly regulated genes	1170	64.53	-440	-0.376068
ENSG00000112715	ENST00000413642	Accordantly regulated genes	1170	62.56	-490.2	-0.418974
ENSG00000028116	ENST00000412104	Accordantly regulated genes	1173	40.58	-282.3	-0.240665
ENSG00000183137	ENST00000368968	Accordantly regulated genes	1176	38.18	-251.9	-0.214201
ENSG00000153561	ENST00000283632	Accordantly regulated genes	1176	45.83	-353.8	-0.30085
ENSG00000139793	ENST00000679496	Accordantly regulated genes	1176	49.4	-320.97	-0.272934
ENSG00000105483	ENST00000520753	Accordantly regulated genes	1179	49.62	-379.2	-0.321628
ENSG00000112715	ENST00000425836	Accordantly regulated genes	1182	63.2	-505.3	-0.427496
ENSG00000186193	ENST00000409687	Accordantly regulated genes	1185	74.01	-636.8	-0.537384
ENSG00000049759	ENST00000675101	Accordantly regulated genes	1185	43.04	-315.2	-0.265992
ENSG00000141013	ENST00000620723	Accordantly regulated genes	1188	56.4	-409.7	-0.344865
ENSG00000112715	ENST00000672860	Accordantly regulated genes	1188	62.37	-495.2	-0.416835
ENSG00000108666	ENST00000577809	Accordantly regulated genes	1191	44.16	-338.5	-0.284215
ENSG00000028116	ENST00000417641	Accordantly regulated genes	1191	40.39	-295.8	-0.248363
ENSG00000028116	ENST00000648897	Accordantly regulated genes	1194	40.45	-293	-0.245394
ENSG00000180739	ENST00000333430	Accordantly regulated genes	1197	70.01	-594.4	-0.496575
ENSG00000089335	ENST00000457781	Accordantly regulated genes	1200	38.42	-280.7	-0.233917
ENSG00000089335	ENST00000613363	Accordantly regulated genes	1203	38.49	-285.7	-0.23749
ENSG00000139289	ENST00000266671	Accordantly regulated genes	1206	67.33	-530.1	-0.439552
ENSG00000165152	ENST00000374848	Accordantly regulated genes	1212	56.52	-447.2	-0.368977
ENSG00000145882	ENST00000514349	Accordantly regulated genes	1215	57.78	-457.4	-0.376461
ENSG00000144354	ENST00000410101	Accordantly regulated genes	1221	49.8	-395.2	-0.323669
ENSG00000183287	ENST00000439986	Accordantly regulated genes	1221	57.49	-465.9	-0.381572
ENSG00000179776	ENST00000563425	Accordantly regulated genes	1221	55.12	-421.8	-0.345455
ENSG00000167772	ENST00000301455	Accordantly regulated genes	1221	64.29	-545	-0.446355
ENSG00000183137	ENST00000521522	Accordantly regulated genes	1224	37.83	-263.2	-0.215033
ENSG00000124508	ENST00000352867	Accordantly regulated genes	1224	54.25	-440.4	-0.359804
ENSG00000112367	ENST00000415980	Accordantly regulated genes	1230	45.12	-330.6	-0.26878
ENSG00000241878	ENST00000439502	Accordantly regulated genes	1230	59.76	-486.7	-0.395691
ENSG00000133106	ENST00000313640	Accordantly regulated genes	1233	47.53	-367	-0.297648
ENSG00000141526	ENST00000580098	Accordantly regulated genes	1233	65.86	-585.2	-0.474615
ENSG00000113597	ENST00000231526	Accordantly regulated genes	1236	39.64	-322	-0.260518
ENSG00000163297	ENST00000681710	Accordantly regulated genes	1236	44.5	-372.4	-0.301294
ENSG00000113597	ENST00000505553	Accordantly regulated genes	1239	39.71	-323.7	-0.261259
ENSG00000112715	ENST00000372055	Accordantly regulated genes	1239	62.55	-523	-0.422115
ENSG00000103351	ENST00000576634	Accordantly regulated genes	1242	45.25	-324.4	-0.261192
ENSG00000113597	ENST00000715762	Accordantly regulated genes	1254	39.79	-326.2	-0.260128
ENSG00000180543	ENST00000322128	Accordantly regulated genes	1254	60.61	-519.1	-0.413955
ENSG00000189362	ENST00000409150	Accordantly regulated genes	1254	46.25	-384.2	-0.30638
ENSG00000113597	ENST00000438419	Accordantly regulated genes	1257	39.86	-328.6	-0.261416
ENSG00000266094	ENST00000579436	Accordantly regulated genes	1257	61.97	-504.8	-0.401591
ENSG00000205476	ENST00000380243	Accordantly regulated genes	1260	70.79	-658.6	-0.522698
ENSG00000095574	ENST00000368886	Accordantly regulated genes	1260	46.43	-332.8	-0.264127
ENSG00000164086	ENST00000495880	Accordantly regulated genes	1260	64.84	-531.1	-0.421508
ENSG00000160094	ENST00000539719	Accordantly regulated genes	1263	62.95	-444.2	-0.351702
ENSG00000157168	ENST00000523079	Accordantly regulated genes	1263	48.93	-359.1	-0.284323
ENSG00000088448	ENST00000267339	Accordantly regulated genes	1263	54.95	-479.2	-0.379414
ENSG00000157168	ENST00000520407	Accordantly regulated genes	1269	62.96	-560.5	-0.441686
ENSG00000174327	ENST00000308027	Accordantly regulated genes	1281	61.05	-511.1	-0.398985
ENSG00000122641	ENST00000242208	Accordantly regulated genes	1281	55.74	-475.4	-0.371116
ENSG00000168884	ENST00000315423	Accordantly regulated genes	1290	63.02	-545	-0.422481
ENSG00000054967	ENST00000064780	Accordantly regulated genes	1293	64.42	-596.2	-0.461098
ENSG00000103351	ENST00000341633	Accordantly regulated genes	1299	45.42	-343.7	-0.264588
ENSG00000167549	ENST00000580212	Accordantly regulated genes	1299	59.43	-512.8	-0.394765
ENSG00000173456	ENST00000311413	Accordantly regulated genes	1302	60.75	-533.7	-0.409908
ENSG00000135482	ENST00000257940	Accordantly regulated genes	1305	57.85	-506.1	-0.387816
ENSG00000114268	ENST00000383734	Accordantly regulated genes	1305	55.79	-479.4	-0.367356
ENSG00000147689	ENST00000518448	Accordantly regulated genes	1305	63.6	-564.1	-0.432261
ENSG00000183287	ENST00000695904	Accordantly regulated genes	1308	57.03	-496.4	-0.379511
ENSG00000003137	ENST00000546307	Accordantly regulated genes	1314	63.09	-571.9	-0.435236
ENSG00000136997	ENST00000377970	Accordantly regulated genes	1320	58.79	-460.7	-0.349015
ENSG00000171448	ENST00000373656	Accordantly regulated genes	1326	41.25	-329.2	-0.248265
ENSG00000134954	ENST00000319397	Accordantly regulated genes	1326	51.28	-425.9	-0.321192
ENSG00000089335	ENST00000446502	Accordantly regulated genes	1332	39.26	-326.7	-0.24527
ENSG00000144354	ENST00000695912	Accordantly regulated genes	1350	48.44	-428	-0.317037
ENSG00000146576	ENST00000344417	Accordantly regulated genes	1350	58.15	-485.9	-0.359926
ENSG00000146950	ENST00000418909	Accordantly regulated genes	1353	60.01	-529.7	-0.3915
ENSG00000144354	ENST00000306721	Accordantly regulated genes	1353	48.48	-434.2	-0.320916
ENSG00000108443	ENST00000406116	Accordantly regulated genes	1356	44.62	-376.1	-0.27736
ENSG00000143751	ENST00000272091	Accordantly regulated genes	1356	51.18	-435.9	-0.32146
ENSG00000141013	ENST00000536122	Accordantly regulated genes	1362	56.98	-473.6	-0.347724
ENSG00000126947	ENST00000372829	Accordantly regulated genes	1362	46.4	-423.3	-0.310793
ENSG00000159216	ENST00000344691	Accordantly regulated genes	1362	64.1	-502.8	-0.369163
ENSG00000136997	ENST00000524013	Accordantly regulated genes	1362	58.66	-473.9	-0.347944
ENSG00000136997	ENST00000621592	Accordantly regulated genes	1365	58.68	-473.9	-0.347179
ENSG00000204852	ENST00000549123	Accordantly regulated genes	1374	48.54	-417.6	-0.30393
ENSG00000157168	ENST00000650980	Accordantly regulated genes	1380	48.41	-385.8	-0.279565
ENSG00000183137	ENST00000517392	Accordantly regulated genes	1383	37.82	-293.4	-0.212148
ENSG00000184792	ENST00000535268	Accordantly regulated genes	1383	59.65	-536.3	-0.38778
ENSG00000064989	ENST00000392370	Accordantly regulated genes	1386	39.83	-347.6	-0.250794
ENSG00000157168	ENST00000652588	Accordantly regulated genes	1386	48.41	-388.1	-0.280014
ENSG00000184792	ENST00000431368	Accordantly regulated genes	1386	59.67	-539.8	-0.389466
ENSG00000114268	ENST00000416568	Accordantly regulated genes	1389	55.65	-511.2	-0.368035
ENSG00000157168	ENST00000521670	Accordantly regulated genes	1389	48.31	-385.3	-0.277394
ENSG00000183137	ENST00000523787	Accordantly regulated genes	1392	37.72	-293.4	-0.210776
ENSG00000130844	ENST00000648236	Accordantly regulated genes	1392	46.19	-395.4	-0.284052
ENSG00000141526	ENST00000582743	Accordantly regulated genes	1398	64.74	-654	-0.467811
ENSG00000251493	ENST00000615637	Accordantly regulated genes	1398	75.18	-799.9	-0.572175
ENSG00000179348	ENST00000430265	Accordantly regulated genes	1401	64.95	-539.1	-0.384797
ENSG00000177352	ENST00000321895	Accordantly regulated genes	1404	59.26	-565.5	-0.402778
ENSG00000117595	ENST00000367021	Accordantly regulated genes	1404	53.92	-509.5	-0.362892
ENSG00000167470	ENST00000300952	Accordantly regulated genes	1407	69.94	-637.5	-0.453092
ENSG00000160712	ENST00000368485	Accordantly regulated genes	1407	59.7	-543.6	-0.386354
ENSG00000104689	ENST00000221132	Accordantly regulated genes	1407	56.08	-533.5	-0.379176
ENSG00000114268	ENST00000232375	Accordantly regulated genes	1410	55.67	-524.1	-0.371702
ENSG00000114670	ENST00000511262	Accordantly regulated genes	1413	42.11	-388.5	-0.274947
ENSG00000167549	ENST00000584969	Accordantly regulated genes	1416	60.38	-573.6	-0.405085
ENSG00000137745	ENST00000260302	Accordantly regulated genes	1416	44.77	-385.9	-0.272528
ENSG00000108443	ENST00000393021	Accordantly regulated genes	1419	43.9	-385.3	-0.271529
ENSG00000167549	ENST00000388767	Accordantly regulated genes	1419	60.18	-575.7	-0.405708
ENSG00000175548	ENST00000308742	Accordantly regulated genes	1422	38.82	-346.1	-0.24339
ENSG00000186832	ENST00000301653	Accordantly regulated genes	1422	61.25	-598.4	-0.420816
ENSG00000188283	ENST00000590503	Accordantly regulated genes	1428	40.34	-369.5	-0.258754
ENSG00000132109	ENST00000254436	Accordantly regulated genes	1428	52.73	-499.9	-0.35007
ENSG00000166670	ENST00000279441	Accordantly regulated genes	1431	45.63	-419	-0.292802
ENSG00000183137	ENST00000368970	Accordantly regulated genes	1434	37.94	-309.6	-0.2159
ENSG00000141013	ENST00000268699	Accordantly regulated genes	1437	56.85	-494.4	-0.34405
ENSG00000179348	ENST00000487848	Accordantly regulated genes	1443	64.8	-560.6	-0.388496
ENSG00000159216	ENST00000675419	Accordantly regulated genes	1443	62.86	-519.2	-0.359806
ENSG00000135537	ENST00000368977	Accordantly regulated genes	1446	44.54	-408.9	-0.28278
ENSG00000165312	ENST00000376495	Accordantly regulated genes	1446	68.4	-678.3	-0.469087
ENSG00000114670	ENST00000507910	Accordantly regulated genes	1449	41.55	-390.8	-0.269703
ENSG00000149187	ENST00000310513	Accordantly regulated genes	1449	50.86	-501.7	-0.346239
ENSG00000143674	ENST00000366622	Accordantly regulated genes	1449	50.72	-438.9	-0.302899
ENSG00000176842	ENST00000320990	Accordantly regulated genes	1449	67.49	-648.9	-0.447826
ENSG00000143507	ENST00000366899	Accordantly regulated genes	1449	53.35	-455	-0.31401
ENSG00000149187	ENST00000395292	Accordantly regulated genes	1452	50.9	-503.2	-0.346556
ENSG00000176842	ENST00000394636	Accordantly regulated genes	1452	67.49	-651.4	-0.448623
ENSG00000157168	ENST00000650819	Accordantly regulated genes	1452	52.07	-456.4	-0.314325
ENSG00000028116	ENST00000440705	Accordantly regulated genes	1458	39.71	-349.5	-0.239712
ENSG00000149187	ENST00000395290	Accordantly regulated genes	1458	50.69	-502.7	-0.344787
ENSG00000134954	ENST00000392668	Accordantly regulated genes	1458	50.96	-469.5	-0.322016
ENSG00000149187	ENST00000358597	Accordantly regulated genes	1461	50.72	-503.6	-0.344695
ENSG00000105483	ENST00000447740	Accordantly regulated genes	1464	50.55	-497.2	-0.339617
ENSG00000169087	ENST00000306103	Accordantly regulated genes	1467	44.85	-418.8	-0.285481
ENSG00000163297	ENST00000403729	Accordantly regulated genes	1467	46.97	-491.1	-0.334765
ENSG00000163297	ENST00000307333	Accordantly regulated genes	1470	46.53	-490.8	-0.333878
ENSG00000137745	ENST00000340273	Accordantly regulated genes	1470	45.78	-408	-0.277551
ENSG00000179335	ENST00000345005	Accordantly regulated genes	1473	55.74	-483.7	-0.328377
ENSG00000112787	ENST00000542061	Accordantly regulated genes	1473	73.32	-694.8	-0.47169
ENSG00000254087	ENST00000520220	Accordantly regulated genes	1476	47.02	-441.4	-0.299051
ENSG00000145882	ENST00000274569	Accordantly regulated genes	1485	59.46	-586.2	-0.394747
ENSG00000172197	ENST00000324607	Accordantly regulated genes	1488	45.63	-438.1	-0.294422
ENSG00000180035	ENST00000622647	Accordantly regulated genes	1488	62.9	-627.3	-0.421573
ENSG00000171813	ENST00000631148	Accordantly regulated genes	1500	71.47	-754.9	-0.503267
ENSG00000165802	ENST00000371473	Accordantly regulated genes	1503	61.61	-622.6	-0.414238
ENSG00000138623	ENST00000542748	Accordantly regulated genes	1506	59.43	-570.2	-0.378619
ENSG00000181523	ENST00000326317	Accordantly regulated genes	1509	64.28	-599.3	-0.39715
ENSG00000120910	ENST00000289963	Accordantly regulated genes	1509	44.86	-440.1	-0.29165
ENSG00000108443	ENST00000443572	Accordantly regulated genes	1509	45.99	-430.84	-0.285514
ENSG00000204852	ENST00000377654	Accordantly regulated genes	1512	49.34	-479.8	-0.317328
ENSG00000165802	ENST00000371474	Accordantly regulated genes	1518	62.12	-616.47	-0.406107
ENSG00000163297	ENST00000680913	Accordantly regulated genes	1518	46.84	-507	-0.333992
ENSG00000196236	ENST00000357137	Accordantly regulated genes	1524	49.34	-470.5	-0.308727
ENSG00000165802	ENST00000437259	Accordantly regulated genes	1524	62.07	-615.77	-0.404049
ENSG00000089094	ENST00000538046	Accordantly regulated genes	1524	56.3	-534.7	-0.350853
ENSG00000028116	ENST00000435505	Accordantly regulated genes	1527	39.55	-365.7	-0.239489
ENSG00000126814	ENST00000261249	Accordantly regulated genes	1530	40.92	-382	-0.249673
ENSG00000183323	ENST00000396496	Accordantly regulated genes	1536	40.23	-375.9	-0.244727
ENSG00000111319	ENST00000396966	Accordantly regulated genes	1536	57.23	-570.3	-0.371289
ENSG00000167470	ENST00000682408	Accordantly regulated genes	1536	69.86	-706.3	-0.459831
ENSG00000120910	ENST00000240139	Accordantly regulated genes	1539	45.22	-454.7	-0.295452
ENSG00000149187	ENST00000532048	Accordantly regulated genes	1539	50.23	-524.3	-0.340676
ENSG00000254087	ENST00000519728	Accordantly regulated genes	1539	46.65	-450.6	-0.292788
ENSG00000003137	ENST00000001146	Accordantly regulated genes	1539	62.96	-661.4	-0.42976
ENSG00000116604	ENST00000464356	Accordantly regulated genes	1542	60.7	-560.6	-0.363554
ENSG00000139173	ENST00000266534	Accordantly regulated genes	1545	41.36	-406.5	-0.263107
ENSG00000149187	ENST00000687097	Accordantly regulated genes	1545	50.29	-526.7	-0.340906
ENSG00000116604	ENST00000360595	Accordantly regulated genes	1545	62.33	-586.7	-0.379741
ENSG00000142330	ENST00000354082	Accordantly regulated genes	1554	65.38	-742.8	-0.477992
ENSG00000169991	ENST00000455833	Accordantly regulated genes	1554	64.03	-680.5	-0.437902
ENSG00000120784	ENST00000684514	Accordantly regulated genes	1560	39.94	-414.9	-0.265962
ENSG00000010219	ENST00000540757	Accordantly regulated genes	1563	49.78	-485.5	-0.310621
ENSG00000162738	ENST00000368061	Accordantly regulated genes	1566	60.34	-657.3	-0.419732
ENSG00000120910	ENST00000397775	Accordantly regulated genes	1566	45.08	-459.1	-0.293167
ENSG00000116604	ENST00000348159	Accordantly regulated genes	1566	62.07	-590.8	-0.377267
ENSG00000157168	ENST00000651333	Accordantly regulated genes	1569	51.37	-482.1	-0.307266
ENSG00000124508	ENST00000356709	Accordantly regulated genes	1572	54.45	-581.1	-0.369656
ENSG00000181450	ENST00000343776	Accordantly regulated genes	1578	37.01	-312.7	-0.198162
ENSG00000108443	ENST00000225577	Accordantly regulated genes	1578	45.5	-442.94	-0.280697
ENSG00000198142	ENST00000356454	Accordantly regulated genes	1578	68.69	-785.2	-0.497592
ENSG00000165802	ENST00000371472	Accordantly regulated genes	1587	62	-644.77	-0.406282
ENSG00000165802	ENST00000371475	Accordantly regulated genes	1593	61.96	-644.67	-0.404689
ENSG00000104936	ENST00000354227	Accordantly regulated genes	1593	63.21	-701.2	-0.440176
ENSG00000111801	ENST00000361232	Accordantly regulated genes	1608	52.11	-555.3	-0.345336
ENSG00000131242	ENST00000394744	Accordantly regulated genes	1608	57.96	-598.2	-0.372015
ENSG00000104936	ENST00000683086	Accordantly regulated genes	1608	63.43	-712.1	-0.442848
ENSG00000061337	ENST00000522290	Accordantly regulated genes	1614	63.32	-718.3	-0.445043
ENSG00000105483	ENST00000651546	Accordantly regulated genes	1614	49.75	-541.2	-0.335316
ENSG00000175283	ENST00000372586	Accordantly regulated genes	1617	55.84	-603.6	-0.373284
ENSG00000204852	ENST00000614115	Accordantly regulated genes	1617	49.78	-517.1	-0.31979
ENSG00000114670	ENST00000510769	Accordantly regulated genes	1623	44.67	-454.3	-0.279914
ENSG00000029153	ENST00000546179	Accordantly regulated genes	1623	40.85	-406.7	-0.250585
ENSG00000184792	ENST00000713559	Accordantly regulated genes	1626	59.29	-632.5	-0.388991
ENSG00000120738	ENST00000239938	Accordantly regulated genes	1632	62.62	-530.8	-0.325245
ENSG00000196653	ENST00000449836	Accordantly regulated genes	1635	40.67	-407.3	-0.249113
ENSG00000139531	ENST00000356124	Accordantly regulated genes	1638	56.35	-636.9	-0.388828
ENSG00000138780	ENST00000394730	Accordantly regulated genes	1641	43.39	-453.2	-0.276173
ENSG00000141219	ENST00000255557	Accordantly regulated genes	1644	44.04	-456.2	-0.277494
ENSG00000174652	ENST00000588933	Accordantly regulated genes	1650	43.09	-459.4	-0.278424
ENSG00000184792	ENST00000401475	Accordantly regulated genes	1650	59.27	-634.9	-0.384788
ENSG00000099260	ENST00000263174	Accordantly regulated genes	1656	43	-390.15	-0.235598
ENSG00000099260	ENST00000605497	Accordantly regulated genes	1656	43.06	-391.05	-0.236141
ENSG00000029153	ENST00000542388	Accordantly regulated genes	1656	40.16	-411.8	-0.248671
ENSG00000103044	ENST00000569188	Accordantly regulated genes	1662	59.33	-680	-0.409146
ENSG00000125962	ENST00000246174	Accordantly regulated genes	1677	42.75	-475.2	-0.283363
ENSG00000178773	ENST00000319518	Accordantly regulated genes	1677	62.55	-730.1	-0.435361
ENSG00000125846	ENST00000535822	Accordantly regulated genes	1680	56.07	-647.6	-0.385476
ENSG00000089094	ENST00000611216	Accordantly regulated genes	1680	57.44	-632.2	-0.37631
ENSG00000179361	ENST00000346246	Accordantly regulated genes	1683	57.58	-628.1	-0.373203
ENSG00000112367	ENST00000675973	Accordantly regulated genes	1686	41.64	-447.9	-0.265658
ENSG00000162924	ENST00000699192	Accordantly regulated genes	1686	41.22	-403.5	-0.239324
ENSG00000179361	ENST00000622429	Accordantly regulated genes	1686	57.59	-627.9	-0.37242
ENSG00000149201	ENST00000354755	Accordantly regulated genes	1689	47.19	-465.47	-0.275589
ENSG00000163521	ENST00000409640	Accordantly regulated genes	1695	50.74	-545.1	-0.321593
ENSG00000162924	ENST00000699191	Accordantly regulated genes	1695	41.18	-405	-0.238938
ENSG00000183647	ENST00000597700	Accordantly regulated genes	1701	45.68	-509.4	-0.299471
ENSG00000214022	ENST00000397281	Accordantly regulated genes	1704	69.37	-790.5	-0.463908
ENSG00000162738	ENST00000696602	Accordantly regulated genes	1710	60.7	-728	-0.425731
ENSG00000143674	ENST00000366623	Accordantly regulated genes	1713	62.23	-762.2	-0.44495
ENSG00000221909	ENST00000449309	Accordantly regulated genes	1722	35.37	-397	-0.230546
ENSG00000204852	ENST00000397655	Accordantly regulated genes	1722	50.12	-556.3	-0.323055
ENSG00000141219	ENST00000577615	Accordantly regulated genes	1722	44.25	-475.1	-0.2759
ENSG00000115998	ENST00000264434	Accordantly regulated genes	1725	48.52	-538.2	-0.312
ENSG00000179348	ENST00000696466	Accordantly regulated genes	1725	66.26	-702.9	-0.407478
ENSG00000065413	ENST00000409153	Accordantly regulated genes	1740	47.41	-541.8	-0.311379
ENSG00000087074	ENST00000704026	Accordantly regulated genes	1740	60.63	-721.31	-0.414546
ENSG00000162542	ENST00000375127	Accordantly regulated genes	1743	60.18	-752.9	-0.431956
ENSG00000274211	ENST00000665913	Accordantly regulated genes	1746	61.17	-719.4	-0.412027
ENSG00000133794	ENST00000401424	Accordantly regulated genes	1749	45.85	-506.64	-0.289674
ENSG00000141219	ENST00000426147	Accordantly regulated genes	1752	44.12	-488.8	-0.278995
ENSG00000111801	ENST00000244519	Accordantly regulated genes	1755	52.19	-606	-0.345299
ENSG00000186395	ENST00000269576	Accordantly regulated genes	1755	55.33	-649.2	-0.369915
ENSG00000204852	ENST00000551590	Accordantly regulated genes	1764	49.32	-564.1	-0.319785
ENSG00000162924	ENST00000394479	Accordantly regulated genes	1764	41.16	-430.1	-0.243821
ENSG00000116514	ENST00000356990	Accordantly regulated genes	1764	58.84	-720.5	-0.408447
ENSG00000153896	ENST00000329285	Accordantly regulated genes	1767	46.35	-520.8	-0.294737
ENSG00000029153	ENST00000261178	Accordantly regulated genes	1767	41.37	-449.8	-0.254556
ENSG00000171813	ENST00000305233	Accordantly regulated genes	1773	68.02	-851.5	-0.480259
ENSG00000157168	ENST00000519301	Accordantly regulated genes	1773	50.76	-500.7	-0.282403
ENSG00000162645	ENST00000370466	Accordantly regulated genes	1776	47.75	-529.3	-0.298029
ENSG00000204852	ENST00000397659	Accordantly regulated genes	1779	49.18	-567.7	-0.319112
ENSG00000162390	ENST00000343744	Accordantly regulated genes	1785	60.34	-719.2	-0.402913
ENSG00000061337	ENST00000265801	Accordantly regulated genes	1791	64.32	-820.4	-0.458068
ENSG00000126016	ENST00000371958	Accordantly regulated genes	1794	53.51	-606	-0.337793
ENSG00000072952	ENST00000424001	Accordantly regulated genes	1794	55.18	-655.6	-0.36544
ENSG00000006194	ENST00000572748	Accordantly regulated genes	1797	55.15	-669.5	-0.372565
ENSG00000123358	ENST00000243050	Accordantly regulated genes	1797	63.27	-740.7	-0.412187
ENSG00000183647	ENST00000332854	Accordantly regulated genes	1800	46.39	-544.9	-0.302722
ENSG00000114670	ENST00000510688	Accordantly regulated genes	1800	43.11	-504.5	-0.280278
ENSG00000029153	ENST00000395901	Accordantly regulated genes	1800	42	-467.9	-0.259944
ENSG00000163874	ENST00000373087	Accordantly regulated genes	1800	62.5	-779.9	-0.433278
ENSG00000070526	ENST00000156626	Accordantly regulated genes	1803	55.46	-651.1	-0.36112
ENSG00000029153	ENST00000544915	Accordantly regulated genes	1809	41.4	-463	-0.255943
ENSG00000112367	ENST00000675681	Accordantly regulated genes	1815	41.38	-490	-0.269972
ENSG00000023445	ENST00000526421	Accordantly regulated genes	1815	39.94	-463.7	-0.255482
ENSG00000073756	ENST00000367468	Accordantly regulated genes	1815	44.85	-494.91	-0.272678
ENSG00000169131	ENST00000335815	Accordantly regulated genes	1818	40.04	-413.4	-0.227393
ENSG00000162390	ENST00000371316	Accordantly regulated genes	1824	60.03	-750.8	-0.411623
ENSG00000157168	ENST00000652698	Accordantly regulated genes	1824	50.66	-518.1	-0.284046
ENSG00000133805	ENST00000444303	Accordantly regulated genes	1827	53.8	-609.8	-0.333771
ENSG00000141219	ENST00000535032	Accordantly regulated genes	1830	44.32	-512.5	-0.280055
ENSG00000141452	ENST00000615148	Accordantly regulated genes	1830	47.32	-535.8	-0.292787
ENSG00000141452	ENST00000590868	Accordantly regulated genes	1830	47.65	-542.2	-0.296284
ENSG00000123358	ENST00000360284	Accordantly regulated genes	1836	63.13	-759.8	-0.413834
ENSG00000126368	ENST00000246672	Accordantly regulated genes	1845	59.89	-696.6	-0.377561
ENSG00000169635	ENST00000407464	Accordantly regulated genes	1848	65.1	-852.9	-0.461526
ENSG00000174652	ENST00000592904	Accordantly regulated genes	1851	43.44	-519.8	-0.280821
ENSG00000162852	ENST00000366512	Accordantly regulated genes	1851	46.35	-551.2	-0.297785
ENSG00000180035	ENST00000320159	Accordantly regulated genes	1857	61.93	-787.9	-0.424286
ENSG00000196081	ENST00000418100	Accordantly regulated genes	1860	37.53	-349.4	-0.187849
ENSG00000162924	ENST00000295025	Accordantly regulated genes	1860	41.72	-465.4	-0.250215
ENSG00000087074	ENST00000600406	Accordantly regulated genes	1860	56.99	-715.41	-0.384629
ENSG00000029153	ENST00000311001	Accordantly regulated genes	1869	41.47	-485.5	-0.259765
ENSG00000186395	ENST00000635956	Accordantly regulated genes	1875	54.45	-676.2	-0.36064
ENSG00000214022	ENST00000489432	Accordantly regulated genes	1875	68.32	-863.3	-0.460427
ENSG00000156299	ENST00000636887	Accordantly regulated genes	1875	52.27	-638.7	-0.34064
ENSG00000133794	ENST00000403482	Accordantly regulated genes	1875	46.51	-560.74	-0.299061
ENSG00000104936	ENST00000447742	Accordantly regulated genes	1875	64.64	-860.6	-0.458987
ENSG00000133794	ENST00000389707	Accordantly regulated genes	1878	46.65	-559.74	-0.298051
ENSG00000104936	ENST00000458663	Accordantly regulated genes	1878	64.64	-858.8	-0.457295
ENSG00000133794	ENST00000403510	Accordantly regulated genes	1881	46.68	-562.24	-0.298905
ENSG00000110888	ENST00000690126	Accordantly regulated genes	1884	44.69	-499.2	-0.264968
ENSG00000104936	ENST00000291270	Accordantly regulated genes	1890	64.81	-872.1	-0.461429
ENSG00000133794	ENST00000673817	Accordantly regulated genes	1893	46.54	-561.44	-0.296587
ENSG00000104936	ENST00000343373	Accordantly regulated genes	1893	64.82	-870.3	-0.459746
ENSG00000148840	ENST00000370012	Accordantly regulated genes	1896	56.96	-658.4	-0.347257
ENSG00000184867	ENST00000330154	Accordantly regulated genes	1899	51.92	-710.5	-0.374144
ENSG00000138780	ENST00000515279	Accordantly regulated genes	1902	43.06	-531	-0.27918
ENSG00000178773	ENST00000268720	Accordantly regulated genes	1902	62.2	-831	-0.436909
ENSG00000167491	ENST00000358713	Accordantly regulated genes	1902	61.72	-710.1	-0.373344
ENSG00000010219	ENST00000543431	Accordantly regulated genes	1905	49.03	-588.8	-0.309081
ENSG00000099910	ENST00000328879	Accordantly regulated genes	1905	59.21	-757	-0.397375
ENSG00000162542	ENST00000294543	Accordantly regulated genes	1905	60.79	-821.8	-0.431391
ENSG00000105855	ENST00000537992	Accordantly regulated genes	1905	41.57	-508.8	-0.267087
ENSG00000167491	ENST00000683918	Accordantly regulated genes	1905	61.73	-709.7	-0.372546
ENSG00000213020	ENST00000453741	Accordantly regulated genes	1911	39.19	-463.2	-0.242386
ENSG00000029153	ENST00000266503	Accordantly regulated genes	1911	41.5	-493.9	-0.258451
ENSG00000184792	ENST00000403222	Accordantly regulated genes	1911	59.03	-725	-0.379383
ENSG00000131242	ENST00000621161	Accordantly regulated genes	1914	59.51	-754.8	-0.394357
ENSG00000157168	ENST00000356819	Accordantly regulated genes	1914	50.89	-552.8	-0.288819
ENSG00000068885	ENST00000483465	Accordantly regulated genes	1923	38.12	-473.3	-0.246126
ENSG00000214193	ENST00000850902	Accordantly regulated genes	1923	58.09	-706.6	-0.367447
ENSG00000157168	ENST00000405005	Accordantly regulated genes	1923	50.81	-550.8	-0.286427
ENSG00000140451	ENST00000559239	Accordantly regulated genes	1926	65.73	-936.1	-0.486033
ENSG00000114670	ENST00000383366	Accordantly regulated genes	1938	43.55	-535.7	-0.276419
ENSG00000214193	ENST00000505871	Accordantly regulated genes	1938	58.2	-713	-0.367905
ENSG00000274211	ENST00000612932	Accordantly regulated genes	1938	63.11	-834.7	-0.430702
ENSG00000157168	ENST00000287842	Accordantly regulated genes	1938	50.72	-566.1	-0.292105
ENSG00000023445	ENST00000673846	Accordantly regulated genes	1938	40.97	-514.1	-0.265273
ENSG00000165655	ENST00000372524	Accordantly regulated genes	1941	70.07	-941.7	-0.485162
ENSG00000173846	ENST00000372201	Accordantly regulated genes	1941	60.84	-779	-0.40134
ENSG00000157240	ENST00000287934	Accordantly regulated genes	1944	65.48	-925.5	-0.47608
ENSG00000080007	ENST00000370336	Accordantly regulated genes	1947	42.27	-508.57	-0.261207
ENSG00000160072	ENST00000673477	Accordantly regulated genes	1947	64.2	-864.4	-0.443965
ENSG00000113916	ENST00000621333	Accordantly regulated genes	1953	56.73	-650.2	-0.332924
ENSG00000149201	ENST00000445632	Accordantly regulated genes	1959	46.35	-545.8	-0.278612
ENSG00000138623	ENST00000543145	Accordantly regulated genes	1959	61.56	-794.6	-0.405615
ENSG00000123358	ENST00000545748	Accordantly regulated genes	1959	62.69	-808.3	-0.412608
ENSG00000125846	ENST00000396026	Accordantly regulated genes	1962	55.45	-756.6	-0.385627
ENSG00000142330	ENST00000404753	Accordantly regulated genes	1962	66	-943.4	-0.480836
ENSG00000163521	ENST00000295759	Accordantly regulated genes	1965	50.79	-642.54	-0.326992
ENSG00000125846	ENST00000622607	Accordantly regulated genes	1965	55.47	-759.4	-0.386463
ENSG00000125846	ENST00000628216	Accordantly regulated genes	1974	55.47	-764.2	-0.387133
ENSG00000141452	ENST00000269221	Accordantly regulated genes	1974	46.91	-570.4	-0.288956
ENSG00000163659	ENST00000486483	Accordantly regulated genes	1974	42.55	-533.1	-0.270061
ENSG00000184792	ENST00000437268	Accordantly regulated genes	1980	59.24	-760.6	-0.384141
ENSG00000130701	ENST00000252998	Accordantly regulated genes	1995	67.47	-906.8	-0.454536
ENSG00000138623	ENST00000261918	Accordantly regulated genes	2001	61.42	-810.1	-0.404848
ENSG00000137166	ENST00000373063	Accordantly regulated genes	2004	64.07	-835.9	-0.417116
ENSG00000137166	ENST00000409208	Accordantly regulated genes	2007	64.08	-836.4	-0.416741
ENSG00000111319	ENST00000228916	Accordantly regulated genes	2010	58.66	-794	-0.395025
ENSG00000141965	ENST00000269856	Accordantly regulated genes	2010	65.47	-897.2	-0.446368
ENSG00000142330	ENST00000391984	Accordantly regulated genes	2019	65.63	-962.8	-0.47687
ENSG00000100583	ENST00000216471	Accordantly regulated genes	2025	44.99	-510.6	-0.252148
ENSG00000087074	ENST00000200453	Accordantly regulated genes	2025	59.65	-817.71	-0.403807
ENSG00000126016	ENST00000304758	Accordantly regulated genes	2028	54.49	-713.7	-0.351923
ENSG00000108799	ENST00000590078	Accordantly regulated genes	2034	48.77	-613.71	-0.301726
ENSG00000137166	ENST00000373057	Accordantly regulated genes	2037	64.11	-853	-0.418753
ENSG00000188070	ENST00000433688	Accordantly regulated genes	2037	72.7	-1134.4	-0.556897
ENSG00000099812	ENST00000215582	Accordantly regulated genes	2040	65	-903.4	-0.442843
ENSG00000137166	ENST00000307972	Accordantly regulated genes	2043	64.07	-852.1	-0.417083
ENSG00000130164	ENST00000545707	Accordantly regulated genes	2049	57.25	-773.1	-0.377306
ENSG00000006194	ENST00000575332	Accordantly regulated genes	2052	55.56	-776.6	-0.37846
ENSG00000006194	ENST00000219069	Accordantly regulated genes	2052	55.56	-774.7	-0.377534
ENSG00000092758	ENST00000649368	Accordantly regulated genes	2055	71.48	-1129	-0.549392
ENSG00000111859	ENST00000620854	Accordantly regulated genes	2058	53.84	-688.8	-0.334694
ENSG00000131941	ENST00000254260	Accordantly regulated genes	2061	55.02	-756	-0.366812
ENSG00000205336	ENST00000568908	Accordantly regulated genes	2064	60.08	-793.3	-0.384351
ENSG00000198959	ENST00000361475	Accordantly regulated genes	2064	60.22	-850.6	-0.412112
ENSG00000068354	ENST00000376771	Accordantly regulated genes	2067	59.75	-821.6	-0.397484
ENSG00000087074	ENST00000704027	Accordantly regulated genes	2073	59.33	-831.51	-0.401114
ENSG00000111319	ENST00000543768	Accordantly regulated genes	2079	58.59	-819.2	-0.394036
ENSG00000205336	ENST00000456916	Accordantly regulated genes	2079	60.13	-798.1	-0.383886
ENSG00000084112	ENST00000551165	Accordantly regulated genes	2079	55.27	-778.3	-0.374363
ENSG00000130164	ENST00000455727	Accordantly regulated genes	2079	57.86	-782.9	-0.376575
ENSG00000205336	ENST00000568909	Accordantly regulated genes	2082	60.23	-803.4	-0.385879
ENSG00000157168	ENST00000652592	Accordantly regulated genes	2103	52.88	-647.6	-0.307941
ENSG00000084112	ENST00000326470	Accordantly regulated genes	2112	54.55	-774.5	-0.366714
ENSG00000213020	ENST00000652185	Accordantly regulated genes	2118	40.27	-542.9	-0.256327
ENSG00000113916	ENST00000406870	Accordantly regulated genes	2121	56.95	-705.3	-0.332532
ENSG00000072952	ENST00000541483	Accordantly regulated genes	2121	55.07	-750.4	-0.353795
ENSG00000172375	ENST00000648610	Accordantly regulated genes	2121	61.81	-874.1	-0.412117
ENSG00000140451	ENST00000333425	Accordantly regulated genes	2124	64.41	-1014.7	-0.477731
ENSG00000108799	ENST00000585893	Accordantly regulated genes	2124	48.21	-624.2	-0.293879
ENSG00000172375	ENST00000336702	Accordantly regulated genes	2124	61.82	-876.1	-0.412476
ENSG00000149091	ENST00000528615	Accordantly regulated genes	2124	62.99	-889.4	-0.418738
ENSG00000178502	ENST00000319121	Accordantly regulated genes	2127	49.69	-744	-0.349788
ENSG00000119927	ENST00000369425	Accordantly regulated genes	2133	45.43	-635.3	-0.297843
ENSG00000153292	ENST00000283297	Accordantly regulated genes	2142	45.61	-645.5	-0.301354
ENSG00000164252	ENST00000312916	Accordantly regulated genes	2145	41.82	-557	-0.259674
ENSG00000131746	ENST00000254051	Accordantly regulated genes	2148	60.29	-827.2	-0.385102
ENSG00000103067	ENST00000473183	Accordantly regulated genes	2154	61.88	-876.6	-0.406964
ENSG00000166387	ENST00000533792	Accordantly regulated genes	2157	51.55	-694.7	-0.322068
ENSG00000204839	ENST00000398882	Accordantly regulated genes	2160	70.42	-1126.3	-0.521435
ENSG00000135111	ENST00000349155	Accordantly regulated genes	2172	61.97	-891.5	-0.410451
ENSG00000162852	ENST00000366513	Accordantly regulated genes	2178	46.1	-650.4	-0.298623
ENSG00000103067	ENST00000565858	Accordantly regulated genes	2184	61.9	-884	-0.404762
ENSG00000111319	ENST00000360168	Accordantly regulated genes	2187	59.08	-880.7	-0.402698
ENSG00000116514	ENST00000235150	Accordantly regulated genes	2196	58.33	-866.7	-0.394672
ENSG00000116514	ENST00000373456	Accordantly regulated genes	2199	58.34	-868.8	-0.395089
ENSG00000166387	ENST00000530181	Accordantly regulated genes	2202	51.41	-711	-0.322888
ENSG00000108799	ENST00000415827	Accordantly regulated genes	2217	48.04	-648	-0.292287
ENSG00000067208	ENST00000706868	Accordantly regulated genes	2226	40.79	-562.6	-0.25274
ENSG00000135111	ENST00000257566	Accordantly regulated genes	2232	61.6	-908.6	-0.407079
ENSG00000184792	ENST00000407373	Accordantly regulated genes	2232	59.77	-874.4	-0.391756
ENSG00000108799	ENST00000428826	Accordantly regulated genes	2244	47.99	-656.6	-0.292602
ENSG00000133110	ENST00000541481	Accordantly regulated genes	2250	41.29	-592.8	-0.263467
ENSG00000184792	ENST00000438716	Accordantly regulated genes	2253	59.7	-874.2	-0.388016
ENSG00000214193	ENST00000453908	Accordantly regulated genes	2271	59.71	-889	-0.391458
ENSG00000196428	ENST00000688009	Accordantly regulated genes	2271	62	-904.6	-0.398327
ENSG00000141040	ENST00000395824	Accordantly regulated genes	2286	40.77	-575.7	-0.251837
ENSG00000166387	ENST00000528883	Accordantly regulated genes	2295	51.59	-748.9	-0.326318
ENSG00000133805	ENST00000396553	Accordantly regulated genes	2304	54.64	-790.8	-0.343229
ENSG00000067208	ENST00000706867	Accordantly regulated genes	2307	40.96	-589.6	-0.25557
ENSG00000105855	ENST00000222573	Accordantly regulated genes	2310	42.68	-644.5	-0.279004
ENSG00000133805	ENST00000528723	Accordantly regulated genes	2325	54.71	-802.3	-0.345075
ENSG00000108239	ENST00000225235	Accordantly regulated genes	2328	54.21	-899.1	-0.386211
ENSG00000171680	ENST00000675123	Accordantly regulated genes	2328	62.8	-1023.1	-0.439476
ENSG00000112367	ENST00000675831	Accordantly regulated genes	2331	43.89	-633.1	-0.2716
ENSG00000089094	ENST00000538243	Accordantly regulated genes	2331	62.08	-958.9	-0.411369
ENSG00000133805	ENST00000396554	Accordantly regulated genes	2331	54.78	-796	-0.341484
ENSG00000068885	ENST00000326448	Accordantly regulated genes	2334	38.09	-575.1	-0.246401
ENSG00000153993	ENST00000284136	Accordantly regulated genes	2334	43.06	-623.9	-0.267309
ENSG00000133110	ENST00000379742	Accordantly regulated genes	2340	41.03	-601.4	-0.257009
ENSG00000196428	ENST00000361875	Accordantly regulated genes	2343	61.42	-923.1	-0.393982
ENSG00000067208	ENST00000706885	Accordantly regulated genes	2346	40.84	-605.3	-0.258014
ENSG00000100625	ENST00000216513	Accordantly regulated genes	2346	54.22	-841	-0.358483
ENSG00000133110	ENST00000541179	Accordantly regulated genes	2346	40.96	-598.5	-0.255115
ENSG00000179776	ENST00000341529	Accordantly regulated genes	2355	57.07	-868.2	-0.368662
ENSG00000162063	ENST00000397066	Accordantly regulated genes	2361	58.92	-939.3	-0.39784
ENSG00000118503	ENST00000421450	Accordantly regulated genes	2373	52.34	-782	-0.329541
ENSG00000049239	ENST00000377403	Accordantly regulated genes	2376	62.33	-1036.6	-0.436279
ENSG00000112367	ENST00000674641	Accordantly regulated genes	2379	43.38	-647.5	-0.272173
ENSG00000110888	ENST00000684863	Accordantly regulated genes	2385	45.2	-652.7	-0.273669
ENSG00000196588	ENST00000614754	Accordantly regulated genes	2400	62.83	-960.1	-0.400042
ENSG00000112367	ENST00000674933	Accordantly regulated genes	2406	43.27	-653.9	-0.271779
ENSG00000049239	ENST00000602477	Accordantly regulated genes	2409	62.18	-1046.7	-0.434496
ENSG00000180626	ENST00000575779	Accordantly regulated genes	2424	42.29	-635.7	-0.262252
ENSG00000133110	ENST00000379749	Accordantly regulated genes	2427	40.67	-610.8	-0.251669
ENSG00000133110	ENST00000379743	Accordantly regulated genes	2430	40.91	-623.4	-0.256543
ENSG00000166387	ENST00000684215	Accordantly regulated genes	2433	51.5	-791.9	-0.325483
ENSG00000067208	ENST00000370331	Accordantly regulated genes	2433	40.94	-611.9	-0.2515
ENSG00000253910	ENST00000622527	Accordantly regulated genes	2436	53.37	-826.7	-0.339368
ENSG00000022976	ENST00000558850	Accordantly regulated genes	2436	54.47	-908.04	-0.372759
ENSG00000112367	ENST00000675714	Accordantly regulated genes	2451	43.25	-687.5	-0.280498
ENSG00000067208	ENST00000706843	Accordantly regulated genes	2457	41.03	-621.9	-0.253114
ENSG00000130164	ENST00000535915	Accordantly regulated genes	2460	58.37	-948	-0.385366
ENSG00000130164	ENST00000560467	Accordantly regulated genes	2463	58.38	-950.6	-0.385952
ENSG00000067208	ENST00000540033	Accordantly regulated genes	2466	40.96	-623.3	-0.252758
ENSG00000123908	ENST00000519980	Accordantly regulated genes	2478	56.82	-900.4	-0.363358
ENSG00000067208	ENST00000684568	Accordantly regulated genes	2481	41.27	-637.6	-0.256993
ENSG00000119927	ENST00000348367	Accordantly regulated genes	2487	44.95	-730.8	-0.293848
ENSG00000178409	ENST00000369042	Accordantly regulated genes	2487	61.32	-1024	-0.411741
ENSG00000112367	ENST00000675523	Accordantly regulated genes	2493	43.28	-680.6	-0.273004
ENSG00000106546	ENST00000642825	Accordantly regulated genes	2502	41.57	-647.9	-0.258953
ENSG00000111859	ENST00000379446	Accordantly regulated genes	2505	54.09	-852	-0.34012
ENSG00000111859	ENST00000504387	Accordantly regulated genes	2505	54.21	-851.7	-0.34
ENSG00000049759	ENST00000675801	Accordantly regulated genes	2505	47.98	-732.1	-0.292255
ENSG00000133110	ENST00000379747	Accordantly regulated genes	2511	40.62	-635.7	-0.253166
ENSG00000112367	ENST00000675096	Accordantly regulated genes	2517	43.7	-688.6	-0.27358
ENSG00000106546	ENST00000242057	Accordantly regulated genes	2547	42.05	-670.6	-0.26329
ENSG00000112367	ENST00000675284	Accordantly regulated genes	2550	42.86	-696.7	-0.273216
ENSG00000126016	ENST00000371962	Accordantly regulated genes	2559	55.14	-914.6	-0.357405
ENSG00000149289	ENST00000453089	Accordantly regulated genes	2559	47.13	-759.3	-0.296717
ENSG00000049759	ENST00000456986	Accordantly regulated genes	2565	48.34	-762.6	-0.29731
ENSG00000007384	ENST00000262316	Accordantly regulated genes	2568	62.81	-1089.5	-0.42426
ENSG00000076555	ENST00000377854	Accordantly regulated genes	2577	54.56	-915.6	-0.355297
ENSG00000130164	ENST00000558013	Accordantly regulated genes	2577	58.48	-994.1	-0.385759
ENSG00000123908	ENST00000220592	Accordantly regulated genes	2580	56.71	-934.5	-0.362209
ENSG00000130164	ENST00000558518	Accordantly regulated genes	2583	58.46	-998.7	-0.386643
ENSG00000141384	ENST00000269142	Accordantly regulated genes	2589	47.08	-758	-0.292777
ENSG00000049759	ENST00000676024	Accordantly regulated genes	2592	47.22	-761	-0.293596
ENSG00000112367	ENST00000676442	Accordantly regulated genes	2595	43.62	-705.3	-0.271792
ENSG00000112367	ENST00000675772	Accordantly regulated genes	2595	43.08	-719.2	-0.277148
ENSG00000112983	ENST00000411594	Accordantly regulated genes	2601	49.25	-820.6	-0.315494
ENSG00000196670	ENST00000512132	Accordantly regulated genes	2604	44.51	-761.2	-0.29232
ENSG00000060069	ENST00000075430	Accordantly regulated genes	2604	64.71	-1198.5	-0.460253
ENSG00000141384	ENST00000578121	Accordantly regulated genes	2604	47	-762.4	-0.29278
ENSG00000049759	ENST00000256830	Accordantly regulated genes	2616	47.21	-768.5	-0.293769
ENSG00000132740	ENST00000675615	Accordantly regulated genes	2628	58.22	-1049.4	-0.399315
ENSG00000166387	ENST00000299492	Accordantly regulated genes	2631	51.92	-872.4	-0.331585
ENSG00000138375	ENST00000697899	Accordantly regulated genes	2631	52	-873	-0.331813
ENSG00000112367	ENST00000675726	Accordantly regulated genes	2637	43.34	-720.7	-0.273303
ENSG00000112983	ENST00000402931	Accordantly regulated genes	2637	49.03	-835.5	-0.316837
ENSG00000196588	ENST00000620651	Accordantly regulated genes	2649	63.31	-1087.5	-0.410532
ENSG00000149289	ENST00000278590	Accordantly regulated genes	2652	47.21	-785.2	-0.296078
ENSG00000149289	ENST00000528673	Accordantly regulated genes	2655	46.85	-781.4	-0.294313
ENSG00000159399	ENST00000409174	Accordantly regulated genes	2670	56.59	-1067.2	-0.3997
ENSG00000196588	ENST00000651595	Accordantly regulated genes	2697	62.44	-1077.9	-0.399666
ENSG00000196670	ENST00000502412	Accordantly regulated genes	2703	44.43	-792.1	-0.293045
ENSG00000110888	ENST00000695326	Accordantly regulated genes	2712	44.65	-745.9	-0.275037
ENSG00000072952	ENST00000531107	Accordantly regulated genes	2715	56.5	-995.1	-0.366519
ENSG00000112367	ENST00000674744	Accordantly regulated genes	2718	43.38	-744.1	-0.273767
ENSG00000110888	ENST00000395805	Accordantly regulated genes	2718	44.33	-737.4	-0.271302
ENSG00000166025	ENST00000317829	Accordantly regulated genes	2721	57	-980.8	-0.360456
ENSG00000149091	ENST00000318201	Accordantly regulated genes	2721	63.1	-1159.9	-0.426277
ENSG00000112367	ENST00000230124	Accordantly regulated genes	2724	43.36	-747.4	-0.274376
ENSG00000112584	ENST00000476287	Accordantly regulated genes	2733	47.86	-813.6	-0.297695
ENSG00000153292	ENST00000371253	Accordantly regulated genes	2733	44.9	-805.4	-0.294694
ENSG00000049759	ENST00000356462	Accordantly regulated genes	2736	47.59	-802.3	-0.293238
ENSG00000072952	ENST00000423302	Accordantly regulated genes	2739	56.41	-1003.6	-0.366411
ENSG00000112367	ENST00000674884	Accordantly regulated genes	2742	43.29	-751.4	-0.274034
ENSG00000090539	ENST00000348986	Accordantly regulated genes	2748	65.98	-1374.3	-0.500109
ENSG00000184792	ENST00000446658	Accordantly regulated genes	2748	61.1	-1130.5	-0.41139
ENSG00000184792	ENST00000332585	Accordantly regulated genes	2751	61.11	-1133.6	-0.412068
ENSG00000159399	ENST00000290573	Accordantly regulated genes	2754	56.39	-1091.2	-0.396224
ENSG00000065413	ENST00000328737	Accordantly regulated genes	2760	46.96	-865.9	-0.313732
ENSG00000112584	ENST00000630384	Accordantly regulated genes	2769	47.85	-828.7	-0.299278
ENSG00000105792	ENST00000497910	Accordantly regulated genes	2772	37.59	-683.7	-0.246645
ENSG00000110888	ENST00000695330	Accordantly regulated genes	2775	44.58	-759.1	-0.27355
ENSG00000166387	ENST00000684123	Accordantly regulated genes	2784	52.3	-925.7	-0.332507
ENSG00000022976	ENST00000442396	Accordantly regulated genes	2784	57.11	-1132.84	-0.406911
ENSG00000149091	ENST00000456247	Accordantly regulated genes	2787	63.04	-1188.5	-0.426444
ENSG00000149091	ENST00000421244	Accordantly regulated genes	2790	63.05	-1191.7	-0.427133
ENSG00000171680	ENST00000377725	Accordantly regulated genes	2793	63.44	-1237.3	-0.443
ENSG00000049759	ENST00000675221	Accordantly regulated genes	2793	47.4	-800.9	-0.286753
ENSG00000253910	ENST00000522605	Accordantly regulated genes	2796	54.61	-964.9	-0.3451
ENSG00000196588	ENST00000407029	Accordantly regulated genes	2796	63.13	-1130.3	-0.404256
ENSG00000112584	ENST00000537664	Accordantly regulated genes	2802	48.14	-836.3	-0.298465
ENSG00000149091	ENST00000532868	Accordantly regulated genes	2802	62.6	-1191.9	-0.425375
ENSG00000149091	ENST00000527911	Accordantly regulated genes	2805	63.14	-1197.7	-0.426988
ENSG00000187605	ENST00000718303	Accordantly regulated genes	2814	62.44	-1203.6	-0.427719
ENSG00000167173	ENST00000567617	Accordantly regulated genes	2817	63.51	-1167	-0.414271
ENSG00000105792	ENST00000389297	Accordantly regulated genes	2826	37.54	-702.3	-0.248514
ENSG00000006459	ENST00000397560	Accordantly regulated genes	2826	44.23	-828	-0.292994
ENSG00000049759	ENST00000676223	Accordantly regulated genes	2829	47.4	-814.6	-0.287946
ENSG00000149091	ENST00000343674	Accordantly regulated genes	2838	63.35	-1227.7	-0.432593
ENSG00000130164	ENST00000252444	Accordantly regulated genes	2841	59.1	-1095.3	-0.385533
ENSG00000049759	ENST00000586263	Accordantly regulated genes	2844	47.4	-816.3	-0.287025
ENSG00000130164	ENST00000557933	Accordantly regulated genes	2847	58.03	-1097.4	-0.385458
ENSG00000049759	ENST00000675147	Accordantly regulated genes	2847	47.24	-820	-0.288022
ENSG00000124313	ENST00000375365	Accordantly regulated genes	2850	59.47	-1176	-0.412632
ENSG00000140948	ENST00000268616	Accordantly regulated genes	2850	59.02	-1064.9	-0.373649
ENSG00000112983	ENST00000230901	Accordantly regulated genes	2856	49.68	-908.3	-0.318032
ENSG00000138375	ENST00000430374	Accordantly regulated genes	2865	52.18	-956.2	-0.333752
ENSG00000090539	ENST00000450923	Accordantly regulated genes	2865	65.79	-1427.5	-0.498255
ENSG00000158258	ENST00000458420	Accordantly regulated genes	2868	54.81	-1074.2	-0.374547
ENSG00000049759	ENST00000382850	Accordantly regulated genes	2868	47.66	-834.6	-0.291004
ENSG00000090539	ENST00000204604	Accordantly regulated genes	2868	65.79	-1428.5	-0.498082
ENSG00000166025	ENST00000433060	Accordantly regulated genes	2871	56.64	-1027.2	-0.357785
ENSG00000122965	ENST00000545145	Accordantly regulated genes	2883	55.74	-1040.8	-0.361013
ENSG00000110888	ENST00000417045	Accordantly regulated genes	2883	44.26	-792.3	-0.274818
ENSG00000060069	ENST00000613122	Accordantly regulated genes	2886	64.14	-1299.4	-0.450243
ENSG00000110888	ENST00000686317	Accordantly regulated genes	2886	44.25	-792.6	-0.274636
ENSG00000196872	ENST00000397899	Accordantly regulated genes	2889	66.36	-1313.8	-0.454759
ENSG00000196588	ENST00000652095	Accordantly regulated genes	2901	62.74	-1162.9	-0.400862
ENSG00000049759	ENST00000357895	Accordantly regulated genes	2904	47.73	-846.8	-0.291598
ENSG00000049759	ENST00000400345	Accordantly regulated genes	2928	47.98	-865.1	-0.295458
ENSG00000196588	ENST00000402042	Accordantly regulated genes	2946	62.9	-1202.7	-0.408248
ENSG00000206530	ENST00000295868	Accordantly regulated genes	2949	40.62	-776.8	-0.263411
ENSG00000152409	ENST00000396137	Accordantly regulated genes	2967	52.61	-1016.6	-0.342636
ENSG00000110888	ENST00000695370	Accordantly regulated genes	2979	44.58	-826.5	-0.277442
ENSG00000132740	ENST00000255078	Accordantly regulated genes	2982	58.99	-1209.4	-0.405567
ENSG00000065413	ENST00000282272	Accordantly regulated genes	2982	47.45	-948.6	-0.318109
ENSG00000151150	ENST00000355288	Accordantly regulated genes	3006	44.81	-829.7	-0.276015
ENSG00000112787	ENST00000680143	Accordantly regulated genes	3009	72.85	-1482	-0.492522
ENSG00000205903	ENST00000382252	Accordantly regulated genes	3015	71.58	-1591.2	-0.527761
ENSG00000143514	ENST00000391878	Accordantly regulated genes	3018	48.28	-903	-0.299205
ENSG00000171680	ENST00000400913	Accordantly regulated genes	3021	63.89	-1370.5	-0.453658
ENSG00000110888	ENST00000540436	Accordantly regulated genes	3078	44.7	-858.8	-0.279012
ENSG00000166016	ENST00000435224	Accordantly regulated genes	3078	62.7	-1317.9	-0.428168
ENSG00000114933	ENST00000403263	Accordantly regulated genes	3084	52.53	-966.2	-0.313294
ENSG00000196588	ENST00000355630	Accordantly regulated genes	3096	62.66	-1248	-0.403101
ENSG00000143674	ENST00000366624	Accordantly regulated genes	3111	57.06	-1188.97	-0.382183
ENSG00000198924	ENST00000361384	Accordantly regulated genes	3123	40.06	-819.6	-0.26244
ENSG00000112787	ENST00000650108	Accordantly regulated genes	3126	72.74	-1515	-0.484645
ENSG00000171680	ENST00000377732	Accordantly regulated genes	3132	64.02	-1424.3	-0.454757
ENSG00000110888	ENST00000695402	Accordantly regulated genes	3138	44.61	-869.7	-0.277151
ENSG00000112787	ENST00000434748	Accordantly regulated genes	3138	73.14	-1550.8	-0.4942
ENSG00000110888	ENST00000692932	Accordantly regulated genes	3141	44.64	-871.9	-0.277587
ENSG00000167173	ENST00000360639	Accordantly regulated genes	3144	63.61	-1303.3	-0.414536
ENSG00000084112	ENST00000326495	Accordantly regulated genes	3150	56.51	-1159.8	-0.36819
ENSG00000110888	ENST00000695374	Accordantly regulated genes	3153	45.04	-884.7	-0.28059
ENSG00000147324	ENST00000276282	Accordantly regulated genes	3159	61.54	-1361.8	-0.431086
ENSG00000065413	ENST00000647377	Accordantly regulated genes	3171	47.49	-1009.7	-0.318417
ENSG00000171680	ENST00000377748	Accordantly regulated genes	3195	64.07	-1454.2	-0.455149
ENSG00000072657	ENST00000261180	Accordantly regulated genes	3210	47.73	-1047.9	-0.326449
ENSG00000112902	ENST00000382496	Accordantly regulated genes	3225	55.78	-1183.25	-0.366899
ENSG00000171680	ENST00000535355	Accordantly regulated genes	3228	64.41	-1487.8	-0.460905
ENSG00000110888	ENST00000298892	Accordantly regulated genes	3234	44.34	-906.7	-0.280365
ENSG00000147799	ENST00000276826	Accordantly regulated genes	3252	66.48	-1464	-0.450185
ENSG00000126016	ENST00000371959	Accordantly regulated genes	3255	54.81	-1148.7	-0.352903
ENSG00000140948	ENST00000671377	Accordantly regulated genes	3261	60.07	-1289.4	-0.3954
ENSG00000103326	ENST00000219611	Accordantly regulated genes	3261	69.18	-1638.5	-0.502453
ENSG00000113594	ENST00000263409	Accordantly regulated genes	3294	38.8	-848.5	-0.25759
ENSG00000171680	ENST00000673471	Accordantly regulated genes	3318	64.1	-1507.4	-0.45431
ENSG00000107957	ENST00000355946	Accordantly regulated genes	3318	60.13	-1325.2	-0.399397
ENSG00000058085	ENST00000493293	Accordantly regulated genes	3336	52.88	-1179	-0.353417
ENSG00000147799	ENST00000377307	Accordantly regulated genes	3345	65.8	-1486.2	-0.444305
ENSG00000049192	ENST00000381055	Accordantly regulated genes	3354	45.77	-1013.3	-0.302117
ENSG00000149091	ENST00000454345	Accordantly regulated genes	3354	64.13	-1474	-0.439475
ENSG00000055483	ENST00000592231	Accordantly regulated genes	3372	57.5	-1212.9	-0.359698
ENSG00000110888	ENST00000687797	Accordantly regulated genes	3384	44.68	-944.6	-0.279137
ENSG00000107957	ENST00000369774	Accordantly regulated genes	3402	60.32	-1361.6	-0.400235
ENSG00000143514	ENST00000343537	Accordantly regulated genes	3405	48.11	-1026.9	-0.301586
ENSG00000075391	ENST00000696607	Accordantly regulated genes	3417	48.05	-1031.1	-0.301756
ENSG00000075391	ENST00000462775	Accordantly regulated genes	3420	48.22	-1035.9	-0.302895
ENSG00000124313	ENST00000640694	Accordantly regulated genes	3465	61.9	-1506.7	-0.434834
ENSG00000180530	ENST00000400199	Accordantly regulated genes	3477	42.02	-931.5	-0.267903
ENSG00000077044	ENST00000409813	Accordantly regulated genes	3513	56.08	-1330.6	-0.378765
ENSG00000196878	ENST00000356082	Accordantly regulated genes	3519	60.93	-1475.3	-0.419238
ENSG00000282936	ENST00000634965	Accordantly regulated genes	3537	64.38	-1666.2	-0.471077
ENSG00000164171	ENST00000296585	Accordantly regulated genes	3546	42.22	-988.7	-0.278821
ENSG00000058085	ENST00000264144	Accordantly regulated genes	3582	53.04	-1270.7	-0.354746
ENSG00000143375	ENST00000271636	Accordantly regulated genes	3612	58.83	-1427.6	-0.395238
ENSG00000089094	ENST00000717751	Accordantly regulated genes	3615	61.33	-1495.8	-0.413776
ENSG00000077044	ENST00000264057	Accordantly regulated genes	3645	57.09	-1403	-0.384911
ENSG00000184014	ENST00000680294	Accordantly regulated genes	3657	50.31	-1207.3	-0.330134
ENSG00000186638	ENST00000379174	Accordantly regulated genes	3705	50.45	-1237.8	-0.334089
ENSG00000112983	ENST00000254900	Accordantly regulated genes	3708	49.11	-1210.7	-0.32651
ENSG00000184014	ENST00000530044	Accordantly regulated genes	3726	50.46	-1241.7	-0.333253
ENSG00000103742	ENST00000352385	Accordantly regulated genes	3753	63.2	-1699.6	-0.452864
ENSG00000049759	ENST00000635997	Accordantly regulated genes	3765	54.42	-1327.6	-0.352616
ENSG00000132326	ENST00000254657	Accordantly regulated genes	3768	56.85	-1362.6	-0.361624
ENSG00000184014	ENST00000681203	Accordantly regulated genes	3792	50.5	-1263.6	-0.333228
ENSG00000089094	ENST00000377069	Accordantly regulated genes	3798	59.53	-1508.4	-0.397156
ENSG00000007545	ENST00000397412	Accordantly regulated genes	3810	62.7	-1594.6	-0.41853
ENSG00000075391	ENST00000367649	Accordantly regulated genes	3843	49.75	-1217	-0.31668
ENSG00000184014	ENST00000328194	Accordantly regulated genes	3864	50.44	-1293.5	-0.334757
ENSG00000184014	ENST00000679568	Accordantly regulated genes	3924	50.28	-1313.3	-0.334684
ENSG00000135048	ENST00000377066	Accordantly regulated genes	3963	45.52	-1192.7	-0.300959
ENSG00000167566	ENST00000335999	Accordantly regulated genes	4005	65.49	-1805.27	-0.450754
ENSG00000089094	ENST00000377071	Accordantly regulated genes	4011	59.16	-1573	-0.392172
ENSG00000185950	ENST00000375856	Accordantly regulated genes	4017	72.67	-2062.2	-0.513368
ENSG00000089094	ENST00000717755	Accordantly regulated genes	4026	59.41	-1591.2	-0.395231
ENSG00000165757	ENST00000375377	Accordantly regulated genes	4080	56.72	-1524	-0.373529
ENSG00000186638	ENST00000402558	Accordantly regulated genes	4107	49.82	-1356.2	-0.330217
ENSG00000135048	ENST00000377044	Accordantly regulated genes	4152	45.5	-1249.7	-0.300987
ENSG00000148840	ENST00000413464	Accordantly regulated genes	4203	56.98	-1573.2	-0.374304
ENSG00000075391	ENST00000696605	Accordantly regulated genes	4251	48.18	-1305.6	-0.307128
ENSG00000144554	ENST00000675286	Accordantly regulated genes	4356	44.19	-1255.7	-0.288269
ENSG00000156299	ENST00000698169	Accordantly regulated genes	4359	53.38	-1493	-0.34251
ENSG00000144554	ENST00000287647	Accordantly regulated genes	4416	44.11	-1266.4	-0.286775
ENSG00000124313	ENST00000675719	Accordantly regulated genes	4437	63.4	-1881.4	-0.424025
ENSG00000124313	ENST00000674510	Accordantly regulated genes	4467	63.26	-1885.7	-0.42214
ENSG00000151388	ENST00000352040	Accordantly regulated genes	4530	52.63	-1611.4	-0.355717
ENSG00000099814	ENST00000556508	Accordantly regulated genes	4560	67.37	-2097.4	-0.459956
ENSG00000156299	ENST00000455508	Accordantly regulated genes	4596	54.18	-1620.1	-0.352502
ENSG00000124313	ENST00000706952	Accordantly regulated genes	4626	63.9	-1992.1	-0.430631
ENSG00000099814	ENST00000414716	Accordantly regulated genes	4665	67.18	-2150.4	-0.460965
ENSG00000156299	ENST00000286827	Accordantly regulated genes	4776	53.73	-1670.5	-0.34977
ENSG00000151388	ENST00000504830	Accordantly regulated genes	4785	52.43	-1699.4	-0.355152
ENSG00000146950	ENST00000380913	Accordantly regulated genes	4851	63.92	-2087.5	-0.430324
ENSG00000132510	ENST00000448097	Accordantly regulated genes	4932	63.85	-2010.94	-0.407733
ENSG00000148840	ENST00000278070	Accordantly regulated genes	4995	57.66	-1875.4	-0.375455
ENSG00000132510	ENST00000254846	Accordantly regulated genes	5049	64.21	-2088.84	-0.413714
ENSG00000119397	ENST00000373847	Accordantly regulated genes	5103	42.27	-1323.8	-0.259416
ENSG00000187605	ENST00000305799	Accordantly regulated genes	5109	62.05	-2119.4	-0.414837
ENSG00000047365	ENST00000303965	Accordantly regulated genes	5115	39.51	-1329.7	-0.259961
ENSG00000119397	ENST00000373850	Accordantly regulated genes	5322	44.87	-1464.6	-0.275197
ENSG00000151150	ENST00000467420	Accordantly regulated genes	5379	46.35	-1565.7	-0.291076
ENSG00000187605	ENST00000409262	Accordantly regulated genes	5388	61.84	-2237.6	-0.415293
ENSG00000206530	ENST00000393845	Accordantly regulated genes	5565	40.97	-1452.4	-0.260988
ENSG00000151150	ENST00000373827	Accordantly regulated genes	5586	46.8	-1645.3	-0.29454
ENSG00000151150	ENST00000503366	Accordantly regulated genes	5607	46.33	-1623.9	-0.28962
ENSG00000066279	ENST00000294732	Accordantly regulated genes	5679	37.81	-1404.2	-0.247262
ENSG00000138336	ENST00000373644	Accordantly regulated genes	6411	44.19	-1726.8	-0.26935
ENSG00000119397	ENST00000373855	Accordantly regulated genes	6978	43.04	-1816.4	-0.260304
ENSG00000069020	ENST00000261569	Accordantly regulated genes	7290	54.9	-2578.6	-0.353717
ENSG00000069020	ENST00000403666	Accordantly regulated genes	7305	54.92	-2589.4	-0.35447
ENSG00000069020	ENST00000405643	Accordantly regulated genes	7335	55.02	-2602.3	-0.354778
ENSG00000076555	ENST00000338432	Accordantly regulated genes	7377	55.9	-2779.7	-0.376806
ENSG00000069020	ENST00000403625	Accordantly regulated genes	7872	56.14	-2887.4	-0.366794
ENSG00000148773	ENST00000368653	Accordantly regulated genes	8691	48.03	-2299.9	-0.26463
ENSG00000148773	ENST00000368654	Accordantly regulated genes	9771	47.47	-2616.1	-0.267741
ENSG00000178209	ENST00000527303	Accordantly regulated genes	10344	65.59	-4985.4	-0.481961
ENSG00000066279	ENST00000680710	Accordantly regulated genes	10410	36.91	-2458.1	-0.236129
ENSG00000066279	ENST00000367409	Accordantly regulated genes	10434	36.9	-2461.2	-0.235883
ENSG00000066279	ENST00000680265	Accordantly regulated genes	10656	37.03	-2520.1	-0.236496
ENSG00000008710	ENST00000423118	Accordantly regulated genes	12909	67.24	-6399.9	-0.49577
ENSG00000008710	ENST00000262304	Accordantly regulated genes	12912	67.24	-6398.5	-0.495547
ENSG00000151150	ENST00000280772	Accordantly regulated genes	13134	44.71	-3627.7	-0.276207
ENSG00000178209	ENST00000687971	Accordantly regulated genes	13362	67.03	-6555.4	-0.4906
ENSG00000178209	ENST00000398774	Accordantly regulated genes	13548	66.92	-6634.5	-0.489703
ENSG00000178209	ENST00000693060	Accordantly regulated genes	13575	66.9	-6648.8	-0.489783
ENSG00000178209	ENST00000354958	Accordantly regulated genes	13578	66.9	-6638.8	-0.488938
ENSG00000178209	ENST00000356346	Accordantly regulated genes	13602	66.92	-6654.3	-0.489215
ENSG00000178209	ENST00000345136	Accordantly regulated genes	13644	66.91	-6687.6	-0.49015
ENSG00000178209	ENST00000354589	Accordantly regulated genes	13644	66.94	-6683.5	-0.489849
ENSG00000178209	ENST00000357649	Accordantly regulated genes	13656	66.99	-6699.4	-0.490583
ENSG00000178209	ENST00000685198	Accordantly regulated genes	13695	66.91	-6712.9	-0.490172
ENSG00000178209	ENST00000527096	Accordantly regulated genes	13713	66.92	-6713	-0.489535
ENSG00000178209	ENST00000436759	Accordantly regulated genes	13725	66.92	-6717.7	-0.48945
ENSG00000178209	ENST00000528025	Accordantly regulated genes	13776	66.94	-6743.8	-0.489533
ENSG00000178209	ENST00000322810	Accordantly regulated genes	14055	67.04	-6916.3	-0.492088
ENSG00000152223	ENST00000696484	Discordantly regulated genes	7479	47.56	-2417.6	-0.323252
ENSG00000141837	ENST00000587525	Discordantly regulated genes	7485	59.44	-2910.3	-0.388818
ENSG00000141837	ENST00000636012	Discordantly regulated genes	7488	59.64	-2925.6	-0.390705
ENSG00000141837	ENST00000585802	Discordantly regulated genes	7491	59.63	-2929.8	-0.391109
ENSG00000141837	ENST00000360228	Discordantly regulated genes	7521	59.65	-2945	-0.39157
ENSG00000141837	ENST00000637769	Discordantly regulated genes	7524	59.45	-2927.9	-0.389141
ENSG00000141837	ENST00000635727	Discordantly regulated genes	7524	59.65	-2943.1	-0.391162
ENSG00000141837	ENST00000637819	Discordantly regulated genes	7527	59.44	-2932.1	-0.389544
ENSG00000141837	ENST00000573710	Discordantly regulated genes	7527	59.44	-2929.8	-0.389239
ENSG00000169710	ENST00000634990	Discordantly regulated genes	7530	65.26	-3546.2	-0.470943
ENSG00000169710	ENST00000306749	Discordantly regulated genes	7536	65.26	-3550.5	-0.471139
ENSG00000141837	ENST00000638029	Discordantly regulated genes	7539	59.66	-2954.8	-0.391935
ENSG00000072121	ENST00000676620	Discordantly regulated genes	7542	53.83	-2754.8	-0.365261
ENSG00000079432	ENST00000572681	Discordantly regulated genes	7545	66.53	-3485.6	-0.461975
ENSG00000148400	ENST00000680218	Discordantly regulated genes	7548	65.85	-3325.5	-0.44058
ENSG00000148400	ENST00000680668	Discordantly regulated genes	7554	65.93	-3334.8	-0.441461
ENSG00000148400	ENST00000680133	Discordantly regulated genes	7554	65.87	-3330.3	-0.440866
ENSG00000079432	ENST00000681038	Discordantly regulated genes	7554	66.53	-3495.2	-0.462695
ENSG00000103335	ENST00000301015	Discordantly regulated genes	7566	63.89	-3461.6	-0.45752
ENSG00000187908	ENST00000664692	Discordantly regulated genes	7599	56.57	-3055.1	-0.40204
ENSG00000072121	ENST00000347230	Discordantly regulated genes	7620	53.88	-2788.9	-0.365997
ENSG00000137076	ENST00000314888	Discordantly regulated genes	7626	57.36	-3079.6	-0.403829
ENSG00000131503	ENST00000360839	Discordantly regulated genes	7629	46.14	-2303.5	-0.30194
ENSG00000187908	ENST00000338354	Discordantly regulated genes	7629	56.63	-3067	-0.402019
ENSG00000152223	ENST00000696483	Discordantly regulated genes	7635	47.62	-2474.5	-0.3241
ENSG00000072121	ENST00000676512	Discordantly regulated genes	7638	53.86	-2797.7	-0.366287
ENSG00000072121	ENST00000678386	Discordantly regulated genes	7665	53.87	-2803.6	-0.365766
ENSG00000148400	ENST00000651671	Discordantly regulated genes	7668	65.82	-3375.4	-0.440193
ENSG00000137076	ENST00000706939	Discordantly regulated genes	7677	57.38	-3107.6	-0.404794
ENSG00000136068	ENST00000682871	Discordantly regulated genes	7689	55.7	-2881.3	-0.37473
ENSG00000160460	ENST00000352632	Discordantly regulated genes	7695	65.93	-3774.6	-0.490526
ENSG00000163359	ENST00000472056	Discordantly regulated genes	7713	55.57	-2976.4	-0.385894
ENSG00000152223	ENST00000696489	Discordantly regulated genes	7737	47.52	-2506.3	-0.323937
ENSG00000136068	ENST00000358537	Discordantly regulated genes	7737	55.76	-2901.6	-0.375029
ENSG00000152223	ENST00000282041	Discordantly regulated genes	7740	47.53	-2506.3	-0.323811
ENSG00000138778	ENST00000380026	Discordantly regulated genes	7743	35.45	-1545.79	-0.199637
ENSG00000136068	ENST00000429972	Discordantly regulated genes	7776	55.81	-2920.7	-0.375604
ENSG00000144452	ENST00000272895	Discordantly regulated genes	7788	42.8	-2110.4	-0.270981
ENSG00000133958	ENST00000555664	Discordantly regulated genes	7791	48.16	-2423	-0.311
ENSG00000166004	ENST00000325212	Discordantly regulated genes	7806	40.06	-1945	-0.249167
ENSG00000136068	ENST00000295956	Discordantly regulated genes	7809	55.82	-2931.7	-0.375426
ENSG00000266074	ENST00000675386	Discordantly regulated genes	7827	68.28	-3791.7	-0.484438
ENSG00000254996	ENST00000532219	Discordantly regulated genes	7854	46.57	-2396.7	-0.305157
ENSG00000196924	ENST00000369856	Discordantly regulated genes	7863	61.64	-3396.6	-0.431973
ENSG00000136068	ENST00000490882	Discordantly regulated genes	7902	55.76	-2960.6	-0.374665
ENSG00000133958	ENST00000393151	Discordantly regulated genes	7908	48.23	-2466.5	-0.311899
ENSG00000266074	ENST00000584436	Discordantly regulated genes	7920	68.11	-3822.7	-0.482664
ENSG00000196924	ENST00000360319	Discordantly regulated genes	7920	61.81	-3434.4	-0.433636
ENSG00000196924	ENST00000369850	Discordantly regulated genes	7944	61.8	-3445.2	-0.433686
ENSG00000133958	ENST00000553484	Discordantly regulated genes	7974	48.33	-2498.4	-0.313318
ENSG00000133958	ENST00000695013	Discordantly regulated genes	8058	48.01	-2503.8	-0.310722
ENSG00000272333	ENST00000673918	Discordantly regulated genes	8082	63.64	-3548.34	-0.439042
ENSG00000218336	ENST00000511685	Discordantly regulated genes	8100	49.17	-2628.9	-0.324556
ENSG00000138778	ENST00000265148	Discordantly regulated genes	8106	35.32	-1607.49	-0.198309
ENSG00000133958	ENST00000695012	Discordantly regulated genes	8124	48.12	-2539.2	-0.312555
ENSG00000272333	ENST00000420124	Discordantly regulated genes	8148	63.67	-3580.84	-0.439475
ENSG00000166963	ENST00000300231	Discordantly regulated genes	8412	55.78	-3091.2	-0.367475
ENSG00000110799	ENST00000261405	Discordantly regulated genes	8442	58.48	-3445.6	-0.40815
ENSG00000138829	ENST00000262464	Discordantly regulated genes	8739	49.59	-2972.5	-0.340142
ENSG00000168016	ENST00000429976	Discordantly regulated genes	8778	49.94	-2998.9	-0.341638
ENSG00000172915	ENST00000400445	Discordantly regulated genes	8841	42.97	-2530.5	-0.286223
ENSG00000073910	ENST00000645780	Discordantly regulated genes	8892	47.6	-2710.2	-0.304791
ENSG00000172915	ENST00000379939	Discordantly regulated genes	8904	42.92	-2541.8	-0.285467
ENSG00000168016	ENST00000645898	Discordantly regulated genes	8910	49.93	-3042.2	-0.341437
ENSG00000163359	ENST00000353578	Discordantly regulated genes	8916	55.13	-3414.2	-0.38293
ENSG00000160145	ENST00000682506	Discordantly regulated genes	8961	53.14	-3158.2	-0.352438
ENSG00000160145	ENST00000360013	Discordantly regulated genes	8961	53.11	-3156.1	-0.352204
ENSG00000111799	ENST00000416123	Discordantly regulated genes	8964	46.84	-2855.8	-0.318585
ENSG00000171316	ENST00000423902	Discordantly regulated genes	8994	48.95	-2827.5	-0.314376
ENSG00000073910	ENST00000542859	Discordantly regulated genes	9042	47.68	-2763.7	-0.305651
ENSG00000073910	ENST00000642040	Discordantly regulated genes	9051	47.67	-2763.5	-0.305325
ENSG00000166963	ENST00000382031	Discordantly regulated genes	9126	55.84	-3371.54	-0.369443
ENSG00000073910	ENST00000647500	Discordantly regulated genes	9177	47.52	-2772.1	-0.30207
ENSG00000111799	ENST00000483888	Discordantly regulated genes	9189	46.57	-2913	-0.317009
ENSG00000111799	ENST00000322507	Discordantly regulated genes	9192	46.63	-2917.9	-0.317439
ENSG00000188596	ENST00000524981	Discordantly regulated genes	9291	39.19	-2407.3	-0.2591
ENSG00000266714	ENST00000645453	Discordantly regulated genes	9291	65.53	-4415.1	-0.475202
ENSG00000163359	ENST00000295550	Discordantly regulated genes	9534	54.38	-3611.4	-0.378792
ENSG00000128815	ENST00000325239	Discordantly regulated genes	9555	55.44	-3683	-0.385453
ENSG00000197603	ENST00000508244	Discordantly regulated genes	9594	39.8	-2472.5	-0.257713
ENSG00000080603	ENST00000411466	Discordantly regulated genes	9693	58.53	-3699.5	-0.381667
ENSG00000197603	ENST00000651892	Discordantly regulated genes	9756	39.82	-2516.2	-0.257913
ENSG00000072195	ENST00000312358	Discordantly regulated genes	9804	67.06	-4709	-0.480314
ENSG00000166341	ENST00000299441	Discordantly regulated genes	9897	61.41	-4334.7	-0.437981
ENSG00000008300	ENST00000164024	Discordantly regulated genes	9939	62.37	-4389.2	-0.441614
ENSG00000107736	ENST00000224721	Discordantly regulated genes	10065	58.74	-3930	-0.390462
ENSG00000152818	ENST00000367545	Discordantly regulated genes	10302	44.82	-2962.8	-0.287595
ENSG00000189056	ENST00000343529	Discordantly regulated genes	10377	47.9	-3320.7	-0.320006
ENSG00000189056	ENST00000428762	Discordantly regulated genes	10383	47.9	-3321.4	-0.319888
ENSG00000189056	ENST00000424685	Discordantly regulated genes	10410	47.78	-3336.1	-0.320471
ENSG00000129003	ENST00000395898	Discordantly regulated genes	10758	39.61	-2881	-0.267801
ENSG00000091656	ENST00000518282	Discordantly regulated genes	10773	47.9	-3088	-0.286643
ENSG00000091656	ENST00000651372	Discordantly regulated genes	10851	47.93	-3118.7	-0.287411
ENSG00000129003	ENST00000645819	Discordantly regulated genes	10887	39.58	-2913.7	-0.267631
ENSG00000157106	ENST00000446231	Discordantly regulated genes	10986	44.28	-3277.2	-0.298307
ENSG00000065526	ENST00000375759	Discordantly regulated genes	10995	51.93	-3603.8	-0.327767
ENSG00000137877	ENST00000320955	Discordantly regulated genes	11025	64.46	-5335.1	-0.483909
ENSG00000129003	ENST00000249837	Discordantly regulated genes	11133	39.7	-2983	-0.267942
ENSG00000129003	ENST00000644861	Discordantly regulated genes	11262	39.67	-3017.4	-0.267928
ENSG00000151835	ENST00000402364	Discordantly regulated genes	11490	37.64	-2900.5	-0.252437
ENSG00000225614	ENST00000437464	Discordantly regulated genes	11778	67.22	-5512.7	-0.468051
ENSG00000225614	ENST00000565624	Discordantly regulated genes	11862	67.35	-5576.3	-0.470098
ENSG00000143631	ENST00000368799	Discordantly regulated genes	12186	55.1	-4078.4	-0.334679
ENSG00000164309	ENST00000446378	Discordantly regulated genes	12210	42.56	-3280.7	-0.26869
ENSG00000158486	ENST00000698260	Discordantly regulated genes	12213	48.9	-3933.5	-0.322075
ENSG00000158486	ENST00000261383	Discordantly regulated genes	12351	49.04	-3988.7	-0.322946
ENSG00000158486	ENST00000685858	Discordantly regulated genes	12393	49.04	-4006.9	-0.32332
ENSG00000275395	ENST00000616721	Discordantly regulated genes	12615	63.44	-5779.2	-0.458121
ENSG00000168477	ENST00000644971	Discordantly regulated genes	12735	64.81	-5918.3	-0.464727
ENSG00000114841	ENST00000420323	Discordantly regulated genes	12798	56.88	-4917.7	-0.384255
ENSG00000173064	ENST00000550722	Discordantly regulated genes	12855	53.14	-4530.6	-0.352439
ENSG00000086570	ENST00000261800	Discordantly regulated genes	13050	52.59	-4643	-0.355785
ENSG00000173064	ENST00000377560	Discordantly regulated genes	13251	53.45	-4711.5	-0.355558
ENSG00000173064	ENST00000682272	Discordantly regulated genes	13257	53.45	-4714.2	-0.355601
ENSG00000168477	ENST00000647633	Discordantly regulated genes	13476	65.26	-6291	-0.46683
ENSG00000165323	ENST00000409404	Discordantly regulated genes	13674	47.95	-4416.1	-0.322956
ENSG00000151835	ENST00000382292	Discordantly regulated genes	13740	39	-3596.7	-0.261769
ENSG00000083857	ENST00000441802	Discordantly regulated genes	13767	46.39	-4116.2	-0.29899
ENSG00000151835	ENST00000682944	Discordantly regulated genes	13767	39.01	-3607	-0.262003
ENSG00000165323	ENST00000525166	Discordantly regulated genes	13770	47.92	-4439.8	-0.322426
ENSG00000168702	ENST00000389484	Discordantly regulated genes	13800	42.8	-3960.2	-0.286971
ENSG00000148357	ENST00000624552	Discordantly regulated genes	15183	64.61	-7095.6	-0.467338
ENSG00000261150	ENST00000568225	Discordantly regulated genes	15192	69.39	-7825.5	-0.515107
ENSG00000148357	ENST00000683500	Discordantly regulated genes	15240	64.63	-7103.6	-0.466115
ENSG00000261150	ENST00000615648	Discordantly regulated genes	15267	69.36	-7851.6	-0.514286
ENSG00000157423	ENST00000393567	Discordantly regulated genes	15366	49.67	-4869.7	-0.316914
ENSG00000042781	ENST00000307340	Discordantly regulated genes	15609	45.79	-4687.34	-0.300297
ENSG00000042781	ENST00000674083	Discordantly regulated genes	15681	45.77	-4705.24	-0.30006
ENSG00000127603	ENST00000671089	Discordantly regulated genes	16140	47.99	-5117.5	-0.317069
ENSG00000221843	ENST00000447166	Discordantly regulated genes	16167	44.07	-4745.3	-0.293518
ENSG00000127603	ENST00000361689	Discordantly regulated genes	16293	48.13	-5196.9	-0.318965
ENSG00000167548	ENST00000692637	Discordantly regulated genes	16611	60.13	-6687.5	-0.402595
ENSG00000167548	ENST00000301067	Discordantly regulated genes	16614	60.12	-6690	-0.402672
ENSG00000167548	ENST00000685166	Discordantly regulated genes	16623	60.13	-6692.4	-0.402599
ENSG00000167548	ENST00000683543	Discordantly regulated genes	16662	60.06	-6696.8	-0.401921
ENSG00000112159	ENST00000369393	Discordantly regulated genes	16791	48.21	-5553.1	-0.330719
ENSG00000143341	ENST00000271588	Discordantly regulated genes	16908	45.2	-5107.7	-0.302088
ENSG00000183091	ENST00000409198	Discordantly regulated genes	20010	44.99	-5384	-0.269065
ENSG00000175820	ENST00000322527	Discordantly regulated genes	21246	38.23	-4841.91	-0.227897
ENSG00000127603	ENST00000372915	Discordantly regulated genes	22158	46.45	-6840.3	-0.308706
ENSG00000127603	ENST00000564288	Discordantly regulated genes	22668	46.47	-6986.1	-0.308192
ENSG00000127603	ENST00000567887	Discordantly regulated genes	22779	46.61	-7050	-0.309496
ENSG00000183091	ENST00000397345	Discordantly regulated genes	25578	45.53	-7022.2	-0.274541
ENSG00000183091	ENST00000427231	Discordantly regulated genes	25578	45.57	-7019.6	-0.274439
ENSG00000121406	ENST00000594943	Discordantly regulated genes	42	59.52	-10.4	-0.247619
ENSG00000137880	ENST00000558670	Discordantly regulated genes	42	52.38	-3.9	-0.0928571
ENSG00000204482	ENST00000376096	Discordantly regulated genes	42	54.76	-8.8	-0.209524
ENSG00000140876	ENST00000563839	Discordantly regulated genes	48	50	-12.9	-0.26875
ENSG00000152484	ENST00000620323	Discordantly regulated genes	57	45.61	-10.6	-0.185965
ENSG00000249709	ENST00000416136	Discordantly regulated genes	66	36.36	-16.9	-0.256061
ENSG00000205758	ENST00000399442	Discordantly regulated genes	75	49.33	-18.4	-0.245333
ENSG00000197128	ENST00000601768	Discordantly regulated genes	78	55.13	-15.2	-0.194872
ENSG00000196967	ENST00000588354	Discordantly regulated genes	78	51.28	-16.9	-0.216667
ENSG00000118960	ENST00000631166	Discordantly regulated genes	78	52.56	-18.2	-0.233333
ENSG00000116717	ENST00000648742	Discordantly regulated genes	81	45.68	-13.8	-0.17037
ENSG00000175643	ENST00000576027	Discordantly regulated genes	84	69.05	-40.9	-0.486905
ENSG00000145287	ENST00000718340	Discordantly regulated genes	84	41.67	-20.3	-0.241667
ENSG00000170296	ENST00000577035	Discordantly regulated genes	84	46.43	-15.5	-0.184524
ENSG00000139112	ENST00000544284	Discordantly regulated genes	84	42.86	-15.7	-0.186905
ENSG00000154102	ENST00000602914	Discordantly regulated genes	87	54.02	-29.8	-0.342529
ENSG00000173065	ENST00000582059	Discordantly regulated genes	87	49.43	-14.2	-0.163218
ENSG00000261341	ENST00000562076	Discordantly regulated genes	87	47.13	-16.4	-0.188506
ENSG00000204482	ENST00000376099	Discordantly regulated genes	87	57.47	-22.8	-0.262069
ENSG00000182263	ENST00000409634	Discordantly regulated genes	90	43.33	-21.4	-0.237778
ENSG00000154102	ENST00000602675	Discordantly regulated genes	90	57.78	-27.2	-0.302222
ENSG00000113448	ENST00000515835	Discordantly regulated genes	90	40	-11	-0.122222
ENSG00000119979	ENST00000472379	Discordantly regulated genes	93	64.52	-32.7	-0.351613
ENSG00000127922	ENST00000488005	Discordantly regulated genes	93	49.46	-20.3	-0.21828
ENSG00000253710	ENST00000616513	Discordantly regulated genes	93	48.39	-26	-0.27957
ENSG00000065534	ENST00000692356	Discordantly regulated genes	96	48.96	-21.5	-0.223958
ENSG00000173575	ENST00000629346	Discordantly regulated genes	96	42.71	-17.5	-0.182292
ENSG00000166821	ENST00000559170	Discordantly regulated genes	99	56.57	-20	-0.20202
ENSG00000170421	ENST00000619952	Discordantly regulated genes	99	58.59	-30.2	-0.305051
ENSG00000102897	ENST00000412082	Discordantly regulated genes	102	48.04	-30.3	-0.297059
ENSG00000137496	ENST00000698841	Discordantly regulated genes	102	56.86	-34.2	-0.335294
ENSG00000121297	ENST00000558569	Discordantly regulated genes	102	63.73	-33.8	-0.331373
ENSG00000070444	ENST00000575394	Discordantly regulated genes	102	54.9	-22.7	-0.222549
ENSG00000198673	ENST00000550003	Discordantly regulated genes	105	43.81	-22.7	-0.21619
ENSG00000138964	ENST00000466375	Discordantly regulated genes	105	59.05	-41.9	-0.399048
ENSG00000151743	ENST00000542781	Discordantly regulated genes	108	43.52	-19.8	-0.183333
ENSG00000179029	ENST00000449985	Discordantly regulated genes	108	62.04	-34.7	-0.321296
ENSG00000161920	ENST00000674339	Discordantly regulated genes	108	58.33	-30.7	-0.284259
ENSG00000169660	ENST00000583978	Discordantly regulated genes	108	44.44	-24.4	-0.225926
ENSG00000130332	ENST00000585409	Discordantly regulated genes	108	50	-26	-0.240741
ENSG00000204482	ENST00000376092	Discordantly regulated genes	108	58.33	-32.2	-0.298148
ENSG00000066336	ENST00000533030	Discordantly regulated genes	108	57.41	-31.9	-0.29537
ENSG00000186153	ENST00000569818	Discordantly regulated genes	111	63.96	-39	-0.351351
ENSG00000253710	ENST00000523764	Discordantly regulated genes	111	55.86	-35.9	-0.323423
ENSG00000130675	ENST00000469500	Discordantly regulated genes	111	56.76	-31	-0.279279
ENSG00000118432	ENST00000362094	Discordantly regulated genes	111	48.65	-20.1	-0.181081
ENSG00000261341	ENST00000636757	Discordantly regulated genes	111	55.86	-35.2	-0.317117
ENSG00000081237	ENST00000367364	Discordantly regulated genes	111	44.14	-29.2	-0.263063
ENSG00000139112	ENST00000545047	Discordantly regulated genes	111	45.95	-32.2	-0.29009
ENSG00000119640	ENST00000553302	Discordantly regulated genes	114	46.49	-27.5	-0.241228
ENSG00000272398	ENST00000620405	Discordantly regulated genes	114	52.63	-30.7	-0.269298
ENSG00000118420	ENST00000626828	Discordantly regulated genes	114	60.53	-44	-0.385965
ENSG00000185730	ENST00000521537	Discordantly regulated genes	114	58.77	-38.2	-0.335088
ENSG00000136888	ENST00000677452	Discordantly regulated genes	114	61.4	-44.9	-0.39386
ENSG00000168273	ENST00000307106	Discordantly regulated genes	114	42.98	-20.5	-0.179825
ENSG00000197128	ENST00000600175	Discordantly regulated genes	117	51.28	-28.5	-0.24359
ENSG00000154274	ENST00000508175	Discordantly regulated genes	117	53.85	-36.4	-0.311111
ENSG00000163110	ENST00000504489	Discordantly regulated genes	117	52.99	-35.3	-0.301709
ENSG00000127603	ENST00000602528	Discordantly regulated genes	117	42.74	-21.8	-0.186325
ENSG00000146006	ENST00000518785	Discordantly regulated genes	117	54.7	-33	-0.282051
ENSG00000184697	ENST00000572154	Discordantly regulated genes	120	60	-39.7	-0.330833
ENSG00000261652	ENST00000570794	Discordantly regulated genes	123	41.46	-19.6	-0.15935
ENSG00000099785	ENST00000601283	Discordantly regulated genes	123	65.04	-36.4	-0.295935
ENSG00000118518	ENST00000356799	Discordantly regulated genes	123	30.89	-19.5	-0.158537
ENSG00000196705	ENST00000594425	Discordantly regulated genes	123	46.34	-30.4	-0.247154
ENSG00000214113	ENST00000468929	Discordantly regulated genes	123	52.03	-29.3	-0.238211
ENSG00000122203	ENST00000533553	Discordantly regulated genes	123	50.41	-21.6	-0.17561
ENSG00000215301	ENST00000643821	Discordantly regulated genes	123	52.03	-34.7	-0.282114
ENSG00000070404	ENST00000592947	Discordantly regulated genes	123	67.48	-50.9	-0.413821
ENSG00000106603	ENST00000451651	Discordantly regulated genes	126	50	-35.1	-0.278571
ENSG00000155158	ENST00000506891	Discordantly regulated genes	126	47.62	-32.8	-0.260317
ENSG00000125457	ENST00000578305	Discordantly regulated genes	126	51.59	-35.7	-0.283333
ENSG00000092931	ENST00000591864	Discordantly regulated genes	126	40.48	-22.4	-0.177778
ENSG00000197128	ENST00000425074	Discordantly regulated genes	129	51.16	-31	-0.24031
ENSG00000179922	ENST00000591479	Discordantly regulated genes	129	71.32	-61.2	-0.474419
ENSG00000167523	ENST00000568929	Discordantly regulated genes	129	67.44	-51.2	-0.396899
ENSG00000273611	ENST00000619730	Discordantly regulated genes	129	45.74	-31.4	-0.243411
ENSG00000111711	ENST00000631252	Discordantly regulated genes	129	37.98	-23.7	-0.183721
ENSG00000166923	ENST00000560677	Discordantly regulated genes	129	62.79	-38.5	-0.29845
ENSG00000155957	ENST00000535812	Discordantly regulated genes	132	59.85	-35.6	-0.269697
ENSG00000106560	ENST00000474605	Discordantly regulated genes	132	47.73	-34.8	-0.263636
ENSG00000173068	ENST00000471301	Discordantly regulated genes	132	46.97	-33.4	-0.25303
ENSG00000204334	ENST00000688829	Discordantly regulated genes	132	53.03	-41.3	-0.312879
ENSG00000177917	ENST00000690727	Discordantly regulated genes	132	46.21	-32	-0.242424
ENSG00000176731	ENST00000321777	Discordantly regulated genes	132	37.12	-19	-0.143939
ENSG00000108590	ENST00000575197	Discordantly regulated genes	132	43.94	-27.2	-0.206061
ENSG00000119720	ENST00000628832	Discordantly regulated genes	132	54.55	-47.5	-0.359848
ENSG00000224531	ENST00000716083	Discordantly regulated genes	132	60.61	-44	-0.333333
ENSG00000117394	ENST00000460369	Discordantly regulated genes	132	47.73	-37.2	-0.281818
ENSG00000139112	ENST00000629504	Discordantly regulated genes	132	53.79	-42.6	-0.322727
ENSG00000168234	ENST00000577185	Discordantly regulated genes	132	44.7	-32.8	-0.248485
ENSG00000160145	ENST00000682861	Discordantly regulated genes	135	57.04	-42	-0.311111
ENSG00000006837	ENST00000521755	Discordantly regulated genes	135	34.81	-24.5	-0.181481
ENSG00000137880	ENST00000561160	Discordantly regulated genes	135	55.56	-47.8	-0.354074
ENSG00000229833	ENST00000456958	Discordantly regulated genes	135	55.56	-48.9	-0.362222
ENSG00000204482	ENST00000396101	Discordantly regulated genes	135	59.26	-50.5	-0.374074
ENSG00000150433	ENST00000532156	Discordantly regulated genes	138	63.77	-60.7	-0.439855
ENSG00000154310	ENST00000465393	Discordantly regulated genes	138	50.72	-34.4	-0.249275
ENSG00000198858	ENST00000626716	Discordantly regulated genes	138	68.84	-66.7	-0.483333
ENSG00000173575	ENST00000627622	Discordantly regulated genes	138	39.86	-29.8	-0.215942
ENSG00000123427	ENST00000551420	Discordantly regulated genes	138	52.9	-42.9	-0.31087
ENSG00000171160	ENST00000370635	Discordantly regulated genes	141	48.94	-40	-0.283688
ENSG00000108641	ENST00000582857	Discordantly regulated genes	141	55.32	-53.2	-0.377305
ENSG00000213762	ENST00000600344	Discordantly regulated genes	141	58.16	-50.4	-0.357447
ENSG00000182628	ENST00000580541	Discordantly regulated genes	141	64.54	-57	-0.404255
ENSG00000112679	ENST00000605035	Discordantly regulated genes	141	56.74	-40.1	-0.284397
ENSG00000188010	ENST00000409077	Discordantly regulated genes	141	42.55	-29.5	-0.20922
ENSG00000182175	ENST00000557420	Discordantly regulated genes	141	58.87	-45.1	-0.319858
ENSG00000127928	ENST00000455502	Discordantly regulated genes	141	42.55	-24.6	-0.174468
ENSG00000034152	ENST00000627447	Discordantly regulated genes	141	65.25	-37	-0.262411
ENSG00000008394	ENST00000540056	Discordantly regulated genes	141	38.3	-24.9	-0.176596
ENSG00000146416	ENST00000367596	Discordantly regulated genes	144	53.47	-41.2	-0.286111
ENSG00000243317	ENST00000507606	Discordantly regulated genes	144	42.36	-26.3	-0.182639
ENSG00000115541	ENST00000409729	Discordantly regulated genes	144	40.28	-33.7	-0.234028
ENSG00000229833	ENST00000698397	Discordantly regulated genes	144	51.39	-41.5	-0.288194
ENSG00000080823	ENST00000561150	Discordantly regulated genes	144	58.33	-27.4	-0.190278
ENSG00000085231	ENST00000502819	Discordantly regulated genes	144	43.06	-28.6	-0.198611
ENSG00000196233	ENST00000675250	Discordantly regulated genes	144	60.42	-48.4	-0.336111
ENSG00000163110	ENST00000512274	Discordantly regulated genes	144	43.75	-33.6	-0.233333
ENSG00000276070	ENST00000620055	Discordantly regulated genes	144	55.56	-44.5	-0.309028
ENSG00000250317	ENST00000514384	Discordantly regulated genes	147	54.42	-44.1	-0.3
ENSG00000148429	ENST00000609853	Discordantly regulated genes	147	54.42	-46.4	-0.315646
ENSG00000144233	ENST00000695238	Discordantly regulated genes	147	53.06	-28.8	-0.195918
ENSG00000196268	ENST00000599461	Discordantly regulated genes	147	61.9	-47.1	-0.320408
ENSG00000213626	ENST00000404397	Discordantly regulated genes	147	53.06	-37.2	-0.253061
ENSG00000113946	ENST00000456423	Discordantly regulated genes	150	44.67	-28	-0.186667
ENSG00000198673	ENST00000551449	Discordantly regulated genes	150	36.67	-25.6	-0.170667
ENSG00000204334	ENST00000664870	Discordantly regulated genes	150	50	-42.8	-0.285333
ENSG00000165240	ENST00000684798	Discordantly regulated genes	150	40	-34.1	-0.227333
ENSG00000130332	ENST00000587502	Discordantly regulated genes	150	66	-54.4	-0.362667
ENSG00000179958	ENST00000678016	Discordantly regulated genes	150	60.67	-45.9	-0.306
ENSG00000251503	ENST00000465026	Discordantly regulated genes	150	45.33	-23.9	-0.159333
ENSG00000173786	ENST00000472031	Discordantly regulated genes	150	54.67	-50	-0.333333
ENSG00000203326	ENST00000475179	Discordantly regulated genes	153	49.67	-45.4	-0.296732
ENSG00000129559	ENST00000524927	Discordantly regulated genes	153	49.02	-26.2	-0.171242
ENSG00000186814	ENST00000601405	Discordantly regulated genes	156	46.79	-48.2	-0.308974
ENSG00000163923	ENST00000455270	Discordantly regulated genes	156	43.59	-34.1	-0.21859
ENSG00000196550	ENST00000607379	Discordantly regulated genes	156	43.59	-30.8	-0.197436
ENSG00000111653	ENST00000619641	Discordantly regulated genes	156	47.44	-34.5	-0.221154
ENSG00000135722	ENST00000518148	Discordantly regulated genes	156	66.67	-62.7	-0.401923
ENSG00000105497	ENST00000545217	Discordantly regulated genes	156	57.05	-56.4	-0.361538
ENSG00000198791	ENST00000628418	Discordantly regulated genes	156	37.18	-33.6	-0.215385
ENSG00000004478	ENST00000630279	Discordantly regulated genes	156	62.82	-64.6	-0.414103
ENSG00000150540	ENST00000280096	Discordantly regulated genes	156	44.87	-38.7	-0.248077
ENSG00000204482	ENST00000376110	Discordantly regulated genes	156	55.77	-39.7	-0.254487
ENSG00000185088	ENST00000455271	Discordantly regulated genes	159	45.28	-46.2	-0.290566
ENSG00000203326	ENST00000593918	Discordantly regulated genes	159	50.31	-49.9	-0.313836
ENSG00000158887	ENST00000672287	Discordantly regulated genes	159	56.6	-44.8	-0.281761
ENSG00000135451	ENST00000549534	Discordantly regulated genes	159	58.49	-38.5	-0.242138
ENSG00000165240	ENST00000686050	Discordantly regulated genes	159	40.25	-33	-0.207547
ENSG00000149658	ENST00000370334	Discordantly regulated genes	159	43.4	-21.9	-0.137736
ENSG00000173451	ENST00000547843	Discordantly regulated genes	159	52.2	-33	-0.207547
ENSG00000083857	ENST00000509537	Discordantly regulated genes	159	37.11	-33.1	-0.208176
ENSG00000275302	ENST00000621626	Discordantly regulated genes	159	51.57	-37.04	-0.232956
ENSG00000089486	ENST00000564828	Discordantly regulated genes	159	64.78	-53.4	-0.335849
ENSG00000213626	ENST00000406087	Discordantly regulated genes	159	52.83	-38	-0.238994
ENSG00000221887	ENST00000526932	Discordantly regulated genes	162	39.51	-35.8	-0.220988
ENSG00000141376	ENST00000626960	Discordantly regulated genes	162	47.53	-41.2	-0.254321
ENSG00000137210	ENST00000473276	Discordantly regulated genes	162	44.44	-42.7	-0.26358
ENSG00000130511	ENST00000625926	Discordantly regulated genes	162	61.11	-59.2	-0.365432
ENSG00000091542	ENST00000541285	Discordantly regulated genes	162	61.73	-65.1	-0.401852
ENSG00000114770	ENST00000446941	Discordantly regulated genes	162	49.38	-45.4	-0.280247
ENSG00000185730	ENST00000520333	Discordantly regulated genes	162	54.94	-49.7	-0.30679
ENSG00000116285	ENST00000474874	Discordantly regulated genes	162	46.3	-42.3	-0.261111
ENSG00000109452	ENST00000507861	Discordantly regulated genes	162	44.44	-36.8	-0.22716
ENSG00000163683	ENST00000511809	Discordantly regulated genes	165	47.27	-45	-0.272727
ENSG00000087258	ENST00000569295	Discordantly regulated genes	165	52.73	-45.9	-0.278182
ENSG00000148288	ENST00000487864	Discordantly regulated genes	165	58.79	-59	-0.357576
ENSG00000143355	ENST00000367388	Discordantly regulated genes	165	64.85	-65	-0.393939
ENSG00000225973	ENST00000436697	Discordantly regulated genes	165	35.15	-29.7	-0.18
ENSG00000106477	ENST00000489512	Discordantly regulated genes	165	49.09	-42	-0.254545
ENSG00000230989	ENST00000689426	Discordantly regulated genes	165	43.03	-36.6	-0.221818
ENSG00000053438	ENST00000346199	Discordantly regulated genes	165	66.06	-73.2	-0.443636
ENSG00000177683	ENST00000438865	Discordantly regulated genes	168	44.05	-33.2	-0.197619
ENSG00000105750	ENST00000596476	Discordantly regulated genes	168	47.02	-41.2	-0.245238
ENSG00000148153	ENST00000374234	Discordantly regulated genes	168	41.67	-27.2	-0.161905
ENSG00000144063	ENST00000427178	Discordantly regulated genes	168	63.1	-26.9	-0.160119
ENSG00000124406	ENST00000510289	Discordantly regulated genes	168	51.19	-41.2	-0.245238
ENSG00000160352	ENST00000620627	Discordantly regulated genes	168	44.05	-34.8	-0.207143
ENSG00000119640	ENST00000357971	Discordantly regulated genes	168	42.86	-42.4	-0.252381
ENSG00000164211	ENST00000512160	Discordantly regulated genes	168	37.5	-24.7	-0.147024
ENSG00000006210	ENST00000564948	Discordantly regulated genes	168	60.71	-61	-0.363095
ENSG00000181135	ENST00000442058	Discordantly regulated genes	168	62.5	-64.4	-0.383333
ENSG00000007392	ENST00000629543	Discordantly regulated genes	168	56.55	-51	-0.303571
ENSG00000162148	ENST00000366212	Discordantly regulated genes	168	64.88	-52.6	-0.313095
ENSG00000211448	ENST00000557125	Discordantly regulated genes	171	52.63	-58.2	-0.340351
ENSG00000127125	ENST00000372556	Discordantly regulated genes	171	57.31	-55	-0.321637
ENSG00000155099	ENST00000630164	Discordantly regulated genes	171	52.63	-42.3	-0.247368
ENSG00000107249	ENST00000645097	Discordantly regulated genes	171	45.61	-27.9	-0.163158
ENSG00000151135	ENST00000551489	Discordantly regulated genes	171	48.54	-43.8	-0.25614
ENSG00000177042	ENST00000608174	Discordantly regulated genes	171	57.31	-55.5	-0.324561
ENSG00000157036	ENST00000630638	Discordantly regulated genes	171	63.74	-69.5	-0.406433
ENSG00000179456	ENST00000696617	Discordantly regulated genes	171	39.18	-38.7	-0.226316
ENSG00000229833	ENST00000698396	Discordantly regulated genes	171	55.56	-59.5	-0.347953
ENSG00000104472	ENST00000519533	Discordantly regulated genes	171	57.89	-62.4	-0.364912
ENSG00000186432	ENST00000469804	Discordantly regulated genes	171	51.46	-45.2	-0.264327
ENSG00000083814	ENST00000596939	Discordantly regulated genes	171	63.74	-61.5	-0.359649
ENSG00000133083	ENST00000460982	Discordantly regulated genes	171	54.97	-38	-0.222222
ENSG00000119917	ENST00000679897	Discordantly regulated genes	171	53.22	-54.6	-0.319298
ENSG00000109738	ENST00000512619	Discordantly regulated genes	171	36.84	-34.9	-0.204094
ENSG00000152454	ENST00000598928	Discordantly regulated genes	171	60.82	-60.4	-0.353216
ENSG00000075651	ENST00000627725	Discordantly regulated genes	174	45.98	-35.6	-0.204598
ENSG00000179528	ENST00000341396	Discordantly regulated genes	174	66.09	-75	-0.431034
ENSG00000148950	ENST00000534812	Discordantly regulated genes	174	40.23	-46.2	-0.265517
ENSG00000127922	ENST00000623498	Discordantly regulated genes	174	45.98	-34.4	-0.197701
ENSG00000188010	ENST00000409131	Discordantly regulated genes	174	40.23	-34.2	-0.196552
ENSG00000188493	ENST00000470681	Discordantly regulated genes	174	62.07	-68.3	-0.392529
ENSG00000108590	ENST00000574128	Discordantly regulated genes	174	46.55	-46.9	-0.26954
ENSG00000050820	ENST00000546196	Discordantly regulated genes	174	62.64	-67.7	-0.38908
ENSG00000180257	ENST00000391786	Discordantly regulated genes	177	49.72	-54.8	-0.309605
ENSG00000205670	ENST00000399292	Discordantly regulated genes	177	40.68	-32.6	-0.184181
ENSG00000151743	ENST00000541931	Discordantly regulated genes	177	42.37	-30.3	-0.171186
ENSG00000145287	ENST00000718331	Discordantly regulated genes	177	44.07	-44.5	-0.251412
ENSG00000168802	ENST00000518041	Discordantly regulated genes	177	54.24	-51.8	-0.292655
ENSG00000140905	ENST00000639689	Discordantly regulated genes	177	71.75	-80.6	-0.455367
ENSG00000204519	ENST00000596085	Discordantly regulated genes	177	51.41	-55.3	-0.312429
ENSG00000147669	ENST00000353107	Discordantly regulated genes	177	38.98	-35.2	-0.19887
ENSG00000164615	ENST00000676829	Discordantly regulated genes	177	67.8	-73.2	-0.413559
ENSG00000169554	ENST00000465070	Discordantly regulated genes	177	57.63	-61.4	-0.346893
ENSG00000182093	ENST00000647678	Discordantly regulated genes	180	45.56	-43.3	-0.240556
ENSG00000214194	ENST00000397764	Discordantly regulated genes	180	47.22	-56.7	-0.315
ENSG00000148057	ENST00000405990	Discordantly regulated genes	180	53.33	-54.3	-0.301667
ENSG00000095794	ENST00000469949	Discordantly regulated genes	180	47.78	-48.6	-0.27
ENSG00000125843	ENST00000379573	Discordantly regulated genes	180	58.89	-59	-0.327778
ENSG00000175806	ENST00000521209	Discordantly regulated genes	180	37.78	-41.3	-0.229444
ENSG00000189292	ENST00000405290	Discordantly regulated genes	180	45	-37.7	-0.209444
ENSG00000204482	ENST00000303757	Discordantly regulated genes	180	59.44	-70.4	-0.391111
ENSG00000168273	ENST00000476842	Discordantly regulated genes	180	53.33	-48.2	-0.267778
ENSG00000113578	ENST00000360966	Discordantly regulated genes	183	54.1	-51.3	-0.280328
ENSG00000175449	ENST00000513950	Discordantly regulated genes	183	39.34	-45.6	-0.24918
ENSG00000165118	ENST00000376340	Discordantly regulated genes	183	43.72	-47.8	-0.261202
ENSG00000040275	ENST00000629457	Discordantly regulated genes	183	38.25	-33.6	-0.183607
ENSG00000165898	ENST00000554924	Discordantly regulated genes	183	71.04	-81.7	-0.446448
ENSG00000250305	ENST00000400069	Discordantly regulated genes	183	57.38	-58.6	-0.320219
ENSG00000122417	ENST00000486215	Discordantly regulated genes	183	36.07	-40.1	-0.219126
ENSG00000082438	ENST00000480873	Discordantly regulated genes	183	39.34	-36.9	-0.201639
ENSG00000189227	ENST00000557807	Discordantly regulated genes	183	37.16	-45.7	-0.249727
ENSG00000141582	ENST00000448310	Discordantly regulated genes	183	57.92	-62.4	-0.340984
ENSG00000189292	ENST00000401503	Discordantly regulated genes	183	45.36	-40.7	-0.222404
ENSG00000152503	ENST00000379618	Discordantly regulated genes	183	48.63	-50.6	-0.276503
ENSG00000116717	ENST00000650283	Discordantly regulated genes	183	53.55	-53.8	-0.293989
ENSG00000155957	ENST00000544599	Discordantly regulated genes	186	43.01	-34.8	-0.187097
ENSG00000203705	ENST00000530441	Discordantly regulated genes	186	51.08	-52.3	-0.281183
ENSG00000181896	ENST00000444249	Discordantly regulated genes	186	50	-57.8	-0.310753
ENSG00000109390	ENST00000676245	Discordantly regulated genes	186	60.75	-56.5	-0.303763
ENSG00000176731	ENST00000614462	Discordantly regulated genes	186	38.17	-33.2	-0.178495
ENSG00000198894	ENST00000555437	Discordantly regulated genes	186	54.84	-73.1	-0.393011
ENSG00000125148	ENST00000245185	Discordantly regulated genes	186	62.37	-68.2	-0.366667
ENSG00000169442	ENST00000374213	Discordantly regulated genes	186	50	-39.7	-0.213441
ENSG00000152503	ENST00000379617	Discordantly regulated genes	186	49.46	-53.9	-0.289785
ENSG00000197008	ENST00000440598	Discordantly regulated genes	189	46.56	-50.6	-0.267725
ENSG00000166352	ENST00000677808	Discordantly regulated genes	189	40.74	-28.3	-0.149735
ENSG00000105750	ENST00000597314	Discordantly regulated genes	189	46.56	-43	-0.227513
ENSG00000182628	ENST00000581068	Discordantly regulated genes	189	42.33	-40.9	-0.216402
ENSG00000184076	ENST00000401406	Discordantly regulated genes	189	61.38	-65.7	-0.347619
ENSG00000135722	ENST00000521920	Discordantly regulated genes	189	62.96	-73.3	-0.387831
ENSG00000127922	ENST00000444799	Discordantly regulated genes	189	46.03	-37.4	-0.197884
ENSG00000132781	ENST00000531105	Discordantly regulated genes	189	58.2	-66.1	-0.349735
ENSG00000048342	ENST00000652443	Discordantly regulated genes	189	59.79	-64.2	-0.339683
ENSG00000144524	ENST00000631349	Discordantly regulated genes	189	51.85	-66.9	-0.353968
ENSG00000139668	ENST00000612477	Discordantly regulated genes	189	57.14	-58.1	-0.307407
ENSG00000119640	ENST00000555135	Discordantly regulated genes	189	38.62	-41.9	-0.221693
ENSG00000133561	ENST00000493969	Discordantly regulated genes	189	58.73	-62.4	-0.330159
ENSG00000163864	ENST00000511444	Discordantly regulated genes	192	58.33	-64.1	-0.333854
ENSG00000108641	ENST00000477478	Discordantly regulated genes	192	58.85	-74.9	-0.390104
ENSG00000167118	ENST00000372850	Discordantly regulated genes	192	53.65	-58.4	-0.304167
ENSG00000167118	ENST00000372847	Discordantly regulated genes	192	53.12	-58.5	-0.304688
ENSG00000106603	ENST00000418140	Discordantly regulated genes	192	52.6	-64.1	-0.333854
ENSG00000119906	ENST00000609386	Discordantly regulated genes	192	66.67	-73.6	-0.383333
ENSG00000237765	ENST00000504137	Discordantly regulated genes	192	28.65	-28.1	-0.146354
ENSG00000184076	ENST00000330029	Discordantly regulated genes	192	55.73	-57.8	-0.301042
ENSG00000133121	ENST00000439831	Discordantly regulated genes	192	56.77	-69.9	-0.364063
ENSG00000133030	ENST00000395806	Discordantly regulated genes	192	51.56	-44	-0.229167
ENSG00000053438	ENST00000647955	Discordantly regulated genes	192	63.54	-83.8	-0.436458
ENSG00000185883	ENST00000568562	Discordantly regulated genes	192	61.46	-66.2	-0.344792
ENSG00000136826	ENST00000850958	Discordantly regulated genes	192	59.38	-63.1	-0.328646
ENSG00000162892	ENST00000611909	Discordantly regulated genes	192	50	-56.5	-0.294271
ENSG00000120519	ENST00000502607	Discordantly regulated genes	195	45.64	-49.2	-0.252308
ENSG00000171711	ENST00000302247	Discordantly regulated genes	195	45.64	-48.4	-0.248205
ENSG00000166821	ENST00000561224	Discordantly regulated genes	195	49.23	-46.3	-0.237436
ENSG00000168734	ENST00000372887	Discordantly regulated genes	195	59.49	-72.4	-0.371282
ENSG00000154102	ENST00000602583	Discordantly regulated genes	195	62.56	-67.5	-0.346154
ENSG00000066468	ENST00000611527	Discordantly regulated genes	195	50.77	-48.9	-0.250769
ENSG00000171365	ENST00000482218	Discordantly regulated genes	195	45.64	-51.1	-0.262051
ENSG00000175274	ENST00000627720	Discordantly regulated genes	195	64.1	-75.4	-0.386667
ENSG00000147679	ENST00000520733	Discordantly regulated genes	195	43.59	-42.9	-0.22
ENSG00000108669	ENST00000589296	Discordantly regulated genes	195	47.18	-49.3	-0.252821
ENSG00000276070	ENST00000617416	Discordantly regulated genes	195	55.9	-60.2	-0.308718
ENSG00000276070	ENST00000620732	Discordantly regulated genes	195	55.38	-59.6	-0.305641
ENSG00000095585	ENST00000495266	Discordantly regulated genes	198	41.92	-35.11	-0.177323
ENSG00000258289	ENST00000551947	Discordantly regulated genes	198	43.43	-39.7	-0.200505
ENSG00000079215	ENST00000504121	Discordantly regulated genes	198	45.96	-55.1	-0.278283
ENSG00000134291	ENST00000549288	Discordantly regulated genes	198	55.05	-58.1	-0.293434
ENSG00000125841	ENST00000608467	Discordantly regulated genes	198	64.14	-80.2	-0.405051
ENSG00000162300	ENST00000525509	Discordantly regulated genes	198	58.59	-67.7	-0.341919
ENSG00000167384	ENST00000587047	Discordantly regulated genes	198	58.08	-62.9	-0.317677
ENSG00000173818	ENST00000520284	Discordantly regulated genes	198	63.64	-74.1	-0.374242
ENSG00000213160	ENST00000602521	Discordantly regulated genes	198	42.93	-45	-0.227273
ENSG00000127922	ENST00000417009	Discordantly regulated genes	198	46.46	-41	-0.207071
ENSG00000123353	ENST00000550836	Discordantly regulated genes	198	49.49	-46.4	-0.234343
ENSG00000198912	ENST00000680169	Discordantly regulated genes	198	47.98	-43.5	-0.219697
ENSG00000108691	ENST00000580907	Discordantly regulated genes	198	52.02	-51.1	-0.258081
ENSG00000164266	ENST00000510027	Discordantly regulated genes	198	43.94	-56.3	-0.284343
ENSG00000128016	ENST00000594045	Discordantly regulated genes	198	67.68	-56.5	-0.285354
ENSG00000171160	ENST00000478953	Discordantly regulated genes	201	51.24	-64.6	-0.321393
ENSG00000164815	ENST00000626700	Discordantly regulated genes	201	42.29	-47	-0.233831
ENSG00000177868	ENST00000372522	Discordantly regulated genes	201	46.27	-40.8	-0.202985
ENSG00000177981	ENST00000629941	Discordantly regulated genes	201	46.77	-52	-0.258706
ENSG00000048392	ENST00000519962	Discordantly regulated genes	201	42.29	-50.2	-0.249751
ENSG00000165490	ENST00000528759	Discordantly regulated genes	201	39.3	-32.6	-0.162189
ENSG00000214941	ENST00000486655	Discordantly regulated genes	201	53.23	-52.5	-0.261194
ENSG00000126391	ENST00000531296	Discordantly regulated genes	201	57.71	-65.9	-0.327861
ENSG00000204482	ENST00000418507	Discordantly regulated genes	201	56.72	-62.9	-0.312935
ENSG00000204482	ENST00000339530	Discordantly regulated genes	201	59.7	-78.7	-0.391542
ENSG00000203546	ENST00000547378	Discordantly regulated genes	204	58.82	-72.4	-0.354902
ENSG00000198551	ENST00000588174	Discordantly regulated genes	204	47.55	-59.5	-0.291667
ENSG00000132436	ENST00000435566	Discordantly regulated genes	204	45.59	-52.5	-0.257353
ENSG00000174446	ENST00000566658	Discordantly regulated genes	204	65.2	-66.5	-0.32598
ENSG00000217555	ENST00000362093	Discordantly regulated genes	204	48.04	-51.1	-0.25049
ENSG00000250317	ENST00000506197	Discordantly regulated genes	204	52.45	-57.6	-0.282353
ENSG00000137880	ENST00000559932	Discordantly regulated genes	204	56.37	-66.2	-0.32451
ENSG00000128534	ENST00000424702	Discordantly regulated genes	204	41.67	-41	-0.20098
ENSG00000125841	ENST00000492242	Discordantly regulated genes	204	60.29	-76.4	-0.37451
ENSG00000160055	ENST00000484490	Discordantly regulated genes	204	51.47	-61.3	-0.30049
ENSG00000147669	ENST00000522439	Discordantly regulated genes	204	36.27	-39	-0.191176
ENSG00000146386	ENST00000461027	Discordantly regulated genes	204	48.53	-60.8	-0.298039
ENSG00000188493	ENST00000598485	Discordantly regulated genes	204	61.76	-87.6	-0.429412
ENSG00000214413	ENST00000423273	Discordantly regulated genes	204	40.2	-38.2	-0.187255
ENSG00000172687	ENST00000594245	Discordantly regulated genes	207	55.07	-69.1	-0.333816
ENSG00000205704	ENST00000711329	Discordantly regulated genes	207	65.22	-81.8	-0.395169
ENSG00000205670	ENST00000399299	Discordantly regulated genes	207	55.07	-67.1	-0.324155
ENSG00000174446	ENST00000307979	Discordantly regulated genes	207	53.14	-53.9	-0.260386
ENSG00000163319	ENST00000507349	Discordantly regulated genes	207	48.31	-58.5	-0.282609
ENSG00000137040	ENST00000485372	Discordantly regulated genes	207	51.69	-60.9	-0.294203
ENSG00000135451	ENST00000549275	Discordantly regulated genes	207	56.52	-55	-0.2657
ENSG00000078304	ENST00000556260	Discordantly regulated genes	207	42.03	-43.5	-0.210145
ENSG00000204272	ENST00000637096	Discordantly regulated genes	207	60.87	-67.3	-0.325121
ENSG00000256537	ENST00000622602	Discordantly regulated genes	207	64.73	-66.6	-0.321739
ENSG00000229833	ENST00000601406	Discordantly regulated genes	207	51.21	-70	-0.338164
ENSG00000179943	ENST00000592585	Discordantly regulated genes	207	70.05	-56.7	-0.273913
ENSG00000135679	ENST00000545204	Discordantly regulated genes	207	43.96	-50.8	-0.245411
ENSG00000276070	ENST00000613173	Discordantly regulated genes	207	55.07	-69.9	-0.337681
ENSG00000166704	ENST00000547828	Discordantly regulated genes	210	63.81	-90.2	-0.429524
ENSG00000204611	ENST00000596290	Discordantly regulated genes	210	48.57	-56.5	-0.269048
ENSG00000111554	ENST00000393543	Discordantly regulated genes	210	47.62	-57.7	-0.274762
ENSG00000150756	ENST00000280330	Discordantly regulated genes	210	50	-66.6	-0.317143
ENSG00000122783	ENST00000617987	Discordantly regulated genes	210	53.81	-59	-0.280952
ENSG00000122783	ENST00000430372	Discordantly regulated genes	210	54.29	-60.1	-0.28619
ENSG00000106524	ENST00000627859	Discordantly regulated genes	210	60.95	-71.6	-0.340952
ENSG00000155621	ENST00000486911	Discordantly regulated genes	210	39.52	-34.1	-0.162381
ENSG00000106477	ENST00000334451	Discordantly regulated genes	210	47.62	-30.4	-0.144762
ENSG00000078304	ENST00000557714	Discordantly regulated genes	210	51.43	-64.5	-0.307143
ENSG00000176340	ENST00000314133	Discordantly regulated genes	210	65.24	-89.3	-0.425238
ENSG00000177045	ENST00000560168	Discordantly regulated genes	210	73.33	-95.5	-0.454762
ENSG00000167695	ENST00000572018	Discordantly regulated genes	210	68.57	-92.9	-0.442381
ENSG00000185630	ENST00000485769	Discordantly regulated genes	213	60.56	-65.8	-0.30892
ENSG00000196550	ENST00000468509	Discordantly regulated genes	213	68.54	-87.4	-0.410329
ENSG00000166130	ENST00000393042	Discordantly regulated genes	213	67.61	-93.7	-0.439906
ENSG00000165240	ENST00000686896	Discordantly regulated genes	213	46.95	-63	-0.295775
ENSG00000127922	ENST00000248566	Discordantly regulated genes	213	44.13	-43.1	-0.202347
ENSG00000105497	ENST00000596504	Discordantly regulated genes	213	55.4	-67.8	-0.31831
ENSG00000214413	ENST00000652396	Discordantly regulated genes	213	41.31	-40.1	-0.188263
ENSG00000214113	ENST00000480566	Discordantly regulated genes	213	45.07	-47.7	-0.223944
ENSG00000178607	ENST00000606895	Discordantly regulated genes	213	78.87	-126	-0.591549
ENSG00000137177	ENST00000502704	Discordantly regulated genes	213	53.52	-58	-0.2723
ENSG00000168273	ENST00000477703	Discordantly regulated genes	213	52.58	-64.7	-0.303756
ENSG00000151366	ENST00000534029	Discordantly regulated genes	216	56.02	-68.8	-0.318519
ENSG00000115687	ENST00000629419	Discordantly regulated genes	216	59.26	-71.9	-0.33287
ENSG00000130511	ENST00000599699	Discordantly regulated genes	216	70.37	-101.1	-0.468056
ENSG00000179958	ENST00000567983	Discordantly regulated genes	216	61.11	-79.9	-0.369907
ENSG00000128989	ENST00000569723	Discordantly regulated genes	216	52.31	-63.5	-0.293981
ENSG00000154917	ENST00000469959	Discordantly regulated genes	216	50.93	-64.8	-0.3
ENSG00000179388	ENST00000519492	Discordantly regulated genes	216	59.26	-77.6	-0.359259
ENSG00000136888	ENST00000677498	Discordantly regulated genes	216	54.63	-63.9	-0.295833
ENSG00000137876	ENST00000677172	Discordantly regulated genes	216	38.89	-33.8	-0.156481
ENSG00000127325	ENST00000266661	Discordantly regulated genes	219	50.68	-74	-0.3379
ENSG00000148288	ENST00000644196	Discordantly regulated genes	219	57.99	-71	-0.324201
ENSG00000174456	ENST00000615315	Discordantly regulated genes	219	62.1	-96.9	-0.442466
ENSG00000160404	ENST00000463577	Discordantly regulated genes	219	69.86	-105.9	-0.483562
ENSG00000155329	ENST00000504170	Discordantly regulated genes	219	53.88	-61.4	-0.280365
ENSG00000083099	ENST00000520318	Discordantly regulated genes	219	43.84	-45.2	-0.206393
ENSG00000120913	ENST00000443561	Discordantly regulated genes	219	64.84	-89	-0.406393
ENSG00000241794	ENST00000392653	Discordantly regulated genes	219	59.36	-38.4	-0.175342
ENSG00000164124	ENST00000509278	Discordantly regulated genes	222	30.18	-44.2	-0.199099
ENSG00000127920	ENST00000248564	Discordantly regulated genes	222	39.19	-57.9	-0.260811
ENSG00000143199	ENST00000476818	Discordantly regulated genes	222	44.14	-59.1	-0.266216
ENSG00000183513	ENST00000409997	Discordantly regulated genes	222	54.95	-80.9	-0.364414
ENSG00000137880	ENST00000559445	Discordantly regulated genes	222	56.76	-81.7	-0.368018
ENSG00000229833	ENST00000594797	Discordantly regulated genes	222	52.7	-76.4	-0.344144
ENSG00000125148	ENST00000561491	Discordantly regulated genes	222	57.21	-67.1	-0.302252
ENSG00000161011	ENST00000626660	Discordantly regulated genes	222	71.17	-112.2	-0.505405
ENSG00000139146	ENST00000539409	Discordantly regulated genes	222	47.3	-74.9	-0.337387
ENSG00000105835	ENST00000417537	Discordantly regulated genes	222	38.74	-35.4	-0.159459
ENSG00000204482	ENST00000376086	Discordantly regulated genes	222	57.21	-68.1	-0.306757
ENSG00000182931	ENST00000330523	Discordantly regulated genes	222	48.2	-63.4	-0.285586
ENSG00000170848	ENST00000601833	Discordantly regulated genes	222	44.59	-51.6	-0.232432
ENSG00000143248	ENST00000527988	Discordantly regulated genes	222	44.14	-51.3	-0.231081
ENSG00000232810	ENST00000699334	Discordantly regulated genes	222	62.16	-84.6	-0.381081
ENSG00000150556	ENST00000450639	Discordantly regulated genes	225	41.78	-50.1	-0.222667
ENSG00000204611	ENST00000330123	Discordantly regulated genes	225	50.67	-73.7	-0.327556
ENSG00000242114	ENST00000629597	Discordantly regulated genes	225	62.22	-97.1	-0.431556
ENSG00000089685	ENST00000590449	Discordantly regulated genes	225	61.33	-86.7	-0.385333
ENSG00000179029	ENST00000431792	Discordantly regulated genes	225	56	-61.8	-0.274667
ENSG00000148153	ENST00000374236	Discordantly regulated genes	225	47.56	-51.5	-0.228889
ENSG00000081870	ENST00000371376	Discordantly regulated genes	225	37.33	-47.3	-0.210222
ENSG00000183513	ENST00000328709	Discordantly regulated genes	225	50.67	-70.8	-0.314667
ENSG00000226742	ENST00000451882	Discordantly regulated genes	225	48	-60.2	-0.267556
ENSG00000224877	ENST00000431388	Discordantly regulated genes	225	74.22	-127.9	-0.568444
ENSG00000230989	ENST00000685468	Discordantly regulated genes	225	48.44	-58.2	-0.258667
ENSG00000111711	ENST00000542038	Discordantly regulated genes	225	37.78	-46.7	-0.207556
ENSG00000145782	ENST00000500945	Discordantly regulated genes	225	52.89	-64.9	-0.288444
ENSG00000127928	ENST00000248572	Discordantly regulated genes	225	42.22	-43.5	-0.193333
ENSG00000242028	ENST00000458412	Discordantly regulated genes	225	56	-58.5	-0.26
ENSG00000116285	ENST00000469499	Discordantly regulated genes	225	47.11	-62.7	-0.278667
ENSG00000117697	ENST00000366978	Discordantly regulated genes	228	41.67	-45.4	-0.199123
ENSG00000198131	ENST00000599227	Discordantly regulated genes	228	58.33	-71.7	-0.314474
ENSG00000168802	ENST00000523421	Discordantly regulated genes	228	53.51	-77.4	-0.339474
ENSG00000182628	ENST00000437036	Discordantly regulated genes	228	54.82	-76.6	-0.335965
ENSG00000274443	ENST00000613105	Discordantly regulated genes	228	35.53	-35	-0.153509
ENSG00000128534	ENST00000422760	Discordantly regulated genes	228	40.35	-47.2	-0.207018
ENSG00000251247	ENST00000526123	Discordantly regulated genes	228	56.14	-79.7	-0.349561
ENSG00000106477	ENST00000469826	Discordantly regulated genes	228	72.81	-102.6	-0.45
ENSG00000186665	ENST00000334461	Discordantly regulated genes	228	52.19	-55.9	-0.245175
ENSG00000090238	ENST00000566134	Discordantly regulated genes	228	53.95	-57.2	-0.250877
ENSG00000168591	ENST00000589184	Discordantly regulated genes	228	57.02	-68.7	-0.301316
ENSG00000254999	ENST00000530758	Discordantly regulated genes	228	48.68	-54.5	-0.239035
ENSG00000168243	ENST00000366597	Discordantly regulated genes	228	51.32	-67.9	-0.297807
ENSG00000140941	ENST00000565788	Discordantly regulated genes	228	44.3	-48.9	-0.214474
ENSG00000166428	ENST00000553861	Discordantly regulated genes	228	67.98	-103.9	-0.455702
ENSG00000011465	ENST00000456569	Discordantly regulated genes	228	51.32	-64.5	-0.282895
ENSG00000065534	ENST00000515434	Discordantly regulated genes	231	45.89	-58.7	-0.254113
ENSG00000171033	ENST00000396418	Discordantly regulated genes	231	40.69	-57.2	-0.247619
ENSG00000113790	ENST00000440662	Discordantly regulated genes	231	49.78	-48.5	-0.209957
ENSG00000180257	ENST00000438970	Discordantly regulated genes	231	50.22	-73.5	-0.318182
ENSG00000072210	ENST00000571163	Discordantly regulated genes	231	41.13	-61.8	-0.267532
ENSG00000168734	ENST00000372891	Discordantly regulated genes	231	62.34	-87.1	-0.377056
ENSG00000111850	ENST00000608525	Discordantly regulated genes	231	43.29	-50.7	-0.219481
ENSG00000117407	ENST00000479128	Discordantly regulated genes	231	73.16	-99.5	-0.430736
ENSG00000106692	ENST00000674767	Discordantly regulated genes	231	35.06	-47.2	-0.204329
ENSG00000154102	ENST00000602719	Discordantly regulated genes	231	58.01	-72.3	-0.312987
ENSG00000154102	ENST00000284245	Discordantly regulated genes	231	60.17	-81.6	-0.353247
ENSG00000109390	ENST00000539002	Discordantly regulated genes	231	54.11	-67.7	-0.293074
ENSG00000052126	ENST00000540972	Discordantly regulated genes	231	58.87	-83.6	-0.361905
ENSG00000230989	ENST00000433866	Discordantly regulated genes	231	48.92	-58.5	-0.253247
ENSG00000108846	ENST00000515707	Discordantly regulated genes	231	65.37	-104.9	-0.454113
ENSG00000204070	ENST00000426004	Discordantly regulated genes	231	63.2	-82.3	-0.356277
ENSG00000166822	ENST00000566980	Discordantly regulated genes	231	47.62	-57.2	-0.247619
ENSG00000168234	ENST00000584250	Discordantly regulated genes	231	61.9	-93.8	-0.406061
ENSG00000155975	ENST00000521005	Discordantly regulated genes	231	56.71	-60.5	-0.261905
ENSG00000213967	ENST00000531821	Discordantly regulated genes	234	47.01	-60.9	-0.260256
ENSG00000172243	ENST00000310002	Discordantly regulated genes	234	41.88	-55.1	-0.23547
ENSG00000107742	ENST00000412663	Discordantly regulated genes	234	67.09	-95.9	-0.409829
ENSG00000197372	ENST00000599168	Discordantly regulated genes	234	44.02	-53.5	-0.228632
ENSG00000118418	ENST00000275036	Discordantly regulated genes	234	46.58	-50.2	-0.21453
ENSG00000204323	ENST00000375215	Discordantly regulated genes	234	61.54	-89.2	-0.381197
ENSG00000175938	ENST00000562699	Discordantly regulated genes	234	69.23	-110.8	-0.473504
ENSG00000174796	ENST00000504190	Discordantly regulated genes	234	38.46	-36.8	-0.157265
ENSG00000083099	ENST00000520441	Discordantly regulated genes	234	46.15	-50	-0.213675
ENSG00000198168	ENST00000354193	Discordantly regulated genes	234	48.29	-65.2	-0.278632
ENSG00000142528	ENST00000601364	Discordantly regulated genes	234	58.12	-79.3	-0.338889
ENSG00000173432	ENST00000649195	Discordantly regulated genes	234	54.27	-80.6	-0.344444
ENSG00000185811	ENST00000646110	Discordantly regulated genes	234	51.28	-68.9	-0.294444
ENSG00000146006	ENST00000521094	Discordantly regulated genes	234	45.3	-57.3	-0.244872
ENSG00000251503	ENST00000470413	Discordantly regulated genes	234	48.72	-59.5	-0.254274
ENSG00000154027	ENST00000478255	Discordantly regulated genes	234	52.99	-49.4	-0.211111
ENSG00000081665	ENST00000545006	Discordantly regulated genes	237	44.3	-58.8	-0.248101
ENSG00000089685	ENST00000592734	Discordantly regulated genes	237	61.18	-88.1	-0.37173
ENSG00000258289	ENST00000548752	Discordantly regulated genes	237	43.88	-57	-0.240506
ENSG00000148985	ENST00000490830	Discordantly regulated genes	237	51.9	-63.8	-0.269198
ENSG00000103494	ENST00000566096	Discordantly regulated genes	237	44.3	-59.3	-0.250211
ENSG00000118596	ENST00000549465	Discordantly regulated genes	237	45.15	-65	-0.274262
ENSG00000126106	ENST00000372244	Discordantly regulated genes	237	60.34	-80.7	-0.340506
ENSG00000122674	ENST00000628813	Discordantly regulated genes	237	52.32	-81	-0.341772
ENSG00000147883	ENST00000380142	Discordantly regulated genes	237	73	-113.3	-0.478059
ENSG00000135549	ENST00000392491	Discordantly regulated genes	237	46.84	-56.3	-0.237553
ENSG00000136490	ENST00000583211	Discordantly regulated genes	237	59.92	-74.9	-0.316034
ENSG00000007237	ENST00000583882	Discordantly regulated genes	237	52.74	-58.4	-0.246414
ENSG00000127528	ENST00000592003	Discordantly regulated genes	237	64.98	-91.6	-0.386498
ENSG00000119917	ENST00000679438	Discordantly regulated genes	237	42.62	-46.7	-0.197046
ENSG00000109339	ENST00000641777	Discordantly regulated genes	240	42.5	-57	-0.2375
ENSG00000184148	ENST00000328051	Discordantly regulated genes	240	57.08	-46.7	-0.194583
ENSG00000197372	ENST00000596211	Discordantly regulated genes	240	44.17	-56	-0.233333
ENSG00000112742	ENST00000627129	Discordantly regulated genes	240	35.42	-43.8	-0.1825
ENSG00000079277	ENST00000465783	Discordantly regulated genes	240	52.08	-69.5	-0.289583
ENSG00000188010	ENST00000410014	Discordantly regulated genes	240	38.33	-49.5	-0.20625
ENSG00000168275	ENST00000366612	Discordantly regulated genes	240	40.42	-55.8	-0.2325
ENSG00000165949	ENST00000618863	Discordantly regulated genes	240	60.42	-100.2	-0.4175
ENSG00000163888	ENST00000296238	Discordantly regulated genes	240	65	-89.8	-0.374167
ENSG00000151746	ENST00000550207	Discordantly regulated genes	240	53.75	-67.5	-0.28125
ENSG00000164266	ENST00000296695	Discordantly regulated genes	240	44.17	-60.4	-0.251667
ENSG00000116285	ENST00000467067	Discordantly regulated genes	240	42.5	-57	-0.2375
ENSG00000151882	ENST00000513525	Discordantly regulated genes	243	46.91	-62.1	-0.255556
ENSG00000119943	ENST00000462874	Discordantly regulated genes	243	55.14	-80.6	-0.331687
ENSG00000110852	ENST00000538152	Discordantly regulated genes	243	39.51	-54.8	-0.225514
ENSG00000221994	ENST00000442455	Discordantly regulated genes	243	48.15	-70.9	-0.29177
ENSG00000175322	ENST00000589498	Discordantly regulated genes	243	48.97	-74	-0.304527
ENSG00000196549	ENST00000382989	Discordantly regulated genes	243	46.91	-59.5	-0.244856
ENSG00000164048	ENST00000412564	Discordantly regulated genes	243	53.5	-80.1	-0.32963
ENSG00000203778	ENST00000368656	Discordantly regulated genes	243	49.79	-70.5	-0.290123
ENSG00000137210	ENST00000379530	Discordantly regulated genes	243	44.86	-71.3	-0.293416
ENSG00000164167	ENST00000296581	Discordantly regulated genes	243	43.21	-55.9	-0.230041
ENSG00000218739	ENST00000397064	Discordantly regulated genes	243	38.27	-46	-0.1893
ENSG00000272398	ENST00000619133	Discordantly regulated genes	243	54.73	-83.8	-0.344856
ENSG00000164615	ENST00000514518	Discordantly regulated genes	243	58.44	-91.7	-0.377366
ENSG00000078902	ENST00000527938	Discordantly regulated genes	243	70.37	-109.5	-0.450617
ENSG00000178172	ENST00000621437	Discordantly regulated genes	243	47.74	-74.9	-0.30823
ENSG00000112761	ENST00000674325	Discordantly regulated genes	243	51.44	-77.9	-0.320576
ENSG00000142065	ENST00000589280	Discordantly regulated genes	246	46.34	-69.3	-0.281707
ENSG00000138621	ENST00000563393	Discordantly regulated genes	246	60.16	-83.2	-0.338211
ENSG00000111196	ENST00000625272	Discordantly regulated genes	246	50.41	-68.1	-0.276829
ENSG00000178585	ENST00000377263	Discordantly regulated genes	246	60.98	-89.3	-0.363008
ENSG00000256087	ENST00000597273	Discordantly regulated genes	246	48.78	-69.1	-0.280894
ENSG00000146386	ENST00000367660	Discordantly regulated genes	246	39.84	-48.6	-0.197561
ENSG00000118507	ENST00000342266	Discordantly regulated genes	246	49.59	-60	-0.243902
ENSG00000129559	ENST00000250495	Discordantly regulated genes	246	48.78	-53.3	-0.216667
ENSG00000111641	ENST00000545915	Discordantly regulated genes	246	54.88	-78.4	-0.318699
ENSG00000053438	ENST00000649451	Discordantly regulated genes	246	60.98	-100.9	-0.410163
ENSG00000065534	ENST00000578202	Discordantly regulated genes	249	46.59	-61.6	-0.24739
ENSG00000054392	ENST00000545781	Discordantly regulated genes	249	56.22	-80.1	-0.321687
ENSG00000186577	ENST00000394990	Discordantly regulated genes	249	57.03	-84.5	-0.339357
ENSG00000163322	ENST00000515303	Discordantly regulated genes	249	50.2	-74.8	-0.300402
ENSG00000106399	ENST00000406109	Discordantly regulated genes	249	39.36	-55	-0.220884
ENSG00000125841	ENST00000608736	Discordantly regulated genes	249	59.84	-95.8	-0.384739
ENSG00000125449	ENST00000582136	Discordantly regulated genes	249	58.23	-81.4	-0.326908
ENSG00000178531	ENST00000318978	Discordantly regulated genes	249	71.08	-117.2	-0.470683
ENSG00000125952	ENST00000555932	Discordantly regulated genes	249	59.44	-81.5	-0.327309
ENSG00000243678	ENST00000393183	Discordantly regulated genes	249	58.23	-80.4	-0.322892
ENSG00000129214	ENST00000572182	Discordantly regulated genes	249	53.01	-73.8	-0.296386
ENSG00000109519	ENST00000706689	Discordantly regulated genes	249	49.8	-65.5	-0.263052
ENSG00000100968	ENST00000557767	Discordantly regulated genes	249	60.64	-68.8	-0.276305
ENSG00000136888	ENST00000677115	Discordantly regulated genes	249	57.03	-76.9	-0.308835
ENSG00000065534	ENST00000685665	Discordantly regulated genes	252	45.63	-65.6	-0.260317
ENSG00000159915	ENST00000589522	Discordantly regulated genes	252	48.81	-67.4	-0.26746
ENSG00000115392	ENST00000696478	Discordantly regulated genes	252	49.6	-70.9	-0.281349
ENSG00000167377	ENST00000497160	Discordantly regulated genes	252	57.14	-92.1	-0.365476
ENSG00000159917	ENST00000589799	Discordantly regulated genes	252	50.4	-77.8	-0.30873
ENSG00000160014	ENST00000597743	Discordantly regulated genes	252	50.4	-66.7	-0.264683
ENSG00000125952	ENST00000341653	Discordantly regulated genes	252	48.41	-59.2	-0.234921
ENSG00000120820	ENST00000547583	Discordantly regulated genes	252	50	-68.3	-0.271032
ENSG00000148926	ENST00000524948	Discordantly regulated genes	252	60.71	-92.6	-0.36746
ENSG00000183628	ENST00000413981	Discordantly regulated genes	255	62.75	-107.4	-0.421176
ENSG00000132196	ENST00000367915	Discordantly regulated genes	255	56.08	-92.6	-0.363137
ENSG00000175643	ENST00000572173	Discordantly regulated genes	255	52.55	-83.1	-0.325882
ENSG00000185088	ENST00000330964	Discordantly regulated genes	255	41.57	-61.2	-0.24
ENSG00000108641	ENST00000642870	Discordantly regulated genes	255	57.65	-97.9	-0.383922
ENSG00000087258	ENST00000570235	Discordantly regulated genes	255	50.2	-75.3	-0.295294
ENSG00000137880	ENST00000260447	Discordantly regulated genes	255	57.65	-94.4	-0.370196
ENSG00000160352	ENST00000425625	Discordantly regulated genes	255	41.96	-64.8	-0.254118
ENSG00000118507	ENST00000263050	Discordantly regulated genes	255	46.67	-57	-0.223529
ENSG00000118507	ENST00000706999	Discordantly regulated genes	255	38.43	-54.3	-0.212941
ENSG00000136908	ENST00000314392	Discordantly regulated genes	255	56.08	-79.1	-0.310196
ENSG00000135801	ENST00000366674	Discordantly regulated genes	255	54.51	-77.5	-0.303922
ENSG00000125388	ENST00000503518	Discordantly regulated genes	255	57.65	-72.6	-0.284706
ENSG00000177426	ENST00000577543	Discordantly regulated genes	255	51.37	-77.4	-0.303529
ENSG00000182013	ENST00000602246	Discordantly regulated genes	255	52.94	-85	-0.333333
ENSG00000120519	ENST00000511374	Discordantly regulated genes	258	47.29	-73.8	-0.286047
ENSG00000165794	ENST00000554422	Discordantly regulated genes	258	50	-80.8	-0.313178
ENSG00000272602	ENST00000509152	Discordantly regulated genes	258	47.67	-66	-0.255814
ENSG00000177981	ENST00000536953	Discordantly regulated genes	258	49.61	-76.1	-0.294961
ENSG00000237190	ENST00000395009	Discordantly regulated genes	258	66.67	-110.6	-0.428682
ENSG00000204370	ENST00000528048	Discordantly regulated genes	258	53.49	-91	-0.352713
ENSG00000103024	ENST00000563498	Discordantly regulated genes	258	68.22	-118.4	-0.458915
ENSG00000141401	ENST00000625802	Discordantly regulated genes	258	53.49	-90.9	-0.352326
ENSG00000166295	ENST00000615507	Discordantly regulated genes	258	53.1	-90.1	-0.349225
ENSG00000161920	ENST00000575284	Discordantly regulated genes	258	54.26	-69	-0.267442
ENSG00000176386	ENST00000374206	Discordantly regulated genes	258	44.96	-54.1	-0.20969
ENSG00000136870	ENST00000615466	Discordantly regulated genes	258	52.33	-82	-0.317829
ENSG00000043514	ENST00000541099	Discordantly regulated genes	258	44.19	-50.6	-0.196124
ENSG00000145919	ENST00000480951	Discordantly regulated genes	258	70.93	-125.2	-0.485271
ENSG00000137494	ENST00000528722	Discordantly regulated genes	258	46.12	-71	-0.275194
ENSG00000166579	ENST00000585098	Discordantly regulated genes	258	47.29	-77.4	-0.3
ENSG00000135549	ENST00000615438	Discordantly regulated genes	258	46.9	-57.3	-0.222093
ENSG00000125618	ENST00000497038	Discordantly regulated genes	258	60.85	-80.4	-0.311628
ENSG00000133943	ENST00000517877	Discordantly regulated genes	261	54.41	-73.1	-0.280077
ENSG00000168661	ENST00000601957	Discordantly regulated genes	261	47.89	-78	-0.298851
ENSG00000177981	ENST00000540782	Discordantly regulated genes	261	45.98	-73.1	-0.280077
ENSG00000213563	ENST00000313465	Discordantly regulated genes	261	63.22	-108.2	-0.414559
ENSG00000169976	ENST00000367569	Discordantly regulated genes	261	57.47	-79.8	-0.305747
ENSG00000010361	ENST00000526575	Discordantly regulated genes	261	62.07	-108.3	-0.414943
ENSG00000089775	ENST00000555220	Discordantly regulated genes	261	47.13	-75.58	-0.289579
ENSG00000197780	ENST00000461096	Discordantly regulated genes	261	38.31	-56.6	-0.216858
ENSG00000276070	ENST00000610565	Discordantly regulated genes	261	55.94	-86.8	-0.332567
ENSG00000160408	ENST00000542456	Discordantly regulated genes	261	54.79	-77.8	-0.298084
ENSG00000158869	ENST00000289902	Discordantly regulated genes	261	50.19	-67.9	-0.260153
ENSG00000163882	ENST00000443489	Discordantly regulated genes	261	47.89	-74.8	-0.28659
ENSG00000005469	ENST00000412227	Discordantly regulated genes	264	31.44	-44.8	-0.169697
ENSG00000241127	ENST00000448268	Discordantly regulated genes	264	48.86	-77.2	-0.292424
ENSG00000111237	ENST00000552130	Discordantly regulated genes	264	39.39	-60	-0.227273
ENSG00000156587	ENST00000340573	Discordantly regulated genes	264	54.17	-73	-0.276515
ENSG00000128000	ENST00000598845	Discordantly regulated genes	264	43.56	-76.7	-0.29053
ENSG00000105750	ENST00000300540	Discordantly regulated genes	264	46.21	-68.3	-0.258712
ENSG00000159882	ENST00000585632	Discordantly regulated genes	264	49.24	-74.9	-0.283712
ENSG00000196391	ENST00000379090	Discordantly regulated genes	264	49.62	-71	-0.268939
ENSG00000159917	ENST00000589248	Discordantly regulated genes	264	49.62	-82.5	-0.3125
ENSG00000177042	ENST00000488769	Discordantly regulated genes	264	52.27	-74	-0.280303
ENSG00000118507	ENST00000537868	Discordantly regulated genes	264	35.98	-51	-0.193182
ENSG00000181924	ENST00000537289	Discordantly regulated genes	264	60.98	-97.9	-0.370833
ENSG00000196152	ENST00000850857	Discordantly regulated genes	264	57.58	-96.5	-0.36553
ENSG00000125952	ENST00000556892	Discordantly regulated genes	264	57.2	-82.3	-0.311742
ENSG00000169554	ENST00000470879	Discordantly regulated genes	264	56.44	-91.8	-0.347727
ENSG00000135549	ENST00000368446	Discordantly regulated genes	264	45.45	-61.1	-0.231439
ENSG00000276070	ENST00000620576	Discordantly regulated genes	264	56.06	-85.6	-0.324242
ENSG00000136490	ENST00000578993	Discordantly regulated genes	264	64.02	-103.6	-0.392424
ENSG00000081237	ENST00000413409	Discordantly regulated genes	264	50.38	-81.7	-0.30947
ENSG00000008394	ENST00000535309	Discordantly regulated genes	264	38.26	-53.3	-0.201894
ENSG00000166704	ENST00000546715	Discordantly regulated genes	267	59.18	-100.7	-0.377154
ENSG00000144746	ENST00000478935	Discordantly regulated genes	267	49.44	-76.1	-0.285019
ENSG00000137752	ENST00000531166	Discordantly regulated genes	267	44.19	-76.5	-0.286517
ENSG00000184602	ENST00000329565	Discordantly regulated genes	267	62.17	-114	-0.426966
ENSG00000196267	ENST00000597065	Discordantly regulated genes	267	43.82	-74.2	-0.277903
ENSG00000012660	ENST00000370913	Discordantly regulated genes	267	46.44	-62.2	-0.232959
ENSG00000197889	ENST00000407572	Discordantly regulated genes	267	37.83	-39.7	-0.148689
ENSG00000151366	ENST00000527806	Discordantly regulated genes	267	53.56	-84.9	-0.317978
ENSG00000173818	ENST00000517795	Discordantly regulated genes	267	66.29	-103.9	-0.389139
ENSG00000083099	ENST00000523377	Discordantly regulated genes	267	41.95	-49	-0.183521
ENSG00000131381	ENST00000449050	Discordantly regulated genes	267	49.06	-85.3	-0.319476
ENSG00000015133	ENST00000389856	Discordantly regulated genes	267	46.44	-70.9	-0.265543
ENSG00000141098	ENST00000602377	Discordantly regulated genes	267	56.55	-95.5	-0.357678
ENSG00000011465	ENST00000546370	Discordantly regulated genes	267	52.81	-81.4	-0.304869
ENSG00000213626	ENST00000407930	Discordantly regulated genes	267	56.93	-89.3	-0.334457
ENSG00000213967	ENST00000525354	Discordantly regulated genes	270	49.26	-80.4	-0.297778
ENSG00000186471	ENST00000371422	Discordantly regulated genes	270	40.37	-55.3	-0.204815
ENSG00000150551	ENST00000345008	Discordantly regulated genes	270	56.67	-87.3	-0.323333
ENSG00000167380	ENST00000589160	Discordantly regulated genes	270	47.04	-66.6	-0.246667
ENSG00000141837	ENST00000592864	Discordantly regulated genes	270	61.85	-96.5	-0.357407
ENSG00000174796	ENST00000507557	Discordantly regulated genes	270	36.3	-48.5	-0.17963
ENSG00000127922	ENST00000413065	Discordantly regulated genes	270	46.3	-68.9	-0.255185
ENSG00000114956	ENST00000629438	Discordantly regulated genes	270	59.26	-90.4	-0.334815
ENSG00000211584	ENST00000547002	Discordantly regulated genes	270	58.15	-81.7	-0.302593
ENSG00000175334	ENST00000445560	Discordantly regulated genes	270	56.3	-92.5	-0.342593
ENSG00000088832	ENST00000381715	Discordantly regulated genes	270	55.19	-99.5	-0.368519
ENSG00000165355	ENST00000554190	Discordantly regulated genes	270	62.59	-104.9	-0.388519
ENSG00000182931	ENST00000335769	Discordantly regulated genes	270	42.96	-86.8	-0.321481
ENSG00000107562	ENST00000343575	Discordantly regulated genes	270	52.22	-73.3	-0.271481
ENSG00000177889	ENST00000549833	Discordantly regulated genes	270	42.59	-65.8	-0.243704
ENSG00000164294	ENST00000296734	Discordantly regulated genes	273	39.93	-60.9	-0.223077
ENSG00000171840	ENST00000433832	Discordantly regulated genes	273	62.64	-103.7	-0.379853
ENSG00000198830	ENST00000361427	Discordantly regulated genes	273	51.28	-69.2	-0.25348
ENSG00000188428	ENST00000543936	Discordantly regulated genes	273	49.45	-80.9	-0.296337
ENSG00000148057	ENST00000376417	Discordantly regulated genes	273	54.21	-86.2	-0.315751
ENSG00000144452	ENST00000412081	Discordantly regulated genes	273	40.29	-64.6	-0.23663
ENSG00000159885	ENST00000587846	Discordantly regulated genes	273	52.01	-82.5	-0.302198
ENSG00000171469	ENST00000326044	Discordantly regulated genes	273	47.62	-84.5	-0.309524
ENSG00000205581	ENST00000380748	Discordantly regulated genes	273	49.45	-57.8	-0.211722
ENSG00000086289	ENST00000423717	Discordantly regulated genes	273	72.53	-143.4	-0.525275
ENSG00000149948	ENST00000393578	Discordantly regulated genes	273	58.97	-81.5	-0.298535
ENSG00000185716	ENST00000567004	Discordantly regulated genes	273	52.75	-80	-0.29304
[truncated: 12,750 more rows]
