# Supplementary material for: Global translational reprogramming in Trichophyton mentagrophytes-infected keratinocytes
Source: Virulence. 2026 Aug 2;17(1):2710548. doi: 10.1080/21505594.2026.2710548 (PMC13432870; doi:10.1080/21505594.2026.2710548)
Supplement: Supplemental Material [file KVIR_A_2710548_SM3764.zip › Supporting Tables/Table S9.xlsx]

## Sheet: Table S9
Table S9 GO analysis of the nine different types of responsive genes
class	Term	A	B	C	D	E	F	G	H	I
Molecular Function	GO:0003905 alkylbase DNA N-glycosylase activity	0.143473	NA	NA	NA	NA	NA	NA	NA	NA
Molecular Function	GO:0008725 DNA-3-methyladenine glycosylase activity	0.143473	NA	NA	NA	NA	NA	NA	NA	NA
Molecular Function	GO:0043733 DNA-3-methylbase glycosylase activity	0.143473	NA	NA	NA	NA	NA	NA	NA	NA
Molecular Function	GO:0043916 DNA-7-methylguanine glycosylase activity	0.143473	NA	NA	NA	NA	NA	NA	NA	NA
Molecular Function	GO:0052821 DNA-7-methyladenine glycosylase activity	0.143473	NA	NA	NA	NA	NA	NA	NA	NA
Molecular Function	GO:0052822 DNA-3-methylguanine glycosylase activity	0.143473	NA	NA	NA	NA	NA	NA	NA	NA
Molecular Function	GO:0097382 deoxynucleoside-diphosphatase activity	0.143473	NA	NA	NA	NA	NA	NA	NA	NA
Molecular Function	GO:0097383 dIDP diphosphatase activity	0.143473	NA	NA	NA	NA	NA	NA	NA	NA
Molecular Function	GO:1990955 G-rich single-stranded DNA binding	0.143473	NA	NA	NA	NA	NA	NA	NA	NA
Molecular Function	GO:0140096 catalytic activity, acting on a protein	0.143473	0.482953	0.129514	1	1	0.443917	1	0.513893	0.656171
Molecular Function	GO:0016740 transferase activity	0.143473	0.00127226	0.840188	0.883371	1	0.602704	0.976078	0.326793	0.656171
Molecular Function	GO:0008170 N-methyltransferase activity	0.143473	0.612574	NA	1	1	0.742122	0.901165	0.777457	NA
Molecular Function	GO:0004422 hypoxanthine phosphoribosyltransferase activity	0.143473	NA	NA	NA	1	NA	NA	NA	NA
Molecular Function	GO:0034597 phosphatidylinositol-4,5-bisphosphate 4-phosphatase activity	0.143473	NA	NA	NA	1	NA	NA	NA	NA
Molecular Function	GO:0035870 dITP diphosphatase activity	0.143473	NA	NA	NA	1	NA	NA	NA	NA
Molecular Function	GO:0050897 cobalt ion binding	0.143473	NA	NA	NA	1	NA	NA	NA	NA
Molecular Function	GO:0070012 oligopeptidase activity	0.143473	NA	NA	NA	1	NA	NA	NA	NA
Molecular Function	GO:0110153 RNA NAD-cap (NMN-forming) hydrolase activity	0.143473	NA	NA	0.636338	NA	NA	NA	NA	NA
Molecular Function	GO:1990174 phosphodiesterase decapping endonuclease activity	0.143473	NA	NA	0.636338	NA	NA	NA	NA	NA
Molecular Function	GO:0052866 phosphatidylinositol phosphate phosphatase activity	0.143473	0.331381	NA	NA	1	NA	0.597296	0.469687	NA
Molecular Function	GO:0016409 palmitoyltransferase activity	0.143473	0.678539	NA	0.621693	1	0.602704	NA	0.705457	NA
Molecular Function	GO:0008237 metallopeptidase activity	0.143473	0.964233	0.207742	0.924616	1	0.554993	0.997893	0.868297	0.704816
Molecular Function	GO:0016432 tRNA-uridine aminocarboxypropyltransferase activity	0.143473	NA	NA	0.712821	1	NA	NA	NA	NA
Molecular Function	GO:0070290 N-acylphosphatidylethanolamine-specific phospholipase D activity	0.143473	NA	NA	NA	1	NA	NA	0.410649	NA
Molecular Function	GO:0098519 nucleotide phosphatase activity, acting on free nucleotides	0.143473	NA	NA	NA	1	NA	NA	0.410649	NA
Molecular Function	GO:0106130 purine phosphoribosyltransferase activity	0.143473	NA	NA	NA	1	NA	NA	NA	NA
Molecular Function	GO:1905773 8-hydroxy-2'-deoxyguanosine DNA binding	0.143473	NA	NA	NA	1	NA	NA	NA	NA
Molecular Function	GO:1990003 inosine-diphosphatase activity	0.143473	NA	NA	NA	1	NA	NA	0.410649	NA
Molecular Function	GO:1990715 mRNA CDS binding	0.143473	NA	NA	NA	1	NA	NA	NA	NA
Molecular Function	GO:0003824 catalytic activity	0.143473	0.145639	0.991492	0.986727	1	0.985389	0.873174	0.326793	0.833714
Molecular Function	GO:0140640 catalytic activity, acting on a nucleic acid	0.143473	0.417719	0.960314	1	1	0.982167	0.591309	0.326793	NA
Molecular Function	GO:0046872 metal ion binding	0.143473	0.417719	0.353507	0.0465725	1	0.81414	0.597296	0.258571	0.551832
Molecular Function	GO:0004222 metalloendopeptidase activity	0.143473	0.949101	0.145894	0.856538	1	0.357405	NA	0.994139	0.646972
Molecular Function	GO:0000179 rRNA (adenine-N6,N6-)-dimethyltransferase activity	0.143473	NA	NA	NA	1	NA	NA	NA	NA
Molecular Function	GO:0004809 tRNA (guanine-N2-)-methyltransferase activity	0.143473	NA	NA	0.769357	1	0.554993	NA	NA	NA
Molecular Function	GO:0031014 troponin T binding	0.143473	NA	NA	0.769357	1	NA	NA	NA	NA
Molecular Function	GO:0034246 mitochondrial transcription factor activity	0.143473	NA	NA	NA	1	0.554993	NA	NA	NA
Molecular Function	GO:0045145 single-stranded DNA 5'-3' exodeoxyribonuclease activity	0.143473	NA	NA	NA	1	0.554993	NA	NA	NA
Molecular Function	GO:0061821 telomeric D-loop binding	0.143473	NA	NA	NA	1	NA	NA	NA	NA
Molecular Function	GO:0004630 phospholipase D activity	0.152137	NA	NA	NA	1	0.602704	NA	NA	NA
Molecular Function	GO:0005503 all-trans retinal binding	0.152137	NA	NA	NA	1	NA	NA	NA	NA
Molecular Function	GO:0008310 single-stranded DNA 3'-5' exodeoxyribonuclease activity	0.152137	NA	NA	NA	1	NA	NA	0.484879	NA
Molecular Function	GO:0010521 telomerase inhibitor activity	0.152137	NA	NA	NA	1	NA	0.245899	NA	NA
Molecular Function	GO:0031013 troponin I binding	0.152137	NA	NA	0.811966	1	0.602704	NA	0.484879	NA
Molecular Function	GO:0062037 D-loop DNA binding	0.152137	NA	NA	0.811966	1	NA	NA	NA	NA
Molecular Function	GO:0043169 cation binding	0.152137	0.417719	0.413668	0.0465725	1	0.879281	0.648545	0.219857	0.578411
Molecular Function	GO:0140098 catalytic activity, acting on RNA	0.173303	0.384702	0.730185	1	1	0.942605	0.853534	0.326793	NA
Molecular Function	GO:1905538 polysome binding	0.174131	NA	NA	NA	1	NA	NA	NA	NA
Molecular Function	GO:0005502 11-cis retinal binding	0.19818	NA	NA	NA	1	NA	NA	NA	NA
Molecular Function	GO:0008757 S-adenosylmethionine-dependent methyltransferase activity	0.19818	0.331381	NA	0.966229	1	0.864892	0.787638	0.62717	NA
Molecular Function	GO:0008173 RNA methyltransferase activity	0.19818	0.417719	NA	0.712821	1	0.879949	0.787638	0.73057	NA
Molecular Function	GO:0043021 ribonucleoprotein complex binding	0.19818	0.693127	0.552889	1	1	0.920469	0.792963	0.830277	NA
Molecular Function	GO:0016433 rRNA (adenine) methyltransferase activity	0.19818	0.574944	NA	0.924616	1	NA	NA	NA	NA
Molecular Function	GO:0017151 DEAD/H-box RNA helicase binding	0.19818	NA	NA	NA	1	0.443917	NA	0.564203	NA
Molecular Function	GO:0035312 5'-3' exodeoxyribonuclease activity	0.19818	NA	NA	NA	1	0.71629	0.296304	0.564203	NA
Molecular Function	GO:0050072 m7G(5')pppN diphosphatase activity	0.19818	0.574944	NA	NA	1	NA	NA	0.564203	NA
Molecular Function	GO:0004521 endoribonuclease activity	0.201474	0.587613	0.213606	1	1	0.593656	0.800664	0.376004	NA
Molecular Function	GO:0003684 damaged DNA binding	0.207657	0.985624	0.73892	0.655328	1	0.993516	0.438331	0.62717	NA
Molecular Function	GO:0008297 single-stranded DNA exodeoxyribonuclease activity	0.207657	NA	NA	NA	1	0.742122	NA	0.376004	NA
Molecular Function	GO:0032357 oxidized purine DNA binding	0.207657	0.592863	NA	NA	1	NA	NA	0.590028	NA
Molecular Function	GO:0004842 ubiquitin-protein transferase activity	0.212539	0.637031	0.69253	0.966229	1	0.71629	0.997893	0.975343	0.885686
Molecular Function	GO:0032356 oxidized DNA binding	0.212539	0.612574	NA	NA	1	NA	NA	0.614274	NA
Molecular Function	GO:0034596 phosphatidylinositol phosphate 4-phosphatase activity	0.212539	0.612574	NA	NA	1	NA	0.339208	NA	NA
Molecular Function	GO:0047429 nucleoside-triphosphate diphosphatase activity	0.212539	NA	NA	NA	1	NA	NA	0.376004	NA
Molecular Function	GO:0098505 G-rich strand telomeric DNA binding	0.212539	NA	NA	NA	1	NA	NA	NA	NA
Molecular Function	GO:0004862 cAMP-dependent protein kinase inhibitor activity	0.226156	NA	NA	0.963913	1	0.775035	NA	NA	NA
Molecular Function	GO:1901612 cardiolipin binding	0.226156	NA	NA	NA	1	NA	NA	0.376004	NA
Molecular Function	GO:0016788 hydrolase activity, acting on ester bonds	0.226156	0.417719	0.537182	0.976832	1	0.879949	0.5901	0.219857	0.506024
Molecular Function	GO:0019787 ubiquitin-like protein transferase activity	0.226156	0.642834	0.730185	0.974498	1	0.676603	0.997893	0.948544	0.885686
Molecular Function	GO:0016423 tRNA (guanine) methyltransferase activity	0.226156	0.384702	NA	0.966229	1	0.791414	0.377291	0.651104	NA
Molecular Function	GO:0017166 vinculin binding	0.226156	NA	NA	0.966229	1	0.791414	NA	NA	NA
Molecular Function	GO:0043047 single-stranded telomeric DNA binding	0.226156	NA	NA	0.966229	1	NA	NA	NA	NA
Molecular Function	GO:0106019 phosphatidylinositol-4,5-bisphosphate phosphatase activity	0.226156	0.384702	NA	NA	1	NA	0.377291	NA	NA
Molecular Function	GO:0061630 ubiquitin protein ligase activity	0.22811	0.668243	0.754249	1	1	0.500801	0.919551	0.975343	0.869247
Molecular Function	GO:0008296 3'-5'-exodeoxyribonuclease activity	0.228348	0.668243	NA	NA	1	NA	NA	0.669328	NA
Molecular Function	GO:0008603 cAMP-dependent protein kinase regulator activity	0.228348	NA	NA	0.968703	1	0.81414	NA	NA	NA
Molecular Function	GO:0019215 intermediate filament binding	0.228348	NA	NA	NA	1	0.215236	NA	NA	NA
Molecular Function	GO:0043167 ion binding	0.228348	0.384702	0.583398	0.258554	1	0.775035	0.981819	0.128871	0.72367
Molecular Function	GO:0061659 ubiquitin-like protein ligase activity	0.228348	0.696396	0.770479	1	1	0.443917	0.939202	0.923829	0.869247
Molecular Function	GO:0008474 palmitoyl-(protein) hydrolase activity	0.228348	0.678539	NA	NA	1	0.831017	NA	NA	0.211787
Molecular Function	GO:0019104 DNA N-glycosylase activity	0.228348	0.678539	NA	0.974498	1	NA	0.400085	0.690357	NA
Molecular Function	GO:0031404 chloride ion binding	0.228348	NA	NA	NA	1	NA	NA	NA	NA
Molecular Function	GO:0098599 palmitoyl hydrolase activity	0.228348	0.678539	NA	NA	1	0.831017	NA	NA	0.211787
Molecular Function	GO:0098847 sequence-specific single stranded DNA binding	0.228348	NA	NA	0.974498	1	0.831017	NA	NA	NA
Biological Process	GO:0016562 protein import into peroxisome matrix, receptor recycling	0.230962	0.727292	NA	1	1	0.595026	NA	0.796621	NA
Biological Process	GO:0060027 convergent extension involved in gastrulation	0.230962	NA	NA	0.98411	1	0.664171	NA	NA	NA
Biological Process	GO:0071492 cellular response to UV-A	0.230962	0.762314	NA	NA	1	0.401506	NA	NA	0.404332
Biological Process	GO:0033689 negative regulation of osteoblast proliferation	0.230962	NA	NA	NA	1	0.222128	NA	0.842668	NA
Biological Process	GO:0043123 positive regulation of I-kappaB kinase/NF-kappaB signaling	0.230962	0.673093	0.0769732	1	1	0.312638	1	0.885509	NA
Biological Process	GO:0070141 response to UV-A	0.230962	0.796009	NA	NA	1	0.493302	NA	NA	0.404332
Biological Process	GO:0014029 neural crest formation	0.230962	0.807203	NA	NA	1	0.0391706	NA	NA	NA
Biological Process	GO:0016558 protein import into peroxisome matrix	0.230962	0.807203	NA	1	1	0.513868	NA	0.859702	NA
Biological Process	GO:0060026 convergent extension	0.230962	NA	NA	0.98411	1	0.54397	NA	NA	NA
Biological Process	GO:0090399 replicative senescence	0.230962	0.812194	NA	1	1	0.318857	NA	NA	NA
Biological Process	GO:2000095 regulation of Wnt signaling pathway, planar cell polarity pathway	0.230962	0.812194	0.331023	1	1	0.54397	NA	NA	NA
Biological Process	GO:1990403 embryonic brain development	0.230962	0.818491	NA	NA	1	0.829858	NA	0.875	NA
Biological Process	GO:0017038 protein import	0.230962	0.991457	0.847466	1	1	0.00179625	0.97816	0.753073	NA
Biological Process	GO:0072594 establishment of protein localization to organelle	0.230962	0.979373	0.780069	1	1	0.21657	1	0.759321	0.8702
Biological Process	GO:1905515 non-motile cilium assembly	0.230962	0.932951	NA	0.861701	1	1	0.75546	0.737666	NA
Biological Process	GO:0006625 protein targeting to peroxisome	0.230962	0.849671	NA	1	1	0.650844	NA	0.782047	NA
Biological Process	GO:0072662 protein localization to peroxisome	0.230962	0.849671	NA	1	1	0.650844	NA	0.782047	NA
Biological Process	GO:0072663 establishment of protein localization to peroxisome	0.230962	0.849671	NA	1	1	0.650844	NA	0.782047	NA
Biological Process	GO:0050765 negative regulation of phagocytosis	0.230962	NA	NA	1	1	NA	NA	NA	NA
Biological Process	GO:0015919 peroxisomal membrane transport	0.230962	0.87061	NA	1	1	0.463764	NA	0.737666	NA
Biological Process	GO:0043122 regulation of I-kappaB kinase/NF-kappaB signaling	0.230962	0.584855	0.0230227	1	1	0.105795	0.998339	0.956218	NA
Biological Process	GO:0003271 smoothened signaling pathway involved in regulation of secondary heart field cardioblast proliferation	0.230962	NA	NA	NA	NA	NA	NA	NA	NA
Biological Process	GO:0009739 response to gibberellin	0.230962	NA	NA	NA	NA	NA	NA	NA	NA
Biological Process	GO:0009740 gibberellic acid mediated signaling pathway	0.230962	NA	NA	NA	NA	NA	NA	NA	NA
Biological Process	GO:0010476 gibberellin mediated signaling pathway	0.230962	NA	NA	NA	NA	NA	NA	NA	NA
Biological Process	GO:0035862 dITP metabolic process	0.230962	NA	NA	NA	NA	NA	NA	NA	NA
Biological Process	GO:0035863 dITP catabolic process	0.230962	NA	NA	NA	NA	NA	NA	NA	NA
Biological Process	GO:0044345 stromal-epithelial cell signaling involved in prostate gland development	0.230962	NA	NA	NA	NA	NA	NA	NA	NA
Biological Process	GO:0060383 positive regulation of DNA strand elongation	0.230962	NA	NA	NA	NA	NA	NA	NA	NA
Biological Process	GO:0061837 neuropeptide processing	0.230962	NA	NA	NA	NA	NA	NA	NA	NA
Biological Process	GO:0071370 cellular response to gibberellin stimulus	0.230962	NA	NA	NA	NA	NA	NA	NA	NA
Biological Process	GO:0090246 convergent extension involved in somitogenesis	0.230962	NA	NA	NA	NA	NA	NA	NA	NA
Biological Process	GO:1903569 positive regulation of protein localization to ciliary membrane	0.230962	NA	NA	NA	NA	NA	NA	NA	NA
Biological Process	GO:2000080 negative regulation of canonical Wnt signaling pathway involved in controlling type B pancreatic cell proliferation	0.230962	NA	NA	NA	NA	NA	NA	NA	NA
Biological Process	GO:0043574 peroxisomal transport	0.230962	0.884248	NA	1	1	0.508102	NA	0.753073	NA
Biological Process	GO:2000050 regulation of non-canonical Wnt signaling pathway	0.230962	0.889427	0.154599	1	1	0.514339	0.790525	NA	NA
Biological Process	GO:0033688 regulation of osteoblast proliferation	0.230962	NA	NA	NA	1	0.106575	NA	0.830705	NA
Biological Process	GO:0060765 regulation of androgen receptor signaling pathway	0.230962	0.899818	NA	1	1	0.369842	NA	0.931124	NA
Biological Process	GO:0009451 RNA modification	0.230962	0.237186	0.926022	1	1	0.834867	0.93221	0.759321	0.674199
Biological Process	GO:0051492 regulation of stress fiber assembly	0.230962	0.8182	0.76259	1	1	0.0770399	0.963589	0.952773	NA
Biological Process	GO:0034470 ncRNA processing	0.230962	0.507925	0.709049	1	1	0.677254	1	0.708884	0.847012
Biological Process	GO:0007249 I-kappaB kinase/NF-kappaB signaling	0.230962	0.690694	0.0431513	1	1	0.0242721	1	0.968483	NA
Biological Process	GO:0006400 tRNA modification	0.230962	0.0211473	0.771734	1	1	0.838176	0.796229	0.782047	0.562246
Biological Process	GO:0014033 neural crest cell differentiation	0.230962	0.690694	0.49146	1	1	0.163103	0.796229	0.841542	NA
Biological Process	GO:0045671 negative regulation of osteoclast differentiation	0.230962	NA	0.472793	1	1	0.0264812	NA	0.953801	NA
Biological Process	GO:0046856 phosphatidylinositol dephosphorylation	0.230962	0.507925	NA	NA	1	NA	0.81235	0.842668	0.458143
Biological Process	GO:0071478 cellular response to radiation	0.230962	0.991457	0.255649	1	1	0.461816	0.956282	0.97922	0.687257
Biological Process	GO:0018345 protein palmitoylation	0.230962	0.673093	NA	1	1	0.463764	NA	0.84561	NA
Biological Process	GO:0033687 osteoblast proliferation	0.230962	NA	NA	1	1	0.0310726	0.81235	0.84561	NA
Biological Process	GO:0110020 regulation of actomyosin structure organization	0.230962	0.845387	0.790239	1	1	0.0767314	0.971505	0.973008	NA
Biological Process	GO:0002086 diaphragm contraction	0.230962	NA	NA	NA	1	NA	NA	NA	NA
Biological Process	GO:0002280 monocyte activation involved in immune response	0.230962	NA	NA	NA	1	NA	NA	NA	NA
Biological Process	GO:0018009 N-terminal peptidyl-L-cysteine N-palmitoylation	0.230962	NA	NA	0.98411	NA	NA	NA	NA	NA
Biological Process	GO:0032972 regulation of muscle filament sliding speed	0.230962	NA	NA	NA	NA	0.33207	NA	NA	NA
Biological Process	GO:0034346 positive regulation of type III interferon production	0.230962	NA	NA	NA	NA	0.33207	NA	NA	NA
Biological Process	GO:0044332 Wnt signaling pathway involved in dorsal/ventral axis specification	0.230962	NA	NA	NA	NA	NA	NA	0.737666	NA
Biological Process	GO:0044343 canonical Wnt signaling pathway involved in regulation of type B pancreatic cell proliferation	0.230962	NA	NA	NA	1	NA	NA	NA	NA
Biological Process	GO:0046449 creatinine metabolic process	0.230962	NA	NA	NA	1	NA	NA	NA	NA
Biological Process	GO:0051877 pigment granule aggregation in cell center	0.230962	NA	NA	NA	1	NA	NA	NA	NA
Biological Process	GO:0060151 peroxisome localization	0.230962	NA	NA	NA	1	NA	NA	NA	NA
Biological Process	GO:0060152 microtubule-based peroxisome localization	0.230962	NA	NA	NA	1	NA	NA	NA	NA
Biological Process	GO:0061015 snRNA import into nucleus	0.230962	NA	NA	NA	1	NA	NA	NA	NA
Biological Process	GO:1903031 regulation of microtubule plus-end binding	0.230962	NA	NA	NA	1	NA	NA	NA	NA
Biological Process	GO:1903033 positive regulation of microtubule plus-end binding	0.230962	NA	NA	NA	1	NA	NA	NA	NA
Biological Process	GO:1903567 regulation of protein localization to ciliary membrane	0.230962	NA	NA	NA	1	NA	NA	NA	NA
Biological Process	GO:2000040 regulation of planar cell polarity pathway involved in axis elongation	0.230962	NA	NA	NA	1	NA	NA	NA	NA
Biological Process	GO:2000041 negative regulation of planar cell polarity pathway involved in axis elongation	0.230962	NA	NA	NA	1	NA	NA	NA	NA
Biological Process	GO:2000053 regulation of Wnt signaling pathway involved in dorsal/ventral axis specification	0.230962	NA	NA	NA	NA	NA	NA	0.737666	NA
Biological Process	GO:2000054 negative regulation of Wnt signaling pathway involved in dorsal/ventral axis specification	0.230962	NA	NA	NA	NA	NA	NA	0.737666	NA
Biological Process	GO:2000079 regulation of canonical Wnt signaling pathway involved in controlling type B pancreatic cell proliferation	0.230962	NA	NA	NA	1	NA	NA	NA	NA
Molecular Function	GO:0008020 G protein-coupled photoreceptor activity	0.235734	NA	NA	0.982847	1	NA	NA	NA	NA
Molecular Function	GO:0140036 ubiquitin-dependent protein binding	0.235734	0.23463	NA	0.982847	1	0.845806	NA	NA	NA
Molecular Function	GO:1901611 phosphatidylglycerol binding	0.235734	NA	NA	NA	1	NA	NA	0.326793	NA
Molecular Function	GO:0004518 nuclease activity	0.243193	0.549851	0.701771	1	1	0.867759	0.458194	0.219857	NA
Molecular Function	GO:0008168 methyltransferase activity	0.246249	0.384702	NA	0.966229	1	0.881043	0.698737	0.70493	NA
Molecular Function	GO:0008238 exopeptidase activity	0.246249	0.965585	0.823624	0.844361	1	0.982167	0.912105	0.542515	NA
Molecular Function	GO:0005149 interleukin-1 receptor binding	0.246249	0.716131	0.141174	0.986727	1	0.648796	NA	NA	NA
Molecular Function	GO:0015095 magnesium ion transmembrane transporter activity	0.246249	NA	NA	0.66221	1	0.648796	NA	0.728208	NA
Molecular Function	GO:0017110 nucleoside-diphosphatase activity	0.246249	NA	NA	0.986727	1	0.648796	NA	0.439986	NA
Molecular Function	GO:0140035 ubiquitination-like modification-dependent protein binding	0.246249	0.262355	NA	0.986727	1	0.867759	NA	NA	NA
Biological Process	GO:0032231 regulation of actin filament bundle assembly	0.249148	0.780206	0.800559	1	1	0.0967331	0.975371	0.977029	NA
Biological Process	GO:0048147 negative regulation of fibroblast proliferation	0.249148	0.68468	0.494577	1	1	0.847379	0.816964	0.762195	NA
Molecular Function	GO:0000287 magnesium ion binding	0.249576	0.65423	0.870559	0.686829	1	0.762253	0.938371	0.376004	0.749344
Molecular Function	GO:0004438 phosphatidylinositol-3-phosphatase activity	0.249576	0.467809	NA	NA	1	NA	0.438331	0.326793	NA
Molecular Function	GO:0008409 5'-3' exonuclease activity	0.249576	0.722629	NA	NA	1	0.879949	0.438331	0.326793	NA
Molecular Function	GO:0009881 photoreceptor activity	0.249576	NA	NA	0.99392	1	NA	NA	NA	NA
Molecular Function	GO:0016741 transferase activity, transferring one-carbon groups	0.250135	0.384702	NA	0.966229	1	0.867759	0.729352	0.728208	NA
Molecular Function	GO:0000339 RNA cap binding	0.250135	NA	0.431549	0.99392	1	NA	NA	NA	NA
Molecular Function	GO:0016918 retinal binding	0.250135	0.733126	NA	NA	1	NA	NA	NA	NA
Molecular Function	GO:0052744 phosphatidylinositol monophosphate phosphatase activity	0.250135	0.482953	NA	NA	1	NA	0.446077	0.339184	NA
Molecular Function	GO:0061608 nuclear import signal receptor activity	0.250135	0.733126	NA	0.924616	1	0.688501	NA	NA	NA
Biological Process	GO:0030038 contractile actin filament bundle assembly	0.251753	0.87061	0.804779	1	1	0.0339945	0.975371	0.859702	NA
Biological Process	GO:0043149 stress fiber assembly	0.251753	0.87061	0.804779	1	1	0.0339945	0.975371	0.859702	NA
Biological Process	GO:0046326 positive regulation of glucose import	0.251753	0.582097	0.210988	1	1	0.857947	NA	0.968849	NA
Biological Process	GO:0043412 macromolecule modification	0.251753	0.000154469	9.37878e-05	1	1	0.00233992	1	0.753073	0.75287
Molecular Function	GO:0042578 phosphoric ester hydrolase activity	0.251982	0.417719	0.230292	0.982847	1	0.672439	0.976078	0.439986	0.337199
Molecular Function	GO:0042803 protein homodimerization activity	0.251982	1	0.451946	0.963913	1	0.443917	0.997893	0.542515	0.909079
Molecular Function	GO:0004620 phospholipase activity	0.251982	0.907833	NA	0.644003	1	0.554993	NA	0.830321	NA
Biological Process	GO:0060122 inner ear receptor cell stereocilium organization	0.252102	0.936003	NA	1	1	0.350378	NA	0.971776	NA
Biological Process	GO:0044743 protein transmembrane import into intracellular organelle	0.252102	0.939112	NA	1	1	0.228571	0.736857	0.859702	NA
Biological Process	GO:0007031 peroxisome organization	0.252102	0.808733	NA	1	1	0.724293	NA	0.737666	NA
Biological Process	GO:0003011 involuntary skeletal muscle contraction	0.252102	NA	NA	NA	1	NA	NA	NA	NA
Biological Process	GO:0006500 N-terminal protein palmitoylation	0.252102	NA	NA	1	1	NA	NA	NA	NA
Biological Process	GO:0010814 substance P catabolic process	0.252102	NA	NA	NA	1	NA	NA	NA	NA
Biological Process	GO:0016077 sno(s)RNA catabolic process	0.252102	NA	NA	NA	1	NA	NA	0.753073	NA
Biological Process	GO:0031443 fast-twitch skeletal muscle fiber contraction	0.252102	NA	NA	NA	1	NA	NA	NA	NA
Biological Process	GO:0045168 cell-cell signaling involved in cell fate commitment	0.252102	NA	NA	NA	1	0.401506	NA	NA	NA
Biological Process	GO:0046331 lateral inhibition	0.252102	NA	NA	NA	1	0.401506	NA	NA	NA
Biological Process	GO:0072338 cellular lactam metabolic process	0.252102	NA	NA	NA	1	NA	NA	NA	NA
Biological Process	GO:0101030 tRNA-guanine transglycosylation	0.252102	0.651833	NA	NA	1	NA	NA	NA	NA
Biological Process	GO:0110155 NAD-cap decapping	0.252102	NA	NA	1	NA	NA	NA	0.753073	NA
Biological Process	GO:0140468 HRI-mediated signaling	0.252102	NA	NA	NA	1	0.401506	NA	NA	NA
Biological Process	GO:1905271 regulation of proton-transporting ATP synthase activity, rotational mechanism	0.252102	NA	NA	NA	1	NA	NA	0.753073	NA
Biological Process	GO:1905273 positive regulation of proton-transporting ATP synthase activity, rotational mechanism	0.252102	NA	NA	NA	1	NA	NA	0.753073	NA
Biological Process	GO:1905464 positive regulation of DNA duplex unwinding	0.252102	NA	NA	1	1	NA	NA	NA	NA
Biological Process	GO:1905706 regulation of mitochondrial ATP synthesis coupled proton transport	0.252102	NA	NA	NA	1	NA	NA	0.753073	NA
Biological Process	GO:1905776 positive regulation of DNA helicase activity	0.252102	NA	NA	1	1	NA	NA	NA	NA
Biological Process	GO:2000233 negative regulation of rRNA processing	0.252102	NA	NA	NA	1	NA	NA	NA	NA
Molecular Function	GO:0016018 cyclosporin A binding	0.252935	0.749763	NA	1	1	0.900369	NA	0.766748	NA
Molecular Function	GO:0010314 phosphatidylinositol-5-phosphate binding	0.260171	0.76043	0.162541	0.941304	1	0.908259	NA	0.376004	NA
Molecular Function	GO:0051010 microtubule plus-end binding	0.260171	0.513885	NA	0.941304	1	0.908259	NA	0.777457	NA
Biological Process	GO:0071214 cellular response to abiotic stimulus	0.266542	0.993302	0.0879764	1	1	0.00667015	0.97816	1	0.806845
Biological Process	GO:0104004 cellular response to environmental stimulus	0.266542	0.993302	0.0879764	1	1	0.00667015	0.97816	1	0.806845
Biological Process	GO:0001881 receptor recycling	0.266542	0.82711	0.545521	1	1	0.446438	NA	0.805995	0.476038
Biological Process	GO:0010828 positive regulation of glucose transmembrane transport	0.266542	0.631037	0.246516	1	1	0.773647	NA	0.983085	NA
Biological Process	GO:0003009 skeletal muscle contraction	0.273901	0.830586	0.0966999	1	1	0.463764	NA	0.984548	NA
Biological Process	GO:0046839 phospholipid dephosphorylation	0.273901	0.507925	NA	1	1	0.926381	0.712989	0.892352	0.476038
Biological Process	GO:0030521 androgen receptor signaling pathway	0.273901	0.96237	NA	1	1	0.138531	NA	0.899821	NA
Biological Process	GO:0045444 fat cell differentiation	0.273901	0.953726	0.00153492	0.98411	1	0.0198239	1	0.782047	0.499947
Biological Process	GO:0002940 tRNA N2-guanine methylation	0.273901	NA	NA	1	1	0.463764	NA	NA	NA
Biological Process	GO:0006391 transcription initiation from mitochondrial promoter	0.273901	NA	NA	NA	1	NA	NA	NA	NA
Biological Process	GO:0006404 RNA import into nucleus	0.273901	NA	NA	NA	1	NA	NA	NA	NA
Biological Process	GO:0009217 purine deoxyribonucleoside triphosphate catabolic process	0.273901	NA	NA	NA	1	NA	NA	NA	NA
Biological Process	GO:0010813 neuropeptide catabolic process	0.273901	NA	NA	NA	1	NA	NA	NA	NA
Biological Process	GO:0032202 telomere assembly	0.273901	NA	NA	NA	1	NA	NA	0.759321	NA
Biological Process	GO:0032971 regulation of muscle filament sliding	0.273901	NA	NA	NA	1	0.463764	NA	NA	NA
Biological Process	GO:0038108 negative regulation of appetite by leptin-mediated signaling pathway	0.273901	NA	NA	1	1	NA	NA	NA	NA
Biological Process	GO:0045007 depurination	0.273901	0.673093	NA	1	NA	NA	NA	0.759321	NA
Biological Process	GO:0090071 negative regulation of ribosome biogenesis	0.273901	NA	NA	NA	1	NA	NA	NA	NA
Biological Process	GO:1903850 regulation of cristae formation	0.273901	NA	NA	NA	1	NA	NA	NA	NA
Biological Process	GO:1903925 response to bisphenol A	0.273901	NA	NA	NA	1	NA	NA	NA	NA
Biological Process	GO:1903926 cellular response to bisphenol A	0.273901	NA	NA	NA	1	NA	NA	NA	NA
Biological Process	GO:0046483 heterocycle metabolic process	0.273901	0.129622	0.00198247	1	1	0.228571	0.796229	0.0281627	0.773975
Molecular Function	GO:0004540 ribonuclease activity	0.275301	0.722629	0.421703	1	1	0.791414	0.955777	0.326793	NA
Molecular Function	GO:0030215 semaphorin receptor binding	0.275301	0.785046	0.473189	1	1	0.764202	0.198965	0.542515	NA
Molecular Function	GO:0035035 histone acetyltransferase binding	0.275301	NA	0.174157	0.636338	1	0.764202	NA	0.542515	NA
Molecular Function	GO:0004529 exodeoxyribonuclease activity	0.275301	0.788275	NA	NA	1	0.926022	0.49372	0.376004	NA
Molecular Function	GO:0004622 lysophospholipase activity	0.275301	NA	NA	0.571566	1	0.77244	NA	NA	NA
Molecular Function	GO:0008093 cytoskeletal anchor activity	0.275301	0.556517	NA	0.636338	1	0.77244	0.49372	0.810717	NA
Molecular Function	GO:0008649 rRNA methyltransferase activity	0.275301	0.788275	NA	0.636338	1	0.926022	NA	0.810717	NA
Molecular Function	GO:0016895 exodeoxyribonuclease activity, producing 5'-phosphomonoesters	0.275301	0.788275	NA	NA	1	0.926022	0.49372	0.376004	NA
Biological Process	GO:0051225 spindle assembly	0.277053	0.978312	0.860924	0.349783	1	0.941178	0.999343	0.973802	NA
Biological Process	GO:0008033 tRNA processing	0.277053	0.0512746	0.864266	1	1	0.946901	0.75546	0.708884	0.611325
Biological Process	GO:0002762 negative regulation of myeloid leukocyte differentiation	0.277053	NA	0.000955107	1	1	0.0919406	NA	0.909808	NA
Biological Process	GO:0034660 ncRNA metabolic process	0.277053	0.673093	0.619139	1	1	0.814027	1	0.708884	0.887611
Biological Process	GO:0060119 inner ear receptor cell development	0.277053	0.87061	NA	1	1	0.401506	NA	0.995172	NA
Biological Process	GO:0006725 cellular aromatic compound metabolic process	0.277053	0.118993	0.00276914	1	1	0.289264	0.80951	0.0777787	0.790201
Biological Process	GO:0009144 purine nucleoside triphosphate metabolic process	0.277053	0.882883	NA	1	1	0.98749	1	0.782047	NA
Biological Process	GO:0006139 nucleobase-containing compound metabolic process	0.277053	0.0735293	0.000653064	1	1	0.214601	0.768333	0.0777787	0.806931
Biological Process	GO:1901360 organic cyclic compound metabolic process	0.277053	0.0924595	0.00222662	1	1	0.318857	0.75546	0.151756	0.824192
Biological Process	GO:0042157 lipoprotein metabolic process	0.277053	0.557391	0.6439	1	1	0.779422	0.877875	0.840278	0.624736
Biological Process	GO:0060071 Wnt signaling pathway, planar cell polarity pathway	0.277053	0.762314	0.297555	1	1	0.112469	0.745329	0.762195	NA
Biological Process	GO:0009146 purine nucleoside triphosphate catabolic process	0.277053	NA	NA	NA	1	NA	NA	NA	NA
Biological Process	GO:0034343 type III interferon production	0.277053	NA	NA	NA	1	0.513868	NA	NA	NA
Biological Process	GO:0034344 regulation of type III interferon production	0.277053	NA	NA	NA	1	0.513868	NA	NA	NA
Biological Process	GO:0043335 protein unfolding	0.277053	0.690694	0.180333	NA	1	NA	NA	NA	NA
Biological Process	GO:0048022 negative regulation of melanin biosynthetic process	0.277053	NA	NA	1	1	NA	NA	NA	NA
Biological Process	GO:0060687 regulation of branching involved in prostate gland morphogenesis	0.277053	NA	NA	1	1	NA	NA	NA	NA
Biological Process	GO:0061009 common bile duct development	0.277053	NA	NA	NA	1	0.513868	NA	NA	NA
Biological Process	GO:0070086 ubiquitin-dependent endocytosis	0.277053	NA	NA	NA	1	0.513868	NA	NA	NA
Biological Process	GO:0071504 cellular response to heparin	0.277053	NA	0.180333	NA	1	0.513868	NA	NA	NA
Biological Process	GO:0090069 regulation of ribosome biogenesis	0.277053	NA	NA	1	1	NA	NA	NA	NA
Biological Process	GO:0090244 Wnt signaling pathway involved in somitogenesis	0.277053	NA	0.180333	NA	1	NA	NA	NA	NA
Biological Process	GO:0090245 axis elongation involved in somitogenesis	0.277053	NA	NA	NA	1	NA	NA	NA	NA
Biological Process	GO:1900377 negative regulation of secondary metabolite biosynthetic process	0.277053	NA	NA	1	1	NA	NA	NA	NA
Biological Process	GO:1904058 positive regulation of sensory perception of pain	0.277053	NA	NA	1	1	NA	NA	NA	NA
Biological Process	GO:1904956 regulation of midbrain dopaminergic neuron differentiation	0.277053	NA	0.180333	NA	1	0.513868	NA	NA	NA
Biological Process	GO:1905774 regulation of DNA helicase activity	0.277053	NA	NA	1	1	NA	NA	NA	NA
Biological Process	GO:0000086 G2/M transition of mitotic cell cycle	0.281343	0.708177	0.435423	0.861701	1	0.712706	1	0.708884	NA
Biological Process	GO:0010212 response to ionizing radiation	0.281343	0.893643	0.149667	1	1	0.343246	0.768333	0.943271	NA
Biological Process	GO:0046324 regulation of glucose import	0.281343	0.690694	0.0444497	1	1	0.750302	NA	0.846764	NA
Biological Process	GO:0065002 intracellular protein transmembrane transport	0.281343	0.978311	NA	1	1	0.33207	0.745329	0.846764	NA
Biological Process	GO:0050881 musculoskeletal movement	0.281343	0.893643	0.0494192	1	1	0.630465	NA	0.931124	NA
Biological Process	GO:0090175 regulation of establishment of planar polarity	0.281343	0.780698	0.141649	1	1	0.14667	0.747971	0.782047	NA
Biological Process	GO:0050879 multicellular organismal movement	0.281343	0.899818	0.0508138	1	1	0.638603	NA	0.938245	NA
Biological Process	GO:0007224 smoothened signaling pathway	0.281343	0.673093	NA	1	1	0.997187	0.712989	0.708884	NA
Biological Process	GO:0000425 pexophagy	0.281343	NA	NA	1	1	0.228571	NA	NA	NA
Biological Process	GO:0003010 voluntary skeletal muscle contraction	0.281343	NA	NA	NA	1	NA	NA	NA	NA
Biological Process	GO:0003402 planar cell polarity pathway involved in axis elongation	0.281343	NA	NA	1	1	0.557481	NA	NA	NA
Biological Process	GO:0009597 detection of virus	0.281343	NA	NA	NA	1	NA	NA	0.782047	NA
Biological Process	GO:0009637 response to blue light	0.281343	NA	NA	1	1	NA	NA	NA	NA
Biological Process	GO:0010571 positive regulation of nuclear cell cycle DNA replication	0.281343	NA	NA	NA	1	NA	NA	0.782047	NA
Biological Process	GO:0014034 neural crest cell fate commitment	0.281343	NA	NA	NA	1	0.228571	NA	NA	NA
Biological Process	GO:0014721 twitch skeletal muscle contraction	0.281343	NA	NA	NA	1	NA	NA	NA	NA
Biological Process	GO:0032534 regulation of microvillus assembly	0.281343	NA	NA	NA	1	0.228571	NA	NA	NA
Biological Process	GO:0044340 canonical Wnt signaling pathway involved in regulation of cell proliferation	0.281343	NA	NA	NA	1	NA	NA	NA	NA
Biological Process	GO:0051030 snRNA transport	0.281343	NA	NA	NA	1	NA	NA	NA	NA
Biological Process	GO:0060028 convergent extension involved in axis elongation	0.281343	NA	NA	1	1	0.557481	NA	NA	NA
Biological Process	GO:0060526 prostate glandular acinus morphogenesis	0.281343	NA	NA	1	1	NA	NA	0.782047	NA
Biological Process	GO:0060527 prostate epithelial cord arborization involved in prostate glandular acinus morphogenesis	0.281343	NA	NA	1	1	NA	NA	0.782047	NA
Biological Process	GO:1903416 response to glycoside	0.281343	NA	NA	NA	1	NA	NA	NA	NA
Biological Process	GO:1904528 positive regulation of microtubule binding	0.281343	NA	NA	NA	1	0.228571	NA	NA	NA
Biological Process	GO:2000002 negative regulation of DNA damage checkpoint	0.281343	NA	NA	NA	1	0.557481	NA	NA	NA
Biological Process	GO:2000051 negative regulation of non-canonical Wnt signaling pathway	0.281343	NA	NA	NA	1	NA	0.736857	NA	NA
Molecular Function	GO:0140102 catalytic activity, acting on a rRNA	0.283758	0.795933	NA	0.641733	1	0.928895	NA	0.815869	NA
Molecular Function	GO:0019706 protein-cysteine S-palmitoyltransferase activity	0.284846	0.574944	NA	0.968703	1	0.443917	NA	0.578078	NA
Molecular Function	GO:0019707 protein-cysteine S-acyltransferase activity	0.284846	0.574944	NA	0.968703	1	0.443917	NA	0.578078	NA
Molecular Function	GO:0034593 phosphatidylinositol bisphosphate phosphatase activity	0.284846	0.331381	NA	NA	1	NA	0.518151	0.578078	NA
Molecular Function	GO:0050681 androgen receptor binding	0.284846	0.801884	NA	1	1	0.604868	NA	NA	NA
Molecular Function	GO:0004519 endonuclease activity	0.284949	0.454208	0.462615	0.974498	1	0.775035	0.419123	0.326793	NA
Molecular Function	GO:0140101 catalytic activity, acting on a tRNA	0.284949	0.331381	NA	0.958639	1	0.993516	0.694774	0.410649	NA
Molecular Function	GO:0016298 lipase activity	0.289868	0.960375	NA	0.670363	1	0.724068	NA	0.819554	NA
Biological Process	GO:0042306 regulation of protein import into nucleus	0.292403	0.983171	0.336173	1	1	0.283006	NA	0.708884	NA
Biological Process	GO:0034641 cellular nitrogen compound metabolic process	0.292403	0.155154	0.00153968	1	1	0.643321	0.893837	0.352798	0.884617
Biological Process	GO:0044839 cell cycle G2/M phase transition	0.292403	0.690694	0.309951	0.599616	1	0.729595	1	0.708884	NA
Biological Process	GO:0051017 actin filament bundle assembly	0.292403	0.690694	0.699989	1	1	0.0170928	1	0.923732	NA
Biological Process	GO:0032970 regulation of actin filament-based process	0.292403	0.673093	0.585526	1	1	0.00106726	1	1	NA
Biological Process	GO:0009141 nucleoside triphosphate metabolic process	0.292403	0.744848	0.905692	1	1	0.992211	1	0.759321	NA
Biological Process	GO:0006166 purine ribonucleoside salvage	0.292403	NA	NA	NA	1	0.269377	NA	0.796621	NA
Biological Process	GO:0006498 N-terminal protein lipidation	0.292403	NA	NA	1	1	NA	NA	NA	NA
Biological Process	GO:0009204 deoxyribonucleoside triphosphate catabolic process	0.292403	NA	NA	NA	1	NA	NA	0.796621	NA
Biological Process	GO:0009215 purine deoxyribonucleoside triphosphate metabolic process	0.292403	0.727292	NA	1	1	NA	NA	NA	NA
Biological Process	GO:0010815 bradykinin catabolic process	0.292403	NA	NA	1	1	NA	NA	0.796621	NA
Biological Process	GO:0014883 transition between fast and slow fiber	0.292403	NA	NA	NA	1	NA	NA	NA	NA
Biological Process	GO:0045578 negative regulation of B cell differentiation	0.292403	NA	0.0287318	NA	1	0.595026	NA	NA	NA
Biological Process	GO:0051096 positive regulation of helicase activity	0.292403	NA	NA	1	1	NA	NA	NA	NA
Biological Process	GO:0071503 response to heparin	0.292403	NA	0.214585	NA	1	0.595026	NA	NA	NA
Biological Process	GO:1903566 positive regulation of protein localization to cilium	0.292403	0.727292	NA	NA	1	0.595026	0.736857	NA	NA
Biological Process	GO:1905462 regulation of DNA duplex unwinding	0.292403	NA	NA	0.973471	1	NA	NA	NA	NA
Biological Process	GO:2000210 positive regulation of anoikis	0.292403	NA	NA	NA	1	0.269377	NA	NA	NA
Biological Process	GO:2000270 negative regulation of fibroblast apoptotic process	0.292403	0.727292	NA	NA	1	NA	NA	NA	NA
Biological Process	GO:2000766 negative regulation of cytoplasmic translation	0.292403	NA	NA	NA	1	0.595026	NA	NA	NA
Biological Process	GO:0090304 nucleic acid metabolic process	0.292403	0.137428	5.72843e-05	1	1	0.0548207	0.796229	0.355578	0.705665
Molecular Function	GO:0008017 microtubule binding	0.29272	0.966385	1	0.053645	1	0.500801	0.196292	0.85146	0.811973
Molecular Function	GO:0045499 chemorepellent activity	0.293473	0.821075	0.200371	0.974498	1	0.816764	0.218762	0.410649	NA
Biological Process	GO:0061572 actin filament bundle organization	0.298373	0.690694	0.70851	1	1	0.021012	1	0.927221	NA
Biological Process	GO:0043170 macromolecule metabolic process	0.299788	0.000751783	3.31738e-08	1	1	0.0157086	0.892224	0.0853301	0.62196
Molecular Function	GO:0046966 thyroid hormone receptor binding	0.300961	0.828315	NA	NA	1	0.95194	0.559794	0.614274	NA
Molecular Function	GO:0016417 S-acyltransferase activity	0.302215	0.417719	NA	0.982847	1	0.381022	NA	0.62717	NA
Molecular Function	GO:0017147 Wnt-protein binding	0.302215	0.837871	NA	0.915495	1	0.84498	0.571408	0.845377	NA
Molecular Function	GO:0140142 nucleocytoplasmic carrier activity	0.302215	0.612574	NA	0.982847	1	0.84498	NA	NA	NA
Molecular Function	GO:0016922 nuclear receptor binding	0.302215	0.801884	0.178384	1	1	0.520852	0.976078	0.640754	NA
Molecular Function	GO:0004175 endopeptidase activity	0.303788	1	0.341941	0.963913	1	0.775035	1	0.956152	0.682725
Molecular Function	GO:0016891 endoribonuclease activity, producing 5'-phosphomonoesters	0.303788	0.624933	0.520907	1	1	0.688501	0.579026	0.439986	NA
Molecular Function	GO:0070273 phosphatidylinositol-4-phosphate binding	0.303788	0.843377	0.213316	0.924616	1	0.519267	NA	0.439986	NA
Biological Process	GO:0071806 protein transmembrane transport	0.304048	0.92398	NA	1	1	0.33207	0.747971	0.825694	NA
Biological Process	GO:1904589 regulation of protein import	0.304048	0.988276	0.359809	1	1	0.33207	NA	0.708884	NA
Molecular Function	GO:0016791 phosphatase activity	0.309275	0.417719	0.119648	1	1	0.764202	0.859735	0.410649	0.219709
Biological Process	GO:0006606 protein import into nucleus	0.31115	0.979373	0.722368	1	1	0.00196973	NA	0.762195	NA
Biological Process	GO:0035567 non-canonical Wnt signaling pathway	0.31115	0.824656	0.369036	1	1	0.0967331	0.732551	0.737666	NA
Biological Process	GO:0042776 mitochondrial ATP synthesis coupled proton transport	0.31115	0.99067	NA	1	0.463263	NA	NA	0.883922	NA
Biological Process	GO:0010637 negative regulation of mitochondrial fusion	0.31115	NA	NA	NA	1	NA	NA	NA	NA
Biological Process	GO:0033615 mitochondrial proton-transporting ATP synthase complex assembly	0.31115	0.732794	NA	1	1	NA	0.736857	NA	NA
Biological Process	GO:0043461 proton-transporting ATP synthase complex assembly	0.31115	0.732794	NA	1	1	NA	0.736857	NA	NA
Biological Process	GO:0070537 histone H2A K63-linked deubiquitination	0.31115	NA	NA	1	1	NA	NA	0.708884	NA
Biological Process	GO:0097527 necroptotic signaling pathway	0.31115	0.732794	NA	NA	1	0.630465	NA	NA	NA
Biological Process	GO:0150094 amyloid-beta clearance by cellular catabolic process	0.31115	NA	0.230414	1	1	0.630465	NA	NA	NA
Biological Process	GO:0045670 regulation of osteoclast differentiation	0.31115	NA	0.072962	1	1	0.0102233	NA	0.885509	NA
Biological Process	GO:0060113 inner ear receptor cell differentiation	0.31115	0.932951	NA	1	1	0.370264	NA	1	NA
Biological Process	GO:0044260 cellular macromolecule metabolic process	0.31115	0.00235716	3.58572e-07	1	1	0.0153862	0.948339	0.453794	0.50415
Molecular Function	GO:0008175 tRNA methyltransferase activity	0.312798	0.321349	NA	0.636338	1	0.724068	0.596761	0.865781	NA
Molecular Function	GO:0030515 snoRNA binding	0.312798	0.643859	0.537182	1	1	0.195966	NA	0.865781	NA
Molecular Function	GO:0097718 disordered domain specific binding	0.312798	0.860966	NA	0.991305	1	0.554993	NA	NA	NA
Molecular Function	GO:0008233 peptidase activity	0.314824	1	0.0989837	0.968703	1	0.772092	0.912018	0.908034	0.811973
Molecular Function	GO:0008289 lipid binding	0.314824	0.727804	0.248166	0.963913	1	0.647585	1	0.326793	0.885686
Molecular Function	GO:0061631 ubiquitin conjugating enzyme activity	0.314824	0.650228	0.546826	0.99392	1	0.969546	NA	0.87314	NA
Cellular Component	GO:0031966 mitochondrial membrane	0.31627	0.495251	0.755965	1	1	1	0.841678	0.155577	1
Cellular Component	GO:0036064 ciliary basal body	0.31627	0.775902	0.998898	0.0499797	1	1	0.937984	0.840232	NA
Cellular Component	GO:0005740 mitochondrial envelope	0.31627	0.530169	0.814632	1	1	1	0.426018	0.168542	1
Cellular Component	GO:0043226 organelle	0.31627	5.90977e-08	0.14703	0.0237751	1	0.531367	0.306017	0.00182613	1
Cellular Component	GO:0060053 neurofilament cytoskeleton	0.31627	NA	NA	NA	NA	0.531367	NA	NA	NA
Cellular Component	GO:0031090 organelle membrane	0.31627	0.234435	0.990446	1	1	1	0.890145	0.414602	0.90848
Cellular Component	GO:1902636 kinociliary basal body	0.31627	NA	NA	NA	1	NA	NA	NA	NA
Cellular Component	GO:1905721 mitotic spindle astral microtubule end	0.31627	NA	0.264281	NA	1	NA	NA	NA	NA
Cellular Component	GO:1990584 cardiac Troponin complex	0.31627	NA	NA	NA	1	0.58998	NA	NA	NA
Cellular Component	GO:0034451 centriolar satellite	0.31627	0.584165	NA	0.18336	1	0.868846	1	0.751632	NA
Cellular Component	GO:0009295 nucleoid	0.31627	0.982456	NA	1	0.93963	0.945672	0.841678	1	NA
Cellular Component	GO:0042645 mitochondrial nucleoid	0.31627	0.982456	NA	1	0.93963	0.945672	0.841678	1	NA
Cellular Component	GO:0043227 membrane-bounded organelle	0.31627	1.9854e-08	0.0501321	0.0447401	1	0.736351	0.217953	0.00117492	1
Cellular Component	GO:0005622 intracellular anatomical structure	0.31627	4.64579e-15	0.000337175	0.0229118	1	0.168998	0.241023	5.10597e-06	0.864183
Cellular Component	GO:0031967 organelle envelope	0.31627	0.581938	0.760701	1	1	1	0.474605	0.168542	0.90848
Cellular Component	GO:0031975 envelope	0.31627	0.581938	0.760701	1	1	1	0.474605	0.168542	0.90848
Biological Process	GO:0051170 import into nucleus	0.320708	0.981802	0.73479	1	1	0.00144669	NA	0.762195	NA
Biological Process	GO:0006281 DNA repair	0.320708	0.507925	0.921475	0.861701	1	1	0.747971	0.708884	0.915488
Biological Process	GO:0007254 JNK cascade	0.320708	0.58844	0.214585	1	1	0.0433932	NA	0.856764	NA
Biological Process	GO:0043627 response to estrogen	0.320708	0.677638	NA	1	1	0.297497	NA	0.899821	NA
Biological Process	GO:0006302 double-strand break repair	0.320708	0.563653	0.929693	0.861701	1	1	0.732551	0.708884	0.790201
Biological Process	GO:0010827 regulation of glucose transmembrane transport	0.320708	0.68468	0.0256569	1	1	0.664171	NA	0.903289	NA
Biological Process	GO:0033143 regulation of intracellular steroid hormone receptor signaling pathway	0.320708	0.991457	0.694824	1	1	0.219109	NA	0.977029	NA
Biological Process	GO:0003266 regulation of secondary heart field cardioblast proliferation	0.320708	NA	NA	1	1	0.664171	NA	NA	NA
Biological Process	GO:0006307 DNA dealkylation involved in DNA repair	0.320708	NA	NA	NA	1	NA	NA	0.737666	NA
Biological Process	GO:0033292 T-tubule organization	0.320708	NA	NA	NA	1	NA	NA	NA	NA
Biological Process	GO:0043174 nucleoside salvage	0.320708	NA	NA	NA	1	0.332923	NA	0.826086	NA
Biological Process	GO:0048023 positive regulation of melanin biosynthetic process	0.320708	NA	NA	NA	1	0.332923	NA	0.826086	NA
Biological Process	GO:0061820 telomeric D-loop disassembly	0.320708	0.744848	NA	NA	1	NA	NA	NA	NA
Biological Process	GO:1900378 positive regulation of secondary metabolite biosynthetic process	0.320708	NA	NA	NA	1	0.332923	NA	0.826086	NA
Biological Process	GO:0042490 mechanoreceptor differentiation	0.320708	0.940378	NA	1	1	0.417019	NA	1	NA
Biological Process	GO:0046323 glucose import	0.320708	0.749519	0.0856991	1	1	0.417019	NA	0.906006	NA
Biological Process	GO:0001736 establishment of planar polarity	0.320708	0.690694	0.204098	1	1	0.145994	0.768333	0.782047	NA
Biological Process	GO:0007164 establishment of tissue polarity	0.320708	0.690694	0.204098	1	1	0.145994	0.768333	0.782047	NA
Biological Process	GO:0071479 cellular response to ionizing radiation	0.320708	0.943588	0.401757	1	1	0.43543	0.768333	0.979342	NA
Biological Process	GO:2000134 negative regulation of G1/S transition of mitotic cell cycle	0.320708	0.849671	0.0882338	1	1	0.228571	0.932043	0.782047	NA
Biological Process	GO:1901991 negative regulation of mitotic cell cycle phase transition	0.320708	0.734258	0.137205	0.291508	1	0.380394	0.943234	0.738976	NA
Biological Process	GO:0007015 actin filament organization	0.320708	0.749519	0.408235	1	1	5.27144e-05	0.97816	0.943936	0.8702
Biological Process	GO:0019438 aromatic compound biosynthetic process	0.320708	0.584855	1.74631e-05	0.896165	1	0.00183716	0.796229	0.708884	0.643611
Biological Process	GO:0090307 mitotic spindle assembly	0.320708	0.99221	0.706611	0.80361	1	0.814027	NA	0.981077	NA
Biological Process	GO:0033365 protein localization to organelle	0.320708	0.96663	0.696086	1	1	0.036454	0.897768	0.896209	0.881508
Biological Process	GO:0009314 response to radiation	0.320708	0.964262	0.154599	1	1	0.159224	1	0.918595	0.871406
Biological Process	GO:0002084 protein depalmitoylation	0.320708	NA	NA	NA	1	NA	NA	NA	0.404332
Biological Process	GO:0003263 cardioblast proliferation	0.320708	NA	0.260035	1	1	0.690298	NA	NA	NA
Biological Process	GO:0003264 regulation of cardioblast proliferation	0.320708	NA	0.260035	1	1	0.690298	NA	NA	NA
Biological Process	GO:0009155 purine deoxyribonucleotide catabolic process	0.320708	0.749519	NA	1	1	0.690298	NA	NA	NA
Biological Process	GO:0014824 artery smooth muscle contraction	0.320708	NA	NA	NA	1	0.162296	NA	NA	NA
Biological Process	GO:0030242 autophagy of peroxisome	0.320708	NA	NA	1	1	0.376885	NA	0.830705	NA
Biological Process	GO:0048865 stem cell fate commitment	0.320708	NA	NA	NA	1	0.376885	NA	NA	NA
Biological Process	GO:0051351 positive regulation of ligase activity	0.320708	NA	NA	1	1	NA	NA	0.830705	NA
Biological Process	GO:0060296 regulation of cilium beat frequency involved in ciliary motility	0.320708	NA	NA	1	1	NA	NA	NA	NA
Biological Process	GO:0060346 bone trabecula formation	0.320708	0.749519	NA	1	1	0.0446203	NA	NA	NA
Biological Process	GO:0060525 prostate glandular acinus development	0.320708	NA	NA	1	1	0.376885	NA	0.830705	NA
Biological Process	GO:1901977 negative regulation of cell cycle checkpoint	0.320708	NA	NA	NA	1	0.690298	NA	NA	NA
Biological Process	GO:1904526 regulation of microtubule binding	0.320708	0.749519	NA	NA	1	0.162296	0.741694	NA	NA
Biological Process	GO:2000271 positive regulation of fibroblast apoptotic process	0.320708	NA	NA	NA	1	0.162296	NA	NA	0.404332
Biological Process	GO:0015985 energy coupled proton transport, down electrochemical gradient	0.323396	0.99298	NA	1	1	1	NA	0.846764	NA
Biological Process	GO:0015986 ATP synthesis coupled proton transport	0.323396	0.99298	NA	1	1	1	NA	0.846764	NA
Molecular Function	GO:0005543 phospholipid binding	0.325115	0.482953	0.492105	0.963913	1	0.500801	NA	0.326793	0.885686
Molecular Function	GO:0030291 protein serine/threonine kinase inhibitor activity	0.325115	NA	0.245559	0.712821	1	0.890685	NA	0.886457	NA
Molecular Function	GO:0140318 protein transporter activity	0.325115	0.677949	NA	NA	1	0.890685	NA	0.690357	NA
Molecular Function	GO:0000217 DNA secondary structure binding	0.32604	0.678539	NA	0.621693	1	0.978831	0.616176	0.503556	NA
Molecular Function	GO:0042162 telomeric DNA binding	0.32604	0.678539	NA	1	1	0.770849	0.616176	NA	NA
Molecular Function	GO:0005515 protein binding	0.32604	0.23463	0.00123521	0.581785	1	0.000671871	0.939202	0.0246791	0.832614
Molecular Function	GO:0005109 frizzled binding	0.32604	0.691337	NA	0.966229	1	0.500801	0.620314	0.710023	NA
Molecular Function	GO:0005501 retinoid binding	0.32604	0.888208	0.573707	1	1	0.979394	NA	0.896301	NA
Molecular Function	GO:0019840 isoprenoid binding	0.32604	0.888208	0.573707	1	1	0.979394	NA	0.896301	NA
Molecular Function	GO:0061650 ubiquitin-like protein conjugating enzyme activity	0.32604	0.691337	0.573707	1	1	0.979394	NA	0.896301	NA
Molecular Function	GO:0016799 hydrolase activity, hydrolyzing N-glycosyl compounds	0.329602	0.51009	NA	0.968703	1	0.645755	0.261943	0.513893	NA
Molecular Function	GO:0031492 nucleosomal DNA binding	0.329602	0.694758	NA	1	1	0.979394	0.261943	NA	NA
Biological Process	GO:0030308 negative regulation of cell growth	0.330729	0.812194	0.0341591	1	1	0.000315999	0.816964	0.846764	0.473979
Biological Process	GO:0006399 tRNA metabolic process	0.330729	0.0854114	0.937462	1	1	1	0.816964	0.708884	0.687257
Biological Process	GO:0009950 dorsal/ventral axis specification	0.330729	0.762314	NA	1	1	0.71568	NA	0.737666	NA
Biological Process	GO:0014820 tonic smooth muscle contraction	0.330729	NA	NA	1	1	0.192065	NA	NA	NA
Biological Process	GO:0032096 negative regulation of response to food	0.330729	NA	NA	0.861701	1	NA	NA	NA	NA
Biological Process	GO:0032099 negative regulation of appetite	0.330729	NA	NA	0.861701	1	NA	NA	NA	NA
Biological Process	GO:0032105 negative regulation of response to extracellular stimulus	0.330729	NA	NA	0.861701	1	NA	NA	NA	NA
Biological Process	GO:0032108 negative regulation of response to nutrient levels	0.330729	NA	NA	0.861701	1	NA	NA	NA	NA
Biological Process	GO:0033210 leptin-mediated signaling pathway	0.330729	0.762314	NA	1	1	0.192065	NA	NA	NA
Biological Process	GO:0042451 purine nucleoside biosynthetic process	0.330729	NA	NA	1	1	0.401506	NA	0.837429	NA
Biological Process	GO:0042455 ribonucleoside biosynthetic process	0.330729	NA	NA	1	1	0.401506	NA	0.837429	NA
Biological Process	GO:0046129 purine ribonucleoside biosynthetic process	0.330729	NA	NA	1	1	0.401506	NA	0.837429	NA
Biological Process	GO:0090657 telomeric loop disassembly	0.330729	0.762314	NA	NA	1	NA	NA	NA	NA
Biological Process	GO:1903564 regulation of protein localization to cilium	0.330729	0.762314	NA	NA	1	0.71568	0.745329	NA	NA
Biological Process	GO:0014032 neural crest cell development	0.33471	0.727292	0.438044	1	1	0.0837439	0.790525	0.927221	NA
Biological Process	GO:1902807 negative regulation of cell cycle G1/S phase transition	0.33471	0.791661	0.106904	0.98411	1	0.222094	0.955528	0.805995	NA
Biological Process	GO:0090502 RNA phosphodiester bond hydrolysis, endonucleolytic	0.33471	0.796009	0.108266	1	1	0.401506	0.955672	0.708884	NA
Biological Process	GO:0009755 hormone-mediated signaling pathway	0.33471	0.991872	0.791835	1	1	0.219109	NA	0.899821	NA
Biological Process	GO:0044773 mitotic DNA damage checkpoint signaling	0.33471	0.891347	0.111985	1	1	0.774953	0.790525	0.805995	NA
Biological Process	GO:0000727 double-strand break repair via break-induced replication	0.33471	NA	NA	NA	1	NA	0.747971	NA	NA
Biological Process	GO:0006285 base-excision repair, AP site formation	0.33471	0.779923	NA	1	1	NA	0.747971	0.842668	NA
Biological Process	GO:0009143 nucleoside triphosphate catabolic process	0.33471	0.779923	NA	NA	1	0.437009	NA	0.842668	NA
Biological Process	GO:0010635 regulation of mitochondrial fusion	0.33471	NA	NA	NA	1	0.736959	NA	0.842668	NA
Biological Process	GO:0014733 regulation of skeletal muscle adaptation	0.33471	NA	NA	NA	1	0.437009	NA	NA	NA
Biological Process	GO:0042447 hormone catabolic process	0.33471	NA	0.284629	0.861701	1	NA	NA	NA	NA
Biological Process	GO:0051095 regulation of helicase activity	0.33471	NA	NA	1	1	0.736959	NA	0.842668	NA
Biological Process	GO:0051340 regulation of ligase activity	0.33471	NA	NA	1	1	NA	NA	0.842668	NA
Biological Process	GO:0060442 branching involved in prostate gland morphogenesis	0.33471	NA	NA	0.861701	1	0.736959	NA	0.842668	NA
Biological Process	GO:0071493 cellular response to UV-B	0.33471	NA	NA	NA	1	0.736959	NA	0.842668	NA
Biological Process	GO:0090179 planar cell polarity pathway involved in neural tube closure	0.33471	0.779923	NA	1	1	0.437009	0.747971	NA	NA
Biological Process	GO:1901620 regulation of smoothened signaling pathway involved in dorsal/ventral neural tube patterning	0.33471	NA	NA	1	1	NA	NA	0.753073	NA
Biological Process	GO:1903441 protein localization to ciliary membrane	0.33471	NA	NA	NA	1	NA	0.712989	0.842668	NA
Biological Process	GO:1904338 regulation of dopaminergic neuron differentiation	0.33471	NA	0.0648086	NA	1	0.222128	NA	NA	NA
Biological Process	GO:2000480 negative regulation of cAMP-dependent protein kinase activity	0.33471	NA	NA	1	1	0.437009	NA	NA	NA
Molecular Function	GO:0016787 hydrolase activity	0.334906	0.901176	0.642978	1	1	0.718561	0.918267	0.376004	0.824377
Biological Process	GO:1901990 regulation of mitotic cell cycle phase transition	0.338056	0.749519	0.21313	0.155451	1	0.571303	0.886995	0.708884	NA
Biological Process	GO:0007051 spindle organization	0.338064	0.979373	0.801224	0.0405132	1	0.960826	0.963589	0.98467	NA
Biological Process	GO:0031032 actomyosin structure organization	0.338064	0.690694	0.600134	1	1	0.0392657	1	0.909543	0.698557
Biological Process	GO:0008589 regulation of smoothened signaling pathway	0.338064	0.732794	NA	1	1	0.798642	0.790525	0.453794	NA
Biological Process	GO:0014031 mesenchymal cell development	0.338064	0.732794	0.457765	1	1	0.0623403	0.790525	0.943271	NA
Biological Process	GO:0032386 regulation of intracellular transport	0.338064	0.584855	0.084607	1	1	0.174676	1	0.762195	0.806845
Biological Process	GO:0097435 supramolecular fiber organization	0.338064	0.807203	0.284629	1	1	1.05316e-10	0.99327	1	0.538791
Biological Process	GO:0044774 mitotic DNA integrity checkpoint signaling	0.338064	0.732794	0.124421	1	1	0.803771	0.790525	0.82895	NA
Biological Process	GO:0048145 regulation of fibroblast proliferation	0.338064	0.507925	0.254856	1	1	0.188362	0.962629	0.875	NA
Biological Process	GO:0048864 stem cell development	0.338064	0.732794	0.463031	1	1	0.0670768	0.790525	0.875	NA
Biological Process	GO:0002024 diet induced thermogenesis	0.338064	NA	NA	1	1	0.760392	NA	NA	NA
Biological Process	GO:0007638 mechanosensory behavior	0.338064	NA	NA	0.884512	1	NA	NA	0.846764	NA
Biological Process	GO:0032530 regulation of microvillus organization	0.338064	NA	NA	NA	1	0.0919406	NA	NA	NA
Biological Process	GO:0033262 regulation of nuclear cell cycle DNA replication	0.338064	NA	0.297555	NA	1	NA	NA	0.846764	NA
Biological Process	GO:0034982 mitochondrial protein processing	0.338064	0.791293	NA	1	1	NA	NA	NA	NA
Biological Process	GO:0051974 negative regulation of telomerase activity	0.338064	NA	NA	1	1	0.463764	0.747971	0.846764	NA
Biological Process	GO:0061430 bone trabecula morphogenesis	0.338064	0.791293	NA	1	1	0.0225615	NA	0.846764	NA
Biological Process	GO:0071481 cellular response to X-ray	0.338064	NA	0.297555	1	1	NA	NA	NA	NA
Biological Process	GO:0090178 regulation of establishment of planar polarity involved in neural tube closure	0.338064	0.791293	NA	1	1	0.463764	0.747971	NA	NA
Biological Process	GO:2000105 positive regulation of DNA-dependent DNA replication	0.338064	NA	NA	NA	1	NA	NA	0.453794	NA
Molecular Function	GO:0008137 NADH dehydrogenase (ubiquinone) activity	0.338503	0.903348	NA	1	0.869414	NA	NA	0.912545	NA
Molecular Function	GO:0016893 endonuclease activity, active with either ribo- or deoxyribonucleic acids and producing 5'-phosphomonoesters	0.338503	0.524424	0.591513	0.974498	1	0.671408	0.640221	0.408961	NA
Biological Process	GO:0001510 RNA methylation	0.342629	0.584855	NA	1	1	0.901866	0.963589	0.879605	NA
Biological Process	GO:0030258 lipid modification	0.342754	0.20922	0.616163	0.98411	1	0.941178	0.736857	0.875	0.704044
Biological Process	GO:0034654 nucleobase-containing compound biosynthetic process	0.342754	0.550762	7.44541e-06	0.882657	1	0.000558513	0.790525	0.708884	0.707085
Biological Process	GO:0045787 positive regulation of cell cycle	0.342754	0.994138	0.331023	0.116581	1	0.204727	0.897768	0.938245	NA
Biological Process	GO:1901362 organic cyclic compound biosynthetic process	0.342754	0.584855	6.72268e-05	0.938853	1	0.00290378	0.747971	0.708884	0.678684
Biological Process	GO:0002756 MyD88-independent toll-like receptor signaling pathway	0.342754	NA	NA	1	1	0.493302	NA	NA	NA
Biological Process	GO:0030049 muscle filament sliding	0.342754	NA	NA	NA	1	0.779422	NA	0.852371	NA
Biological Process	GO:0042117 monocyte activation	0.342754	NA	NA	NA	1	0.493302	NA	0.852371	NA
Biological Process	GO:0043101 purine-containing compound salvage	0.342754	0.796009	0.310051	NA	1	0.259974	NA	0.852371	NA
Biological Process	GO:0051764 actin crosslink formation	0.342754	0.651833	NA	1	1	0.493302	NA	0.852371	NA
Biological Process	GO:0060831 smoothened signaling pathway involved in dorsal/ventral neural tube patterning	0.342754	NA	NA	1	1	NA	NA	0.753073	NA
Biological Process	GO:0090177 establishment of planar polarity involved in neural tube closure	0.342754	0.796009	NA	1	1	0.493302	0.747971	NA	NA
Biological Process	GO:0098693 regulation of synaptic vesicle cycle	0.342754	NA	NA	NA	1	0.493302	NA	0.852371	NA
Biological Process	GO:0098734 macromolecule depalmitoylation	0.342754	0.796009	NA	NA	1	0.779422	NA	NA	0.404332
Biological Process	GO:1901857 positive regulation of cellular respiration	0.342754	0.796009	NA	1	1	NA	0.747971	NA	NA
Biological Process	GO:1902043 positive regulation of extrinsic apoptotic signaling pathway via death domain receptors	0.342754	NA	0.0739069	NA	1	0.259974	NA	NA	NA
Biological Process	GO:0009953 dorsal/ventral pattern formation	0.342754	0.99712	0.768694	1	1	0.830908	0.966958	0.708884	NA
Biological Process	GO:0034644 cellular response to UV	0.342754	0.99712	0.268648	1	1	0.401506	NA	0.883922	0.562246
Biological Process	GO:0045638 negative regulation of myeloid cell differentiation	0.342754	0.99712	0.00361737	1	1	0.0870801	0.966958	0.837429	NA
Biological Process	GO:0071704 organic substance metabolic process	0.342754	2.14755e-05	4.17323e-05	1	1	0.306979	0.897768	0.0221111	0.583657
Molecular Function	GO:0050136 NADH dehydrogenase (quinone) activity	0.343865	0.907833	NA	1	0.786245	NA	NA	0.917251	NA
Cellular Component	GO:0070187 shelterin complex	0.345636	NA	NA	NA	1	NA	NA	NA	NA
Cellular Component	GO:0030659 cytoplasmic vesicle membrane	0.345636	0.960855	0.990446	1	0.381787	0.393109	1	0.840232	1
Cellular Component	GO:0012506 vesicle membrane	0.345636	0.959973	0.990446	1	0.338883	0.448189	1	0.81924	1
Cellular Component	GO:0016593 Cdc73/Paf1 complex	0.345636	NA	NA	NA	0.994779	NA	NA	NA	NA
Cellular Component	GO:0030061 mitochondrial crista	0.345636	NA	0.457769	1	1	NA	NA	NA	NA
Cellular Component	GO:0061673 mitotic spindle astral microtubule	0.345636	NA	0.457769	1	1	NA	0.451031	NA	NA
Cellular Component	GO:0005778 peroxisomal membrane	0.345636	0.751382	NA	0.936442	1	0.989735	0.937984	0.740537	NA
Cellular Component	GO:0031903 microbody membrane	0.345636	0.751382	NA	0.936442	1	0.989735	0.937984	0.740537	NA
Cellular Component	GO:0097730 non-motile cilium	0.345636	1	0.990446	1	1	0.800238	0.938533	0.96332	NA
Cellular Component	GO:0098588 bounding membrane of organelle	0.345636	0.486896	0.760701	1	1	0.736351	0.938533	0.773445	0.90848
Cellular Component	GO:0043229 intracellular organelle	0.345636	6.05128e-11	0.0175552	0.0211934	1	0.640215	0.217953	0.000696549	0.991272
Cellular Component	GO:0005861 troponin complex	0.345636	NA	NA	0.901589	1	0.531367	NA	NA	NA
Cellular Component	GO:0070531 BRCA1-A complex	0.345636	NA	NA	1	1	NA	NA	0.595148	NA
Biological Process	GO:0001843 neural tube closure	0.346348	0.918848	0.771734	1	1	0.228571	0.736857	0.753073	NA
Biological Process	GO:0060606 tube closure	0.346348	0.918848	0.77454	1	1	0.228571	0.736857	0.753073	NA
Biological Process	GO:0046907 intracellular transport	0.346348	0.150282	0.895029	1	1	0.557481	1	0.892352	0.710688
Biological Process	GO:0044237 cellular metabolic process	0.346348	2.55966e-06	4.41054e-05	1	1	0.434011	0.886995	0.0221111	0.562246
Biological Process	GO:0009163 nucleoside biosynthetic process	0.346348	NA	NA	1	1	0.513868	0.747971	0.859702	NA
Biological Process	GO:0009200 deoxyribonucleoside triphosphate metabolic process	0.346348	0.651833	NA	1	1	NA	NA	0.859702	NA
Biological Process	GO:0034404 nucleobase-containing small molecule biosynthetic process	0.346348	NA	NA	1	1	0.513868	0.747971	0.859702	NA
Biological Process	GO:0042308 negative regulation of protein import into nucleus	0.346348	0.807203	NA	1	1	0.798642	NA	0.755476	NA
Biological Process	GO:0043455 regulation of secondary metabolic process	0.346348	NA	NA	1	1	0.513868	NA	0.859702	NA
Biological Process	GO:0043508 negative regulation of JUN kinase activity	0.346348	NA	0.320439	1	1	0.798642	NA	0.859702	NA
Biological Process	GO:0048021 regulation of melanin biosynthetic process	0.346348	NA	NA	1	1	0.513868	NA	0.859702	NA
Biological Process	GO:0048934 peripheral nervous system neuron differentiation	0.346348	NA	0.320439	0.98411	1	0.513868	NA	NA	NA
Biological Process	GO:0048935 peripheral nervous system neuron development	0.346348	NA	0.320439	0.98411	1	0.513868	NA	NA	NA
Biological Process	GO:0060766 negative regulation of androgen receptor signaling pathway	0.346348	NA	NA	NA	1	0.126668	NA	0.859702	NA
Biological Process	GO:1900376 regulation of secondary metabolite biosynthetic process	0.346348	NA	NA	1	1	0.513868	NA	0.859702	NA
Biological Process	GO:1904590 negative regulation of protein import	0.346348	0.807203	NA	1	1	0.798642	NA	0.755476	NA
Biological Process	GO:2000052 positive regulation of non-canonical Wnt signaling pathway	0.346348	NA	0.320439	0.98411	1	0.288908	NA	NA	NA
Molecular Function	GO:0008307 structural constituent of muscle	0.346946	0.91248	0.602147	0.933198	1	0.827128	NA	0.91869	NA
Molecular Function	GO:0016790 thiolester hydrolase activity	0.346946	0.722629	NA	0.933198	1	0.688501	0.653366	0.326793	0.38962
Cellular Component	GO:0042564 NLS-dependent protein nuclear import complex	0.347314	NA	NA	NA	1	0.584596	NA	NA	NA
Cellular Component	GO:0060091 kinocilium	0.347314	NA	NA	NA	1	0.584596	NA	NA	NA
Cellular Component	GO:0097732 9+2 non-motile cilium	0.347314	NA	NA	NA	1	0.584596	NA	NA	NA
Biological Process	GO:0001738 morphogenesis of a polarized epithelium	0.347801	0.749519	0.281056	1	1	0.0625523	0.796229	0.782047	NA
Biological Process	GO:0006497 protein lipidation	0.347801	0.463785	NA	0.98411	1	0.760392	0.968904	0.782047	NA
Molecular Function	GO:0003954 NADH dehydrogenase activity	0.348541	0.917279	NA	1	0.609244	NA	NA	0.91869	NA
Molecular Function	GO:0140030 modification-dependent protein binding	0.348541	0.646908	0.413668	0.986727	1	0.974835	NA	0.513893	NA
Molecular Function	GO:0003755 peptidyl-prolyl cis-trans isomerase activity	0.348541	0.733126	NA	0.982847	1	0.935096	NA	0.921048	NA
Molecular Function	GO:0003955 NAD(P)H dehydrogenase (quinone) activity	0.348541	0.733126	NA	0.982847	1	NA	NA	0.921048	NA
Molecular Function	GO:0051539 4 iron, 4 sulfur cluster binding	0.348541	0.569262	NA	0.94228	1	0.717372	NA	0.412292	NA
Molecular Function	GO:0051879 Hsp90 protein binding	0.348541	NA	0.305563	0.811966	1	0.717372	NA	0.921048	NA
Cellular Component	GO:0000235 astral microtubule	0.348574	NA	0.537479	0.936442	1	NA	0.493241	NA	NA
Cellular Component	GO:0005818 aster	0.348574	NA	0.537479	0.936442	1	NA	0.493241	NA	NA
Cellular Component	GO:0098981 cholinergic synapse	0.348574	0.800054	NA	NA	1	0.58998	NA	NA	NA
Biological Process	GO:0009612 response to mechanical stimulus	0.35279	0.990501	0.000827701	1	1	3.70099e-05	NA	0.82895	NA
Molecular Function	GO:0032266 phosphatidylinositol-3-phosphate binding	0.353436	0.417719	0.305563	1	1	0.850789	NA	0.258571	NA
Biological Process	GO:0006457 protein folding	0.353496	0.762314	NA	1	1	0.988112	0.975371	0.941664	NA
Biological Process	GO:0006807 nitrogen compound metabolic process	0.353496	0.00555423	3.47255e-06	1	1	0.513868	0.897768	0.0777787	0.770405
Biological Process	GO:0010389 regulation of G2/M transition of mitotic cell cycle	0.353496	0.705218	0.503307	1	1	0.66908	0.971505	0.708884	NA
Biological Process	GO:0002371 dendritic cell cytokine production	0.353496	NA	NA	0.98411	1	0.54397	NA	NA	NA
Biological Process	GO:0002730 regulation of dendritic cell cytokine production	0.353496	NA	NA	0.98411	1	0.54397	NA	NA	NA
Biological Process	GO:0030033 microvillus assembly	0.353496	0.812194	NA	NA	1	0.0484665	NA	NA	NA
Biological Process	GO:0032095 regulation of response to food	0.353496	NA	NA	0.861701	1	NA	NA	NA	NA
Biological Process	GO:0033275 actin-myosin filament sliding	0.353496	0.812194	NA	1	1	0.814027	NA	0.867973	NA
Biological Process	GO:0042159 lipoprotein catabolic process	0.353496	NA	0.331023	NA	1	0.814027	NA	NA	0.404332
Biological Process	GO:0042249 establishment of planar polarity of embryonic epithelium	0.353496	0.812194	NA	1	1	0.318857	0.75546	NA	NA
Biological Process	GO:2000232 regulation of rRNA processing	0.353496	0.812194	0.331023	1	1	0.814027	NA	NA	NA
Biological Process	GO:0014020 primary neural tube formation	0.353496	0.930889	0.790239	1	1	0.267188	0.736857	0.755476	NA
Biological Process	GO:0018130 heterocycle biosynthetic process	0.353949	0.584855	1.59583e-05	0.861701	1	0.00186438	0.796229	0.708884	0.64274
Biological Process	GO:0033108 mitochondrial respiratory chain complex assembly	0.353949	0.981802	NA	1	1	1	0.80951	0.453794	NA
Biological Process	GO:0050764 regulation of phagocytosis	0.353949	0.708177	0.156257	1	1	0.132144	NA	1	NA
Biological Process	GO:0042158 lipoprotein biosynthetic process	0.353949	0.507925	NA	0.98411	1	0.588181	0.975371	0.798742	NA
Biological Process	GO:0034764 positive regulation of transmembrane transport	0.353949	0.781367	0.665687	1	1	0.376885	0.97816	0.952773	NA
Biological Process	GO:0006364 rRNA processing	0.353949	0.94029	0.668566	1	1	0.51808	NA	0.837429	NA
Biological Process	GO:0003356 regulation of cilium beat frequency	0.353949	NA	NA	1	1	NA	NA	NA	NA
Biological Process	GO:0009151 purine deoxyribonucleotide metabolic process	0.353949	0.507925	NA	1	1	0.829858	NA	NA	NA
Biological Process	GO:0016074 sno(s)RNA metabolic process	0.353949	0.818491	0.340841	NA	1	0.558365	NA	0.759321	NA
Biological Process	GO:0031573 mitotic intra-S DNA damage checkpoint signaling	0.353949	NA	NA	1	1	0.829858	0.712989	NA	NA
Biological Process	GO:0035720 intraciliary anterograde transport	0.353949	0.818491	NA	0.861701	1	NA	0.712989	0.875	NA
Biological Process	GO:0050910 detection of mechanical stimulus involved in sensory perception of sound	0.353949	NA	NA	1	1	0.33207	NA	NA	NA
Biological Process	GO:0055091 phospholipid homeostasis	0.353949	0.507925	NA	0.861701	1	0.829858	0.75546	NA	NA
Biological Process	GO:0060382 regulation of DNA strand elongation	0.353949	NA	0.340841	1	1	NA	NA	NA	NA
Biological Process	GO:0061469 regulation of type B pancreatic cell proliferation	0.353949	NA	0.0144552	1	1	0.33207	NA	NA	NA
Biological Process	GO:0070071 proton-transporting two-sector ATPase complex assembly	0.353949	0.818491	NA	1	1	NA	0.75546	NA	NA
Biological Process	GO:0070200 establishment of protein localization to telomere	0.353949	NA	NA	NA	1	0.558365	NA	0.759321	NA
Biological Process	GO:0071380 cellular response to prostaglandin E stimulus	0.353949	0.673093	NA	1	1	NA	NA	0.759321	NA
Biological Process	GO:1903830 magnesium ion transmembrane transport	0.353949	NA	NA	0.861701	1	0.558365	NA	0.875	NA
Biological Process	GO:1904948 midbrain dopaminergic neuron differentiation	0.353949	0.818491	0.340841	1	1	0.558365	0.75546	NA	NA
Biological Process	GO:0032956 regulation of actin cytoskeleton organization	0.353949	0.708177	0.508099	1	1	0.000464874	1	1	NA
Biological Process	GO:0060271 cilium assembly	0.353949	0.673093	0.995959	0.0796537	1	1	0.732551	0.737666	NA
Biological Process	GO:0019233 sensory perception of pain	0.353949	0.99982	0.305882	1	1	0.149377	0.975371	1	NA
Biological Process	GO:0030316 osteoclast differentiation	0.353949	0.99982	0.0706985	1	1	0.00102663	NA	0.977029	NA
Biological Process	GO:0044238 primary metabolic process	0.353949	0.00117638	3.20645e-06	1	1	0.531501	0.865275	0.0221111	0.668562
Biological Process	GO:0000082 G1/S transition of mitotic cell cycle	0.353949	0.943588	0.01271	1	1	0.16905	1	0.737666	NA
Biological Process	GO:0045930 negative regulation of mitotic cell cycle	0.353949	0.796009	0.137205	0.0948562	1	0.12863	0.790525	0.805995	0.733737
Biological Process	GO:0008406 gonad development	0.353949	0.979373	0.0342754	1	1	0.0428738	0.877875	1	NA
Biological Process	GO:0006754 ATP biosynthetic process	0.353949	0.94029	NA	1	1	1	0.975371	0.759321	NA
Biological Process	GO:0007569 cell aging	0.353949	0.668544	0.310881	1	1	0.228571	0.975371	0.759321	NA
Biological Process	GO:0042116 macrophage activation	0.353949	0.94029	0.00153825	1	1	0.0339945	NA	1	NA
Biological Process	GO:0048144 fibroblast proliferation	0.353949	0.584855	0.310881	1	1	0.16536	0.975371	0.859702	NA
Biological Process	GO:0071347 cellular response to interleukin-1	0.353949	0.791293	0.000279412	1	1	0.00048897	0.975371	1	0.584416
Biological Process	GO:0006390 mitochondrial transcription	0.353949	NA	NA	1	1	0.190305	0.712989	0.879605	NA
Biological Process	GO:0007250 activation of NF-kappaB-inducing kinase activity	0.353949	NA	0.349719	1	1	0.190305	NA	0.879605	NA
Biological Process	GO:0015693 magnesium ion transport	0.353949	NA	NA	0.861701	1	0.591271	NA	0.762195	NA
Biological Process	GO:0034138 toll-like receptor 3 signaling pathway	0.353949	0.68468	0.104567	NA	1	0.0731267	NA	NA	NA
Biological Process	GO:0042407 cristae formation	0.353949	0.68468	NA	NA	1	NA	NA	0.879605	NA
Biological Process	GO:0044320 cellular response to leptin stimulus	0.353949	0.82711	NA	0.861701	1	0.190305	NA	0.879605	NA
Biological Process	GO:0071391 cellular response to estrogen stimulus	0.353949	0.82711	NA	1	1	NA	NA	0.879605	NA
Biological Process	GO:0110154 RNA decapping	0.353949	NA	NA	1	1	0.350378	NA	0.708884	NA
Biological Process	GO:2000136 regulation of cell proliferation involved in heart morphogenesis	0.353949	NA	0.104567	1	1	0.591271	NA	NA	NA
Biological Process	GO:1902106 negative regulation of leukocyte differentiation	0.35484	0.99982	5.21608e-05	1	1	0.0184661	NA	0.981077	0.587026
Molecular Function	GO:0019901 protein kinase binding	0.356123	0.955394	0.267804	0.968703	1	1.38367e-05	1	0.637062	0.863787
Molecular Function	GO:0019894 kinesin binding	0.356123	0.417719	NA	0.712821	1	0.357405	0.688343	0.777457	NA
Biological Process	GO:0001841 neural tube formation	0.359594	0.876758	0.81037	1	1	0.241268	0.732551	0.762195	NA
Biological Process	GO:0031326 regulation of cellular biosynthetic process	0.359594	0.584855	1.36833e-07	0.973471	1	1.16283e-05	0.81235	0.708884	0.744574
Biological Process	GO:0045137 development of primary sexual characteristics	0.359594	0.981467	0.037462	1	1	0.053316	0.884541	1	NA
Biological Process	GO:0051403 stress-activated MAPK cascade	0.359594	0.710195	0.0779148	1	1	0.00192399	1	0.846764	NA
Biological Process	GO:0016072 rRNA metabolic process	0.359594	0.955266	0.513382	1	1	0.593216	NA	0.782047	NA
Biological Process	GO:0006978 DNA damage response, signal transduction by p53 class mediator resulting in transcription of p21 class mediator	0.359594	NA	NA	0.861701	1	0.857947	NA	0.883922	NA
Biological Process	GO:0035372 protein localization to microtubule	0.359594	0.834771	NA	1	1	0.60532	NA	0.883922	0.404332
Biological Process	GO:0043652 engulfment of apoptotic cell	0.359594	NA	NA	1	1	0.857947	NA	0.708884	NA
Biological Process	GO:0046851 negative regulation of bone remodeling	0.359594	NA	0.359809	NA	1	0.210312	NA	NA	NA
Biological Process	GO:0061323 cell proliferation involved in heart morphogenesis	0.359594	NA	0.106904	1	1	0.60532	NA	NA	NA
Biological Process	GO:0071360 cellular response to exogenous dsRNA	0.359594	0.834771	NA	1	1	0.857947	NA	0.883922	NA
Biological Process	GO:1901659 glycosyl compound biosynthetic process	0.359594	0.834771	NA	1	1	0.378597	0.768333	0.762195	NA
Biological Process	GO:2000269 regulation of fibroblast apoptotic process	0.359594	0.834771	NA	1	1	0.378597	NA	NA	0.404332
Biological Process	GO:1904659 glucose transmembrane transport	0.359594	0.79616	0.0818423	1	1	0.262193	NA	0.984548	NA
Cellular Component	GO:0031074 nucleocytoplasmic transport complex	0.360397	NA	NA	NA	1	0.640028	NA	NA	NA
Cellular Component	GO:0000782 telomere cap complex	0.360397	NA	NA	1	1	0.917699	NA	NA	NA
Cellular Component	GO:0000783 nuclear telomere cap complex	0.360397	NA	NA	1	1	0.917699	NA	NA	NA
Cellular Component	GO:0036038 MKS complex	0.360397	0.817574	NA	0.751456	1	NA	0.50966	0.840232	NA
Cellular Component	GO:0005739 mitochondrion	0.360397	0.00172177	0.912842	0.123087	1	1	0.217953	0.160058	1
Cellular Component	GO:0005813 centrosome	0.360397	0.490209	0.990446	0.23994	1	0.749143	0.444383	0.0439738	0.701796
Molecular Function	GO:0016859 cis-trans isomerase activity	0.360829	0.76043	NA	0.99392	1	0.950957	NA	0.93218	NA
Biological Process	GO:0051493 regulation of cytoskeleton organization	0.360877	0.791	0.568029	1	1	3.35212e-05	0.897768	0.984548	NA
Biological Process	GO:0010564 regulation of cell cycle process	0.360877	0.951441	0.246516	0.00279956	1	0.308866	0.780589	0.753073	NA
Biological Process	GO:0046822 regulation of nucleocytoplasmic transport	0.360877	0.673093	0.0313203	1	1	0.352792	NA	0.753073	NA
Biological Process	GO:1902749 regulation of cell cycle G2/M phase transition	0.360877	0.732794	0.329929	0.98411	1	0.763217	0.97816	0.716761	NA
Biological Process	GO:1903707 negative regulation of hemopoiesis	0.360877	0.99067	6.92052e-05	1	1	0.0253682	NA	0.984548	0.58743
Biological Process	GO:0044085 cellular component biogenesis	0.362269	0.348028	0.97019	1	1	0.375774	0.963589	0.708884	0.973211
Molecular Function	GO:0044877 protein-containing complex binding	0.36334	1	0.0989837	1	1	7.98579e-05	1	1	0.780896
Molecular Function	GO:0061629 RNA polymerase II-specific DNA-binding transcription factor binding	0.36334	0.722629	0.000278297	1	1	0.154319	1	0.670773	NA
Biological Process	GO:1902903 regulation of supramolecular fiber organization	0.365096	0.673093	0.54549	1	1	0.00151276	0.945821	1	NA
Biological Process	GO:0048762 mesenchymal cell differentiation	0.365096	0.68468	0.0856991	1	1	9.58853e-07	0.990063	0.852371	0.744574
Biological Process	GO:0002281 macrophage activation involved in immune response	0.365096	NA	NA	1	1	0.0967331	NA	NA	NA
Biological Process	GO:0006977 DNA damage response, signal transduction by p53 class mediator resulting in cell cycle arrest	0.365096	NA	0.370964	1	1	0.630465	NA	0.892352	NA
Biological Process	GO:0007252 I-kappaB phosphorylation	0.365096	0.845387	NA	1	1	0.630465	NA	0.892352	NA
Biological Process	GO:0034162 toll-like receptor 9 signaling pathway	0.365096	0.845387	0.370964	1	1	0.630465	NA	0.892352	NA
Biological Process	GO:0042772 DNA damage response, signal transduction resulting in transcription	0.365096	NA	NA	0.861701	1	0.871137	NA	0.892352	NA
Biological Process	GO:2000479 regulation of cAMP-dependent protein kinase activity	0.365096	NA	NA	1	1	0.228571	NA	0.892352	NA
Biological Process	GO:0045333 cellular respiration	0.365705	0.876758	0.871199	1	1	1	0.790525	0.830705	0.744574
Molecular Function	GO:0018024 histone-lysine N-methyltransferase activity	0.365741	0.602374	NA	NA	1	0.632626	0.707028	0.622537	NA
Molecular Function	GO:0030544 Hsp70 protein binding	0.365741	0.602374	NA	0.768446	1	0.769623	NA	0.802033	NA
Cellular Component	GO:0140445 chromosome, telomeric repeat region	0.367408	NA	NA	1	1	0.935945	NA	NA	NA
Biological Process	GO:0008645 hexose transmembrane transport	0.36747	0.744848	0.0897757	1	1	0.302613	NA	0.988992	NA
Biological Process	GO:0031098 stress-activated protein kinase signaling cascade	0.36747	0.732794	0.0438756	1	1	0.00179625	1	0.859702	NA
Biological Process	GO:0006996 organelle organization	0.368763	0.507925	0.384096	0.973471	1	0.33207	0.712989	0.755476	0.993929
Biological Process	GO:0048863 stem cell differentiation	0.368763	0.818491	0.253368	1	1	0.00361428	0.893845	0.759321	NA
Biological Process	GO:0071901 negative regulation of protein serine/threonine kinase activity	0.368763	0.956243	0.0356114	1	1	0.0623403	NA	0.782047	NA
Biological Process	GO:1901989 positive regulation of cell cycle phase transition	0.368763	0.956243	0.827909	0.97305	1	0.595026	0.984439	0.943271	NA
Biological Process	GO:0045926 negative regulation of growth	0.368763	0.779923	0.0469111	1	1	2.38443e-05	0.896007	0.837429	0.50415
Biological Process	GO:0072522 purine-containing compound biosynthetic process	0.368763	0.732794	0.972352	1	1	1	0.99327	0.737666	NA
Biological Process	GO:0010224 response to UV-B	0.368763	0.849671	NA	1	1	0.650844	NA	0.899821	NA
Biological Process	GO:0021756 striatum development	0.368763	0.849671	0.380146	1	1	0.881735	NA	NA	NA
Biological Process	GO:0031290 retinal ganglion cell axon guidance	0.368763	NA	0.380146	NA	1	0.881735	NA	0.899821	NA
Biological Process	GO:0032098 regulation of appetite	0.368763	NA	NA	0.919149	1	NA	NA	NA	NA
Biological Process	GO:0032211 negative regulation of telomere maintenance via telomerase	0.368763	NA	NA	1	1	0.881735	0.790525	NA	NA
Biological Process	GO:0070242 thymocyte apoptotic process	0.368763	NA	0.380146	0.851854	1	0.415657	NA	0.782047	NA
Biological Process	GO:2001169 regulation of ATP biosynthetic process	0.368763	0.849671	NA	1	1	0.881735	NA	0.737666	NA
Biological Process	GO:0009206 purine ribonucleoside triphosphate biosynthetic process	0.370165	0.900462	NA	1	1	0.98366	0.988809	0.753498	NA
Biological Process	GO:0015749 monosaccharide transmembrane transport	0.370165	0.749519	0.0966999	1	1	0.33052	NA	0.948027	NA
Biological Process	GO:0030518 intracellular steroid hormone receptor signaling pathway	0.370165	1	0.832667	1	1	0.111899	NA	0.883922	NA
Molecular Function	GO:0008022 protein C-terminus binding	0.370713	0.613234	0.462615	0.974498	1	0.158007	0.997893	0.48543	NA
Molecular Function	GO:0106310 protein serine kinase activity	0.370713	0.262355	0.295861	0.998374	1	0.516435	0.800664	0.376004	0.61755
Molecular Function	GO:0016763 pentosyltransferase activity	0.370713	0.787502	0.66506	0.893546	1	0.519267	NA	0.321915	NA
Molecular Function	GO:0005488 binding	0.370713	0.321349	0.00192367	0.00237033	1	0.077295	0.640221	0.326793	0.885686
Biological Process	GO:0044782 cilium organization	0.372546	0.690694	0.97912	0.0115147	1	1	0.732551	0.753073	NA
Biological Process	GO:0009889 regulation of biosynthetic process	0.373053	0.584855	1.36833e-07	0.98411	1	1.10032e-06	0.790525	0.708884	0.75287
Biological Process	GO:0009145 purine nucleoside triphosphate biosynthetic process	0.373067	0.903224	NA	1	1	0.985165	0.990063	0.755476	NA
Molecular Function	GO:0005544 calcium-dependent phospholipid binding	0.37458	0.951486	0.668207	1	1	0.900087	NA	0.376004	NA
Biological Process	GO:0008152 metabolic process	0.37538	8.81071e-06	3.80495e-05	1	1	0.320522	0.790525	0.0226411	0.674545
Biological Process	GO:0032402 melanosome transport	0.37538	0.708177	NA	0.973471	1	0.891649	NA	0.906006	NA
Biological Process	GO:0044321 response to leptin	0.37538	0.859146	0.390251	0.973471	1	0.126668	NA	0.906006	NA
Biological Process	GO:0046128 purine ribonucleoside metabolic process	0.37538	0.708177	NA	1	1	0.445454	NA	0.906006	NA
Biological Process	GO:0071305 cellular response to vitamin D	0.37538	0.859146	0.390251	1	1	0.891649	NA	0.906006	NA
Biological Process	GO:0071379 cellular response to prostaglandin stimulus	0.37538	0.584855	NA	1	1	0.891649	NA	0.796621	NA
Biological Process	GO:0090068 positive regulation of cell cycle process	0.376346	0.996719	0.729452	0.0126336	1	0.684509	1	0.914666	NA
Biological Process	GO:0030278 regulation of ossification	0.376346	0.749519	0.579564	1	1	0.00108038	0.991579	0.994482	0.5965
Biological Process	GO:0034219 carbohydrate transmembrane transport	0.376346	0.749519	0.104536	1	1	0.332923	NA	0.954024	NA
Molecular Function	GO:0008374 O-acyltransferase activity	0.376368	0.630999	NA	0.811966	1	0.905208	0.196292	0.819554	NA
Molecular Function	GO:0000166 nucleotide binding	0.376368	0.321349	0.838451	0.982847	1	0.702168	0.997893	0.376004	0.885686
Molecular Function	GO:1901265 nucleoside phosphate binding	0.376368	0.321349	0.838451	0.982847	1	0.704436	0.997893	0.376004	0.885686
Biological Process	GO:0002761 regulation of myeloid leukocyte differentiation	0.380854	0.910884	2.43639e-05	1	1	0.0140122	NA	0.897619	NA
Biological Process	GO:0120031 plasma membrane bounded cell projection assembly	0.381607	0.673093	0.999884	0.710003	1	0.407169	0.790525	0.753073	NA
Biological Process	GO:0002224 toll-like receptor signaling pathway	0.382411	0.830842	0.0438382	1	1	0.0301848	NA	0.995992	NA
Biological Process	GO:0032401 establishment of melanosome localization	0.382411	0.727292	NA	0.98411	1	0.901866	0.790525	0.909808	NA
Biological Process	GO:0046823 negative regulation of nucleocytoplasmic transport	0.382411	0.87061	NA	1	1	0.901866	NA	0.737666	NA
Biological Process	GO:0051131 chaperone-mediated protein complex assembly	0.382411	0.584855	NA	1	1	NA	NA	NA	NA
Biological Process	GO:0051904 pigment granule transport	0.382411	0.727292	NA	0.98411	1	0.901866	NA	0.909808	NA
Biological Process	GO:2000765 regulation of cytoplasmic translation	0.382411	NA	NA	NA	1	0.901866	NA	NA	NA
Biological Process	GO:1901988 negative regulation of cell cycle phase transition	0.383229	0.796009	0.180333	0.345364	1	0.318857	0.747971	0.759321	NA
Biological Process	GO:0009201 ribonucleoside triphosphate biosynthetic process	0.383229	0.9153	0.845941	1	1	0.990845	0.99327	0.737666	NA
Biological Process	GO:0051224 negative regulation of protein transport	0.383229	0.762314	0.213782	1	1	0.557481	0.860062	0.803489	NA
Cellular Component	GO:0030127 COPII vesicle coat	0.383702	NA	NA	NA	0.527115	NA	NA	NA	NA
Biological Process	GO:0003007 heart morphogenesis	0.38451	0.991457	0.180333	1	1	0.000352919	0.805704	0.882609	0.75287
Biological Process	GO:0044843 cell cycle G1/S phase transition	0.38451	0.943919	0.0250243	1	1	0.119532	1	0.759321	NA
Molecular Function	GO:0031593 polyubiquitin modification-dependent protein binding	0.384798	0.958718	0.364583	0.981501	1	0.914875	NA	0.326793	NA
Biological Process	GO:0003206 cardiac chamber morphogenesis	0.385019	0.970416	0.590803	1	1	0.00391045	0.860062	0.846764	0.605123
Biological Process	GO:0007017 microtubule-based process	0.385019	0.85546	0.85858	0.0233338	1	0.847067	0.75546	1	0.881508
Biological Process	GO:0006464 cellular protein modification process	0.385019	0.00256359	9.75353e-05	1	1	0.000816162	1	0.755476	0.687835
Biological Process	GO:0032528 microvillus organization	0.385019	0.876758	NA	NA	1	0.0641179	NA	NA	NA
Biological Process	GO:0034104 negative regulation of tissue remodeling	0.385019	NA	0.40967	NA	1	0.0201771	NA	0.914666	NA
Biological Process	GO:0042438 melanin biosynthetic process	0.385019	NA	NA	1	1	0.703992	NA	0.914666	NA
Biological Process	GO:0043501 skeletal muscle adaptation	0.385019	NA	0.40967	1	1	0.0641179	NA	NA	NA
Biological Process	GO:0051905 establishment of pigment granule localization	0.385019	0.727292	NA	0.98411	1	0.911672	0.790525	0.914666	NA
Biological Process	GO:0060907 positive regulation of macrophage cytokine production	0.385019	0.876758	0.40967	1	1	0.0641179	NA	0.914666	NA
Biological Process	GO:0071359 cellular response to dsRNA	0.385019	0.876758	NA	1	1	0.703992	NA	0.914666	NA
Biological Process	GO:1900273 positive regulation of long-term synaptic potentiation	0.385019	NA	NA	NA	1	0.482085	NA	NA	NA
Biological Process	GO:0030031 cell projection assembly	0.386261	0.690694	0.998432	0.716257	1	0.28926	0.790525	0.753498	NA
Molecular Function	GO:0008408 3'-5' exonuclease activity	0.386656	0.810764	NA	1	1	0.97508	NA	0.513893	NA
Molecular Function	GO:0016655 oxidoreductase activity, acting on NAD(P)H, quinone or similar compound as acceptor	0.386656	0.650228	NA	0.831834	1	0.97508	NA	0.830321	NA
Biological Process	GO:0045667 regulation of osteoblast differentiation	0.387931	0.847952	0.114694	1	1	0.00525797	NA	0.708884	0.60643
Biological Process	GO:1904950 negative regulation of establishment of protein localization	0.387931	0.779923	0.220971	1	1	0.59285	0.865132	0.805995	NA
Biological Process	GO:0009628 response to abiotic stimulus	0.387931	0.988276	0.0172426	1	1	9.25183e-08	1	1	0.972235
Biological Process	GO:0000077 DNA damage checkpoint signaling	0.387931	0.975593	0.224611	1	1	0.595026	0.747971	0.762195	NA
Biological Process	GO:0071482 cellular response to light stimulus	0.387931	0.994138	0.38278	1	1	0.506018	NA	0.971776	0.60643
Biological Process	GO:0090305 nucleic acid phosphodiester bond hydrolysis	0.387931	0.690694	0.583287	1	1	0.807208	1	0.222516	NA
Biological Process	GO:0002755 MyD88-dependent toll-like receptor signaling pathway	0.387931	NA	NA	1	1	0.508102	NA	NA	NA
Biological Process	GO:0006582 melanin metabolic process	0.387931	NA	NA	1	1	0.717422	NA	0.918595	NA
Biological Process	GO:0010155 regulation of proton transport	0.387931	0.884248	NA	1	1	0.919893	NA	0.805995	NA
Biological Process	GO:0021904 dorsal/ventral neural tube patterning	0.387931	NA	NA	1	1	0.919893	0.790525	0.708884	NA
Biological Process	GO:0032400 melanosome localization	0.387931	0.732794	NA	0.98411	1	0.919893	0.790525	0.918595	NA
Biological Process	GO:0032727 positive regulation of interferon-alpha production	0.387931	NA	NA	NA	1	0.508102	NA	NA	NA
Biological Process	GO:0035458 cellular response to interferon-beta	0.387931	0.884248	0.418662	1	1	NA	NA	NA	NA
Biological Process	GO:0044346 fibroblast apoptotic process	0.387931	0.884248	0.418662	1	1	0.508102	NA	0.805995	0.424545
Biological Process	GO:0036211 protein modification process	0.387931	0.00235058	0.000119008	1	1	0.00101455	1	0.759321	0.694644
Biological Process	GO:0006396 RNA processing	0.387931	0.507925	0.799555	1	0.0527348	0.992095	1	0.737666	0.884617
Biological Process	GO:0051348 negative regulation of transferase activity	0.387931	0.955266	0.0118602	1	1	0.0137808	1	0.796621	0.755481
Biological Process	GO:0001838 embryonic epithelial tube formation	0.388062	0.85546	0.610739	1	1	0.0280455	0.732551	0.762195	NA
Biological Process	GO:0009987 cellular process	0.388062	0.00590583	0.178701	1	1	0.000745106	1	0.737666	0.58743
Biological Process	GO:0070925 organelle assembly	0.388062	0.708177	0.983023	0.349783	1	0.945817	0.968904	0.759321	0.961301
Biological Process	GO:2000027 regulation of animal organ morphogenesis	0.388062	0.859146	0.125192	1	1	0.00061102	0.75372	0.762195	NA
Biological Process	GO:0014829 vascular associated smooth muscle contraction	0.388062	NA	NA	NA	1	0.33207	NA	NA	NA
Biological Process	GO:0031167 rRNA methylation	0.388062	0.889427	NA	0.98411	1	0.926381	NA	0.923732	NA
Biological Process	GO:0032104 regulation of response to extracellular stimulus	0.388062	0.889427	NA	0.861701	1	0.926381	NA	0.923732	NA
Biological Process	GO:0032107 regulation of response to nutrient levels	0.388062	0.889427	NA	0.861701	1	0.926381	NA	0.923732	NA
Biological Process	GO:0034695 response to prostaglandin E	0.388062	0.732794	NA	1	1	0.514339	NA	0.820022	NA
Biological Process	GO:0044550 secondary metabolite biosynthetic process	0.388062	NA	NA	1	1	0.736959	NA	0.923732	NA
Biological Process	GO:0048207 vesicle targeting, rough ER to cis-Golgi	0.388062	0.889427	NA	NA	1	0.926381	NA	NA	NA
Biological Process	GO:0048208 COPII vesicle coating	0.388062	0.889427	NA	NA	1	0.926381	NA	NA	NA
Biological Process	GO:0051875 pigment granule localization	0.388062	0.732794	NA	0.98411	1	0.926381	0.790525	0.923732	NA
Biological Process	GO:0051894 positive regulation of focal adhesion assembly	0.388062	0.889427	0.427366	1	1	0.33207	NA	0.923732	NA
Biological Process	GO:0060343 trabecula formation	0.388062	0.732794	NA	1	1	0.0856218	NA	0.820022	NA
Biological Process	GO:2000209 regulation of anoikis	0.388062	0.889427	NA	1	1	0.0298744	NA	NA	NA
Biological Process	GO:0009205 purine ribonucleoside triphosphate metabolic process	0.391441	0.863781	NA	1	1	0.979812	1	0.769903	NA
Molecular Function	GO:0004536 deoxyribonuclease activity	0.391851	0.39002	NA	0.982847	1	0.926022	0.386959	0.258571	NA
Molecular Function	GO:0016279 protein-lysine N-methyltransferase activity	0.391851	0.513885	NA	1	1	0.742122	0.750719	0.530439	NA
Molecular Function	GO:0016765 transferase activity, transferring alkyl or aryl (other than methyl) groups	0.391851	0.513885	NA	0.982847	1	0.742122	0.750719	0.962899	NA
Molecular Function	GO:0015631 tubulin binding	0.391851	0.955394	0.835607	0.0823148	1	0.443917	0.196292	0.975343	0.885686
Molecular Function	GO:0016278 lysine N-methyltransferase activity	0.391851	0.524424	NA	1	1	0.742122	0.755026	0.542515	NA
Molecular Function	GO:0016796 exonuclease activity, active with either ribo- or deoxyribonucleic acids and producing 5'-phosphomonoesters	0.391851	0.828315	NA	1	1	0.979394	0.755026	0.326793	NA
Biological Process	GO:0045598 regulation of fat cell differentiation	0.393042	0.979373	0.00565876	1	1	0.034464	NA	0.708884	0.611325
Biological Process	GO:0070555 response to interleukin-1	0.393042	0.796009	0.00138344	1	1	0.00186438	1	1	0.611325
Biological Process	GO:1901987 regulation of cell cycle phase transition	0.393042	0.834771	0.272111	0.0923837	1	0.416427	0.80951	0.737666	NA
Biological Process	GO:0009142 nucleoside triphosphate biosynthetic process	0.393042	0.796009	0.865608	1	1	0.997838	1	0.753073	NA
Biological Process	GO:0016540 protein autoprocessing	0.393042	NA	0.435423	1	1	NA	NA	0.826086	NA
Biological Process	GO:0021544 subpallium development	0.393042	0.893643	0.435423	1	1	0.542898	NA	NA	NA
Biological Process	GO:0042278 purine nucleoside metabolic process	0.393042	0.744848	NA	1	1	0.542898	0.796229	0.927221	NA
Biological Process	GO:0060740 prostate gland epithelium morphogenesis	0.393042	0.893643	NA	1	1	0.0967331	NA	0.753073	NA
Biological Process	GO:0070498 interleukin-1-mediated signaling pathway	0.393042	0.893643	0.0400444	1	1	0.210312	0.796229	0.927221	NA
Biological Process	GO:2000001 regulation of DNA damage checkpoint	0.393042	0.893643	NA	1	1	0.749739	0.796229	0.927221	NA
Biological Process	GO:2001032 regulation of double-strand break repair via nonhomologous end joining	0.393042	0.633896	NA	1	1	0.749739	NA	0.927221	NA
Molecular Function	GO:0001786 phosphatidylserine binding	0.395512	0.524424	NA	0.963913	1	0.500801	NA	0.542515	NA
Cellular Component	GO:0005743 mitochondrial inner membrane	0.39621	0.605591	0.990446	1	0.791741	1	1	0.476768	0.919223
Cellular Component	GO:0005815 microtubule organizing center	0.39621	0.765662	0.990446	0.0804604	1	0.8358	0.463711	0.0863345	0.821984
Cellular Component	GO:0005737 cytoplasm	0.39621	6.25146e-10	0.210912	1	1	0.125815	0.695925	0.0102332	0.80888
Cellular Component	GO:0043034 costamere	0.39621	NA	0.612073	NA	1	0.531367	0.57794	NA	NA
Biological Process	GO:0051051 negative regulation of transport	0.39701	0.92398	0.023657	1	1	0.108267	1	0.961341	NA
Biological Process	GO:0007052 mitotic spindle organization	0.39701	0.93925	0.630978	0.00279956	1	0.986008	1	1	NA
Biological Process	GO:0007368 determination of left/right symmetry	0.39701	0.981467	0.869746	1	1	0.463764	0.75546	0.782047	NA
Biological Process	GO:0031570 DNA integrity checkpoint signaling	0.39701	0.876758	0.246516	1	1	0.664171	0.75546	0.782047	NA
Biological Process	GO:0016070 RNA metabolic process	0.39701	0.235226	5.65783e-06	1	1	0.00698052	0.881334	0.679894	0.669403
Biological Process	GO:0006515 protein quality control for misfolded or incompletely synthesized proteins	0.39701	0.744848	NA	1	1	0.940243	NA	NA	NA
Biological Process	GO:0006972 hyperosmotic response	0.39701	NA	NA	1	1	0.228571	NA	NA	NA
Biological Process	GO:0009264 deoxyribonucleotide catabolic process	0.39701	0.744848	NA	1	1	0.940243	0.796229	0.830705	NA
Biological Process	GO:0010971 positive regulation of G2/M transition of mitotic cell cycle	0.39701	0.899818	NA	0.861701	1	0.763306	0.796229	0.753073	NA
Biological Process	GO:0045724 positive regulation of cilium assembly	0.39701	0.744848	NA	1	1	0.940243	NA	0.753073	NA
Biological Process	GO:0046386 deoxyribose phosphate catabolic process	0.39701	0.744848	NA	1	1	0.940243	0.796229	0.830705	NA
Biological Process	GO:0048843 negative regulation of axon extension involved in axon guidance	0.39701	0.744848	0.441824	1	1	0.557481	0.732551	0.830705	NA
Biological Process	GO:0070199 establishment of protein localization to chromosome	0.39701	NA	NA	1	1	0.763306	0.796229	0.830705	NA
Molecular Function	GO:1901363 heterocyclic compound binding	0.397522	0.331381	0.0989837	0.769357	1	0.527343	0.954913	0.326793	0.909079
Cellular Component	GO:0005768 endosome	0.401563	0.666518	0.998898	1	0.82327	0.736351	1	0.751632	0.90848
Cellular Component	GO:0030992 intraciliary transport particle B	0.401563	0.851501	NA	0.253853	1	NA	0.384655	0.875406	NA
Biological Process	GO:0043401 steroid hormone mediated signaling pathway	0.401999	1	0.637302	1	1	0.180386	NA	0.837429	NA
Biological Process	GO:0010467 gene expression	0.402021	0.124279	1.57049e-06	1	1	0.000643319	0.930423	0.708884	0.917746
Biological Process	GO:0044271 cellular nitrogen compound biosynthetic process	0.402021	0.507925	8.72917e-05	1	1	0.0561709	0.916532	0.737666	0.800067
Biological Process	GO:0051049 regulation of transport	0.402021	0.690694	0.00361737	1	1	0.0022409	1	1	0.973211
Biological Process	GO:0048608 reproductive structure development	0.402021	0.99067	0.000239353	1	1	0.000113849	0.81235	0.984548	NA
Biological Process	GO:0009199 ribonucleoside triphosphate metabolic process	0.402021	0.886686	0.87428	1	1	0.989779	1	0.759321	NA
Biological Process	GO:0008053 mitochondrial fusion	0.402021	0.749519	NA	1	1	0.945817	NA	0.830705	NA
Biological Process	GO:0034123 positive regulation of toll-like receptor signaling pathway	0.402021	NA	0.448877	1	1	0.389937	NA	NA	NA
Biological Process	GO:0060512 prostate gland morphogenesis	0.402021	0.903224	0.448877	1	1	0.119	NA	0.753073	NA
Biological Process	GO:0071480 cellular response to gamma radiation	0.402021	NA	0.448877	1	1	0.572279	0.796229	0.938245	NA
Biological Process	GO:1904357 negative regulation of telomere maintenance via telomere lengthening	0.402021	0.903224	NA	1	1	0.945817	0.796229	NA	NA
Biological Process	GO:0110053 regulation of actin filament organization	0.402021	0.673093	0.62308	1	1	0.0201317	1	1	NA
Biological Process	GO:0050680 negative regulation of epithelial cell proliferation	0.402021	0.889427	0.42729	1	1	0.00770108	0.877875	0.796621	NA
Biological Process	GO:1900180 regulation of protein localization to nucleus	0.402021	0.98462	0.141649	1	1	0.00166481	1	0.759321	NA
Molecular Function	GO:1990841 promoter-specific chromatin binding	0.402651	0.693127	0.710447	1	1	0.158007	NA	0.862223	NA
Molecular Function	GO:0004672 protein kinase activity	0.403652	0.321349	0.473189	1	1	0.033888	0.997893	0.326793	0.560969
Biological Process	GO:0061458 reproductive system development	0.404906	0.991086	0.000268968	1	1	7.98231e-05	0.813958	0.971776	NA
Biological Process	GO:0046328 regulation of JNK cascade	0.404906	0.694149	0.260035	1	1	0.0919406	NA	0.883922	NA
Biological Process	GO:0007548 sex differentiation	0.404906	0.903224	0.0180798	1	1	0.0222036	0.833494	1	NA
Molecular Function	GO:0051015 actin filament binding	0.405702	0.942678	0.710447	1	1	0.000238989	1	0.988167	NA
Molecular Function	GO:0019900 kinase binding	0.405702	0.891549	0.0657059	0.862617	1	1.32574e-05	1	0.765278	0.698599
Molecular Function	GO:0015453 oxidoreduction-driven active transmembrane transporter activity	0.405702	0.861787	NA	1	0.214927	NA	NA	0.874588	NA
Molecular Function	GO:0030145 manganese ion binding	0.405702	0.861787	0.721491	0.712821	1	0.784109	0.787638	0.326793	NA
Molecular Function	GO:0042054 histone methyltransferase activity	0.405702	0.569262	NA	NA	1	0.784109	0.787638	0.741911	NA
Molecular Function	GO:0016301 kinase activity	0.405702	0.148357	0.301916	0.986727	1	0.223558	1	0.321915	0.510243
Molecular Function	GO:0016747 acyltransferase activity, transferring groups other than amino-acyl groups	0.405702	0.574944	0.994576	0.571566	1	0.677762	0.713195	0.857147	NA
Molecular Function	GO:0008235 metalloexopeptidase activity	0.405969	0.977747	0.725391	0.974498	1	0.95194	0.792963	0.590028	NA
Biological Process	GO:0003401 axis elongation	0.406394	NA	0.0494192	1	1	0.132144	NA	0.943271	NA
Biological Process	GO:0031365 N-terminal protein amino acid modification	0.406394	NA	NA	1	1	0.792392	NA	NA	NA
Biological Process	GO:0043094 cellular metabolic compound salvage	0.406394	0.909537	0.179737	NA	1	0.595026	NA	0.837429	NA
Biological Process	GO:0043171 peptide catabolic process	0.406394	NA	0.179737	1	1	0.792392	NA	0.755476	NA
Biological Process	GO:0044342 type B pancreatic cell proliferation	0.406394	0.909537	0.0494192	1	1	0.132144	NA	0.837429	NA
Biological Process	GO:0070979 protein K11-linked ubiquitination	0.406394	0.749519	NA	1	1	NA	0.805704	0.943271	NA
Molecular Function	GO:0035639 purine ribonucleoside triphosphate binding	0.407116	0.384702	0.67227	1	1	0.547286	1	0.408961	0.896513
Molecular Function	GO:0008092 cytoskeletal protein binding	0.407116	0.733126	0.862233	0.950438	1	0.00132852	0.429569	1	0.899521
Molecular Function	GO:0019843 rRNA binding	0.407116	0.87549	0.730185	1	1	0.900369	NA	0.755952	NA
Molecular Function	GO:0031491 nucleosome binding	0.407116	0.722629	NA	1	1	0.900369	0.430364	0.755952	NA
Molecular Function	GO:0097159 organic cyclic compound binding	0.407116	0.367305	0.0989837	0.799613	1	0.500801	0.946434	0.326793	0.909079
Biological Process	GO:0072175 epithelial tube formation	0.407541	0.893643	0.435423	1	1	0.0366506	0.736857	0.759321	NA
Biological Process	GO:0044087 regulation of cellular component biogenesis	0.407541	0.651833	0.502267	1	1	6.51543e-05	1	0.753073	0.963204
Biological Process	GO:0044772 mitotic cell cycle phase transition	0.407541	0.727292	0.0588165	0.174436	1	0.557481	0.818146	0.708884	NA
Biological Process	GO:0033043 regulation of organelle organization	0.407541	0.584855	0.335768	1	1	0.0537383	0.931974	0.755476	NA
Biological Process	GO:0030029 actin filament-based process	0.407541	0.596063	0.216144	1	1	1.32021e-07	1	0.958392	0.837531
Biological Process	GO:0007093 mitotic cell cycle checkpoint signaling	0.407541	0.826098	0.154599	0.0986175	1	0.97432	0.769945	0.759321	NA
Biological Process	GO:0009855 determination of bilateral symmetry	0.407541	0.987673	0.884041	1	1	0.45678	0.769945	0.759321	NA
Biological Process	GO:0010669 epithelial structure maintenance	0.407541	NA	NA	NA	1	0.60532	NA	NA	NA
Biological Process	GO:0032607 interferon-alpha production	0.407541	NA	NA	1	1	0.414832	NA	NA	NA
Biological Process	GO:0032647 regulation of interferon-alpha production	0.407541	NA	NA	1	1	0.414832	NA	NA	NA
Biological Process	GO:0060295 regulation of cilium movement involved in cell motility	0.407541	NA	0.46458	1	1	0.956196	NA	NA	NA
Biological Process	GO:0061311 cell surface receptor signaling pathway involved in heart development	0.407541	0.762314	0.46458	1	1	0.145994	NA	NA	NA
Biological Process	GO:0070198 protein localization to chromosome, telomeric region	0.407541	NA	NA	NA	1	0.60532	NA	0.837429	NA
Biological Process	GO:0150117 positive regulation of cell-substrate junction organization	0.407541	0.915011	0.46458	1	1	0.414832	NA	0.948027	NA
Biological Process	GO:1902019 regulation of cilium-dependent cell motility	0.407541	NA	0.46458	1	1	0.956196	NA	NA	NA
Biological Process	GO:1902751 positive regulation of cell cycle G2/M phase transition	0.407541	0.915011	NA	0.98411	1	0.803771	0.80951	0.759321	NA
Biological Process	GO:0034645 cellular macromolecule biosynthetic process	0.408598	0.164393	4.13915e-05	1	1	0.0357796	0.875386	0.708884	0.737006
Biological Process	GO:0120035 regulation of plasma membrane bounded cell projection organization	0.408598	0.617914	0.296102	1	1	2.92426e-06	0.893845	0.837429	0.755846
Biological Process	GO:0008584 male gonad development	0.408598	0.955266	0.442459	1	1	0.110986	0.776977	1	NA
Biological Process	GO:0009581 detection of external stimulus	0.408598	1	0.664279	1	1	0.228571	1	1	NA
Biological Process	GO:0009799 specification of symmetry	0.408598	0.988276	0.885012	1	1	0.463764	0.776977	0.762195	NA
Biological Process	GO:0006119 oxidative phosphorylation	0.410645	0.956102	NA	1	0.56791	1	1	0.762195	NA
Biological Process	GO:0046546 development of primary male sexual characteristics	0.410645	0.956102	0.446715	1	1	0.116822	0.781108	1	NA
Biological Process	GO:1903900 regulation of viral life cycle	0.410645	0.762314	0.886518	1	1	0.463764	1	0.805995	NA
Biological Process	GO:0000413 protein peptidyl-prolyl isomerization	0.410645	0.762314	NA	1	1	0.814027	NA	NA	NA
Biological Process	GO:0001778 plasma membrane repair	0.410645	0.918848	NA	NA	1	0.437009	NA	0.842668	NA
Biological Process	GO:0010165 response to X-ray	0.410645	NA	0.472793	0.861701	1	0.814027	NA	NA	NA
Biological Process	GO:0031571 mitotic G1 DNA damage checkpoint signaling	0.410645	0.918848	0.0569042	1	1	0.627971	NA	0.842668	NA
Biological Process	GO:0071295 cellular response to vitamin	0.410645	0.762314	0.187905	1	1	0.814027	NA	0.842668	NA
Biological Process	GO:0009582 detection of abiotic stimulus	0.415626	1	0.67186	1	1	0.233067	1	1	NA
Biological Process	GO:0072521 purine-containing compound metabolic process	0.415626	0.845387	0.96204	1	1	1	0.833494	0.759321	NA
Biological Process	GO:0016567 protein ubiquitination	0.415626	0.507925	0.372675	1	1	0.531137	1	0.906006	0.682558
Biological Process	GO:2000112 regulation of cellular macromolecule biosynthetic process	0.415626	0.584855	2.6708e-07	0.973471	1	1.20107e-05	0.790525	0.708884	0.692364
Biological Process	GO:0006654 phosphatidic acid biosynthetic process	0.415626	0.779923	0.196009	0.98411	1	0.964524	0.732551	NA	NA
Biological Process	GO:0034260 negative regulation of GTPase activity	0.415626	NA	0.479588	1	1	0.171496	0.81235	0.84561	NA
Biological Process	GO:0035456 response to interferon-beta	0.415626	0.922711	0.479588	0.98411	1	NA	NA	0.956109	NA
Biological Process	GO:0040018 positive regulation of multicellular organism growth	0.415626	NA	0.479588	1	1	0.638823	0.81235	0.956109	NA
Biological Process	GO:0044819 mitotic G1/S transition checkpoint signaling	0.415626	0.922711	0.0605022	1	1	0.638823	NA	0.84561	NA
Biological Process	GO:0048199 vesicle targeting, to, from or within Golgi	0.415626	0.922711	NA	1	1	0.964524	NA	NA	NA
Biological Process	GO:0009059 macromolecule biosynthetic process	0.4194	0.155154	5.60535e-05	1	1	0.0228863	0.865132	0.719761	0.746574
Biological Process	GO:0010948 negative regulation of cell cycle process	0.4194	0.888971	0.101454	0.0923837	1	0.350378	0.736857	0.753073	NA
Biological Process	GO:0031344 regulation of cell projection organization	0.4194	0.582001	0.123019	1	1	7.37047e-06	0.897768	0.830705	0.767582
Biological Process	GO:0002021 response to dietary excess	0.4194	NA	0.487677	1	1	0.318857	NA	NA	NA
Biological Process	GO:0032212 positive regulation of telomere maintenance via telomerase	0.4194	NA	NA	1	1	0.463764	0.813958	NA	NA
Biological Process	GO:0034694 response to prostaglandin	0.4194	0.673093	NA	1	1	0.318857	NA	0.846764	NA
Biological Process	GO:0045577 regulation of B cell differentiation	0.4194	NA	0.198107	1	1	0.0919406	NA	NA	NA
Biological Process	GO:0048841 regulation of axon extension involved in axon guidance	0.4194	0.780698	0.198107	1	1	0.463764	0.732551	0.846764	0.465625
Biological Process	GO:0051973 positive regulation of telomerase activity	0.4194	NA	0.487677	1	1	0.190305	NA	0.961341	NA
Biological Process	GO:0060914 heart formation	0.4194	0.926009	0.198107	1	1	0.463764	NA	0.762195	NA
Biological Process	GO:0061081 positive regulation of myeloid leukocyte cytokine production involved in immune response	0.4194	0.780698	0.487677	1	1	0.036454	NA	0.961341	NA
Biological Process	GO:0008643 carbohydrate transport	0.4194	0.732698	0.171328	1	1	0.332923	1	0.859702	NA
Molecular Function	GO:0003677 DNA binding	0.419541	0.554388	0.000405804	3.20041e-06	1	0.161615	0.196292	0.484879	0.885686
Molecular Function	GO:0036094 small molecule binding	0.419541	0.36226	0.819166	1	1	0.764202	1	0.376004	0.885686
Molecular Function	GO:0004860 protein kinase inhibitor activity	0.419541	0.985624	0.230292	0.883371	1	0.746837	NA	0.490283	NA
Molecular Function	GO:0051536 iron-sulfur cluster binding	0.419541	0.612574	NA	0.883371	1	0.921689	NA	0.503556	NA
Molecular Function	GO:0051540 metal cluster binding	0.419541	0.612574	NA	0.883371	1	0.921689	NA	0.503556	NA
Molecular Function	GO:0140097 catalytic activity, acting on DNA	0.419541	0.698012	1	0.938624	1	0.955785	0.351659	0.326793	NA
Biological Process	GO:0009411 response to UV	0.420611	0.966185	0.467939	1	1	0.272661	NA	0.914666	0.643611
Biological Process	GO:0010556 regulation of macromolecule biosynthetic process	0.420611	0.584855	3.75199e-07	0.973471	1	7.7023e-06	0.790525	0.708884	0.702878
Biological Process	GO:0000038 very long-chain fatty acid metabolic process	0.420611	0.930695	NA	1	1	0.67007	NA	0.737666	NA
Biological Process	GO:0007095 mitotic G2 DNA damage checkpoint signaling	0.420611	0.791293	0.494577	1	1	0.67007	NA	0.762195	NA
Biological Process	GO:0010719 negative regulation of epithelial to mesenchymal transition	0.420611	0.791293	0.203604	NA	1	0.200829	NA	NA	0.473979
Biological Process	GO:0050869 negative regulation of B cell activation	0.420611	NA	0.0128075	NA	1	0.67007	NA	0.852371	NA
Biological Process	GO:0035148 tube formation	0.420611	0.922711	0.29812	1	1	0.0138417	0.712989	0.782047	NA
Biological Process	GO:0048284 organelle fusion	0.420611	0.732794	0.900811	1	1	0.792582	1	0.971776	NA
Biological Process	GO:0006650 glycerophospholipid metabolic process	0.420611	0.0512746	0.520637	1	1	0.703992	0.741379	0.737666	0.556615
Biological Process	GO:0042254 ribosome biogenesis	0.420611	0.802456	0.678048	1	1	0.513868	NA	0.830705	NA
Biological Process	GO:0060485 mesenchyme development	0.420611	0.749519	0.0118602	1	1	1.15105e-06	1	0.883922	0.794808
Biological Process	GO:0016331 morphogenesis of embryonic epithelium	0.420611	0.85759	0.694824	1	1	0.00748881	0.736857	0.737666	NA
Biological Process	GO:0051092 positive regulation of NF-kappaB transcription factor activity	0.420611	0.546577	0.901684	0.861701	1	0.169389	1	0.867973	NA
Biological Process	GO:1990542 mitochondrial transmembrane transport	0.420611	0.925919	0.901684	1	1	0.926381	0.897768	0.918595	NA
Biological Process	GO:0031328 positive regulation of cellular biosynthetic process	0.420611	0.744848	1.97276e-09	1	1	3.45616e-07	1	0.708884	0.852189
Biological Process	GO:0031667 response to nutrient levels	0.420611	0.911413	0.0104878	1	1	0.00106029	1	0.991349	NA
Biological Process	GO:0009119 ribonucleoside metabolic process	0.420611	0.796009	NA	1	1	0.508102	NA	0.852371	NA
Biological Process	GO:0010934 macrophage cytokine production	0.420611	0.934133	0.502267	1	1	0.107822	NA	0.852371	NA
Biological Process	GO:0010935 regulation of macrophage cytokine production	0.420611	0.934133	0.502267	1	1	0.107822	NA	0.852371	NA
Biological Process	GO:0033144 negative regulation of intracellular steroid hormone receptor signaling pathway	0.420611	NA	0.502267	1	1	0.107822	NA	0.968849	NA
Biological Process	GO:0043276 anoikis	0.420611	0.934133	NA	1	1	0.107822	NA	0.968849	NA
Biological Process	GO:0060218 hematopoietic stem cell differentiation	0.420611	NA	NA	1	1	0.219109	NA	0.968849	NA
Biological Process	GO:0070536 protein K63-linked deubiquitination	0.420611	0.934133	0.0140186	1	1	0.975696	NA	0.737666	NA
Biological Process	GO:1900181 negative regulation of protein localization to nucleus	0.420611	0.934133	0.502267	1	1	0.33207	0.821304	0.852371	NA
Biological Process	GO:1900371 regulation of purine nucleotide biosynthetic process	0.420611	0.796009	NA	1	1	0.975696	NA	0.762195	NA
Biological Process	GO:0034504 protein localization to nucleus	0.420611	0.994138	0.271542	1	1	1.56195e-06	1	0.830705	NA
Biological Process	GO:0019219 regulation of nucleobase-containing compound metabolic process	0.420611	0.344115	1.12965e-07	1	1	0.000146285	0.790525	0.737666	0.705665
Biological Process	GO:0051338 regulation of transferase activity	0.420611	0.876758	0.000721972	1	1	2.21241e-06	1	0.859702	0.960284
Biological Process	GO:0001822 kidney development	0.420611	0.903224	0.0300371	1	1	0.000180926	0.790525	0.737666	0.55876
Biological Process	GO:0006351 transcription, DNA-templated	0.420611	0.584855	1.76574e-07	0.861701	1	1.15756e-05	0.81235	0.708884	0.595279
Biological Process	GO:0097659 nucleic acid-templated transcription	0.420611	0.584855	1.76941e-07	0.861701	1	1.1809e-05	0.81235	0.708884	0.595279
Biological Process	GO:0006909 phagocytosis	0.420611	0.94029	0.390251	1	1	0.126668	NA	1	NA
Biological Process	GO:0000154 rRNA modification	0.420611	0.796009	NA	1	1	0.69805	NA	0.859702	NA
Biological Process	GO:0002446 neutrophil mediated immunity	0.420611	0.796009	0.508099	1	1	0.0198472	NA	NA	NA
Biological Process	GO:0022616 DNA strand elongation	0.420611	NA	0.508099	1	1	0.977744	NA	NA	NA
Biological Process	GO:0030808 regulation of nucleotide biosynthetic process	0.420611	0.796009	NA	1	1	0.977744	NA	0.782047	NA
Biological Process	GO:0031646 positive regulation of nervous system process	0.420611	0.936003	0.508099	1	1	0.867616	NA	0.971776	NA
Biological Process	GO:0032205 negative regulation of telomere maintenance	0.420611	0.936003	NA	1	1	0.867616	0.828572	NA	NA
Biological Process	GO:0033280 response to vitamin D	0.420611	0.936003	0.0703152	1	1	0.69805	0.828572	0.859702	NA
Biological Process	GO:0046473 phosphatidic acid metabolic process	0.420611	0.796009	0.214585	0.861701	1	0.977744	0.736857	NA	NA
Biological Process	GO:0050974 detection of mechanical stimulus involved in sensory perception	0.420611	NA	0.508099	1	1	0.0542814	NA	NA	NA
Biological Process	GO:0051930 regulation of sensory perception of pain	0.420611	0.936003	0.508099	0.880661	1	0.350378	NA	NA	NA
Biological Process	GO:0051931 regulation of sensory perception	0.420611	0.936003	0.508099	0.880661	1	0.350378	NA	NA	NA
Biological Process	GO:0097242 amyloid-beta clearance	0.420611	0.936003	0.508099	1	1	0.228571	NA	0.971776	NA
Biological Process	GO:1904358 positive regulation of telomere maintenance via telomere lengthening	0.420611	NA	NA	1	1	0.513868	0.828572	NA	NA
Biological Process	GO:0070647 protein modification by small protein conjugation or removal	0.420611	0.498775	0.204214	1	1	0.598927	1	0.867973	0.515929
Biological Process	GO:0001837 epithelial to mesenchymal transition	0.420611	0.871742	0.100835	1	1	3.91623e-07	NA	0.927221	0.661101
Biological Process	GO:0046488 phosphatidylinositol metabolic process	0.420611	0.15256	0.906856	1	1	0.401506	0.900206	0.708884	0.43809
Biological Process	GO:0050905 neuromuscular process	0.420611	0.974853	0.31264	1	1	0.245389	NA	0.927221	0.661101
Biological Process	GO:0090501 RNA phosphodiester bond hydrolysis	0.420611	0.690694	0.31264	1	1	0.81861	1	0.708884	NA
Biological Process	GO:2001020 regulation of response to DNA damage stimulus	0.420611	0.507925	0.53701	1	1	0.926381	0.968904	0.762195	NA
Biological Process	GO:0044249 cellular biosynthetic process	0.42269	0.00555423	0.000226383	1	1	0.178654	0.881334	0.708884	0.723566
Biological Process	GO:0051649 establishment of localization in cell	0.42269	0.507925	0.565302	1	1	0.508102	1	0.973429	0.899208
Biological Process	GO:0046434 organophosphate catabolic process	0.42269	0.584855	0.711286	1	1	0.977161	0.901886	0.796621	0.662941
Biological Process	GO:0032774 RNA biosynthetic process	0.42269	0.584855	2.23316e-07	0.861701	1	1.90896e-05	0.796229	0.708884	0.599774
Biological Process	GO:0030279 negative regulation of ossification	0.42269	0.939112	0.513003	1	1	0.228571	NA	0.97358	0.473979
Biological Process	GO:0033260 nuclear DNA replication	0.42269	NA	0.513003	1	0.923033	NA	NA	0.97358	NA
Biological Process	GO:0046329 negative regulation of JNK cascade	0.42269	0.690694	0.513003	1	1	0.534143	NA	0.859702	NA
Biological Process	GO:0048846 axon extension involved in axon guidance	0.42269	0.807203	0.219088	1	1	0.371895	0.736857	0.859702	0.473979
Biological Process	GO:0071711 basement membrane organization	0.42269	0.807203	0.513003	1	1	0.534143	NA	NA	NA
Biological Process	GO:1902284 neuron projection extension involved in neuron projection guidance	0.42269	0.807203	0.219088	1	1	0.371895	0.736857	0.859702	0.473979
Molecular Function	GO:0000049 tRNA binding	0.42314	0.482953	0.475951	0.99392	1	0.926022	0.832817	0.513893	0.516444
Molecular Function	GO:0003725 double-stranded RNA binding	0.42314	0.482953	0.475951	1	1	0.769623	NA	0.989163	NA
Molecular Function	GO:0043022 ribosome binding	0.42314	0.6256	0.475951	1	1	0.926022	0.832817	0.802033	NA
Molecular Function	GO:0019210 kinase inhibitor activity	0.425895	0.991447	0.246907	0.924616	1	0.775035	NA	0.513893	NA
Biological Process	GO:0007346 regulation of mitotic cell cycle	0.426761	0.812194	0.0856991	0.0986175	1	0.0901457	0.790525	0.753073	0.884617
Biological Process	GO:2000045 regulation of G1/S transition of mitotic cell cycle	0.426761	0.812194	0.106904	1	1	0.424068	1	0.803489	NA
Biological Process	GO:0006901 vesicle coating	0.426761	0.94029	NA	1	1	0.98366	0.841176	0.973802	NA
Biological Process	GO:0032094 response to food	0.426761	0.94029	0.520637	0.861701	1	0.88365	NA	NA	NA
Biological Process	GO:0035510 DNA dealkylation	0.426761	NA	0.520637	1	1	0.724293	0.841176	0.782047	NA
Biological Process	GO:0045740 positive regulation of DNA replication	0.426761	NA	NA	1	1	0.55395	NA	0.708884	NA
Biological Process	GO:0045880 positive regulation of smoothened signaling pathway	0.426761	0.94029	NA	1	1	0.88365	0.841176	0.782047	NA
Biological Process	GO:0048854 brain morphogenesis	0.426761	NA	NA	1	1	0.88365	0.841176	0.973802	NA
Biological Process	GO:0070266 necroptotic process	0.426761	0.808733	0.520637	1	1	0.240448	NA	0.782047	0.473979
Biological Process	GO:0043414 macromolecule methylation	0.426761	0.582097	0.551635	1	1	0.819654	1	0.943271	0.800067
Biological Process	GO:0072001 renal system development	0.426761	0.918848	0.0360265	1	1	9.4356e-05	0.790525	0.737666	0.562246
Biological Process	GO:0009891 positive regulation of biosynthetic process	0.426761	0.749519	3.62103e-09	1	1	7.53884e-08	1	0.708884	0.86424
Biological Process	GO:0050792 regulation of viral process	0.426761	0.708177	0.913768	1	1	0.443196	1	0.846764	NA
Biological Process	GO:0003205 cardiac chamber development	0.426761	0.889427	0.511153	1	1	0.00881515	0.796229	0.846764	0.668562
Biological Process	GO:0021915 neural tube development	0.426761	0.753765	0.511153	1	1	0.122574	0.736857	0.708884	NA
Biological Process	GO:0007007 inner mitochondrial membrane organization	0.426761	0.584855	NA	1	1	NA	NA	0.875	NA
Biological Process	GO:0016233 telomere capping	0.426761	NA	NA	1	1	0.401506	0.845755	0.977029	NA
Biological Process	GO:0018023 peptidyl-lysine trimethylation	0.426761	0.812194	0.526962	1	1	0.736959	NA	0.796621	NA
Biological Process	GO:0032728 positive regulation of interferon-beta production	0.426761	0.812194	NA	1	1	0.736959	NA	NA	NA
Biological Process	GO:0042307 positive regulation of protein import into nucleus	0.426761	NA	0.230414	1	1	0.259974	NA	0.708884	NA
Biological Process	GO:0045737 positive regulation of cyclin-dependent protein serine/threonine kinase activity	0.426761	0.943588	0.230414	1	1	0.401506	0.845755	NA	NA
Biological Process	GO:0046676 negative regulation of insulin secretion	0.426761	0.812194	0.230414	1	1	0.736959	0.845755	0.977029	NA
Biological Process	GO:0071392 cellular response to estradiol stimulus	0.426761	0.812194	0.230414	1	1	0.0764651	NA	NA	NA
Biological Process	GO:0140448 signaling receptor ligand precursor processing	0.426761	NA	0.526962	1	1	0.986008	NA	0.875	NA
Biological Process	GO:1903115 regulation of actin filament-based movement	0.426761	0.943588	NA	1	1	0.891649	NA	0.977029	NA
Biological Process	GO:2000279 negative regulation of DNA biosynthetic process	0.426761	0.943588	NA	1	1	0.401506	0.845755	0.977029	NA
Cellular Component	GO:0010008 endosome membrane	0.426918	0.800054	0.992052	1	1	0.640215	0.928093	0.424387	0.930359
Cellular Component	GO:0036020 endolysosome membrane	0.426918	NA	0.656839	NA	1	0.58998	NA	0.751632	NA
Biological Process	GO:0071840 cellular component organization or biogenesis	0.426978	0.277199	0.0356114	1	1	0.0016109	0.805704	0.796621	0.911944
Molecular Function	GO:0004674 protein serine/threonine kinase activity	0.427971	0.262355	0.441939	1	1	0.446816	0.919551	0.326793	0.662983
Biological Process	GO:0046661 male sex differentiation	0.42824	0.818491	0.333447	1	1	0.0548207	0.796229	1	NA
Biological Process	GO:0050796 regulation of insulin secretion	0.42824	0.942907	0.00165531	1	1	0.542898	1	0.892352	NA
Biological Process	GO:1902850 microtubule cytoskeleton organization involved in mitosis	0.42824	0.981464	0.333447	0.00199069	1	0.959134	1	0.984401	NA
Biological Process	GO:0003016 respiratory system process	0.431644	0.94755	0.53389	1	1	0.900549	NA	0.753073	0.476038
Biological Process	GO:0021532 neural tube patterning	0.431644	0.818292	0.53389	1	1	0.749726	0.852415	0.708884	NA
Biological Process	GO:0036297 interstrand cross-link repair	0.431644	0.584855	NA	0.861701	1	0.988112	0.736857	0.875	NA
Biological Process	GO:0140467 integrated stress response signaling	0.431644	0.584855	0.00303639	1	1	0.749726	NA	0.875	0.476038
Biological Process	GO:0043065 positive regulation of apoptotic process	0.432399	0.906964	0.000137916	1	1	1.67565e-06	1	0.973802	0.515929
Biological Process	GO:0006796 phosphate-containing compound metabolic process	0.43418	0.150282	9.37878e-05	1	1	0.00063496	1	0.708884	0.751755
Biological Process	GO:0045184 establishment of protein localization	0.43418	0.507925	0.354038	1	1	0.259307	1	0.826086	0.936625
Biological Process	GO:0006913 nucleocytoplasmic transport	0.43418	0.68468	0.307412	1	1	0.0288227	NA	0.852371	NA
Biological Process	GO:0051169 nuclear transport	0.43418	0.68468	0.307412	1	1	0.0288227	NA	0.852371	NA
Biological Process	GO:0006974 cellular response to DNA damage stimulus	0.43418	0.584855	0.359809	1	1	0.739854	0.745329	0.737666	0.960789
Molecular Function	GO:0140104 molecular carrier activity	0.434585	0.915514	NA	0.974498	1	0.879949	NA	0.682636	NA
Molecular Function	GO:0032555 purine ribonucleotide binding	0.434585	0.384702	0.724273	1	1	0.602704	1	0.410649	0.880393
Molecular Function	GO:0042802 identical protein binding	0.434585	0.945142	0.248166	1	1	0.0120285	1	0.439986	0.909079
Molecular Function	GO:0048306 calcium-dependent protein binding	0.435674	0.794566	0.769442	1	1	0.443917	NA	0.994015	NA
Molecular Function	GO:0016746 acyltransferase activity	0.435674	0.515311	1	0.571566	1	0.769623	0.787638	0.812955	NA
Molecular Function	GO:0017076 purine nucleotide binding	0.435674	0.384702	0.730185	1	1	0.554993	1	0.430803	0.880393
Molecular Function	GO:0005524 ATP binding	0.435674	0.321349	0.691978	0.982847	1	0.742122	0.997893	0.408961	0.901695
Molecular Function	GO:0004527 exonuclease activity	0.435674	0.796548	0.770479	1	1	0.896991	0.858277	0.326793	NA
Biological Process	GO:0003352 regulation of cilium movement	0.435773	NA	0.540387	1	1	0.989943	NA	NA	NA
Biological Process	GO:0030488 tRNA methylation	0.435773	0.278109	NA	1	1	0.595026	0.860062	0.879605	NA
Biological Process	GO:0090114 COPII-coated vesicle budding	0.435773	0.95074	NA	NA	0.486952	0.907104	NA	NA	NA
Molecular Function	GO:0032553 ribonucleotide binding	0.436209	0.384702	0.73232	1	1	0.605851	1	0.439986	0.880393
Molecular Function	GO:0004857 enzyme inhibitor activity	0.436209	0.931092	0.497841	1	1	0.81946	0.49372	NA	NA
Biological Process	GO:0015980 energy derivation by oxidation of organic compounds	0.438556	0.807203	0.435423	1	1	0.937979	0.88879	0.762195	0.806845
Biological Process	GO:0007009 plasma membrane organization	0.438556	0.901763	0.922212	1	1	0.10462	0.928412	0.988061	NA
Biological Process	GO:0009991 response to extracellular stimulus	0.438556	0.94029	0.00319153	1	1	0.00037173	1	0.956109	NA
Biological Process	GO:1901576 organic substance biosynthetic process	0.438556	0.00909923	0.000653064	1	1	0.139066	0.790525	0.708884	0.744316
Biological Process	GO:0009394 2'-deoxyribonucleotide metabolic process	0.438556	0.507925	NA	1	1	0.990845	0.860062	0.883922	NA
Biological Process	GO:0030501 positive regulation of bone mineralization	0.438556	0.727292	NA	1	1	0.0455456	NA	0.805995	NA
Biological Process	GO:0031670 cellular response to nutrient	0.438556	0.727292	0.246516	1	1	0.312638	NA	0.805995	NA
Biological Process	GO:0032735 positive regulation of interleukin-12 production	0.438556	NA	NA	1	1	0.773647	NA	NA	NA
Biological Process	GO:0044786 cell cycle DNA replication	0.438556	NA	0.545521	1	1	0.990845	NA	0.883922	NA
Biological Process	GO:0071542 dopaminergic neuron differentiation	0.438556	0.953726	0.0925042	1	1	0.446438	0.860062	0.883922	NA
Biological Process	GO:1904031 positive regulation of cyclin-dependent protein kinase activity	0.438556	0.953726	0.246516	1	1	0.446438	0.860062	NA	NA
Biological Process	GO:0060562 epithelial tube morphogenesis	0.440625	1	0.0213524	1	1	1.75015e-05	0.796229	0.755476	NA
Biological Process	GO:0051223 regulation of protein transport	0.440625	0.774448	0.001415	1	1	0.175572	1	0.830705	NA
Biological Process	GO:0006936 muscle contraction	0.440625	0.903224	0.220556	1	1	0.228571	1	1	0.806845
Biological Process	GO:0006793 phosphorus metabolic process	0.440625	0.155154	0.000119568	1	1	0.000663474	1	0.708884	0.75287
Biological Process	GO:0008608 attachment of spindle microtubules to kinetochore	0.440625	0.955266	NA	0.000954958	1	NA	NA	0.984548	NA
Biological Process	GO:0009262 deoxyribonucleotide metabolic process	0.440625	0.507925	NA	1	1	0.992095	0.865132	0.883922	NA
Biological Process	GO:0019692 deoxyribose phosphate metabolic process	0.440625	0.507925	NA	1	1	0.992095	0.865132	0.883922	NA
Biological Process	GO:0034661 ncRNA catabolic process	0.440625	0.830586	0.0966999	1	1	0.992095	NA	0.805995	NA
Biological Process	GO:0043462 regulation of ATPase activity	0.440625	NA	NA	1	1	0.781899	NA	NA	NA
Biological Process	GO:0045494 photoreceptor cell maintenance	0.440625	0.955266	0.551635	0.449428	1	0.781899	0.865132	NA	NA
Biological Process	GO:0090317 negative regulation of intracellular protein transport	0.440625	0.728712	0.551635	1	1	0.919893	NA	0.753073	NA
Biological Process	GO:1904591 positive regulation of protein import	0.440625	NA	0.253477	1	1	0.324326	NA	0.708884	NA
Biological Process	GO:0006941 striated muscle contraction	0.440777	0.845387	0.222284	1	1	0.596367	1	1	0.674199
Biological Process	GO:0051650 establishment of vesicle localization	0.440777	0.909537	NA	1	1	0.834867	0.745329	0.830705	NA
Biological Process	GO:0051641 cellular localization	0.442525	0.690694	0.349719	1	1	0.188686	1	0.994448	0.936625
Biological Process	GO:0007010 cytoskeleton organization	0.443768	0.762314	0.137205	1	1	1.09407e-06	0.88879	0.998251	0.911986
Biological Process	GO:0032446 protein modification by small protein conjugation	0.443768	0.348028	0.381386	1	1	0.499527	1	0.883922	0.573293
Biological Process	GO:0043068 positive regulation of programmed cell death	0.443768	0.926009	0.000207168	1	1	1.40569e-06	1	0.984401	0.528308
Biological Process	GO:0030574 collagen catabolic process	0.443768	0.834771	0.259925	1	1	0.465007	NA	NA	0.476038
Biological Process	GO:0071526 semaphorin-plexin signaling pathway	0.443768	0.957184	0.558037	1	1	0.11761	0.736857	0.813657	0.476038
Biological Process	GO:0097009 energy homeostasis	0.443768	0.732794	NA	1	1	0.00751469	0.865132	0.984548	NA
Biological Process	GO:2000785 regulation of autophagosome assembly	0.443768	0.732794	0.558037	1	1	0.926381	NA	0.813657	NA
Biological Process	GO:0001774 microglial cell activation	0.446792	0.959489	0.104951	1	1	0.0623403	NA	0.987261	NA
Biological Process	GO:0006284 base-excision repair	0.446792	0.842149	NA	1	1	NA	0.865275	0.897619	NA
Biological Process	GO:0014888 striated muscle adaptation	0.446792	NA	0.562986	1	1	0.0256593	NA	0.897619	NA
Biological Process	GO:0016578 histone deubiquitination	0.446792	0.842149	0.261391	1	1	0.99451	NA	0.708884	NA
Biological Process	GO:0045747 positive regulation of Notch signaling pathway	0.446792	0.842149	NA	1	1	0.332923	NA	0.897619	NA
Biological Process	GO:0055010 ventricular cardiac muscle tissue morphogenesis	0.446792	0.842149	0.562986	NA	1	0.0256593	0.865275	0.987261	0.479778
Biological Process	GO:0062208 positive regulation of pattern recognition receptor signaling pathway	0.446792	0.842149	0.562986	1	1	0.648207	NA	NA	NA
Biological Process	GO:0090278 negative regulation of peptide hormone secretion	0.446792	0.842149	0.261391	1	1	0.803771	0.865275	0.987261	NA
Biological Process	GO:0097300 programmed necrotic cell death	0.446792	0.732794	0.562986	1	1	0.332923	NA	0.826086	0.479778
Biological Process	GO:1900271 regulation of long-term synaptic potentiation	0.446792	0.959489	NA	1	1	0.0623403	NA	0.987261	NA
Biological Process	GO:0007219 Notch signaling pathway	0.451457	0.859146	0.137205	1	1	0.0260441	1	0.971776	NA
Biological Process	GO:0002792 negative regulation of peptide secretion	0.451457	0.737604	0.268648	1	1	0.814027	0.865275	0.988992	NA
Biological Process	GO:0030517 negative regulation of axon extension	0.451457	0.845387	0.568029	1	1	0.350363	0.736857	0.826086	NA
Biological Process	GO:0042073 intraciliary transport	0.451457	0.651833	NA	0.291395	1	NA	0.712989	0.899821	NA
Biological Process	GO:0042771 intrinsic apoptotic signaling pathway in response to DNA damage by p53 class mediator	0.451457	0.737604	NA	1	1	0.350363	NA	0.988992	NA
Biological Process	GO:0046189 phenol-containing compound biosynthetic process	0.451457	NA	NA	1	1	0.664171	NA	0.988992	0.480378
Biological Process	GO:0050919 negative chemotaxis	0.451457	0.845387	0.268648	1	1	0.350363	0.736857	0.826086	0.480378
Biological Process	GO:0043549 regulation of kinase activity	0.452474	0.842149	0.000354201	1	1	7.53884e-08	1	0.831517	NA
Biological Process	GO:0022603 regulation of anatomical structure morphogenesis	0.453144	0.779923	1.21429e-05	1	1	6.4089e-12	0.88879	0.708884	0.476038
Biological Process	GO:0002221 pattern recognition receptor signaling pathway	0.453144	0.707386	0.140781	1	1	0.222128	1	0.997494	NA
Biological Process	GO:0120036 plasma membrane bounded cell projection organization	0.453144	0.732794	0.680034	1	1	0.000649499	0.860062	0.846764	0.915488
Biological Process	GO:0010557 positive regulation of macromolecule biosynthetic process	0.453144	0.780755	4.31242e-09	1	1	7.90936e-08	0.97816	0.708884	0.824192
Biological Process	GO:0051726 regulation of cell cycle	0.453144	0.929853	0.000979057	0.0559175	1	0.0476143	0.75546	0.708884	0.920889
Biological Process	GO:0018198 peptidyl-cysteine modification	0.453144	0.744848	NA	1	1	0.824138	0.865275	0.906006	NA
Biological Process	GO:0045668 negative regulation of osteoblast differentiation	0.453144	0.964061	0.271542	1	1	0.0121737	NA	0.708884	NA
Biological Process	GO:0046596 regulation of viral entry into host cell	0.453144	0.964061	NA	1	1	0.672376	0.865275	NA	NA
Biological Process	GO:0061383 trabecula morphogenesis	0.453144	0.744848	0.57374	1	1	0.0011518	NA	0.830705	NA
Biological Process	GO:1902041 regulation of extrinsic apoptotic signaling pathway via death domain receptors	0.453144	0.849671	0.107696	1	1	0.00393594	NA	0.906006	NA
Biological Process	GO:0043112 receptor metabolic process	0.453144	0.807203	0.246347	1	1	0.335551	1	0.927221	0.682558
Biological Process	GO:0022607 cellular component assembly	0.453299	0.507925	0.978816	1	1	0.465007	0.871206	0.737666	0.962466
Biological Process	GO:0061138 morphogenesis of a branching epithelium	0.4552	1	0.000921405	1	1	0.00026098	1	0.753073	NA
Biological Process	GO:0030036 actin cytoskeleton organization	0.4552	0.584855	0.197976	1	1	9.2271e-09	1	0.971776	0.805793
Biological Process	GO:0006195 purine nucleotide catabolic process	0.4552	0.744848	0.579564	0.98411	1	0.690298	NA	0.909543	NA
Biological Process	GO:0030850 prostate gland development	0.4552	0.96663	0.579564	0.861701	1	0.253364	NA	0.759321	NA
Biological Process	GO:0032873 negative regulation of stress-activated MAPK cascade	0.4552	0.744848	0.276586	1	1	0.382137	NA	0.830705	NA
Biological Process	GO:0042311 vasodilation	0.4552	0.96663	NA	1	1	0.0374649	NA	0.991881	0.404332
Biological Process	GO:0043457 regulation of cellular respiration	0.4552	0.85546	NA	1	1	0.523722	0.871206	0.909543	NA
Biological Process	GO:0061082 myeloid leukocyte cytokine production	0.4552	0.85546	0.276586	1	1	0.0142018	NA	0.909543	NA
Biological Process	GO:0070303 negative regulation of stress-activated protein kinase signaling cascade	0.4552	0.744848	0.276586	1	1	0.382137	NA	0.830705	NA
Biological Process	GO:1901976 regulation of cell cycle checkpoint	0.4552	0.96663	NA	0.710003	1	0.831487	0.871206	0.909543	NA
Biological Process	GO:0070201 regulation of establishment of protein localization	0.457304	0.775582	0.00232839	1	1	0.223726	1	0.782047	NA
Biological Process	GO:0009058 biosynthetic process	0.457769	0.00812831	0.000441853	1	1	0.0967331	0.810583	0.708884	0.75287
Biological Process	GO:0032872 regulation of stress-activated MAPK cascade	0.457795	0.749519	0.0769732	1	1	0.03883	NA	0.846764	NA
Biological Process	GO:0071466 cellular response to xenobiotic stimulus	0.457795	0.971857	0.39279	1	1	0.373043	NA	0.977489	NA
Biological Process	GO:0007602 phototransduction	0.457795	0.968782	NA	1	1	0.401506	NA	0.99283	NA
Biological Process	GO:0031648 protein destabilization	0.457795	NA	0.584006	1	1	0.167501	0.741379	0.99283	NA
Biological Process	GO:0043330 response to exogenous dsRNA	0.457795	0.968782	NA	1	1	0.269229	NA	0.99283	NA
Biological Process	GO:0048546 digestive tract morphogenesis	0.457795	0.749519	NA	1	1	0.401506	NA	0.909808	NA
Biological Process	GO:0051972 regulation of telomerase activity	0.457795	NA	0.584006	1	1	0.167501	0.871206	0.909808	NA
Biological Process	GO:2001238 positive regulation of extrinsic apoptotic signaling pathway	0.457795	0.86098	0.0351161	1	1	0.167501	NA	0.909808	NA
Biological Process	GO:0007369 gastrulation	0.457925	0.934396	0.255649	1	1	2.73532e-05	0.956282	1	NA
Biological Process	GO:0042770 signal transduction in response to DNA damage	0.457925	0.934396	0.255649	1	1	0.193225	0.747971	0.846764	NA
Biological Process	GO:0048666 neuron development	0.457925	0.818491	0.178421	1	1	4.45861e-06	0.961156	0.899821	0.808179
Biological Process	GO:0000075 cell cycle checkpoint signaling	0.457925	0.936003	0.259502	0.199695	1	0.841193	0.747971	0.753073	NA
Biological Process	GO:1902806 regulation of cell cycle G1/S phase transition	0.457925	0.818292	0.155282	0.98411	1	0.324123	1	0.848374	NA
Biological Process	GO:0001655 urogenital system development	0.457925	0.934133	0.014687	1	1	0.000126759	0.816964	0.708884	0.58743
Biological Process	GO:0000959 mitochondrial RNA metabolic process	0.457925	0.225431	NA	1	1	0.709798	0.712989	0.708884	NA
Biological Process	GO:0006120 mitochondrial electron transport, NADH to ubiquinone	0.457925	0.971514	NA	1	1	NA	NA	0.914666	NA
Biological Process	GO:0018208 peptidyl-proline modification	0.457925	0.87061	NA	1	1	0.954656	NA	0.914666	NA
Biological Process	GO:0043277 apoptotic cell clearance	0.457925	0.749519	0.58943	1	1	0.557481	NA	0.837429	NA
Biological Process	GO:0044088 regulation of vacuole organization	0.457925	0.749519	0.58943	1	1	0.954656	NA	0.762195	NA
Biological Process	GO:0044818 mitotic G2/M transition checkpoint	0.457925	0.749519	0.285853	1	1	0.709798	NA	0.762195	NA
Biological Process	GO:0045776 negative regulation of blood pressure	0.457925	NA	0.58943	1	1	0.280082	NA	0.914666	0.493149
Biological Process	GO:0046850 regulation of bone remodeling	0.457925	0.971514	0.285853	1	1	0.047188	NA	0.995172	NA
Biological Process	GO:0070302 regulation of stress-activated protein kinase signaling cascade	0.457925	0.762314	0.0368827	1	1	0.0453972	NA	0.852371	NA
Biological Process	GO:0071900 regulation of protein serine/threonine kinase activity	0.457925	0.899818	0.0149277	1	1	0.000507916	0.99327	0.965813	NA
Cellular Component	GO:0005865 striated muscle thin filament	0.458683	NA	NA	1	1	0.640215	NA	0.916574	NA
Cellular Component	GO:0005929 cilium	0.459367	0.965602	0.998898	0.0447401	1	1	0.928093	0.920989	NA
Molecular Function	GO:0008081 phosphoric diester hydrolase activity	0.459867	0.701991	NA	0.636338	1	0.564259	NA	0.741911	NA
Molecular Function	GO:0046983 protein dimerization activity	0.460063	1	0.213879	0.775308	1	0.499659	0.950722	0.410649	0.96535
Molecular Function	GO:0008276 protein methyltransferase activity	0.460063	0.587446	NA	1	1	0.926022	0.880062	0.745788	NA
Molecular Function	GO:0016651 oxidoreductase activity, acting on NAD(P)H	0.460239	0.454562	NA	0.856538	1	0.926022	NA	0.951748	NA
Molecular Function	GO:0072341 modified amino acid binding	0.460239	0.591937	NA	0.941304	1	0.443917	0.880855	0.615659	NA
Biological Process	GO:0080135 regulation of cellular response to stress	0.460851	0.507925	0.106904	1	1	0.0205156	1	0.830705	0.806845
Biological Process	GO:0010639 negative regulation of organelle organization	0.461014	0.853145	0.636272	0.861701	1	0.829858	0.820688	0.808575	NA
Biological Process	GO:0009060 aerobic respiration	0.461014	0.889427	NA	1	0.873001	1	0.961156	0.782047	NA
Biological Process	GO:0045778 positive regulation of ossification	0.461014	0.673093	0.595342	1	1	0.105638	NA	0.837429	NA
Biological Process	GO:0050435 amyloid-beta metabolic process	0.461014	NA	0.595342	1	1	0.558915	NA	NA	NA
Biological Process	GO:0060688 regulation of morphogenesis of a branching structure	0.461014	0.97342	0.293282	1	1	0.0515815	0.877875	0.708884	NA
Biological Process	GO:1990928 response to amino acid starvation	0.461014	0.673093	0.595342	1	1	0.29765	NA	0.995992	NA
Biological Process	GO:0051648 vesicle localization	0.46334	0.93978	NA	1	1	0.857947	0.747971	0.855039	NA
Biological Process	GO:0120032 regulation of plasma membrane bounded cell projection assembly	0.46334	0.682706	NA	1	1	0.0546699	1	0.737666	NA
Biological Process	GO:0009584 detection of visible light	0.46334	0.974853	NA	1	1	0.731051	NA	NA	NA
Biological Process	GO:0010823 negative regulation of mitochondrion organization	0.46334	0.878512	0.600093	1	1	0.961282	NA	0.737666	NA
Biological Process	GO:0045599 negative regulation of fat cell differentiation	0.46334	NA	0.297555	1	1	0.0572317	NA	0.762195	0.49846
Biological Process	GO:0050732 negative regulation of peptidyl-tyrosine phosphorylation	0.46334	0.762314	NA	NA	1	0.112469	NA	0.762195	NA
Biological Process	GO:0051496 positive regulation of stress fiber assembly	0.46334	0.974853	NA	1	1	0.0572317	0.881334	0.919147	NA
Biological Process	GO:0060324 face development	0.46334	0.974853	0.297555	1	1	0.112469	NA	0.997494	NA
Biological Process	GO:0070169 positive regulation of biomineral tissue development	0.46334	0.762314	0.600093	1	1	0.0572317	NA	0.842668	NA
Biological Process	GO:0110151 positive regulation of biomineralization	0.46334	0.762314	0.600093	1	1	0.0572317	NA	0.842668	NA
Biological Process	GO:0030030 cell projection organization	0.463674	0.735487	0.502337	1	1	0.000756908	0.871206	0.842668	0.918809
Molecular Function	GO:0035091 phosphatidylinositol binding	0.463971	0.44355	0.363866	0.941304	1	0.500801	NA	0.219857	NA
Molecular Function	GO:0043168 anion binding	0.464925	0.367305	0.847877	1	1	0.668203	1	0.326793	0.885686
Cellular Component	GO:0019866 organelle inner membrane	0.465953	0.605591	0.990446	1	0.940585	1	1	0.595148	0.944251
Cellular Component	GO:0030990 intraciliary transport particle	0.465953	0.751382	NA	0.670856	1	NA	0.426018	0.786621	NA
Cellular Component	GO:0035371 microtubule plus-end	0.465953	0.906997	0.708311	1	1	1	NA	0.927575	NA
Cellular Component	GO:0005769 early endosome	0.465953	0.799459	0.990446	1	1	0.694719	0.968232	0.792347	NA
Cellular Component	GO:0005765 lysosomal membrane	0.465953	0.605591	0.990446	1	1	0.751595	1	0.645317	0.90848
Cellular Component	GO:0098852 lytic vacuole membrane	0.465953	0.605591	0.990446	1	1	0.751595	1	0.645317	0.90848
Cellular Component	GO:0036379 myofilament	0.465953	NA	NA	1	1	0.694719	NA	0.927575	NA
Biological Process	GO:0060491 regulation of cell projection assembly	0.466131	0.690694	0.944806	1	1	0.0374288	1	0.738696	NA
Biological Process	GO:0090276 regulation of peptide hormone secretion	0.466131	0.943588	0.00518469	1	1	0.512019	1	0.907004	NA
Biological Process	GO:0044770 cell cycle phase transition	0.466131	0.762314	0.0957884	0.119706	1	0.348005	0.790525	0.708884	NA
Biological Process	GO:0032210 regulation of telomere maintenance via telomerase	0.466131	NA	NA	1	1	0.595026	0.745329	NA	NA
Biological Process	GO:0035176 social behavior	0.466131	NA	0.60504	1	1	0.595026	NA	0.762195	NA
Biological Process	GO:0061178 regulation of insulin secretion involved in cellular response to glucose stimulus	0.466131	0.884248	0.13619	1	1	0.874424	0.884374	0.998251	NA
Biological Process	GO:0072523 purine-containing compound catabolic process	0.466131	0.762314	0.60504	0.861701	1	0.736959	NA	0.923732	NA
Biological Process	GO:0072698 protein localization to microtubule cytoskeleton	0.466131	0.762314	NA	0.579119	1	0.874424	NA	0.842668	0.499947
Biological Process	GO:0043087 regulation of GTPase activity	0.467723	0.673093	0.123835	1	1	0.000283667	1	0.875	0.595279
Biological Process	GO:0030073 insulin secretion	0.468761	0.834771	0.00552264	1	1	0.443786	1	0.864261	NA
Biological Process	GO:0015031 protein transport	0.468761	0.507925	0.444059	1	1	0.168325	1	0.837429	0.920889
Biological Process	GO:0003229 ventricular cardiac muscle tissue development	0.468761	0.888971	0.309951	NA	1	0.0117912	0.886995	1	0.50415
Biological Process	GO:0009395 phospholipid catabolic process	0.468761	0.772931	0.610739	1	1	0.968396	0.886995	0.927221	NA
Biological Process	GO:0031113 regulation of microtubule polymerization	0.468761	0.978311	0.610739	1	1	0.0691272	0.886995	0.927221	NA
Biological Process	GO:0045071 negative regulation of viral genome replication	0.468761	0.584855	NA	1	1	0.600168	NA	0.737666	NA
Biological Process	GO:0050982 detection of mechanical stimulus	0.468761	NA	0.309951	1	1	0.131932	NA	NA	NA
Biological Process	GO:0052372 modulation by symbiont of entry into host	0.468761	0.978311	0.610739	1	1	0.463764	0.886995	NA	NA
Biological Process	GO:0001763 morphogenesis of a branching structure	0.468761	0.99982	0.00165531	1	1	9.22556e-05	1	0.759321	NA
Biological Process	GO:0002791 regulation of peptide secretion	0.468761	0.903224	0.00565876	1	1	0.519536	1	0.910232	NA
Biological Process	GO:0032259 methylation	0.471268	0.507925	0.661056	1	1	0.779305	0.999343	0.914666	0.82723
Biological Process	GO:0001954 positive regulation of cell-matrix adhesion	0.471268	0.690694	0.615783	1	1	0.464077	NA	1	NA
Biological Process	GO:0010332 response to gamma radiation	0.471268	NA	0.138	1	1	0.464077	0.747971	0.9288	NA
Biological Process	GO:0032608 interferon-beta production	0.471268	0.779923	0.615783	0.861701	1	0.615325	NA	NA	NA
Biological Process	GO:0032648 regulation of interferon-beta production	0.471268	0.779923	0.615783	0.861701	1	0.615325	NA	NA	NA
Biological Process	GO:0051703 biological process involved in intraspecies interaction between organisms	0.471268	NA	0.615783	1	1	0.615325	NA	0.782047	NA
Biological Process	GO:0048839 inner ear development	0.471268	0.99408	0.43374	1	1	0.0169389	NA	0.961341	0.703464
Biological Process	GO:0090087 regulation of peptide transport	0.471268	0.908065	0.00603278	1	1	0.540325	1	0.914666	NA
Molecular Function	GO:0032559 adenyl ribonucleotide binding	0.473282	0.321349	0.735444	0.966229	1	0.794955	0.997893	0.404497	0.880393
Biological Process	GO:0006469 negative regulation of protein kinase activity	0.474149	0.981802	0.0187933	1	1	0.00537922	NA	0.762195	NA
Molecular Function	GO:0016773 phosphotransferase activity, alcohol group as acceptor	0.474982	0.148357	0.198703	1	1	0.0740588	0.997893	0.326793	0.431247
Molecular Function	GO:0140297 DNA-binding transcription factor binding	0.475302	0.691046	0.000405804	1	1	0.0629249	1	0.61325	NA
Molecular Function	GO:0003676 nucleic acid binding	0.475302	0.482953	0.0203176	0.778691	1	0.578616	0.610986	0.514007	0.909079
Molecular Function	GO:0030554 adenyl nucleotide binding	0.475302	0.331381	0.741069	0.970368	1	0.764202	0.997893	0.410649	0.880393
Biological Process	GO:0009116 nucleoside metabolic process	0.475613	0.893643	NA	1	1	0.772758	0.747971	0.753073	NA
Biological Process	GO:0043331 response to dsRNA	0.475613	0.979373	0.620685	1	1	0.14667	NA	1	NA
Biological Process	GO:0043550 regulation of lipid kinase activity	0.475613	0.690694	0.320439	1	1	0.630465	NA	0.852371	NA
Biological Process	GO:0090329 regulation of DNA-dependent DNA replication	0.475613	NA	0.620685	1	1	1	0.747971	0.782047	NA
Biological Process	GO:0019538 protein metabolic process	0.479679	0.197957	1.89728e-05	1	1	0.138494	1	0.759321	0.702729
Biological Process	GO:0030514 negative regulation of BMP signaling pathway	0.479694	0.899818	0.321472	1	1	0.159074	0.893837	1	0.50415
Biological Process	GO:0043407 negative regulation of MAP kinase activity	0.479694	0.791293	0.0118111	1	1	0.0891151	NA	0.852371	NA
Biological Process	GO:0044380 protein localization to cytoskeleton	0.479694	0.791293	NA	0.75272	1	0.499686	NA	0.852371	0.50415
Biological Process	GO:0060632 regulation of microtubule-based movement	0.479694	NA	0.626786	1	1	0.976555	NA	1	NA
Biological Process	GO:0070534 protein K63-linked ubiquitination	0.479694	0.981467	0.626786	1	1	0.638603	0.893837	0.938245	NA
Biological Process	GO:0045786 negative regulation of cell cycle	0.480403	0.891347	0.00963054	0.174436	1	0.0901457	0.790525	0.753073	0.833998
Biological Process	GO:0010629 negative regulation of gene expression	0.4815	0.295435	0.148284	1	1	5.65437e-05	0.974636	0.796621	0.887611
Biological Process	GO:0071407 cellular response to organic cyclic compound	0.4815	0.991457	0.0215099	1	1	0.0243373	1	0.984548	0.912342
Biological Process	GO:0045637 regulation of myeloid cell differentiation	0.4815	0.859146	3.46037e-05	1	1	0.0397842	1	0.762195	NA
Biological Process	GO:0140694 non-membrane-bounded organelle assembly	0.4815	0.930695	0.678956	1	1	0.376885	1	0.859702	0.835569
Biological Process	GO:0006259 DNA metabolic process	0.4815	0.584855	0.562094	0.861701	1	0.950257	0.768333	0.708884	0.961632
Biological Process	GO:0001755 neural crest cell migration	0.4815	0.981467	0.630978	1	1	0.376885	0.747971	0.858309	NA
Biological Process	GO:0032387 negative regulation of intracellular transport	0.4815	0.708177	0.630978	1	1	0.791718	NA	0.753073	NA
Biological Process	GO:0045620 negative regulation of lymphocyte differentiation	0.4815	0.981467	0.0126545	1	1	0.0963854	NA	1	0.50415
Biological Process	GO:0055008 cardiac muscle tissue morphogenesis	0.4815	0.791661	0.630978	1	1	0.0200295	0.896007	0.941664	0.50415
Biological Process	GO:1902600 proton transmembrane transport	0.483022	0.920392	0.953842	1	0.370824	1	NA	0.805995	NA
Biological Process	GO:0042594 response to starvation	0.485288	0.807203	0.301124	1	1	0.0156147	NA	0.762195	NA
Biological Process	GO:0071383 cellular response to steroid hormone stimulus	0.485288	0.996652	0.632201	1	1	0.0444668	1	0.846764	NA
Biological Process	GO:0019748 secondary metabolic process	0.485408	0.981802	NA	1	1	0.664171	NA	1	NA
Biological Process	GO:0043506 regulation of JUN kinase activity	0.485408	0.903224	0.331023	1	1	0.180386	NA	0.859702	NA
Biological Process	GO:0071709 membrane assembly	0.485408	0.708177	NA	1	1	0.513882	0.897768	0.943271	NA
Biological Process	GO:0006644 phospholipid metabolic process	0.485906	0.010091	0.545521	1	1	0.779422	0.712989	0.759321	0.60643
Biological Process	GO:0006282 regulation of DNA repair	0.485906	0.507925	0.635365	1	1	1	1	0.708884	NA
Biological Process	GO:0044267 cellular protein metabolic process	0.486298	0.0370433	0.000271584	1	1	0.111102	1	0.753073	0.793278
Biological Process	GO:0031175 neuron projection development	0.486521	0.796009	0.261391	1	1	5.41223e-06	0.929887	0.914666	0.75287
Biological Process	GO:0010257 NADH dehydrogenase complex assembly	0.486521	0.983171	NA	1	1	NA	NA	0.708884	NA
Biological Process	GO:0022617 extracellular matrix disassembly	0.486521	0.909537	0.336173	1	1	0.0251427	0.897768	NA	0.50415
Biological Process	GO:0032981 mitochondrial respiratory chain complex I assembly	0.486521	0.983171	NA	1	1	NA	NA	0.708884	NA
Biological Process	GO:0042733 embryonic digit morphogenesis	0.486521	0.640701	0.640617	1	1	0.674648	NA	0.859702	NA
Biological Process	GO:0046824 positive regulation of nucleocytoplasmic transport	0.486521	0.796009	0.0579564	1	1	0.283006	NA	0.708884	NA
Biological Process	GO:0070231 T cell apoptotic process	0.486521	0.909537	0.640617	0.861701	1	0.401506	0.897768	0.948027	NA
Biological Process	GO:0070265 necrotic cell death	0.486521	0.796009	0.640617	1	1	0.283006	NA	0.796621	0.50415
Biological Process	GO:0046486 glycerolipid metabolic process	0.48953	0.125367	0.694017	1	1	0.463764	0.790525	0.737666	0.607572
Biological Process	GO:0032615 interleukin-12 production	0.491055	NA	NA	1	1	0.546544	NA	NA	NA
Biological Process	GO:0032655 regulation of interleukin-12 production	0.491055	NA	NA	1	1	0.546544	NA	NA	NA
Biological Process	GO:0050922 negative regulation of chemotaxis	0.491055	0.727292	0.645781	1	1	0.0111042	0.747971	0.952685	NA
Biological Process	GO:0010942 positive regulation of cell death	0.491055	0.977728	1.72428e-05	1	1	9.52338e-07	1	0.97841	0.453587
Biological Process	GO:0009152 purine ribonucleotide biosynthetic process	0.493933	0.727292	0.958265	1	1	1	0.975371	0.716761	NA
Biological Process	GO:0019637 organophosphate metabolic process	0.493933	0.125367	0.836533	1	1	1	0.732551	0.708884	0.755481
Biological Process	GO:0010972 negative regulation of G2/M transition of mitotic cell cycle	0.493933	0.651833	0.345596	1	1	0.557481	NA	0.755476	NA
Biological Process	GO:0030865 cortical cytoskeleton organization	0.493933	0.727292	0.651287	1	1	0.316282	NA	0.737666	NA
Biological Process	GO:0032233 positive regulation of actin filament bundle assembly	0.493933	0.915011	NA	1	1	0.125108	0.897768	0.954024	NA
Biological Process	GO:0032481 positive regulation of type I interferon production	0.493933	0.915011	NA	1	1	0.693612	NA	NA	NA
Biological Process	GO:1904356 regulation of telomere maintenance via telomere lengthening	0.493933	0.986079	NA	1	1	0.693612	0.747971	NA	NA
Biological Process	GO:0051234 establishment of localization	0.495906	0.727292	0.571322	1	1	0.0569285	1	0.973802	0.991827
Biological Process	GO:0006303 double-strand break repair via nonhomologous end joining	0.495906	0.812194	NA	0.98411	1	0.706361	0.747971	0.875	NA
Biological Process	GO:0030199 collagen fibril organization	0.495906	0.986477	0.65638	1	1	3.90497e-05	NA	0.956109	0.515515
Biological Process	GO:0032757 positive regulation of interleukin-8 production	0.495906	0.507925	0.349719	1	1	0.56011	NA	0.875	NA
Biological Process	GO:0033059 cellular pigmentation	0.495906	0.918848	NA	1	1	0.831487	0.747971	0.875	NA
Biological Process	GO:0035773 insulin secretion involved in cellular response to glucose stimulus	0.495906	0.812194	0.167038	1	1	0.831487	0.897768	0.956109	NA
Biological Process	GO:0051893 regulation of focal adhesion assembly	0.495906	0.812194	0.65638	1	1	0.0143528	NA	0.956109	NA
Biological Process	GO:0090109 regulation of cell-substrate junction assembly	0.495906	0.812194	0.65638	1	1	0.0143528	NA	0.956109	NA
Biological Process	GO:0097035 regulation of membrane lipid distribution	0.495906	0.812194	NA	0.166981	1	0.831487	0.897768	1	NA
Biological Process	GO:0097190 apoptotic signaling pathway	0.497055	0.507925	6.09703e-05	1	1	0.00532247	1	0.914666	NA
Biological Process	GO:0006903 vesicle targeting	0.499423	0.922711	NA	1	1	0.990065	0.747971	0.961341	NA
Biological Process	GO:0031638 zymogen activation	0.499423	0.812194	0.35335	1	1	0.71568	NA	0.961341	NA
Biological Process	GO:0044091 membrane biogenesis	0.499423	0.732794	NA	1	1	0.577777	0.900206	0.875	NA
Biological Process	GO:1902750 negative regulation of cell cycle G2/M phase transition	0.499423	0.651833	0.172372	1	1	0.577777	NA	0.759321	NA
Biological Process	GO:1905330 regulation of morphogenesis of an epithelium	0.499423	0.987673	0.067892	1	1	0.142377	0.900206	0.759321	NA
Cellular Component	GO:0042383 sarcolemma	0.499865	0.994488	0.992052	1	0.96398	0.531367	1	1	0.756641
Cellular Component	GO:0036019 endolysosome	0.499865	NA	0.755965	NA	1	0.751595	NA	0.81924	NA
Biological Process	GO:0002573 myeloid leukocyte differentiation	0.500847	0.939112	6.35994e-07	1	1	6.81369e-05	1	0.983085	NA
Biological Process	GO:0044242 cellular lipid catabolic process	0.500847	0.779923	0.664328	0.861701	1	0.858332	0.736857	0.837029	NA
Biological Process	GO:0097191 extrinsic apoptotic signaling pathway	0.500847	0.507925	0.000262813	1	1	0.000746361	NA	0.796621	NA
Biological Process	GO:0032870 cellular response to hormone stimulus	0.501257	0.818491	0.259757	1	1	0.00667015	1	0.971776	NA
Biological Process	GO:0001947 heart looping	0.501257	NA	0.665313	1	1	0.085538	0.747971	0.825694	NA
Biological Process	GO:0044458 motile cilium assembly	0.501257	0.732794	0.665313	1	1	0.941639	0.901886	0.825694	NA
Biological Process	GO:0050709 negative regulation of protein secretion	0.501257	0.92398	0.17711	1	1	0.33207	0.747971	1	NA
Biological Process	GO:1901224 positive regulation of NIK/NF-kappaB signaling	0.501257	NA	0.665313	1	1	0.0183949	NA	0.879605	NA
Biological Process	GO:1902017 regulation of cilium assembly	0.501257	0.732794	NA	1	1	0.724592	0.901886	0.708884	NA
Biological Process	GO:0050790 regulation of catalytic activity	0.503465	0.812194	0.000897122	1	1	7.67077e-08	1	0.852371	0.687835
Biological Process	GO:0001649 osteoblast differentiation	0.50463	0.899818	0.0698371	1	1	1.67205e-05	0.871206	0.753073	0.72837
Biological Process	GO:0035019 somatic stem cell population maintenance	0.50463	0.818491	0.180333	1	1	0.0205156	NA	0.826086	NA
Biological Process	GO:0040014 regulation of multicellular organism growth	0.50463	0.926009	0.668996	1	1	0.338418	0.904948	0.881982	NA
Biological Process	GO:0045600 positive regulation of fat cell differentiation	0.50463	0.818491	0.0698371	1	1	0.0919406	NA	0.759321	NA
Biological Process	GO:0050771 negative regulation of axonogenesis	0.50463	0.818491	0.362714	1	1	0.596035	0.75546	0.826086	NA
Biological Process	GO:0033157 regulation of intracellular protein transport	0.506113	0.690694	0.0698371	1	1	0.401506	1	0.802653	NA
Biological Process	GO:0033673 negative regulation of kinase activity	0.506113	0.943243	0.0039745	1	1	0.0130606	NA	0.762195	NA
Cellular Component	GO:0071007 U2-type catalytic step 2 spliceosome	0.507852	0.78514	NA	NA	0.527115	NA	NA	0.96332	NA
Biological Process	GO:0030837 negative regulation of actin filament polymerization	0.508469	0.930695	0.673498	1	1	0.742815	NA	0.883922	NA
Biological Process	GO:0045669 positive regulation of osteoblast differentiation	0.508469	0.824656	0.180333	1	1	0.246763	NA	0.82895	0.522479
Biological Process	GO:0046888 negative regulation of hormone secretion	0.508469	0.930695	0.0206502	1	1	0.165701	0.911035	1	NA
Biological Process	GO:0048869 cellular developmental process	0.509797	0.97342	3.14577e-05	1	1	7.48833e-28	1	1	0.790201
Biological Process	GO:0071345 cellular response to cytokine stimulus	0.509797	0.976252	0.00203452	1	1	4.16778e-10	1	1	0.677513
Biological Process	GO:0001756 somitogenesis	0.509797	0.744848	0.183157	1	1	0.259974	NA	0.885509	NA
Biological Process	GO:0007004 telomere maintenance via telomerase	0.509797	0.991086	NA	1	1	0.493302	0.75546	1	NA
Biological Process	GO:0046148 pigment biosynthetic process	0.509797	NA	NA	1	1	0.953438	NA	0.762195	NA
Biological Process	GO:0048645 animal organ formation	0.509797	0.991086	0.372906	1	1	0.0549794	NA	0.762195	NA
Biological Process	GO:0070936 protein K48-linked ubiquitination	0.509797	0.82711	0.183157	1	1	0.754248	NA	1	NA
Biological Process	GO:0150116 regulation of cell-substrate junction organization	0.509797	0.82711	0.678367	1	1	0.025351	NA	0.885509	NA
Biological Process	GO:1904377 positive regulation of protein localization to cell periphery	0.509797	0.673093	0.372906	1	1	0.493302	NA	0.971776	NA
Biological Process	GO:0009260 ribonucleotide biosynthetic process	0.509797	0.744848	0.856174	1	1	1	0.980367	0.708884	NA
Biological Process	GO:0043583 ear development	0.509797	0.979373	0.503506	1	1	0.00278047	1	0.988992	0.734228
Biological Process	GO:0045859 regulation of protein kinase activity	0.509797	0.956243	0.000684974	1	1	2.72548e-08	1	0.879605	NA
Biological Process	GO:0055086 nucleobase-containing small molecule metabolic process	0.509797	0.727292	0.97567	1	1	1	0.81235	0.708884	NA
Biological Process	GO:0003208 cardiac ventricle morphogenesis	0.509797	0.830842	0.682354	1	1	0.0590529	0.916532	0.892352	0.528308
Biological Process	GO:0006278 RNA-dependent DNA biosynthetic process	0.509797	0.991086	NA	1	1	0.508102	0.75546	1	NA
Biological Process	GO:0009583 detection of light stimulus	0.509797	0.991086	NA	1	1	0.508102	NA	1	NA
Biological Process	GO:0032206 positive regulation of telomere maintenance	0.509797	0.991086	0.682354	1	1	0.630465	0.916532	1	NA
Biological Process	GO:0032722 positive regulation of chemokine production	0.509797	0.673093	0.187905	1	1	0.0116989	NA	NA	NA
Biological Process	GO:0060411 cardiac septum morphogenesis	0.509797	0.934396	0.682354	1	1	0.0280455	0.916532	0.892352	0.528308
Biological Process	GO:0060415 muscle tissue morphogenesis	0.509797	0.830842	0.682354	1	1	0.0280455	0.75546	0.973262	0.528308
Biological Process	GO:0061512 protein localization to cilium	0.509797	0.934396	NA	0.98411	1	0.877004	0.712989	0.892352	NA
Biological Process	GO:0006355 regulation of transcription, DNA-templated	0.509797	0.550762	4.21301e-08	0.809214	1	1.06251e-05	0.80951	0.708884	0.573293
Biological Process	GO:0022402 cell cycle process	0.509797	0.953498	0.0886869	0.00816291	1	0.48126	0.796229	0.759321	NA
Molecular Function	GO:0005200 structural constituent of cytoskeleton	0.510054	0.903348	0.596856	0.963913	1	0.543908	0.938371	0.91869	NA
Biological Process	GO:1903506 regulation of nucleic acid-templated transcription	0.510585	0.550762	4.2713e-08	0.817657	1	1.1195e-05	0.80951	0.708884	0.573293
Biological Process	GO:0060341 regulation of cellular localization	0.512093	0.645943	0.000174476	1	1	0.0541992	1	0.943271	0.843319
Biological Process	GO:0043903 regulation of biological process involved in symbiotic interaction	0.513723	0.991086	0.687184	1	1	0.283004	0.921238	1	NA
Biological Process	GO:0006810 transport	0.514064	0.690694	0.654601	1	0.94086	0.0172419	1	0.984548	0.988882
Biological Process	GO:0032879 regulation of localization	0.515203	0.690694	2.32014e-08	1	1	7.93486e-12	1	1	0.957097
Biological Process	GO:2001141 regulation of RNA biosynthetic process	0.515203	0.570371	4.7373e-08	0.861701	1	1.40969e-05	0.790525	0.708884	0.57791
Cellular Component	GO:0005777 peroxisome	0.515363	0.605591	NA	0.0434338	1	0.952718	1	0.742313	NA
Cellular Component	GO:0042579 microbody	0.515363	0.605591	NA	0.0434338	1	0.952718	1	0.742313	NA
Cellular Component	GO:0043231 intracellular membrane-bounded organelle	0.515363	2.35914e-09	0.00113685	0.253853	1	0.640215	0.217953	0.00015039	0.90848
Cellular Component	GO:0005770 late endosome	0.515363	0.490209	0.934193	1	1	1	0.962459	0.731847	0.671876
Cellular Component	GO:0015630 microtubule cytoskeleton	0.515363	0.86609	0.990446	0.0413413	1	0.736351	0.497807	0.155577	0.915311
Cellular Component	GO:0005856 cytoskeleton	0.515363	0.817091	0.992052	0.821259	1	0.158508	0.757753	0.786621	1
Cellular Component	GO:0005774 vacuolar membrane	0.515363	0.56977	0.990446	1	1	0.694719	1	0.751632	0.804629
Biological Process	GO:0003012 muscle system process	0.515506	0.981802	0.181116	1	1	0.0296149	1	1	0.857162
Molecular Function	GO:0042277 peptide binding	0.515948	0.678539	0.305563	1	1	0.727728	0.882484	0.871087	NA
Biological Process	GO:0003143 embryonic heart tube morphogenesis	0.516238	NA	0.690974	1	1	0.125108	0.767496	0.837429	NA
Biological Process	GO:0034121 regulation of toll-like receptor signaling pathway	0.516238	0.939112	0.0246546	1	1	0.658878	NA	0.899821	NA
Biological Process	GO:0061371 determination of heart left/right asymmetry	0.516238	NA	0.690974	1	1	0.125108	0.767496	0.837429	NA
Biological Process	GO:0006164 purine nucleotide biosynthetic process	0.517622	0.727292	0.968987	1	1	1	0.987928	0.739254	NA
Biological Process	GO:0040008 regulation of growth	0.518805	0.818491	0.00207251	1	1	6.14389e-06	0.88879	0.708884	0.473979
Molecular Function	GO:0097367 carbohydrate derivative binding	0.518838	0.556517	0.549646	1	1	0.357405	0.976078	0.614274	0.900741
Biological Process	GO:0002274 myeloid leukocyte activation	0.519097	0.956243	0.000478249	1	1	0.0143528	1	1	NA
Biological Process	GO:0046390 ribose phosphate biosynthetic process	0.519097	0.756196	0.865484	1	1	1	0.989014	0.737666	NA
Cellular Component	GO:1990752 microtubule end	0.519469	0.954662	0.166686	1	1	0.531367	0.753148	0.845663	NA
Cellular Component	GO:0005814 centriole	0.519469	0.815258	NA	0.715307	1	1	0.928093	0.480688	NA
Cellular Component	GO:0051233 spindle midzone	0.519527	NA	0.420456	0.0645553	1	NA	NA	0.998893	NA
Biological Process	GO:0001558 regulation of cell growth	0.52019	0.82711	0.020919	1	1	1.93521e-05	0.968904	0.708884	0.404332
Biological Process	GO:0032271 regulation of protein polymerization	0.521091	0.762314	0.522093	1	1	0.0623403	1	1	NA
Molecular Function	GO:0051082 unfolded protein binding	0.521843	0.587613	0.849623	1	0.493102	0.994047	NA	0.840939	NA
Molecular Function	GO:0016772 transferase activity, transferring phosphorus-containing groups	0.522619	0.00621698	0.341941	0.99392	1	0.357405	1	0.215531	0.431516
Molecular Function	GO:0000977 RNA polymerase II transcription regulatory region sequence-specific DNA binding	0.522619	0.693127	0.000259506	1.49556e-05	1	0.0109117	0.196292	0.439986	0.89184
Molecular Function	GO:0009055 electron transfer activity	0.525048	0.985624	NA	1	0.0135011	1	NA	0.934371	NA
Molecular Function	GO:0003700 DNA-binding transcription factor activity	0.525048	0.701991	0.00104739	1.49556e-05	1	0.00216641	0.218762	0.373354	0.685094
Biological Process	GO:0006402 mRNA catabolic process	0.526117	0.651833	0.526962	1	1	0.55092	1	0.759321	NA
Biological Process	GO:0060560 developmental growth involved in morphogenesis	0.526117	0.959489	0.155657	1	1	0.000766758	0.990063	0.852371	0.744574
Biological Process	GO:0009410 response to xenobiotic stimulus	0.52694	0.997369	0.0221679	1	1	0.00756234	1	1	NA
Biological Process	GO:0048729 tissue morphogenesis	0.527636	0.991086	1.88898e-05	1	1	1.55045e-10	0.893845	0.7578	0.924054
Biological Process	GO:0034103 regulation of tissue remodeling	0.527636	0.991872	0.204098	1	1	0.00317358	NA	0.979342	NA
Biological Process	GO:0071260 cellular response to mechanical stimulus	0.527636	0.75817	0.0282537	1	1	0.00834391	NA	0.842668	NA
Biological Process	GO:2000573 positive regulation of DNA biosynthetic process	0.527636	0.991872	0.401757	1	1	0.145994	0.768333	0.979342	NA
Molecular Function	GO:0031490 chromatin DNA binding	0.528712	0.931864	0.230292	0.811966	1	0.402257	0.386959	0.989708	NA
Biological Process	GO:0030072 peptide hormone secretion	0.528988	0.878835	0.0181073	1	1	0.348371	1	0.899821	NA
Biological Process	GO:0007610 behavior	0.530037	0.999976	0.0717366	1	1	0.16536	1	0.879605	NA
Biological Process	GO:0006635 fatty acid beta-oxidation	0.530965	0.690694	0.706611	0.861701	1	0.814027	0.936723	0.753073	NA
Biological Process	GO:0007585 respiratory gaseous exchange by respiratory system	0.530965	0.946877	0.706611	1	1	0.0923718	NA	0.842668	0.538791
Biological Process	GO:0032729 positive regulation of interferon-gamma production	0.530965	0.946877	0.706611	1	1	0.0923718	NA	0.981077	NA
Biological Process	GO:0009166 nucleotide catabolic process	0.535304	0.690694	0.711218	0.973471	1	0.820459	0.942503	0.782047	NA
Biological Process	GO:0030330 DNA damage response, signal transduction by p53 class mediator	0.535304	0.859146	0.4115	1	1	0.164179	NA	0.983085	NA
Biological Process	GO:0048644 muscle organ morphogenesis	0.535304	0.859146	0.4115	1	1	0.0251427	0.780087	0.983085	0.539093
Biological Process	GO:0007411 axon guidance	0.536226	0.96663	0.260035	1	1	0.0855486	0.993913	0.837429	0.50415
Biological Process	GO:0060828 regulation of canonical Wnt signaling pathway	0.536226	0.888971	0.381536	1	1	0.000609424	0.897768	1	NA
Biological Process	GO:0000209 protein polyubiquitination	0.536629	0.82711	0.260035	1	1	0.726333	0.897768	0.981077	NA
Biological Process	GO:0002790 peptide secretion	0.536629	0.82711	0.020513	1	1	0.382137	1	0.909543	NA
Biological Process	GO:0097485 neuron projection guidance	0.536629	0.967616	0.260035	1	1	0.0884726	0.994551	0.837429	0.50415
Biological Process	GO:0010975 regulation of neuron projection development	0.536629	0.584855	0.137775	1	1	9.32849e-05	0.81235	0.966512	0.643611
Biological Process	GO:0051090 regulation of DNA-binding transcription factor activity	0.536629	0.741166	0.0861287	1	1	9.32849e-05	0.896979	0.796621	0.869771
Cellular Component	GO:0031902 late endosome membrane	0.536969	0.694179	0.998898	1	1	1	0.66337	0.62524	NA
Biological Process	GO:0051128 regulation of cellular component organization	0.53846	0.507925	0.00153825	1	1	3.5407e-08	1	0.737666	0.748478
Biological Process	GO:0016485 protein processing	0.53846	0.936003	0.0966999	1	1	0.733603	0.995405	0.762195	NA
Biological Process	GO:0043086 negative regulation of catalytic activity	0.539019	0.958214	0.0143064	1	1	0.00314156	1	0.830705	0.766921
Biological Process	GO:0006163 purine nucleotide metabolic process	0.539019	0.812194	0.952382	1	1	1	0.897768	0.759321	NA
Biological Process	GO:0002720 positive regulation of cytokine production involved in immune response	0.539019	0.779923	0.420736	1	1	0.108025	NA	0.918595	NA
Biological Process	GO:0030500 regulation of bone mineralization	0.539019	0.87061	NA	1	1	6.11789e-05	NA	0.918595	NA
Biological Process	GO:0032508 DNA duplex unwinding	0.539019	0.953726	0.719221	1	1	0.926381	0.790525	0.984548	NA
Biological Process	GO:0043502 regulation of muscle adaptation	0.539019	0.993302	0.420736	1	1	0.18351	NA	0.847913	NA
Molecular Function	GO:0003729 mRNA binding	0.541209	0.864096	0.479376	1	0.0207112	0.71258	1	0.947511	NA
Biological Process	GO:0033554 cellular response to stress	0.541593	0.306468	0.055976	1	1	0.00100532	0.955528	0.737666	0.716994
Biological Process	GO:0016055 Wnt signaling pathway	0.541593	0.818292	0.143768	1	1	3.68906e-05	0.897768	0.909808	0.8702
Biological Process	GO:0051252 regulation of RNA metabolic process	0.541593	0.397441	4.47455e-08	1	1	1.10378e-05	0.81235	0.737666	0.643611
Biological Process	GO:0043543 protein acylation	0.541593	0.744848	0.395499	1	1	0.463764	0.997833	0.737666	NA
Biological Process	GO:0001895 retina homeostasis	0.541593	0.955266	0.722448	0.98411	1	0.843322	0.94763	1	NA
Biological Process	GO:0006900 vesicle budding from membrane	0.541593	0.876758	NA	1	0.610008	0.982172	0.94763	0.98467	NA
Biological Process	GO:0000226 microtubule cytoskeleton organization	0.542027	0.918848	0.508099	0.00655221	1	0.603714	0.790525	0.943271	0.9299
Molecular Function	GO:0043565 sequence-specific DNA binding	0.542494	0.788417	4.42138e-05	0.000133358	1	0.00325389	0.198965	0.564203	0.885686
Molecular Function	GO:0003697 single-stranded DNA binding	0.542494	0.417719	0.66506	0.571566	1	0.988478	0.964857	0.950437	NA
Biological Process	GO:0046883 regulation of hormone secretion	0.542533	0.939168	0.000222861	1	1	0.0735225	1	0.875	NA
Biological Process	GO:0198738 cell-cell signaling by wnt	0.542533	0.818491	0.146506	1	1	4.24672e-05	0.897768	0.910232	0.8702
Biological Process	GO:0048468 cell development	0.542533	0.970837	0.00060881	1	1	2.29794e-11	1	1	0.790201
Biological Process	GO:0006513 protein monoubiquitination	0.542533	0.956102	NA	1	1	0.934116	0.790525	0.796621	NA
Biological Process	GO:0042310 vasoconstriction	0.542533	0.956102	0.429966	1	1	0.501073	NA	NA	NA
Biological Process	GO:1901657 glycosyl compound metabolic process	0.542533	0.786787	NA	1	1	0.501073	0.790525	0.755476	NA
Biological Process	GO:1902117 positive regulation of organelle assembly	0.542533	0.651833	0.726243	1	1	0.62004	NA	0.755476	NA
Biological Process	GO:2001259 positive regulation of cation channel activity	0.542533	0.956102	0.726243	0.98411	1	0.384202	0.790525	0.755476	NA
Cellular Component	GO:0031463 Cul3-RING ubiquitin ligase complex	0.544472	0.958939	NA	1	1	0.408965	0.792641	0.870527	NA
Biological Process	GO:0032886 regulation of microtubule-based process	0.54573	0.991086	0.562986	0.861701	1	0.151463	0.897768	0.918595	NA
Biological Process	GO:0007422 peripheral nervous system development	0.54573	0.994138	0.435423	0.861701	1	0.0184874	NA	0.858931	0.548363
Biological Process	GO:0010833 telomere maintenance via telomere lengthening	0.54573	0.957534	NA	1	1	0.630465	0.790525	1	NA
Biological Process	GO:0051865 protein autoubiquitination	0.54573	0.994138	0.729632	1	1	0.938764	0.954317	0.988992	NA
Biological Process	GO:0051179 localization	0.54573	0.82711	0.00556896	1	1	2.14993e-07	1	0.991881	0.975216
Cellular Component	GO:0098862 cluster of actin-based cell projections	0.546737	1	0.998898	1	0.82327	0.393109	NA	0.883386	NA
Cellular Component	GO:0000781 chromosome, telomeric region	0.546737	0.955032	0.998898	1	0.940585	1	0.426018	0.840232	NA
Biological Process	GO:0051301 cell division	0.547948	0.926009	0.0879764	0.00655221	1	0.985728	0.747971	0.796621	0.932351
Biological Process	GO:0045927 positive regulation of growth	0.547948	0.943919	0.0250243	1	1	0.0873161	0.805704	0.753073	0.75287
Biological Process	GO:0008625 extrinsic apoptotic signaling pathway via death domain receptors	0.547948	0.791661	0.0388358	1	1	0.00340138	NA	0.927221	NA
Biological Process	GO:0032272 negative regulation of protein polymerization	0.547948	0.959489	0.438044	1	1	0.637286	NA	0.927221	NA
Biological Process	GO:1900542 regulation of purine nucleotide metabolic process	0.547948	0.885296	0.733269	1	1	1	NA	0.759321	NA
Biological Process	GO:2001021 negative regulation of response to DNA damage stimulus	0.547948	0.651833	0.733269	1	1	0.401506	NA	1	NA
Molecular Function	GO:0004197 cysteine-type endopeptidase activity	0.547999	0.951486	0.451651	0.951655	1	0.999664	0.973463	0.807085	0.649565
Molecular Function	GO:0031072 heat shock protein binding	0.547999	0.646908	0.670658	0.883371	1	0.680042	NA	0.807085	NA
Biological Process	GO:0009725 response to hormone	0.548535	0.94029	0.115409	1	1	1.90896e-05	1	1	0.960352
Biological Process	GO:0032880 regulation of protein localization	0.548535	0.708177	0.000177969	1	1	0.130469	1	0.804796	0.960352
Biological Process	GO:0048661 positive regulation of smooth muscle cell proliferation	0.551368	0.796009	0.00211763	1	1	0.0038431	0.955672	0.991459	NA
Biological Process	GO:0072332 intrinsic apoptotic signaling pathway by p53 class mediator	0.551368	0.550762	0.108266	1	1	0.318857	NA	0.859702	NA
Biological Process	GO:0006886 intracellular protein transport	0.552544	0.719016	0.713191	1	1	0.318857	1	0.859702	0.960352
Biological Process	GO:0006140 regulation of nucleotide metabolic process	0.552544	0.891347	0.740482	1	1	1	NA	0.759321	NA
Biological Process	GO:0032392 DNA geometric change	0.552544	0.964012	0.740482	1	1	0.949326	0.790525	0.991881	NA
Biological Process	GO:0032637 interleukin-8 production	0.552544	0.507925	0.241445	1	1	0.228571	NA	0.932237	NA
Biological Process	GO:0032677 regulation of interleukin-8 production	0.552544	0.507925	0.241445	1	1	0.228571	NA	0.932237	NA
Biological Process	GO:0045069 regulation of viral genome replication	0.552544	0.727292	0.740482	1	1	0.66314	NA	0.737666	NA
Biological Process	GO:0070227 lymphocyte apoptotic process	0.552544	0.796009	0.111985	0.958511	1	0.416215	0.958773	0.805995	NA
Biological Process	GO:0022613 ribonucleoprotein complex biogenesis	0.552544	0.762314	0.670537	1	0.230417	0.7924	NA	0.796621	NA
Biological Process	GO:0048568 embryonic organ development	0.552544	0.918848	0.0642543	1	1	3.79715e-07	0.980367	0.979342	0.872898
Biological Process	GO:0050794 regulation of cellular process	0.553058	0.708177	2.50389e-08	1	1	2.20842e-19	1	0.995328	0.790201
Biological Process	GO:0050708 regulation of protein secretion	0.554277	0.915011	0.0111112	1	1	0.280166	1	0.852371	NA
Biological Process	GO:0035050 embryonic heart tube development	0.555431	NA	0.744227	1	1	0.0967331	0.790525	0.820022	0.556615
Biological Process	GO:0048041 focal adhesion assembly	0.555431	0.803152	0.448877	1	1	0.0119392	NA	0.938245	NA
Biological Process	GO:0030522 intracellular receptor signaling pathway	0.555536	0.812194	0.114354	1	1	0.401506	1	0.971776	0.753622
Biological Process	GO:0043009 chordate embryonic development	0.558164	0.812194	0.0366797	1	1	1.5891e-06	0.861677	0.805995	0.934986
Biological Process	GO:0006970 response to osmotic stress	0.558164	0.996652	0.118003	1	1	0.00558132	NA	1	NA
Biological Process	GO:0021766 hippocampus development	0.558164	0.96663	NA	1	1	0.0582732	0.961156	0.759321	NA
Biological Process	GO:1901292 nucleoside phosphate catabolic process	0.558164	0.673093	0.748067	1	1	0.790541	0.961156	0.759321	NA
Biological Process	GO:0051091 positive regulation of DNA-binding transcription factor activity	0.558164	0.762314	0.296404	1	1	0.00132204	0.914776	0.830705	NA
Biological Process	GO:0016043 cellular component organization	0.558164	0.264536	0.0363596	1	1	0.00167418	0.768333	0.805995	0.881508
Biological Process	GO:0046785 microtubule polymerization	0.560876	0.996652	0.751505	1	1	0.246763	0.962629	0.995328	NA
Biological Process	GO:0060291 long-term synaptic potentiation	0.560876	0.968782	0.751505	1	1	0.107142	NA	0.943271	0.55876
Biological Process	GO:0061053 somite development	0.560876	0.732794	0.121645	1	1	0.461219	NA	0.737666	NA
Biological Process	GO:0030154 cell differentiation	0.563005	0.983171	1.59566e-05	1	1	6.27205e-28	1	1	0.767582
Biological Process	GO:0006468 protein phosphorylation	0.563005	0.584855	0.000119599	1	1	6.15004e-12	1	0.842668	0.820063
Biological Process	GO:0031110 regulation of microtubule polymerization or depolymerization	0.563005	0.903224	0.755042	1	1	0.114466	0.790525	0.946352	NA
Biological Process	GO:0032092 positive regulation of protein binding	0.563005	0.903224	0.124421	1	1	0.350378	0.962629	0.875	NA
Biological Process	GO:1900182 positive regulation of protein localization to nucleus	0.563005	NA	0.254856	1	1	0.0163498	NA	0.737666	NA
Biological Process	GO:1903578 regulation of ATP metabolic process	0.563005	0.903224	0.463031	1	1	0.803771	NA	0.737666	NA
Biological Process	GO:1901564 organonitrogen compound metabolic process	0.565326	0.254562	0.00153825	1	1	0.45509	1	0.737666	0.824192
Biological Process	GO:0033273 response to vitamin	0.566199	0.812194	0.00304192	1	1	0.703992	0.963589	0.948716	NA
Biological Process	GO:0045104 intermediate filament cytoskeleton organization	0.566199	0.903671	0.259925	1	1	0.00768824	NA	0.948716	NA
Biological Process	GO:0061024 membrane organization	0.566199	0.651833	0.819446	1	0.805073	0.773305	1	1	NA
Biological Process	GO:0015833 peptide transport	0.567409	0.82711	0.0332237	1	1	0.389937	1	0.943271	NA
Biological Process	GO:0051054 positive regulation of DNA metabolic process	0.568696	0.82711	0.600093	1	1	0.661045	0.92674	0.762195	NA
Biological Process	GO:0045103 intermediate filament-based process	0.568696	0.909537	0.260035	1	1	0.00857072	NA	0.952773	NA
Biological Process	GO:0046849 bone remodeling	0.568696	0.996841	0.471118	1	1	0.0409872	NA	1	NA
Biological Process	GO:1901992 positive regulation of mitotic cell cycle phase transition	0.568696	0.909537	0.76259	1	1	0.481285	0.963589	0.952773	NA
Biological Process	GO:0043085 positive regulation of catalytic activity	0.570319	0.749519	0.0388358	1	1	6.70721e-07	1	0.963437	0.920889
Biological Process	GO:0045596 negative regulation of cell differentiation	0.570689	0.993302	9.31308e-07	1	1	1.34597e-05	1	0.879605	0.790719
Biological Process	GO:0048699 generation of neurons	0.570689	0.950337	0.00416649	1	1	6.86713e-08	0.963589	0.846919	0.918721
Biological Process	GO:0019646 aerobic electron transport chain	0.570689	0.974853	NA	1	0.132528	NA	0.966958	0.883922	NA
Biological Process	GO:0042440 pigment metabolic process	0.570689	NA	NA	1	1	0.96873	NA	0.762195	NA
Biological Process	GO:0061912 selective autophagy	0.570689	0.912219	NA	1	1	0.493302	NA	0.830705	NA
Biological Process	GO:0007389 pattern specification process	0.573016	0.939112	0.255714	1	1	0.0458879	0.860062	0.708884	NA
Biological Process	GO:0030901 midbrain development	0.57431	0.915011	0.268648	1	1	0.996669	0.966958	0.837429	NA
Biological Process	GO:0045165 cell fate commitment	0.57431	1	0.072962	1	1	0.0241369	NA	0.842668	NA
Molecular Function	GO:0016798 hydrolase activity, acting on glycosyl bonds	0.577392	0.693127	0.901254	1	1	0.81946	0.438331	0.43798	NA
Biological Process	GO:0032602 chemokine production	0.577419	0.690694	0.271542	1	1	0.0118115	NA	NA	NA
Biological Process	GO:0032642 regulation of chemokine production	0.577419	0.690694	0.271542	1	1	0.0118115	NA	NA	NA
Biological Process	GO:0009792 embryo development ending in birth or egg hatching	0.577419	0.840128	0.0258125	1	1	1.92409e-06	0.869832	0.805995	0.936625
Biological Process	GO:0034097 response to cytokine	0.577419	0.966121	0.000354949	1	1	4.17297e-10	1	1	0.57791
Molecular Function	GO:0052689 carboxylic ester hydrolase activity	0.578215	0.898111	NA	0.807454	1	0.928895	0.976078	0.835553	NA
Biological Process	GO:0008593 regulation of Notch signaling pathway	0.581629	0.82711	0.0584804	1	1	0.0967331	0.968904	0.837429	NA
Biological Process	GO:0019220 regulation of phosphate metabolic process	0.581629	0.762314	5.65783e-06	1	1	5.92756e-08	1	0.837429	0.955496
Biological Process	GO:0051174 regulation of phosphorus metabolic process	0.581852	0.744848	5.69937e-06	1	1	6.22825e-08	1	0.841045	0.955496
Biological Process	GO:0045935 positive regulation of nucleobase-containing compound metabolic process	0.581852	0.68468	9.97189e-08	1	1	9.81604e-07	1	0.737666	0.844835
Biological Process	GO:0001894 tissue homeostasis	0.582948	0.99982	0.21895	1	1	0.262383	1	1	NA
Biological Process	GO:0007044 cell-substrate junction assembly	0.582948	0.830842	0.276389	1	1	0.0063118	NA	0.966512	NA
Biological Process	GO:0046330 positive regulation of JNK cascade	0.582948	0.749519	0.276389	1	1	0.0584853	NA	0.841542	NA
Biological Process	GO:0048525 negative regulation of viral process	0.582948	0.749519	NA	1	1	0.415265	0.968904	0.782047	NA
Biological Process	GO:0043547 positive regulation of GTPase activity	0.583702	0.507925	0.220839	1	1	0.0120483	1	0.984548	NA
Molecular Function	GO:0070851 growth factor receptor binding	0.585068	0.905622	0.000743854	0.636338	1	0.00580966	NA	0.845377	NA
Biological Process	GO:0009798 axis specification	0.585251	0.92398	0.494577	1	1	0.170001	NA	0.708884	NA
Biological Process	GO:0030516 regulation of axon extension	0.585251	0.749519	0.494577	1	1	0.0330755	0.796229	0.842668	0.569071
Biological Process	GO:0097306 cellular response to alcohol	0.585251	0.690694	0.281056	1	1	0.857947	0.968904	0.782047	0.569071
Biological Process	GO:2001251 negative regulation of chromosome organization	0.585251	0.92398	NA	0.182852	1	0.999059	0.796229	1	NA
Molecular Function	GO:0000976 transcription cis-regulatory region binding	0.586139	0.749763	0.000139236	5.50269e-05	1	0.00327569	0.218762	0.564203	0.901695
Molecular Function	GO:0001067 transcription regulatory region nucleic acid binding	0.586139	0.721312	0.000139236	5.50269e-05	1	0.00340037	0.218762	0.564203	0.901695
Biological Process	GO:0045765 regulation of angiogenesis	0.58642	0.903224	1.52925e-07	1	1	8.25906e-05	0.833494	0.753073	0.538791
Biological Process	GO:0009790 embryo development	0.586445	0.93978	0.00518469	1	1	1.8008e-08	0.99327	0.906006	0.924054
Biological Process	GO:0008104 protein localization	0.586836	0.68468	0.178007	1	1	0.0607387	0.9839	0.755476	0.961301
Biological Process	GO:0010717 regulation of epithelial to mesenchymal transition	0.586836	0.981464	0.0642543	1	1	4.70617e-05	NA	1	0.571999
Biological Process	GO:0032755 positive regulation of interleukin-6 production	0.586836	0.690694	0.284629	1	1	0.111899	NA	0.968849	NA
Biological Process	GO:0120162 positive regulation of cold-induced thermogenesis	0.586836	0.926009	0.147194	1	1	0.440664	NA	0.968849	NA
Biological Process	GO:0051129 negative regulation of cellular component organization	0.586836	0.708406	0.231033	1	1	0.303238	0.810491	0.852371	NA
Biological Process	GO:0007568 aging	0.588055	0.85546	0.0836544	1	1	0.145994	1	0.968483	NA
Biological Process	GO:1901222 regulation of NIK/NF-kappaB signaling	0.590262	0.998702	0.503307	1	1	0.00850963	NA	0.906006	NA
Biological Process	GO:0046034 ATP metabolic process	0.590718	0.94755	0.800559	1	0.129724	1	1	0.830705	NA
Biological Process	GO:1901342 regulation of vasculature development	0.590718	0.912219	1.84927e-07	1	1	0.000116008	0.845755	0.753073	0.539093
Biological Process	GO:0001657 ureteric bud development	0.590718	0.981467	0.154063	0.861701	1	0.0419257	0.971505	0.737666	0.404332
Biological Process	GO:0042773 ATP synthesis coupled electron transport	0.590718	0.930889	NA	1	0.484702	NA	0.971505	0.846764	NA
Biological Process	GO:0042775 mitochondrial ATP synthesis coupled electron transport	0.590718	0.930889	NA	1	0.484702	NA	0.971505	0.846764	NA
Biological Process	GO:0070167 regulation of biomineral tissue development	0.590718	0.845387	0.790239	1	1	6.51543e-05	NA	0.973008	NA
Biological Process	GO:0070252 actin-mediated cell contraction	0.590718	0.708177	0.790239	1	1	0.781494	NA	0.973008	NA
Biological Process	GO:0110149 regulation of biomineralization	0.590718	0.845387	0.790239	1	1	6.51543e-05	NA	0.973008	NA
Biological Process	GO:0006401 RNA catabolic process	0.590718	0.507925	0.481516	1	1	0.61114	1	0.708884	NA
Biological Process	GO:0002275 myeloid cell activation involved in immune response	0.592807	0.934133	0.29539	1	1	0.00450413	NA	NA	NA
Biological Process	GO:0032760 positive regulation of tumor necrosis factor production	0.592807	0.651833	0.793033	1	1	0.00450413	NA	1	NA
Biological Process	GO:0072163 mesonephric epithelium development	0.592807	0.981802	0.0698371	0.861701	1	0.0454764	0.974636	0.737666	0.404332
Biological Process	GO:0072164 mesonephric tubule development	0.592807	0.981802	0.0698371	0.861701	1	0.0454764	0.974636	0.737666	0.404332
Biological Process	GO:0016049 cell growth	0.592807	0.900748	0.0560958	1	1	1.14449e-06	1	0.737666	0.404332
Biological Process	GO:0031349 positive regulation of defense response	0.592807	0.991457	0.154603	1	1	0.0304441	1	1	NA
Molecular Function	GO:0003682 chromatin binding	0.592892	0.795933	0.213316	1	1	0.443917	0.976078	0.943116	0.908532
Molecular Function	GO:0008134 transcription factor binding	0.593425	0.482953	5.9225e-05	1	1	0.0244211	1	0.439986	NA
Biological Process	GO:0051607 defense response to virus	0.594076	0.871681	0.488835	1	1	0.376885	0.852415	0.992295	NA
Biological Process	GO:0140546 defense response to symbiont	0.594076	0.871681	0.488835	1	1	0.376885	0.852415	0.992295	NA
Biological Process	GO:0009062 fatty acid catabolic process	0.594076	0.77816	0.795739	0.797926	1	0.885439	0.810491	0.798742	NA
Biological Process	GO:0032479 regulation of type I interferon production	0.594076	0.708177	0.795739	1	1	0.376885	0.810491	NA	NA
Biological Process	GO:0032606 type I interferon production	0.594076	0.708177	0.795739	1	1	0.376885	0.810491	NA	NA
Biological Process	GO:0032963 collagen metabolic process	0.59719	0.936003	0.02365	1	1	0.00231408	NA	1	0.580343
Biological Process	GO:0062207 regulation of pattern recognition receptor signaling pathway	0.59719	0.708406	0.0698371	1	1	0.803771	NA	0.975374	NA
Biological Process	GO:0150115 cell-substrate junction organization	0.59719	0.85546	0.300997	1	1	0.00561723	NA	0.914666	NA
Molecular Function	GO:0019842 vitamin binding	0.597191	1	0.921218	1	1	0.955785	0.981819	0.484879	NA
Biological Process	GO:0016310 phosphorylation	0.599114	0.507925	1.88898e-05	1	1	3.25263e-09	1	0.782047	0.797981
Biological Process	GO:0010468 regulation of gene expression	0.599374	0.150282	3.93488e-09	1	1	9.49673e-09	0.88007	0.762195	0.876207
Biological Process	GO:0090288 negative regulation of cellular response to growth factor stimulus	0.599374	0.780206	0.159857	1	1	0.00260816	0.975371	1	0.404332
Biological Process	GO:0006091 generation of precursor metabolites and energy	0.599374	0.939168	0.506459	1	1	0.996518	0.959086	0.867973	0.887718
Biological Process	GO:0001823 mesonephros development	0.599374	0.986079	0.0728165	0.972626	1	0.0153862	0.975371	0.737666	0.404332
Biological Process	GO:0008585 female gonad development	0.599374	0.986079	0.0254573	1	1	0.228571	0.975371	1	NA
Biological Process	GO:0030510 regulation of BMP signaling pathway	0.599374	0.93925	0.0728165	1	1	0.00290378	0.975371	1	0.583657
Biological Process	GO:0032204 regulation of telomere maintenance	0.599374	0.986079	0.525589	1	1	0.608294	0.736857	1	NA
Biological Process	GO:0043500 muscle adaptation	0.599374	0.99982	0.309951	1	1	0.00684734	NA	0.918595	NA
Biological Process	GO:0090263 positive regulation of canonical Wnt signaling pathway	0.599374	0.787485	0.309951	1	1	0.15767	0.81235	1	NA
Biological Process	GO:1903557 positive regulation of tumor necrosis factor superfamily cytokine production	0.599374	0.657825	0.802533	1	1	0.00290378	NA	1	NA
Biological Process	GO:1905477 positive regulation of protein localization to membrane	0.599374	0.787485	0.525589	1	1	0.05858	0.975371	0.918595	NA
Biological Process	GO:0009165 nucleotide biosynthetic process	0.599374	0.708177	0.929693	1	1	1	1	0.753073	NA
Biological Process	GO:0060070 canonical Wnt signaling pathway	0.599374	0.82711	0.24939	1	1	6.16315e-05	0.961156	1	NA
Molecular Function	GO:0008270 zinc ion binding	0.599669	0.590816	0.348675	0.974498	1	0.890685	0.976078	0.537919	0.704816
Biological Process	GO:0051093 negative regulation of developmental process	0.601891	0.981467	0.000128294	1	1	1.27167e-10	1	0.979342	0.744574
Biological Process	GO:0044344 cellular response to fibroblast growth factor stimulus	0.601891	0.94029	0.167539	1	1	0.00325384	NA	0.918595	0.584416
Biological Process	GO:0050773 regulation of dendrite development	0.601891	0.791293	0.310881	1	1	0.105579	0.975371	0.918595	NA
Biological Process	GO:0009057 macromolecule catabolic process	0.601891	0.740841	0.0752842	1	1	0.773761	1	0.737666	0.643611
Biological Process	GO:1901293 nucleoside phosphate biosynthetic process	0.604379	0.708177	0.932233	1	1	1	1	0.753073	NA
Biological Process	GO:0003279 cardiac septum development	0.604581	0.942907	0.53389	1	1	0.0368732	0.813958	0.923732	0.587026
Biological Process	GO:1901890 positive regulation of cell junction assembly	0.604581	0.673093	0.807775	1	1	0.33207	0.97816	0.708884	NA
Biological Process	GO:0008630 intrinsic apoptotic signaling pathway in response to DNA damage	0.60699	0.796009	0.53701	1	1	0.0393193	NA	0.862174	NA
Biological Process	GO:0032147 activation of protein kinase activity	0.60699	0.943604	0.175353	0.861701	1	0.0393193	NA	1	NA
Biological Process	GO:0098586 cellular response to virus	0.60699	0.796009	0.53701	1	1	0.33207	0.97816	1	NA
Biological Process	GO:1901796 regulation of signal transduction by p53 class mediator	0.60699	0.876758	0.320439	1	1	0.33207	0.97816	1	NA
Biological Process	GO:0030182 neuron differentiation	0.607016	0.939112	0.079696	1	1	2.61091e-07	0.937472	0.852371	0.887611
Biological Process	GO:0006839 mitochondrial transport	0.607761	0.673093	0.513003	1	1	0.993108	1	0.918595	NA
Cellular Component	GO:0030139 endocytic vesicle	0.608082	0.879067	0.743291	1	1	0.10981	1	1	NA
Cellular Component	GO:0097546 ciliary base	0.609247	0.986954	NA	0.531023	1	NA	0.846153	0.7372	NA
Cellular Component	GO:0072686 mitotic spindle	0.609247	1	0.867791	0.00288332	1	1	0.426018	0.840232	NA
Cellular Component	GO:0097542 ciliary tip	0.609247	0.765662	NA	0.936442	1	1	0.463403	0.7372	NA
Biological Process	GO:0046545 development of primary female sexual characteristics	0.609885	0.989503	0.0290154	1	1	0.253364	0.97816	1	NA
Biological Process	GO:0000045 autophagosome assembly	0.612226	0.673093	0.81559	1	1	0.553547	NA	0.826086	NA
Biological Process	GO:0006939 smooth muscle contraction	0.612226	0.949441	0.325299	1	1	0.196815	0.97816	0.927317	NA
Biological Process	GO:0048640 negative regulation of developmental growth	0.612226	0.949441	0.180333	1	1	0.0234969	0.820651	0.762195	NA
Biological Process	GO:1901655 cellular response to ketone	0.612226	0.584855	0.0818423	1	1	0.847808	0.97816	0.762195	0.58743
Molecular Function	GO:0033218 amide binding	0.612964	0.681348	0.336948	1	1	0.677762	0.662901	0.819554	NA
Biological Process	GO:0000079 regulation of cyclin-dependent protein serine/threonine kinase activity	0.6161	0.885296	0.0842022	0.98411	1	0.463764	0.821304	0.830705	NA
Biological Process	GO:0046879 hormone secretion	0.616284	0.939112	3.82235e-05	1	1	0.0278615	1	0.885509	NA
Biological Process	GO:0002009 morphogenesis of an epithelium	0.616284	0.992398	8.18031e-05	1	1	1.18088e-08	0.886995	0.708884	NA
Biological Process	GO:0018105 peptidyl-serine phosphorylation	0.616284	0.651833	0.029421	1	1	0.401506	1	0.796621	0.795269
Biological Process	GO:0019395 fatty acid oxidation	0.616284	0.584855	0.819908	0.817657	1	0.772758	0.98034	0.769903	NA
Biological Process	GO:0035282 segmentation	0.616284	0.673093	0.18111	1	1	0.212308	NA	0.875	NA
Biological Process	GO:0061387 regulation of extent of cell growth	0.616284	0.807203	0.331023	1	1	0.0901457	0.826565	0.830705	0.58743
Biological Process	GO:0120034 positive regulation of plasma membrane bounded cell projection assembly	0.616284	0.807203	NA	1	1	0.212308	NA	0.875	NA
Biological Process	GO:2001252 positive regulation of chromosome organization	0.616284	0.991086	0.819908	1	1	0.859328	0.98034	0.875	NA
Biological Process	GO:0042886 amide transport	0.618004	0.762314	0.0656485	1	1	0.315726	1	0.967381	NA
Biological Process	GO:0002444 myeloid leukocyte mediated immunity	0.618004	0.95443	0.18491	1	1	0.00290378	NA	NA	NA
Biological Process	GO:0018958 phenol-containing compound metabolic process	0.618004	0.95443	NA	1	1	0.682759	NA	0.987261	0.58743
Biological Process	GO:0043473 pigmentation	0.618004	0.95443	NA	1	1	0.682759	0.745329	0.782047	NA
Biological Process	GO:0071774 response to fibroblast growth factor	0.618004	0.95443	0.18491	1	1	0.00290378	NA	0.938245	0.58743
Biological Process	GO:0065009 regulation of molecular function	0.618281	0.702102	0.000292253	1	1	9.28174e-11	1	0.837429	0.879509
Biological Process	GO:0051258 protein polymerization	0.619078	0.857462	0.690924	1	1	0.169105	1	1	NA
Molecular Function	GO:0005525 GTP binding	0.619186	0.875388	0.730185	1	1	0.295946	1	0.777457	0.885686
Molecular Function	GO:1990837 sequence-specific double-stranded DNA binding	0.619492	0.722629	7.71149e-05	4.20967e-05	1	0.00434924	0.255919	0.576718	0.880393
Biological Process	GO:1904029 regulation of cyclin-dependent protein kinase activity	0.620474	0.893643	0.0897757	0.98411	1	0.479289	0.833494	0.832513	NA
Biological Process	GO:1902105 regulation of leukocyte differentiation	0.620474	0.995448	4.53948e-05	1	1	1.1809e-05	1	0.988992	0.797981
Biological Process	GO:0006357 regulation of transcription by RNA polymerase II	0.624041	0.584855	2.80811e-08	0.116581	1	5.45641e-06	0.852415	0.708884	0.521099
Biological Process	GO:0051347 positive regulation of transferase activity	0.624104	0.876758	0.023216	1	1	3.40169e-06	1	0.989759	NA
Biological Process	GO:0010608 posttranscriptional regulation of gene expression	0.625431	0.762314	0.435423	1	1	0.164882	0.968904	0.923732	NA
Biological Process	GO:0021761 limbic system development	0.62571	0.991457	0.83031	1	1	0.106575	0.987435	0.782047	NA
Biological Process	GO:0032414 positive regulation of ion transmembrane transporter activity	0.62571	0.899818	0.83031	1	1	0.502315	0.839325	0.837429	NA
Biological Process	GO:0060627 regulation of vesicle-mediated transport	0.62571	0.677513	0.122737	1	1	0.0253682	1	0.991349	0.899208
Biological Process	GO:0019058 viral life cycle	0.6259	0.701883	0.699161	1	1	0.145994	1	0.906006	NA
Biological Process	GO:0007005 mitochondrion organization	0.6259	0.142935	0.333631	1	1	0.978092	0.813958	0.708884	NA
Biological Process	GO:0001933 negative regulation of protein phosphorylation	0.6259	0.818491	0.00576786	1	1	0.00215733	NA	0.782047	0.800067
Biological Process	GO:0031647 regulation of protein stability	0.6259	0.708177	0.196009	1	1	0.814027	1	0.938245	0.800067
Biological Process	GO:0002367 cytokine production involved in immune response	0.6259	0.900462	0.3484	1	1	0.111899	NA	0.948027	0.595279
Biological Process	GO:0002718 regulation of cytokine production involved in immune response	0.6259	0.900462	0.3484	1	1	0.111899	NA	0.948027	0.595279
Biological Process	GO:1905037 autophagosome organization	0.6259	0.633896	0.832667	1	1	0.513868	NA	0.782047	NA
Biological Process	GO:0042325 regulation of phosphorylation	0.6259	0.841076	3.43996e-05	1	1	3.24989e-10	1	0.864261	0.936625
Biological Process	GO:0009117 nucleotide metabolic process	0.6259	0.708177	0.94686	1	1	1	0.896007	0.737666	NA
Biological Process	GO:0009914 hormone transport	0.6259	0.95074	5.69894e-05	1	1	0.0289603	1	0.906006	NA
Biological Process	GO:0048638 regulation of developmental growth	0.6259	0.918848	0.00590304	1	1	0.00400777	0.875386	0.810969	0.562246
Biological Process	GO:0007006 mitochondrial membrane organization	0.6259	0.166366	0.198107	1	1	0.949901	NA	0.885509	NA
Biological Process	GO:0032649 regulation of interferon-gamma production	0.6259	0.903224	0.349719	1	1	0.11861	NA	0.992175	NA
Biological Process	GO:0034440 lipid oxidation	0.6259	0.643533	0.834802	0.710003	1	0.813385	0.990063	0.793298	NA
Biological Process	GO:0034502 protein localization to chromosome	0.6259	0.991854	NA	0.0828747	1	0.949901	0.845755	0.841045	NA
Biological Process	GO:0016236 macroautophagy	0.6259	0.582097	0.705472	1	1	0.298241	1	0.759321	NA
Biological Process	GO:0010817 regulation of hormone levels	0.627855	0.981467	0.00094178	1	1	0.190305	1	0.992951	NA
Biological Process	GO:0032609 interferon-gamma production	0.628569	0.903671	0.35211	1	1	0.125108	NA	0.99283	NA
Biological Process	GO:0006605 protein targeting	0.628569	0.791293	0.991639	1	0.805073	0.828462	0.971505	0.875	0.800067
Biological Process	GO:0030111 regulation of Wnt signaling pathway	0.628569	0.880969	0.293282	1	1	0.000838018	0.877875	1	0.800067
Biological Process	GO:0009416 response to light stimulus	0.629688	0.979373	0.41785	1	1	0.356198	NA	0.910162	0.800067
Biological Process	GO:0051604 protein maturation	0.629688	0.884248	0.198405	1	1	0.829858	0.879718	0.753073	NA
Biological Process	GO:0001501 skeletal system development	0.629688	0.744848	0.0508138	1	1	2.57212e-05	1	0.983085	0.904848
Biological Process	GO:0042752 regulation of circadian rhythm	0.629688	0.964061	0.104536	1	1	0.531137	NA	0.796621	NA
Biological Process	GO:0048871 multicellular organismal homeostasis	0.630415	0.998737	0.0010207	1	1	0.0476143	0.897768	0.995437	NA
Biological Process	GO:1902533 positive regulation of intracellular signal transduction	0.630415	0.889654	0.000289508	1	1	1.68544e-09	1	0.90467	NA
Biological Process	GO:0009056 catabolic process	0.630415	0.708177	0.198107	1	1	0.778863	1	0.708884	0.705665
Biological Process	GO:0001952 regulation of cell-matrix adhesion	0.630415	0.708177	0.581568	1	1	0.0280051	NA	0.995328	NA
Biological Process	GO:0006304 DNA modification	0.630415	0.82711	0.0423869	1	1	0.736959	0.854486	0.843414	NA
Biological Process	GO:0045931 positive regulation of mitotic cell cycle	0.630415	0.910884	0.581568	1	1	0.202099	0.854486	0.897619	NA
Biological Process	GO:0044092 negative regulation of molecular function	0.630415	0.830586	0.00307715	1	1	0.00166739	1	0.833318	0.896495
Biological Process	GO:0071496 cellular response to external stimulus	0.630415	0.796009	0.00250308	1	1	0.000305081	1	0.708884	NA
Biological Process	GO:0140014 mitotic nuclear division	0.630415	0.926253	0.717211	0.000426945	1	0.953358	0.975371	0.846764	NA
Biological Process	GO:0006906 vesicle fusion	0.630415	0.762314	0.843648	1	1	0.650844	0.99327	0.995992	NA
Biological Process	GO:0022904 respiratory electron transport chain	0.630415	0.915011	0.584006	1	1	1	0.99327	0.846764	NA
Biological Process	GO:0030282 bone mineralization	0.630415	0.915011	0.584006	1	1	2.21241e-06	0.99327	0.846764	NA
Biological Process	GO:0071887 leukocyte apoptotic process	0.630415	0.762314	0.210441	0.98411	1	0.272936	0.99327	0.796621	NA
Biological Process	GO:0018209 peptidyl-serine modification	0.630415	0.680407	0.040326	1	1	0.33207	1	0.796621	0.803517
Biological Process	GO:0006753 nucleoside phosphate metabolic process	0.630415	0.690694	0.952449	1	1	1	0.897768	0.708884	NA
Biological Process	GO:0010638 positive regulation of organelle organization	0.630415	0.749519	0.568793	1	1	0.0716322	1	0.914666	NA
Biological Process	GO:0030326 embryonic limb morphogenesis	0.630972	0.762314	0.36769	1	1	0.283774	NA	0.759321	NA
Biological Process	GO:0032355 response to estradiol	0.630972	0.9153	0.213782	0.913487	1	0.0582732	NA	0.997494	NA
Biological Process	GO:0035113 embryonic appendage morphogenesis	0.630972	0.762314	0.36769	1	1	0.283774	NA	0.759321	NA
Biological Process	GO:0051053 negative regulation of DNA metabolic process	0.630972	0.762314	0.588204	1	1	0.557481	0.860062	1	NA
Biological Process	GO:0071346 cellular response to interferon-gamma	0.630972	0.968782	0.588204	0.913487	1	0.00775573	NA	1	NA
Biological Process	GO:0022008 neurogenesis	0.63237	0.986477	0.00509232	1	1	1.42086e-08	0.968904	0.837429	0.936625
Biological Process	GO:1903047 mitotic cell cycle process	0.63237	0.884248	0.0623422	0.000954958	1	0.690298	0.75546	0.71927	NA
Biological Process	GO:0018022 peptidyl-lysine methylation	0.63237	0.762314	0.847466	1	1	0.760392	0.993913	0.805995	NA
Biological Process	GO:0046660 female sex differentiation	0.63237	0.970416	0.0149597	1	1	0.228382	0.993913	1	NA
Biological Process	GO:0090174 organelle membrane fusion	0.63237	0.762314	0.847466	1	1	0.664171	0.993913	0.998216	NA
Cellular Component	GO:0008023 transcription elongation factor complex	0.634611	0.78514	0.56465	1	1	0.875977	NA	0.927575	NA
Cellular Component	GO:0005747 mitochondrial respiratory chain complex I	0.634611	0.991149	NA	1	0.695071	1	NA	0.840232	NA
Cellular Component	GO:0030964 NADH dehydrogenase complex	0.634611	0.991149	NA	1	0.695071	1	NA	0.840232	NA
Cellular Component	GO:0045271 respiratory chain complex I	0.634611	0.991149	NA	1	0.695071	1	NA	0.840232	NA
Biological Process	GO:2000278 regulation of DNA biosynthetic process	0.635768	0.993302	0.595342	1	1	0.228571	0.747971	0.906022	NA
Biological Process	GO:0018193 peptidyl-amino acid modification	0.636345	0.627801	0.159276	1	1	4.34962e-05	1	0.753073	0.937555
Biological Process	GO:0003231 cardiac ventricle development	0.636345	0.845387	0.598306	1	1	0.0210031	0.747971	0.852371	0.60643
Biological Process	GO:0010811 positive regulation of cell-substrate adhesion	0.636345	0.845387	0.598306	1	1	0.069478	NA	1	NA
Biological Process	GO:0019079 viral genome replication	0.636345	0.666247	0.598306	1	1	0.684673	NA	0.762195	NA
Biological Process	GO:0022612 gland morphogenesis	0.636345	0.993734	0.0161418	1	1	4.21315e-05	NA	0.852371	NA
Biological Process	GO:0038061 NIK/NF-kappaB signaling	0.636345	0.993734	0.112716	1	1	0.000332671	NA	0.852371	NA
Biological Process	GO:0034613 cellular protein localization	0.636345	0.909537	0.363623	1	1	0.0470892	1	0.897619	0.971987
Biological Process	GO:0016042 lipid catabolic process	0.636345	0.936003	0.579564	0.50045	1	0.595026	0.796229	0.859702	NA
Molecular Function	GO:0046914 transition metal ion binding	0.636706	0.787502	0.451651	0.941304	1	0.914875	0.997893	0.326793	0.869247
Molecular Function	GO:0016853 isomerase activity	0.636706	0.624933	NA	1	1	1	0.997893	0.772693	0.698599
Molecular Function	GO:0008201 heparin binding	0.636706	0.820039	0.153486	0.966229	1	0.00460623	0.566722	0.923829	NA
Molecular Function	GO:0000981 DNA-binding transcription factor activity, RNA polymerase II-specific	0.636706	0.668243	0.000493846	1.49556e-05	1	0.0101709	0.362698	0.376004	0.656171
Molecular Function	GO:0140678 molecular function inhibitor activity	0.636706	0.726361	0.584057	1	1	0.859593	0.825054	0.862223	0.698599
Molecular Function	GO:0019001 guanyl nucleotide binding	0.636706	0.863134	0.757509	1	1	0.236256	1	0.822659	0.885686
Molecular Function	GO:0032561 guanyl ribonucleotide binding	0.636706	0.863134	0.757509	1	1	0.236256	1	0.822659	0.885686
Cellular Component	GO:0030315 T-tubule	0.637779	0.906997	NA	1	0.930942	1	0.890145	0.927575	NA
Biological Process	GO:0032411 positive regulation of transporter activity	0.637914	0.92398	0.85382	1	1	0.493302	0.865132	0.805995	NA
Biological Process	GO:0032874 positive regulation of stress-activated MAPK cascade	0.637914	0.779923	0.114694	1	1	0.0225615	NA	0.852371	NA
Biological Process	GO:0048675 axon extension	0.637914	0.847952	0.600614	1	1	0.011154	0.865132	0.909808	0.60643
Biological Process	GO:0040013 negative regulation of locomotion	0.638194	0.550762	0.441824	1	1	1.44649e-07	0.747971	0.859702	0.806845
Biological Process	GO:0045893 positive regulation of transcription, DNA-templated	0.638194	0.727292	1.93699e-09	1	1	7.53884e-08	1	0.737666	0.75287
Biological Process	GO:1903508 positive regulation of nucleic acid-templated transcription	0.638194	0.727292	1.93699e-09	1	1	7.53884e-08	1	0.737666	0.75287
Biological Process	GO:0035601 protein deacylation	0.638194	0.780206	0.224611	1	1	0.931951	NA	1	0.60643
Biological Process	GO:0042177 negative regulation of protein catabolic process	0.638194	0.780206	0.855558	1	1	0.931951	NA	1	0.60643
Biological Process	GO:0071333 cellular response to glucose stimulus	0.638194	0.849671	0.224611	1	1	0.595026	0.998333	1	NA
Biological Process	GO:1903828 negative regulation of cellular protein localization	0.638194	0.849671	0.224611	1	1	0.595026	0.998333	0.762195	0.60643
Biological Process	GO:0048545 response to steroid hormone	0.638201	1	0.147194	1	1	9.44359e-05	1	1	NA
Biological Process	GO:0006911 phagocytosis, engulfment	0.638201	NA	0.607554	1	0.610008	0.703992	NA	0.973008	NA
Biological Process	GO:0021987 cerebral cortex development	0.638201	1	0.607554	1	1	0.703992	0.747971	0.859702	NA
Biological Process	GO:0030048 actin filament-based movement	0.638201	0.727292	0.857628	1	1	0.404668	NA	0.973008	NA
Biological Process	GO:0031109 microtubule polymerization or depolymerization	0.638201	0.976252	0.607554	1	1	0.33207	0.747971	1	NA
Biological Process	GO:0070304 positive regulation of stress-activated protein kinase signaling cascade	0.638201	0.786787	0.0531885	1	1	0.0261177	NA	0.859702	NA
Biological Process	GO:0070727 cellular macromolecule localization	0.638201	0.899818	0.375627	1	1	0.0313579	1	0.906006	0.971987
Biological Process	GO:1902680 positive regulation of RNA biosynthetic process	0.638201	0.727292	2.11016e-09	1	1	9.70833e-08	1	0.737666	0.753622
Biological Process	GO:0006914 autophagy	0.638201	0.690694	0.379231	1	1	0.0624028	1	0.755476	0.911944
Biological Process	GO:0061919 process utilizing autophagic mechanism	0.638201	0.690694	0.379231	1	1	0.0624028	1	0.755476	0.911944
Biological Process	GO:0048706 embryonic skeletal system development	0.638201	0.85546	0.610739	1	1	0.254155	0.999343	0.97358	NA
Biological Process	GO:0071331 cellular response to hexose stimulus	0.638201	0.85546	0.230414	1	1	0.513868	0.999343	1	NA
Biological Process	GO:0072329 monocarboxylic acid catabolic process	0.638201	0.85546	0.390251	0.340323	1	0.87882	0.865275	0.826086	NA
Biological Process	GO:1990266 neutrophil migration	0.638201	0.930695	0.230414	1	1	0.0143528	NA	0.916436	NA
Biological Process	GO:2001235 positive regulation of apoptotic signaling pathway	0.638201	0.977728	0.054859	1	1	0.0280455	NA	0.859702	NA
Biological Process	GO:0051640 organelle localization	0.64069	0.886686	0.599462	1	1	0.573438	0.852415	1	0.72837
Cellular Component	GO:0001673 male germ cell nucleus	0.64083	0.802551	0.921877	1	1	1	NA	0.840232	NA
Biological Process	GO:0045739 positive regulation of DNA repair	0.640913	0.584855	0.860924	1	1	1	0.999343	0.708884	NA
Biological Process	GO:0010647 positive regulation of cell communication	0.640952	0.936003	3.24393e-06	1	1	3.48521e-10	1	0.909808	0.971987
Biological Process	GO:0002702 positive regulation of production of molecular mediator of immune response	0.642105	0.934133	0.399064	1	1	0.144016	NA	1	NA
Biological Process	GO:0043467 regulation of generation of precursor metabolites and energy	0.642105	0.732794	0.617708	1	1	0.630465	1	0.867973	NA
Biological Process	GO:0071326 cellular response to monosaccharide stimulus	0.642105	0.863781	0.234759	1	1	0.531816	1	1	NA
Biological Process	GO:0098732 macromolecule deacylation	0.642105	0.732794	0.234759	1	1	0.88743	NA	1	0.611325
Biological Process	GO:0023056 positive regulation of signaling	0.642413	0.939112	3.43219e-06	1	1	2.5472e-10	1	0.909808	0.93859
Biological Process	GO:1904375 regulation of protein localization to cell periphery	0.644268	0.732794	0.238838	1	1	0.543166	1	0.867973	NA
Biological Process	GO:2000779 regulation of double-strand break repair	0.644268	0.481414	0.864266	1	1	1	1	0.782047	NA
Biological Process	GO:0044093 positive regulation of molecular function	0.646059	0.727292	0.031629	1	1	6.27821e-08	1	0.918595	0.961301
Biological Process	GO:0007517 muscle organ development	0.646451	0.975929	0.0042753	1	1	2.265e-05	0.981732	0.846764	0.583657
Biological Process	GO:1905114 cell surface receptor signaling pathway involved in cell-cell signaling	0.646488	0.924741	0.222465	1	1	5.45876e-05	0.982566	0.842668	0.912342
Molecular Function	GO:0004252 serine-type endopeptidase activity	0.648128	1	0.599328	1	1	0.632383	0.835525	0.878315	0.704105
Molecular Function	GO:0015399 primary active transmembrane transporter activity	0.648209	0.76043	NA	1	0.139265	1	NA	0.726551	NA
Molecular Function	GO:1901981 phosphatidylinositol phosphate binding	0.648209	0.482953	0.43418	0.981501	1	0.500801	NA	0.128871	NA
Biological Process	GO:0006275 regulation of DNA replication	0.648518	0.996652	0.628067	1	1	0.998496	0.871206	0.830705	NA
Biological Process	GO:0006888 endoplasmic reticulum to Golgi vesicle-mediated transport	0.648518	0.876758	NA	1	0.36328	1	0.871206	1	NA
Biological Process	GO:0048565 digestive tract development	0.648518	0.876758	0.628067	1	1	0.0392657	NA	0.979342	NA
Biological Process	GO:0030163 protein catabolic process	0.649079	0.818491	0.0740928	1	1	0.926381	0.99327	0.842668	0.508873
Biological Process	GO:0060048 cardiac muscle contraction	0.650607	0.876758	0.630978	1	1	0.750302	1	1	0.616899
Biological Process	GO:0090090 negative regulation of canonical Wnt signaling pathway	0.650607	0.876758	0.630978	1	1	0.00250589	1	0.979348	NA
Biological Process	GO:0006366 transcription by RNA polymerase II	0.652788	0.584855	5.56533e-08	0.298985	1	1.49482e-05	0.854486	0.714694	0.548363
Biological Process	GO:0048522 positive regulation of cellular process	0.652788	0.690694	5.25084e-10	1	1	2.49369e-15	1	0.899821	0.843977
Biological Process	GO:0099024 plasma membrane invagination	0.655928	NA	0.637302	1	0.409899	0.675513	NA	0.983085	NA
Biological Process	GO:0034762 regulation of transmembrane transport	0.655928	0.934133	0.31264	1	1	0.219109	1	1	0.915488
Biological Process	GO:0071396 cellular response to lipid	0.655928	0.870885	4.41054e-05	1	1	1.62565e-07	1	0.988992	NA
Cellular Component	GO:0012507 ER to Golgi transport vesicle membrane	0.656623	0.926371	0.933938	1	0.0443489	1	NA	NA	NA
Cellular Component	GO:0030120 vesicle coat	0.656623	0.926371	NA	1	0.0443489	NA	NA	NA	NA
Biological Process	GO:0016311 dephosphorylation	0.657039	0.651833	0.0134762	1	1	0.572279	0.990063	0.755476	0.58743
Biological Process	GO:0002244 hematopoietic progenitor cell differentiation	0.657229	0.983171	0.255649	1	1	0.126668	NA	1	0.404332
Biological Process	GO:0071456 cellular response to hypoxia	0.657229	0.812194	0.00722714	1	1	0.00150787	1	0.934598	NA
Cellular Component	GO:0030660 Golgi-associated vesicle membrane	0.659197	NA	0.933938	1	0.289348	NA	NA	1	NA
Biological Process	GO:0010977 negative regulation of neuron projection development	0.659989	0.651833	0.141649	1	1	0.193127	0.877875	0.938245	NA
Biological Process	GO:0048667 cell morphogenesis involved in neuron differentiation	0.659989	0.719016	0.239762	1	1	0.0036524	0.991579	0.956218	0.562246
Biological Process	GO:0048660 regulation of smooth muscle cell proliferation	0.662703	0.94755	0.00198686	1	1	0.00183579	1	0.883922	NA
Biological Process	GO:0003006 developmental process involved in reproduction	0.663082	1	0.000797908	1	1	0.0494802	0.900206	1	0.911944
Biological Process	GO:0045860 positive regulation of protein kinase activity	0.663082	0.961334	0.014687	1	1	1.311e-07	1	1	NA
Biological Process	GO:0060249 anatomical structure homeostasis	0.663082	0.981467	0.359809	1	1	0.481285	1	1	NA
Biological Process	GO:0007507 heart development	0.663082	0.960164	0.0260959	1	1	1.45374e-05	0.796229	0.961568	0.562246
Biological Process	GO:0030177 positive regulation of Wnt signaling pathway	0.663082	0.893643	0.147194	1	1	0.0185174	0.881334	1	NA
Biological Process	GO:0045727 positive regulation of translation	0.663082	0.893643	0.260956	1	1	0.332923	1	0.842668	NA
Biological Process	GO:0009306 protein secretion	0.663082	0.808733	0.067308	1	1	0.33207	1	0.927221	0.824192
Biological Process	GO:0042326 negative regulation of phosphorylation	0.663082	0.808733	0.000224607	1	1	0.00287406	NA	0.759321	0.824192
Biological Process	GO:0003002 regionalization	0.663082	0.936003	0.260035	1	1	0.0470908	0.910054	0.708884	NA
Biological Process	GO:0035592 establishment of protein localization to extracellular region	0.663082	0.812194	0.067892	1	1	0.33207	1	0.927221	0.824192
Biological Process	GO:0035296 regulation of tube diameter	0.663082	0.986477	0.654489	1	1	0.145994	1	1	0.404332
Biological Process	GO:0097746 blood vessel diameter maintenance	0.663082	0.986477	0.654489	1	1	0.145994	1	1	0.404332
Biological Process	GO:0071702 organic substance transport	0.663082	0.507925	0.59577	1	1	0.032544	1	0.831845	0.980127
Biological Process	GO:0016050 vesicle organization	0.664227	0.762673	0.968031	1	1	0.779422	0.820688	1	0.824192
Biological Process	GO:0035150 regulation of tube size	0.664957	0.987165	0.657381	1	1	0.152975	1	1	0.40712
Biological Process	GO:0071322 cellular response to carbohydrate stimulus	0.664957	0.818491	0.268648	1	1	0.351516	0.768333	1	NA
Biological Process	GO:0009967 positive regulation of signal transduction	0.665317	0.849671	4.5856e-05	1	1	1.47081e-10	1	0.961341	0.991541
Biological Process	GO:0010324 membrane invagination	0.666334	NA	0.661002	1	0.463263	0.630465	NA	0.948911	NA
Biological Process	GO:0034341 response to interferon-gamma	0.666334	0.95443	0.661002	1	1	0.0227447	1	1	0.633436
Biological Process	GO:0048659 smooth muscle cell proliferation	0.666334	0.95443	0.00236987	1	1	0.00268064	1	0.846764	NA
Biological Process	GO:0050729 positive regulation of inflammatory response	0.668189	0.82711	0.0296392	1	1	0.16536	1	1	NA
Biological Process	GO:0090101 negative regulation of transmembrane receptor protein serine/threonine kinase signaling pathway	0.668189	0.762314	0.271542	1	1	0.00132204	0.88879	1	0.634407
Biological Process	GO:1903531 negative regulation of secretion by cell	0.668189	0.902514	0.0739069	1	1	0.0244586	0.88879	1	NA
Biological Process	GO:0010508 positive regulation of autophagy	0.668623	0.82711	0.27305	1	1	0.0770797	1	0.805995	NA
Biological Process	GO:0036294 cellular response to decreased oxygen levels	0.668623	0.762314	0.00986744	1	1	0.00061102	1	0.954024	NA
Biological Process	GO:0055123 digestive system development	0.668623	0.762314	0.666125	1	1	0.0770797	NA	0.954024	NA
Biological Process	GO:0120161 regulation of cold-induced thermogenesis	0.668623	0.956102	0.0306723	1	1	0.311404	0.888968	0.805995	NA
Biological Process	GO:0050678 regulation of epithelial cell proliferation	0.668623	0.968845	2.64609e-05	1	1	6.41641e-05	0.921193	0.826086	NA
Biological Process	GO:0071692 protein localization to extracellular region	0.668623	0.818491	0.0698371	1	1	0.257512	1	0.938617	0.824192
Biological Process	GO:0006325 chromatin organization	0.668623	0.651833	0.542965	1	1	0.975686	0.712989	0.737666	0.751755
Biological Process	GO:0001932 regulation of protein phosphorylation	0.66863	0.889427	9.10408e-05	1	1	1.36586e-10	1	0.944362	0.914832
Biological Process	GO:0001678 cellular glucose homeostasis	0.669339	0.905343	0.159276	1	1	0.390766	1	0.991881	NA
Biological Process	GO:0050768 negative regulation of neurogenesis	0.669339	0.831083	0.0316311	1	1	0.178924	0.892224	0.852371	NA
Biological Process	GO:0106106 cold-induced thermogenesis	0.669339	0.957184	0.0316311	1	1	0.318857	0.892224	0.805995	NA
Biological Process	GO:0010821 regulation of mitochondrion organization	0.6706	0.507925	0.159276	1	1	0.564781	NA	0.762195	NA
Biological Process	GO:0061008 hepaticobiliary system development	0.6706	0.998702	0.0788946	1	1	0.0517851	1	0.852371	NA
Biological Process	GO:0072073 kidney epithelium development	0.6706	0.99067	0.0788946	1	1	0.0038431	1	0.762195	0.423147
Biological Process	GO:0090407 organophosphate biosynthetic process	0.6706	0.0854114	0.86468	1	1	1	0.75546	0.708884	0.751755
Biological Process	GO:0035295 tube development	0.6706	0.893643	3.50751e-07	1	1	3.52201e-10	0.81235	0.753073	0.528308
Biological Process	GO:0060294 cilium movement involved in cell motility	0.672894	0.991086	0.891633	1	1	1	0.893837	0.99283	NA
Cellular Component	GO:0005741 mitochondrial outer membrane	0.673784	0.581938	0.210912	0.781496	1	1	0.583441	0.883386	NA
Biological Process	GO:0050767 regulation of neurogenesis	0.674143	0.791661	0.00108082	1	1	0.0235931	0.999343	0.796621	0.82723
Biological Process	GO:0031644 regulation of nervous system process	0.674143	0.915011	0.458606	1	1	0.0580176	1	0.994125	NA
Biological Process	GO:0035107 appendage morphogenesis	0.674143	0.779923	0.458606	1	1	0.0923718	NA	0.708884	NA
Biological Process	GO:0035108 limb morphogenesis	0.674143	0.779923	0.458606	1	1	0.0923718	NA	0.708884	NA
Biological Process	GO:0031333 negative regulation of protein-containing complex assembly	0.676084	0.845387	0.463031	1	1	0.33207	1	0.909808	NA
Biological Process	GO:0046718 viral entry into host cell	0.676084	0.780016	0.68111	1	1	0.259974	1	1	NA
Biological Process	GO:0051171 regulation of nitrogen compound metabolic process	0.676084	0.494308	1.13609e-10	1	1	1.28878e-06	0.992065	0.762195	0.814533
Biological Process	GO:0071705 nitrogen compound transport	0.676084	0.507925	0.665313	1	1	0.0623403	1	0.852371	0.961301
Biological Process	GO:0001890 placenta development	0.676084	0.991086	0.00330356	1	1	0.0636078	0.897768	0.91072	NA
Biological Process	GO:0008360 regulation of cell shape	0.676084	0.991086	0.896141	1	1	0.00116479	1	0.708884	0.424545
Biological Process	GO:0032635 interleukin-6 production	0.676084	0.673093	0.0856991	1	1	0.0636078	NA	0.91072	0.643611
Biological Process	GO:0032675 regulation of interleukin-6 production	0.676084	0.673093	0.0856991	1	1	0.0636078	NA	0.91072	0.643611
Biological Process	GO:0050806 positive regulation of synaptic transmission	0.676084	0.991086	0.683649	1	1	0.0211968	1	0.91072	0.643611
Molecular Function	GO:0003690 double-stranded DNA binding	0.676685	0.754088	0.000239877	1.54946e-05	1	0.0294327	0.198965	0.590028	0.885686
Biological Process	GO:0048598 embryonic morphogenesis	0.676779	0.976252	0.20083	1	1	1.42086e-08	0.881334	0.880395	NA
Biological Process	GO:0006352 DNA-templated transcription, initiation	0.676779	0.507925	0.467939	1	1	0.695028	1	1	NA
Biological Process	GO:0035264 multicellular organism growth	0.676779	0.918848	0.29492	1	1	0.220497	1	0.914666	0.643611
Biological Process	GO:0051961 negative regulation of nervous system development	0.676779	0.849671	0.0126988	1	1	0.152111	0.897768	0.859702	NA
Biological Process	GO:2001236 regulation of extrinsic apoptotic signaling pathway	0.676779	0.507925	0.00086082	1	1	0.0226246	NA	0.914666	NA
Biological Process	GO:0050793 regulation of developmental process	0.677459	0.939112	1.71374e-10	1	1	6.47787e-25	0.968904	0.842668	0.680169
Molecular Function	GO:0008236 serine-type peptidase activity	0.679966	1	0.66506	1	1	0.601335	0.87972	0.91869	0.704816
Molecular Function	GO:0003779 actin binding	0.680031	0.774663	0.57441	1	1	0.0004534	0.997893	1	0.885686
Molecular Function	GO:0000978 RNA polymerase II cis-regulatory region sequence-specific DNA binding	0.681362	0.818941	3.63594e-05	0.00045973	1	0.00344184	0.218762	0.430803	0.909079
Molecular Function	GO:0017171 serine hydrolase activity	0.681362	1	0.668207	0.986727	1	0.606332	0.882484	0.923829	0.704816
Biological Process	GO:0090316 positive regulation of intracellular protein transport	0.682065	0.922711	0.0902082	1	1	0.228571	1	0.830705	NA
Cellular Component	GO:0032421 stereocilium bundle	0.683084	NA	NA	1	0.96398	0.736351	NA	0.985826	NA
Biological Process	GO:0030183 B cell differentiation	0.684185	NA	0.694824	1	1	0.0036524	NA	1	NA
Biological Process	GO:0048754 branching morphogenesis of an epithelial tube	0.684185	1	0.000975072	1	1	0.00171893	1	0.755476	NA
Molecular Function	GO:0008234 cysteine-type peptidase activity	0.68531	0.830898	0.0265743	0.993775	1	0.948057	0.997893	0.873371	0.705135
Biological Process	GO:0000723 telomere maintenance	0.685882	0.991872	0.697992	1	1	0.7213	0.712989	0.97358	NA
Biological Process	GO:0070507 regulation of microtubule cytoskeleton organization	0.685882	0.859146	0.697992	0.861701	1	0.0503193	0.897768	0.920167	NA
Biological Process	GO:0035239 tube morphogenesis	0.685882	0.955266	1.44992e-08	1	1	1.38957e-12	0.741694	0.753073	0.702729
Biological Process	GO:0002181 cytoplasmic translation	0.685882	0.929926	NA	1	1.47801e-06	1	1	1	NA
Biological Process	GO:0007584 response to nutrient	0.685882	0.690694	0.0148127	1	1	0.126668	1	1	NA
Biological Process	GO:0044409 entry into host	0.685882	0.796009	0.483771	1	1	0.0856218	1	1	NA
Biological Process	GO:0050770 regulation of axonogenesis	0.685882	0.796009	0.180398	1	1	0.0856218	0.897768	0.791507	0.657414
Biological Process	GO:0055088 lipid homeostasis	0.685882	0.554171	0.180398	0.861701	1	0.126668	1	1	NA
Biological Process	GO:0097530 granulocyte migration	0.685882	0.864173	0.180398	1	1	0.00204891	NA	0.923732	NA
Biological Process	GO:0006935 chemotaxis	0.686306	0.966121	0.000897296	1	1	1.95402e-06	1	0.997059	0.753622
Biological Process	GO:0009615 response to virus	0.686364	0.8518	0.305513	1	1	0.13504	0.947459	1	NA
Biological Process	GO:0030509 BMP signaling pathway	0.686778	0.97342	0.0985116	1	1	0.00224614	1	1	0.659747
Biological Process	GO:1904064 positive regulation of cation transmembrane transport	0.686778	0.87061	0.905692	1	1	0.236362	0.897768	0.875	NA
Biological Process	GO:0032102 negative regulation of response to external stimulus	0.686778	0.708177	0.0246546	1	1	0.00168616	0.790525	0.984548	NA
Biological Process	GO:0050789 regulation of biological process	0.687922	0.732794	8.96299e-08	1	1	1.39159e-18	0.99327	0.983085	0.871637
Biological Process	GO:0007605 sensory perception of sound	0.688001	0.932951	0.906856	1	1	0.661389	1	1	NA
Biological Process	GO:1990845 adaptive thermogenesis	0.688001	0.974853	0.0441612	1	1	0.33207	0.900206	0.837429	NA
Biological Process	GO:0042330 taxis	0.689033	0.968782	0.000977026	1	1	2.73035e-06	1	0.998251	0.755481
Biological Process	GO:0048639 positive regulation of developmental growth	0.689033	0.876758	0.045509	1	1	0.200829	0.790525	0.837429	0.662941
Biological Process	GO:0050657 nucleic acid transport	0.689033	0.584855	NA	1	1	0.33207	NA	0.977029	NA
Biological Process	GO:0050658 RNA transport	0.689033	0.584855	NA	1	1	0.33207	NA	0.977029	NA
Biological Process	GO:0001539 cilium or flagellum-dependent cell motility	0.689062	0.99298	0.909117	1	1	1	0.901886	1	NA
Biological Process	GO:0032640 tumor necrosis factor production	0.689062	0.254562	0.496022	1	1	0.0225615	NA	0.978009	NA
Biological Process	GO:0032680 regulation of tumor necrosis factor production	0.689062	0.254562	0.496022	1	1	0.0225615	NA	0.978009	NA
Biological Process	GO:0051250 negative regulation of lymphocyte activation	0.689062	0.807321	0.00494848	1	1	0.210312	1	0.978009	0.662941
Biological Process	GO:0060285 cilium-dependent cell motility	0.689062	0.99298	0.909117	1	1	1	0.901886	1	NA
Biological Process	GO:0071453 cellular response to oxygen levels	0.689062	0.747352	0.0166412	1	1	0.00290739	1	0.929614	NA
Molecular Function	GO:0000987 cis-regulatory region sequence-specific DNA binding	0.692745	0.843377	2.63088e-05	0.00045973	1	0.00120226	0.243855	0.439986	0.909079
Biological Process	GO:0045766 positive regulation of angiogenesis	0.692858	0.812194	6.75757e-08	1	1	0.00698052	0.904948	0.759321	0.66635
Biological Process	GO:0051236 establishment of RNA localization	0.692858	0.584855	NA	1	1	0.340117	NA	0.979348	NA
Biological Process	GO:0140053 mitochondrial gene expression	0.692858	0.507925	0.911676	1	1	1	0.790525	0.759321	NA
Biological Process	GO:1904018 positive regulation of vasculature development	0.692858	0.812194	6.75757e-08	1	1	0.00698052	0.904948	0.759321	0.66635
Biological Process	GO:0072359 circulatory system development	0.692858	0.959489	4.87367e-09	1	1	2.48302e-12	0.790525	0.837429	0.546933
Biological Process	GO:0055085 transmembrane transport	0.693319	1	0.938826	1	0.338389	0.303525	1	0.875	0.964224
Biological Process	GO:0042176 regulation of protein catabolic process	0.693472	0.943588	0.157621	1	1	0.664171	1	0.991459	0.611325
Biological Process	GO:0016579 protein deubiquitination	0.693472	0.939112	0.0494192	1	1	0.952334	1	0.805995	0.668562
Biological Process	GO:0051494 negative regulation of cytoskeleton organization	0.693472	0.884609	0.506459	1	1	0.283774	0.910054	0.938245	NA
Biological Process	GO:0051254 positive regulation of RNA metabolic process	0.694721	0.708177	9.59936e-09	1	1	4.66431e-08	1	0.753073	0.799471
Biological Process	GO:0030307 positive regulation of cell growth	0.694849	0.888971	0.0508138	1	1	0.117362	0.913004	0.737666	0.668562
Biological Process	GO:0043488 regulation of mRNA stability	0.694849	0.663551	0.508099	1	1	0.292456	NA	0.846764	NA
Biological Process	GO:0006261 DNA-dependent DNA replication	0.694849	0.708177	0.724853	1	1	0.997397	0.914776	0.762195	NA
Biological Process	GO:0006937 regulation of muscle contraction	0.694849	0.94029	0.199849	1	1	0.369854	1	1	0.668562
Biological Process	GO:0034250 positive regulation of cellular amide metabolic process	0.694849	0.889427	0.199849	1	1	0.369854	1	0.892352	NA
Biological Process	GO:0071706 tumor necrosis factor superfamily cytokine production	0.694849	0.295435	0.511153	1	1	0.00881515	NA	0.983085	NA
Biological Process	GO:1902904 negative regulation of supramolecular fiber organization	0.694849	0.753765	0.331023	1	1	0.303238	1	1	NA
Biological Process	GO:1903555 regulation of tumor necrosis factor superfamily cytokine production	0.694849	0.295435	0.511153	1	1	0.00881515	NA	0.983085	NA
Biological Process	GO:0032535 regulation of cellular component size	0.695136	0.658718	0.329024	1	1	0.0313579	0.961156	0.99283	0.612066
Biological Process	GO:0030178 negative regulation of Wnt signaling pathway	0.696247	0.818491	0.727305	1	1	0.00950634	0.916532	0.892352	0.668562
Biological Process	GO:0051048 negative regulation of secretion	0.696247	0.89106	0.0532854	1	1	0.0548207	0.916532	1	NA
Biological Process	GO:0010970 transport along microtubule	0.697525	0.507925	NA	1	1	0.71568	0.741694	1	0.668562
Biological Process	GO:0043409 negative regulation of MAPK cascade	0.697525	0.821109	0.0017287	1	1	0.000219927	1	0.944872	NA
Biological Process	GO:0048589 developmental growth	0.697525	0.996719	0.0149478	1	1	4.50106e-06	0.897768	0.892352	0.58743
Biological Process	GO:0031325 positive regulation of cellular metabolic process	0.697525	0.584855	2.80058e-11	1	1	8.15664e-09	1	0.753073	0.795269
Biological Process	GO:0034622 cellular protein-containing complex assembly	0.697525	0.796009	0.991639	1	1	1	0.852415	0.84561	NA
Biological Process	GO:1903706 regulation of hemopoiesis	0.697525	0.975727	2.73072e-05	1	1	3.65243e-05	1	0.892352	0.849271
Biological Process	GO:0048771 tissue remodeling	0.697525	0.994744	0.208734	1	1	0.000246141	NA	0.984548	NA
Biological Process	GO:0071772 response to BMP	0.697525	0.981467	0.0560656	1	1	0.0013197	1	0.984548	0.668562
Biological Process	GO:0071773 cellular response to BMP stimulus	0.697525	0.981467	0.0560656	1	1	0.0013197	1	0.984548	0.668562
Biological Process	GO:0009605 response to external stimulus	0.698375	1	0.000104504	1	1	6.10137e-15	1	1	0.973211
Biological Process	GO:0000724 double-strand break repair via homologous recombination	0.698384	0.762314	0.920004	1	1	1	0.741694	0.753073	0.668562
Biological Process	GO:1901136 carbohydrate derivative catabolic process	0.698384	0.82711	0.521998	1	1	0.646844	0.923751	0.949546	NA
Biological Process	GO:2001022 positive regulation of response to DNA damage stimulus	0.698384	0.727292	0.521998	1	1	0.964524	0.923751	0.737666	NA
Molecular Function	GO:0005509 calcium ion binding	0.698957	0.995846	0.914254	0.966229	1	0.357405	1	1	0.909085
Molecular Function	GO:0003723 RNA binding	0.699044	0.698012	0.488138	1	2.85107e-08	0.988478	1	0.802033	0.96535
Molecular Function	GO:0005096 GTPase activator activity	0.699125	0.23463	0.291525	0.982847	1	0.0826125	1	0.376004	0.46664
Biological Process	GO:0030216 keratinocyte differentiation	0.700687	0.981802	0.118735	0.861701	1	0.00030353	0.796229	1	NA
Biological Process	GO:0001503 ossification	0.701159	0.929381	0.0161844	1	1	3.32436e-10	0.963589	0.867973	0.62196
Biological Process	GO:0031214 biomineral tissue development	0.701998	0.901763	0.347731	1	1	7.83109e-06	1	0.906006	NA
Biological Process	GO:0110148 biomineralization	0.701998	0.901763	0.347731	1	1	7.83109e-06	1	0.906006	NA
Biological Process	GO:1901565 organonitrogen compound catabolic process	0.702143	0.909537	0.103581	1	1	0.944212	0.999343	0.796621	0.641203
Biological Process	GO:0009267 cellular response to starvation	0.702143	0.727292	0.214585	1	1	0.045844	NA	0.782047	NA
Biological Process	GO:0006417 regulation of translation	0.702143	0.812194	0.250322	1	1	0.145994	1	1	NA
Biological Process	GO:0045936 negative regulation of phosphate metabolic process	0.702143	0.737127	0.00010991	1	1	0.00127571	NA	0.826086	0.852189
Biological Process	GO:1901137 carbohydrate derivative biosynthetic process	0.702143	0.507925	0.520637	1	1	1	0.747971	0.708884	0.932351
Biological Process	GO:0010563 negative regulation of phosphorus metabolic process	0.702143	0.741443	0.000112673	1	1	0.00134329	NA	0.826086	0.852189
Biological Process	GO:0030099 myeloid cell differentiation	0.702143	0.812194	1.08007e-05	1	1	0.00372158	1	0.875	0.852189
Biological Process	GO:0000725 recombinational repair	0.702143	0.779923	0.923958	0.98411	1	1	0.745329	0.755476	0.671987
Biological Process	GO:0022900 electron transport chain	0.702143	0.984881	0.745042	1	0.432562	1	1	0.909543	NA
Biological Process	GO:0034767 positive regulation of ion transmembrane transport	0.702143	0.903671	0.923958	1	1	0.276052	0.930423	0.909543	NA
Biological Process	GO:0043433 negative regulation of DNA-binding transcription factor activity	0.702143	0.834951	0.217162	1	1	0.162296	0.930423	0.830705	0.671987
Biological Process	GO:0061061 muscle structure development	0.70231	0.998106	0.00390291	1	1	3.53572e-09	1	0.879605	0.476038
Biological Process	GO:0009150 purine ribonucleotide metabolic process	0.70231	0.812194	0.937371	1	1	1	0.877875	0.762195	NA
Biological Process	GO:0019827 stem cell population maintenance	0.70231	0.780698	0.219478	1	1	0.0167918	0.805704	0.755476	NA
Biological Process	GO:0080134 regulation of response to stress	0.70231	0.584855	0.0221679	1	1	6.84581e-06	1	0.927317	0.959543
Biological Process	GO:0019222 regulation of metabolic process	0.70231	0.18265	4.77266e-10	1	1	2.81375e-09	0.865275	0.737666	0.814614
Biological Process	GO:0001764 neuron migration	0.70231	0.845387	0.540387	1	1	0.00494183	0.93221	0.991881	NA
Biological Process	GO:0017148 negative regulation of translation	0.70231	0.732794	0.357471	1	1	0.0840335	NA	0.991881	NA
Biological Process	GO:0051099 positive regulation of binding	0.70231	0.955844	0.130188	1	1	0.293244	1	0.830705	NA
Biological Process	GO:0072331 signal transduction by p53 class mediator	0.70231	0.789909	0.222284	1	1	0.122145	1	0.961341	NA
Biological Process	GO:1990138 neuron projection extension	0.70231	0.909537	0.540387	1	1	0.00950634	0.93221	0.830705	0.674199
Biological Process	GO:0040011 locomotion	0.70231	0.889427	2.00178e-08	1	1	1.12347e-17	1	1	0.694203
Biological Process	GO:0007018 microtubule-based movement	0.702505	0.780698	0.998403	0.732457	1	1	0.736857	1	0.854813
Biological Process	GO:0034655 nucleobase-containing compound catabolic process	0.702505	0.481414	0.600093	1	1	0.638603	1	0.708884	NA
Biological Process	GO:0001659 temperature homeostasis	0.702992	0.986477	0.000628239	1	1	0.228571	0.936723	0.782047	NA
Biological Process	GO:0030833 regulation of actin filament polymerization	0.702992	0.690694	0.543342	1	1	0.228571	NA	1	NA
Biological Process	GO:0031323 regulation of cellular metabolic process	0.703727	0.194493	9.18245e-11	1	1	1.4592e-08	0.892224	0.737666	0.675433
Biological Process	GO:0006928 movement of cell or subcellular component	0.703727	0.762314	1.26511e-05	1	1	1.23652e-14	0.975371	1	0.668562
Biological Process	GO:0043487 regulation of RNA stability	0.703727	0.690694	0.545521	1	1	0.228571	NA	0.792646	NA
Biological Process	GO:0048017 inositol lipid-mediated signaling	0.703727	0.996841	0.545521	1	1	0.000108017	1	0.914666	NA
Biological Process	GO:0016032 viral process	0.704263	0.584855	0.60504	1	1	0.13504	1	0.943271	NA
Biological Process	GO:0098727 maintenance of cell number	0.705405	0.796009	0.230414	1	1	0.0218727	0.809585	0.738976	NA
Biological Process	GO:0051050 positive regulation of transport	0.707501	0.749519	0.106904	1	1	0.00619937	1	0.961889	NA
Biological Process	GO:1905475 regulation of protein localization to membrane	0.709677	0.796009	0.762958	1	1	0.201101	0.945735	0.918595	NA
Biological Process	GO:1901575 organic substance catabolic process	0.710347	0.812194	0.198107	1	1	0.949236	1	0.708884	0.77839
Biological Process	GO:0043405 regulation of MAP kinase activity	0.710347	0.796009	0.0290154	1	1	0.00392982	1	0.971776	NA
Biological Process	GO:0050954 sensory perception of mechanical stimulus	0.710347	0.963433	0.76576	1	1	0.401506	1	1	NA
Biological Process	GO:0061013 regulation of mRNA catabolic process	0.710347	0.651833	0.557534	1	1	0.401506	NA	0.875	NA
Biological Process	GO:0080090 regulation of primary metabolic process	0.711172	0.463785	3.98459e-11	1	1	3.13373e-07	0.904948	0.753073	0.844835
Biological Process	GO:0070646 protein modification by small protein removal	0.71132	0.86007	0.0698371	1	1	0.960338	1	0.796621	0.682558
Biological Process	GO:0007267 cell-cell signaling	0.71132	0.979373	0.00199055	1	1	7.97178e-09	1	0.914666	0.852189
Biological Process	GO:0006479 protein methylation	0.71132	0.807203	0.933026	1	1	0.871749	1	0.924803	0.682558
Biological Process	GO:0008213 protein alkylation	0.71132	0.807203	0.933026	1	1	0.871749	1	0.924803	0.682558
Biological Process	GO:0010721 negative regulation of cell development	0.71132	0.865605	0.0109609	1	1	0.0481473	0.948339	0.924803	NA
Biological Process	GO:2001257 regulation of cation channel activity	0.71132	0.966121	0.770012	1	1	0.222128	0.948339	0.879605	NA
Biological Process	GO:0014070 response to organic cyclic compound	0.71132	1	0.00247218	1	1	2.74011e-05	1	1	0.961301
Biological Process	GO:0002700 regulation of production of molecular mediator of immune response	0.71132	0.96663	0.246347	1	1	0.16536	NA	1	0.682558
Biological Process	GO:0009749 response to glucose	0.71132	0.96663	0.0724098	1	1	0.335551	0.951543	1	NA
Biological Process	GO:0021543 pallium development	0.71132	1	0.771908	1	1	0.228571	0.747971	0.804796	NA
Biological Process	GO:0048736 appendage development	0.71132	0.807203	0.380651	1	1	0.16536	1	0.708884	NA
Biological Process	GO:0055001 muscle cell development	0.71132	0.991086	0.246347	1	1	0.00119798	1	0.998251	0.473979
Biological Process	GO:0060173 limb development	0.71132	0.807203	0.380651	1	1	0.16536	1	0.708884	NA
Biological Process	GO:0051656 establishment of organelle localization	0.712085	0.840477	0.498453	1	1	0.749094	0.892224	0.995172	0.865232
Biological Process	GO:0008361 regulation of cell size	0.712412	0.807203	0.383583	1	1	0.169389	0.813958	0.927221	0.684436
Biological Process	GO:0061025 membrane fusion	0.712412	0.871839	0.934963	1	1	0.881653	1	0.973802	NA
Biological Process	GO:0040007 growth	0.712518	0.962708	0.00258114	1	1	7.62157e-09	0.896007	0.782047	0.476038
Biological Process	GO:0000278 mitotic cell cycle	0.713014	0.930695	0.118003	0.00291824	1	0.371854	0.790525	0.753073	0.961301
Biological Process	GO:0030324 lung development	0.713014	0.812194	0.147194	1	1	0.00580017	NA	0.883922	0.685483
Biological Process	GO:0032200 telomere organization	0.713014	0.991086	0.776469	1	1	0.749987	0.647541	0.929954	NA
Biological Process	GO:0009259 ribonucleotide metabolic process	0.71364	0.845387	0.874404	1	1	1	0.893845	0.753498	NA
Biological Process	GO:0031345 negative regulation of cell projection organization	0.713833	0.708177	0.149227	1	1	0.18334	0.816964	0.846764	NA
Biological Process	GO:0051302 regulation of cell division	0.713833	1	0.149227	0.174436	1	0.303409	0.955528	0.762195	NA
Biological Process	GO:0033674 positive regulation of kinase activity	0.713833	0.845387	0.011442	1	1	1.32021e-07	1	0.983085	NA
Biological Process	GO:0048518 positive regulation of biological process	0.715147	0.681673	5.73574e-11	1	1	7.64417e-17	1	0.977489	0.8702
Biological Process	GO:0002252 immune effector process	0.715881	0.99982	0.214947	1	1	0.00159035	1	1	0.936625
Biological Process	GO:0009746 response to hexose	0.716707	0.97342	0.0356114	1	1	0.234821	0.956282	1	NA
Biological Process	GO:0065007 biological regulation	0.716707	0.744848	5.41041e-06	1	1	2.34382e-17	0.999343	0.984548	0.865232
Biological Process	GO:0002695 negative regulation of leukocyte activation	0.716707	0.818292	0.00027059	1	1	0.0429094	1	0.979342	0.687257
Biological Process	GO:0008217 regulation of blood pressure	0.716707	0.991467	0.579701	1	1	0.000425809	1	0.979342	0.687257
Biological Process	GO:0030323 respiratory tube development	0.716707	0.818292	0.155282	1	1	0.00198143	NA	0.848374	0.687257
Biological Process	GO:0048167 regulation of synaptic plasticity	0.716707	0.936003	0.579701	1	1	0.00396016	1	0.938245	0.687257
Biological Process	GO:0052126 movement in host environment	0.716707	0.884248	0.579701	1	1	0.0253682	0.958773	1	NA
Biological Process	GO:0050673 epithelial cell proliferation	0.717101	0.932951	2.52373e-05	1	1	6.1339e-05	0.975371	0.759321	NA
Biological Process	GO:0022412 cellular process involved in reproduction in multicellular organism	0.719799	1	0.397957	1	1	0.935938	0.897768	0.984548	NA
Biological Process	GO:0071902 positive regulation of protein serine/threonine kinase activity	0.72013	0.889427	0.260035	1	1	0.00462946	0.961156	1	NA
Biological Process	GO:0019693 ribose phosphate metabolic process	0.720634	0.818491	0.884402	1	1	1	0.897768	0.759321	NA
Biological Process	GO:0032103 positive regulation of response to external stimulus	0.720634	0.936003	0.0282537	1	1	0.000494437	1	1	NA
Biological Process	GO:0008064 regulation of actin polymerization or depolymerization	0.720634	0.727292	0.588079	1	1	0.219109	1	1	NA
Biological Process	GO:0045664 regulation of neuron differentiation	0.720634	0.991872	0.261762	1	1	0.00499207	0.961156	0.983085	NA
Molecular Function	GO:0016462 pyrophosphatase activity	0.722802	0.849744	1	1	1	0.443917	1	0.753947	0.909085
Molecular Function	GO:0016817 hydrolase activity, acting on acid anhydrides	0.722802	0.809248	1	1	1	0.443917	1	0.755952	0.909085
Molecular Function	GO:0016818 hydrolase activity, acting on acid anhydrides, in phosphorus-containing anhydrides	0.722802	0.809248	1	1	1	0.443917	1	0.755952	0.909085
Molecular Function	GO:0030695 GTPase regulator activity	0.722802	0.23463	0.32953	0.99392	1	0.0152797	1	0.405606	0.500005
Molecular Function	GO:0060589 nucleoside-triphosphatase regulator activity	0.722802	0.23463	0.32953	0.99392	1	0.0152797	1	0.405606	0.500005
Biological Process	GO:0002683 negative regulation of immune system process	0.72324	0.658718	0.000280366	1	1	0.000554041	0.97816	1	0.8702
Biological Process	GO:0032388 positive regulation of intracellular transport	0.723974	0.893643	0.0876508	1	1	0.16706	1	0.830705	NA
Biological Process	GO:0071897 DNA biosynthetic process	0.723974	0.978312	0.795739	1	1	0.16706	0.833494	0.859702	NA
Biological Process	GO:0003341 cilium movement	0.725359	0.99298	0.944108	0.861701	1	1	0.962629	1	NA
Biological Process	GO:0030832 regulation of actin filament length	0.725359	0.732794	0.595362	1	1	0.173133	1	1	NA
Biological Process	GO:0002443 leukocyte mediated immunity	0.725359	0.996652	0.21799	1	0.213842	0.156255	1	1	0.871286
Biological Process	GO:0008285 negative regulation of cell population proliferation	0.725359	0.996652	4.83528e-08	1	1	0.000197646	0.99327	0.837429	0.798514
Biological Process	GO:0007286 spermatid development	0.725359	0.99982	0.598412	1	1	0.98366	1	0.859702	NA
Biological Process	GO:0034249 negative regulation of cellular amide metabolic process	0.725359	0.732794	0.418662	1	1	0.0592048	NA	0.984548	NA
Biological Process	GO:0034284 response to monosaccharide	0.725359	0.979373	0.00518469	1	1	0.293257	0.963589	1	NA
Molecular Function	GO:0019887 protein kinase regulator activity	0.726302	0.371572	0.111032	0.811966	1	0.443917	0.954913	0.755952	NA
Biological Process	GO:0006403 RNA localization	0.726744	0.584855	NA	1	1	0.437009	NA	0.954024	NA
Biological Process	GO:0030041 actin filament polymerization	0.726744	0.732794	0.600134	1	1	0.133892	1	1	NA
Biological Process	GO:0043254 regulation of protein-containing complex assembly	0.726835	0.796009	0.417278	1	1	0.00361428	1	1	0.871637
Biological Process	GO:0006006 glucose metabolic process	0.727626	0.584855	0.171328	1	1	0.228571	0.842208	0.909808	NA
Biological Process	GO:0043393 regulation of protein binding	0.727626	0.732794	0.274995	1	1	0.0967331	0.963589	0.864261	NA
Biological Process	GO:0032101 regulation of response to external stimulus	0.727626	0.849671	0.000905741	1	1	4.42795e-06	1	1	0.887097
Biological Process	GO:0007409 axonogenesis	0.727626	0.834771	0.31264	1	1	0.00633904	0.978726	0.923732	0.662941
Biological Process	GO:0001934 positive regulation of protein phosphorylation	0.727626	0.946877	0.0018298	1	1	2.80441e-09	1	0.998251	0.937555
Biological Process	GO:0099504 synaptic vesicle cycle	0.727626	0.841076	0.804779	1	1	0.756063	NA	0.837429	NA
Biological Process	GO:0048523 negative regulation of cellular process	0.727626	0.367852	2.63146e-11	1	1	2.20842e-19	1	0.846764	0.58743
Biological Process	GO:0051960 regulation of nervous system development	0.727626	0.762314	0.00276914	1	1	0.0156561	0.901886	0.743381	0.872898
Biological Process	GO:0033002 muscle cell proliferation	0.728923	0.993734	0.000106008	1	1	0.000243417	1	0.796621	NA
Biological Process	GO:0046700 heterocycle catabolic process	0.729708	0.513409	0.545099	1	1	0.545667	1	0.708884	NA
Molecular Function	GO:0005539 glycosaminoglycan binding	0.732512	0.967888	0.293092	1	1	0.00143323	0.358253	0.837861	NA
Biological Process	GO:0050864 regulation of B cell activation	0.732522	0.994138	0.0487102	1	0.784975	0.463764	NA	1	NA
Biological Process	GO:1902531 regulation of intracellular signal transduction	0.733559	0.708177	0.000142257	1	1	1.2059e-12	1	0.892352	0.971987
Biological Process	GO:0048515 spermatid differentiation	0.733828	0.999902	0.616163	1	1	0.990845	1	0.796716	NA
Cellular Component	GO:0043073 germ cell nucleus	0.734815	0.765662	0.972208	0.93936	1	1	NA	0.898389	NA
Cellular Component	GO:0005844 polysome	0.734815	0.955032	0.972208	NA	0.00319336	1	NA	NA	NA
Cellular Component	GO:0035869 ciliary transition zone	0.734815	0.955032	NA	0.0165769	1	1	0.57794	0.840232	NA
Cellular Component	GO:0070821 tertiary granule membrane	0.734815	0.955032	0.972208	1	1	0.0157251	NA	0.916574	NA
Biological Process	GO:0030705 cytoskeleton-dependent intracellular transport	0.735598	0.584855	NA	1	1	0.401506	0.75546	1	0.476038
Cellular Component	GO:0030016 myofibril	0.735837	0.938621	0.998898	1	0.35023	0.584596	1	1	0.864183
Biological Process	GO:0044270 cellular nitrogen compound catabolic process	0.735928	0.507925	0.554343	1	1	0.623511	1	0.708884	NA
Biological Process	GO:0050679 positive regulation of epithelial cell proliferation	0.735928	0.956102	0.00013056	1	1	0.00661011	0.968904	0.842668	NA
Biological Process	GO:1902115 regulation of organelle assembly	0.735928	0.658718	0.815915	1	1	0.401506	1	0.708884	NA
Biological Process	GO:2000241 regulation of reproductive process	0.735928	0.994744	0.180532	1	1	0.0575213	1	1	NA
Biological Process	GO:0051216 cartilage development	0.737672	0.918848	0.183157	1	1	8.075e-05	1	0.842668	0.707085
Biological Process	GO:0051052 regulation of DNA metabolic process	0.737979	0.690694	0.559695	1	1	0.864386	0.845755	0.830941	NA
Biological Process	GO:0051701 biological process involved in interaction with host	0.737979	0.918848	0.627595	1	1	0.0397842	0.968904	1	NA
Biological Process	GO:0099111 microtubule-based transport	0.737979	0.507925	NA	0.98411	1	0.911672	0.736857	1	0.707778
Biological Process	GO:1901654 response to ketone	0.737979	0.749519	0.106904	1	1	0.35009	1	0.971776	0.707778
Biological Process	GO:0033036 macromolecule localization	0.73841	0.660591	0.148386	1	1	0.0392904	0.998333	0.791978	0.980127
Biological Process	GO:0045619 regulation of lymphocyte differentiation	0.738748	0.996143	0.0542249	1	1	0.00051418	0.969347	1	0.70846
Biological Process	GO:0050821 protein stabilization	0.738748	0.749519	0.297555	1	1	0.863101	NA	0.84561	0.70846
Biological Process	GO:0034248 regulation of cellular amide metabolic process	0.740251	0.791293	0.248835	1	1	0.155164	1	1	NA
Biological Process	GO:0009888 tissue development	0.740251	0.961334	1.56226e-09	1	1	4.91259e-26	1	0.899821	0.734675
Biological Process	GO:0007623 circadian rhythm	0.740251	1	0.00808489	1	1	0.145994	NA	0.846764	NA
Biological Process	GO:0046474 glycerophospholipid biosynthetic process	0.740251	0.00543586	0.45365	1	1	0.67007	0.768333	0.770874	0.710688
Biological Process	GO:0060541 respiratory system development	0.740251	0.811789	0.107696	1	1	0.00497312	NA	0.846764	0.710688
Biological Process	GO:1901888 regulation of cell junction assembly	0.740251	0.708406	0.45365	1	1	0.0283098	0.865132	0.737666	NA
Cellular Component	GO:0031968 organelle outer membrane	0.740347	0.31501	0.186606	0.904475	1	1	0.668646	0.950785	NA
Cellular Component	GO:0019867 outer membrane	0.740347	0.323	0.186606	0.891564	1	1	0.671219	0.956496	NA
Cellular Component	GO:0060170 ciliary membrane	0.740347	0.893949	0.987816	1	1	0.956982	0.938533	0.556943	NA
Cellular Component	GO:0043292 contractile fiber	0.740347	0.951118	0.998898	1	0.463914	0.562091	1	1	0.878834
Cellular Component	GO:0030670 phagocytic vesicle membrane	0.740347	0.893949	NA	1	0.381787	0.963537	NA	1	NA
Biological Process	GO:0023061 signal release	0.74097	0.959489	6.40332e-05	1	1	0.0572317	1	0.759321	NA
Biological Process	GO:0050866 negative regulation of cell activation	0.740985	0.872602	0.000704501	1	1	0.00066483	1	0.973802	0.711338
Biological Process	GO:1902905 positive regulation of supramolecular fiber organization	0.740985	0.719016	0.827541	1	1	0.00971738	0.865132	1	NA
Biological Process	GO:0016071 mRNA metabolic process	0.741139	0.463785	0.73183	1	0.0850776	0.915622	1	0.753073	0.941903
Biological Process	GO:0009653 anatomical structure morphogenesis	0.741139	0.812194	2.50389e-08	1	1	4.76197e-24	0.946629	0.943271	0.82723
Biological Process	GO:1901566 organonitrogen compound biosynthetic process	0.741139	0.463785	0.738584	1	1	1	1	0.830705	0.972235
Biological Process	GO:0010810 regulation of cell-substrate adhesion	0.741235	0.727292	0.640576	1	1	0.000731064	NA	1	NA
Cellular Component	GO:0031514 motile cilium	0.741912	1	0.992052	0.8396	0.424879	1	0.928093	1	NA
Biological Process	GO:0019221 cytokine-mediated signaling pathway	0.743396	0.909537	0.0221679	1	1	5.55147e-05	0.99327	1	0.881508
Biological Process	GO:0019439 aromatic compound catabolic process	0.745767	0.584855	0.579564	1	1	0.687659	1	0.708884	NA
Biological Process	GO:0002440 production of molecular mediator of immune response	0.746168	0.990501	0.316246	1	1	0.12256	NA	1	0.716994
Biological Process	GO:0007033 vacuole organization	0.747791	0.682795	0.835903	1	1	0.776625	1	0.782047	0.718004
Biological Process	GO:0051240 positive regulation of multicellular organismal process	0.74809	0.714444	6.99324e-08	1	1	9.32211e-13	1	0.961341	0.685483
Biological Process	GO:0007601 visual perception	0.74809	0.99712	0.836764	1	1	0.557481	0.975371	1	0.719484
Biological Process	GO:0048738 cardiac muscle tissue development	0.74809	0.99712	0.0267786	1	1	4.5909e-05	1	0.979342	0.486903
Biological Process	GO:0009894 regulation of catabolic process	0.74809	0.727292	0.217162	1	1	0.0840335	1	0.837429	0.89796
Biological Process	GO:0031400 negative regulation of protein modification process	0.74809	0.673093	0.00195111	1	1	0.0200307	1	0.846764	0.674545
Biological Process	GO:0051248 negative regulation of protein metabolic process	0.749389	0.699178	0.000148572	1	1	0.0031677	1	0.952773	0.610735
Biological Process	GO:0000904 cell morphogenesis involved in differentiation	0.74943	0.732794	0.214585	1	1	7.77128e-05	1	1	0.50415
Biological Process	GO:0051336 regulation of hydrolase activity	0.74943	0.796009	0.023289	1	1	0.00162749	1	0.852371	0.610735
Biological Process	GO:0045944 positive regulation of transcription by RNA polymerase II	0.749901	0.749519	2.44606e-09	1	1	1.24562e-09	1	0.755476	0.726451
Biological Process	GO:0016570 histone modification	0.749901	0.584855	0.025037	1	1	0.911672	1	0.714093	NA
Biological Process	GO:0000280 nuclear division	0.749901	0.984658	0.719988	0.000426945	1	0.999467	0.790525	0.961449	NA
Biological Process	GO:0050920 regulation of chemotaxis	0.749901	0.690694	0.0286915	1	1	6.21077e-05	0.975371	1	0.723566
Biological Process	GO:0050953 sensory perception of light stimulus	0.749901	0.997857	0.842604	1	1	0.579006	0.975371	1	0.723566
Biological Process	GO:0060255 regulation of macromolecule metabolic process	0.750089	0.166366	7.03168e-10	1	1	3.76973e-08	0.984439	0.753073	0.853699
Biological Process	GO:0009952 anterior/posterior pattern specification	0.750089	0.732794	0.330611	1	1	0.198029	1	0.759321	NA
Biological Process	GO:0071356 cellular response to tumor necrosis factor	0.750089	0.830586	0.0290154	1	1	0.000350306	1	1	0.724408
Biological Process	GO:0044255 cellular lipid metabolic process	0.750089	0.166366	0.776646	0.710003	1	0.926381	0.732551	0.875	0.899208
Biological Process	GO:0006397 mRNA processing	0.750271	0.812194	0.836764	1	0.00127747	1	1	0.830705	0.884617
Biological Process	GO:0015931 nucleobase-containing compound transport	0.750658	0.496797	NA	1	1	0.149643	NA	0.984401	NA
Biological Process	GO:0099003 vesicle-mediated transport in synapse	0.750658	0.833331	0.665687	1	1	0.736959	NA	0.867973	NA
Biological Process	GO:0009743 response to carbohydrate	0.752198	0.975727	0.00110263	1	1	0.111899	0.790525	1	NA
Biological Process	GO:0002764 immune response-regulating signaling pathway	0.754774	0.85546	0.485184	1	1	0.312739	1	1	NA
Biological Process	GO:0008154 actin polymerization or depolymerization	0.754774	0.744848	0.672863	1	1	0.0861514	0.97816	1	NA
Biological Process	GO:0048588 developmental cell growth	0.754774	0.977728	0.337592	1	1	0.00206222	0.97816	0.837429	0.493149
Biological Process	GO:0046777 protein autophosphorylation	0.758255	0.507925	0.0713329	1	1	5.46095e-05	1	0.805995	NA
Biological Process	GO:0031669 cellular response to nutrient levels	0.759744	0.744848	0.137205	1	1	0.00489554	1	0.753073	NA
[truncated: 20,924 more rows]
