# Supplementary material for: Global translational reprogramming in Trichophyton mentagrophytes-infected keratinocytes
Source: Virulence. 2026 Aug 2;17(1):2710548. doi: 10.1080/21505594.2026.2710548 (PMC13432870; doi:10.1080/21505594.2026.2710548)
Supplement: Supplemental Material [file KVIR_A_2710548_SM3764.zip › Supporting Tables/Table S24.xlsx]

## Sheet: Table S24
Table S24 Number of translated uORFs for genes in Groups D and F
Gene ID	RNA_log2fc	Ribo_log2FC	Category	translate_uORF_number
ENSG00000210156	-6.76134	0	Transcriptionally down-regulated and translationally unchanged genes	0
ENSG00000139144	-5.95023	0	Transcriptionally down-regulated and translationally unchanged genes	0
ENSG00000137872	-5.40009	0	Transcriptionally down-regulated and translationally unchanged genes	0
ENSG00000182674	-5.28718	0	Transcriptionally down-regulated and translationally unchanged genes	0
ENSG00000237807	-5.06603	0	Transcriptionally down-regulated and translationally unchanged genes	0
ENSG00000151773	-4.5755	0	Transcriptionally down-regulated and translationally unchanged genes	0
ENSG00000136155	-4.52997	0	Transcriptionally down-regulated and translationally unchanged genes	0
ENSG00000174130	-4.39448	0	Transcriptionally down-regulated and translationally unchanged genes	0
ENSG00000136866	-4.35495	0	Transcriptionally down-regulated and translationally unchanged genes	0
ENSG00000260400	-4.28866	0	Transcriptionally down-regulated and translationally unchanged genes	0
ENSG00000124097	-4.27692	0	Transcriptionally down-regulated and translationally unchanged genes	0
ENSG00000197935	-4.23116	0	Transcriptionally down-regulated and translationally unchanged genes	0
ENSG00000152785	-4.2277	0	Transcriptionally down-regulated and translationally unchanged genes	0
ENSG00000248161	-4.22171	0	Transcriptionally down-regulated and translationally unchanged genes	0
ENSG00000250604	-4.22171	0	Transcriptionally down-regulated and translationally unchanged genes	0
ENSG00000278126	-4.2077	0	Transcriptionally down-regulated and translationally unchanged genes	0
ENSG00000240137	-4.13679	0	Transcriptionally down-regulated and translationally unchanged genes	0
ENSG00000234405	-4.12462	0	Transcriptionally down-regulated and translationally unchanged genes	0
ENSG00000087128	-4.11218	0	Transcriptionally down-regulated and translationally unchanged genes	0
ENSG00000171357	-4.05939	0	Transcriptionally down-regulated and translationally unchanged genes	0
ENSG00000105639	-4.00967	0	Transcriptionally down-regulated and translationally unchanged genes	0
ENSG00000178075	-4.00859	0	Transcriptionally down-regulated and translationally unchanged genes	0
ENSG00000133256	-3.99987	0	Transcriptionally down-regulated and translationally unchanged genes	0
ENSG00000225806	-3.99106	0	Transcriptionally down-regulated and translationally unchanged genes	0
ENSG00000164125	-3.96696	0	Transcriptionally down-regulated and translationally unchanged genes	0
ENSG00000162999	-3.93644	0	Transcriptionally down-regulated and translationally unchanged genes	0
ENSG00000223396	-3.93644	0	Transcriptionally down-regulated and translationally unchanged genes	0
ENSG00000273703	-3.92562	0.138913	Transcriptionally down-regulated and translationally unchanged genes	0
ENSG00000273008	-3.92562	0	Transcriptionally down-regulated and translationally unchanged genes	0
ENSG00000133636	-3.92245	0	Transcriptionally down-regulated and translationally unchanged genes	0
ENSG00000139973	-3.90217	0	Transcriptionally down-regulated and translationally unchanged genes	0
ENSG00000278356	-3.87835	0	Transcriptionally down-regulated and translationally unchanged genes	0
ENSG00000180881	-3.86628	0	Transcriptionally down-regulated and translationally unchanged genes	0
ENSG00000278023	-3.86628	0	Transcriptionally down-regulated and translationally unchanged genes	0
ENSG00000227252	-3.83226	0	Transcriptionally down-regulated and translationally unchanged genes	0
ENSG00000231666	-3.82647	0	Transcriptionally down-regulated and translationally unchanged genes	0
ENSG00000142677	-3.80569	0	Transcriptionally down-regulated and translationally unchanged genes	0
ENSG00000014257	-3.78188	0	Transcriptionally down-regulated and translationally unchanged genes	0
ENSG00000220161	-3.75195	0	Transcriptionally down-regulated and translationally unchanged genes	0
ENSG00000282393	-3.71997	0	Transcriptionally down-regulated and translationally unchanged genes	0
ENSG00000171084	-3.71814	0	Transcriptionally down-regulated and translationally unchanged genes	0
ENSG00000271857	-3.7179	0	Transcriptionally down-regulated and translationally unchanged genes	0
ENSG00000172296	-3.7151	0.391529	Transcriptionally down-regulated and translationally unchanged genes	0
ENSG00000196167	-3.71286	0	Transcriptionally down-regulated and translationally unchanged genes	0
ENSG00000166192	-3.69984	0.941255	Transcriptionally down-regulated and translationally unchanged genes	0
ENSG00000272316	-3.67978	0	Transcriptionally down-regulated and translationally unchanged genes	0
ENSG00000273162	-3.67096	0	Transcriptionally down-regulated and translationally unchanged genes	0
ENSG00000184194	-3.67062	0	Transcriptionally down-regulated and translationally unchanged genes	0
ENSG00000255120	-3.67062	0	Transcriptionally down-regulated and translationally unchanged genes	0
ENSG00000263280	-3.67062	0	Transcriptionally down-regulated and translationally unchanged genes	0
ENSG00000231305	-3.65378	0	Transcriptionally down-regulated and translationally unchanged genes	0
ENSG00000182836	-3.64971	0	Transcriptionally down-regulated and translationally unchanged genes	0
ENSG00000121236	-3.64513	0	Transcriptionally down-regulated and translationally unchanged genes	13
ENSG00000249889	-3.63782	0	Transcriptionally down-regulated and translationally unchanged genes	0
ENSG00000259343	-3.63782	0	Transcriptionally down-regulated and translationally unchanged genes	0
ENSG00000164520	-3.62356	-0.845985	Transcriptionally down-regulated and translationally unchanged genes	0
ENSG00000275964	-3.61396	0	Transcriptionally down-regulated and translationally unchanged genes	0
ENSG00000260581	-3.60743	0	Transcriptionally down-regulated and translationally unchanged genes	0
ENSG00000237094	-3.57663	0	Transcriptionally down-regulated and translationally unchanged genes	0
ENSG00000273148	-3.5743	0	Transcriptionally down-regulated and translationally unchanged genes	0
ENSG00000273394	-3.56175	0	Transcriptionally down-regulated and translationally unchanged genes	0
ENSG00000197870	-3.55758	0	Transcriptionally down-regulated and translationally unchanged genes	0
ENSG00000150281	-3.53568	0	Transcriptionally down-regulated and translationally unchanged genes	0
ENSG00000224786	-3.53151	0	Transcriptionally down-regulated and translationally unchanged genes	0
ENSG00000140876	-3.52051	-0.692591	Transcriptionally down-regulated and translationally unchanged genes	0
ENSG00000234028	-3.51616	0	Transcriptionally down-regulated and translationally unchanged genes	0
ENSG00000260265	-3.51464	0	Transcriptionally down-regulated and translationally unchanged genes	0
ENSG00000106006	-3.50741	0	Transcriptionally down-regulated and translationally unchanged genes	0
ENSG00000243289	-3.50741	0	Transcriptionally down-regulated and translationally unchanged genes	0
ENSG00000268601	-3.50741	0	Transcriptionally down-regulated and translationally unchanged genes	0
ENSG00000138061	-3.49015	-0.849726	Transcriptionally down-regulated and translationally unchanged genes	0
ENSG00000127324	-3.48526	0	Transcriptionally down-regulated and translationally unchanged genes	0
ENSG00000232995	-3.48319	0	Transcriptionally down-regulated and translationally unchanged genes	0
ENSG00000116299	-3.47642	0	Transcriptionally down-regulated and translationally unchanged genes	0
ENSG00000276248	-3.46944	0	Transcriptionally down-regulated and translationally unchanged genes	0
ENSG00000250685	-3.46944	0	Transcriptionally down-regulated and translationally unchanged genes	0
ENSG00000260173	-3.46253	0	Transcriptionally down-regulated and translationally unchanged genes	0
ENSG00000198774	-3.45901	0.30832	Transcriptionally down-regulated and translationally unchanged genes	0
ENSG00000259345	-3.45855	0	Transcriptionally down-regulated and translationally unchanged genes	0
ENSG00000281920	-3.45007	0	Transcriptionally down-regulated and translationally unchanged genes	0
ENSG00000260456	-3.4332	0	Transcriptionally down-regulated and translationally unchanged genes	0
ENSG00000072571	-3.42841	-0.503099	Transcriptionally down-regulated and translationally unchanged genes	2
ENSG00000137261	-3.41083	0	Transcriptionally down-regulated and translationally unchanged genes	0
ENSG00000228412	-3.4061	0	Transcriptionally down-regulated and translationally unchanged genes	0
ENSG00000181903	-3.3971	0	Transcriptionally down-regulated and translationally unchanged genes	0
ENSG00000137501	-3.37275	-0.564562	Transcriptionally down-regulated and translationally unchanged genes	2
ENSG00000178750	-3.37008	0	Transcriptionally down-regulated and translationally unchanged genes	0
ENSG00000144045	-3.36625	0	Transcriptionally down-regulated and translationally unchanged genes	0
ENSG00000225793	-3.36625	0	Transcriptionally down-regulated and translationally unchanged genes	0
ENSG00000153923	-3.36533	0	Transcriptionally down-regulated and translationally unchanged genes	0
ENSG00000246982	-3.36533	0	Transcriptionally down-regulated and translationally unchanged genes	0
ENSG00000237989	-3.36533	0	Transcriptionally down-regulated and translationally unchanged genes	0
ENSG00000095585	-3.35167	0	Transcriptionally down-regulated and translationally unchanged genes	0
ENSG00000107014	-3.34901	0	Transcriptionally down-regulated and translationally unchanged genes	0
ENSG00000140527	-3.3445	0	Transcriptionally down-regulated and translationally unchanged genes	0
ENSG00000271109	-3.33851	0	Transcriptionally down-regulated and translationally unchanged genes	0
ENSG00000215834	-3.32336	0	Transcriptionally down-regulated and translationally unchanged genes	0
ENSG00000275552	-3.32336	0	Transcriptionally down-regulated and translationally unchanged genes	0
ENSG00000179477	-3.32336	0	Transcriptionally down-regulated and translationally unchanged genes	0
ENSG00000268895	-3.32336	0	Transcriptionally down-regulated and translationally unchanged genes	0
ENSG00000166704	-3.30963	0	Transcriptionally down-regulated and translationally unchanged genes	0
ENSG00000133710	-3.30856	0	Transcriptionally down-regulated and translationally unchanged genes	0
ENSG00000151882	-3.30192	0	Transcriptionally down-regulated and translationally unchanged genes	0
ENSG00000006377	-3.30192	0	Transcriptionally down-regulated and translationally unchanged genes	0
ENSG00000154721	-3.30192	0.154015	Transcriptionally down-regulated and translationally unchanged genes	0
ENSG00000158104	-3.29773	0	Transcriptionally down-regulated and translationally unchanged genes	0
ENSG00000251018	-3.29169	0	Transcriptionally down-regulated and translationally unchanged genes	0
ENSG00000268573	-3.28386	0	Transcriptionally down-regulated and translationally unchanged genes	0
ENSG00000272716	-3.2834	0	Transcriptionally down-regulated and translationally unchanged genes	0
ENSG00000065534	-3.27932	0.69212	Transcriptionally down-regulated and translationally unchanged genes	0
ENSG00000255882	-3.27238	0	Transcriptionally down-regulated and translationally unchanged genes	0
ENSG00000236307	-3.25552	0	Transcriptionally down-regulated and translationally unchanged genes	0
ENSG00000253616	-3.24653	0	Transcriptionally down-regulated and translationally unchanged genes	0
ENSG00000140955	-3.24438	0	Transcriptionally down-regulated and translationally unchanged genes	0
ENSG00000121858	-3.21724	-0.692591	Transcriptionally down-regulated and translationally unchanged genes	0
ENSG00000272097	-3.2077	0	Transcriptionally down-regulated and translationally unchanged genes	0
ENSG00000225905	-3.20291	0	Transcriptionally down-regulated and translationally unchanged genes	0
ENSG00000226964	-3.20258	0	Transcriptionally down-regulated and translationally unchanged genes	0
ENSG00000272501	-3.19459	0	Transcriptionally down-regulated and translationally unchanged genes	0
ENSG00000228065	-3.18407	0	Transcriptionally down-regulated and translationally unchanged genes	0
ENSG00000102048	-3.16813	0	Transcriptionally down-regulated and translationally unchanged genes	0
ENSG00000178401	-3.1668	0	Transcriptionally down-regulated and translationally unchanged genes	0
ENSG00000152213	-3.16606	0	Transcriptionally down-regulated and translationally unchanged genes	0
ENSG00000183625	-3.16082	0	Transcriptionally down-regulated and translationally unchanged genes	0
ENSG00000269514	-3.16082	0	Transcriptionally down-regulated and translationally unchanged genes	0
ENSG00000064205	-3.14165	0	Transcriptionally down-regulated and translationally unchanged genes	0
ENSG00000186451	-3.13679	0	Transcriptionally down-regulated and translationally unchanged genes	0
ENSG00000241489	-3.13679	0	Transcriptionally down-regulated and translationally unchanged genes	0
ENSG00000173253	-3.12265	0	Transcriptionally down-regulated and translationally unchanged genes	0
ENSG00000152076	-3.12073	0	Transcriptionally down-regulated and translationally unchanged genes	0
ENSG00000227857	-3.11236	0	Transcriptionally down-regulated and translationally unchanged genes	0
ENSG00000280161	-3.10831	0	Transcriptionally down-regulated and translationally unchanged genes	0
ENSG00000185630	-3.10455	-0.525304	Transcriptionally down-regulated and translationally unchanged genes	0
ENSG00000223358	-3.09617	0	Transcriptionally down-regulated and translationally unchanged genes	0
ENSG00000188869	-3.09482	0	Transcriptionally down-regulated and translationally unchanged genes	0
ENSG00000179873	-3.09482	0	Transcriptionally down-regulated and translationally unchanged genes	0
ENSG00000214290	-3.07765	0	Transcriptionally down-regulated and translationally unchanged genes	0
ENSG00000237350	-3.07399	0	Transcriptionally down-regulated and translationally unchanged genes	0
ENSG00000147246	-3.07399	0	Transcriptionally down-regulated and translationally unchanged genes	0
ENSG00000267194	-3.0609	0	Transcriptionally down-regulated and translationally unchanged genes	0
ENSG00000203943	-3.05286	0	Transcriptionally down-regulated and translationally unchanged genes	0
ENSG00000265334	-3.05286	0	Transcriptionally down-regulated and translationally unchanged genes	0
ENSG00000282021	-3.05154	0	Transcriptionally down-regulated and translationally unchanged genes	0
ENSG00000261211	-3.05115	0	Transcriptionally down-regulated and translationally unchanged genes	0
ENSG00000279329	-3.05115	0	Transcriptionally down-regulated and translationally unchanged genes	0
ENSG00000161277	-3.03675	0	Transcriptionally down-regulated and translationally unchanged genes	0
ENSG00000223459	-3.03631	0	Transcriptionally down-regulated and translationally unchanged genes	0
ENSG00000185261	-3.03539	0	Transcriptionally down-regulated and translationally unchanged genes	0
ENSG00000203546	-3.03327	0	Transcriptionally down-regulated and translationally unchanged genes	0
ENSG00000138613	-3.03039	-0.410257	Transcriptionally down-regulated and translationally unchanged genes	0
ENSG00000261335	-3.01923	0	Transcriptionally down-regulated and translationally unchanged genes	0
ENSG00000123080	-3.0154	0.247946	Transcriptionally down-regulated and translationally unchanged genes	0
ENSG00000232973	-3.01207	0	Transcriptionally down-regulated and translationally unchanged genes	0
ENSG00000260774	-3.00727	0	Transcriptionally down-regulated and translationally unchanged genes	0
ENSG00000235363	-3.0044	0	Transcriptionally down-regulated and translationally unchanged genes	0
ENSG00000239332	-2.99749	0	Transcriptionally down-regulated and translationally unchanged genes	0
ENSG00000215068	-2.9954	0	Transcriptionally down-regulated and translationally unchanged genes	0
ENSG00000177692	-2.99521	0	Transcriptionally down-regulated and translationally unchanged genes	0
ENSG00000206344	-2.9842	0	Transcriptionally down-regulated and translationally unchanged genes	0
ENSG00000177854	-2.97837	-0.0420355	Transcriptionally down-regulated and translationally unchanged genes	0
ENSG00000168306	-2.9776	0	Transcriptionally down-regulated and translationally unchanged genes	0
ENSG00000233435	-2.9776	0	Transcriptionally down-regulated and translationally unchanged genes	0
ENSG00000142973	-2.9776	0	Transcriptionally down-regulated and translationally unchanged genes	0
ENSG00000274423	-2.9776	0	Transcriptionally down-regulated and translationally unchanged genes	0
ENSG00000158473	-2.97445	0	Transcriptionally down-regulated and translationally unchanged genes	0
ENSG00000108370	-2.97378	0	Transcriptionally down-regulated and translationally unchanged genes	0
ENSG00000197128	-2.96696	0	Transcriptionally down-regulated and translationally unchanged genes	0
ENSG00000164120	-2.96533	0	Transcriptionally down-regulated and translationally unchanged genes	0
ENSG00000226314	-2.96401	0	Transcriptionally down-regulated and translationally unchanged genes	0
ENSG00000149926	-2.96008	0	Transcriptionally down-regulated and translationally unchanged genes	0
ENSG00000222033	-2.95029	0	Transcriptionally down-regulated and translationally unchanged genes	0
ENSG00000128713	-2.95029	0	Transcriptionally down-regulated and translationally unchanged genes	0
ENSG00000233330	-2.95029	0	Transcriptionally down-regulated and translationally unchanged genes	0
ENSG00000127325	-2.95029	0	Transcriptionally down-regulated and translationally unchanged genes	0
ENSG00000162755	-2.94576	0	Transcriptionally down-regulated and translationally unchanged genes	0
ENSG00000261707	-2.94321	0	Transcriptionally down-regulated and translationally unchanged genes	0
ENSG00000197872	-2.94197	-0.0189221	Transcriptionally down-regulated and translationally unchanged genes	0
ENSG00000128284	-2.93878	0	Transcriptionally down-regulated and translationally unchanged genes	0
ENSG00000187554	-2.92909	0	Transcriptionally down-regulated and translationally unchanged genes	0
ENSG00000247317	-2.92489	0	Transcriptionally down-regulated and translationally unchanged genes	0
ENSG00000107018	-2.92245	0	Transcriptionally down-regulated and translationally unchanged genes	0
ENSG00000243176	-2.92245	0	Transcriptionally down-regulated and translationally unchanged genes	0
ENSG00000104055	-2.92245	0	Transcriptionally down-regulated and translationally unchanged genes	0
ENSG00000261008	-2.92009	0	Transcriptionally down-regulated and translationally unchanged genes	0
ENSG00000272913	-2.91394	0	Transcriptionally down-regulated and translationally unchanged genes	0
ENSG00000265366	-2.91394	0	Transcriptionally down-regulated and translationally unchanged genes	0
ENSG00000255406	-2.91394	0	Transcriptionally down-regulated and translationally unchanged genes	0
ENSG00000273628	-2.91394	0	Transcriptionally down-regulated and translationally unchanged genes	0
ENSG00000120322	-2.91172	0	Transcriptionally down-regulated and translationally unchanged genes	0
ENSG00000182791	-2.91044	0	Transcriptionally down-regulated and translationally unchanged genes	0
ENSG00000249550	-2.90856	0	Transcriptionally down-regulated and translationally unchanged genes	0
ENSG00000102174	-2.90833	0	Transcriptionally down-regulated and translationally unchanged genes	0
ENSG00000272721	-2.90497	0	Transcriptionally down-regulated and translationally unchanged genes	0
ENSG00000163406	-2.90036	0	Transcriptionally down-regulated and translationally unchanged genes	0
ENSG00000280132	-2.89406	0	Transcriptionally down-regulated and translationally unchanged genes	0
ENSG00000282304	-2.89201	0	Transcriptionally down-regulated and translationally unchanged genes	0
ENSG00000237259	-2.89186	0	Transcriptionally down-regulated and translationally unchanged genes	0
ENSG00000280734	-2.89094	0	Transcriptionally down-regulated and translationally unchanged genes	0
ENSG00000105808	-2.89067	0	Transcriptionally down-regulated and translationally unchanged genes	0
ENSG00000235795	-2.89031	0	Transcriptionally down-regulated and translationally unchanged genes	0
ENSG00000196172	-2.89031	0	Transcriptionally down-regulated and translationally unchanged genes	0
ENSG00000176024	-2.8878	0	Transcriptionally down-regulated and translationally unchanged genes	4
ENSG00000145431	-2.88357	0.797932	Transcriptionally down-regulated and translationally unchanged genes	0
ENSG00000145723	-2.8776	0	Transcriptionally down-regulated and translationally unchanged genes	0
ENSG00000100033	-2.86511	0	Transcriptionally down-regulated and translationally unchanged genes	0
ENSG00000196659	-2.86003	0	Transcriptionally down-regulated and translationally unchanged genes	0
ENSG00000261188	-2.85893	0	Transcriptionally down-regulated and translationally unchanged genes	0
ENSG00000225230	-2.85486	0	Transcriptionally down-regulated and translationally unchanged genes	0
ENSG00000242574	-2.85486	0	Transcriptionally down-regulated and translationally unchanged genes	0
ENSG00000096006	-2.85486	0	Transcriptionally down-regulated and translationally unchanged genes	0
ENSG00000204072	-2.84088	0	Transcriptionally down-regulated and translationally unchanged genes	0
ENSG00000234460	-2.836	0	Transcriptionally down-regulated and translationally unchanged genes	0
ENSG00000100526	-2.83448	-0.701024	Transcriptionally down-regulated and translationally unchanged genes	0
ENSG00000253154	-2.83018	0	Transcriptionally down-regulated and translationally unchanged genes	0
ENSG00000186281	-2.82903	0	Transcriptionally down-regulated and translationally unchanged genes	0
ENSG00000114948	-2.82336	0.143241	Transcriptionally down-regulated and translationally unchanged genes	0
ENSG00000166816	-2.81689	0	Transcriptionally down-regulated and translationally unchanged genes	0
ENSG00000170899	-2.81689	0.471918	Transcriptionally down-regulated and translationally unchanged genes	0
ENSG00000256262	-2.81462	0	Transcriptionally down-regulated and translationally unchanged genes	0
ENSG00000130595	-2.81185	0	Transcriptionally down-regulated and translationally unchanged genes	0
ENSG00000010704	-2.80966	-0.845985	Transcriptionally down-regulated and translationally unchanged genes	0
ENSG00000243479	-2.80358	0	Transcriptionally down-regulated and translationally unchanged genes	0
ENSG00000165821	-2.79536	0	Transcriptionally down-regulated and translationally unchanged genes	0
ENSG00000126787	-2.78936	0.125085	Transcriptionally down-regulated and translationally unchanged genes	0
ENSG00000255100	-2.7892	0	Transcriptionally down-regulated and translationally unchanged genes	0
ENSG00000272468	-2.78666	0	Transcriptionally down-regulated and translationally unchanged genes	0
ENSG00000166153	-2.78365	0	Transcriptionally down-regulated and translationally unchanged genes	0
ENSG00000186280	-2.78342	0	Transcriptionally down-regulated and translationally unchanged genes	0
ENSG00000250303	-2.77307	0	Transcriptionally down-regulated and translationally unchanged genes	0
ENSG00000278601	-2.77024	0	Transcriptionally down-regulated and translationally unchanged genes	0
ENSG00000235605	-2.76768	0	Transcriptionally down-regulated and translationally unchanged genes	0
ENSG00000223658	-2.76444	0	Transcriptionally down-regulated and translationally unchanged genes	0
ENSG00000146233	-2.76342	0	Transcriptionally down-regulated and translationally unchanged genes	0
ENSG00000184898	-2.76069	0.400111	Transcriptionally down-regulated and translationally unchanged genes	0
ENSG00000269815	-2.75644	0	Transcriptionally down-regulated and translationally unchanged genes	0
ENSG00000230183	-2.75476	0	Transcriptionally down-regulated and translationally unchanged genes	0
ENSG00000112984	-2.74847	0.0643423	Transcriptionally down-regulated and translationally unchanged genes	0
ENSG00000221886	-2.74505	0	Transcriptionally down-regulated and translationally unchanged genes	0
ENSG00000228459	-2.73683	0	Transcriptionally down-regulated and translationally unchanged genes	0
ENSG00000188404	-2.73605	0	Transcriptionally down-regulated and translationally unchanged genes	0
ENSG00000239219	-2.73605	0	Transcriptionally down-regulated and translationally unchanged genes	0
ENSG00000132911	-2.73605	0	Transcriptionally down-regulated and translationally unchanged genes	0
ENSG00000231794	-2.73605	0	Transcriptionally down-regulated and translationally unchanged genes	0
ENSG00000215182	-2.73605	0	Transcriptionally down-regulated and translationally unchanged genes	0
ENSG00000166349	-2.73605	0	Transcriptionally down-regulated and translationally unchanged genes	0
ENSG00000260468	-2.73605	0	Transcriptionally down-regulated and translationally unchanged genes	0
ENSG00000260681	-2.73605	0	Transcriptionally down-regulated and translationally unchanged genes	0
ENSG00000167768	-2.7333	0	Transcriptionally down-regulated and translationally unchanged genes	0
ENSG00000138835	-2.73171	0.320728	Transcriptionally down-regulated and translationally unchanged genes	0
ENSG00000159714	-2.73099	0	Transcriptionally down-regulated and translationally unchanged genes	0
ENSG00000196787	-2.72788	-0.847104	Transcriptionally down-regulated and translationally unchanged genes	0
ENSG00000138135	-2.718	0	Transcriptionally down-regulated and translationally unchanged genes	0
ENSG00000220323	-2.71277	0	Transcriptionally down-regulated and translationally unchanged genes	0
ENSG00000231652	-2.71277	0	Transcriptionally down-regulated and translationally unchanged genes	0
ENSG00000258708	-2.71204	0	Transcriptionally down-regulated and translationally unchanged genes	0
ENSG00000042832	-2.71151	0	Transcriptionally down-regulated and translationally unchanged genes	0
ENSG00000143226	-2.70709	0	Transcriptionally down-regulated and translationally unchanged genes	0
ENSG00000225083	-2.7061	0	Transcriptionally down-regulated and translationally unchanged genes	0
ENSG00000228021	-2.70561	0	Transcriptionally down-regulated and translationally unchanged genes	0
ENSG00000134042	-2.7037	0	Transcriptionally down-regulated and translationally unchanged genes	0
ENSG00000227008	-2.7037	0	Transcriptionally down-regulated and translationally unchanged genes	0
ENSG00000187186	-2.7037	0	Transcriptionally down-regulated and translationally unchanged genes	0
ENSG00000278611	-2.7037	0	Transcriptionally down-regulated and translationally unchanged genes	0
ENSG00000269289	-2.7037	0	Transcriptionally down-regulated and translationally unchanged genes	0
ENSG00000267291	-2.7037	0	Transcriptionally down-regulated and translationally unchanged genes	0
ENSG00000104313	-2.69653	0	Transcriptionally down-regulated and translationally unchanged genes	0
ENSG00000279722	-2.69653	0	Transcriptionally down-regulated and translationally unchanged genes	0
ENSG00000248429	-2.69434	0	Transcriptionally down-regulated and translationally unchanged genes	0
ENSG00000049247	-2.69194	0	Transcriptionally down-regulated and translationally unchanged genes	0
ENSG00000261437	-2.6917	0	Transcriptionally down-regulated and translationally unchanged genes	0
ENSG00000088538	-2.69067	0	Transcriptionally down-regulated and translationally unchanged genes	0
ENSG00000273186	-2.69067	0	Transcriptionally down-regulated and translationally unchanged genes	0
ENSG00000196747	-2.68369	-0.28837	Transcriptionally down-regulated and translationally unchanged genes	0
ENSG00000280739	-2.67978	0	Transcriptionally down-regulated and translationally unchanged genes	0
ENSG00000186446	-2.67978	0	Transcriptionally down-regulated and translationally unchanged genes	0
ENSG00000145700	-2.67978	0	Transcriptionally down-regulated and translationally unchanged genes	0
ENSG00000175773	-2.67978	0	Transcriptionally down-regulated and translationally unchanged genes	0
ENSG00000127084	-2.67659	-0.824685	Transcriptionally down-regulated and translationally unchanged genes	0
ENSG00000254837	-2.67646	0	Transcriptionally down-regulated and translationally unchanged genes	0
ENSG00000186469	-2.67081	0	Transcriptionally down-regulated and translationally unchanged genes	0
ENSG00000165449	-2.67072	0	Transcriptionally down-regulated and translationally unchanged genes	0
ENSG00000234004	-2.67062	0	Transcriptionally down-regulated and translationally unchanged genes	0
ENSG00000234338	-2.67062	0	Transcriptionally down-regulated and translationally unchanged genes	0
ENSG00000223476	-2.67062	0	Transcriptionally down-regulated and translationally unchanged genes	0
ENSG00000260588	-2.67062	0	Transcriptionally down-regulated and translationally unchanged genes	0
ENSG00000230224	-2.67062	0	Transcriptionally down-regulated and translationally unchanged genes	0
ENSG00000232233	-2.67062	0	Transcriptionally down-regulated and translationally unchanged genes	0
ENSG00000159904	-2.67062	0	Transcriptionally down-regulated and translationally unchanged genes	0
ENSG00000268916	-2.67022	0	Transcriptionally down-regulated and translationally unchanged genes	0
ENSG00000269976	-2.66593	0	Transcriptionally down-regulated and translationally unchanged genes	0
ENSG00000253715	-2.66507	0	Transcriptionally down-regulated and translationally unchanged genes	0
ENSG00000278189	-2.66322	0	Transcriptionally down-regulated and translationally unchanged genes	0
ENSG00000184828	-2.66265	0	Transcriptionally down-regulated and translationally unchanged genes	0
ENSG00000255692	-2.6613	0	Transcriptionally down-regulated and translationally unchanged genes	0
ENSG00000258345	-2.66044	0	Transcriptionally down-regulated and translationally unchanged genes	0
ENSG00000181444	-2.65766	0	Transcriptionally down-regulated and translationally unchanged genes	0
ENSG00000180938	-2.65201	0	Transcriptionally down-regulated and translationally unchanged genes	0
ENSG00000116785	-2.65194	0	Transcriptionally down-regulated and translationally unchanged genes	0
ENSG00000283632	-2.65194	0	Transcriptionally down-regulated and translationally unchanged genes	0
ENSG00000231327	-2.65194	0	Transcriptionally down-regulated and translationally unchanged genes	0
ENSG00000166343	-2.64452	0	Transcriptionally down-regulated and translationally unchanged genes	0
ENSG00000265415	-2.63841	0	Transcriptionally down-regulated and translationally unchanged genes	0
ENSG00000267213	-2.63782	0	Transcriptionally down-regulated and translationally unchanged genes	0
ENSG00000281501	-2.63751	0	Transcriptionally down-regulated and translationally unchanged genes	0
ENSG00000231806	-2.63675	0	Transcriptionally down-regulated and translationally unchanged genes	0
ENSG00000132681	-2.63675	0	Transcriptionally down-regulated and translationally unchanged genes	0
ENSG00000095713	-2.63675	0	Transcriptionally down-regulated and translationally unchanged genes	0
ENSG00000234911	-2.63675	0	Transcriptionally down-regulated and translationally unchanged genes	0
ENSG00000136457	-2.63675	0	Transcriptionally down-regulated and translationally unchanged genes	0
ENSG00000264278	-2.63675	-0.692591	Transcriptionally down-regulated and translationally unchanged genes	0
ENSG00000232645	-2.63675	0	Transcriptionally down-regulated and translationally unchanged genes	0
ENSG00000148225	-2.63562	0.66905	Transcriptionally down-regulated and translationally unchanged genes	0
ENSG00000074370	-2.62759	0	Transcriptionally down-regulated and translationally unchanged genes	0
ENSG00000196981	-2.62692	-0.501932	Transcriptionally down-regulated and translationally unchanged genes	0
ENSG00000080986	-2.62592	-0.169904	Transcriptionally down-regulated and translationally unchanged genes	0
ENSG00000160172	-2.62533	0	Transcriptionally down-regulated and translationally unchanged genes	0
ENSG00000273983	-2.62462	-0.170277	Transcriptionally down-regulated and translationally unchanged genes	0
ENSG00000203288	-2.62356	0	Transcriptionally down-regulated and translationally unchanged genes	0
ENSG00000138798	-2.62356	0	Transcriptionally down-regulated and translationally unchanged genes	0
ENSG00000130948	-2.62318	0	Transcriptionally down-regulated and translationally unchanged genes	0
ENSG00000257698	-2.60902	0	Transcriptionally down-regulated and translationally unchanged genes	0
ENSG00000187398	-2.60682	0.85839	Transcriptionally down-regulated and translationally unchanged genes	0
ENSG00000262681	-2.60481	0	Transcriptionally down-regulated and translationally unchanged genes	0
ENSG00000168702	-2.60207	-0.602596	Transcriptionally down-regulated and translationally unchanged genes	0
ENSG00000214999	-2.60207	0	Transcriptionally down-regulated and translationally unchanged genes	0
ENSG00000267328	-2.60207	0	Transcriptionally down-regulated and translationally unchanged genes	0
ENSG00000100285	-2.60207	0	Transcriptionally down-regulated and translationally unchanged genes	0
ENSG00000118307	-2.5946	0	Transcriptionally down-regulated and translationally unchanged genes	0
ENSG00000224897	-2.58972	0	Transcriptionally down-regulated and translationally unchanged genes	0
ENSG00000173041	-2.58913	0	Transcriptionally down-regulated and translationally unchanged genes	0
ENSG00000233836	-2.58487	0	Transcriptionally down-regulated and translationally unchanged genes	0
ENSG00000198865	-2.58454	0.934524	Transcriptionally down-regulated and translationally unchanged genes	0
ENSG00000189366	-2.58114	0	Transcriptionally down-regulated and translationally unchanged genes	0
ENSG00000280071	-2.5784	0	Transcriptionally down-regulated and translationally unchanged genes	0
ENSG00000245281	-2.57824	0	Transcriptionally down-regulated and translationally unchanged genes	0
ENSG00000231460	-2.57803	0	Transcriptionally down-regulated and translationally unchanged genes	0
ENSG00000257038	-2.57717	0	Transcriptionally down-regulated and translationally unchanged genes	0
ENSG00000260659	-2.5747	0	Transcriptionally down-regulated and translationally unchanged genes	0
ENSG00000275379	-2.56876	-0.499402	Transcriptionally down-regulated and translationally unchanged genes	0
ENSG00000176593	-2.5625	0	Transcriptionally down-regulated and translationally unchanged genes	0
ENSG00000185880	-2.56246	0	Transcriptionally down-regulated and translationally unchanged genes	0
ENSG00000135643	-2.55852	0	Transcriptionally down-regulated and translationally unchanged genes	0
ENSG00000157456	-2.55697	-0.149016	Transcriptionally down-regulated and translationally unchanged genes	0
ENSG00000131203	-2.55563	0	Transcriptionally down-regulated and translationally unchanged genes	0
ENSG00000270761	-2.55515	0	Transcriptionally down-regulated and translationally unchanged genes	0
ENSG00000120278	-2.55285	0	Transcriptionally down-regulated and translationally unchanged genes	0
ENSG00000166750	-2.5451	-0.459852	Transcriptionally down-regulated and translationally unchanged genes	0
ENSG00000161664	-2.53413	0	Transcriptionally down-regulated and translationally unchanged genes	0
ENSG00000237493	-2.53189	0	Transcriptionally down-regulated and translationally unchanged genes	0
ENSG00000267500	-2.52603	0	Transcriptionally down-regulated and translationally unchanged genes	0
ENSG00000213967	-2.52603	0	Transcriptionally down-regulated and translationally unchanged genes	0
ENSG00000181449	-2.52061	0.339292	Transcriptionally down-regulated and translationally unchanged genes	0
ENSG00000163207	-2.51869	0	Transcriptionally down-regulated and translationally unchanged genes	0
ENSG00000177932	-2.51743	0	Transcriptionally down-regulated and translationally unchanged genes	0
ENSG00000110318	-2.51183	0	Transcriptionally down-regulated and translationally unchanged genes	0
ENSG00000272374	-2.50741	0	Transcriptionally down-regulated and translationally unchanged genes	0
ENSG00000133107	-2.50741	-0.214972	Transcriptionally down-regulated and translationally unchanged genes	0
ENSG00000270332	-2.50249	0	Transcriptionally down-regulated and translationally unchanged genes	0
ENSG00000103023	-2.49775	0	Transcriptionally down-regulated and translationally unchanged genes	0
ENSG00000182612	-2.49735	0	Transcriptionally down-regulated and translationally unchanged genes	0
ENSG00000213316	-2.49726	0	Transcriptionally down-regulated and translationally unchanged genes	0
ENSG00000070731	-2.49356	-0.824685	Transcriptionally down-regulated and translationally unchanged genes	0
ENSG00000239523	-2.49229	0	Transcriptionally down-regulated and translationally unchanged genes	0
ENSG00000214922	-2.49203	0	Transcriptionally down-regulated and translationally unchanged genes	0
ENSG00000198246	-2.49063	0	Transcriptionally down-regulated and translationally unchanged genes	0
ENSG00000186814	-2.48953	-0.218969	Transcriptionally down-regulated and translationally unchanged genes	0
ENSG00000197008	-2.48895	0	Transcriptionally down-regulated and translationally unchanged genes	0
ENSG00000277224	-2.47977	-0.12726	Transcriptionally down-regulated and translationally unchanged genes	0
ENSG00000227992	-2.47793	0	Transcriptionally down-regulated and translationally unchanged genes	0
ENSG00000267152	-2.47602	0	Transcriptionally down-regulated and translationally unchanged genes	0
ENSG00000228526	-2.47504	0	Transcriptionally down-regulated and translationally unchanged genes	0
ENSG00000164743	-2.47026	0	Transcriptionally down-regulated and translationally unchanged genes	0
ENSG00000112874	-2.46977	-0.932834	Transcriptionally down-regulated and translationally unchanged genes	0
ENSG00000273783	-2.46521	0	Transcriptionally down-regulated and translationally unchanged genes	0
ENSG00000189298	-2.46344	0	Transcriptionally down-regulated and translationally unchanged genes	0
ENSG00000138400	-2.46328	0	Transcriptionally down-regulated and translationally unchanged genes	0
ENSG00000249087	-2.46284	0	Transcriptionally down-regulated and translationally unchanged genes	0
ENSG00000246898	-2.46022	0	Transcriptionally down-regulated and translationally unchanged genes	0
ENSG00000283415	-2.4598	0	Transcriptionally down-regulated and translationally unchanged genes	0
ENSG00000256771	-2.4579	0	Transcriptionally down-regulated and translationally unchanged genes	0
ENSG00000255135	-2.45616	0	Transcriptionally down-regulated and translationally unchanged genes	0
ENSG00000260177	-2.45436	0	Transcriptionally down-regulated and translationally unchanged genes	0
ENSG00000250802	-2.45103	0	Transcriptionally down-regulated and translationally unchanged genes	0
ENSG00000100206	-2.44606	0	Transcriptionally down-regulated and translationally unchanged genes	0
ENSG00000267457	-2.44575	0	Transcriptionally down-regulated and translationally unchanged genes	0
ENSG00000232938	-2.44575	0	Transcriptionally down-regulated and translationally unchanged genes	0
ENSG00000125510	-2.44575	0	Transcriptionally down-regulated and translationally unchanged genes	0
ENSG00000268583	-2.44575	0	Transcriptionally down-regulated and translationally unchanged genes	0
ENSG00000167074	-2.44446	-0.919382	Transcriptionally down-regulated and translationally unchanged genes	0
ENSG00000185875	-2.44135	-0.344996	Transcriptionally down-regulated and translationally unchanged genes	0
ENSG00000205643	-2.43766	0	Transcriptionally down-regulated and translationally unchanged genes	0
ENSG00000066382	-2.43385	0	Transcriptionally down-regulated and translationally unchanged genes	0
ENSG00000249116	-2.4332	0	Transcriptionally down-regulated and translationally unchanged genes	0
ENSG00000136514	-2.43299	0	Transcriptionally down-regulated and translationally unchanged genes	0
ENSG00000109674	-2.42845	0.600827	Transcriptionally down-regulated and translationally unchanged genes	0
ENSG00000214654	-2.42622	0	Transcriptionally down-regulated and translationally unchanged genes	0
ENSG00000137941	-2.4238	0	Transcriptionally down-regulated and translationally unchanged genes	0
ENSG00000109819	-2.42332	-0.0592561	Transcriptionally down-regulated and translationally unchanged genes	0
ENSG00000233532	-2.41887	0	Transcriptionally down-regulated and translationally unchanged genes	0
ENSG00000174586	-2.41887	0	Transcriptionally down-regulated and translationally unchanged genes	0
ENSG00000187123	-2.41774	0	Transcriptionally down-regulated and translationally unchanged genes	0
ENSG00000225518	-2.41556	0	Transcriptionally down-regulated and translationally unchanged genes	0
ENSG00000253144	-2.41511	0	Transcriptionally down-regulated and translationally unchanged genes	0
ENSG00000144362	-2.40732	0	Transcriptionally down-regulated and translationally unchanged genes	0
ENSG00000250569	-2.4061	0	Transcriptionally down-regulated and translationally unchanged genes	0
ENSG00000105711	-2.4061	0	Transcriptionally down-regulated and translationally unchanged genes	0
ENSG00000243725	-2.4061	0.0806178	Transcriptionally down-regulated and translationally unchanged genes	0
ENSG00000272861	-2.4061	0	Transcriptionally down-regulated and translationally unchanged genes	0
ENSG00000232325	-2.4061	0	Transcriptionally down-regulated and translationally unchanged genes	0
ENSG00000259065	-2.4061	0	Transcriptionally down-regulated and translationally unchanged genes	0
ENSG00000264743	-2.4061	0	Transcriptionally down-regulated and translationally unchanged genes	0
ENSG00000253567	-2.40283	0	Transcriptionally down-regulated and translationally unchanged genes	0
ENSG00000261431	-2.40283	0	Transcriptionally down-regulated and translationally unchanged genes	0
ENSG00000117477	-2.40011	0	Transcriptionally down-regulated and translationally unchanged genes	0
ENSG00000260498	-2.40011	0	Transcriptionally down-regulated and translationally unchanged genes	0
ENSG00000068489	-2.39467	-0.0122969	Transcriptionally down-regulated and translationally unchanged genes	0
ENSG00000270049	-2.3935	0	Transcriptionally down-regulated and translationally unchanged genes	0
ENSG00000164841	-2.39265	0	Transcriptionally down-regulated and translationally unchanged genes	0
ENSG00000276026	-2.39258	0	Transcriptionally down-regulated and translationally unchanged genes	0
ENSG00000169607	-2.39147	0.268676	Transcriptionally down-regulated and translationally unchanged genes	0
ENSG00000181894	-2.38997	0	Transcriptionally down-regulated and translationally unchanged genes	0
ENSG00000119227	-2.38586	0	Transcriptionally down-regulated and translationally unchanged genes	0
ENSG00000228951	-2.38586	0	Transcriptionally down-regulated and translationally unchanged genes	0
ENSG00000212952	-2.38445	0	Transcriptionally down-regulated and translationally unchanged genes	0
ENSG00000278272	-2.38445	-0.0817983	Transcriptionally down-regulated and translationally unchanged genes	0
ENSG00000138669	-2.382	0	Transcriptionally down-regulated and translationally unchanged genes	0
ENSG00000106336	-2.37696	0	Transcriptionally down-regulated and translationally unchanged genes	0
ENSG00000180425	-2.37276	0	Transcriptionally down-regulated and translationally unchanged genes	0
ENSG00000247400	-2.36999	0	Transcriptionally down-regulated and translationally unchanged genes	0
ENSG00000135845	-2.36807	0	Transcriptionally down-regulated and translationally unchanged genes	0
ENSG00000167656	-2.36783	0	Transcriptionally down-regulated and translationally unchanged genes	0
ENSG00000155868	-2.3669	-0.815479	Transcriptionally down-regulated and translationally unchanged genes	0
ENSG00000227001	-2.36625	0	Transcriptionally down-regulated and translationally unchanged genes	0
ENSG00000231616	-2.36625	0	Transcriptionally down-regulated and translationally unchanged genes	0
ENSG00000197768	-2.36625	0	Transcriptionally down-regulated and translationally unchanged genes	0
ENSG00000262772	-2.36625	0	Transcriptionally down-regulated and translationally unchanged genes	0
ENSG00000177873	-2.36619	0	Transcriptionally down-regulated and translationally unchanged genes	0
ENSG00000254024	-2.36583	0	Transcriptionally down-regulated and translationally unchanged genes	0
ENSG00000203441	-2.36583	0	Transcriptionally down-regulated and translationally unchanged genes	0
ENSG00000172243	-2.36565	0	Transcriptionally down-regulated and translationally unchanged genes	0
ENSG00000273027	-2.36533	0	Transcriptionally down-regulated and translationally unchanged genes	0
ENSG00000236266	-2.36533	0	Transcriptionally down-regulated and translationally unchanged genes	0
ENSG00000167984	-2.36533	0	Transcriptionally down-regulated and translationally unchanged genes	0
ENSG00000154016	-2.36533	0	Transcriptionally down-regulated and translationally unchanged genes	0
ENSG00000252274	-2.36533	0	Transcriptionally down-regulated and translationally unchanged genes	0
ENSG00000232969	-2.36533	0	Transcriptionally down-regulated and translationally unchanged genes	0
ENSG00000227620	-2.36071	0	Transcriptionally down-regulated and translationally unchanged genes	0
ENSG00000182109	-2.35941	0	Transcriptionally down-regulated and translationally unchanged genes	0
ENSG00000274750	-2.35825	-0.171461	Transcriptionally down-regulated and translationally unchanged genes	0
ENSG00000132274	-2.35707	-0.393781	Transcriptionally down-regulated and translationally unchanged genes	0
ENSG00000160145	-2.35482	-0.49654	Transcriptionally down-regulated and translationally unchanged genes	0
ENSG00000260285	-2.35389	0	Transcriptionally down-regulated and translationally unchanged genes	0
ENSG00000176896	-2.35319	0	Transcriptionally down-regulated and translationally unchanged genes	0
ENSG00000163568	-2.349	0	Transcriptionally down-regulated and translationally unchanged genes	0
ENSG00000234494	-2.34802	0	Transcriptionally down-regulated and translationally unchanged genes	0
ENSG00000228701	-2.34726	0	Transcriptionally down-regulated and translationally unchanged genes	0
ENSG00000180573	-2.3443	-0.313303	Transcriptionally down-regulated and translationally unchanged genes	0
ENSG00000044524	-2.34262	0	Transcriptionally down-regulated and translationally unchanged genes	0
ENSG00000280441	-2.33915	0	Transcriptionally down-regulated and translationally unchanged genes	0
ENSG00000171160	-2.33555	0	Transcriptionally down-regulated and translationally unchanged genes	0
ENSG00000249279	-2.33157	0	Transcriptionally down-regulated and translationally unchanged genes	0
ENSG00000105479	-2.32788	0	Transcriptionally down-regulated and translationally unchanged genes	0
ENSG00000259877	-2.32755	0	Transcriptionally down-regulated and translationally unchanged genes	0
ENSG00000134198	-2.32565	0	Transcriptionally down-regulated and translationally unchanged genes	0
ENSG00000272282	-2.32505	0	Transcriptionally down-regulated and translationally unchanged genes	0
ENSG00000215912	-2.32336	0	Transcriptionally down-regulated and translationally unchanged genes	0
ENSG00000241889	-2.32336	0	Transcriptionally down-regulated and translationally unchanged genes	0
ENSG00000260645	-2.32336	0	Transcriptionally down-regulated and translationally unchanged genes	0
ENSG00000239719	-2.32336	0	Transcriptionally down-regulated and translationally unchanged genes	0
ENSG00000231587	-2.32336	0	Transcriptionally down-regulated and translationally unchanged genes	0
ENSG00000236514	-2.32336	0	Transcriptionally down-regulated and translationally unchanged genes	0
ENSG00000275481	-2.32336	0	Transcriptionally down-regulated and translationally unchanged genes	0
ENSG00000140795	-2.32336	0	Transcriptionally down-regulated and translationally unchanged genes	0
ENSG00000279019	-2.32336	0	Transcriptionally down-regulated and translationally unchanged genes	0
ENSG00000258122	-2.32336	0	Transcriptionally down-regulated and translationally unchanged genes	0
ENSG00000167183	-2.32336	0	Transcriptionally down-regulated and translationally unchanged genes	0
ENSG00000228705	-2.32336	0	Transcriptionally down-regulated and translationally unchanged genes	0
ENSG00000160460	-2.32336	0	Transcriptionally down-regulated and translationally unchanged genes	0
ENSG00000180884	-2.31817	0	Transcriptionally down-regulated and translationally unchanged genes	0
ENSG00000261359	-2.31525	0	Transcriptionally down-regulated and translationally unchanged genes	0
ENSG00000249863	-2.31391	0	Transcriptionally down-regulated and translationally unchanged genes	0
ENSG00000266865	-2.30716	0	Transcriptionally down-regulated and translationally unchanged genes	0
ENSG00000251187	-2.30209	0	Transcriptionally down-regulated and translationally unchanged genes	0
ENSG00000267481	-2.30192	0	Transcriptionally down-regulated and translationally unchanged genes	0
ENSG00000235958	-2.30008	0	Transcriptionally down-regulated and translationally unchanged genes	0
ENSG00000273274	-2.29773	0	Transcriptionally down-regulated and translationally unchanged genes	0
ENSG00000139200	-2.29773	0	Transcriptionally down-regulated and translationally unchanged genes	0
ENSG00000260725	-2.29773	0	Transcriptionally down-regulated and translationally unchanged genes	0
ENSG00000182993	-2.29573	-0.845985	Transcriptionally down-regulated and translationally unchanged genes	0
ENSG00000224934	-2.29392	0	Transcriptionally down-regulated and translationally unchanged genes	0
ENSG00000268903	-2.29206	0	Transcriptionally down-regulated and translationally unchanged genes	0
ENSG00000235109	-2.28443	0.339292	Transcriptionally down-regulated and translationally unchanged genes	10
ENSG00000275479	-2.28388	0	Transcriptionally down-regulated and translationally unchanged genes	0
ENSG00000205838	-2.28015	0	Transcriptionally down-regulated and translationally unchanged genes	0
ENSG00000137558	-2.28015	0	Transcriptionally down-regulated and translationally unchanged genes	0
ENSG00000138606	-2.28015	0	Transcriptionally down-regulated and translationally unchanged genes	0
ENSG00000243244	-2.28014	0	Transcriptionally down-regulated and translationally unchanged genes	0
ENSG00000238039	-2.2699	0	Transcriptionally down-regulated and translationally unchanged genes	0
ENSG00000198846	-2.2699	-0.582951	Transcriptionally down-regulated and translationally unchanged genes	0
ENSG00000259804	-2.2699	0	Transcriptionally down-regulated and translationally unchanged genes	0
ENSG00000136197	-2.26941	0	Transcriptionally down-regulated and translationally unchanged genes	0
ENSG00000164294	-2.2652	0.213549	Transcriptionally down-regulated and translationally unchanged genes	0
ENSG00000274349	-2.26344	0	Transcriptionally down-regulated and translationally unchanged genes	1
ENSG00000247081	-2.26196	0	Transcriptionally down-regulated and translationally unchanged genes	0
ENSG00000218510	-2.26105	0	Transcriptionally down-regulated and translationally unchanged genes	0
ENSG00000172244	-2.25804	0.222679	Transcriptionally down-regulated and translationally unchanged genes	3
ENSG00000213409	-2.25556	0	Transcriptionally down-regulated and translationally unchanged genes	0
ENSG00000184584	-2.25223	-0.481791	Transcriptionally down-regulated and translationally unchanged genes	0
ENSG00000235374	-2.25016	0	Transcriptionally down-regulated and translationally unchanged genes	0
ENSG00000275709	-2.24802	0	Transcriptionally down-regulated and translationally unchanged genes	0
ENSG00000111981	-2.24677	-0.49654	Transcriptionally down-regulated and translationally unchanged genes	0
ENSG00000260526	-2.24434	0	Transcriptionally down-regulated and translationally unchanged genes	0
ENSG00000187800	-2.24357	0.0230344	Transcriptionally down-regulated and translationally unchanged genes	0
ENSG00000157429	-2.24338	0	Transcriptionally down-regulated and translationally unchanged genes	0
ENSG00000174206	-2.24283	0	Transcriptionally down-regulated and translationally unchanged genes	0
ENSG00000263080	-2.24151	0	Transcriptionally down-regulated and translationally unchanged genes	0
ENSG00000246523	-2.24151	0	Transcriptionally down-regulated and translationally unchanged genes	0
ENSG00000026950	-2.24029	-0.376648	Transcriptionally down-regulated and translationally unchanged genes	0
ENSG00000154856	-2.23884	0	Transcriptionally down-regulated and translationally unchanged genes	0
ENSG00000117226	-2.23131	-0.351234	Transcriptionally down-regulated and translationally unchanged genes	0
ENSG00000260589	-2.23098	0	Transcriptionally down-regulated and translationally unchanged genes	0
ENSG00000279965	-2.23058	0	Transcriptionally down-regulated and translationally unchanged genes	0
ENSG00000274173	-2.22962	0	Transcriptionally down-regulated and translationally unchanged genes	0
ENSG00000268129	-2.22956	0	Transcriptionally down-regulated and translationally unchanged genes	0
ENSG00000124786	-2.22896	-0.314024	Transcriptionally down-regulated and translationally unchanged genes	0
ENSG00000212978	-2.22861	0	Transcriptionally down-regulated and translationally unchanged genes	0
ENSG00000225783	-2.22706	0	Transcriptionally down-regulated and translationally unchanged genes	0
ENSG00000100342	-2.22655	-0.202707	Transcriptionally down-regulated and translationally unchanged genes	0
ENSG00000254685	-2.22599	0.237939	Transcriptionally down-regulated and translationally unchanged genes	0
ENSG00000279049	-2.22374	0	Transcriptionally down-regulated and translationally unchanged genes	0
ENSG00000264349	-2.22374	0	Transcriptionally down-regulated and translationally unchanged genes	0
ENSG00000163364	-2.22268	0	Transcriptionally down-regulated and translationally unchanged genes	0
ENSG00000101751	-2.22125	-0.737499	Transcriptionally down-regulated and translationally unchanged genes	0
ENSG00000272146	-2.21959	0	Transcriptionally down-regulated and translationally unchanged genes	0
ENSG00000231840	-2.21592	0	Transcriptionally down-regulated and translationally unchanged genes	0
ENSG00000173535	-2.21311	0	Transcriptionally down-regulated and translationally unchanged genes	0
ENSG00000100505	-2.21256	0	Transcriptionally down-regulated and translationally unchanged genes	0
ENSG00000144746	-2.2077	0.635355	Transcriptionally down-regulated and translationally unchanged genes	0
ENSG00000169989	-2.20459	0	Transcriptionally down-regulated and translationally unchanged genes	0
ENSG00000178826	-2.20403	0	Transcriptionally down-regulated and translationally unchanged genes	0
ENSG00000184939	-2.20357	0	Transcriptionally down-regulated and translationally unchanged genes	0
ENSG00000120324	-2.20291	0	Transcriptionally down-regulated and translationally unchanged genes	0
ENSG00000275318	-2.20291	0	Transcriptionally down-regulated and translationally unchanged genes	0
ENSG00000137975	-2.20145	0	Transcriptionally down-regulated and translationally unchanged genes	0
ENSG00000139291	-2.20128	0.0724763	Transcriptionally down-regulated and translationally unchanged genes	1
ENSG00000171033	-2.20097	0	Transcriptionally down-regulated and translationally unchanged genes	0
ENSG00000173275	-2.19806	0	Transcriptionally down-regulated and translationally unchanged genes	0
ENSG00000204923	-2.19682	0	Transcriptionally down-regulated and translationally unchanged genes	0
ENSG00000213139	-2.19558	0	Transcriptionally down-regulated and translationally unchanged genes	0
ENSG00000005469	-2.19355	0.0771087	Transcriptionally down-regulated and translationally unchanged genes	0
ENSG00000119943	-2.19199	0	Transcriptionally down-regulated and translationally unchanged genes	0
ENSG00000102384	-2.18761	0.500386	Transcriptionally down-regulated and translationally unchanged genes	0
ENSG00000176714	-2.18256	0	Transcriptionally down-regulated and translationally unchanged genes	0
ENSG00000268364	-2.18155	0	Transcriptionally down-regulated and translationally unchanged genes	0
ENSG00000247796	-2.18015	0.981078	Transcriptionally down-regulated and translationally unchanged genes	0
ENSG00000223478	-2.17564	0	Transcriptionally down-regulated and translationally unchanged genes	0
ENSG00000184795	-2.17525	0	Transcriptionally down-regulated and translationally unchanged genes	0
ENSG00000231795	-2.17525	0	Transcriptionally down-regulated and translationally unchanged genes	0
ENSG00000267383	-2.17525	0	Transcriptionally down-regulated and translationally unchanged genes	0
ENSG00000113790	-2.17349	-0.845985	Transcriptionally down-regulated and translationally unchanged genes	0
ENSG00000257027	-2.17101	0	Transcriptionally down-regulated and translationally unchanged genes	0
ENSG00000100196	-2.16826	-0.371775	Transcriptionally down-regulated and translationally unchanged genes	0
ENSG00000253669	-2.16818	0	Transcriptionally down-regulated and translationally unchanged genes	0
ENSG00000029534	-2.16682	0.199959	Transcriptionally down-regulated and translationally unchanged genes	0
ENSG00000223891	-2.16562	0	Transcriptionally down-regulated and translationally unchanged genes	0
ENSG00000122966	-2.16475	-0.306689	Transcriptionally down-regulated and translationally unchanged genes	1
ENSG00000036448	-2.1634	0	Transcriptionally down-regulated and translationally unchanged genes	0
ENSG00000179899	-2.16261	0	Transcriptionally down-regulated and translationally unchanged genes	0
ENSG00000198056	-2.1621	0.0310241	Transcriptionally down-regulated and translationally unchanged genes	0
ENSG00000271816	-2.16082	0	Transcriptionally down-regulated and translationally unchanged genes	0
ENSG00000231711	-2.16048	0	Transcriptionally down-regulated and translationally unchanged genes	0
ENSG00000204789	-2.16018	0	Transcriptionally down-regulated and translationally unchanged genes	0
ENSG00000272808	-2.15865	0	Transcriptionally down-regulated and translationally unchanged genes	0
ENSG00000143850	-2.15832	0	Transcriptionally down-regulated and translationally unchanged genes	0
ENSG00000184208	-2.1542	0.280138	Transcriptionally down-regulated and translationally unchanged genes	0
ENSG00000164604	-2.15277	0	Transcriptionally down-regulated and translationally unchanged genes	0
ENSG00000247950	-2.15169	0	Transcriptionally down-regulated and translationally unchanged genes	0
ENSG00000185130	-2.15169	-0.518137	Transcriptionally down-regulated and translationally unchanged genes	0
ENSG00000275713	-2.14598	0.312837	Transcriptionally down-regulated and translationally unchanged genes	0
ENSG00000155085	-2.14557	0	Transcriptionally down-regulated and translationally unchanged genes	0
ENSG00000267078	-2.14257	0	Transcriptionally down-regulated and translationally unchanged genes	0
ENSG00000103723	-2.1417	0	Transcriptionally down-regulated and translationally unchanged genes	0
ENSG00000272662	-2.14116	0	Transcriptionally down-regulated and translationally unchanged genes	0
ENSG00000272056	-2.14091	0	Transcriptionally down-regulated and translationally unchanged genes	0
ENSG00000182489	-2.13876	0	Transcriptionally down-regulated and translationally unchanged genes	0
ENSG00000264058	-2.1375	0	Transcriptionally down-regulated and translationally unchanged genes	0
ENSG00000168887	-2.13728	0	Transcriptionally down-regulated and translationally unchanged genes	0
ENSG00000228878	-2.13679	0	Transcriptionally down-regulated and translationally unchanged genes	0
ENSG00000086300	-2.13643	0	Transcriptionally down-regulated and translationally unchanged genes	0
ENSG00000197062	-2.13619	-0.692591	Transcriptionally down-regulated and translationally unchanged genes	0
ENSG00000014123	-2.13619	-0.416876	Transcriptionally down-regulated and translationally unchanged genes	0
ENSG00000240038	-2.13559	0	Transcriptionally down-regulated and translationally unchanged genes	0
ENSG00000249014	-2.13559	0	Transcriptionally down-regulated and translationally unchanged genes	0
ENSG00000178440	-2.13559	0	Transcriptionally down-regulated and translationally unchanged genes	0
ENSG00000183150	-2.13559	0	Transcriptionally down-regulated and translationally unchanged genes	0
ENSG00000282886	-2.13559	0	Transcriptionally down-regulated and translationally unchanged genes	0
ENSG00000263316	-2.13455	0	Transcriptionally down-regulated and translationally unchanged genes	0
ENSG00000169169	-2.1323	0	Transcriptionally down-regulated and translationally unchanged genes	0
ENSG00000241935	-2.12778	0	Transcriptionally down-regulated and translationally unchanged genes	0
ENSG00000188825	-2.12211	0	Transcriptionally down-regulated and translationally unchanged genes	0
ENSG00000181634	-2.11997	0	Transcriptionally down-regulated and translationally unchanged genes	0
ENSG00000024526	-2.11798	-0.966343	Transcriptionally down-regulated and translationally unchanged genes	4
ENSG00000172687	-2.11737	0.625843	Transcriptionally down-regulated and translationally unchanged genes	0
ENSG00000276073	-2.117	0	Transcriptionally down-regulated and translationally unchanged genes	0
ENSG00000281357	-2.11358	0	Transcriptionally down-regulated and translationally unchanged genes	0
ENSG00000180257	-2.11358	0	Transcriptionally down-regulated and translationally unchanged genes	0
ENSG00000228274	-2.11267	0	Transcriptionally down-regulated and translationally unchanged genes	0
ENSG00000143228	-2.11053	-0.0258103	Transcriptionally down-regulated and translationally unchanged genes	0
ENSG00000062370	-2.1104	0	Transcriptionally down-regulated and translationally unchanged genes	0
ENSG00000172731	-2.11028	0	Transcriptionally down-regulated and translationally unchanged genes	0
ENSG00000267221	-2.11007	0	Transcriptionally down-regulated and translationally unchanged genes	0
ENSG00000137709	-2.10938	0	Transcriptionally down-regulated and translationally unchanged genes	0
ENSG00000277013	-2.10658	0	Transcriptionally down-regulated and translationally unchanged genes	0
ENSG00000197415	-2.1064	0	Transcriptionally down-regulated and translationally unchanged genes	0
ENSG00000178096	-2.10511	0	Transcriptionally down-regulated and translationally unchanged genes	0
ENSG00000233006	-2.10396	0	Transcriptionally down-regulated and translationally unchanged genes	0
ENSG00000110852	-2.10113	-0.324061	Transcriptionally down-regulated and translationally unchanged genes	0
ENSG00000130270	-2.09939	0	Transcriptionally down-regulated and translationally unchanged genes	0
ENSG00000236723	-2.09749	0	Transcriptionally down-regulated and translationally unchanged genes	0
ENSG00000159247	-2.09674	0	Transcriptionally down-regulated and translationally unchanged genes	0
ENSG00000149474	-2.09642	-0.324061	Transcriptionally down-regulated and translationally unchanged genes	0
ENSG00000108733	-2.09603	0	Transcriptionally down-regulated and translationally unchanged genes	0
ENSG00000174950	-2.09482	0	Transcriptionally down-regulated and translationally unchanged genes	0
ENSG00000284734	-2.09482	0	Transcriptionally down-regulated and translationally unchanged genes	0
ENSG00000257176	-2.09482	0	Transcriptionally down-regulated and translationally unchanged genes	0
ENSG00000283654	-2.09482	0	Transcriptionally down-regulated and translationally unchanged genes	0
ENSG00000272202	-2.09482	0	Transcriptionally down-regulated and translationally unchanged genes	0
ENSG00000275106	-2.09482	0	Transcriptionally down-regulated and translationally unchanged genes	0
ENSG00000251867	-2.09482	0	Transcriptionally down-regulated and translationally unchanged genes	0
ENSG00000271757	-2.09482	0	Transcriptionally down-regulated and translationally unchanged genes	0
ENSG00000167749	-2.09482	0	Transcriptionally down-regulated and translationally unchanged genes	0
ENSG00000237517	-2.09482	0	Transcriptionally down-regulated and translationally unchanged genes	0
ENSG00000205704	-2.09482	0	Transcriptionally down-regulated and translationally unchanged genes	0
ENSG00000260081	-2.089	0	Transcriptionally down-regulated and translationally unchanged genes	0
ENSG00000180581	-2.08534	0	Transcriptionally down-regulated and translationally unchanged genes	0
ENSG00000184564	-2.08484	-0.214972	Transcriptionally down-regulated and translationally unchanged genes	0
ENSG00000274737	-2.08349	0	Transcriptionally down-regulated and translationally unchanged genes	0
ENSG00000249709	-2.08349	0	Transcriptionally down-regulated and translationally unchanged genes	9
ENSG00000204652	-2.08289	0	Transcriptionally down-regulated and translationally unchanged genes	0
ENSG00000132517	-2.08264	0	Transcriptionally down-regulated and translationally unchanged genes	0
ENSG00000230534	-2.08138	0	Transcriptionally down-regulated and translationally unchanged genes	0
ENSG00000251603	-2.08097	0	Transcriptionally down-regulated and translationally unchanged genes	0
ENSG00000167741	-2.08059	0	Transcriptionally down-regulated and translationally unchanged genes	0
ENSG00000198934	-2.07852	0	Transcriptionally down-regulated and translationally unchanged genes	0
ENSG00000239213	-2.07789	0	Transcriptionally down-regulated and translationally unchanged genes	0
ENSG00000279673	-2.0777	0	Transcriptionally down-regulated and translationally unchanged genes	0
ENSG00000151470	-2.07522	0.250364	Transcriptionally down-regulated and translationally unchanged genes	0
ENSG00000243926	-2.07257	0	Transcriptionally down-regulated and translationally unchanged genes	0
ENSG00000247728	-2.07162	0	Transcriptionally down-regulated and translationally unchanged genes	0
ENSG00000198642	-2.06853	-0.0728569	Transcriptionally down-regulated and translationally unchanged genes	0
ENSG00000197557	-2.06615	0	Transcriptionally down-regulated and translationally unchanged genes	0
ENSG00000233396	-2.06612	0	Transcriptionally down-regulated and translationally unchanged genes	0
ENSG00000253327	-2.06295	0	Transcriptionally down-regulated and translationally unchanged genes	0
ENSG00000227963	-2.06144	0	Transcriptionally down-regulated and translationally unchanged genes	0
ENSG00000260235	-2.0604	0	Transcriptionally down-regulated and translationally unchanged genes	0
ENSG00000272183	-2.05991	0	Transcriptionally down-regulated and translationally unchanged genes	0
ENSG00000111664	-2.05983	0	Transcriptionally down-regulated and translationally unchanged genes	0
ENSG00000155016	-2.05943	-0.410257	Transcriptionally down-regulated and translationally unchanged genes	3
ENSG00000124613	-2.05936	0	Transcriptionally down-regulated and translationally unchanged genes	0
ENSG00000138496	-2.05856	-0.303419	Transcriptionally down-regulated and translationally unchanged genes	0
ENSG00000216775	-2.05687	0	Transcriptionally down-regulated and translationally unchanged genes	0
ENSG00000204397	-2.05674	0	Transcriptionally down-regulated and translationally unchanged genes	0
ENSG00000278834	-2.05443	0	Transcriptionally down-regulated and translationally unchanged genes	0
ENSG00000169679	-2.05316	-0.18872	Transcriptionally down-regulated and translationally unchanged genes	0
ENSG00000150337	-2.05286	0	Transcriptionally down-regulated and translationally unchanged genes	0
ENSG00000224292	-2.05286	0	Transcriptionally down-regulated and translationally unchanged genes	0
ENSG00000176289	-2.05286	0	Transcriptionally down-regulated and translationally unchanged genes	0
ENSG00000281333	-2.05286	0	Transcriptionally down-regulated and translationally unchanged genes	0
ENSG00000245017	-2.05286	0	Transcriptionally down-regulated and translationally unchanged genes	0
ENSG00000167634	-2.05286	0	Transcriptionally down-regulated and translationally unchanged genes	0
ENSG00000133519	-2.05286	0	Transcriptionally down-regulated and translationally unchanged genes	0
ENSG00000232828	-2.05241	0	Transcriptionally down-regulated and translationally unchanged genes	0
ENSG00000196110	-2.05189	0	Transcriptionally down-regulated and translationally unchanged genes	0
ENSG00000137404	-2.0512	0.0953135	Transcriptionally down-regulated and translationally unchanged genes	0
ENSG00000091844	-2.05115	0	Transcriptionally down-regulated and translationally unchanged genes	0
ENSG00000235381	-2.05	0	Transcriptionally down-regulated and translationally unchanged genes	0
ENSG00000255121	-2.04805	0	Transcriptionally down-regulated and translationally unchanged genes	0
ENSG00000143001	-2.04286	0	Transcriptionally down-regulated and translationally unchanged genes	0
ENSG00000196684	-2.04014	0	Transcriptionally down-regulated and translationally unchanged genes	0
ENSG00000141179	-2.0388	-0.40369	Transcriptionally down-regulated and translationally unchanged genes	3
ENSG00000280193	-2.03808	0	Transcriptionally down-regulated and translationally unchanged genes	0
ENSG00000129195	-2.03773	-0.352018	Transcriptionally down-regulated and translationally unchanged genes	0
ENSG00000111846	-2.0374	0	Transcriptionally down-regulated and translationally unchanged genes	0
ENSG00000184860	-2.03729	0	Transcriptionally down-regulated and translationally unchanged genes	0
ENSG00000114013	-2.0336	0	Transcriptionally down-regulated and translationally unchanged genes	0
ENSG00000227486	-2.03327	0	Transcriptionally down-regulated and translationally unchanged genes	0
ENSG00000245552	-2.03327	0	Transcriptionally down-regulated and translationally unchanged genes	0
ENSG00000230342	-2.03072	0	Transcriptionally down-regulated and translationally unchanged genes	0
ENSG00000279926	-2.03072	0	Transcriptionally down-regulated and translationally unchanged genes	0
ENSG00000259915	-2.03072	0	Transcriptionally down-regulated and translationally unchanged genes	0
ENSG00000115474	-2.03072	0	Transcriptionally down-regulated and translationally unchanged genes	0
ENSG00000224652	-2.03072	0	Transcriptionally down-regulated and translationally unchanged genes	0
ENSG00000271119	-2.03072	0	Transcriptionally down-regulated and translationally unchanged genes	0
ENSG00000254266	-2.03072	0	Transcriptionally down-regulated and translationally unchanged genes	0
ENSG00000214222	-2.03072	0	Transcriptionally down-regulated and translationally unchanged genes	0
ENSG00000283662	-2.03072	0	Transcriptionally down-regulated and translationally unchanged genes	0
ENSG00000152433	-2.02937	0	Transcriptionally down-regulated and translationally unchanged genes	0
ENSG00000099251	-2.0281	0	Transcriptionally down-regulated and translationally unchanged genes	0
ENSG00000157423	-2.02553	0	Transcriptionally down-regulated and translationally unchanged genes	0
ENSG00000163071	-2.023	0	Transcriptionally down-regulated and translationally unchanged genes	0
ENSG00000273265	-2.02282	0	Transcriptionally down-regulated and translationally unchanged genes	0
ENSG00000248932	-2.02282	0	Transcriptionally down-regulated and translationally unchanged genes	0
ENSG00000226465	-2.02256	0	Transcriptionally down-regulated and translationally unchanged genes	0
ENSG00000175536	-2.02162	0	Transcriptionally down-regulated and translationally unchanged genes	0
ENSG00000060140	-2.02037	0	Transcriptionally down-regulated and translationally unchanged genes	0
ENSG00000246366	-2.01949	0	Transcriptionally down-regulated and translationally unchanged genes	0
ENSG00000197153	-2.01923	-0.645655	Transcriptionally down-regulated and translationally unchanged genes	0
ENSG00000236896	-2.01923	0	Transcriptionally down-regulated and translationally unchanged genes	0
ENSG00000171840	-2.01923	0	Transcriptionally down-regulated and translationally unchanged genes	0
ENSG00000142065	-2.01923	-0.947338	Transcriptionally down-regulated and translationally unchanged genes	0
ENSG00000275160	-2.01923	0	Transcriptionally down-regulated and translationally unchanged genes	0
ENSG00000257579	-2.01806	0	Transcriptionally down-regulated and translationally unchanged genes	0
ENSG00000167105	-2.01806	0	Transcriptionally down-regulated and translationally unchanged genes	0
ENSG00000185837	-2.01806	0	Transcriptionally down-regulated and translationally unchanged genes	0
ENSG00000253408	-2.0144	0	Transcriptionally down-regulated and translationally unchanged genes	0
ENSG00000171124	-2.01414	0	Transcriptionally down-regulated and translationally unchanged genes	0
ENSG00000140543	-2.01264	0	Transcriptionally down-regulated and translationally unchanged genes	0
ENSG00000096654	-2.01155	0	Transcriptionally down-regulated and translationally unchanged genes	0
ENSG00000229666	-2.00967	0	Transcriptionally down-regulated and translationally unchanged genes	0
ENSG00000115596	-2.00964	0	Transcriptionally down-regulated and translationally unchanged genes	0
ENSG00000224316	-2.00964	0	Transcriptionally down-regulated and translationally unchanged genes	0
ENSG00000137090	-2.00964	0	Transcriptionally down-regulated and translationally unchanged genes	0
ENSG00000267648	-2.00964	0	Transcriptionally down-regulated and translationally unchanged genes	0
ENSG00000204936	-2.00964	0	Transcriptionally down-regulated and translationally unchanged genes	0
ENSG00000139835	-2.00956	0	Transcriptionally down-regulated and translationally unchanged genes	0
ENSG00000120519	-2.00856	-0.856759	Transcriptionally down-regulated and translationally unchanged genes	0
ENSG00000174370	-2.00852	0	Transcriptionally down-regulated and translationally unchanged genes	0
ENSG00000273759	-2.00638	0	Transcriptionally down-regulated and translationally unchanged genes	0
ENSG00000159184	-2.00476	0	Transcriptionally down-regulated and translationally unchanged genes	0
ENSG00000251595	-2.0044	0	Transcriptionally down-regulated and translationally unchanged genes	0
ENSG00000269896	-2.00428	0	Transcriptionally down-regulated and translationally unchanged genes	0
ENSG00000224358	-2.00246	0	Transcriptionally down-regulated and translationally unchanged genes	0
ENSG00000139160	-2.0017	0.0806178	Transcriptionally down-regulated and translationally unchanged genes	0
ENSG00000183778	-2.00123	0	Transcriptionally down-regulated and translationally unchanged genes	0
ENSG00000001460	-2.00072	0.941255	Transcriptionally down-regulated and translationally unchanged genes	0
ENSG00000232682	-1.99936	0	Transcriptionally down-regulated and translationally unchanged genes	0
ENSG00000154153	-1.99908	0	Transcriptionally down-regulated and translationally unchanged genes	0
ENSG00000226245	-1.99903	0	Transcriptionally down-regulated and translationally unchanged genes	0
ENSG00000180438	-1.99787	0	Transcriptionally down-regulated and translationally unchanged genes	0
ENSG00000250616	-1.99619	0	Transcriptionally down-regulated and translationally unchanged genes	0
ENSG00000227268	-1.9959	0	Transcriptionally down-regulated and translationally unchanged genes	0
ENSG00000087586	-1.99238	-0.114864	Transcriptionally down-regulated and translationally unchanged genes	0
ENSG00000130751	-1.99232	0	Transcriptionally down-regulated and translationally unchanged genes	2
ENSG00000210135	-1.99076	0	Transcriptionally down-regulated and translationally unchanged genes	0
ENSG00000249700	-1.98998	0	Transcriptionally down-regulated and translationally unchanged genes	0
ENSG00000171792	-1.98795	0.42491	Transcriptionally down-regulated and translationally unchanged genes	0
ENSG00000261652	-1.98513	0	Transcriptionally down-regulated and translationally unchanged genes	0
ENSG00000280367	-1.9842	0	Transcriptionally down-regulated and translationally unchanged genes	0
ENSG00000158486	-1.9842	0	Transcriptionally down-regulated and translationally unchanged genes	0
ENSG00000205670	-1.9821	0	Transcriptionally down-regulated and translationally unchanged genes	0
ENSG00000273367	-1.98164	0	Transcriptionally down-regulated and translationally unchanged genes	0
ENSG00000153086	-1.98164	0	Transcriptionally down-regulated and translationally unchanged genes	0
ENSG00000007372	-1.98144	0	Transcriptionally down-regulated and translationally unchanged genes	0
ENSG00000139193	-1.98125	0	Transcriptionally down-regulated and translationally unchanged genes	0
ENSG00000181031	-1.98024	0	Transcriptionally down-regulated and translationally unchanged genes	0
ENSG00000169740	-1.97961	-0.0471323	Transcriptionally down-regulated and translationally unchanged genes	0
ENSG00000206921	-1.9776	0	Transcriptionally down-regulated and translationally unchanged genes	0
ENSG00000235559	-1.9776	0	Transcriptionally down-regulated and translationally unchanged genes	0
ENSG00000244712	-1.9776	0	Transcriptionally down-regulated and translationally unchanged genes	0
ENSG00000236463	-1.9776	0	Transcriptionally down-regulated and translationally unchanged genes	0
ENSG00000268518	-1.9776	0	Transcriptionally down-regulated and translationally unchanged genes	0
ENSG00000173947	-1.9776	0	Transcriptionally down-regulated and translationally unchanged genes	0
ENSG00000186207	-1.9776	0	Transcriptionally down-regulated and translationally unchanged genes	0
ENSG00000271387	-1.9776	0	Transcriptionally down-regulated and translationally unchanged genes	0
ENSG00000163864	-1.9776	0	Transcriptionally down-regulated and translationally unchanged genes	0
ENSG00000152495	-1.9776	-0.845985	Transcriptionally down-regulated and translationally unchanged genes	0
ENSG00000118322	-1.9776	0	Transcriptionally down-regulated and translationally unchanged genes	0
ENSG00000106031	-1.9776	0	Transcriptionally down-regulated and translationally unchanged genes	0
ENSG00000268066	-1.9776	0	Transcriptionally down-regulated and translationally unchanged genes	0
ENSG00000225411	-1.9776	0	Transcriptionally down-regulated and translationally unchanged genes	0
ENSG00000167244	-1.9776	0	Transcriptionally down-regulated and translationally unchanged genes	0
ENSG00000279900	-1.9776	0	Transcriptionally down-regulated and translationally unchanged genes	0
ENSG00000279623	-1.9776	0	Transcriptionally down-regulated and translationally unchanged genes	0
ENSG00000236662	-1.9776	0	Transcriptionally down-regulated and translationally unchanged genes	0
ENSG00000226711	-1.9776	0	Transcriptionally down-regulated and translationally unchanged genes	0
ENSG00000248079	-1.9776	0	Transcriptionally down-regulated and translationally unchanged genes	0
ENSG00000264635	-1.9776	0	Transcriptionally down-regulated and translationally unchanged genes	0
ENSG00000233895	-1.9776	0	Transcriptionally down-regulated and translationally unchanged genes	0
ENSG00000213801	-1.9776	0	Transcriptionally down-regulated and translationally unchanged genes	0
ENSG00000273272	-1.9776	0	Transcriptionally down-regulated and translationally unchanged genes	0
ENSG00000157184	-1.97757	-0.56799	Transcriptionally down-regulated and translationally unchanged genes	0
ENSG00000275494	-1.97617	0	Transcriptionally down-regulated and translationally unchanged genes	0
ENSG00000002016	-1.97398	0	Transcriptionally down-regulated and translationally unchanged genes	0
ENSG00000163535	-1.97303	0.0415296	Transcriptionally down-regulated and translationally unchanged genes	0
ENSG00000263155	-1.97067	0	Transcriptionally down-regulated and translationally unchanged genes	0
ENSG00000239467	-1.96941	0	Transcriptionally down-regulated and translationally unchanged genes	0
ENSG00000145536	-1.96927	0.339292	Transcriptionally down-regulated and translationally unchanged genes	0
ENSG00000155957	-1.96835	0.293163	Transcriptionally down-regulated and translationally unchanged genes	4
ENSG00000273623	-1.96715	0	Transcriptionally down-regulated and translationally unchanged genes	0
ENSG00000143631	-1.96696	0	Transcriptionally down-regulated and translationally unchanged genes	0
ENSG00000140057	-1.96531	0	Transcriptionally down-regulated and translationally unchanged genes	0
ENSG00000168077	-1.96479	0.0640718	Transcriptionally down-regulated and translationally unchanged genes	0
ENSG00000137218	-1.964	0	Transcriptionally down-regulated and translationally unchanged genes	0
ENSG00000233527	-1.96197	0	Transcriptionally down-regulated and translationally unchanged genes	0
ENSG00000131747	-1.96025	-0.239122	Transcriptionally down-regulated and translationally unchanged genes	0
ENSG00000274191	-1.96008	0	Transcriptionally down-regulated and translationally unchanged genes	0
ENSG00000186496	-1.95945	0	Transcriptionally down-regulated and translationally unchanged genes	0
ENSG00000228801	-1.95858	0	Transcriptionally down-regulated and translationally unchanged genes	0
ENSG00000099785	-1.95651	0	Transcriptionally down-regulated and translationally unchanged genes	0
ENSG00000090661	-1.95638	0	Transcriptionally down-regulated and translationally unchanged genes	0
ENSG00000233203	-1.95587	0	Transcriptionally down-regulated and translationally unchanged genes	0
ENSG00000262728	-1.95587	0	Transcriptionally down-regulated and translationally unchanged genes	0
ENSG00000163923	-1.955	0	Transcriptionally down-regulated and translationally unchanged genes	0
ENSG00000198331	-1.95497	0.00784193	Transcriptionally down-regulated and translationally unchanged genes	0
ENSG00000171631	-1.95276	0	Transcriptionally down-regulated and translationally unchanged genes	0
ENSG00000166436	-1.95169	0	Transcriptionally down-regulated and translationally unchanged genes	0
ENSG00000183347	-1.95057	0	Transcriptionally down-regulated and translationally unchanged genes	0
ENSG00000276182	-1.95029	0	Transcriptionally down-regulated and translationally unchanged genes	0
ENSG00000263321	-1.95029	0	Transcriptionally down-regulated and translationally unchanged genes	0
ENSG00000274333	-1.95029	0	Transcriptionally down-regulated and translationally unchanged genes	0
ENSG00000248866	-1.94841	-0.160097	Transcriptionally down-regulated and translationally unchanged genes	0
ENSG00000117318	-1.94801	-0.177134	Transcriptionally down-regulated and translationally unchanged genes	0
ENSG00000155729	-1.94796	-0.762061	Transcriptionally down-regulated and translationally unchanged genes	0
ENSG00000154309	-1.94588	-0.0272968	Transcriptionally down-regulated and translationally unchanged genes	0
ENSG00000156475	-1.94503	0	Transcriptionally down-regulated and translationally unchanged genes	2
ENSG00000152380	-1.94015	0	Transcriptionally down-regulated and translationally unchanged genes	0
ENSG00000003096	-1.93965	0.201103	Transcriptionally down-regulated and translationally unchanged genes	0
ENSG00000225950	-1.93918	0	Transcriptionally down-regulated and translationally unchanged genes	0
ENSG00000136327	-1.93815	0	Transcriptionally down-regulated and translationally unchanged genes	0
ENSG00000234390	-1.93784	0	Transcriptionally down-regulated and translationally unchanged genes	0
ENSG00000267374	-1.93717	0	Transcriptionally down-regulated and translationally unchanged genes	0
ENSG00000147592	-1.93649	0.610641	Transcriptionally down-regulated and translationally unchanged genes	0
ENSG00000271646	-1.93454	0	Transcriptionally down-regulated and translationally unchanged genes	0
ENSG00000254978	-1.93175	0	Transcriptionally down-regulated and translationally unchanged genes	0
ENSG00000175877	-1.92808	0	Transcriptionally down-regulated and translationally unchanged genes	0
ENSG00000259668	-1.92803	0	Transcriptionally down-regulated and translationally unchanged genes	0
ENSG00000270006	-1.92636	0	Transcriptionally down-regulated and translationally unchanged genes	0
ENSG00000163040	-1.92551	0	Transcriptionally down-regulated and translationally unchanged genes	0
ENSG00000198353	-1.92515	0	Transcriptionally down-regulated and translationally unchanged genes	0
ENSG00000245482	-1.92298	0	Transcriptionally down-regulated and translationally unchanged genes	0
ENSG00000270019	-1.92245	0	Transcriptionally down-regulated and translationally unchanged genes	0
ENSG00000276533	-1.92245	0	Transcriptionally down-regulated and translationally unchanged genes	0
ENSG00000273139	-1.92245	0	Transcriptionally down-regulated and translationally unchanged genes	0
ENSG00000162398	-1.92245	0	Transcriptionally down-regulated and translationally unchanged genes	0
ENSG00000236098	-1.92245	0	Transcriptionally down-regulated and translationally unchanged genes	0
ENSG00000271427	-1.92245	0	Transcriptionally down-regulated and translationally unchanged genes	0
ENSG00000143171	-1.92245	0	Transcriptionally down-regulated and translationally unchanged genes	0
ENSG00000128710	-1.92245	0	Transcriptionally down-regulated and translationally unchanged genes	0
ENSG00000121577	-1.92245	0	Transcriptionally down-regulated and translationally unchanged genes	0
ENSG00000279328	-1.92245	0	Transcriptionally down-regulated and translationally unchanged genes	0
ENSG00000152784	-1.92245	0	Transcriptionally down-regulated and translationally unchanged genes	0
ENSG00000229036	-1.92245	0	Transcriptionally down-regulated and translationally unchanged genes	0
ENSG00000147082	-1.92245	0	Transcriptionally down-regulated and translationally unchanged genes	0
ENSG00000283178	-1.92245	0	Transcriptionally down-regulated and translationally unchanged genes	0
ENSG00000186471	-1.92245	0	Transcriptionally down-regulated and translationally unchanged genes	0
ENSG00000156509	-1.92245	0	Transcriptionally down-regulated and translationally unchanged genes	0
ENSG00000237548	-1.92245	0	Transcriptionally down-regulated and translationally unchanged genes	0
ENSG00000170209	-1.92245	0	Transcriptionally down-regulated and translationally unchanged genes	0
ENSG00000156510	-1.92245	-0.660708	Transcriptionally down-regulated and translationally unchanged genes	0
ENSG00000201573	-1.92245	0	Transcriptionally down-regulated and translationally unchanged genes	0
ENSG00000139985	-1.92245	0	Transcriptionally down-regulated and translationally unchanged genes	0
ENSG00000127152	-1.92245	0	Transcriptionally down-regulated and translationally unchanged genes	0
ENSG00000276282	-1.92245	0	Transcriptionally down-regulated and translationally unchanged genes	0
ENSG00000261949	-1.92245	0	Transcriptionally down-regulated and translationally unchanged genes	0
ENSG00000183628	-1.92245	0	Transcriptionally down-regulated and translationally unchanged genes	0
ENSG00000100053	-1.92245	0	Transcriptionally down-regulated and translationally unchanged genes	0
ENSG00000255568	-1.92245	0	Transcriptionally down-regulated and translationally unchanged genes	0
ENSG00000272525	-1.92171	0	Transcriptionally down-regulated and translationally unchanged genes	0
ENSG00000142794	-1.92106	0.821894	Transcriptionally down-regulated and translationally unchanged genes	0
ENSG00000163898	-1.91825	0	Transcriptionally down-regulated and translationally unchanged genes	0
ENSG00000270096	-1.91731	0	Transcriptionally down-regulated and translationally unchanged genes	0
ENSG00000113946	-1.91729	0	Transcriptionally down-regulated and translationally unchanged genes	0
ENSG00000272674	-1.91622	0	Transcriptionally down-regulated and translationally unchanged genes	0
ENSG00000154263	-1.91581	0	Transcriptionally down-regulated and translationally unchanged genes	0
ENSG00000179023	-1.91567	0	Transcriptionally down-regulated and translationally unchanged genes	0
ENSG00000160298	-1.91494	0	Transcriptionally down-regulated and translationally unchanged genes	2
ENSG00000257740	-1.91457	0	Transcriptionally down-regulated and translationally unchanged genes	0
ENSG00000182165	-1.9119	0	Transcriptionally down-regulated and translationally unchanged genes	0
ENSG00000184530	-1.91172	0	Transcriptionally down-regulated and translationally unchanged genes	0
ENSG00000175874	-1.9077	0	Transcriptionally down-regulated and translationally unchanged genes	0
ENSG00000164128	-1.90497	0	Transcriptionally down-regulated and translationally unchanged genes	0
ENSG00000277157	-1.90435	-0.187711	Transcriptionally down-regulated and translationally unchanged genes	0
ENSG00000103490	-1.90327	-0.692591	Transcriptionally down-regulated and translationally unchanged genes	0
ENSG00000197275	-1.90192	-0.49654	Transcriptionally down-regulated and translationally unchanged genes	0
ENSG00000128694	-1.90159	0.250364	Transcriptionally down-regulated and translationally unchanged genes	3
ENSG00000006534	-1.90009	0.0515331	Transcriptionally down-regulated and translationally unchanged genes	0
ENSG00000266405	-1.8998	0	Transcriptionally down-regulated and translationally unchanged genes	0
ENSG00000198673	-1.8997	0	Transcriptionally down-regulated and translationally unchanged genes	0
ENSG00000269416	-1.89927	0	Transcriptionally down-regulated and translationally unchanged genes	0
ENSG00000135119	-1.89736	-0.564894	Transcriptionally down-regulated and translationally unchanged genes	0
ENSG00000272993	-1.89493	0	Transcriptionally down-regulated and translationally unchanged genes	0
ENSG00000261054	-1.89483	0	Transcriptionally down-regulated and translationally unchanged genes	0
ENSG00000124429	-1.89318	0.154015	Transcriptionally down-regulated and translationally unchanged genes	0
ENSG00000203780	-1.8919	0	Transcriptionally down-regulated and translationally unchanged genes	0
ENSG00000233871	-1.89141	0	Transcriptionally down-regulated and translationally unchanged genes	0
ENSG00000268362	-1.89135	0	Transcriptionally down-regulated and translationally unchanged genes	0
ENSG00000165985	-1.89119	0	Transcriptionally down-regulated and translationally unchanged genes	0
ENSG00000260625	-1.89119	0	Transcriptionally down-regulated and translationally unchanged genes	0
ENSG00000140481	-1.88664	0	Transcriptionally down-regulated and translationally unchanged genes	0
ENSG00000115163	-1.8851	-0.643707	Transcriptionally down-regulated and translationally unchanged genes	0
ENSG00000275765	-1.88494	0	Transcriptionally down-regulated and translationally unchanged genes	0
ENSG00000267080	-1.88419	0	Transcriptionally down-regulated and translationally unchanged genes	0
ENSG00000124813	-1.88333	-0.362375	Transcriptionally down-regulated and translationally unchanged genes	0
ENSG00000230836	-1.88297	0	Transcriptionally down-regulated and translationally unchanged genes	0
ENSG00000166578	-1.88229	0	Transcriptionally down-regulated and translationally unchanged genes	0
ENSG00000259941	-1.88187	0	Transcriptionally down-regulated and translationally unchanged genes	0
ENSG00000267419	-1.8793	0	Transcriptionally down-regulated and translationally unchanged genes	0
ENSG00000200693	-1.87841	0	Transcriptionally down-regulated and translationally unchanged genes	0
ENSG00000214776	-1.87763	0	Transcriptionally down-regulated and translationally unchanged genes	0
ENSG00000188185	-1.87677	0	Transcriptionally down-regulated and translationally unchanged genes	0
ENSG00000132530	-1.8765	0	Transcriptionally down-regulated and translationally unchanged genes	0
ENSG00000170439	-1.8764	0	Transcriptionally down-regulated and translationally unchanged genes	0
ENSG00000056050	-1.87555	0.858892	Transcriptionally down-regulated and translationally unchanged genes	0
ENSG00000179941	-1.87524	-0.480519	Transcriptionally down-regulated and translationally unchanged genes	0
ENSG00000237187	-1.87486	0	Transcriptionally down-regulated and translationally unchanged genes	0
ENSG00000157578	-1.87485	0	Transcriptionally down-regulated and translationally unchanged genes	0
ENSG00000106733	-1.87475	0	Transcriptionally down-regulated and translationally unchanged genes	0
ENSG00000111224	-1.87206	0.154015	Transcriptionally down-regulated and translationally unchanged genes	7
ENSG00000267073	-1.87062	0	Transcriptionally down-regulated and translationally unchanged genes	0
ENSG00000255561	-1.86961	0	Transcriptionally down-regulated and translationally unchanged genes	0
ENSG00000110871	-1.86932	-0.101511	Transcriptionally down-regulated and translationally unchanged genes	7
ENSG00000158691	-1.86764	0	Transcriptionally down-regulated and translationally unchanged genes	0
ENSG00000272341	-1.86628	0	Transcriptionally down-regulated and translationally unchanged genes	0
ENSG00000272562	-1.86511	0	Transcriptionally down-regulated and translationally unchanged genes	0
ENSG00000251175	-1.86511	0	Transcriptionally down-regulated and translationally unchanged genes	0
ENSG00000131730	-1.86511	0	Transcriptionally down-regulated and translationally unchanged genes	0
ENSG00000242588	-1.86511	0	Transcriptionally down-regulated and translationally unchanged genes	0
ENSG00000270641	-1.86511	0	Transcriptionally down-regulated and translationally unchanged genes	0
ENSG00000254477	-1.86511	0	Transcriptionally down-regulated and translationally unchanged genes	0
ENSG00000260954	-1.86511	0	Transcriptionally down-regulated and translationally unchanged genes	0
ENSG00000283213	-1.86511	0	Transcriptionally down-regulated and translationally unchanged genes	0
ENSG00000213976	-1.86511	0	Transcriptionally down-regulated and translationally unchanged genes	0
ENSG00000267219	-1.86511	0	Transcriptionally down-regulated and translationally unchanged genes	0
ENSG00000269069	-1.86511	0	Transcriptionally down-regulated and translationally unchanged genes	0
ENSG00000186998	-1.86511	0	Transcriptionally down-regulated and translationally unchanged genes	0
ENSG00000116254	-1.86511	0	Transcriptionally down-regulated and translationally unchanged genes	0
ENSG00000199332	-1.86511	0	Transcriptionally down-regulated and translationally unchanged genes	0
ENSG00000078725	-1.86511	0	Transcriptionally down-regulated and translationally unchanged genes	0
ENSG00000259138	-1.86511	0	Transcriptionally down-regulated and translationally unchanged genes	0
ENSG00000274667	-1.86414	0	Transcriptionally down-regulated and translationally unchanged genes	0
ENSG00000177721	-1.86338	0	Transcriptionally down-regulated and translationally unchanged genes	0
ENSG00000169621	-1.86182	0	Transcriptionally down-regulated and translationally unchanged genes	0
ENSG00000240370	-1.86009	0.0806178	Transcriptionally down-regulated and translationally unchanged genes	0
ENSG00000131779	-1.85932	-0.692591	Transcriptionally down-regulated and translationally unchanged genes	0
ENSG00000139178	-1.85697	0	Transcriptionally down-regulated and translationally unchanged genes	0
ENSG00000188917	-1.85632	-0.368318	Transcriptionally down-regulated and translationally unchanged genes	0
ENSG00000267128	-1.85579	0	Transcriptionally down-regulated and translationally unchanged genes	0
ENSG00000197093	-1.8554	0	Transcriptionally down-regulated and translationally unchanged genes	0
ENSG00000248774	-1.85447	0	Transcriptionally down-regulated and translationally unchanged genes	0
ENSG00000258057	-1.85208	0	Transcriptionally down-regulated and translationally unchanged genes	0
ENSG00000262333	-1.85066	0	Transcriptionally down-regulated and translationally unchanged genes	0
ENSG00000244968	-1.85054	0	Transcriptionally down-regulated and translationally unchanged genes	0
ENSG00000275734	-1.85054	0	Transcriptionally down-regulated and translationally unchanged genes	0
ENSG00000231010	-1.8487	0	Transcriptionally down-regulated and translationally unchanged genes	0
ENSG00000121621	-1.84745	-0.0985571	Transcriptionally down-regulated and translationally unchanged genes	0
ENSG00000151445	-1.84547	0.479271	Transcriptionally down-regulated and translationally unchanged genes	0
ENSG00000212127	-1.84506	0	Transcriptionally down-regulated and translationally unchanged genes	0
ENSG00000253305	-1.84484	0	Transcriptionally down-regulated and translationally unchanged genes	0
ENSG00000253313	-1.84185	0	Transcriptionally down-regulated and translationally unchanged genes	0
ENSG00000257261	-1.84148	0	Transcriptionally down-regulated and translationally unchanged genes	0
ENSG00000172159	-1.84093	0	Transcriptionally down-regulated and translationally unchanged genes	0
ENSG00000133056	-1.8382	0	Transcriptionally down-regulated and translationally unchanged genes	0
ENSG00000280327	-1.83775	0	Transcriptionally down-regulated and translationally unchanged genes	0
ENSG00000250328	-1.83602	0	Transcriptionally down-regulated and translationally unchanged genes	0
ENSG00000266904	-1.83602	0	Transcriptionally down-regulated and translationally unchanged genes	0
ENSG00000117697	-1.8359	0.262882	Transcriptionally down-regulated and translationally unchanged genes	0
ENSG00000140465	-1.83503	0	Transcriptionally down-regulated and translationally unchanged genes	0
ENSG00000185480	-1.83456	-0.430177	Transcriptionally down-regulated and translationally unchanged genes	2
ENSG00000203705	-1.83179	-0.450887	Transcriptionally down-regulated and translationally unchanged genes	0
ENSG00000152582	-1.83119	0	Transcriptionally down-regulated and translationally unchanged genes	0
ENSG00000229043	-1.83059	0	Transcriptionally down-regulated and translationally unchanged genes	0
ENSG00000276185	-1.82986	0	Transcriptionally down-regulated and translationally unchanged genes	0
ENSG00000260339	-1.82653	0	Transcriptionally down-regulated and translationally unchanged genes	0
ENSG00000180340	-1.82504	-0.631693	Transcriptionally down-regulated and translationally unchanged genes	0
ENSG00000197385	-1.82495	0	Transcriptionally down-regulated and translationally unchanged genes	0
ENSG00000171428	-1.8248	0	Transcriptionally down-regulated and translationally unchanged genes	0
ENSG00000198346	-1.82416	0.276668	Transcriptionally down-regulated and translationally unchanged genes	0
ENSG00000158402	-1.82371	-0.520763	Transcriptionally down-regulated and translationally unchanged genes	0
ENSG00000278705	-1.82363	-0.182925	Transcriptionally down-regulated and translationally unchanged genes	0
ENSG00000260528	-1.82278	0	Transcriptionally down-regulated and translationally unchanged genes	0
ENSG00000230615	-1.82159	0	Transcriptionally down-regulated and translationally unchanged genes	0
ENSG00000226200	-1.82159	0	Transcriptionally down-regulated and translationally unchanged genes	0
ENSG00000275902	-1.82159	0	Transcriptionally down-regulated and translationally unchanged genes	0
ENSG00000213390	-1.81942	0	Transcriptionally down-regulated and translationally unchanged genes	0
ENSG00000253981	-1.81739	0	Transcriptionally down-regulated and translationally unchanged genes	0
ENSG00000109944	-1.81624	-0.0420355	Transcriptionally down-regulated and translationally unchanged genes	0
ENSG00000165923	-1.81337	0	Transcriptionally down-regulated and translationally unchanged genes	0
ENSG00000104427	-1.81284	-0.294867	Transcriptionally down-regulated and translationally unchanged genes	0
ENSG00000197841	-1.8127	0	Transcriptionally down-regulated and translationally unchanged genes	0
ENSG00000119686	-1.81263	0	Transcriptionally down-regulated and translationally unchanged genes	0
ENSG00000136828	-1.81257	-0.49654	Transcriptionally down-regulated and translationally unchanged genes	0
ENSG00000283000	-1.81245	0	Transcriptionally down-regulated and translationally unchanged genes	0
ENSG00000223313	-1.80967	0	Transcriptionally down-regulated and translationally unchanged genes	0
ENSG00000215256	-1.80875	0	Transcriptionally down-regulated and translationally unchanged genes	0
ENSG00000235706	-1.80809	0	Transcriptionally down-regulated and translationally unchanged genes	0
ENSG00000257896	-1.80767	0	Transcriptionally down-regulated and translationally unchanged genes	0
ENSG00000259943	-1.80755	0	Transcriptionally down-regulated and translationally unchanged genes	0
ENSG00000117650	-1.80726	0.271008	Transcriptionally down-regulated and translationally unchanged genes	0
ENSG00000221994	-1.80511	0	Transcriptionally down-regulated and translationally unchanged genes	0
ENSG00000258701	-1.80463	0	Transcriptionally down-regulated and translationally unchanged genes	0
ENSG00000070371	-1.80422	-0.500093	Transcriptionally down-regulated and translationally unchanged genes	0
ENSG00000168490	-1.80387	0	Transcriptionally down-regulated and translationally unchanged genes	0
ENSG00000162976	-1.80356	-0.856759	Transcriptionally down-regulated and translationally unchanged genes	0
ENSG00000278588	-1.80293	-0.412878	Transcriptionally down-regulated and translationally unchanged genes	0
ENSG00000175097	-1.80269	0	Transcriptionally down-regulated and translationally unchanged genes	0
ENSG00000186889	-1.80134	0	Transcriptionally down-regulated and translationally unchanged genes	0
ENSG00000146955	-1.80089	0	Transcriptionally down-regulated and translationally unchanged genes	0
ENSG00000165511	-1.80089	0	Transcriptionally down-regulated and translationally unchanged genes	0
ENSG00000197619	-1.80053	0	Transcriptionally down-regulated and translationally unchanged genes	0
ENSG00000230724	-1.80004	0	Transcriptionally down-regulated and translationally unchanged genes	0
ENSG00000264269	-1.80004	0	Transcriptionally down-regulated and translationally unchanged genes	0
ENSG00000281571	-1.79975	0	Transcriptionally down-regulated and translationally unchanged genes	0
ENSG00000269846	-1.79895	0	Transcriptionally down-regulated and translationally unchanged genes	0
ENSG00000138769	-1.79831	0	Transcriptionally down-regulated and translationally unchanged genes	0
ENSG00000272305	-1.79795	0	Transcriptionally down-regulated and translationally unchanged genes	0
ENSG00000227986	-1.79795	0	Transcriptionally down-regulated and translationally unchanged genes	0
ENSG00000279031	-1.79795	0	Transcriptionally down-regulated and translationally unchanged genes	0
ENSG00000245571	-1.79755	0	Transcriptionally down-regulated and translationally unchanged genes	0
ENSG00000278383	-1.79729	0	Transcriptionally down-regulated and translationally unchanged genes	0
ENSG00000172031	-1.79707	0	Transcriptionally down-regulated and translationally unchanged genes	0
ENSG00000134253	-1.79612	0	Transcriptionally down-regulated and translationally unchanged genes	0
ENSG00000140297	-1.79338	0	Transcriptionally down-regulated and translationally unchanged genes	0
ENSG00000224750	-1.7932	0	Transcriptionally down-regulated and translationally unchanged genes	0
ENSG00000273998	-1.7932	0	Transcriptionally down-regulated and translationally unchanged genes	0
ENSG00000105427	-1.79275	0	Transcriptionally down-regulated and translationally unchanged genes	0
ENSG00000182796	-1.79181	0	Transcriptionally down-regulated and translationally unchanged genes	0
ENSG00000178429	-1.79175	0	Transcriptionally down-regulated and translationally unchanged genes	0
ENSG00000113838	-1.79161	-0.217902	Transcriptionally down-regulated and translationally unchanged genes	0
ENSG00000145757	-1.79134	0	Transcriptionally down-regulated and translationally unchanged genes	0
ENSG00000167941	-1.79067	0	Transcriptionally down-regulated and translationally unchanged genes	0
ENSG00000187997	-1.78748	0	Transcriptionally down-regulated and translationally unchanged genes	0
ENSG00000150556	-1.78681	0	Transcriptionally down-regulated and translationally unchanged genes	0
ENSG00000168917	-1.7867	0.655004	Transcriptionally down-regulated and translationally unchanged genes	0
ENSG00000228192	-1.78654	0	Transcriptionally down-regulated and translationally unchanged genes	0
ENSG00000139547	-1.78599	0	Transcriptionally down-regulated and translationally unchanged genes	0
ENSG00000241525	-1.7846	0	Transcriptionally down-regulated and translationally unchanged genes	0
ENSG00000078900	-1.78435	0	Transcriptionally down-regulated and translationally unchanged genes	0
ENSG00000167676	-1.78392	0	Transcriptionally down-regulated and translationally unchanged genes	0
ENSG00000103248	-1.78292	0.482197	Transcriptionally down-regulated and translationally unchanged genes	1
ENSG00000073464	-1.78248	-0.380122	Transcriptionally down-regulated and translationally unchanged genes	0
ENSG00000233030	-1.78087	0	Transcriptionally down-regulated and translationally unchanged genes	0
ENSG00000251141	-1.78087	0	Transcriptionally down-regulated and translationally unchanged genes	0
ENSG00000125968	-1.78005	-0.476989	Transcriptionally down-regulated and translationally unchanged genes	0
ENSG00000253320	-1.77714	0	Transcriptionally down-regulated and translationally unchanged genes	0
ENSG00000253549	-1.77566	0	Transcriptionally down-regulated and translationally unchanged genes	0
ENSG00000277232	-1.77393	0	Transcriptionally down-regulated and translationally unchanged genes	0
ENSG00000162396	-1.77323	0	Transcriptionally down-regulated and translationally unchanged genes	0
ENSG00000122707	-1.77161	0.0820477	Transcriptionally down-regulated and translationally unchanged genes	0
ENSG00000186529	-1.7713	0	Transcriptionally down-regulated and translationally unchanged genes	0
ENSG00000143217	-1.76986	0	Transcriptionally down-regulated and translationally unchanged genes	0
ENSG00000137094	-1.76956	0.00231108	Transcriptionally down-regulated and translationally unchanged genes	0
ENSG00000168078	-1.76945	-0.308438	Transcriptionally down-regulated and translationally unchanged genes	3
ENSG00000166997	-1.76827	-0.478269	Transcriptionally down-regulated and translationally unchanged genes	0
ENSG00000215784	-1.76497	0	Transcriptionally down-regulated and translationally unchanged genes	0
ENSG00000257167	-1.76488	-0.178106	Transcriptionally down-regulated and translationally unchanged genes	0
ENSG00000075218	-1.76408	0.0441262	Transcriptionally down-regulated and translationally unchanged genes	0
ENSG00000226752	-1.76384	0.143241	Transcriptionally down-regulated and translationally unchanged genes	0
ENSG00000280187	-1.76261	0	Transcriptionally down-regulated and translationally unchanged genes	0
ENSG00000243667	-1.761	0	Transcriptionally down-regulated and translationally unchanged genes	1
ENSG00000164308	-1.7607	0.729174	Transcriptionally down-regulated and translationally unchanged genes	0
ENSG00000165794	-1.76066	0	Transcriptionally down-regulated and translationally unchanged genes	0
ENSG00000242068	-1.76021	0	Transcriptionally down-regulated and translationally unchanged genes	0
ENSG00000273473	-1.76021	0	Transcriptionally down-regulated and translationally unchanged genes	0
ENSG00000225975	-1.76021	0	Transcriptionally down-regulated and translationally unchanged genes	0
ENSG00000205622	-1.76021	0	Transcriptionally down-regulated and translationally unchanged genes	0
ENSG00000258315	-1.75973	0	Transcriptionally down-regulated and translationally unchanged genes	0
ENSG00000233382	-1.75775	0	Transcriptionally down-regulated and translationally unchanged genes	0
ENSG00000254485	-1.75599	0	Transcriptionally down-regulated and translationally unchanged genes	0
ENSG00000225791	-1.75457	0	Transcriptionally down-regulated and translationally unchanged genes	0
ENSG00000065675	-1.75434	0	Transcriptionally down-regulated and translationally unchanged genes	0
ENSG00000139055	-1.75393	0	Transcriptionally down-regulated and translationally unchanged genes	0
ENSG00000132196	-1.75361	0	Transcriptionally down-regulated and translationally unchanged genes	0
ENSG00000254911	-1.75355	0	Transcriptionally down-regulated and translationally unchanged genes	0
ENSG00000279754	-1.75355	0	Transcriptionally down-regulated and translationally unchanged genes	0
ENSG00000272645	-1.75135	0	Transcriptionally down-regulated and translationally unchanged genes	0
ENSG00000198624	-1.75066	0	Transcriptionally down-regulated and translationally unchanged genes	0
ENSG00000244184	-1.75012	0	Transcriptionally down-regulated and translationally unchanged genes	0
ENSG00000106069	-1.74794	0	Transcriptionally down-regulated and translationally unchanged genes	0
ENSG00000187624	-1.74784	0	Transcriptionally down-regulated and translationally unchanged genes	0
ENSG00000188610	-1.74447	0	Transcriptionally down-regulated and translationally unchanged genes	0
ENSG00000203666	-1.74427	0.625843	Transcriptionally down-regulated and translationally unchanged genes	0
ENSG00000237036	-1.74309	0	Transcriptionally down-regulated and translationally unchanged genes	0
ENSG00000182093	-1.7429	0.116522	Transcriptionally down-regulated and translationally unchanged genes	0
ENSG00000114107	-1.74158	0.549113	Transcriptionally down-regulated and translationally unchanged genes	0
ENSG00000248663	-1.73744	0	Transcriptionally down-regulated and translationally unchanged genes	0
ENSG00000148814	-1.73729	0.276668	Transcriptionally down-regulated and translationally unchanged genes	0
ENSG00000169752	-1.73719	0	Transcriptionally down-regulated and translationally unchanged genes	0
ENSG00000233818	-1.7366	0	Transcriptionally down-regulated and translationally unchanged genes	0
ENSG00000230638	-1.73605	0	Transcriptionally down-regulated and translationally unchanged genes	0
ENSG00000223979	-1.73356	0	Transcriptionally down-regulated and translationally unchanged genes	0
ENSG00000183395	-1.73308	0	Transcriptionally down-regulated and translationally unchanged genes	0
ENSG00000100867	-1.73146	0	Transcriptionally down-regulated and translationally unchanged genes	0
ENSG00000178966	-1.73096	-0.725011	Transcriptionally down-regulated and translationally unchanged genes	0
ENSG00000184949	-1.72964	0	Transcriptionally down-regulated and translationally unchanged genes	0
ENSG00000186812	-1.72945	-0.362452	Transcriptionally down-regulated and translationally unchanged genes	0
ENSG00000163705	-1.72842	0	Transcriptionally down-regulated and translationally unchanged genes	0
ENSG00000149609	-1.72782	0	Transcriptionally down-regulated and translationally unchanged genes	0
ENSG00000158423	-1.72679	0	Transcriptionally down-regulated and translationally unchanged genes	0
ENSG00000150394	-1.72643	-0.582296	Transcriptionally down-regulated and translationally unchanged genes	0
ENSG00000280254	-1.72624	0	Transcriptionally down-regulated and translationally unchanged genes	0
ENSG00000138380	-1.7253	0	Transcriptionally down-regulated and translationally unchanged genes	0
ENSG00000178202	-1.72439	-0.0201835	Transcriptionally down-regulated and translationally unchanged genes	0
ENSG00000228727	-1.72353	0	Transcriptionally down-regulated and translationally unchanged genes	0
ENSG00000267197	-1.72353	0	Transcriptionally down-regulated and translationally unchanged genes	0
ENSG00000234327	-1.72324	0	Transcriptionally down-regulated and translationally unchanged genes	0
ENSG00000203697	-1.72013	0	Transcriptionally down-regulated and translationally unchanged genes	0
ENSG00000149212	-1.71713	0.356265	Transcriptionally down-regulated and translationally unchanged genes	0
ENSG00000178568	-1.71698	0	Transcriptionally down-regulated and translationally unchanged genes	0
ENSG00000157214	-1.71616	0	Transcriptionally down-regulated and translationally unchanged genes	0
ENSG00000109339	-1.7152	0	Transcriptionally down-regulated and translationally unchanged genes	0
ENSG00000172404	-1.71497	0	Transcriptionally down-regulated and translationally unchanged genes	0
ENSG00000161558	-1.71443	0	Transcriptionally down-regulated and translationally unchanged genes	0
ENSG00000170965	-1.7138	0	Transcriptionally down-regulated and translationally unchanged genes	0
ENSG00000115718	-1.71334	0	Transcriptionally down-regulated and translationally unchanged genes	0
ENSG00000042781	-1.71277	0	Transcriptionally down-regulated and translationally unchanged genes	0
ENSG00000227076	-1.71277	0	Transcriptionally down-regulated and translationally unchanged genes	0
ENSG00000275703	-1.71277	0	Transcriptionally down-regulated and translationally unchanged genes	0
ENSG00000253559	-1.71157	0	Transcriptionally down-regulated and translationally unchanged genes	0
ENSG00000279296	-1.71109	0	Transcriptionally down-regulated and translationally unchanged genes	0
ENSG00000248121	-1.71063	0	Transcriptionally down-regulated and translationally unchanged genes	0
ENSG00000198868	-1.71031	0	Transcriptionally down-regulated and translationally unchanged genes	0
ENSG00000230658	-1.71031	0	Transcriptionally down-regulated and translationally unchanged genes	0
ENSG00000254670	-1.71031	0	Transcriptionally down-regulated and translationally unchanged genes	0
ENSG00000154274	-1.71008	0	Transcriptionally down-regulated and translationally unchanged genes	0
ENSG00000164815	-1.70964	-0.580232	Transcriptionally down-regulated and translationally unchanged genes	0
ENSG00000151611	-1.7094	0.190343	Transcriptionally down-regulated and translationally unchanged genes	0
ENSG00000203684	-1.7077	0	Transcriptionally down-regulated and translationally unchanged genes	0
ENSG00000121903	-1.7072	0	Transcriptionally down-regulated and translationally unchanged genes	0
ENSG00000163485	-1.70709	0	Transcriptionally down-regulated and translationally unchanged genes	0
ENSG00000205105	-1.70709	0	Transcriptionally down-regulated and translationally unchanged genes	0
ENSG00000202415	-1.70709	0	Transcriptionally down-regulated and translationally unchanged genes	0
ENSG00000233994	-1.70709	0	Transcriptionally down-regulated and translationally unchanged genes	0
ENSG00000272234	-1.70709	0	Transcriptionally down-regulated and translationally unchanged genes	0
ENSG00000243232	-1.70709	0	Transcriptionally down-regulated and translationally unchanged genes	0
ENSG00000206838	-1.70709	-0.89817	Transcriptionally down-regulated and translationally unchanged genes	0
ENSG00000235077	-1.70709	0	Transcriptionally down-regulated and translationally unchanged genes	0
ENSG00000214142	-1.70709	0	Transcriptionally down-regulated and translationally unchanged genes	0
ENSG00000272375	-1.70709	0	Transcriptionally down-regulated and translationally unchanged genes	0
ENSG00000261588	-1.70709	0	Transcriptionally down-regulated and translationally unchanged genes	0
ENSG00000237911	-1.70709	0	Transcriptionally down-regulated and translationally unchanged genes	0
ENSG00000280022	-1.70709	0	Transcriptionally down-regulated and translationally unchanged genes	0
ENSG00000233536	-1.70709	0	Transcriptionally down-regulated and translationally unchanged genes	0
ENSG00000255153	-1.70556	0	Transcriptionally down-regulated and translationally unchanged genes	0
ENSG00000197857	-1.70531	0	Transcriptionally down-regulated and translationally unchanged genes	0
ENSG00000216937	-1.70502	0.570092	Transcriptionally down-regulated and translationally unchanged genes	0
ENSG00000088325	-1.70463	-0.579284	Transcriptionally down-regulated and translationally unchanged genes	0
ENSG00000111834	-1.7037	0	Transcriptionally down-regulated and translationally unchanged genes	0
ENSG00000245105	-1.7037	0	Transcriptionally down-regulated and translationally unchanged genes	0
ENSG00000166183	-1.7037	0	Transcriptionally down-regulated and translationally unchanged genes	0
ENSG00000111665	-1.70365	0.445982	Transcriptionally down-regulated and translationally unchanged genes	0
ENSG00000226833	-1.7031	0	Transcriptionally down-regulated and translationally unchanged genes	0
ENSG00000227540	-1.70116	0	Transcriptionally down-regulated and translationally unchanged genes	0
ENSG00000000460	-1.70094	0.547132	Transcriptionally down-regulated and translationally unchanged genes	3
ENSG00000175643	-1.70017	0	Transcriptionally down-regulated and translationally unchanged genes	0
ENSG00000149636	-1.6994	0.0902189	Transcriptionally down-regulated and translationally unchanged genes	3
ENSG00000251669	-1.69927	0	Transcriptionally down-regulated and translationally unchanged genes	0
ENSG00000183474	-1.69764	0	Transcriptionally down-regulated and translationally unchanged genes	0
ENSG00000104432	-1.69615	0	Transcriptionally down-regulated and translationally unchanged genes	0
ENSG00000179240	-1.69537	0	Transcriptionally down-regulated and translationally unchanged genes	0
ENSG00000197927	-1.69194	0	Transcriptionally down-regulated and translationally unchanged genes	0
ENSG00000187867	-1.69194	0	Transcriptionally down-regulated and translationally unchanged genes	0
ENSG00000196550	-1.69182	0	Transcriptionally down-regulated and translationally unchanged genes	0
ENSG00000133624	-1.69176	0	Transcriptionally down-regulated and translationally unchanged genes	0
ENSG00000152253	-1.69164	-0.0889942	Transcriptionally down-regulated and translationally unchanged genes	0
ENSG00000184574	-1.69148	0	Transcriptionally down-regulated and translationally unchanged genes	0
ENSG00000164124	-1.69109	-0.719862	Transcriptionally down-regulated and translationally unchanged genes	0
ENSG00000234694	-1.69055	0	Transcriptionally down-regulated and translationally unchanged genes	0
ENSG00000278766	-1.68894	0	Transcriptionally down-regulated and translationally unchanged genes	0
ENSG00000211891	-1.68859	0	Transcriptionally down-regulated and translationally unchanged genes	0
ENSG00000271360	-1.68685	0	Transcriptionally down-regulated and translationally unchanged genes	0
ENSG00000274372	-1.68668	0	Transcriptionally down-regulated and translationally unchanged genes	0
ENSG00000122547	-1.68603	0	Transcriptionally down-regulated and translationally unchanged genes	0
ENSG00000276234	-1.68543	-0.346021	Transcriptionally down-regulated and translationally unchanged genes	0
ENSG00000198270	-1.68511	0	Transcriptionally down-regulated and translationally unchanged genes	0
ENSG00000113248	-1.68445	0	Transcriptionally down-regulated and translationally unchanged genes	0
ENSG00000232093	-1.68431	0	Transcriptionally down-regulated and translationally unchanged genes	0
ENSG00000165621	-1.6817	0	Transcriptionally down-regulated and translationally unchanged genes	0
ENSG00000182359	-1.6813	-0.845985	Transcriptionally down-regulated and translationally unchanged genes	0
ENSG00000245888	-1.68096	0	Transcriptionally down-regulated and translationally unchanged genes	0
ENSG00000248905	-1.67937	0	Transcriptionally down-regulated and translationally unchanged genes	0
ENSG00000197056	-1.67934	0.648188	Transcriptionally down-regulated and translationally unchanged genes	0
ENSG00000135960	-1.67758	0	Transcriptionally down-regulated and translationally unchanged genes	0
ENSG00000225377	-1.67696	0	Transcriptionally down-regulated and translationally unchanged genes	0
ENSG00000166896	-1.67547	0	Transcriptionally down-regulated and translationally unchanged genes	0
ENSG00000132846	-1.67349	0	Transcriptionally down-regulated and translationally unchanged genes	0
ENSG00000133943	-1.6732	-0.117191	Transcriptionally down-regulated and translationally unchanged genes	0
ENSG00000106560	-1.67269	0	Transcriptionally down-regulated and translationally unchanged genes	0
ENSG00000250286	-1.6726	0	Transcriptionally down-regulated and translationally unchanged genes	0
ENSG00000204706	-1.67081	0	Transcriptionally down-regulated and translationally unchanged genes	0
ENSG00000242808	-1.67081	0	Transcriptionally down-regulated and translationally unchanged genes	0
ENSG00000248925	-1.67081	0	Transcriptionally down-regulated and translationally unchanged genes	0
ENSG00000095370	-1.67081	0	Transcriptionally down-regulated and translationally unchanged genes	0
ENSG00000243802	-1.67062	0	Transcriptionally down-regulated and translationally unchanged genes	0
ENSG00000225506	-1.67062	0	Transcriptionally down-regulated and translationally unchanged genes	0
ENSG00000142082	-1.66929	0.512384	Transcriptionally down-regulated and translationally unchanged genes	0
ENSG00000136122	-1.66837	-0.326423	Transcriptionally down-regulated and translationally unchanged genes	0
ENSG00000175322	-1.66672	0	Transcriptionally down-regulated and translationally unchanged genes	0
ENSG00000166851	-1.66668	-0.220241	Transcriptionally down-regulated and translationally unchanged genes	14
ENSG00000227039	-1.6656	0	Transcriptionally down-regulated and translationally unchanged genes	0
ENSG00000115255	-1.66545	0	Transcriptionally down-regulated and translationally unchanged genes	0
ENSG00000273891	-1.66529	0	Transcriptionally down-regulated and translationally unchanged genes	0
ENSG00000100211	-1.66525	0.44176	Transcriptionally down-regulated and translationally unchanged genes	0
ENSG00000105672	-1.66504	0	Transcriptionally down-regulated and translationally unchanged genes	0
ENSG00000198830	-1.66457	-0.414457	Transcriptionally down-regulated and translationally unchanged genes	0
ENSG00000010292	-1.66436	-0.28425	Transcriptionally down-regulated and translationally unchanged genes	0
ENSG00000280018	-1.66362	0	Transcriptionally down-regulated and translationally unchanged genes	0
ENSG00000277324	-1.66301	0	Transcriptionally down-regulated and translationally unchanged genes	0
ENSG00000224418	-1.66265	0	Transcriptionally down-regulated and translationally unchanged genes	0
ENSG00000267546	-1.66265	0	Transcriptionally down-regulated and translationally unchanged genes	0
ENSG00000185088	-1.66218	-0.101194	Transcriptionally down-regulated and translationally unchanged genes	6
ENSG00000135093	-1.6597	0.652456	Transcriptionally down-regulated and translationally unchanged genes	0
ENSG00000158483	-1.65933	0	Transcriptionally down-regulated and translationally unchanged genes	0
ENSG00000183621	-1.65816	-0.845985	Transcriptionally down-regulated and translationally unchanged genes	0
ENSG00000013392	-1.65793	0	Transcriptionally down-regulated and translationally unchanged genes	0
ENSG00000226137	-1.65573	0	Transcriptionally down-regulated and translationally unchanged genes	0
ENSG00000231154	-1.65537	0	Transcriptionally down-regulated and translationally unchanged genes	0
ENSG00000135338	-1.65269	0	Transcriptionally down-regulated and translationally unchanged genes	0
ENSG00000223764	-1.65194	0	Transcriptionally down-regulated and translationally unchanged genes	0
ENSG00000214842	-1.65194	0	Transcriptionally down-regulated and translationally unchanged genes	0
ENSG00000227603	-1.65194	0	Transcriptionally down-regulated and translationally unchanged genes	0
ENSG00000273711	-1.65194	0	Transcriptionally down-regulated and translationally unchanged genes	0
ENSG00000281005	-1.65194	0	Transcriptionally down-regulated and translationally unchanged genes	0
ENSG00000267733	-1.65194	0	Transcriptionally down-regulated and translationally unchanged genes	0
ENSG00000227256	-1.65194	0	Transcriptionally down-regulated and translationally unchanged genes	0
ENSG00000271966	-1.65194	0	Transcriptionally down-regulated and translationally unchanged genes	0
ENSG00000148704	-1.65194	0	Transcriptionally down-regulated and translationally unchanged genes	0
ENSG00000180660	-1.65194	-0.845985	Transcriptionally down-regulated and translationally unchanged genes	0
ENSG00000258445	-1.65194	0	Transcriptionally down-regulated and translationally unchanged genes	0
ENSG00000119614	-1.65194	0	Transcriptionally down-regulated and translationally unchanged genes	0
ENSG00000197587	-1.65184	0	Transcriptionally down-regulated and translationally unchanged genes	0
ENSG00000177570	-1.65168	-0.947338	Transcriptionally down-regulated and translationally unchanged genes	0
ENSG00000171843	-1.65152	-0.834922	Transcriptionally down-regulated and translationally unchanged genes	0
ENSG00000116857	-1.6497	-0.35239	Transcriptionally down-regulated and translationally unchanged genes	0
ENSG00000186470	-1.64954	0	Transcriptionally down-regulated and translationally unchanged genes	0
ENSG00000107537	-1.64877	-0.161253	Transcriptionally down-regulated and translationally unchanged genes	0
ENSG00000263657	-1.64659	0	Transcriptionally down-regulated and translationally unchanged genes	0
ENSG00000213123	-1.64424	0.339292	Transcriptionally down-regulated and translationally unchanged genes	0
ENSG00000233170	-1.64416	0	Transcriptionally down-regulated and translationally unchanged genes	0
ENSG00000237491	-1.644	0	Transcriptionally down-regulated and translationally unchanged genes	0
ENSG00000144120	-1.64384	0	Transcriptionally down-regulated and translationally unchanged genes	0
ENSG00000151093	-1.64338	0.30832	Transcriptionally down-regulated and translationally unchanged genes	0
ENSG00000154134	-1.64327	-0.597893	Transcriptionally down-regulated and translationally unchanged genes	1
ENSG00000215271	-1.64311	0.125082	Transcriptionally down-regulated and translationally unchanged genes	0
ENSG00000273445	-1.64154	0	Transcriptionally down-regulated and translationally unchanged genes	0
ENSG00000189001	-1.64154	0	Transcriptionally down-regulated and translationally unchanged genes	0
ENSG00000262580	-1.63995	0	Transcriptionally down-regulated and translationally unchanged genes	0
ENSG00000144130	-1.63981	0	Transcriptionally down-regulated and translationally unchanged genes	0
ENSG00000232132	-1.63675	0	Transcriptionally down-regulated and translationally unchanged genes	0
ENSG00000104112	-1.63675	0	Transcriptionally down-regulated and translationally unchanged genes	0
ENSG00000170298	-1.63675	0	Transcriptionally down-regulated and translationally unchanged genes	0
ENSG00000185689	-1.63634	0	Transcriptionally down-regulated and translationally unchanged genes	0
ENSG00000231043	-1.63627	0	Transcriptionally down-regulated and translationally unchanged genes	0
ENSG00000184384	-1.63586	0.728802	Transcriptionally down-regulated and translationally unchanged genes	0
ENSG00000229167	-1.63583	0	Transcriptionally down-regulated and translationally unchanged genes	0
ENSG00000164306	-1.6358	0.689059	Transcriptionally down-regulated and translationally unchanged genes	1
ENSG00000254099	-1.63537	0	Transcriptionally down-regulated and translationally unchanged genes	0
ENSG00000238042	-1.63529	0	Transcriptionally down-regulated and translationally unchanged genes	0
ENSG00000100802	-1.63502	0	Transcriptionally down-regulated and translationally unchanged genes	0
ENSG00000218358	-1.63386	0	Transcriptionally down-regulated and translationally unchanged genes	0
ENSG00000096092	-1.63163	0.113371	Transcriptionally down-regulated and translationally unchanged genes	0
ENSG00000261616	-1.63061	0	Transcriptionally down-regulated and translationally unchanged genes	0
ENSG00000153790	-1.63041	0	Transcriptionally down-regulated and translationally unchanged genes	0
ENSG00000100439	-1.63029	-0.14221	Transcriptionally down-regulated and translationally unchanged genes	0
ENSG00000118690	-1.62831	0	Transcriptionally down-regulated and translationally unchanged genes	0
ENSG00000271335	-1.62797	0	Transcriptionally down-regulated and translationally unchanged genes	0
ENSG00000279368	-1.62759	0	Transcriptionally down-regulated and translationally unchanged genes	0
ENSG00000188257	-1.62759	0	Transcriptionally down-regulated and translationally unchanged genes	0
ENSG00000279168	-1.62759	0	Transcriptionally down-regulated and translationally unchanged genes	0
ENSG00000248265	-1.62759	0	Transcriptionally down-regulated and translationally unchanged genes	0
ENSG00000160396	-1.62759	0	Transcriptionally down-regulated and translationally unchanged genes	0
ENSG00000183878	-1.62759	0	Transcriptionally down-regulated and translationally unchanged genes	0
ENSG00000076382	-1.62731	0.288322	Transcriptionally down-regulated and translationally unchanged genes	0
ENSG00000186448	-1.62687	-0.211094	Transcriptionally down-regulated and translationally unchanged genes	0
ENSG00000265763	-1.62668	0	Transcriptionally down-regulated and translationally unchanged genes	0
ENSG00000163683	-1.62595	0.0339447	Transcriptionally down-regulated and translationally unchanged genes	0
ENSG00000271989	-1.62588	0	Transcriptionally down-regulated and translationally unchanged genes	0
ENSG00000224321	-1.62549	0	Transcriptionally down-regulated and translationally unchanged genes	0
ENSG00000177842	-1.62549	0	Transcriptionally down-regulated and translationally unchanged genes	0
ENSG00000235721	-1.62356	0	Transcriptionally down-regulated and translationally unchanged genes	0
ENSG00000176222	-1.62356	0	Transcriptionally down-regulated and translationally unchanged genes	0
ENSG00000248092	-1.62341	0	Transcriptionally down-regulated and translationally unchanged genes	0
ENSG00000261324	-1.62214	0	Transcriptionally down-regulated and translationally unchanged genes	0
ENSG00000250320	-1.62151	-0.845985	Transcriptionally down-regulated and translationally unchanged genes	0
ENSG00000123405	-1.62104	0	Transcriptionally down-regulated and translationally unchanged genes	0
ENSG00000075461	-1.62062	0	Transcriptionally down-regulated and translationally unchanged genes	0
ENSG00000254635	-1.62018	0	Transcriptionally down-regulated and translationally unchanged genes	0
ENSG00000213799	-1.61974	0	Transcriptionally down-regulated and translationally unchanged genes	0
ENSG00000248008	-1.61912	0	Transcriptionally down-regulated and translationally unchanged genes	0
ENSG00000114251	-1.61858	-0.519538	Transcriptionally down-regulated and translationally unchanged genes	0
ENSG00000158023	-1.61476	-0.1349	Transcriptionally down-regulated and translationally unchanged genes	0
ENSG00000143494	-1.61474	0	Transcriptionally down-regulated and translationally unchanged genes	0
ENSG00000197308	-1.61474	0	Transcriptionally down-regulated and translationally unchanged genes	0
ENSG00000266601	-1.61474	0	Transcriptionally down-regulated and translationally unchanged genes	0
ENSG00000269388	-1.61474	0	Transcriptionally down-regulated and translationally unchanged genes	0
ENSG00000213939	-1.61473	0	Transcriptionally down-regulated and translationally unchanged genes	0
ENSG00000143412	-1.61454	0	Transcriptionally down-regulated and translationally unchanged genes	0
ENSG00000240024	-1.61449	0	Transcriptionally down-regulated and translationally unchanged genes	0
ENSG00000238278	-1.61439	0	Transcriptionally down-regulated and translationally unchanged genes	0
ENSG00000109586	-1.61432	0.892964	Transcriptionally down-regulated and translationally unchanged genes	0
ENSG00000108641	-1.61179	0.500699	Transcriptionally down-regulated and translationally unchanged genes	0
ENSG00000074966	-1.61132	0	Transcriptionally down-regulated and translationally unchanged genes	0
ENSG00000196295	-1.61074	0	Transcriptionally down-regulated and translationally unchanged genes	0
ENSG00000157873	-1.60784	0	Transcriptionally down-regulated and translationally unchanged genes	0
ENSG00000224713	-1.60776	0	Transcriptionally down-regulated and translationally unchanged genes	0
ENSG00000255559	-1.60671	0	Transcriptionally down-regulated and translationally unchanged genes	0
ENSG00000087258	-1.6062	0	Transcriptionally down-regulated and translationally unchanged genes	0
ENSG00000230943	-1.60503	0	Transcriptionally down-regulated and translationally unchanged genes	0
ENSG00000280106	-1.60503	0	Transcriptionally down-regulated and translationally unchanged genes	0
ENSG00000186442	-1.60403	-0.845985	Transcriptionally down-regulated and translationally unchanged genes	0
ENSG00000261159	-1.6028	0	Transcriptionally down-regulated and translationally unchanged genes	0
ENSG00000226823	-1.6028	0	Transcriptionally down-regulated and translationally unchanged genes	0
ENSG00000102738	-1.60274	-0.413027	Transcriptionally down-regulated and translationally unchanged genes	0
ENSG00000116791	-1.60232	-0.425771	Transcriptionally down-regulated and translationally unchanged genes	6
ENSG00000211448	-1.60211	0	Transcriptionally down-regulated and translationally unchanged genes	0
ENSG00000233251	-1.60207	0	Transcriptionally down-regulated and translationally unchanged genes	0
ENSG00000180964	-1.60177	-0.97301	Transcriptionally down-regulated and translationally unchanged genes	0
ENSG00000107614	-1.60056	-0.947338	Transcriptionally down-regulated and translationally unchanged genes	0
ENSG00000137752	-1.60025	0	Transcriptionally down-regulated and translationally unchanged genes	0
ENSG00000277067	-1.59949	0	Transcriptionally down-regulated and translationally unchanged genes	0
ENSG00000240666	-1.59927	0	Transcriptionally down-regulated and translationally unchanged genes	0
ENSG00000246174	-1.59926	0	Transcriptionally down-regulated and translationally unchanged genes	0
ENSG00000180596	-1.59801	0.0512762	Transcriptionally down-regulated and translationally unchanged genes	0
ENSG00000189164	-1.59738	-0.845985	Transcriptionally down-regulated and translationally unchanged genes	0
ENSG00000196757	-1.59702	0	Transcriptionally down-regulated and translationally unchanged genes	0
ENSG00000091622	-1.59662	0.148273	Transcriptionally down-regulated and translationally unchanged genes	0
ENSG00000230015	-1.59657	0	Transcriptionally down-regulated and translationally unchanged genes	0
ENSG00000123609	-1.59598	-0.102427	Transcriptionally down-regulated and translationally unchanged genes	0
ENSG00000109099	-1.59499	-0.244997	Transcriptionally down-regulated and translationally unchanged genes	0
ENSG00000237188	-1.5946	0	Transcriptionally down-regulated and translationally unchanged genes	0
ENSG00000250796	-1.5946	0	Transcriptionally down-regulated and translationally unchanged genes	0
ENSG00000218690	-1.5946	0	Transcriptionally down-regulated and translationally unchanged genes	0
ENSG00000173068	-1.5946	0.194857	Transcriptionally down-regulated and translationally unchanged genes	1
ENSG00000272689	-1.5946	0	Transcriptionally down-regulated and translationally unchanged genes	0
ENSG00000106633	-1.59454	0	Transcriptionally down-regulated and translationally unchanged genes	0
ENSG00000274270	-1.59446	0	Transcriptionally down-regulated and translationally unchanged genes	0
ENSG00000272324	-1.59411	0	Transcriptionally down-regulated and translationally unchanged genes	0
ENSG00000139974	-1.59406	-0.426244	Transcriptionally down-regulated and translationally unchanged genes	0
ENSG00000108771	-1.59264	-0.49654	Transcriptionally down-regulated and translationally unchanged genes	0
ENSG00000174808	-1.59244	0	Transcriptionally down-regulated and translationally unchanged genes	0
ENSG00000233184	-1.59228	0	Transcriptionally down-regulated and translationally unchanged genes	0
ENSG00000137871	-1.59122	0.36054	Transcriptionally down-regulated and translationally unchanged genes	0
ENSG00000143409	-1.59096	-0.0420355	Transcriptionally down-regulated and translationally unchanged genes	4
ENSG00000230330	-1.5909	0	Transcriptionally down-regulated and translationally unchanged genes	0
ENSG00000172469	-1.58775	-0.201571	Transcriptionally down-regulated and translationally unchanged genes	0
ENSG00000254602	-1.58743	0	Transcriptionally down-regulated and translationally unchanged genes	0
ENSG00000272010	-1.58483	0	Transcriptionally down-regulated and translationally unchanged genes	0
ENSG00000273706	-1.58476	0	Transcriptionally down-regulated and translationally unchanged genes	0
ENSG00000241127	-1.58184	0.193802	Transcriptionally down-regulated and translationally unchanged genes	0
ENSG00000163701	-1.58173	0	Transcriptionally down-regulated and translationally unchanged genes	0
ENSG00000144647	-1.57874	0	Transcriptionally down-regulated and translationally unchanged genes	0
ENSG00000104412	-1.57755	-0.21515	Transcriptionally down-regulated and translationally unchanged genes	0
ENSG00000106823	-1.57677	-0.841098	Transcriptionally down-regulated and translationally unchanged genes	0
ENSG00000225492	-1.57664	0	Transcriptionally down-regulated and translationally unchanged genes	0
ENSG00000166452	-1.57661	-0.312465	Transcriptionally down-regulated and translationally unchanged genes	0
ENSG00000237840	-1.57615	-0.0189221	Transcriptionally down-regulated and translationally unchanged genes	0
ENSG00000204301	-1.57357	0	Transcriptionally down-regulated and translationally unchanged genes	0
ENSG00000134463	-1.573	0	Transcriptionally down-regulated and translationally unchanged genes	0
ENSG00000138639	-1.5728	-0.134405	Transcriptionally down-regulated and translationally unchanged genes	5
ENSG00000055163	-1.57086	0.161857	Transcriptionally down-regulated and translationally unchanged genes	0
ENSG00000260095	-1.57086	0	Transcriptionally down-regulated and translationally unchanged genes	0
ENSG00000256667	-1.57078	0	Transcriptionally down-regulated and translationally unchanged genes	0
ENSG00000153832	-1.57015	0	Transcriptionally down-regulated and translationally unchanged genes	0
ENSG00000074621	-1.56974	-0.845985	Transcriptionally down-regulated and translationally unchanged genes	0
ENSG00000138413	-1.56961	-0.174896	Transcriptionally down-regulated and translationally unchanged genes	0
ENSG00000255966	-1.56939	0	Transcriptionally down-regulated and translationally unchanged genes	0
ENSG00000136783	-1.56916	0.336586	Transcriptionally down-regulated and translationally unchanged genes	0
ENSG00000118762	-1.56908	-0.195369	Transcriptionally down-regulated and translationally unchanged genes	2
ENSG00000100154	-1.5683	-0.226868	Transcriptionally down-regulated and translationally unchanged genes	0
ENSG00000150551	-1.56716	0	Transcriptionally down-regulated and translationally unchanged genes	0
ENSG00000138794	-1.56712	-0.846534	Transcriptionally down-regulated and translationally unchanged genes	0
ENSG00000242474	-1.56653	0	Transcriptionally down-regulated and translationally unchanged genes	0
ENSG00000088682	-1.56576	0.239343	Transcriptionally down-regulated and translationally unchanged genes	2
ENSG00000106541	-1.56569	0	Transcriptionally down-regulated and translationally unchanged genes	0
ENSG00000167380	-1.56501	0.0331727	Transcriptionally down-regulated and translationally unchanged genes	1
ENSG00000172716	-1.5647	0.409094	Transcriptionally down-regulated and translationally unchanged genes	0
ENSG00000270673	-1.5645	0	Transcriptionally down-regulated and translationally unchanged genes	0
ENSG00000132746	-1.56422	0	Transcriptionally down-regulated and translationally unchanged genes	0
ENSG00000185332	-1.56422	0	Transcriptionally down-regulated and translationally unchanged genes	0
ENSG00000177640	-1.56338	0	Transcriptionally down-regulated and translationally unchanged genes	0
ENSG00000249572	-1.56335	0	Transcriptionally down-regulated and translationally unchanged genes	0
ENSG00000109854	-1.56286	-0.389359	Transcriptionally down-regulated and translationally unchanged genes	0
ENSG00000156869	-1.56278	0.211644	Transcriptionally down-regulated and translationally unchanged genes	0
ENSG00000158315	-1.56263	0	Transcriptionally down-regulated and translationally unchanged genes	0
ENSG00000150873	-1.56212	0	Transcriptionally down-regulated and translationally unchanged genes	0
ENSG00000243849	-1.56212	0	Transcriptionally down-regulated and translationally unchanged genes	0
ENSG00000270813	-1.56212	0	Transcriptionally down-regulated and translationally unchanged genes	0
ENSG00000282885	-1.56212	0	Transcriptionally down-regulated and translationally unchanged genes	0
ENSG00000225889	-1.56175	0	Transcriptionally down-regulated and translationally unchanged genes	0
ENSG00000147003	-1.56123	0	Transcriptionally down-regulated and translationally unchanged genes	0
ENSG00000185973	-1.55891	-0.897551	Transcriptionally down-regulated and translationally unchanged genes	0
ENSG00000106066	-1.55852	0.8651	Transcriptionally down-regulated and translationally unchanged genes	0
ENSG00000231752	-1.5558	0	Transcriptionally down-regulated and translationally unchanged genes	0
ENSG00000261266	-1.55524	0	Transcriptionally down-regulated and translationally unchanged genes	0
ENSG00000240429	-1.55516	0	Transcriptionally down-regulated and translationally unchanged genes	0
ENSG00000197608	-1.55502	-0.845985	Transcriptionally down-regulated and translationally unchanged genes	0
ENSG00000281912	-1.55493	0	Transcriptionally down-regulated and translationally unchanged genes	0
ENSG00000169964	-1.55478	0	Transcriptionally down-regulated and translationally unchanged genes	0
ENSG00000273449	-1.55478	0	Transcriptionally down-regulated and translationally unchanged genes	0
ENSG00000183161	-1.55417	0.526262	Transcriptionally down-regulated and translationally unchanged genes	0
ENSG00000274471	-1.55393	-0.845985	Transcriptionally down-regulated and translationally unchanged genes	0
ENSG00000270959	-1.55318	0	Transcriptionally down-regulated and translationally unchanged genes	0
ENSG00000164039	-1.55294	0	Transcriptionally down-regulated and translationally unchanged genes	0
ENSG00000231686	-1.55255	0	Transcriptionally down-regulated and translationally unchanged genes	0
ENSG00000203326	-1.55255	0	Transcriptionally down-regulated and translationally unchanged genes	0
ENSG00000235237	-1.54957	0	Transcriptionally down-regulated and translationally unchanged genes	0
ENSG00000154079	-1.54899	0	Transcriptionally down-regulated and translationally unchanged genes	0
ENSG00000179163	-1.54866	-0.927675	Transcriptionally down-regulated and translationally unchanged genes	0
ENSG00000077152	-1.54847	-0.112777	Transcriptionally down-regulated and translationally unchanged genes	0
ENSG00000166845	-1.5484	0.070025	Transcriptionally down-regulated and translationally unchanged genes	0
ENSG00000136156	-1.54743	-0.230267	Transcriptionally down-regulated and translationally unchanged genes	0
ENSG00000162086	-1.54728	0	Transcriptionally down-regulated and translationally unchanged genes	0
ENSG00000233483	-1.54709	0	Transcriptionally down-regulated and translationally unchanged genes	0
ENSG00000113578	-1.54665	-0.379285	Transcriptionally down-regulated and translationally unchanged genes	0
ENSG00000171777	-1.54556	0	Transcriptionally down-regulated and translationally unchanged genes	0
ENSG00000228242	-1.54509	0	Transcriptionally down-regulated and translationally unchanged genes	0
ENSG00000151743	-1.54502	-0.762061	Transcriptionally down-regulated and translationally unchanged genes	3
ENSG00000154767	-1.54493	-0.183399	Transcriptionally down-regulated and translationally unchanged genes	0
ENSG00000165092	-1.54435	0	Transcriptionally down-regulated and translationally unchanged genes	0
ENSG00000166352	-1.54331	-0.117191	Transcriptionally down-regulated and translationally unchanged genes	0
ENSG00000228063	-1.54261	0	Transcriptionally down-regulated and translationally unchanged genes	0
ENSG00000134215	-1.54209	0	Transcriptionally down-regulated and translationally unchanged genes	0
ENSG00000258457	-1.54147	0	Transcriptionally down-regulated and translationally unchanged genes	0
ENSG00000247828	-1.54113	0.50346	Transcriptionally down-regulated and translationally unchanged genes	0
ENSG00000094631	-1.54105	-0.601652	Transcriptionally down-regulated and translationally unchanged genes	0
ENSG00000110693	-1.53834	0	Transcriptionally down-regulated and translationally unchanged genes	0
ENSG00000074527	-1.53776	-0.190815	Transcriptionally down-regulated and translationally unchanged genes	0
ENSG00000204177	-1.53717	0	Transcriptionally down-regulated and translationally unchanged genes	0
ENSG00000250615	-1.53608	0	Transcriptionally down-regulated and translationally unchanged genes	0
ENSG00000256458	-1.53517	0	Transcriptionally down-regulated and translationally unchanged genes	0
ENSG00000277978	-1.53483	0	Transcriptionally down-regulated and translationally unchanged genes	0
ENSG00000146411	-1.53467	0.195517	Transcriptionally down-regulated and translationally unchanged genes	0
ENSG00000104147	-1.53454	-0.615386	Transcriptionally down-regulated and translationally unchanged genes	0
ENSG00000206337	-1.533	0	Transcriptionally down-regulated and translationally unchanged genes	0
ENSG00000279759	-1.5312	0	Transcriptionally down-regulated and translationally unchanged genes	0
ENSG00000248256	-1.5312	0	Transcriptionally down-regulated and translationally unchanged genes	0
ENSG00000113296	-1.5312	0	Transcriptionally down-regulated and translationally unchanged genes	0
ENSG00000253958	-1.5312	0	Transcriptionally down-regulated and translationally unchanged genes	0
ENSG00000168907	-1.5312	0	Transcriptionally down-regulated and translationally unchanged genes	0
ENSG00000234869	-1.5312	0	Transcriptionally down-regulated and translationally unchanged genes	0
ENSG00000135473	-1.53064	0.984158	Transcriptionally down-regulated and translationally unchanged genes	0
ENSG00000254821	-1.53056	0	Transcriptionally down-regulated and translationally unchanged genes	0
ENSG00000182141	-1.53028	0	Transcriptionally down-regulated and translationally unchanged genes	0
ENSG00000243071	-1.5302	0	Transcriptionally down-regulated and translationally unchanged genes	0
ENSG00000250731	-1.5302	0	Transcriptionally down-regulated and translationally unchanged genes	0
ENSG00000198721	-1.5297	0.429405	Transcriptionally down-regulated and translationally unchanged genes	4
ENSG00000241860	-1.52903	0	Transcriptionally down-regulated and translationally unchanged genes	0
ENSG00000198658	-1.52903	0	Transcriptionally down-regulated and translationally unchanged genes	0
ENSG00000121542	-1.52871	0.0205942	Transcriptionally down-regulated and translationally unchanged genes	0
ENSG00000224805	-1.52861	0	Transcriptionally down-regulated and translationally unchanged genes	0
ENSG00000234129	-1.52861	0	Transcriptionally down-regulated and translationally unchanged genes	0
ENSG00000136235	-1.52838	-0.132614	Transcriptionally down-regulated and translationally unchanged genes	0
ENSG00000051825	-1.52805	-0.588789	Transcriptionally down-regulated and translationally unchanged genes	0
ENSG00000266947	-1.5278	0	Transcriptionally down-regulated and translationally unchanged genes	0
ENSG00000245213	-1.52626	0	Transcriptionally down-regulated and translationally unchanged genes	0
ENSG00000278916	-1.52603	0	Transcriptionally down-regulated and translationally unchanged genes	0
ENSG00000167578	-1.52549	0	Transcriptionally down-regulated and translationally unchanged genes	0
ENSG00000228436	-1.52501	0	Transcriptionally down-regulated and translationally unchanged genes	0
ENSG00000163626	-1.52347	0.594229	Transcriptionally down-regulated and translationally unchanged genes	0
ENSG00000122970	-1.52226	0.0940715	Transcriptionally down-regulated and translationally unchanged genes	0
ENSG00000276728	-1.52146	0	Transcriptionally down-regulated and translationally unchanged genes	0
ENSG00000123342	-1.5213	-0.340273	Transcriptionally down-regulated and translationally unchanged genes	0
ENSG00000196290	-1.5208	0.270938	Transcriptionally down-regulated and translationally unchanged genes	0
ENSG00000267102	-1.52066	0	Transcriptionally down-regulated and translationally unchanged genes	0
ENSG00000282851	-1.52045	0	Transcriptionally down-regulated and translationally unchanged genes	0
ENSG00000149548	-1.52033	0.330212	Transcriptionally down-regulated and translationally unchanged genes	0
ENSG00000121691	-1.51945	0.478558	Transcriptionally down-regulated and translationally unchanged genes	0
ENSG00000234373	-1.51824	0	Transcriptionally down-regulated and translationally unchanged genes	0
ENSG00000176928	-1.51824	-0.49654	Transcriptionally down-regulated and translationally unchanged genes	0
ENSG00000146856	-1.51684	0	Transcriptionally down-regulated and translationally unchanged genes	0
ENSG00000177432	-1.5155	0	Transcriptionally down-regulated and translationally unchanged genes	0
ENSG00000256294	-1.51291	0	Transcriptionally down-regulated and translationally unchanged genes	0
ENSG00000164292	-1.51276	-0.724837	Transcriptionally down-regulated and translationally unchanged genes	4
ENSG00000251369	-1.51274	0	Transcriptionally down-regulated and translationally unchanged genes	0
ENSG00000106460	-1.51258	-0.386465	Transcriptionally down-regulated and translationally unchanged genes	0
ENSG00000213468	-1.51248	0	Transcriptionally down-regulated and translationally unchanged genes	0
ENSG00000259322	-1.5124	0	Transcriptionally down-regulated and translationally unchanged genes	0
ENSG00000251152	-1.50796	0	Transcriptionally down-regulated and translationally unchanged genes	0
ENSG00000233902	-1.50779	0	Transcriptionally down-regulated and translationally unchanged genes	0
ENSG00000221887	-1.50741	0	Transcriptionally down-regulated and translationally unchanged genes	0
ENSG00000240065	-1.50711	-0.754914	Transcriptionally down-regulated and translationally unchanged genes	0
ENSG00000188001	-1.50632	0	Transcriptionally down-regulated and translationally unchanged genes	0
ENSG00000227227	-1.50535	0	Transcriptionally down-regulated and translationally unchanged genes	0
ENSG00000225302	-1.50527	0	Transcriptionally down-regulated and translationally unchanged genes	0
ENSG00000253358	-1.50393	0	Transcriptionally down-regulated and translationally unchanged genes	0
ENSG00000232346	-1.50346	0	Transcriptionally down-regulated and translationally unchanged genes	0
ENSG00000133640	-1.50319	0	Transcriptionally down-regulated and translationally unchanged genes	0
ENSG00000261519	-1.50298	0	Transcriptionally down-regulated and translationally unchanged genes	0
ENSG00000168517	-1.50271	0.66905	Transcriptionally down-regulated and translationally unchanged genes	0
ENSG00000204611	-1.50067	0	Transcriptionally down-regulated and translationally unchanged genes	0
ENSG00000233834	-1.49969	0	Transcriptionally down-regulated and translationally unchanged genes	0
ENSG00000136108	-1.49904	-0.34797	Transcriptionally down-regulated and translationally unchanged genes	1
ENSG00000210195	-1.49741	0.862542	Transcriptionally down-regulated and translationally unchanged genes	0
ENSG00000096093	-1.49633	0.32005	Transcriptionally down-regulated and translationally unchanged genes	6
ENSG00000180638	-1.49605	0	Transcriptionally down-regulated and translationally unchanged genes	0
ENSG00000180229	-1.496	0	Transcriptionally down-regulated and translationally unchanged genes	0
ENSG00000227278	-1.49585	0	Transcriptionally down-regulated and translationally unchanged genes	0
ENSG00000070081	-1.49577	-0.153327	Transcriptionally down-regulated and translationally unchanged genes	0
ENSG00000121417	-1.49558	-0.762061	Transcriptionally down-regulated and translationally unchanged genes	5
ENSG00000035499	-1.49517	0.196358	Transcriptionally down-regulated and translationally unchanged genes	0
ENSG00000130055	-1.49517	0	Transcriptionally down-regulated and translationally unchanged genes	0
ENSG00000253671	-1.49517	0	Transcriptionally down-regulated and translationally unchanged genes	0
ENSG00000259315	-1.49517	0	Transcriptionally down-regulated and translationally unchanged genes	0
ENSG00000140835	-1.49517	0	Transcriptionally down-regulated and translationally unchanged genes	0
ENSG00000259209	-1.49517	0	Transcriptionally down-regulated and translationally unchanged genes	0
ENSG00000284602	-1.49444	0	Transcriptionally down-regulated and translationally unchanged genes	0
ENSG00000160194	-1.49442	0.0833539	Transcriptionally down-regulated and translationally unchanged genes	0
ENSG00000068784	-1.49424	-0.0779833	Transcriptionally down-regulated and translationally unchanged genes	0
ENSG00000177406	-1.49356	0	Transcriptionally down-regulated and translationally unchanged genes	0
ENSG00000003989	-1.49194	0.318063	Transcriptionally down-regulated and translationally unchanged genes	0
ENSG00000142856	-1.49187	-0.243158	Transcriptionally down-regulated and translationally unchanged genes	0
ENSG00000125703	-1.49128	0.697232	Transcriptionally down-regulated and translationally unchanged genes	0
ENSG00000118961	-1.49064	-0.489121	Transcriptionally down-regulated and translationally unchanged genes	13
ENSG00000181104	-1.4905	0.698745	Transcriptionally down-regulated and translationally unchanged genes	0
ENSG00000133958	-1.48903	0	Transcriptionally down-regulated and translationally unchanged genes	0
ENSG00000178597	-1.48894	0	Transcriptionally down-regulated and translationally unchanged genes	0
ENSG00000253445	-1.48816	0	Transcriptionally down-regulated and translationally unchanged genes	0
ENSG00000146776	-1.48809	-0.660708	Transcriptionally down-regulated and translationally unchanged genes	0
ENSG00000168970	-1.48658	0	Transcriptionally down-regulated and translationally unchanged genes	0
ENSG00000187801	-1.48643	0	Transcriptionally down-regulated and translationally unchanged genes	0
ENSG00000274267	-1.48636	-0.0321619	Transcriptionally down-regulated and translationally unchanged genes	0
ENSG00000236682	-1.48531	0	Transcriptionally down-regulated and translationally unchanged genes	0
ENSG00000150764	-1.48501	0	Transcriptionally down-regulated and translationally unchanged genes	0
ENSG00000182134	-1.48454	0	Transcriptionally down-regulated and translationally unchanged genes	0
ENSG00000136098	-1.48425	0.50346	Transcriptionally down-regulated and translationally unchanged genes	0
ENSG00000248839	-1.48424	0	Transcriptionally down-regulated and translationally unchanged genes	0
ENSG00000150667	-1.48163	0	Transcriptionally down-regulated and translationally unchanged genes	0
ENSG00000173267	-1.48047	0.0806178	Transcriptionally down-regulated and translationally unchanged genes	0
ENSG00000214832	-1.47994	0	Transcriptionally down-regulated and translationally unchanged genes	0
ENSG00000159915	-1.47994	0	Transcriptionally down-regulated and translationally unchanged genes	0
ENSG00000181826	-1.47657	0.961304	Transcriptionally down-regulated and translationally unchanged genes	0
ENSG00000234546	-1.47615	0	Transcriptionally down-regulated and translationally unchanged genes	0
ENSG00000162946	-1.47615	0	Transcriptionally down-regulated and translationally unchanged genes	0
ENSG00000140043	-1.47601	-0.0420355	Transcriptionally down-regulated and translationally unchanged genes	4
ENSG00000231584	-1.47589	0	Transcriptionally down-regulated and translationally unchanged genes	0
ENSG00000156284	-1.47506	0	Transcriptionally down-regulated and translationally unchanged genes	0
ENSG00000170959	-1.47504	0	Transcriptionally down-regulated and translationally unchanged genes	0
ENSG00000180616	-1.47504	0	Transcriptionally down-regulated and translationally unchanged genes	0
ENSG00000175449	-1.47501	0	Transcriptionally down-regulated and translationally unchanged genes	0
ENSG00000227775	-1.47462	0	Transcriptionally down-regulated and translationally unchanged genes	0
ENSG00000148288	-1.47453	0	Transcriptionally down-regulated and translationally unchanged genes	0
ENSG00000072858	-1.47449	0	Transcriptionally down-regulated and translationally unchanged genes	0
ENSG00000103528	-1.47443	0	Transcriptionally down-regulated and translationally unchanged genes	0
ENSG00000137628	-1.47425	-0.462538	Transcriptionally down-regulated and translationally unchanged genes	0
ENSG00000244041	-1.47322	0	Transcriptionally down-regulated and translationally unchanged genes	0
ENSG00000153140	-1.47295	-0.0940596	Transcriptionally down-regulated and translationally unchanged genes	0
ENSG00000156298	-1.47243	0	Transcriptionally down-regulated and translationally unchanged genes	0
ENSG00000163794	-1.47188	0	Transcriptionally down-regulated and translationally unchanged genes	0
ENSG00000232586	-1.47051	0	Transcriptionally down-regulated and translationally unchanged genes	0
ENSG00000237523	-1.4705	0	Transcriptionally down-regulated and translationally unchanged genes	0
ENSG00000185019	-1.46903	0.154015	Transcriptionally down-regulated and translationally unchanged genes	0
ENSG00000227036	-1.46894	0	Transcriptionally down-regulated and translationally unchanged genes	0
ENSG00000159871	-1.46603	0	Transcriptionally down-regulated and translationally unchanged genes	0
ENSG00000121851	-1.46363	0.154015	Transcriptionally down-regulated and translationally unchanged genes	0
ENSG00000184445	-1.46183	-0.231662	Transcriptionally down-regulated and translationally unchanged genes	13
ENSG00000003400	-1.46164	0	Transcriptionally down-regulated and translationally unchanged genes	0
ENSG00000166130	-1.4611	-0.894687	Transcriptionally down-regulated and translationally unchanged genes	0
ENSG00000227502	-1.46049	0	Transcriptionally down-regulated and translationally unchanged genes	0
ENSG00000272195	-1.4596	0	Transcriptionally down-regulated and translationally unchanged genes	0
ENSG00000012048	-1.45911	0.0535104	Transcriptionally down-regulated and translationally unchanged genes	5
ENSG00000263002	-1.4591	0.50346	Transcriptionally down-regulated and translationally unchanged genes	0
ENSG00000133321	-1.45879	-0.947338	Transcriptionally down-regulated and translationally unchanged genes	0
ENSG00000213762	-1.45823	0.339292	Transcriptionally down-regulated and translationally unchanged genes	0
ENSG00000145287	-1.45821	0	Transcriptionally down-regulated and translationally unchanged genes	0
ENSG00000278637	-1.45708	-0.327414	Transcriptionally down-regulated and translationally unchanged genes	0
ENSG00000136280	-1.45671	0.511426	Transcriptionally down-regulated and translationally unchanged genes	0
ENSG00000189420	-1.45642	0	Transcriptionally down-regulated and translationally unchanged genes	0
ENSG00000270964	-1.45638	0	Transcriptionally down-regulated and translationally unchanged genes	0
ENSG00000198131	-1.45613	-0.160097	Transcriptionally down-regulated and translationally unchanged genes	0
ENSG00000120370	-1.45582	0.398238	Transcriptionally down-regulated and translationally unchanged genes	0
ENSG00000108839	-1.45569	0	Transcriptionally down-regulated and translationally unchanged genes	0
ENSG00000150687	-1.45398	0.405545	Transcriptionally down-regulated and translationally unchanged genes	0
ENSG00000180871	-1.45371	0	Transcriptionally down-regulated and translationally unchanged genes	0
ENSG00000132406	-1.45153	-0.226509	Transcriptionally down-regulated and translationally unchanged genes	0
ENSG00000177868	-1.44887	0	Transcriptionally down-regulated and translationally unchanged genes	0
ENSG00000248356	-1.44831	0	Transcriptionally down-regulated and translationally unchanged genes	0
ENSG00000250794	-1.44831	0	Transcriptionally down-regulated and translationally unchanged genes	0
ENSG00000277290	-1.44831	0	Transcriptionally down-regulated and translationally unchanged genes	0
ENSG00000227214	-1.44763	0	Transcriptionally down-regulated and translationally unchanged genes	0
ENSG00000198216	-1.44575	0	Transcriptionally down-regulated and translationally unchanged genes	0
ENSG00000181798	-1.44575	0	Transcriptionally down-regulated and translationally unchanged genes	0
ENSG00000163285	-1.44575	0	Transcriptionally down-regulated and translationally unchanged genes	0
ENSG00000218208	-1.44575	0	Transcriptionally down-regulated and translationally unchanged genes	0
ENSG00000105784	-1.44575	0	Transcriptionally down-regulated and translationally unchanged genes	0
ENSG00000200769	-1.44575	0	Transcriptionally down-regulated and translationally unchanged genes	0
ENSG00000240877	-1.44575	0	Transcriptionally down-regulated and translationally unchanged genes	0
ENSG00000184925	-1.44575	0	Transcriptionally down-regulated and translationally unchanged genes	0
ENSG00000185958	-1.44575	0	Transcriptionally down-regulated and translationally unchanged genes	0
ENSG00000271327	-1.44575	0	Transcriptionally down-regulated and translationally unchanged genes	0
ENSG00000235438	-1.44575	0	Transcriptionally down-regulated and translationally unchanged genes	0
ENSG00000262152	-1.44575	0	Transcriptionally down-regulated and translationally unchanged genes	0
ENSG00000261742	-1.44575	0	Transcriptionally down-regulated and translationally unchanged genes	0
ENSG00000260816	-1.44575	0	Transcriptionally down-regulated and translationally unchanged genes	0
ENSG00000262952	-1.44575	0	Transcriptionally down-regulated and translationally unchanged genes	0
ENSG00000200354	-1.44575	-0.211586	Transcriptionally down-regulated and translationally unchanged genes	0
ENSG00000268785	-1.44575	0	Transcriptionally down-regulated and translationally unchanged genes	0
ENSG00000279203	-1.44575	0	Transcriptionally down-regulated and translationally unchanged genes	0
ENSG00000186723	-1.44575	0	Transcriptionally down-regulated and translationally unchanged genes	0
ENSG00000237347	-1.44575	0	Transcriptionally down-regulated and translationally unchanged genes	0
ENSG00000188677	-1.44575	0.859951	Transcriptionally down-regulated and translationally unchanged genes	0
ENSG00000227953	-1.44575	0	Transcriptionally down-regulated and translationally unchanged genes	0
ENSG00000233613	-1.44575	0	Transcriptionally down-regulated and translationally unchanged genes	0
ENSG00000197256	-1.44514	-0.0337519	Transcriptionally down-regulated and translationally unchanged genes	1
ENSG00000149218	-1.44357	-0.938237	Transcriptionally down-regulated and translationally unchanged genes	0
ENSG00000090989	-1.44301	0.0177645	Transcriptionally down-regulated and translationally unchanged genes	0
ENSG00000187601	-1.44244	-0.40369	Transcriptionally down-regulated and translationally unchanged genes	0
ENSG00000223804	-1.44217	0	Transcriptionally down-regulated and translationally unchanged genes	0
ENSG00000249492	-1.44148	0	Transcriptionally down-regulated and translationally unchanged genes	0
ENSG00000134152	-1.44107	0.366934	Transcriptionally down-regulated and translationally unchanged genes	2
ENSG00000175575	-1.43907	-0.157825	Transcriptionally down-regulated and translationally unchanged genes	4
ENSG00000269293	-1.43762	-0.824685	Transcriptionally down-regulated and translationally unchanged genes	0
ENSG00000225265	-1.43622	0	Transcriptionally down-regulated and translationally unchanged genes	0
ENSG00000176809	-1.43593	0	Transcriptionally down-regulated and translationally unchanged genes	6
ENSG00000250240	-1.43518	0	Transcriptionally down-regulated and translationally unchanged genes	0
ENSG00000279088	-1.43502	0	Transcriptionally down-regulated and translationally unchanged genes	0
ENSG00000249626	-1.43488	0	Transcriptionally down-regulated and translationally unchanged genes	0
ENSG00000259709	-1.43457	0	Transcriptionally down-regulated and translationally unchanged genes	0
ENSG00000006025	-1.43447	-0.70799	Transcriptionally down-regulated and translationally unchanged genes	0
ENSG00000107742	-1.4332	0	Transcriptionally down-regulated and translationally unchanged genes	0
ENSG00000064199	-1.43256	-0.0420355	Transcriptionally down-regulated and translationally unchanged genes	0
ENSG00000215548	-1.43222	0	Transcriptionally down-regulated and translationally unchanged genes	0
ENSG00000145386	-1.43213	-0.603663	Transcriptionally down-regulated and translationally unchanged genes	0
ENSG00000131732	-1.43092	0.382524	Transcriptionally down-regulated and translationally unchanged genes	0
ENSG00000274386	-1.4307	0	Transcriptionally down-regulated and translationally unchanged genes	0
ENSG00000141655	-1.43069	-0.692591	Transcriptionally down-regulated and translationally unchanged genes	0
ENSG00000136521	-1.43065	0.00664635	Transcriptionally down-regulated and translationally unchanged genes	0
ENSG00000261455	-1.43044	0	Transcriptionally down-regulated and translationally unchanged genes	0
ENSG00000261716	-1.43042	0	Transcriptionally down-regulated and translationally unchanged genes	0
ENSG00000159208	-1.42927	-0.0587446	Transcriptionally down-regulated and translationally unchanged genes	0
ENSG00000172878	-1.42898	0	Transcriptionally down-regulated and translationally unchanged genes	0
ENSG00000189050	-1.42876	0.50346	Transcriptionally down-regulated and translationally unchanged genes	0
ENSG00000120333	-1.4281	-0.647351	Transcriptionally down-regulated and translationally unchanged genes	0
ENSG00000186666	-1.42785	0	Transcriptionally down-regulated and translationally unchanged genes	0
ENSG00000132436	-1.42736	-0.96643	Transcriptionally down-regulated and translationally unchanged genes	0
ENSG00000171806	-1.42695	-0.845985	Transcriptionally down-regulated and translationally unchanged genes	0
ENSG00000150433	-1.42607	0	Transcriptionally down-regulated and translationally unchanged genes	0
ENSG00000141665	-1.42335	0	Transcriptionally down-regulated and translationally unchanged genes	0
ENSG00000225871	-1.42318	0	Transcriptionally down-regulated and translationally unchanged genes	0
ENSG00000129518	-1.42251	0.0920103	Transcriptionally down-regulated and translationally unchanged genes	0
ENSG00000164087	-1.42052	0.284095	Transcriptionally down-regulated and translationally unchanged genes	0
ENSG00000111802	-1.42008	-0.83891	Transcriptionally down-regulated and translationally unchanged genes	0
ENSG00000269054	-1.41992	0	Transcriptionally down-regulated and translationally unchanged genes	0
ENSG00000049246	-1.41988	-0.33906	Transcriptionally down-regulated and translationally unchanged genes	0
ENSG00000188596	-1.419	0	Transcriptionally down-regulated and translationally unchanged genes	0
ENSG00000134690	-1.41849	-0.137465	Transcriptionally down-regulated and translationally unchanged genes	0
ENSG00000042317	-1.41675	0	Transcriptionally down-regulated and translationally unchanged genes	0
ENSG00000241472	-1.41525	0	Transcriptionally down-regulated and translationally unchanged genes	0
ENSG00000081665	-1.41511	0	Transcriptionally down-regulated and translationally unchanged genes	0
ENSG00000164414	-1.41509	0	Transcriptionally down-regulated and translationally unchanged genes	0
ENSG00000150782	-1.41463	0.276635	Transcriptionally down-regulated and translationally unchanged genes	0
ENSG00000197044	-1.41325	-0.692591	Transcriptionally down-regulated and translationally unchanged genes	0
ENSG00000177683	-1.41123	-0.374157	Transcriptionally down-regulated and translationally unchanged genes	1
ENSG00000272760	-1.41075	0	Transcriptionally down-regulated and translationally unchanged genes	0
ENSG00000243491	-1.41049	0	Transcriptionally down-regulated and translationally unchanged genes	0
ENSG00000179406	-1.40997	0	Transcriptionally down-regulated and translationally unchanged genes	0
ENSG00000265018	-1.40957	0	Transcriptionally down-regulated and translationally unchanged genes	0
ENSG00000101447	-1.40952	-0.60206	Transcriptionally down-regulated and translationally unchanged genes	0
ENSG00000242282	-1.40946	0	Transcriptionally down-regulated and translationally unchanged genes	0
ENSG00000090889	-1.40788	-0.653547	Transcriptionally down-regulated and translationally unchanged genes	0
ENSG00000230896	-1.40748	0	Transcriptionally down-regulated and translationally unchanged genes	0
ENSG00000148053	-1.40728	0.30832	Transcriptionally down-regulated and translationally unchanged genes	0
ENSG00000153363	-1.40717	-0.692591	Transcriptionally down-regulated and translationally unchanged genes	0
ENSG00000141574	-1.40716	0	Transcriptionally down-regulated and translationally unchanged genes	0
ENSG00000131400	-1.40662	0	Transcriptionally down-regulated and translationally unchanged genes	0
ENSG00000225883	-1.4061	0	Transcriptionally down-regulated and translationally unchanged genes	0
ENSG00000267480	-1.4061	0	Transcriptionally down-regulated and translationally unchanged genes	0
ENSG00000274427	-1.4061	0	Transcriptionally down-regulated and translationally unchanged genes	0
ENSG00000275784	-1.4061	0	Transcriptionally down-regulated and translationally unchanged genes	0
ENSG00000198125	-1.4061	0	Transcriptionally down-regulated and translationally unchanged genes	0
ENSG00000278318	-1.40559	0	Transcriptionally down-regulated and translationally unchanged genes	0
ENSG00000270933	-1.40533	0	Transcriptionally down-regulated and translationally unchanged genes	0
ENSG00000109572	-1.40398	-0.052637	Transcriptionally down-regulated and translationally unchanged genes	0
ENSG00000091656	-1.40283	0.818863	Transcriptionally down-regulated and translationally unchanged genes	0
ENSG00000205559	-1.40254	0	Transcriptionally down-regulated and translationally unchanged genes	0
ENSG00000135336	-1.4024	0.531013	Transcriptionally down-regulated and translationally unchanged genes	1
ENSG00000279399	-1.40208	0	Transcriptionally down-regulated and translationally unchanged genes	0
ENSG00000269583	-1.40196	0	Transcriptionally down-regulated and translationally unchanged genes	0
ENSG00000166321	-1.40082	0	Transcriptionally down-regulated and translationally unchanged genes	0
ENSG00000268592	-1.40069	0	Transcriptionally down-regulated and translationally unchanged genes	0
ENSG00000129048	-1.40067	-0.692591	Transcriptionally down-regulated and translationally unchanged genes	0
ENSG00000173727	-1.40048	0	Transcriptionally down-regulated and translationally unchanged genes	0
ENSG00000173614	-1.40013	0.0181286	Transcriptionally down-regulated and translationally unchanged genes	0
ENSG00000255867	-1.40011	0	Transcriptionally down-regulated and translationally unchanged genes	0
ENSG00000260668	-1.40011	0	Transcriptionally down-regulated and translationally unchanged genes	0
ENSG00000268902	-1.39959	0	Transcriptionally down-regulated and translationally unchanged genes	0
ENSG00000185437	-1.39946	0	Transcriptionally down-regulated and translationally unchanged genes	0
ENSG00000173295	-1.39772	0	Transcriptionally down-regulated and translationally unchanged genes	0
ENSG00000169372	-1.39751	0.941255	Transcriptionally down-regulated and translationally unchanged genes	0
ENSG00000064042	-1.39713	-0.902686	Transcriptionally down-regulated and translationally unchanged genes	6
ENSG00000162777	-1.39662	0	Transcriptionally down-regulated and translationally unchanged genes	0
ENSG00000183935	-1.39568	-0.692591	Transcriptionally down-regulated and translationally unchanged genes	0
ENSG00000183840	-1.39516	0	Transcriptionally down-regulated and translationally unchanged genes	0
ENSG00000197061	-1.39384	-0.154979	Transcriptionally down-regulated and translationally unchanged genes	0
ENSG00000271971	-1.39336	0	Transcriptionally down-regulated and translationally unchanged genes	0
ENSG00000166965	-1.39323	-0.499359	Transcriptionally down-regulated and translationally unchanged genes	0
ENSG00000112812	-1.39291	0	Transcriptionally down-regulated and translationally unchanged genes	0
ENSG00000127989	-1.39251	0.957965	Transcriptionally down-regulated and translationally unchanged genes	0
ENSG00000132801	-1.39233	0.941255	Transcriptionally down-regulated and translationally unchanged genes	0
ENSG00000111237	-1.39135	0.0869247	Transcriptionally down-regulated and translationally unchanged genes	4
ENSG00000272602	-1.39116	0	Transcriptionally down-regulated and translationally unchanged genes	0
ENSG00000279833	-1.39044	0	Transcriptionally down-regulated and translationally unchanged genes	0
ENSG00000163517	-1.3902	0	Transcriptionally down-regulated and translationally unchanged genes	0
ENSG00000234147	-1.38852	0	Transcriptionally down-regulated and translationally unchanged genes	0
ENSG00000242114	-1.38768	0	Transcriptionally down-regulated and translationally unchanged genes	0
ENSG00000108448	-1.38673	0	Transcriptionally down-regulated and translationally unchanged genes	0
ENSG00000262089	-1.38612	0	Transcriptionally down-regulated and translationally unchanged genes	0
ENSG00000250619	-1.38485	0	Transcriptionally down-regulated and translationally unchanged genes	0
ENSG00000171097	-1.38462	0	Transcriptionally down-regulated and translationally unchanged genes	0
ENSG00000283033	-1.38445	0	Transcriptionally down-regulated and translationally unchanged genes	0
ENSG00000171711	-1.38381	0	Transcriptionally down-regulated and translationally unchanged genes	0
ENSG00000152422	-1.38319	-0.685181	Transcriptionally down-regulated and translationally unchanged genes	0
ENSG00000168802	-1.38316	-0.0393286	Transcriptionally down-regulated and translationally unchanged genes	3
ENSG00000244055	-1.38313	0	Transcriptionally down-regulated and translationally unchanged genes	0
ENSG00000143971	-1.38309	0.227705	Transcriptionally down-regulated and translationally unchanged genes	0
ENSG00000224043	-1.38245	0	Transcriptionally down-regulated and translationally unchanged genes	0
ENSG00000175318	-1.38245	0	Transcriptionally down-regulated and translationally unchanged genes	0
ENSG00000266783	-1.38245	0	Transcriptionally down-regulated and translationally unchanged genes	0
ENSG00000185946	-1.38154	-0.462317	Transcriptionally down-regulated and translationally unchanged genes	0
ENSG00000271795	-1.38138	0	Transcriptionally down-regulated and translationally unchanged genes	0
ENSG00000283050	-1.38072	0	Transcriptionally down-regulated and translationally unchanged genes	0
ENSG00000140025	-1.38023	-0.46327	Transcriptionally down-regulated and translationally unchanged genes	0
ENSG00000174564	-1.37944	0	Transcriptionally down-regulated and translationally unchanged genes	0
ENSG00000261801	-1.37844	0	Transcriptionally down-regulated and translationally unchanged genes	0
ENSG00000229133	-1.37816	0	Transcriptionally down-regulated and translationally unchanged genes	0
ENSG00000226266	-1.37816	0	Transcriptionally down-regulated and translationally unchanged genes	0
ENSG00000180209	-1.37816	0	Transcriptionally down-regulated and translationally unchanged genes	0
ENSG00000184602	-1.3777	0	Transcriptionally down-regulated and translationally unchanged genes	0
ENSG00000236137	-1.37743	0	Transcriptionally down-regulated and translationally unchanged genes	0
ENSG00000275111	-1.37737	-0.49654	Transcriptionally down-regulated and translationally unchanged genes	0
ENSG00000012174	-1.37732	-0.436708	Transcriptionally down-regulated and translationally unchanged genes	0
ENSG00000264633	-1.37642	0	Transcriptionally down-regulated and translationally unchanged genes	0
ENSG00000185070	-1.37506	0.940537	Transcriptionally down-regulated and translationally unchanged genes	0
ENSG00000248994	-1.37434	0	Transcriptionally down-regulated and translationally unchanged genes	0
ENSG00000237310	-1.37433	0	Transcriptionally down-regulated and translationally unchanged genes	0
ENSG00000103160	-1.37394	-0.803507	Transcriptionally down-regulated and translationally unchanged genes	0
ENSG00000130023	-1.37333	0.839903	Transcriptionally down-regulated and translationally unchanged genes	0
ENSG00000275221	-1.37319	-0.0199173	Transcriptionally down-regulated and translationally unchanged genes	0
ENSG00000202343	-1.37319	0	Transcriptionally down-regulated and translationally unchanged genes	0
ENSG00000246339	-1.37319	0	Transcriptionally down-regulated and translationally unchanged genes	0
ENSG00000242970	-1.37319	0	Transcriptionally down-regulated and translationally unchanged genes	0
ENSG00000166823	-1.37319	0	Transcriptionally down-regulated and translationally unchanged genes	0
ENSG00000117151	-1.37313	-0.226107	Transcriptionally down-regulated and translationally unchanged genes	0
ENSG00000000457	-1.37303	0	Transcriptionally down-regulated and translationally unchanged genes	0
ENSG00000151116	-1.37252	0.184278	Transcriptionally down-regulated and translationally unchanged genes	0
ENSG00000149596	-1.37185	0	Transcriptionally down-regulated and translationally unchanged genes	0
ENSG00000260874	-1.3714	0	Transcriptionally down-regulated and translationally unchanged genes	0
ENSG00000273447	-1.37099	0	Transcriptionally down-regulated and translationally unchanged genes	0
ENSG00000215187	-1.37099	0	Transcriptionally down-regulated and translationally unchanged genes	0
ENSG00000260439	-1.37099	0	Transcriptionally down-regulated and translationally unchanged genes	0
ENSG00000272523	-1.37098	0	Transcriptionally down-regulated and translationally unchanged genes	0
ENSG00000168152	-1.37093	-0.160097	Transcriptionally down-regulated and translationally unchanged genes	0
ENSG00000112137	-1.36975	0	Transcriptionally down-regulated and translationally unchanged genes	0
ENSG00000115232	-1.36957	0.115292	Transcriptionally down-regulated and translationally unchanged genes	0
ENSG00000144476	-1.3695	-0.052637	Transcriptionally down-regulated and translationally unchanged genes	0
ENSG00000130598	-1.36908	0	Transcriptionally down-regulated and translationally unchanged genes	0
ENSG00000278828	-1.36876	-0.273707	Transcriptionally down-regulated and translationally unchanged genes	0
ENSG00000261329	-1.36854	0	Transcriptionally down-regulated and translationally unchanged genes	0
ENSG00000133739	-1.36808	-0.536457	Transcriptionally down-regulated and translationally unchanged genes	0
ENSG00000138068	-1.36782	0	Transcriptionally down-regulated and translationally unchanged genes	0
ENSG00000088543	-1.36725	0	Transcriptionally down-regulated and translationally unchanged genes	0
ENSG00000174446	-1.36652	0.593294	Transcriptionally down-regulated and translationally unchanged genes	0
ENSG00000111671	-1.36632	0.154015	Transcriptionally down-regulated and translationally unchanged genes	0
ENSG00000167562	-1.36598	0	Transcriptionally down-regulated and translationally unchanged genes	0
ENSG00000166947	-1.36574	0	Transcriptionally down-regulated and translationally unchanged genes	0
ENSG00000162482	-1.36533	0	Transcriptionally down-regulated and translationally unchanged genes	0
ENSG00000162877	-1.36533	0	Transcriptionally down-regulated and translationally unchanged genes	0
ENSG00000228470	-1.36533	0	Transcriptionally down-regulated and translationally unchanged genes	0
ENSG00000254688	-1.36533	0	Transcriptionally down-regulated and translationally unchanged genes	0
ENSG00000214198	-1.36533	0	Transcriptionally down-regulated and translationally unchanged genes	0
ENSG00000239272	-1.36533	0	Transcriptionally down-regulated and translationally unchanged genes	0
ENSG00000064886	-1.36533	0	Transcriptionally down-regulated and translationally unchanged genes	0
ENSG00000163554	-1.36533	0	Transcriptionally down-regulated and translationally unchanged genes	0
ENSG00000232194	-1.36533	0	Transcriptionally down-regulated and translationally unchanged genes	0
ENSG00000230777	-1.36533	0	Transcriptionally down-regulated and translationally unchanged genes	0
ENSG00000270104	-1.36533	0	Transcriptionally down-regulated and translationally unchanged genes	0
ENSG00000237039	-1.36533	0	Transcriptionally down-regulated and translationally unchanged genes	0
ENSG00000215160	-1.36533	0	Transcriptionally down-regulated and translationally unchanged genes	0
ENSG00000185565	-1.36533	0.745205	Transcriptionally down-regulated and translationally unchanged genes	0
ENSG00000235836	-1.36533	0	Transcriptionally down-regulated and translationally unchanged genes	0
ENSG00000250220	-1.36533	0	Transcriptionally down-regulated and translationally unchanged genes	0
ENSG00000230069	-1.36533	0	Transcriptionally down-regulated and translationally unchanged genes	0
ENSG00000278943	-1.36533	0	Transcriptionally down-regulated and translationally unchanged genes	0
ENSG00000213406	-1.36533	0	Transcriptionally down-regulated and translationally unchanged genes	0
ENSG00000270133	-1.36533	0	Transcriptionally down-regulated and translationally unchanged genes	0
ENSG00000245275	-1.36533	0	Transcriptionally down-regulated and translationally unchanged genes	0
ENSG00000230042	-1.36533	0	Transcriptionally down-regulated and translationally unchanged genes	0
ENSG00000233254	-1.36533	0	Transcriptionally down-regulated and translationally unchanged genes	0
ENSG00000234050	-1.36533	0	Transcriptionally down-regulated and translationally unchanged genes	0
ENSG00000226107	-1.36533	0	Transcriptionally down-regulated and translationally unchanged genes	0
ENSG00000272425	-1.36533	0	Transcriptionally down-regulated and translationally unchanged genes	0
ENSG00000226007	-1.36533	0	Transcriptionally down-regulated and translationally unchanged genes	0
ENSG00000207617	-1.36533	0	Transcriptionally down-regulated and translationally unchanged genes	0
ENSG00000255142	-1.36533	0	Transcriptionally down-regulated and translationally unchanged genes	0
ENSG00000274866	-1.36533	0	Transcriptionally down-regulated and translationally unchanged genes	0
ENSG00000246308	-1.36533	0	Transcriptionally down-regulated and translationally unchanged genes	0
ENSG00000250073	-1.36533	0	Transcriptionally down-regulated and translationally unchanged genes	0
ENSG00000230928	-1.36533	0	Transcriptionally down-regulated and translationally unchanged genes	0
ENSG00000257878	-1.36533	0	Transcriptionally down-regulated and translationally unchanged genes	0
ENSG00000201428	-1.36533	0	Transcriptionally down-regulated and translationally unchanged genes	0
ENSG00000272046	-1.36533	0	Transcriptionally down-regulated and translationally unchanged genes	0
ENSG00000283016	-1.36533	0	Transcriptionally down-regulated and translationally unchanged genes	0
ENSG00000279026	-1.36533	0	Transcriptionally down-regulated and translationally unchanged genes	0
ENSG00000259319	-1.36533	0	Transcriptionally down-regulated and translationally unchanged genes	0
ENSG00000275198	-1.36533	0	Transcriptionally down-regulated and translationally unchanged genes	0
ENSG00000136425	-1.36533	0	Transcriptionally down-regulated and translationally unchanged genes	0
ENSG00000279758	-1.36533	0	Transcriptionally down-regulated and translationally unchanged genes	0
ENSG00000261253	-1.36533	0	Transcriptionally down-regulated and translationally unchanged genes	0
ENSG00000267750	-1.36533	0	Transcriptionally down-regulated and translationally unchanged genes	0
ENSG00000268628	-1.36533	0	Transcriptionally down-regulated and translationally unchanged genes	0
ENSG00000229230	-1.36533	0	Transcriptionally down-regulated and translationally unchanged genes	0
ENSG00000226243	-1.36533	0	Transcriptionally down-regulated and translationally unchanged genes	0
ENSG00000133246	-1.36533	0	Transcriptionally down-regulated and translationally unchanged genes	0
ENSG00000167077	-1.36533	0	Transcriptionally down-regulated and translationally unchanged genes	0
ENSG00000279494	-1.36533	0	Transcriptionally down-regulated and translationally unchanged genes	0
ENSG00000138463	-1.36495	0.42894	Transcriptionally down-regulated and translationally unchanged genes	0
ENSG00000122507	-1.36481	0.461892	Transcriptionally down-regulated and translationally unchanged genes	0
ENSG00000223784	-1.36443	0	Transcriptionally down-regulated and translationally unchanged genes	0
ENSG00000141696	-1.36296	-0.380122	Transcriptionally down-regulated and translationally unchanged genes	0
ENSG00000043591	-1.36188	0	Transcriptionally down-regulated and translationally unchanged genes	0
ENSG00000180592	-1.36084	0	Transcriptionally down-regulated and translationally unchanged genes	0
ENSG00000272843	-1.35972	0	Transcriptionally down-regulated and translationally unchanged genes	0
ENSG00000198468	-1.35918	0	Transcriptionally down-regulated and translationally unchanged genes	0
ENSG00000135124	-1.35893	0	Transcriptionally down-regulated and translationally unchanged genes	0
ENSG00000186301	-1.35746	0	Transcriptionally down-regulated and translationally unchanged genes	0
ENSG00000281691	-1.35736	0	Transcriptionally down-regulated and translationally unchanged genes	0
ENSG00000171757	-1.35735	0	Transcriptionally down-regulated and translationally unchanged genes	0
ENSG00000260773	-1.35674	0	Transcriptionally down-regulated and translationally unchanged genes	0
ENSG00000177427	-1.35669	0	Transcriptionally down-regulated and translationally unchanged genes	0
ENSG00000236256	-1.35594	0	Transcriptionally down-regulated and translationally unchanged genes	0
ENSG00000235663	-1.35551	0	Transcriptionally down-regulated and translationally unchanged genes	0
ENSG00000023697	-1.35492	0.621752	Transcriptionally down-regulated and translationally unchanged genes	3
ENSG00000153982	-1.35478	0	Transcriptionally down-regulated and translationally unchanged genes	0
ENSG00000228451	-1.35264	0	Transcriptionally down-regulated and translationally unchanged genes	0
ENSG00000174469	-1.35255	0	Transcriptionally down-regulated and translationally unchanged genes	0
ENSG00000133138	-1.35191	-0.723383	Transcriptionally down-regulated and translationally unchanged genes	0
ENSG00000265458	-1.35038	0	Transcriptionally down-regulated and translationally unchanged genes	0
ENSG00000014138	-1.34986	0.496061	Transcriptionally down-regulated and translationally unchanged genes	0
ENSG00000230565	-1.3486	0	Transcriptionally down-regulated and translationally unchanged genes	0
ENSG00000138778	-1.34789	-0.704378	Transcriptionally down-regulated and translationally unchanged genes	0
ENSG00000179101	-1.34774	0	Transcriptionally down-regulated and translationally unchanged genes	0
ENSG00000255337	-1.34774	0	Transcriptionally down-regulated and translationally unchanged genes	0
ENSG00000106605	-1.34687	0.615057	Transcriptionally down-regulated and translationally unchanged genes	0
ENSG00000171202	-1.34629	-0.440625	Transcriptionally down-regulated and translationally unchanged genes	0
ENSG00000101464	-1.34566	0.237584	Transcriptionally down-regulated and translationally unchanged genes	0
ENSG00000240859	-1.34547	0	Transcriptionally down-regulated and translationally unchanged genes	0
ENSG00000265972	-1.34525	0.109268	Transcriptionally down-regulated and translationally unchanged genes	0
ENSG00000046647	-1.3438	0.0350774	Transcriptionally down-regulated and translationally unchanged genes	0
ENSG00000122512	-1.34348	-0.454456	Transcriptionally down-regulated and translationally unchanged genes	0
ENSG00000156587	-1.34296	-0.699416	Transcriptionally down-regulated and translationally unchanged genes	5
ENSG00000152219	-1.34254	-0.886268	Transcriptionally down-regulated and translationally unchanged genes	0
ENSG00000196209	-1.34237	0	Transcriptionally down-regulated and translationally unchanged genes	0
ENSG00000145439	-1.34202	-0.534033	Transcriptionally down-regulated and translationally unchanged genes	0
ENSG00000011426	-1.34186	-0.0748118	Transcriptionally down-regulated and translationally unchanged genes	0
ENSG00000272416	-1.34084	0	Transcriptionally down-regulated and translationally unchanged genes	0
ENSG00000167912	-1.34084	0	Transcriptionally down-regulated and translationally unchanged genes	0
ENSG00000267666	-1.34084	0	Transcriptionally down-regulated and translationally unchanged genes	0
ENSG00000267114	-1.34084	0	Transcriptionally down-regulated and translationally unchanged genes	0
ENSG00000271937	-1.33999	0	Transcriptionally down-regulated and translationally unchanged genes	0
ENSG00000247271	-1.33911	0	Transcriptionally down-regulated and translationally unchanged genes	0
ENSG00000106278	-1.33904	0	Transcriptionally down-regulated and translationally unchanged genes	0
ENSG00000214184	-1.33833	0	Transcriptionally down-regulated and translationally unchanged genes	0
ENSG00000225792	-1.33789	0	Transcriptionally down-regulated and translationally unchanged genes	0
ENSG00000165182	-1.33767	0	Transcriptionally down-regulated and translationally unchanged genes	0
ENSG00000140987	-1.33744	0	Transcriptionally down-regulated and translationally unchanged genes	0
ENSG00000267288	-1.33738	0	Transcriptionally down-regulated and translationally unchanged genes	0
ENSG00000165887	-1.33728	0	Transcriptionally down-regulated and translationally unchanged genes	0
ENSG00000158458	-1.33715	0	Transcriptionally down-regulated and translationally unchanged genes	0
ENSG00000138735	-1.33683	-0.0523035	Transcriptionally down-regulated and translationally unchanged genes	2
ENSG00000163755	-1.33638	0.239034	Transcriptionally down-regulated and translationally unchanged genes	0
ENSG00000226049	-1.33636	0	Transcriptionally down-regulated and translationally unchanged genes	0
ENSG00000144182	-1.33603	0	Transcriptionally down-regulated and translationally unchanged genes	0
ENSG00000237254	-1.33595	0	Transcriptionally down-regulated and translationally unchanged genes	0
ENSG00000127125	-1.3358	-0.57509	Transcriptionally down-regulated and translationally unchanged genes	0
ENSG00000259349	-1.33487	0	Transcriptionally down-regulated and translationally unchanged genes	0
ENSG00000137133	-1.33486	-0.488259	Transcriptionally down-regulated and translationally unchanged genes	0
ENSG00000278993	-1.33483	0	Transcriptionally down-regulated and translationally unchanged genes	0
ENSG00000166323	-1.33482	0	Transcriptionally down-regulated and translationally unchanged genes	0
ENSG00000128335	-1.33468	0.669613	Transcriptionally down-regulated and translationally unchanged genes	0
ENSG00000112343	-1.33425	-0.160444	Transcriptionally down-regulated and translationally unchanged genes	0
ENSG00000270050	-1.33407	0	Transcriptionally down-regulated and translationally unchanged genes	0
ENSG00000183856	-1.33388	-0.0551529	Transcriptionally down-regulated and translationally unchanged genes	0
ENSG00000247363	-1.33384	0	Transcriptionally down-regulated and translationally unchanged genes	0
ENSG00000196267	-1.33345	0	Transcriptionally down-regulated and translationally unchanged genes	0
ENSG00000276966	-1.3331	-0.223319	Transcriptionally down-regulated and translationally unchanged genes	0
ENSG00000121940	-1.3331	-0.904988	Transcriptionally down-regulated and translationally unchanged genes	0
ENSG00000128000	-1.33292	0	Transcriptionally down-regulated and translationally unchanged genes	0
ENSG00000272654	-1.33235	0	Transcriptionally down-regulated and translationally unchanged genes	0
ENSG00000124615	-1.3321	0	Transcriptionally down-regulated and translationally unchanged genes	0
ENSG00000167220	-1.33197	0	Transcriptionally down-regulated and translationally unchanged genes	0
ENSG00000094916	-1.33188	-0.00762772	Transcriptionally down-regulated and translationally unchanged genes	0
ENSG00000167711	-1.33043	0	Transcriptionally down-regulated and translationally unchanged genes	0
ENSG00000040275	-1.32999	-0.45264	Transcriptionally down-regulated and translationally unchanged genes	0
ENSG00000272031	-1.32983	0	Transcriptionally down-regulated and translationally unchanged genes	0
ENSG00000137834	-1.32933	-0.929959	Transcriptionally down-regulated and translationally unchanged genes	0
ENSG00000248636	-1.329	0	Transcriptionally down-regulated and translationally unchanged genes	0
ENSG00000136874	-1.32895	0.00656171	Transcriptionally down-regulated and translationally unchanged genes	0
ENSG00000214300	-1.32872	0	Transcriptionally down-regulated and translationally unchanged genes	0
ENSG00000154839	-1.32846	-0.390334	Transcriptionally down-regulated and translationally unchanged genes	24
ENSG00000167118	-1.32838	0.349506	Transcriptionally down-regulated and translationally unchanged genes	0
ENSG00000279080	-1.32796	0	Transcriptionally down-regulated and translationally unchanged genes	0
ENSG00000126353	-1.32788	0	Transcriptionally down-regulated and translationally unchanged genes	0
ENSG00000279452	-1.32771	0	Transcriptionally down-regulated and translationally unchanged genes	0
ENSG00000148218	-1.32767	-0.643351	Transcriptionally down-regulated and translationally unchanged genes	0
ENSG00000165983	-1.32717	0.7827	Transcriptionally down-regulated and translationally unchanged genes	0
ENSG00000183250	-1.32641	0	Transcriptionally down-regulated and translationally unchanged genes	0
ENSG00000174428	-1.32635	0	Transcriptionally down-regulated and translationally unchanged genes	0
ENSG00000257808	-1.32513	0	Transcriptionally down-regulated and translationally unchanged genes	0
ENSG00000143452	-1.32505	0	Transcriptionally down-regulated and translationally unchanged genes	0
ENSG00000143355	-1.32505	0	Transcriptionally down-regulated and translationally unchanged genes	0
ENSG00000204334	-1.32505	0	Transcriptionally down-regulated and translationally unchanged genes	0
ENSG00000251087	-1.32505	0	Transcriptionally down-regulated and translationally unchanged genes	0
ENSG00000270427	-1.32505	0	Transcriptionally down-regulated and translationally unchanged genes	0
ENSG00000242715	-1.32505	0	Transcriptionally down-regulated and translationally unchanged genes	0
ENSG00000189136	-1.32505	0	Transcriptionally down-regulated and translationally unchanged genes	0
ENSG00000272973	-1.32505	0	Transcriptionally down-regulated and translationally unchanged genes	0
ENSG00000159197	-1.32505	0	Transcriptionally down-regulated and translationally unchanged genes	0
ENSG00000279791	-1.32505	0	Transcriptionally down-regulated and translationally unchanged genes	0
ENSG00000268738	-1.32505	0	Transcriptionally down-regulated and translationally unchanged genes	0
ENSG00000271938	-1.32505	0	Transcriptionally down-regulated and translationally unchanged genes	0
ENSG00000255525	-1.32505	0	Transcriptionally down-regulated and translationally unchanged genes	0
ENSG00000122367	-1.32505	0	Transcriptionally down-regulated and translationally unchanged genes	0
ENSG00000239335	-1.32505	0	Transcriptionally down-regulated and translationally unchanged genes	0
ENSG00000260648	-1.32505	0	Transcriptionally down-regulated and translationally unchanged genes	0
ENSG00000196967	-1.32505	0	Transcriptionally down-regulated and translationally unchanged genes	0
ENSG00000273188	-1.32505	0	Transcriptionally down-regulated and translationally unchanged genes	0
ENSG00000154957	-1.32418	-0.754963	Transcriptionally down-regulated and translationally unchanged genes	0
ENSG00000270025	-1.3241	0	Transcriptionally down-regulated and translationally unchanged genes	0
ENSG00000115392	-1.32363	-0.340273	Transcriptionally down-regulated and translationally unchanged genes	0
ENSG00000279141	-1.32355	0	Transcriptionally down-regulated and translationally unchanged genes	0
ENSG00000232640	-1.32336	0	Transcriptionally down-regulated and translationally unchanged genes	0
ENSG00000224533	-1.32336	0	Transcriptionally down-regulated and translationally unchanged genes	0
ENSG00000272368	-1.32336	0	Transcriptionally down-regulated and translationally unchanged genes	0
ENSG00000213250	-1.32336	0	Transcriptionally down-regulated and translationally unchanged genes	0
ENSG00000101076	-1.32336	0	Transcriptionally down-regulated and translationally unchanged genes	0
ENSG00000183773	-1.32336	0	Transcriptionally down-regulated and translationally unchanged genes	0
ENSG00000270823	-1.3232	0	Transcriptionally down-regulated and translationally unchanged genes	0
ENSG00000240571	-1.3221	0	Transcriptionally down-regulated and translationally unchanged genes	0
ENSG00000155827	-1.32051	-0.106121	Transcriptionally down-regulated and translationally unchanged genes	0
ENSG00000248508	-1.32024	0	Transcriptionally down-regulated and translationally unchanged genes	0
ENSG00000122642	-1.3192	0.045551	Transcriptionally down-regulated and translationally unchanged genes	0
ENSG00000169604	-1.3187	-0.22734	Transcriptionally down-regulated and translationally unchanged genes	0
ENSG00000117010	-1.31788	0.276668	Transcriptionally down-regulated and translationally unchanged genes	0
ENSG00000111875	-1.31762	-0.236368	Transcriptionally down-regulated and translationally unchanged genes	0
ENSG00000268093	-1.31715	0	Transcriptionally down-regulated and translationally unchanged genes	0
ENSG00000173218	-1.31704	0.47041	Transcriptionally down-regulated and translationally unchanged genes	0
ENSG00000167799	-1.31691	-0.692591	Transcriptionally down-regulated and translationally unchanged genes	0
ENSG00000179476	-1.31674	0	Transcriptionally down-regulated and translationally unchanged genes	0
ENSG00000164691	-1.31669	0	Transcriptionally down-regulated and translationally unchanged genes	0
ENSG00000138459	-1.31633	-0.418746	Transcriptionally down-regulated and translationally unchanged genes	1
ENSG00000224424	-1.31593	0	Transcriptionally down-regulated and translationally unchanged genes	0
ENSG00000275074	-1.31567	0.339292	Transcriptionally down-regulated and translationally unchanged genes	0
ENSG00000105516	-1.3153	-0.774898	Transcriptionally down-regulated and translationally unchanged genes	0
ENSG00000271270	-1.31434	0	Transcriptionally down-regulated and translationally unchanged genes	0
ENSG00000265692	-1.31434	0	Transcriptionally down-regulated and translationally unchanged genes	0
ENSG00000183828	-1.31394	-0.845985	Transcriptionally down-regulated and translationally unchanged genes	0
ENSG00000170469	-1.31349	-0.692591	Transcriptionally down-regulated and translationally unchanged genes	0
ENSG00000187838	-1.31289	0	Transcriptionally down-regulated and translationally unchanged genes	2
ENSG00000179044	-1.31252	0	Transcriptionally down-regulated and translationally unchanged genes	0
ENSG00000167748	-1.31241	0	Transcriptionally down-regulated and translationally unchanged genes	0
ENSG00000121957	-1.31086	-0.0907771	Transcriptionally down-regulated and translationally unchanged genes	0
ENSG00000102349	-1.30998	0	Transcriptionally down-regulated and translationally unchanged genes	0
ENSG00000179528	-1.30984	0	Transcriptionally down-regulated and translationally unchanged genes	0
ENSG00000160703	-1.30933	0.112269	Transcriptionally down-regulated and translationally unchanged genes	0
ENSG00000225602	-1.3091	0	Transcriptionally down-regulated and translationally unchanged genes	0
ENSG00000111554	-1.30894	0.957907	Transcriptionally down-regulated and translationally unchanged genes	0
ENSG00000184381	-1.30893	0	Transcriptionally down-regulated and translationally unchanged genes	0
ENSG00000138180	-1.30886	0.54864	Transcriptionally down-regulated and translationally unchanged genes	0
ENSG00000233009	-1.30848	0	Transcriptionally down-regulated and translationally unchanged genes	0
ENSG00000124098	-1.30812	0.366934	Transcriptionally down-regulated and translationally unchanged genes	0
ENSG00000278977	-1.30809	0	Transcriptionally down-regulated and translationally unchanged genes	0
ENSG00000198785	-1.30775	0	Transcriptionally down-regulated and translationally unchanged genes	0
ENSG00000163666	-1.30775	0	Transcriptionally down-regulated and translationally unchanged genes	0
ENSG00000144908	-1.30775	0	Transcriptionally down-regulated and translationally unchanged genes	0
ENSG00000247809	-1.30775	0	Transcriptionally down-regulated and translationally unchanged genes	0
ENSG00000101144	-1.30775	0	Transcriptionally down-regulated and translationally unchanged genes	0
ENSG00000162415	-1.30763	0	Transcriptionally down-regulated and translationally unchanged genes	0
ENSG00000106603	-1.30763	-0.461287	Transcriptionally down-regulated and translationally unchanged genes	0
ENSG00000167759	-1.30755	0	Transcriptionally down-regulated and translationally unchanged genes	0
ENSG00000196511	-1.30726	0	Transcriptionally down-regulated and translationally unchanged genes	0
ENSG00000250451	-1.30668	0	Transcriptionally down-regulated and translationally unchanged genes	0
ENSG00000272379	-1.3061	0	Transcriptionally down-regulated and translationally unchanged genes	0
ENSG00000279696	-1.30519	0	Transcriptionally down-regulated and translationally unchanged genes	0
ENSG00000272420	-1.30417	0	Transcriptionally down-regulated and translationally unchanged genes	0
ENSG00000233271	-1.30417	0	Transcriptionally down-regulated and translationally unchanged genes	0
ENSG00000272656	-1.30417	0	Transcriptionally down-regulated and translationally unchanged genes	0
ENSG00000245694	-1.30399	0.843659	Transcriptionally down-regulated and translationally unchanged genes	0
ENSG00000158301	-1.30276	-0.549652	Transcriptionally down-regulated and translationally unchanged genes	0
ENSG00000236671	-1.30209	0	Transcriptionally down-regulated and translationally unchanged genes	0
ENSG00000160190	-1.30129	0	Transcriptionally down-regulated and translationally unchanged genes	0
ENSG00000131095	-1.30038	0	Transcriptionally down-regulated and translationally unchanged genes	0
ENSG00000099957	-1.30008	0	Transcriptionally down-regulated and translationally unchanged genes	0
ENSG00000214889	-1.30008	0	Transcriptionally down-regulated and translationally unchanged genes	0
ENSG00000116962	-1.2996	-0.0967606	Transcriptionally down-regulated and translationally unchanged genes	0
ENSG00000146243	-1.29922	0	Transcriptionally down-regulated and translationally unchanged genes	0
ENSG00000172086	-1.29916	-0.118835	Transcriptionally down-regulated and translationally unchanged genes	0
ENSG00000263412	-1.29867	0	Transcriptionally down-regulated and translationally unchanged genes	0
ENSG00000233198	-1.2982	0	Transcriptionally down-regulated and translationally unchanged genes	0
ENSG00000155265	-1.29814	0	Transcriptionally down-regulated and translationally unchanged genes	0
ENSG00000016402	-1.29787	0	Transcriptionally down-regulated and translationally unchanged genes	0
ENSG00000237854	-1.29785	0	Transcriptionally down-regulated and translationally unchanged genes	0
ENSG00000271200	-1.29773	0	Transcriptionally down-regulated and translationally unchanged genes	0
ENSG00000107960	-1.29696	-0.335337	Transcriptionally down-regulated and translationally unchanged genes	0
ENSG00000185670	-1.29677	-0.777321	Transcriptionally down-regulated and translationally unchanged genes	0
ENSG00000159761	-1.29672	0	Transcriptionally down-regulated and translationally unchanged genes	0
ENSG00000197863	-1.29574	0	Transcriptionally down-regulated and translationally unchanged genes	0
ENSG00000117305	-1.29537	-0.455449	Transcriptionally down-regulated and translationally unchanged genes	0
ENSG00000115841	-1.29516	0.143241	Transcriptionally down-regulated and translationally unchanged genes	0
ENSG00000265399	-1.29491	0	Transcriptionally down-regulated and translationally unchanged genes	0
ENSG00000163412	-1.29452	-0.692591	Transcriptionally down-regulated and translationally unchanged genes	0
[truncated: 3,754 more rows]
