# Supplementary material for: Global translational reprogramming in Trichophyton mentagrophytes-infected keratinocytes
Source: Virulence. 2026 Aug 2;17(1):2710548. doi: 10.1080/21505594.2026.2710548 (PMC13432870; doi:10.1080/21505594.2026.2710548)
Supplement: Supplemental Material [file KVIR_A_2710548_SM3764.zip › Supporting Tables/Table S7.xlsx]

## Sheet: Table S7
Table S7 Important genes related to T. mentagrophytes infection
Symbol	RNA_log2FC	Ribo_log2FC	RNA_pvalue	Ribo_pvalue	translate_uORF_number
TNFAIP3	4.33933	2.48333	3.06618e-97	0.0122192	0
HBEGF	5.69386	4.80351	1.5223e-252	2.87947e-05	0
CXCL8	6.73492	2.94098	3.95841e-23	5.2624e-15	0
JUN	4.44982	1.34643	2.98993e-21	2.57945e-05	0
IER3	3.29265	2.85764	1.30765e-81	6.73169e-06	0
FOSL1	2.68872	1.74834	4.05867e-40	2.78621e-05	4
VEGFA	2.94076	1.92425	2.0932e-81	2.46602e-05	4
GATA2	2.67905	5.88698	1.82351e-43	0.000564758	0
CEBPB	2.66183	1.2067	8.06206e-61	0.0283357	0
ETS1	2.36233	1.26218	1.48019e-39	0.0325868	0
MFHAS1	2.14953	2.76429	7.32764e-38	0.00213785	0
SEMA7A	2.76968	3.82287	3.65528e-34	0.00253028	0
CSF2	6.54341	5.5068	2.80312e-134	0.00194888	0
CSF3	7.07431	5.58653	2.19512e-19	0.00154627	0
ALPK1	-0.971373	4.93734	0.0438791	0.0119369	0
REL	1.13529	2.70218	0.00427591	0.00828284	0
DLG5	0.328228	-1.26211	0.0422319	0.0148017	0
DGKZ	0.999556	2.34315	7.35988e-11	0.0359552	0
GAS6	0.469611	1.54563	0.0147909	0.0325689	0
IL13RA2	1.95985	5.03604	0.0039391	0.0108259	0
