# Supplementary material for: Global translational reprogramming in Trichophyton mentagrophytes-infected keratinocytes
Source: Virulence. 2026 Aug 2;17(1):2710548. doi: 10.1080/21505594.2026.2710548 (PMC13432870; doi:10.1080/21505594.2026.2710548)
Supplement: Supplemental Material [file KVIR_A_2710548_SM3764.zip › Supporting Tables/Table S23.xlsx]

## Sheet: Table S23
Table S23 Differentially expressed miRNAs
id	con-1_count	con-2_count	con-3_count	inf-1_count	inf-2_count	inf-3_count	con-1_TPM	con-2_TPM	con-3_TPM	inf-1_TPM	inf-2_TPM	inf-3_TPM	C_mean	I_mean	log2(fc)	PValue	FDR	length	seq	total
bantam-y	0	28	6	0	0	0	0.01	4.6818	0.8123	0.01	0.01	0.01	1.8347	0.01	-7.5194	0.000922373847790564	0.0217611344338785	23	TGAGATCATTGTGAAAGCTGATT	34
hsa-let-7b-3p	268	363	396	143	97	121	57.6359	60.6956	53.6138	26.6939	19.6258	23.6301	57.3151	23.3166	-1.29756	5.3059955151267e-05	0.00226778248316515	22	CTATACAACCTACTGCCTTCCC	1388
hsa-let-7c-3p	5	4	9	0	1	1	1.0753	0.6688	1.2185	0.01	0.2023	0.1953	0.987533333333333	0.135866666666667	-2.86164	0.0293184616825899	0.262488002857416	22	CTGTACAACCTTCTAGCTTTCC	20
hsa-miR-10396a-3p	0	0	0	1	9	10	0.01	0.01	0.01	0.1867	1.8209	1.9529	0.01	1.32016666666667	7.04457626632428	0.000289188325661361	0.00924906086212434	21	GGCCCCGGGCCCTCGACCGGG	20
hsa-miR-10527-5p	4	6	5	11	4	13	0.8602	1.0032	0.6769	2.0534	0.8093	2.5388	0.846766666666667	1.8005	1.08836121626186	0.0356418726149611	0.290592448508285	23	AAAGCAAATGTTGGGTGAACGGC	43
hsa-miR-1180-5p	12	12	13	0	3	0	2.5807	2.0065	1.76	0.01	0.607	0.01	2.11573333333333	0.209	-3.33958	0.000248496736205669	0.00842916706780181	21	GGACCCACCCGGCCGGGAATA	40
hsa-miR-1228-5p	39	34	27	7	18	13	8.3873	5.685	3.6555	1.3067	3.6419	2.5388	5.90926666666667	2.4958	-1.24348	0.0424732077734212	0.321862570963834	21	GTGGGCGGGGGCAGGTGTGTG	138
hsa-miR-124-3p	16	12	0	1	2	0	3.4409	2.0065	0.01	0.1867	0.4047	0.01	1.81913333333333	0.200466666666667	-3.18182	0.0251826396951633	0.235001314535214	22	TAAGGCACGCGGTGAATGCCAA	31
hsa-miR-1246	43	60	45	12	2	14	9.2475	10.0323	6.0925	2.24	0.4047	2.7341	8.45743333333333	1.79293333333333	-2.2379	4.84361964560271e-05	0.00220230110269213	19	AATGGATTTTTGGAGCAGG	176
hsa-miR-1247-5p	3	8	44	2	2	1	0.6452	1.3376	5.9571	0.3733	0.4047	0.1953	2.64663333333333	0.324433333333333	-3.02816	0.0036072558943644	0.0592977372788978	22	ACCCGTCCCGTTCGTCCCCGGA	60
hsa-miR-1257	3	8	8	0	0	0	0.6452	1.3376	1.0831	0.01	0.01	0.01	1.02196666666667	0.01	-6.6752	0.000440191254050535	0.0122167364922856	21	AGTGAATGATGGGTTCTGACC	19
hsa-miR-1268a	19	14	15	0	3	0	4.0861	2.3409	2.0308	0.01	0.607	0.01	2.81926666666667	0.209	-3.75375	2.36437233975585e-05	0.00112281415334628	18	CGGGCGTGGTGGTGGGGG	51
hsa-miR-1268b	28	22	31	1	3	0	6.0217	3.6785	4.197	0.1867	0.607	0.01	4.6324	0.2679	-4.11199	1.14638735425604e-08	1.28938409265535e-06	20	CGGGCGTGGTGGTGGGGGTG	85
hsa-miR-127-3p	32	79	68	18	15	14	6.8819	13.2092	9.2064	3.3601	3.0349	2.7341	9.76583333333333	3.04303333333333	-1.68223	0.000293012529820752	0.00924906086212434	22	TCGGATCCGTCTGAGCTTGGCT	226
hsa-miR-128-1-5p	28	45	55	11	13	14	6.0217	7.5243	7.4464	2.0534	2.6303	2.7341	6.99746666666667	2.4726	-1.5008	0.00161089297745971	0.0331082037155358	23	CGGGGCCGTAGCACTGTCTGAGA	166
hsa-miR-1285-5p	48	66	68	34	21	12	10.3228	11.0356	9.2064	6.3468	4.2489	2.3435	10.1882666666667	4.31306666666667	-1.24012	0.0118249273233359	0.141965560056005	21	GATCTCACTTTGTTGCCCAGG	249
hsa-miR-1296-5p	4333	5192	5284	1984	1948	2027	931.851	868.132	715.392	370.354	394.134	395.853	838.458366666667	386.780433333333	-1.11622	0.00016201710355691	0.00607422018072133	22	TTAGGGCCCTGGCTCCATCTCC	20768
hsa-miR-1303	208	221	311	93	74	108	44.7323	36.9524	42.1058	17.3604	14.9722	21.0913	41.2635	17.8079666666667	-1.21234	0.00046877271407196	0.0128431703842536	22	TTTAGAGACGGGGTCTTGCTCT	1015
hsa-miR-133a-3p	104	418	61	3	3	2	22.3662	69.892	8.2587	0.56	0.607	0.3906	33.5056333333333	0.5192	-6.01197	4.98971164475518e-14	1.18477930942687e-11	22	TTTGGTCCCCTTCAACCAGCTG	591
hsa-miR-133b	13	40	24	0	0	0	2.7958	6.6882	3.2493	0.01	0.01	0.01	4.24443333333333	0.01	-8.72943	5.68361455991421e-10	9.34298793425897e-08	22	TTTGGTCCCCTTCAACCAGCTA	77
hsa-miR-135a-3p	10	9	13	3	0	0	2.1506	1.5049	1.76	0.56	0.01	0.01	1.80516666666667	0.193333333333333	-3.22297	0.00136866403876267	0.029543788392281	22	TATAGGGATTGGAGCCGTGGCG	35
hsa-miR-135a-5p	10	6	17	0	0	2	2.1506	1.0032	2.3016	0.01	0.01	0.3906	1.81846666666667	0.136866666666667	-3.73188	0.00061232018783865	0.0159576614806243	23	TATGGCTTTTTATTCCTATGTGA	35
hsa-miR-139-5p	27	56	70	135	90	54	5.8066	9.3635	9.4772	25.2005	18.2095	10.5457	8.21576666666667	17.9852333333333	1.13034576271685	0.000255490307608672	0.00853098105249582	23	TCTACAGTGCACGTGTCTCCAGT	432
hsa-miR-1-3p	143	513	85	4	2	3	30.7535	85.7765	11.508	0.7467	0.4047	0.5859	42.6793333333333	0.5791	-6.20358	2.38986128953707e-16	8.51188929290118e-14	22	TGGAATGTAAAGAAGTATGTAT	750
hsa-miR-142-5p	136	105	229	1060	512	82	29.248	17.5566	31.0039	197.871	103.592	16.0138	25.9361666666667	105.825433333333	2.02864922429053	0.000143893980603056	0.00559093520997693	21	CATAAAGTAGAAAGCACTACT	2124
hsa-miR-143-3p	3542	5795	23372	2320	3472	1732	761.74	968.957	3164.3	433.075	702.482	338.242	1631.66436666667	491.266	-1.73177	0.00148771502001815	0.0314776930473147	21	TGAGATGAAGCACTGTAGCTC	40233
hsa-miR-145-3p	106	152	583	51	103	61	22.7963	25.4153	78.9314	9.5202	20.8397	11.9127	42.381	14.0908666666667	-1.58866	0.0045306852327354	0.0706720754916464	22	GGATTCCTGGAAATACTGTTCT	1056
hsa-miR-146a-5p	447	685	1173	269	335	312	96.1315	114.536	158.811	50.2144	67.7798	60.9305	123.159333333333	59.6415666666667	-1.04614	0.00517046214106421	0.0765397905261272	22	TGAGAACTGAATTCCATGGGTT	3221
hsa-miR-147b-5p	10	6	6	0	2	2	2.1506	1.0032	0.8123	0.01	0.4047	0.3906	1.32203333333333	0.268433333333333	-2.30012	0.029508342111944	0.262488002857416	22	TGGAAACATTTCTGCACAAACT	26
hsa-miR-148a-5p	627	811	913	350	301	276	134.842	135.604	123.61	65.3347	60.9006	53.9	131.351833333333	60.0451	-1.12932	0.000266218517647063	0.00875244572633499	22	AAAGTTCTGAGACACTCCGACT	3278
hsa-miR-181b-2-3p	5	9	7	0	1	2	1.0753	1.5049	0.9477	0.01	0.2023	0.3906	1.17596666666667	0.200966666666667	-2.54882	0.0200745554044693	0.208249149996849	20	CTCACTGATCAATGAATGCA	24
hsa-miR-181b-3p	10	5	27	1	1	3	2.1506	0.836	3.6555	0.1867	0.2023	0.5859	2.21403333333333	0.324966666666667	-2.76831	0.00257484346536456	0.0454747147560667	21	CTCACTGAACAATGAATGCAA	47
hsa-miR-185-3p	184	202	211	108	68	83	39.5709	33.7755	28.5669	20.1604	13.7583	16.2091	33.9711	16.7092666666667	-1.02366	0.00715960217910909	0.0974526742468544	22	AGGGGCTGGCTTTCCTCTGGTC	856
hsa-miR-194-3p	2	8	1	15	3	11	0.4301	1.3376	0.1354	2.8001	0.607	2.1482	0.634366666666667	1.85176666666667	1.54551345159862	0.0253812949037978	0.235825335693113	22	CCAGTGGGGCTGCTGTTATCTG	40
hsa-miR-195-3p	27	14	38	5	6	5	5.8066	2.3409	5.1448	0.9334	1.214	0.9764	4.43076666666667	1.04126666666667	-2.08922	0.000926655701208676	0.0217611344338785	22	CCAATATTGGCTGTGCTGCTCC	95
hsa-miR-1973	6	2	1	15	10	7	1.2904	0.3344	0.1354	2.8001	2.0233	1.367	0.586733333333333	2.06346666666667	1.81429327172713	0.00276588913215583	0.0484484022575164	19	ACCGTGCAAAGGTAGCATA	41
hsa-miR-204-5p	49	83	471	27	28	15	10.5379	13.8781	63.7679	5.0401	5.6652	2.9293	29.3946333333333	4.54486666666667	-2.69324	5.2663158596413e-05	0.00226778248316515	22	TTCCCTTTGTCATCCTATGCCT	673
hsa-miR-206	20	66	32	5	3	0	4.3012	11.0356	4.3324	0.9334	0.607	0.01	6.5564	0.5168	-3.66523	2.99840141675163e-07	2.37317919540675e-05	22	TGGAATGTAAGGAAGTGTGTGG	126
hsa-miR-222-5p	367	499	529	149	38	116	78.9267	83.4356	71.6204	27.8139	7.6885	22.6536	77.9942333333333	19.3853333333333	-2.0084	4.13242091674005e-06	0.000226435474335217	22	CTCAGTAGCCAGTGTAGATCCT	1698
hsa-miR-23b-5p	312	372	476	96	115	102	67.0985	62.2005	64.4449	17.9204	23.2677	19.9196	64.5813	20.3692333333333	-1.66472	2.99049277490725e-08	3.04318240951276e-06	22	TGGGTTCCTGGCATGCTGATTT	1473
hsa-miR-25-5p	898	1222	1379	332	234	300	193.123	204.325	186.701	61.9746	47.3447	58.587	194.716333333333	55.9687666666667	-1.79868	3.82074030378136e-10	6.80410169098397e-08	21	AGGCGGAGACTTGGGCAATTG	4365
hsa-miR-26a-1-3p	31	44	70	14	10	11	6.6668	7.357	9.4772	2.6134	2.0233	2.1482	7.83366666666667	2.26163333333333	-1.79232	0.000121838694448565	0.00482165351919597	22	CCTATTCTTGGTTACTTGCACG	180
hsa-miR-27a-5p	729	1136	1067	3223	1542	2346	156.778	189.946	144.459	601.639	311.989	458.15	163.728	457.259466666667	1.48171461603935	8.15585327905351e-10	1.16193723048916e-07	22	AGGGCTTAGCTGCTTGTGAGCA	10043
hsa-miR-27b-5p	855	1066	1410	165	168	172	183.876	178.241	190.898	30.8006	33.991	33.5899	184.338133333333	32.7938333333333	-2.49086	1.70268796599354e-19	7.27728836665639e-17	22	AGAGCTTAGCTGATTGGTGAAC	3836
hsa-miR-3115	0	0	1	3	1	6	0.01	0.01	0.1354	0.56	0.2023	1.1717	0.0518	0.644666666666667	3.63752938595649	0.033203510654707	0.279353945941373	20	ATATGGGTTTACTAGTTGGT	11
hsa-miR-3130-3p	296	324	333	117	39	53	63.6575	54.1746	45.0843	21.8404	7.8908	10.3504	54.3054666666667	13.3605333333333	-2.02312	8.96156794248456e-07	5.98464709159047e-05	21	GCTGCACCGGAGACTGGGTAA	1162
hsa-miR-3130-5p	42	54	28	16	15	19	9.0325	9.0291	3.7909	2.9867	3.0349	3.7105	7.28416666666667	3.24403333333333	-1.16698	0.0403868997892694	0.311576912814688	21	TACCCAGTCTCCGGTGCAGCC	174
hsa-miR-3145-5p	9	15	4	0	0	2	1.9355	2.5081	0.5416	0.01	0.01	0.3906	1.66173333333333	0.136866666666667	-3.60185	0.00378697697755419	0.0608478932408519	22	AACTCCAAACACTCAAAACTCA	30
hsa-miR-3150b-3p	3	8	4	0	0	0	0.6452	1.3376	0.5416	0.01	0.01	0.01	0.841466666666667	0.01	-6.39483	0.00234940356415421	0.0441975416908529	21	TGAGGAGATCGTCGAGGTTGG	15
hsa-miR-3158-3p	321	360	353	151	89	141	69.034	60.194	47.7921	28.1872	18.0072	27.5359	59.0067	24.5767666666667	-1.26358	0.000337089711041454	0.0100050098957721	22	AAGGGCTTCCTCTCTGCAGGAC	1415
hsa-miR-3173-5p	83	114	102	29	54	44	17.8499	19.0614	13.8096	5.4134	10.9257	8.5928	16.9069666666667	8.31063333333333	-1.02459	0.0221991189781933	0.220516277504971	22	TGCCCTGCCTGTTTTCTCCTTT	426
hsa-miR-320c	716	716	959	1678	1124	1509	153.982	119.719	129.837	313.233	227.416	294.692	134.513	278.447	1.0496586947382	8.40130341274231e-08	8.1607206331956e-06	20	AAAAGCTGGGTTGAGAGGGT	6702
hsa-miR-320d	377	361	413	985	743	734	81.0773	60.3612	55.9154	183.87	150.329	143.343	65.7846333333333	159.181	1.27484470979826	7.00873141414958e-10	1.06983278800269e-07	19	AAAAGCTGGGTTGAGAGGA	3613
hsa-miR-3614-5p	15	23	19	4	4	7	3.2259	3.8457	2.5724	0.7467	0.8093	1.367	3.21466666666667	0.974333333333333	-1.72218	0.0054193359584157	0.0777256439136533	23	CCACTTGGATCTGAAGGCTGCCC	72
hsa-miR-363-3p	4	4	5	27	7	2	0.8602	0.6688	0.6769	5.0401	1.4163	0.3906	0.7353	2.28233333333333	1.63410462167034	0.0251805773851345	0.235001314535214	22	AATTGCACGGTATCCATCTGTA	49
hsa-miR-365a-5p	45	58	66	26	13	21	9.6777	9.6979	8.9356	4.8534	2.6303	4.1011	9.43706666666667	3.8616	-1.28914	0.00457583931149078	0.0708591928163463	23	AGGGACTTTTGGGGGCAGATGTG	229
hsa-miR-375-3p	36	56	88	280	320	305	7.7421	9.3635	11.9142	52.2677	64.7449	59.5634	9.67326666666666	58.8586666666667	2.60517978519732	1.61354736509611e-22	8.62037679802597e-20	22	TTTGTTCGTTCGGCTCGCGTGA	1085
hsa-miR-424-3p	172	194	255	71	86	102	36.9902	32.4379	34.524	13.2536	17.4002	19.9196	34.6507	16.8578	-1.03947	0.00481624094569304	0.0729950844038725	21	CAAAACGTGAGGCGCTGCTAT	880
hsa-miR-4446-3p	34	28	30	11	7	2	7.312	4.6818	4.0617	2.0534	1.4163	0.3906	5.35183333333333	1.28676666666667	-2.05628	0.000522893657767645	0.0139677968331182	22	CAGGGCTGGCAGTGACATGGGT	112
hsa-miR-4463	0	0	1	1	7	3	0.01	0.01	0.1354	0.1867	1.4163	0.5859	0.0518	0.729633333333333	3.81614763757493	0.0213389393947934	0.219237084070546	17	GAGACTGGGGTGGGGCC	12
hsa-miR-4484	10	20	15	7	4	1	2.1506	3.3441	2.0308	1.3067	0.8093	0.1953	2.5085	0.770433333333333	-1.70308	0.0223965908934476	0.220516277504971	20	AAAAGGCGGGAGAAGCCCCA	57
hsa-miR-4485-3p	298	325	268	4139	2068	3152	64.0876	54.3418	36.2841	772.629	418.414	615.554	51.5711666666667	602.198866666667	3.54560340459478	1.24934617341754e-32	1.33492638629664e-29	20	TAACGGCCGCGGTACCCTAA	10250
hsa-miR-4485-5p	10	11	6	42	40	31	2.1506	1.8393	0.8123	7.8402	8.0931	6.054	1.60073333333333	7.3291	2.1949030600852	3.99653714367972e-09	5.02388228002563e-07	16	ACCGCCTGCCCAGTGA	140
hsa-miR-4488	0	2	0	2	7	6	0.01	0.3344	0.01	0.3733	1.4163	1.1717	0.118133333333333	0.9871	3.06278014381598	0.00363766399672256	0.0593411294732527	18	AGGGGGCGGGCTCCGGCG	17
hsa-miR-4676-3p	26	14	19	9	6	1	5.5915	2.3409	2.5724	1.68	1.214	0.1953	3.5016	1.02976666666667	-1.7657	0.0184136307166995	0.195770790256651	22	CACTGTTTCACCACTGGCTCTT	75
hsa-miR-4685-3p	5	5	5	17	5	16	1.0753	0.836	0.6769	3.1734	1.0116	3.1246	0.862733333333333	2.43653333333333	1.49784335623804	0.0037216472286477	0.0602512130880314	22	TCTCCCTTCCTGCCCTGGCTAG	53
hsa-miR-4707-5p	15	14	26	3	6	4	3.2259	2.3409	3.5201	0.56	1.214	0.7812	3.02896666666667	0.851733333333333	-1.83035	0.00532921421504714	0.0774729984867737	23	GCCCCGGCGCGGGCGGGTTCTGG	68
hsa-miR-4726-5p	23	23	22	7	7	3	4.9464	3.8457	2.9785	1.3067	1.4163	0.5859	3.92353333333333	1.10296666666667	-1.83076	0.00250596833447185	0.0446271194230528	23	AGGGCCAGAGGAGCCTGGAGTGG	85
hsa-miR-4734	11	3	12	3	2	0	2.3657	0.5016	1.6247	0.56	0.4047	0.01	1.49733333333333	0.3249	-2.20433	0.0361663920830934	0.291651244836115	22	GCTGCGGGCTGCGGTCAGGGCG	31
hsa-miR-4755-5p	21	34	29	13	12	6	4.5162	5.685	3.9263	2.4267	2.4279	1.1717	4.70916666666667	2.00876666666667	-1.22916	0.0320483105638439	0.276909121070702	22	TTTCCCTTCAGAGCCTGGCTTT	115
hsa-miR-4802-3p	17	12	15	4	4	4	3.656	2.0065	2.0308	0.7467	0.8093	0.7812	2.56443333333333	0.779066666666667	-1.71882	0.0215137650197234	0.219975673909804	23	TACATGGATGGAAACCTTCAAGC	56
hsa-miR-486-3p	15	23	25	4	5	2	3.2259	3.8457	3.3847	0.7467	1.0116	0.3906	3.48543333333333	0.7163	-2.2827	0.000299615650794533	0.00927940066301329	21	CGGGGCAGCTCAGTACAGGAT	74
hsa-miR-5091	3	5	5	0	0	0	0.6452	0.836	0.6769	0.01	0.01	0.01	0.719366666666667	0.01	-6.16866	0.0032593570649119	0.054415984747787	23	ACGGAGACGACAAGACTGTGCTG	13
hsa-miR-549a-5p	1	2	2	7	2	11	0.2151	0.3344	0.2708	1.3067	0.4047	2.1482	0.273433333333333	1.28653333333333	2.23422780409563	0.008727828429207	0.113038602140699	22	AGCTCATCCATAGTTGTCACTG	25
hsa-miR-550a-3-5p	13	26	18	6	5	5	2.7958	4.3473	2.437	1.12	1.0116	0.9764	3.19336666666667	1.036	-1.62405	0.0109411790040184	0.133607425894784	20	AGTGCCTGAGGGAGTAAGAG	73
hsa-miR-550a-5p	402	555	560	164	193	97	86.4538	92.7991	75.8175	30.614	39.0492	18.9431	85.0234666666667	29.5354333333333	-1.52541	1.57113360597829e-05	0.00079557458561065	23	AGTGCCTGAGGGAGTAAGAGCCC	1971
hsa-miR-573	5	5	7	0	0	2	1.0753	0.836	0.9477	0.01	0.01	0.3906	0.953	0.136866666666667	-2.79971	0.0310124146478794	0.270504204500074	24	CTGAAGTGATGTGTAACTGATCAG	19
hsa-miR-615-5p	51	81	58	13	10	9	10.968	13.5437	7.8525	2.4267	2.0233	1.7576	10.7880666666667	2.0692	-2.38229	1.21301486084788e-07	1.12704902505735e-05	22	GGGGGTCCCCGGTGCTCGGATC	222
hsa-miR-629-3p	128	129	121	319	276	104	27.5276	21.5695	16.382	59.5479	55.8424	20.3102	21.8263666666667	45.2335	1.05131963905575	0.000350136177728024	0.0102498768740382	22	GTTCTCCCAACGTAAGCCCAGC	1077
hsa-miR-642a-3p	98	99	88	19	27	11	21.0758	16.5534	11.9142	3.5467	5.4628	2.1482	16.5144666666667	3.71923333333333	-2.15065	1.02414946569896e-06	6.6321436612081e-05	22	AGACACATTTGGAGAGGGAACC	342
hsa-miR-642a-5p	10	22	15	6	5	1	2.1506	3.6785	2.0308	1.12	1.0116	0.1953	2.61996666666667	0.775633333333333	-1.7561	0.0223653842395849	0.220516277504971	22	GTCCCTCTCCAAATGTGTCTTG	59
hsa-miR-663a	5	3	2	10	25	10	1.0753	0.5016	0.2708	1.8667	5.0582	1.9529	0.6159	2.95926666666667	2.26447167384399	0.000238180777480353	0.00834413641763137	22	AGGCGGGGCGCCGCGGGACCGC	55
hsa-miR-671-5p	509	653	749	214	94	257	109.465	109.185	101.406	39.9475	19.0188	50.1895	106.685433333333	36.3852666666667	-1.55194	8.92869771212454e-05	0.00366935134823272	23	AGGAAGCCCTGGAGGGGCTGGAG	2476
hsa-miR-6721-5p	1	5	4	0	0	0	0.2151	0.836	0.5416	0.01	0.01	0.01	0.5309	0.01	-5.73037	0.0235964395489098	0.226123727874531	23	TGGGCAGGGGCTTATTGTAGGAG	10
hsa-miR-6775-3p	6	12	1	15	10	15	1.2904	2.0065	0.1354	2.8001	2.0233	2.9293	1.1441	2.58423333333333	1.17552318215914	0.0177210235057086	0.193911817988568	21	AGGCCCTGTCCTCTGCCCCAG	59
hsa-miR-6864-5p	0	0	0	3	1	2	0.01	0.01	0.01	0.56	0.2023	0.3906	0.01	0.3843	5.26416107128808	0.0358589682136207	0.290592448508285	24	TTGAAGGGACAAGTCAGATATGCC	6
hsa-miR-7974	120	229	182	6	10	8	25.8071	38.2901	24.6407	1.12	2.0233	1.5623	29.5793	1.56853333333333	-4.2371	1.46296819632537e-23	1.04212101184911e-20	24	AGGCTGTGATGCTCTCCTGAGCCC	555
hsa-miR-8485	5	1	3	0	0	0	1.0753	0.1672	0.4062	0.01	0.01	0.01	0.549566666666667	0.01	-5.78022	0.033948082830554	0.282235651544441	21	CACACACACACACACACGTAT	9
hsa-miR-874-3p	38	62	61	19	28	14	8.1722	10.3667	8.2587	3.5467	5.6652	2.7341	8.93253333333333	3.982	-1.16558	0.0173000861949649	0.191555876676891	22	CTGCCCTGGCCCGAGGGACCGA	222
hsa-miR-92b-5p	195	286	279	97	94	103	41.9365	47.8208	37.7734	18.107	19.0188	20.1149	42.5102333333333	19.0802333333333	-1.15573	0.000553710102130743	0.0146083763981901	22	AGGGACGGGACGCGGTGCAGTG	1054
hsa-miR-934	7960	9457	9022	2826	3778	2346	1711.87	1581.26	1221.47	527.531	764.394	458.15	1504.86946666667	583.358	-1.36718	2.17071103835634e-05	0.00105427488385625	22	TGTCTACTACTGGAGACACTGG	35389
hsa-miR-9901	76	118	69	43	47	19	16.3445	19.7303	9.3418	8.0268	9.5094	3.7105	15.1388666666667	7.08223333333333	-1.09598	0.0403810033027349	0.311576912814688	21	CGGTCGCCGCGGTTCGCCGCC	372
miR-10549-z	3	6	6	0	0	1	0.6452	1.0032	0.8123	0.01	0.01	0.1953	0.820233333333333	0.0717666666666667	-3.51465	0.00848239240779786	0.111273853571505	18	TTCCCTGTCAGGGAACCA	16
miR-11905-z	0	1	0	6	16	3	0.01	0.1672	0.01	1.12	3.2372	0.5859	0.0624	1.6477	4.72276375277688	0.000189061279300871	0.0069659302390683	18	TTGCGAGTACTCAACACC	26
miR-1194-z	0	0	0	3	2	1	0.01	0.01	0.01	0.56	0.4047	0.1953	0.01	0.386666666666667	5.27301849440642	0.0367860481692045	0.295533026081165	22	GACTGAGTAACTGCTAGATCCT	6
miR-1198-x	1	3	9	28	6	3	0.2151	0.5016	1.2185	5.2268	1.214	0.5859	0.645066666666667	2.34223333333333	1.86036463059899	0.0217500161632145	0.220516277504971	22	TATGTGTTCCTGGCTGGCTTGG	50
miR-12034-z	61	51	48	3	6	1	13.1186	8.5275	6.4986	0.56	1.214	0.1953	9.38156666666667	0.656433333333333	-3.83711	2.13392223570673e-11	4.14562892518662e-09	18	CCCGGGGAGCACGGCGGG	170
miR-12135-z	42	41	58	10	11	21	9.0325	6.8554	7.8525	1.8667	2.2256	4.1011	7.91346666666667	2.73113333333333	-1.53481	0.0016597808217409	0.0337804915815266	18	TAAAGGTTCGTTTGTGAA	183
miR-12237-y	88	106	79	24	17	14	18.9252	17.7238	10.6957	4.4801	3.4396	2.7341	15.7815666666667	3.55126666666667	-2.15183	3.28380947844511e-07	2.50556625531931e-05	20	CCCCCGGCCCCGTCCGCACC	328
miR-12245-y	2	1	1	7	2	6	0.4301	0.1672	0.1354	1.3067	0.4047	1.1717	0.244233333333333	0.961033333333333	1.97632635662628	0.018651671070488	0.196347887081935	19	CGGCCCGCCCGGCCGCGCC	19
miR-12273-x	43	46	103	357	162	31	9.2475	7.6915	13.945	66.6414	32.7771	6.054	10.2946666666667	35.1575	1.77193536875042	0.000678030280315618	0.0172494132027914	19	CCCCCGGCGCCCGGCCCCG	742
miR-12279-y	0	2	0	5	4	8	0.01	0.3344	0.01	0.9334	0.8093	1.5623	0.118133333333333	1.10166666666667	3.22119976272741	0.000922964507526652	0.0217611344338785	19	CCGCGCTCCCCCCCCTCCC	19
miR-12286-x	0	0	0	16	6	9	0.01	0.01	0.01	2.9867	1.214	1.7576	0.01	1.9861	7.63379445406702	3.51740700325594e-07	2.50556625531931e-05	19	TGGGGCTGTAGGGCTGGGA	31
miR-1260-z	2194	2837	2209	1047	688	1464	471.84	474.362	299.073	195.444	139.201	285.904	415.092	206.849933333333	-1.00485	0.0149675691955888	0.171966104145018	19	GATCCCACCGCTGCCACCA	10439
miR-1296-y	0	3	1	8	7	4	0.01	0.5016	0.1354	1.4934	1.4163	0.7812	0.215666666666667	1.2303	2.51213503288966	0.00288128837123779	0.0498942520823238	18	CGAGTGCGGCTTCGACCC	23
miR-1307-z	66	76	61	22	23	40	14.1939	12.7076	8.2587	4.1068	4.6535	7.8116	11.7200666666667	5.52396666666667	-1.0852	0.0293624361832325	0.262488002857416	26	ACTCGGCGTGGCGTCGGTCGTGGAAT	288
miR-133-z	9	36	7	0	0	0	1.9355	6.0194	0.9477	0.01	0.01	0.01	2.96753333333333	0.01	-8.21312	1.28235329005289e-06	7.82968280240862e-05	23	TTGGTCCCCTTCAACCAGCTGTT	52
miR-1386-z	1658	1798	1377	600	333	835	356.568	300.636	186.43	112.002	67.3751	163.067	281.211	114.148166666667	-1.30075	0.00226602509024337	0.0432365680165185	18	CTCCTGGCTGGCTCGCCA	6601
miR-1394-z	19	34	18	4	1	3	4.0861	5.685	2.437	0.7467	0.2023	0.5859	4.06936666666667	0.511633333333333	-2.99162	1.60082859996528e-05	0.00079557458561065	19	CCCGGGGAGCCCGGGGGGC	79
miR-142-x	47	38	68	140	124	20	10.1078	6.3538	9.2064	26.1339	25.0886	3.9058	8.556	18.3761	1.10282222516584	0.00910161638136765	0.116467989263369	22	ACCCATAAAGTAGAAAGCACTA	437
miR-143-y	216	485	1173	130	221	202	46.4528	81.0947	158.811	24.2672	44.7144	39.4486	95.4527	36.1434	-1.40105	0.00502069550934662	0.0755579317146037	23	TGAGATGAAGCACTGTAGCTCTT	2427
miR-1599-z	90	72	68	24	15	43	19.3553	12.0388	9.2064	4.4801	3.0349	8.3975	13.5335	5.30416666666667	-1.35134	0.0103885833398256	0.128326026573453	19	GAGGGGGAAAAAAAAAAAA	312
miR-17-x	62	63	86	18	24	21	13.3337	10.534	11.6434	3.3601	4.8559	4.1011	11.8370333333333	4.1057	-1.52761	0.000230902782629962	0.00822398744133713	25	CAAAGTGCTTACAGTGCAGGTAGAA	274
miR-193-x	3	0	0	6	4	17	0.6452	0.01	0.01	1.12	0.8093	3.3199	0.221733333333333	1.74973333333333	2.98023749304526	0.00132083623781286	0.0288023167367968	18	GGTTGGGATTTTTTAGGA	30
miR-1949-z	2	9	4	0	0	0	0.4301	1.5049	0.5416	0.01	0.01	0.01	0.825533333333333	0.01	-6.36725	0.00353857804970979	0.0586196999397661	21	CACCAGGATGCCAGCATAGTT	15
miR-194-x	31	25	34	6	7	12	6.6668	4.1801	4.6032	1.12	1.4163	2.3435	5.15003333333333	1.6266	-1.66272	0.00244048194642988	0.0441975416908529	24	TGTAACAGCAACTCCATGTGGAAA	115
miR-195-x	4	6	11	0	0	3	0.8602	1.0032	1.4893	0.01	0.01	0.5859	1.11756666666667	0.201966666666667	-2.46817	0.042022398502951	0.319579592885431	23	TAGCAGCACAGAAATATTGGCAA	24
miR-200-x	8	19	30	2	1	5	1.7205	3.1769	4.0617	0.3733	0.2023	0.9764	2.98636666666667	0.517333333333333	-2.52923	0.000771980859141362	0.0189623344366102	24	CATCTTACTGGGCAGCATTGGAAA	65
miR-2036-y	17	24	14	6	4	7	3.656	4.0129	1.8954	1.12	0.8093	1.367	3.1881	1.09876666666667	-1.53681	0.0249964925255874	0.235001314535214	18	TTGTACGACTCTTAGCGT	72
miR-20-x	30	25	66	9	13	18	6.4518	4.1801	8.9356	1.68	2.6303	3.5152	6.5225	2.6085	-1.3222	0.0184013635871431	0.195770790256651	25	TAAAGTGCTTATAGTGCAGGTAGAA	161
miR-222-z	85	103	92	32	41	43	18.28	17.2222	12.4557	5.9735	8.2954	8.3975	15.9859666666667	7.55546666666667	-1.08121	0.0113618936346484	0.137956628961612	26	AGCTACATCTGGCTACTGGGTCTCTA	396
miR-2404-z	14	17	17	32	63	40	3.0108	2.8425	2.3016	5.9735	12.7466	7.8116	2.7183	8.8439	1.70197802718235	1.83368894096201e-06	0.000105907926130698	18	TTGCACTGCATGGTATCT	183
miR-252-z	0	0	0	1	3	2	0.01	0.01	0.01	0.1867	0.607	0.3906	0.01	0.394766666666667	5.30292827144726	0.0388145016445524	0.302724781074483	18	TAGTGGAGCGGCAGGTAT	6
miR-25-x	19	27	35	6	5	9	4.0861	4.5146	4.7386	1.12	1.0116	1.7576	4.44643333333333	1.2964	-1.77814	0.000919782475964733	0.0217611344338785	24	AGGCGGAGACTTGGGCAATTGCTT	101
miR-275-y	1	28	2	0	0	0	0.2151	4.6818	0.2708	0.01	0.01	0.01	1.72256666666667	0.01	-7.42842	0.00153165374926709	0.0320896476684684	23	TCAGGTACCTGATGTAGCGCGCG	31
miR-276-y	0	15	1	0	0	0	0.01	2.5081	0.1354	0.01	0.01	0.01	0.8845	0.01	-6.46679	0.0292176037250314	0.262488002857416	22	TAGGAACTTCATACCGTGCTCT	16
miR-279-y	0	23	4	0	0	0	0.01	3.8457	0.5416	0.01	0.01	0.01	1.46576666666667	0.01	-7.19551	0.00289512740206278	0.0498942520823238	22	TGACTAGATCCACACTCATCCA	27
miR-279-z	0	15	1	0	0	0	0.01	2.5081	0.1354	0.01	0.01	0.01	0.8845	0.01	-6.46679	0.0291148845569838	0.262488002857416	21	TGACTAGATCCATACTCATCT	16
miR-3064-x	0	0	1	7	0	4	0.01	0.01	0.1354	1.3067	0.01	0.7812	0.0518	0.6993	3.75488750216347	0.046291983612095	0.343492947843913	22	TGGCTGTTGTGGTGTGCAAAAC	12
miR-307-y	0	36	2	0	0	0	0.01	6.0194	0.2708	0.01	0.01	0.01	2.10006666666667	0.01	-7.71429	0.00184060751314204	0.036211991268263	21	TCACAACCTCCTTGAGTGAGT	38
miR-310-y	5	2	3	0	0	0	1.0753	0.3344	0.4062	0.01	0.01	0.01	0.6053	0.01	-5.91958	0.015540933535557	0.176654122156837	24	TATTGCACTCGTCCCGGCCTTTAA	10
miR-311-z	3	10	8	1	1	0	0.6452	1.6721	1.0831	0.1867	0.2023	0.01	1.13346666666667	0.133	-3.09124	0.0122748105375601	0.146543408484726	22	TATTGCACTTGTACCGGCCTGA	23
miR-326-y	20	44	45	8	11	9	4.3012	7.357	6.0925	1.4934	2.2256	1.7576	5.9169	1.82553333333333	-1.69652	0.000984969988303873	0.022633127580703	22	CCTCTGGGCCCTTCCTCCAGTT	137
miR-331-x	3	7	2	0	0	0	0.6452	1.1704	0.2708	0.01	0.01	0.01	0.695466666666667	0.01	-6.11991	0.0108320967866946	0.133035579500956	23	TTCTAGGTATGGTCCCAGGGAAT	12
miR-339-x	325	364	336	147	131	110	69.8942	60.8628	45.4905	27.4406	26.5049	21.4819	58.7491666666667	25.1424666666667	-1.22444	0.000294307973151359	0.00924906086212434	23	TCCCTGTCCTCCAGGAGCTCAAT	1413
miR-381-x	0	0	0	7	1	3	0.01	0.01	0.01	1.3067	0.2023	0.5859	0.01	0.6983	6.12577506760952	0.00622781067689044	0.0864209832241225	18	AGCGAGGTTGACCTGTGA	11
miR-3897-y	3	2	8	0	1	0	0.6452	0.3344	1.0831	0.01	0.2023	0.01	0.687566666666667	0.0741	-3.21395	0.029223198674757	0.262488002857416	19	GTGGTGGTGGGGGTGGGGA	14
miR-4284-z	0	0	0	10	1	0	0.01	0.01	0.01	1.8667	0.2023	0.01	0.01	0.693	6.11478344724985	0.0263141780141611	0.241475062166081	21	ACGGGCTCACATCACCCCACC	11
miR-4334-y	47	29	32	6	11	5	10.1078	4.849	4.3324	1.12	2.2256	0.9764	6.42973333333333	1.44066666666667	-2.15802	0.000242393448733468	0.00835475483779711	21	TCCCTGTCCTCAAGGAGCTCT	130
miR-4436-y	3	6	3	0	1	0	0.6452	1.0032	0.4062	0.01	0.2023	0.01	0.684866666666667	0.0741	-3.20828	0.0336399609095745	0.280814829936565	23	CAGGGCAGGAAGAAGTGGACACC	13
miR-4443-z	4	8	16	24	35	28	0.8602	1.3376	2.1662	4.4801	7.0815	5.4681	1.45466666666667	5.67656666666667	1.96433001354327	1.19035473719398e-06	7.48172962759862e-05	18	CTTGGAGGCGTGGGTTTT	115
miR-4448-z	39	35	28	9	6	9	8.3873	5.8522	3.7909	1.68	1.214	1.7576	6.01013333333333	1.55053333333333	-1.95463	0.000327817579220818	0.0100050098957721	20	GGCTCGTTCGTCTAGGGGTA	126
miR-4455-z	50	37	34	3	4	22	10.753	6.1866	4.6032	0.56	0.8093	4.2964	7.18093333333333	1.88856666666667	-1.92688	0.00749474900510729	0.100101741399464	18	AGGGTGTGCGTGTTTTTT	150
miR-4484-z	30	34	31	16	6	10	6.4518	5.685	4.197	2.9867	1.214	1.9529	5.4446	2.0512	-1.40836	0.0101477999271887	0.127558066642009	19	AAAAAAAGGCGGGAGAAGC	127
miR-4485-y	6	2	3	158	126	147	1.2904	0.3344	0.4062	29.4939	25.4933	28.7076	0.677	27.8982666666667	5.36487584544517	3.89649351290692e-40	8.32680663708208e-37	21	AACGGCCGCGGTACCCTACCA	442
miR-4488-z	0	0	0	1	3	2	0.01	0.01	0.01	0.1867	0.607	0.3906	0.01	0.394766666666667	5.30292827144726	0.0387837790223403	0.302724781074483	19	GAAGGGGGCGGGCTCCGGC	6
miR-4640-y	6	1	5	0	0	1	1.2904	0.1672	0.6769	0.01	0.01	0.1953	0.7115	0.0717666666666667	-3.30948	0.0385705742749412	0.302724781074483	23	CACCCCCTGTTTCCTGGCCCATT	13
miR-4708-y	8	11	8	1	1	0	1.7205	1.8393	1.0831	0.1867	0.2023	0.01	1.54763333333333	0.133	-3.54057	0.00126274448846	0.0284051049667264	21	AGCAAGGCGGCATCTCTCTCC	29
miR-4732-x	0	1	0	4	5	2	0.01	0.1672	0.01	0.7467	1.0116	0.3906	0.0624	0.7163	3.52095	0.00953932945619064	0.120624538744849	18	TGGAGGCCGGAGCAGGAA	12
miR-4800-y	0	0	0	4	6	1	0.01	0.01	0.01	0.7467	1.214	0.1953	0.01	0.718666666666667	6.16725086714399	0.00382616481362684	0.0610187627367206	18	TCCGTCCGTCCGTCCGCC	11
miR-499-x	6	7	9	0	1	0	1.2904	1.1704	1.2185	0.01	0.2023	0.01	1.22643333333333	0.0741	-4.04885	0.00197212503240473	0.0379678485968369	24	TTAAGACTTGCAGTGATGTTTAAC	23
miR-505-x	5	8	7	0	3	0	1.0753	1.3376	0.9477	0.01	0.607	0.01	1.1202	0.209	-2.42218	0.0382085606542042	0.30129776427319	24	GGGAGCCAGGAAGTATTGATGTTA	23
miR-5099-z	555	712	1597	6777	2905	542	119.358	119.05	216.215	1265.07	587.762	105.847	151.541133333333	652.892	2.10713403754307	9.87959652020565e-05	0.00398352787993952	21	TCTTAGATCGATGTGGTGCTC	13088
miR-5119-z	90	10	60	0	0	1	19.3553	1.6721	8.1233	0.01	0.01	0.1953	9.7169	0.0717666666666667	-7.08104	1.29740332119936e-09	1.73284431087689e-07	19	CTCATCACATCCTGGGGCT	161
miR-5120-z	0	0	2	8	3	0	0.01	0.01	0.2708	1.4934	0.607	0.01	0.0969333333333333	0.703466666666667	2.85941729533195	0.0448399089024648	0.335045053582403	23	TTGGGGCTGTGGTGCCACCAGCT	13
miR-6412-z	6	4	8	0	0	0	1.2904	0.6688	1.0831	0.01	0.01	0.01	1.0141	0.01	-6.66406	0.000421921470888374	0.0120219491105127	22	TCGAAACCATCCTCTGCTACAA	18
miR-6510-y	104	128	99	46	66	34	22.3662	21.4023	13.4034	8.5868	13.3536	6.6399	19.0573	9.52676666666667	-1.00029	0.0343384508196325	0.282235651544441	23	CACCGACTCTGTCTCCTGCAGTA	477
miR-671-x	71	76	83	16	27	50	15.2692	12.7076	11.2372	2.9867	5.4628	9.7645	13.0713333333333	6.07133333333333	-1.10632	0.0372419127261171	0.297836169398519	25	AGGAAGCCCTGGAGGGGCTGGAGGA	323
miR-676-z	2	3	31	1	0	2	0.4301	0.5016	4.197	0.1867	0.01	0.3906	1.70956666666667	0.195766666666667	-3.12642	0.0181283189165439	0.195770790256651	21	CCGTCCTGAGCTTGTCGAGCT	39
miR-67-y	0	21	1	0	0	0	0.01	3.5113	0.1354	0.01	0.01	0.01	1.2189	0.01	-6.92944	0.0134117537611558	0.157477570261483	21	TCACAACCTCCTTGAGTGAGT	22
miR-6837-x	2	2	4	0	0	0	0.4301	0.3344	0.5416	0.01	0.01	0.01	0.435366666666667	0.01	-5.44416	0.0327893039938771	0.279166305318388	23	ACCAGGGCCAGCAGGGAATGTCT	8
miR-6845-y	0	0	0	3	3	1	0.01	0.01	0.01	0.56	0.607	0.1953	0.01	0.4541	5.50493813164961	0.0223090758195698	0.220516277504971	19	CCCCTCCTCCCTGCGCCCC	7
miR-6936-y	5	4	1	0	0	0	1.0753	0.6688	0.1354	0.01	0.01	0.01	0.6265	0.01	-5.96924	0.0223274424249659	0.220516277504971	18	CCGGCGGGCGCCGTCGCT	10
miR-7174-y	9	23	9	3	0	2	1.9355	3.8457	1.2185	0.56	0.01	0.3906	2.33323333333333	0.3202	-2.86529	0.00171040133245696	0.0341600714715936	18	AGTCTCGCTCTGTCACCC	46
miR-7851-y	3	3	5	0	0	1	0.6452	0.5016	0.6769	0.01	0.01	0.1953	0.6079	0.0717666666666667	-3.08245	0.0429094702800622	0.324019568863933	24	TACCTGGGAGACTGAGGTTGGATT	12
miR-8117-z	18	2	3	0	0	0	3.8711	0.3344	0.4062	0.01	0.01	0.01	1.53723333333333	0.01	-7.26419	0.00142038908340561	0.0303537147123779	21	ATCTCGTGTGGAACAGAAGGG	23
miR-8264-x	0	0	0	2	2	6	0.01	0.01	0.01	0.3733	0.4047	1.1717	0.01	0.6499	6.02214584287018	0.00664527180488886	0.0916190054648225	18	TAGTTGAGGTCTAGGGCT	10
miR-874-y	3	5	4	0	0	0	0.6452	0.836	0.5416	0.01	0.01	0.01	0.674266666666667	0.01	-6.07525	0.00540183114300475	0.0777256439136533	19	CCCTGGGCCGAGGGAGCGA	12
miR-8903-z	3	6	8	13	8	9	0.6452	1.0032	1.0831	2.4267	1.6186	1.7576	0.9105	1.9343	1.08708064444796	0.0181494555247373	0.195770790256651	22	TCTTGGGCCCCACCCCTGGAGA	47
miR-92-x	48	35	42	9	17	21	10.3228	5.8522	5.6863	1.68	3.4396	4.1011	7.2871	3.07356666666667	-1.24543	0.0226715798045016	0.220516277504971	25	AGGGACGGGACGCGGTGCAGTGTTT	172
miR-934-x	0	4	8	0	0	0	0.01	0.6688	1.0831	0.01	0.01	0.01	0.5873	0.01	-5.87603	0.0308222686543457	0.269947492271872	23	TGTCTACTACTGGAGACACTGAA	12
miR-934-z	61	97	122	14	21	21	13.1186	16.2189	16.5174	2.6134	4.2489	4.1011	15.2849666666667	3.65446666666667	-2.06438	2.82759685395007e-07	2.32406710649665e-05	24	TGTCTACTACTGGAGACACTGGTT	336
miR-9501-y	8	2	4	10	11	15	1.7205	0.3344	0.5416	1.8667	2.2256	2.9293	0.8655	2.34053333333333	1.43523158702006	0.00481600878436873	0.0729950844038725	18	TTGTGGGTTATTGTTAAA	50
miR-9891-y	6	2	0	22	20	16	1.2904	0.3344	0.01	4.1068	4.0466	3.1246	0.544933333333333	3.75933333333333	2.78632519448007	2.20176863536021e-07	1.96049148906866e-05	19	CGTCGTCGTCGTCGTCGTC	66
miR-995-z	3	29	0	0	0	0	0.6452	4.849	0.01	0.01	0.01	0.01	1.83473333333333	0.01	-7.51943	0.00130001172981381	0.0286492681161436	21	TAGCACCACAGGATTCAGCAT	32
novel-m0001-3p	2504	2877	3030	409	812	667	538.508	481.051	410.227	76.3482	164.29	130.258	476.595166666667	123.632233333333	-1.94671	9.11309605071678e-09	1.08192701446565e-06	25	GACCCGCGGGTGCTTTCCAGCTCTT	10299
novel-m0007-3p	56	64	92	25	29	29	12.0433	10.7012	12.4557	4.6668	5.8675	5.6634	11.7334	5.39923333333333	-1.11979	0.00859063780665074	0.111940201175687	22	CCAGGTGTCTTCCATTCTGTCC	295
novel-m0009-3p	67	81	53	0	5	2	14.409	13.5437	7.1756	0.01	1.0116	0.3906	11.7094333333333	0.470733333333333	-4.63662	1.06329910484771e-14	2.84033773382445e-12	25	AGGCTGTGATGCTCTCCTGAGCCCT	208
novel-m0013-3p	41	46	12	11	6	17	8.8174	7.6915	1.6247	2.0534	1.214	3.3199	6.04453333333333	2.19576666666667	-1.46091	0.0487304713166991	0.354207541509476	18	TCTCTCCCCCGCTCCCCA	133
novel-m0019-3p	51	59	53	30	23	12	10.968	9.8651	7.1756	5.6001	4.6535	2.3435	9.33623333333333	4.19903333333333	-1.15278	0.0242410998732287	0.230835341656651	22	CCGTGCAAGGATCTGGCAAAGC	228
novel-m0021-3p	48	62	17	73	107	62	10.3228	10.3667	2.3016	13.6269	21.6491	12.108	7.6637	15.7946666666667	1.04332449836995	0.00320419706584999	0.0539162923600113	18	CGCCCCCCCCCCACGCCT	369
novel-m0022-3p	48	62	17	73	107	62	10.3228	10.3667	2.3016	13.6269	21.6491	12.108	7.6637	15.7946666666667	1.04332449836995	0.00318093604190085	0.0539162923600113	18	CGCCCCCCCCCCACGCCT	369
novel-m0023-3p	48	62	17	73	107	62	10.3228	10.3667	2.3016	13.6269	21.6491	12.108	7.6637	15.7946666666667	1.04332449836995	0.00310632535911404	0.0531057383394137	18	CGCCCCCCCCCCACGCCT	369
novel-m0025-3p	36	24	33	120	95	115	7.7421	4.0129	4.4678	22.4005	19.2211	22.4583	5.4076	21.3599666666667	1.98184905105381	4.03730389114706e-12	8.62771841538126e-10	24	GATTGAGACTAGTAGGGCTAGGCC	423
novel-m0027-3p	33	28	59	0	1	0	7.097	4.6818	7.9879	0.01	0.2023	0.01	6.5889	0.0741	-6.47442	1.01035405259526e-14	2.84033773382445e-12	22	CCCACACTGCTAAATTTGACTG	121
novel-m0028-3p	29	21	35	9	5	7	6.2367	3.5113	4.7386	1.68	1.0116	1.367	4.82886666666667	1.35286666666667	-1.83566	0.000769852040509779	0.0189623344366102	22	TGAAGCTGACCCGCCTCTGCCC	106
novel-m0033-3p	23	51	32	10	18	11	4.9464	8.5275	4.3324	1.8667	3.6419	2.1482	5.93543333333333	2.55226666666667	-1.21757	0.0336047614176504	0.280814829936565	25	GAAGCAGCGCCTGTCGCAACTCGCC	145
novel-m0035-3p	17	36	29	4	3	4	3.656	6.0194	3.9263	0.7467	0.607	0.7812	4.5339	0.711633333333333	-2.67155	9.67351985851112e-06	0.000516807798440956	22	GAGTCTCCAGTAATGGACGGGA	93
novel-m0036-5p	14	30	26	8	6	12	3.0108	5.0162	3.5201	1.4934	1.214	2.3435	3.84903333333333	1.68363333333333	-1.19292	0.0493603868436367	0.356361982043418	21	TAACCCAAGACTGGGGTAACT	96
novel-m0043-3p	10	10	7	29	39	23	2.1506	1.6721	0.9477	5.4134	7.8908	4.4917	1.59013333333333	5.93196666666667	1.89936274976612	1.51416762156565e-06	8.98826724246052e-05	18	AGCGGGTGCTGTAGGCTT	118
novel-m0044-3p	34	47	50	1	9	7	7.312	7.8587	6.7694	0.1867	1.8209	1.367	7.31336666666667	1.12486666666667	-2.70078	3.48949017868258e-07	2.50556625531931e-05	23	CACCCCACTGCTAAATTTGACTG	148
novel-m0045-5p	1	0	11	18	34	4	0.2151	0.01	1.4893	3.3601	6.8791	0.7812	0.571466666666667	3.67346666666667	2.68440092914514	0.00184703184288286	0.036211991268263	19	ACCAGGTGCTGTAGGCTTT	68
novel-m0046-5p	15	31	18	3	0	2	3.2259	5.1834	2.437	0.56	0.01	0.3906	3.61543333333333	0.3202	-3.49712	3.11378000750676e-06	0.000175109154632683	21	GCCCCGGCCCCGCGTCCTCCC	69
novel-m0055-3p	1	7	19	1	2	1	0.2151	1.1704	2.5724	0.1867	0.4047	0.1953	1.3193	0.262233333333333	-2.33085	0.047515095198264	0.347738898762637	22	AGGGATGCTCTGAGGTCCTGCT	31
novel-m0110-5p	0	0	0	8	4	3	0.01	0.01	0.01	1.4934	0.8093	0.5859	0.01	0.962866666666667	6.5892641290343	0.000437867737231698	0.0122167364922856	18	ACACCCTGGAAGCTGAGA	15
novel-m0111-3p	1	3	3	5	3	8	0.2151	0.5016	0.4062	0.9334	0.607	1.5623	0.3743	1.03423333333333	1.46629475538416	0.0412732647901579	0.317269664951681	18	ATGTGCTGTTAAGGGTGG	23
novel-m0115-5p	3	8	9	0	2	0	0.6452	1.3376	1.2185	0.01	0.4047	0.01	1.0671	0.141566666666667	-2.91414	0.0199129310311015	0.207580163968117	22	GTGGAGGCCGCGGCTGAGGCCC	22
novel-m0129-5p	0	0	0	8	4	1	0.01	0.01	0.01	1.4934	0.8093	0.1953	0.01	0.832666666666667	6.37966716599944	0.00248757338565461	0.0446271194230528	18	AAGGTGTAGCCCATGAGC	13
novel-m0140-3p	1	3	1	7	4	5	0.2151	0.5016	0.1354	1.3067	0.8093	0.9764	0.284033333333333	1.0308	1.85963228700017	0.019469344081355	0.203950923048312	20	GAGGTCCGCAGCTGCTCTGC	21
novel-m0155-5p	3	4	3	0	1	0	0.6452	0.6688	0.4062	0.01	0.2023	0.01	0.5734	0.0741	-2.952	0.0440928477132457	0.331017887025428	22	CTAGGACCTAACACACCTGCCT	11
novel-m0156-5p	0	7	4	0	0	0	0.01	1.1704	0.5416	0.01	0.01	0.01	0.574	0.01	-5.84298	0.0329276981783695	0.279232107171331	22	GATAGCCCAGCAGCCAGTGCCT	11
novel-m0157-3p	0	1	0	3	4	3	0.01	0.1672	0.01	0.56	0.8093	0.5859	0.0624	0.651733333333333	3.38466385023532	0.0158141775813949	0.178808981436195	18	GTGCTTGAGTGGAGTAGG	11
novel-m0159-3p	0	0	0	1	2	8	0.01	0.01	0.01	0.1867	0.4047	1.5623	0.01	0.7179	6.16571099248493	0.00701212388202854	0.0960571072813782	18	TAGACTTGGCTGTGTCCT	11
novel-m0181-5p	5	6	4	0	1	0	1.0753	1.0032	0.5416	0.01	0.2023	0.01	0.873366666666667	0.0741	-3.55904	0.0089970674524629	0.11582369365008	23	AAGGTACTCTGTGGATATCCCCT	16
novel-m0182-5p	0	0	0	2	0	7	0.01	0.01	0.01	0.3733	0.01	1.367	0.01	0.583433333333333	5.86649590906468	0.0331791015653919	0.279353945941373	22	ATCACCATGCCCAGCTCCAGCT	9
novel-m0185-5p	6	5	7	0	0	0	1.2904	0.836	0.9477	0.01	0.01	0.01	1.0247	0.01	-6.67906	0.000336766081454998	0.0100050098957721	18	GCAGCCGGGAAAGAACTG	18
novel-m0200-3p	1	0	0	7	2	5	0.2151	0.01	0.01	1.3067	0.4047	0.9764	0.0783666666666667	0.895933333333333	3.51507934663845	0.00405826203838037	0.0637684262942563	18	AGGTGATGATGGAGGTGG	15
novel-m0206-5p	7	4	4	0	0	0	1.5054	0.6688	0.5416	0.01	0.01	0.01	0.905266666666667	0.01	-6.50027	0.00239028255994008	0.0441975416908529	23	CCCTCGACTCCGTACAAGCTGGC	15
novel-m0255-3p	5	2	4	1	0	0	1.0753	0.3344	0.5416	0.1867	0.01	0.01	0.650433333333333	0.0689	-3.23883	0.0373514709400108	0.297836169398519	23	TCAGAACCGACCGCCTCCCAGCT	12
